# Supplementary material for: Deep single-cell decoding of human pancreatic islets reveals T2D β-cell gene expression defects
Source: EMBO J. 2026 Apr 15;45(11):3978–4005. doi: 10.1038/s44318-026-00744-w (PMC13226668; doi:10.1038/s44318-026-00744-w)
Supplement: Supplementary file 4 — Dataset EV1 [file 44318_2026_744_MOESM4_ESM.xlsx]

## Sheet: QC_by_library
Dataset EV1: scRNA-seq QC
Donor.ID	Donor_Run	Run	Number of cells after Demuxlet	Number of cells after preliminary filtering (nFeatures >500, percent mt.<50% (per cell))	Number of cells after removing scrublet predicted doublets	Number of scrublet predicted doublets	Number of cells retained (nFeatureRNA > 1400 & percent mitochondria < 40%)	Percent of cells retained after preliminary filtering	Percent of cells retained after Scrublet predicted doublet removal	Percent of cells retained (nFeatureRNA > 1400 & percent mitochondria < 40%)	10X scRNA-seq chemistry	Glycemic_state	Sex	BMI	Ancestry	HbA1c	Age	Multiplex
SAMN16547514	SAMN16547514_MS20104	MS20104	9252	7205	6672	533	5192	77.9	72.1	56.1	V3	ND	F	28.3	H	4.6	60	no
SAMN10737781	SAMN10737781_MS19001	MS19001	5596	4830	4536	294	4221	86.3	81.1	75.4	V3	ND	M	27.2	W	4.7	66	no
HP19047-01	HP19047-01_MS19004	MS19004	6618	5174	4768	406	3710	78.2	72	56.1	V3	ND	F	22.7	W	4.8	53	multiplex
HP19047-01	HP19047-01_MS19006	MS19006_Islet47	3163	2140	1927	213	1521	67.7	60.9	48.1	V3	ND	F	22.7	W	4.8	53	multiplex
HP19047-01	HP19047-01_MS19007	MS19007_Islet47	4729	3652	3297	355	2575	77.2	69.7	54.5	V3	ND	F	22.7	W	4.8	53	multiplex
SAMN08768799	SAMN08768799_MS17002	MS17002	5100	4671	4527	144	3906	91.6	88.8	76.6	V2	ND	M	35.6	W	5.1	54	no
SAMN10873960	SAMN10873960_MS19003	MS19003	9307	8445	7975	470	6952	90.7	85.7	74.7	V3	ND	F	24.6	W	5.1	50	no
SAMN12500521	SAMN12500521_MS19032	MS19032	6853	6129	5806	323	5139	89.4	84.7	75	V3	ND	M	29	W	5.1	52	no
SAMN09370567	SAMN09370567_MS18002	MS18002	8633	7678	7192	486	5900	88.9	83.3	68.3	V2	ND	M	28.5	W	5.2	32	no
HP-20152-01	HP-20152-01_MS20017	MS20017	9660	7592	7073	519	5596	78.6	73.2	57.9	V3	ND	M	20.2	AA	5.2	48	no
SAMN15337453	SAMN15337453_MS20033	MS20033	7981	6039	5568	471	4745	75.7	69.8	59.5	V3	ND	M	24.2	H	5.2	26	no
HP18054-01	HP18054-01_MS18001	MS18001	8216	7220	6843	377	5449	87.9	83.3	66.3	V2	ND	M	25.3	H	5.3	40	no
HP18304	HP18304_MS18003	MS18003	5530	4626	4474	152	3673	83.7	80.9	66.4	V2	ND	M	27.3	H	5.4	21	no
SAMN11523048	SAMN11523048_MS19014	MS19014	9125	7245	6757	488	5517	79.4	74	60.5	V3	ND	F	33.4	W	5.4	35	multiplex
SAMN11523048	SAMN11523048_MS19016	MS19016_Islet57	4113	3268	3069	199	2522	79.5	74.6	61.3	V3	ND	F	33.4	W	5.4	35	multiplex
SAMN11523048	SAMN11523048_MS19017	MS19017_Islet57	3999	3173	2940	233	2589	79.3	73.5	64.7	V3	ND	F	33.4	W	5.4	35	multiplex
SAMN11633049	SAMN11633049_MS19018	MS19018	3904	2938	2800	138	2423	75.3	71.7	62.1	V3	ND	M	38.8	W	5.4	48	multiplex
SAMN11633049	SAMN11633049_MS19020	MS19020_Islet59	1781	1432	1350	82	1201	80.4	75.8	67.4	V3	ND	M	38.8	W	5.4	48	multiplex
SAMN11633049	SAMN11633049_MS19021	MS19021_Islet59	1902	1506	1428	78	1271	79.2	75.1	66.8	V3	ND	M	38.8	W	5.4	48	multiplex
SAMN11380903	SAMN11380903_MS19011	MS19011	9212	8188	7606	582	5819	88.9	82.6	63.2	V3	ND	M	24.2	H	5.5	37	no
SAMN11864195	SAMN11864195_MS19022	MS19022	10578	8497	7942	555	5829	80.3	75.1	55.1	V3	ND	F	40	W	5.5	53	no
SAMN13108021	SAMN13108021_MS19040	MS19040	4526	3771	3605	166	2902	83.3	79.7	64.1	V3	ND	M	25	AA	5.5	42	no
SAMN12673306	SAMN12673306_MS19038	MS19038	6255	4733	4553	180	3545	75.7	72.8	56.7	V3	ND	M	28.4	W	5.6	55	no
SAMN11008921	SAMN11008921_MS19008	MS19008	9136	6955	6553	402	4150	76.1	71.7	45.4	V3	PD	M	33.3	W	5.7	53	no
SAMN11522709	SAMN11522709_MS19015	MS19015	12149	9873	9248	625	7116	81.3	76.1	58.6	V3	PD	M	26.7	H	5.7	51	multiplex
SAMN11522709	SAMN11522709_MS19016	MS19016_Islet58	4281	3944	3765	179	3221	92.1	87.9	75.2	V3	PD	M	26.7	H	5.7	51	multiplex
SAMN11522709	SAMN11522709_MS19017	MS19017_Islet58	3869	3660	3481	179	3112	94.6	90	80.4	V3	PD	M	26.7	H	5.7	51	multiplex
SAMN12633894	SAMN12633894_MS19034	MS19034_Islet70	2170	2042	1934	108	1714	94.1	89.1	79	V3	PD	F	32.9	W	5.7	57	no
SAMN12633894	SAMN12633894_MS19035	MS19035_Islet70	2407	2248	2130	118	1914	93.4	88.5	79.5	V3	PD	F	32.9	W	5.7	57	no
SAMN11373103	SAMN11373103_MS19010	MS19010	8598	7029	6725	304	4584	81.8	78.2	53.3	V3	PD	M	32	H	5.8	62	no
SAMN11867362	SAMN11867362_MS19023	MS19023	11473	9448	8730	718	5855	82.3	76.1	51	V3	PD	M	32.6	AA	5.8	45	no
SAMN13866285	SAMN13866285_MS20001	MS20001	8025	7228	6536	692	6053	90.1	81.4	75.4	V3	PD	F	27.1	H	5.8	30	no
SAMN17528599	SAMN17528599_MS21003	MS21003	10218	8687	8025	662	6995	85	78.5	68.5	V3	PD	M	29.9	W	5.8	60	no
SAMN12022246	SAMN12022246_MS19026	MS19026	8192	6583	6074	509	4991	80.4	74.1	60.9	V3	PD	M	28.4	AA	5.9	49	no
SAMN14255441	SAMN14255441_MS20005	MS20005	7775	6598	6055	543	5210	84.9	77.9	67	V3	PD	M	25.7	W	5.9	48	no
SAMN16373925	SAMN16373925_MS20086	MS20086_Islet118	2971	2040	1956	84	1436	68.7	65.8	48.3	V3	PD	M	31.6	W	5.9	25	multiplex
SAMN16373925	SAMN16373925_MS20087	MS20087_Islet118	2775	1946	1874	72	1387	70.1	67.5	50	V3	PD	M	31.6	W	5.9	25	multiplex
SAMN10439569	SAMN10439569_MS18005	MS18005	6742	5982	5771	211	4604	88.7	85.6	68.3	V2	PD	F	30	H	6	53	no
SAMN11476721	SAMN11476721_MS19012	MS19012	11042	8854	8228	626	7027	80.2	74.5	63.6	V3	PD	M	32.8	H	6	50	no
SAMN13319813	SAMN13319813_MS19042	MS19042_Islet85	4098	3773	3512	261	3000	92.1	85.7	73.2	V3	PD	M	26.6	H	6.1	58	multiplex
SAMN13319813	SAMN13319813_MS19043	MS19043_Islet85	4382	4139	3814	325	3550	94.5	87	81	V3	PD	M	26.6	H	6.1	58	multiplex
SAMN11483342	SAMN11483342_MS19013	MS19013	13374	11186	10382	804	7794	83.6	77.6	58.3	V3	PD	F	39.8	W	6.4	52	no
SAMN12634037	SAMN12634037_MS19034	MS19034_Islet71	2068	1569	1472	97	1198	75.9	71.2	57.9	V3	T2D	M	31.7	W	5.9	63	no
SAMN12634037	SAMN12634037_MS19035	MS19035_Islet71	1943	1575	1501	74	1237	81.1	77.3	63.7	V3	T2D	M	31.7	W	5.9	63	no
SAMN13320559	SAMN13320559_MS19042	MS19042_Islet84	3600	2949	2767	182	2093	81.9	76.9	58.1	V3	T2D	M	24.7	H	6.1	52	multiplex
SAMN13320559	SAMN13320559_MS19043	MS19043_Islet84	3717	2911	2762	149	2207	78.3	74.3	59.4	V3	T2D	M	24.7	H	6.1	52	multiplex
HP17300-01T2D	HP17300-01T2D_MS17005	MS17005	4099	3659	3526	133	3201	89.3	86	78.1	V2	T2D	M	27.7	W	6.3	35	no
HP17225-01T2D	HP17225-01T2D_MS17004	MS17004	6540	5988	5803	185	5215	91.6	88.7	79.7	V2	T2D	M	27.7	H	6.5	59	no
HP1720901T2D	HP1720901T2D_MS17003	MS17003	7720	7040	6668	372	5865	91.2	86.4	76	V2	T2D	F	42.8	H	6.6	52	no
SAMN11642375	SAMN11642375_MS19019	MS19019	6503	4723	4561	162	3520	72.6	70.1	54.1	V3	T2D	M	32.5	W	6.7	58	multiplex
SAMN11642375	SAMN11642375_MS19020	MS19020_Islet60	3006	2320	2235	85	1701	77.2	74.4	56.6	V3	T2D	M	32.5	W	6.7	58	multiplex
SAMN11642375	SAMN11642375_MS19021	MS19021_Islet60	2872	2192	2104	88	1652	76.3	73.3	57.5	V3	T2D	M	32.5	W	6.7	58	multiplex
SAMN13901790	SAMN13901790_MS20003	MS20003	7186	6302	5773	529	5132	87.7	80.3	71.4	V3	T2D	M	25.8	W	6.7	53	no
SAMN17209843	SAMN17209843_MS21001	MS21001	9101	8321	7736	585	6529	91.4	85	71.7	V3	T2D	F	43.9	AA	7	38	no
HP17117-01 T2D	HP17117-01 T2D_MS17001	MS17001	5381	4940	4657	283	3859	91.8	86.5	71.7	V2	T2D	M	35.6	H	7.1	51	no
SAMN11157311	SAMN11157311_MS19009	MS19009	9772	8505	8072	433	5580	87	82.6	57.1	V3	T2D	F	31.7	W	7.3	34	no
SAMN17831932	SAMN17831932_MS21009	MS21009	6288	4644	4365	279	3222	73.9	69.4	51.2	V3	T2D	M	41.3	H	7.5	60	no
SAMN16365027	SAMN16365027_MS20086	MS20086_Islet119	4363	3577	3303	274	2636	82	75.7	60.4	V3	T2D	F	28.5	AA	7.6	62	multiplex
SAMN16365027	SAMN16365027_MS20087	MS20087_Islet119	3886	3151	2909	242	2319	81.1	74.9	59.7	V3	T2D	F	28.5	AA	7.6	62	multiplex
HP18320-01T2D	HP18320-01T2D_MS18006	MS18006	5652	5039	4814	225	4035	89.2	85.2	71.4	V2	T2D	M	27.4	AA	7.9	61	no
SAMN10832912	SAMN10832912_MS19002	MS19002	6678	6228	5647	581	5059	93.3	84.6	75.8	V3	T2D	M	33.7	AA	8	54	no
SAMN08769026	SAMN08769026_MS17006	MS17006	7080	6299	6075	224	5019	89	85.8	70.9	V2	T2D	F	38.1	W	8.2	37	no
SAMN10372788	SAMN10372788_MS18004	MS18004	5117	4400	4221	179	3395	86	82.5	66.3	V2	T2D	F	35.4	W	9.9	50	no
HP19044-01T2D	HP19044-01T2D_MS19005	MS19005	5888	4978	4731	247	3957	84.5	80.3	67.2	V3	T2D	F	33	H	13.1	37	multiplex
HP19044-01T2D	HP19044-01T2D_MS19006	MS19006_Islet48	1660	1604	1519	85	1390	96.6	91.5	83.7	V3	T2D	F	33	H	13.1	37	multiplex
HP19044-01T2D	HP19044-01T2D_MS19007	MS19007_Islet48	1475	1411	1327	84	1139	95.7	90	77.2	V3	T2D	F	33	H	13.1	37	multiplex
Abbreviations:
Disease_state- ND: Non-Diabetic, PD- Prediabetic, T2D- Type-2 Diabetic
BMI- Body Mass Index
Ancestry- W: European, H: Hispanic, AA: African American
Sex- M: Male, F: Female
BMI Category: Healthy= <25, Overweight= 25 to 30, Obese=30>

## Sheet: QC_by_donor
scRNA-seq QC
Donor.ID	Donor_Run	Run	Number of cells after Demuxlet	Number of cells after preliminary filtering (nFeatures >500, percent mt.<50% (per cell))	Number of cells after removing scrublet predicted doublets	Number of scrublet predicted doublets	Number of cells retained (nFeatureRNA > 1400 & percent mitochondria < 40%)	Percent of cells retained after preliminary filtering	Percent of cells retained after Scrublet predicted doublet removal	Percent of cells retained (nFeatureRNA > 1400 & percent mitochondria < 40%)	10X scRNA-seq chemistry	Glycemic_state	Sex	BMI	Ancestry	HbA1c	Age	Multiplex
SAMN16547514	SAMN16547514_MS20104	MS20104	9252	7205	6672	533	4982	77.9	72.1	53.8478	V3	ND	F	28.3	H	4.6	60	no
SAMN10737781	SAMN10737781_MS19001	MS19001	5596	4830	4536	294	4004	86.3	81.1	71.5511	V3	ND	M	27.2	W	4.7	66	no
HP19047-01	HP19047-01_MS19007	MS19007_Islet47	14510	10966	9992	974	7353	75.5755	68.8629	50.6754	V3	ND	F	22.7	W	4.8	53	multiplex
SAMN08768799	SAMN08768799_MS17002	MS17002	5100	4671	4527	144	3828	91.6	88.8	75.0588	V2	ND	M	35.6	W	5.1	54	no
SAMN10873960	SAMN10873960_MS19003	MS19003	9307	8445	7975	470	6757	90.7	85.7	72.6013	V3	ND	F	24.6	W	5.1	50	no
SAMN12500521	SAMN12500521_MS19032	MS19032	6853	6129	5806	323	4977	89.4	84.7	72.6251	V3	ND	M	29	W	5.1	52	no
SAMN09370567	SAMN09370567_MS18002	MS18002	8633	7678	7192	486	5655	88.9	83.3	65.5045	V2	ND	M	28.5	W	5.2	32	no
HP-20152-01	HP-20152-01_MS20017	MS20017	9660	7592	7073	519	5298	78.6	73.2	54.8447	V3	ND	M	20.2	AA	5.2	48	no
SAMN15337453	SAMN15337453_MS20033	MS20033	7981	6039	5568	471	4468	75.7	69.8	55.983	V3	ND	M	24.2	H	5.2	26	no
HP18054-01	HP18054-01_MS18001	MS18001	8216	7220	6843	377	5244	87.9	83.3	63.8267	V2	ND	M	25.3	H	5.3	40	no
HP18304	HP18304_MS18003	MS18003	5530	4626	4474	152	3620	83.7	80.9	65.4611	V2	ND	M	27.3	H	5.4	21	no
SAMN11523048	SAMN11523048_MS19017	MS19017_Islet57	17237	13686	12766	920	10163	79.399	74.0616	58.9604	V3	ND	F	33.4	W	5.4	35	multiplex
SAMN11633049	SAMN11633049_MS19021	MS19021_Islet59	7587	5876	5578	298	4735	77.4483	73.5205	62.4094	V3	ND	M	38.8	W	5.4	48	multiplex
SAMN11380903	SAMN11380903_MS19011	MS19011	9212	8188	7606	582	5587	88.9	82.6	60.6492	V3	ND	M	24.2	H	5.5	37	no
SAMN11864195	SAMN11864195_MS19022	MS19022	10578	8497	7942	555	5588	80.3	75.1	52.8266	V3	ND	F	40	W	5.5	53	no
SAMN13108021	SAMN13108021_MS19040	MS19040	4526	3771	3605	166	2820	83.3	79.7	62.3067	V3	ND	M	25	AA	5.5	42	no
SAMN12673306	SAMN12673306_MS19038	MS19038	6255	4733	4553	180	3442	75.7	72.8	55.028	V3	ND	M	28.4	W	5.6	55	no
SAMN11008921	SAMN11008921_MS19008	MS19008	9136	6955	6553	402	3954	76.1	71.7	43.2793	V3	PD	M	33.3	W	5.7	53	no
SAMN12633894	SAMN12633894_MS19035	MS19035_Islet70	4577	4290	4064	226	3494	93.7295	88.7918	76.3382	V3	PD	F	32.9	W	5.7	57	multiplex
SAMN11522709	SAMN11522709_MS19017	MS19017_Islet58	20299	17477	16494	983	12906	86.0978	81.2552	63.5795	V3	PD	M	26.7	H	5.7	51	multiplex
SAMN11373103	SAMN11373103_MS19010	MS19010	8598	7029	6725	304	4464	81.7516	78.2159	51.9191	V3	PD	M	32	H	5.8	62	no
SAMN11867362	SAMN11867362_MS19023	MS19023	11473	9448	8730	718	5549	82.3499	76.0917	48.3657	V3	PD	M	32.6	AA	5.8	45	no
SAMN13866285	SAMN13866285_MS20001	MS20001	8025	7228	6536	692	5574	90.0685	81.4455	69.4579	V3	PD	F	27.1	H	5.8	30	no
SAMN17528599	SAMN17528599_MS21003	MS21003	10218	8687	8025	662	6569	85.0166	78.5379	64.2885	V3	PD	M	29.9	W	5.8	60	no
SAMN12022246	SAMN12022246_MS19026	MS19026	8192	6583	6074	509	4680	80.3589	74.1455	57.1289	V3	PD	M	28.4	AA	5.9	49	no
SAMN14255441	SAMN14255441_MS20005	MS20005	7775	6598	6055	543	4888	84.8617	77.8778	62.8682	V3	PD	M	25.7	W	5.9	48	no
SAMN16373925	SAMN16373925_MS20087	MS20087_Islet118	5746	3986	3830	156	2712	69.37	66.6551	47.1981	V3	PD	M	31.6	W	5.9	25	multiplex
SAMN10439569	SAMN10439569_MS18005	MS18005	6742	5982	5771	211	4450	88.7274	85.5977	66.0042	V2	PD	F	30	H	6	53	no
SAMN11476721	SAMN11476721_MS19012	MS19012	11042	8854	8228	626	6715	80.1847	74.5155	60.8133	V3	PD	M	32.8	H	6	50	no
SAMN13319813	SAMN13319813_MS19043	MS19043_Islet85	8480	7912	7326	586	6197	93.3019	86.3915	73.0778	V3	PD	M	26.6	H	6.1	58	multiplex
SAMN11483342	SAMN11483342_MS19013	MS19013	13374	11186	10382	804	7423	83.6399	77.6282	55.5032	V3	PD	F	39.8	W	6.4	52	no
SAMN12634037	SAMN12634037_MS19035	MS19035_Islet71	4011	3144	2973	171	2354	78.3844	74.1212	58.6886	V3	T2D	M	31.7	W	5.9	63	multiplex
SAMN13320559	SAMN13320559_MS19043	MS19043_Islet84	7317	5860	5529	331	4088	80.0875	75.5638	55.8699	V3	T2D	M	24.7	H	6.1	52	multiplex
HP17300-01T2D	HP17300-01T2D_MS17005	MS17005	4099	3659	3526	133	3081	89.2657	86.021	75.1647	V2	T2D	M	27.7	W	6.3	35	no
HP17225-01T2D	HP17225-01T2D_MS17004	MS17004	6540	5988	5803	185	5112	91.5596	88.7309	78.1651	V2	T2D	M	27.7	H	6.5	59	no
HP1720901T2D	HP1720901T2D_MS17003	MS17003	7720	7040	6668	372	5728	91.1917	86.3731	74.1969	V2	T2D	F	42.8	H	6.6	52	no
SAMN13901790	SAMN13901790_MS20003	MS20003	7186	6302	5773	529	4823	87.6983	80.3368	67.1166	V3	T2D	M	25.8	W	6.7	53	no
SAMN11642375	SAMN11642375_MS19021	MS19021_Islet60	12381	9235	8900	335	6699	74.5901	71.8843	54.1071	V3	T2D	M	32.5	W	6.7	58	multiplex
SAMN17209843	SAMN17209843_MS21001	MS21001	9101	8321	7736	585	6159	91.4295	85.0016	67.6739	V3	T2D	F	43.9	AA	7	38	no
HP17117-01 T2D	HP17117-01 T2D_MS17001	MS17001	5381	4940	4657	283	3625	91.8045	86.5453	67.3667	V2	T2D	M	35.6	H	7.1	51	no
SAMN11157311	SAMN11157311_MS19009	MS19009	9772	8505	8072	433	5385	87.0344	82.6034	55.1064	V3	T2D	F	31.7	W	7.3	34	no
SAMN17831932	SAMN17831932_MS21009	MS21009	6288	4644	4365	279	3078	73.855	69.4179	48.9504	V3	T2D	M	41.3	H	7.5	60	no
SAMN16365027	SAMN16365027_MS20087	MS20087_Islet119	8249	6728	6212	516	4616	81.5614	75.3061	55.9583	V3	T2D	F	28.5	AA	7.6	62	multiplex
HP18320-01T2D	HP18320-01T2D_MS18006	MS18006	5652	5039	4814	225	3910	89.1543	85.1734	69.1791	V2	T2D	M	27.4	AA	7.9	61	no
SAMN10832912	SAMN10832912_MS19002	MS19002	6678	6228	5647	581	4763	93.2615	84.5612	71.3237	V3	T2D	M	33.7	AA	8	54	no
SAMN08769026	SAMN08769026_MS17006	MS17006	7080	6299	6075	224	4857	88.9689	85.8051	68.6017	V2	T2D	F	38.1	W	8.2	37	no
SAMN10372788	SAMN10372788_MS18004	MS18004	5117	4400	4221	179	3292	85.9879	82.4897	64.3346	V2	T2D	F	35.4	W	9.9	50	no
HP19044-01T2D	HP19044-01T2D_MS19007	MS19007_Islet48	9023	7993	7577	416	6212	88.5847	83.9743	68.8463	V3	T2D	F	33	H	13.1	37	multiplex
Average			8360.52	7014.42	6584.35	430.062	5122.46
Median			8003	6663	6143.5	409	4872.5
Total			401305	336692	316049	20643	245878
Abbreviations:
Disease_state- ND: Non-Diabetic, PD- Prediabetic, T2D- Type-2 Diabetic
BMI- Body Mass Index
Ancestry- W: European, H: Hispanic, AA: African American
Sex- M: Male, F: Female

## Sheet: Reads_per_cell_per_donor
Cell	Clusters	orig.ident	nCount_RNA	nFeature_RNA	percent.mt	seurat_clusters	Chemistry	Disease_state	Sex	BMI	Ancestry	HbA1c	Age	Donor_ID	Center	Medication	Viability	Purity	Cause_of_death	Multiplex	BMI_Category	Clusters|Disease_state
MS17001_AAACCTGAGGCAGGTT	Ductal	MS17001	12645.8	3375	3.59642	5	V2	T2D	M	35.6	H	7.1	51	HP17117-01 T2D	NA	Oral_meds	90	95	Cerebrovascular/stroke	-	Obese	Ductal|T2D
MS17001_AAACCTGAGGTGACCA	Alpha	MS17001	6967.01	1497	1.12047	17	V2	T2D	M	35.6	H	7.1	51	HP17117-01 T2D	NA	Oral_meds	90	95	Cerebrovascular/stroke	-	Obese	Alpha|T2D
MS17001_AAACCTGAGTGCGTGA	Alpha	MS17001	32924.6	5397	6.72805	4	V2	T2D	M	35.6	H	7.1	51	HP17117-01 T2D	NA	Oral_meds	90	95	Cerebrovascular/stroke	-	Obese	Alpha|T2D
MS17001_AAACCTGCAAGTCTGT	Acinar	MS17001	35959.7	4306	2.45205	7	V2	T2D	M	35.6	H	7.1	51	HP17117-01 T2D	NA	Oral_meds	90	95	Cerebrovascular/stroke	-	Obese	Acinar|T2D
MS17001_AAACCTGCATCGGTTA	Acinar	MS17001	16885.6	2364	1.31567	7	V2	T2D	M	35.6	H	7.1	51	HP17117-01 T2D	NA	Oral_meds	90	95	Cerebrovascular/stroke	-	Obese	Acinar|T2D
MS17001_AAACCTGTCACCTCGT	Alpha	MS17001	19066.9	4091	3.31272	0	V2	T2D	M	35.6	H	7.1	51	HP17117-01 T2D	NA	Oral_meds	90	95	Cerebrovascular/stroke	-	Obese	Alpha|T2D
MS17001_AAACCTGTCCTGCTTG	Alpha	MS17001	20369.1	4119	3.6229	0	V2	T2D	M	35.6	H	7.1	51	HP17117-01 T2D	NA	Oral_meds	90	95	Cerebrovascular/stroke	-	Obese	Alpha|T2D
MS17001_AAACCTGTCGGAGGTA	Alpha	MS17001	11694.1	2870	0.24478	6	V2	T2D	M	35.6	H	7.1	51	HP17117-01 T2D	NA	Oral_meds	90	95	Cerebrovascular/stroke	-	Obese	Alpha|T2D
MS17001_AAACCTGTCTTAGCCC	Acinar	MS17001	30404.8	3967	1.26493	7	V2	T2D	M	35.6	H	7.1	51	HP17117-01 T2D	NA	Oral_meds	90	95	Cerebrovascular/stroke	-	Obese	Acinar|T2D
MS17001_AAACGGGAGGAGCGAG	Alpha	MS17001	9187.42	1813	7.7405	13	V2	T2D	M	35.6	H	7.1	51	HP17117-01 T2D	NA	Oral_meds	90	95	Cerebrovascular/stroke	-	Obese	Alpha|T2D
MS17001_AAACGGGAGTACGCCC	Alpha	MS17001	10406	2394	7.21045	13	V2	T2D	M	35.6	H	7.1	51	HP17117-01 T2D	NA	Oral_meds	90	95	Cerebrovascular/stroke	-	Obese	Alpha|T2D
MS17001_AAACGGGCAAAGGCGT	Beta	MS17001	16819.5	3908	6.91491	3	V2	T2D	M	35.6	H	7.1	51	HP17117-01 T2D	NA	Oral_meds	90	95	Cerebrovascular/stroke	-	Obese	Beta|T2D
MS17001_AAACGGGCAATAGCGG	Beta	MS17001	8463.37	1977	10.7322	12	V2	T2D	M	35.6	H	7.1	51	HP17117-01 T2D	NA	Oral_meds	90	95	Cerebrovascular/stroke	-	Obese	Beta|T2D
MS17001_AAACGGGCACGAGAGT	Alpha	MS17001	5771.74	1500	6.90674	13	V2	T2D	M	35.6	H	7.1	51	HP17117-01 T2D	NA	Oral_meds	90	95	Cerebrovascular/stroke	-	Obese	Alpha|T2D
MS17001_AAACGGGCAGTAACGG	Beta	MS17001	24077.8	4463	8.39398	2	V2	T2D	M	35.6	H	7.1	51	HP17117-01 T2D	NA	Oral_meds	90	95	Cerebrovascular/stroke	-	Obese	Beta|T2D
MS17001_AAACGGGGTCAGTGGA	Beta	MS17001	17593.3	3605	9.23097	2	V2	T2D	M	35.6	H	7.1	51	HP17117-01 T2D	NA	Oral_meds	90	95	Cerebrovascular/stroke	-	Obese	Beta|T2D
MS17001_AAACGGGTCACTTACT	Stellate	MS17001	7349.9	2411	6.41136	11	V2	T2D	M	35.6	H	7.1	51	HP17117-01 T2D	NA	Oral_meds	90	95	Cerebrovascular/stroke	-	Obese	Stellate|T2D
MS17001_AAACGGGTCAGCTCGG	Alpha	MS17001	16915.5	3138	2.24023	6	V2	T2D	M	35.6	H	7.1	51	HP17117-01 T2D	NA	Oral_meds	90	95	Cerebrovascular/stroke	-	Obese	Alpha|T2D
MS17001_AAACGGGTCCCACTTG	Alpha	MS17001	9036.61	1530	3.32073	13	V2	T2D	M	35.6	H	7.1	51	HP17117-01 T2D	NA	Oral_meds	90	95	Cerebrovascular/stroke	-	Obese	Alpha|T2D
MS17001_AAAGATGCACACAGAG	Alpha	MS17001	14786.1	2862	2.20132	0	V2	T2D	M	35.6	H	7.1	51	HP17117-01 T2D	NA	Oral_meds	90	95	Cerebrovascular/stroke	-	Obese	Alpha|T2D
MS17001_AAAGATGGTACTCTCC	Delta	MS17001	12716.1	3232	5.14814	9	V2	T2D	M	35.6	H	7.1	51	HP17117-01 T2D	NA	Oral_meds	90	95	Cerebrovascular/stroke	-	Obese	Delta|T2D
MS17001_AAAGATGGTCAAACTC	Beta	MS17001	4421.1	1444	18.4346	12	V2	T2D	M	35.6	H	7.1	51	HP17117-01 T2D	NA	Oral_meds	90	95	Cerebrovascular/stroke	-	Obese	Beta|T2D
MS17001_AAAGATGTCCGAAGAG	Alpha	MS17001	17203.4	3631	3.43252	0	V2	T2D	M	35.6	H	7.1	51	HP17117-01 T2D	NA	Oral_meds	90	95	Cerebrovascular/stroke	-	Obese	Alpha|T2D
MS17001_AAAGCAAAGACCACGA	Alpha	MS17001	17049.4	3001	2.28417	17	V2	T2D	M	35.6	H	7.1	51	HP17117-01 T2D	NA	Oral_meds	90	95	Cerebrovascular/stroke	-	Obese	Alpha|T2D
MS17001_AAAGCAAAGGAGCGTT	Beta	MS17001	12882.8	2912	9.05885	8	V2	T2D	M	35.6	H	7.1	51	HP17117-01 T2D	NA	Oral_meds	90	95	Cerebrovascular/stroke	-	Obese	Beta|T2D
MS17001_AAAGCAAAGGGAACGG	Alpha	MS17001	8591.02	1559	6.87454	13	V2	T2D	M	35.6	H	7.1	51	HP17117-01 T2D	NA	Oral_meds	90	95	Cerebrovascular/stroke	-	Obese	Alpha|T2D
MS17001_AAAGCAAAGTTAGGTA	Beta	MS17001	44930.1	6474	12.0398	2	V2	T2D	M	35.6	H	7.1	51	HP17117-01 T2D	NA	Oral_meds	90	95	Cerebrovascular/stroke	-	Obese	Beta|T2D
MS17001_AAAGCAACACAGATTC	Alpha	MS17001	15694.9	3298	1.9292	4	V2	T2D	M	35.6	H	7.1	51	HP17117-01 T2D	NA	Oral_meds	90	95	Cerebrovascular/stroke	-	Obese	Alpha|T2D
MS17001_AAAGCAACACTTAACG	Alpha	MS17001	27892.8	4678	2.21582	4	V2	T2D	M	35.6	H	7.1	51	HP17117-01 T2D	NA	Oral_meds	90	95	Cerebrovascular/stroke	-	Obese	Alpha|T2D
MS17001_AAAGCAACAGACGCAA	Alpha	MS17001	8414.35	1402	6.0191	13	V2	T2D	M	35.6	H	7.1	51	HP17117-01 T2D	NA	Oral_meds	90	95	Cerebrovascular/stroke	-	Obese	Alpha|T2D
MS17001_AAAGCAACATGGTAGG	Ductal	MS17001	14567.7	3661	2.91749	5	V2	T2D	M	35.6	H	7.1	51	HP17117-01 T2D	NA	Oral_meds	90	95	Cerebrovascular/stroke	-	Obese	Ductal|T2D
MS17001_AAAGCAAGTCGCATCG	Beta	MS17001	23492.5	4020	3.54202	3	V2	T2D	M	35.6	H	7.1	51	HP17117-01 T2D	NA	Oral_meds	90	95	Cerebrovascular/stroke	-	Obese	Beta|T2D
MS17001_AAAGCAAGTCGGGTCT	Beta	MS17001	6473.77	1462	11.156	12	V2	T2D	M	35.6	H	7.1	51	HP17117-01 T2D	NA	Oral_meds	90	95	Cerebrovascular/stroke	-	Obese	Beta|T2D
MS17001_AAAGCAAGTCTGATTG	Alpha	MS17001	5033.17	1598	14.3348	13	V2	T2D	M	35.6	H	7.1	51	HP17117-01 T2D	NA	Oral_meds	90	95	Cerebrovascular/stroke	-	Obese	Alpha|T2D
MS17001_AAAGCAAGTGGCCCTA	Alpha	MS17001	16315.1	3469	3.36877	0	V2	T2D	M	35.6	H	7.1	51	HP17117-01 T2D	NA	Oral_meds	90	95	Cerebrovascular/stroke	-	Obese	Alpha|T2D
MS17001_AAAGCAATCACAATGC	Alpha	MS17001	9903.42	2042	5.04137	13	V2	T2D	M	35.6	H	7.1	51	HP17117-01 T2D	NA	Oral_meds	90	95	Cerebrovascular/stroke	-	Obese	Alpha|T2D
MS17001_AAAGCAATCACAGGCC	Beta	MS17001	12415.2	3071	5.47424	3	V2	T2D	M	35.6	H	7.1	51	HP17117-01 T2D	NA	Oral_meds	90	95	Cerebrovascular/stroke	-	Obese	Beta|T2D
MS17001_AAAGTAGAGACACTAA	Alpha	MS17001	17453.7	3790	2.1555	0	V2	T2D	M	35.6	H	7.1	51	HP17117-01 T2D	NA	Oral_meds	90	95	Cerebrovascular/stroke	-	Obese	Alpha|T2D
MS17001_AAAGTAGAGCCACGCT	Beta	MS17001	16771.9	3750	8.27059	2	V2	T2D	M	35.6	H	7.1	51	HP17117-01 T2D	NA	Oral_meds	90	95	Cerebrovascular/stroke	-	Obese	Beta|T2D
MS17001_AAAGTAGCACTAGTAC	Alpha	MS17001	12309.7	3403	1.98172	6	V2	T2D	M	35.6	H	7.1	51	HP17117-01 T2D	NA	Oral_meds	90	95	Cerebrovascular/stroke	-	Obese	Alpha|T2D
MS17001_AAAGTAGCAGTGGGAT	Alpha	MS17001	4741.66	1576	3.51454	6	V2	T2D	M	35.6	H	7.1	51	HP17117-01 T2D	NA	Oral_meds	90	95	Cerebrovascular/stroke	-	Obese	Alpha|T2D
MS17001_AAAGTAGGTTGAGGTG	Beta	MS17001	14327.6	3562	6.28473	2	V2	T2D	M	35.6	H	7.1	51	HP17117-01 T2D	NA	Oral_meds	90	95	Cerebrovascular/stroke	-	Obese	Beta|T2D
MS17001_AAAGTAGTCAGCTTAG	Alpha	MS17001	4476.39	1448	10.8267	13	V2	T2D	M	35.6	H	7.1	51	HP17117-01 T2D	NA	Oral_meds	90	95	Cerebrovascular/stroke	-	Obese	Alpha|T2D
MS17001_AAAGTAGTCAGGTTCA	Beta	MS17001	16852.5	3578	6.14105	2	V2	T2D	M	35.6	H	7.1	51	HP17117-01 T2D	NA	Oral_meds	90	95	Cerebrovascular/stroke	-	Obese	Beta|T2D
MS17001_AAATGCCGTAACGTTC	Alpha	MS17001	30740.7	4292	2.37836	6	V2	T2D	M	35.6	H	7.1	51	HP17117-01 T2D	NA	Oral_meds	90	95	Cerebrovascular/stroke	-	Obese	Alpha|T2D
MS17001_AAATGCCGTACCCAAT	Proliferating_Alpha	MS17001	33695.2	5874	6.08412	28	V2	T2D	M	35.6	H	7.1	51	HP17117-01 T2D	NA	Oral_meds	90	95	Cerebrovascular/stroke	-	Obese	Proliferating_Alpha|T2D
MS17001_AAATGCCGTACTTCTT	Beta	MS17001	15688.2	3269	4.74443	2	V2	T2D	M	35.6	H	7.1	51	HP17117-01 T2D	NA	Oral_meds	90	95	Cerebrovascular/stroke	-	Obese	Beta|T2D
MS17001_AAATGCCGTTAAAGAC	Alpha	MS17001	17642	3664	3.87423	4	V2	T2D	M	35.6	H	7.1	51	HP17117-01 T2D	NA	Oral_meds	90	95	Cerebrovascular/stroke	-	Obese	Alpha|T2D
MS17001_AAATGCCGTTTGTTGG	Delta	MS17001	15111.1	3220	4.35872	9	V2	T2D	M	35.6	H	7.1	51	HP17117-01 T2D	NA	Oral_meds	90	95	Cerebrovascular/stroke	-	Obese	Delta|T2D
MS17001_AAATGCCTCAGTCAGT	Beta	MS17001	21632.1	4083	5.84535	10	V2	T2D	M	35.6	H	7.1	51	HP17117-01 T2D	NA	Oral_meds	90	95	Cerebrovascular/stroke	-	Obese	Beta|T2D
MS17001_AACACGTAGATGGCGT	Beta	MS17001	8062.41	2663	10.7959	3	V2	T2D	M	35.6	H	7.1	51	HP17117-01 T2D	NA	Oral_meds	90	95	Cerebrovascular/stroke	-	Obese	Beta|T2D
MS17001_AACACGTGTCTCATCC	Beta	MS17001	11840.8	3269	7.54994	2	V2	T2D	M	35.6	H	7.1	51	HP17117-01 T2D	NA	Oral_meds	90	95	Cerebrovascular/stroke	-	Obese	Beta|T2D
MS17001_AACACGTTCCATGAAC	Ductal	MS17001	11395.8	3517	4.55686	5	V2	T2D	M	35.6	H	7.1	51	HP17117-01 T2D	NA	Oral_meds	90	95	Cerebrovascular/stroke	-	Obese	Ductal|T2D
MS17001_AACACGTTCCTCGCAT	Beta	MS17001	14258.2	3438	2.29753	3	V2	T2D	M	35.6	H	7.1	51	HP17117-01 T2D	NA	Oral_meds	90	95	Cerebrovascular/stroke	-	Obese	Beta|T2D
MS17001_AACACGTTCTAACTCT	Ductal	MS17001	10538.5	3436	3.6318	5	V2	T2D	M	35.6	H	7.1	51	HP17117-01 T2D	NA	Oral_meds	90	95	Cerebrovascular/stroke	-	Obese	Ductal|T2D
MS17001_AACACGTTCTCCTATA	Alpha	MS17001	18149.4	4074	4.58679	0	V2	T2D	M	35.6	H	7.1	51	HP17117-01 T2D	NA	Oral_meds	90	95	Cerebrovascular/stroke	-	Obese	Alpha|T2D
MS17001_AACCATGAGGCAGTCA	Alpha	MS17001	6702.56	1745	7.32414	13	V2	T2D	M	35.6	H	7.1	51	HP17117-01 T2D	NA	Oral_meds	90	95	Cerebrovascular/stroke	-	Obese	Alpha|T2D
MS17001_AACCATGAGGTAGCCA	Beta	MS17001	31221.9	5335	8.9763	2	V2	T2D	M	35.6	H	7.1	51	HP17117-01 T2D	NA	Oral_meds	90	95	Cerebrovascular/stroke	-	Obese	Beta|T2D
MS17001_AACCATGCAATAAGCA	Alpha	MS17001	18112.7	3060	4.66597	6	V2	T2D	M	35.6	H	7.1	51	HP17117-01 T2D	NA	Oral_meds	90	95	Cerebrovascular/stroke	-	Obese	Alpha|T2D
MS17001_AACCATGCACTGCCAG	Alpha	MS17001	25014.3	4366	3.53938	4	V2	T2D	M	35.6	H	7.1	51	HP17117-01 T2D	NA	Oral_meds	90	95	Cerebrovascular/stroke	-	Obese	Alpha|T2D
MS17001_AACCATGCAGTGAGTG	Acinar	MS17001	5935.72	1670	2.64614	7	V2	T2D	M	35.6	H	7.1	51	HP17117-01 T2D	NA	Oral_meds	90	95	Cerebrovascular/stroke	-	Obese	Acinar|T2D
MS17001_AACCATGGTCCAGTTA	Beta	MS17001	28482	4753	6.41042	3	V2	T2D	M	35.6	H	7.1	51	HP17117-01 T2D	NA	Oral_meds	90	95	Cerebrovascular/stroke	-	Obese	Beta|T2D
MS17001_AACCATGTCCAGTAGT	Beta	MS17001	5882.01	1688	5.86061	12	V2	T2D	M	35.6	H	7.1	51	HP17117-01 T2D	NA	Oral_meds	90	95	Cerebrovascular/stroke	-	Obese	Beta|T2D
MS17001_AACCATGTCCGCGGTA	Alpha	MS17001	9240.06	1856	5.97424	13	V2	T2D	M	35.6	H	7.1	51	HP17117-01 T2D	NA	Oral_meds	90	95	Cerebrovascular/stroke	-	Obese	Alpha|T2D
MS17001_AACCGCGAGTACGTTC	Beta	MS17001	15763.9	3249	4.72082	21	V2	T2D	M	35.6	H	7.1	51	HP17117-01 T2D	NA	Oral_meds	90	95	Cerebrovascular/stroke	-	Obese	Beta|T2D
MS17001_AACCGCGAGTGTTGAA	Beta	MS17001	30351.8	4944	6.97228	3	V2	T2D	M	35.6	H	7.1	51	HP17117-01 T2D	NA	Oral_meds	90	95	Cerebrovascular/stroke	-	Obese	Beta|T2D
MS17001_AACCGCGCACATTCGA	Beta	MS17001	31466.9	5067	9.47223	2	V2	T2D	M	35.6	H	7.1	51	HP17117-01 T2D	NA	Oral_meds	90	95	Cerebrovascular/stroke	-	Obese	Beta|T2D
MS17001_AACCGCGCATGGTTGT	Beta	MS17001	28208.4	4975	10.3239	2	V2	T2D	M	35.6	H	7.1	51	HP17117-01 T2D	NA	Oral_meds	90	95	Cerebrovascular/stroke	-	Obese	Beta|T2D
MS17001_AACCGCGGTAGCCTAT	Beta	MS17001	11858.7	2869	5.1096	2	V2	T2D	M	35.6	H	7.1	51	HP17117-01 T2D	NA	Oral_meds	90	95	Cerebrovascular/stroke	-	Obese	Beta|T2D
MS17001_AACCGCGGTCAATGTC	Acinar	MS17001	32021.7	3968	2.09124	7	V2	T2D	M	35.6	H	7.1	51	HP17117-01 T2D	NA	Oral_meds	90	95	Cerebrovascular/stroke	-	Obese	Acinar|T2D
MS17001_AACCGCGGTGACAAAT	Acinar	MS17001	22953.9	3470	1.89943	7	V2	T2D	M	35.6	H	7.1	51	HP17117-01 T2D	NA	Oral_meds	90	95	Cerebrovascular/stroke	-	Obese	Acinar|T2D
MS17001_AACCGCGGTGCAGTAG	Alpha	MS17001	8518.27	2227	5.32557	17	V2	T2D	M	35.6	H	7.1	51	HP17117-01 T2D	NA	Oral_meds	90	95	Cerebrovascular/stroke	-	Obese	Alpha|T2D
MS17001_AACCGCGGTTCCTCCA	Beta	MS17001	14958.5	3587	6.27774	2	V2	T2D	M	35.6	H	7.1	51	HP17117-01 T2D	NA	Oral_meds	90	95	Cerebrovascular/stroke	-	Obese	Beta|T2D
MS17001_AACCGCGTCCACGACG	Alpha	MS17001	12146	2913	2.5678	0	V2	T2D	M	35.6	H	7.1	51	HP17117-01 T2D	NA	Oral_meds	90	95	Cerebrovascular/stroke	-	Obese	Alpha|T2D
MS17001_AACCGCGTCGTCCGTT	Alpha	MS17001	26564.4	4304	4.07805	4	V2	T2D	M	35.6	H	7.1	51	HP17117-01 T2D	NA	Oral_meds	90	95	Cerebrovascular/stroke	-	Obese	Alpha|T2D
MS17001_AACCGCGTCGTCGTTC	Beta	MS17001	16301.8	3444	6.9258	2	V2	T2D	M	35.6	H	7.1	51	HP17117-01 T2D	NA	Oral_meds	90	95	Cerebrovascular/stroke	-	Obese	Beta|T2D
MS17001_AACCGCGTCTGGTATG	Alpha	MS17001	9129.2	1537	8.56095	13	V2	T2D	M	35.6	H	7.1	51	HP17117-01 T2D	NA	Oral_meds	90	95	Cerebrovascular/stroke	-	Obese	Alpha|T2D
MS17001_AACGTTGTCTGACCTC	Alpha	MS17001	8900.17	3149	1.58657	17	V2	T2D	M	35.6	H	7.1	51	HP17117-01 T2D	NA	Oral_meds	90	95	Cerebrovascular/stroke	-	Obese	Alpha|T2D
MS17001_AACTCAGAGGGTTCCC	Alpha	MS17001	8481.15	1702	2.65385	13	V2	T2D	M	35.6	H	7.1	51	HP17117-01 T2D	NA	Oral_meds	90	95	Cerebrovascular/stroke	-	Obese	Alpha|T2D
MS17001_AACTCAGCACCCTATC	Ductal	MS17001	7937.77	2499	2.35289	5	V2	T2D	M	35.6	H	7.1	51	HP17117-01 T2D	NA	Oral_meds	90	95	Cerebrovascular/stroke	-	Obese	Ductal|T2D
MS17001_AACTCAGCACCTATCC	Delta	MS17001	27071.5	4734	5.44636	9	V2	T2D	M	35.6	H	7.1	51	HP17117-01 T2D	NA	Oral_meds	90	95	Cerebrovascular/stroke	-	Obese	Delta|T2D
MS17001_AACTCAGCAGATGGCA	Stellate	MS17001	22695.7	4455	2.43451	11	V2	T2D	M	35.6	H	7.1	51	HP17117-01 T2D	NA	Oral_meds	90	95	Cerebrovascular/stroke	-	Obese	Stellate|T2D
MS17001_AACTCAGGTAATTGGA	Alpha	MS17001	15293.5	3490	2.65905	0	V2	T2D	M	35.6	H	7.1	51	HP17117-01 T2D	NA	Oral_meds	90	95	Cerebrovascular/stroke	-	Obese	Alpha|T2D
MS17001_AACTCAGGTCGAGTTT	Alpha	MS17001	17074.8	2646	8.89583	13	V2	T2D	M	35.6	H	7.1	51	HP17117-01 T2D	NA	Oral_meds	90	95	Cerebrovascular/stroke	-	Obese	Alpha|T2D
MS17001_AACTCAGGTGATAAAC	Ductal	MS17001	17980.8	4324	4.49458	5	V2	T2D	M	35.6	H	7.1	51	HP17117-01 T2D	NA	Oral_meds	90	95	Cerebrovascular/stroke	-	Obese	Ductal|T2D
MS17001_AACTCAGGTGATGCCC	Beta	MS17001	4867.9	1611	17.0771	12	V2	T2D	M	35.6	H	7.1	51	HP17117-01 T2D	NA	Oral_meds	90	95	Cerebrovascular/stroke	-	Obese	Beta|T2D
MS17001_AACTCAGTCTTCTGGC	Alpha	MS17001	20259.8	3752	2.93411	0	V2	T2D	M	35.6	H	7.1	51	HP17117-01 T2D	NA	Oral_meds	90	95	Cerebrovascular/stroke	-	Obese	Alpha|T2D
MS17001_AACTCCCCAATGGACG	Alpha	MS17001	8569.47	2149	7.80108	13	V2	T2D	M	35.6	H	7.1	51	HP17117-01 T2D	NA	Oral_meds	90	95	Cerebrovascular/stroke	-	Obese	Alpha|T2D
MS17001_AACTCCCCAGTTCCCT	Beta	MS17001	25020.2	4694	6.37649	2	V2	T2D	M	35.6	H	7.1	51	HP17117-01 T2D	NA	Oral_meds	90	95	Cerebrovascular/stroke	-	Obese	Beta|T2D
MS17001_AACTCCCCAGTTTACG	Delta	MS17001	15856.2	3231	7.65324	9	V2	T2D	M	35.6	H	7.1	51	HP17117-01 T2D	NA	Oral_meds	90	95	Cerebrovascular/stroke	-	Obese	Delta|T2D
MS17001_AACTCCCCATTCTCAT	Beta	MS17001	15830.7	2797	4.88097	8	V2	T2D	M	35.6	H	7.1	51	HP17117-01 T2D	NA	Oral_meds	90	95	Cerebrovascular/stroke	-	Obese	Beta|T2D
MS17001_AACTCCCGTGGACGAT	Alpha	MS17001	18699.9	3684	3.30256	4	V2	T2D	M	35.6	H	7.1	51	HP17117-01 T2D	NA	Oral_meds	90	95	Cerebrovascular/stroke	-	Obese	Alpha|T2D
MS17001_AACTCCCGTTGTGGAG	Alpha	MS17001	8903.87	1792	9.88613	13	V2	T2D	M	35.6	H	7.1	51	HP17117-01 T2D	NA	Oral_meds	90	95	Cerebrovascular/stroke	-	Obese	Alpha|T2D
MS17001_AACTCCCTCACCATAG	Alpha	MS17001	15406.6	3274	3.03276	0	V2	T2D	M	35.6	H	7.1	51	HP17117-01 T2D	NA	Oral_meds	90	95	Cerebrovascular/stroke	-	Obese	Alpha|T2D
MS17001_AACTCCCTCCTAGAAC	Stellate	MS17001	19465	4531	0.833241	34	V2	T2D	M	35.6	H	7.1	51	HP17117-01 T2D	NA	Oral_meds	90	95	Cerebrovascular/stroke	-	Obese	Stellate|T2D
MS17001_AACTCCCTCTTTAGTC	Beta	MS17001	28905.8	5079	7.89588	2	V2	T2D	M	35.6	H	7.1	51	HP17117-01 T2D	NA	Oral_meds	90	95	Cerebrovascular/stroke	-	Obese	Beta|T2D
MS17001_AACTCTTAGACAGGCT	Beta	MS17001	14727.9	3348	3.78166	2	V2	T2D	M	35.6	H	7.1	51	HP17117-01 T2D	NA	Oral_meds	90	95	Cerebrovascular/stroke	-	Obese	Beta|T2D
MS17001_AACTCTTAGCACCGTC	Delta	MS17001	26877.6	4460	4.20556	9	V2	T2D	M	35.6	H	7.1	51	HP17117-01 T2D	NA	Oral_meds	90	95	Cerebrovascular/stroke	-	Obese	Delta|T2D
MS17001_AACTCTTAGGAGCGAG	Ductal	MS17001	5001.93	2107	8.49704	5	V2	T2D	M	35.6	H	7.1	51	HP17117-01 T2D	NA	Oral_meds	90	95	Cerebrovascular/stroke	-	Obese	Ductal|T2D
MS17001_AACTCTTCAAAGCGGT	Delta	MS17001	19039.4	3265	4.27832	9	V2	T2D	M	35.6	H	7.1	51	HP17117-01 T2D	NA	Oral_meds	90	95	Cerebrovascular/stroke	-	Obese	Delta|T2D
MS17001_AACTCTTCACAGATTC	Alpha	MS17001	17375.3	3841	3.94526	0	V2	T2D	M	35.6	H	7.1	51	HP17117-01 T2D	NA	Oral_meds	90	95	Cerebrovascular/stroke	-	Obese	Alpha|T2D
MS17001_AACTCTTGTACTCTCC	Ductal	MS17001	19184.6	3226	6.32293	14	V2	T2D	M	35.6	H	7.1	51	HP17117-01 T2D	NA	Oral_meds	90	95	Cerebrovascular/stroke	-	Obese	Ductal|T2D
MS17001_AACTCTTGTCGGCACT	Delta	MS17001	12138	2709	3.77193	9	V2	T2D	M	35.6	H	7.1	51	HP17117-01 T2D	NA	Oral_meds	90	95	Cerebrovascular/stroke	-	Obese	Delta|T2D
MS17001_AACTCTTGTCGTGGCT	Alpha	MS17001	13066.3	3057	2.50502	13	V2	T2D	M	35.6	H	7.1	51	HP17117-01 T2D	NA	Oral_meds	90	95	Cerebrovascular/stroke	-	Obese	Alpha|T2D
MS17001_AACTCTTGTCTCAACA	Beta	MS17001	23716.3	4030	1.35881	3	V2	T2D	M	35.6	H	7.1	51	HP17117-01 T2D	NA	Oral_meds	90	95	Cerebrovascular/stroke	-	Obese	Beta|T2D
MS17001_AACTCTTGTCTCCATC	Beta	MS17001	30425.4	4841	4.79087	2	V2	T2D	M	35.6	H	7.1	51	HP17117-01 T2D	NA	Oral_meds	90	95	Cerebrovascular/stroke	-	Obese	Beta|T2D
MS17001_AACTCTTGTTAAGAAC	Beta	MS17001	17181.4	2914	4.85089	8	V2	T2D	M	35.6	H	7.1	51	HP17117-01 T2D	NA	Oral_meds	90	95	Cerebrovascular/stroke	-	Obese	Beta|T2D
MS17001_AACTGGTAGAGACGAA	Alpha	MS17001	13958.7	2443	7.75273	17	V2	T2D	M	35.6	H	7.1	51	HP17117-01 T2D	NA	Oral_meds	90	95	Cerebrovascular/stroke	-	Obese	Alpha|T2D
MS17001_AACTGGTAGATGGCGT	Alpha	MS17001	9024.41	2606	4.99393	6	V2	T2D	M	35.6	H	7.1	51	HP17117-01 T2D	NA	Oral_meds	90	95	Cerebrovascular/stroke	-	Obese	Alpha|T2D
MS17001_AACTGGTAGCTGTCTA	Delta	MS17001	17215.8	3476	3.20195	9	V2	T2D	M	35.6	H	7.1	51	HP17117-01 T2D	NA	Oral_meds	90	95	Cerebrovascular/stroke	-	Obese	Delta|T2D
MS17001_AACTGGTCATATGGTC	Beta	MS17001	23383.2	3257	5.37998	2	V2	T2D	M	35.6	H	7.1	51	HP17117-01 T2D	NA	Oral_meds	90	95	Cerebrovascular/stroke	-	Obese	Beta|T2D
MS17001_AACTGGTGTCATATCG	Alpha	MS17001	29389.5	4805	2.10625	4	V2	T2D	M	35.6	H	7.1	51	HP17117-01 T2D	NA	Oral_meds	90	95	Cerebrovascular/stroke	-	Obese	Alpha|T2D
MS17001_AACTGGTTCAATCTCT	Beta	MS17001	27690.8	5142	4.3757	3	V2	T2D	M	35.6	H	7.1	51	HP17117-01 T2D	NA	Oral_meds	90	95	Cerebrovascular/stroke	-	Obese	Beta|T2D
MS17001_AACTTTCAGGAATCGC	Beta	MS17001	24929.5	4445	5.69956	2	V2	T2D	M	35.6	H	7.1	51	HP17117-01 T2D	NA	Oral_meds	90	95	Cerebrovascular/stroke	-	Obese	Beta|T2D
MS17001_AACTTTCCATGAAGTA	Alpha	MS17001	14334.4	2556	6.04611	13	V2	T2D	M	35.6	H	7.1	51	HP17117-01 T2D	NA	Oral_meds	90	95	Cerebrovascular/stroke	-	Obese	Alpha|T2D
MS17001_AACTTTCCATTCTCAT	Alpha	MS17001	20773	3819	2.22644	0	V2	T2D	M	35.6	H	7.1	51	HP17117-01 T2D	NA	Oral_meds	90	95	Cerebrovascular/stroke	-	Obese	Alpha|T2D
MS17001_AACTTTCGTCGAGATG	Alpha	MS17001	16596.2	3953	1.66182	6	V2	T2D	M	35.6	H	7.1	51	HP17117-01 T2D	NA	Oral_meds	90	95	Cerebrovascular/stroke	-	Obese	Alpha|T2D
MS17001_AACTTTCTCACATAGC	Beta	MS17001	17148.5	3626	4.27345	2	V2	T2D	M	35.6	H	7.1	51	HP17117-01 T2D	NA	Oral_meds	90	95	Cerebrovascular/stroke	-	Obese	Beta|T2D
MS17001_AACTTTCTCGGCGCTA	Gamma	MS17001	10782.2	2828	5.27713	15	V2	T2D	M	35.6	H	7.1	51	HP17117-01 T2D	NA	Oral_meds	90	95	Cerebrovascular/stroke	-	Obese	Gamma|T2D
MS17001_AAGACCTAGTGTGGCA	Beta	MS17001	27653.7	4594	7.39241	2	V2	T2D	M	35.6	H	7.1	51	HP17117-01 T2D	NA	Oral_meds	90	95	Cerebrovascular/stroke	-	Obese	Beta|T2D
MS17001_AAGACCTCAAGGGTCA	Alpha	MS17001	7901.08	2281	4.30262	13	V2	T2D	M	35.6	H	7.1	51	HP17117-01 T2D	NA	Oral_meds	90	95	Cerebrovascular/stroke	-	Obese	Alpha|T2D
MS17001_AAGACCTCAGTATCTG	Alpha	MS17001	19520.2	3846	3.24459	0	V2	T2D	M	35.6	H	7.1	51	HP17117-01 T2D	NA	Oral_meds	90	95	Cerebrovascular/stroke	-	Obese	Alpha|T2D
MS17001_AAGACCTGTACAGCAG	Alpha	MS17001	18855	3506	3.61243	4	V2	T2D	M	35.6	H	7.1	51	HP17117-01 T2D	NA	Oral_meds	90	95	Cerebrovascular/stroke	-	Obese	Alpha|T2D
MS17001_AAGACCTTCGAGAGCA	Beta	MS17001	13595.2	3265	6.8437	2	V2	T2D	M	35.6	H	7.1	51	HP17117-01 T2D	NA	Oral_meds	90	95	Cerebrovascular/stroke	-	Obese	Beta|T2D
MS17001_AAGCCGCAGCGTTGCC	Beta	MS17001	8885.23	1944	4.61017	12	V2	T2D	M	35.6	H	7.1	51	HP17117-01 T2D	NA	Oral_meds	90	95	Cerebrovascular/stroke	-	Obese	Beta|T2D
MS17001_AAGCCGCAGTAGGTGC	Alpha	MS17001	9742.57	1494	5.20768	13	V2	T2D	M	35.6	H	7.1	51	HP17117-01 T2D	NA	Oral_meds	90	95	Cerebrovascular/stroke	-	Obese	Alpha|T2D
MS17001_AAGCCGCAGTTTAGGA	Alpha	MS17001	10707.2	2107	5.45461	13	V2	T2D	M	35.6	H	7.1	51	HP17117-01 T2D	NA	Oral_meds	90	95	Cerebrovascular/stroke	-	Obese	Alpha|T2D
MS17001_AAGCCGCCACACCGAC	Beta	MS17001	15022.8	3737	3.09226	3	V2	T2D	M	35.6	H	7.1	51	HP17117-01 T2D	NA	Oral_meds	90	95	Cerebrovascular/stroke	-	Obese	Beta|T2D
MS17001_AAGCCGCCAGACGCCT	Alpha	MS17001	10726.4	2691	2.77007	4	V2	T2D	M	35.6	H	7.1	51	HP17117-01 T2D	NA	Oral_meds	90	95	Cerebrovascular/stroke	-	Obese	Alpha|T2D
MS17001_AAGCCGCCAGCATACT	Beta	MS17001	34477.1	5244	5.17047	3	V2	T2D	M	35.6	H	7.1	51	HP17117-01 T2D	NA	Oral_meds	90	95	Cerebrovascular/stroke	-	Obese	Beta|T2D
MS17001_AAGCCGCGTCTTGTCC	Beta	MS17001	11797.7	1905	9.3287	12	V2	T2D	M	35.6	H	7.1	51	HP17117-01 T2D	NA	Oral_meds	90	95	Cerebrovascular/stroke	-	Obese	Beta|T2D
MS17001_AAGCCGCGTTGGGACA	Beta	MS17001	32888.3	5780	9.60677	3	V2	T2D	M	35.6	H	7.1	51	HP17117-01 T2D	NA	Oral_meds	90	95	Cerebrovascular/stroke	-	Obese	Beta|T2D
MS17001_AAGCCGCTCTACGAGT	Beta	MS17001	17725.1	3155	9.89786	12	V2	T2D	M	35.6	H	7.1	51	HP17117-01 T2D	NA	Oral_meds	90	95	Cerebrovascular/stroke	-	Obese	Beta|T2D
MS17001_AAGGAGCAGTGTACTC	Alpha	MS17001	20342	3779	2.94538	4	V2	T2D	M	35.6	H	7.1	51	HP17117-01 T2D	NA	Oral_meds	90	95	Cerebrovascular/stroke	-	Obese	Alpha|T2D
MS17001_AAGGAGCCACATAACC	Alpha	MS17001	18438.5	3812	3.68658	0	V2	T2D	M	35.6	H	7.1	51	HP17117-01 T2D	NA	Oral_meds	90	95	Cerebrovascular/stroke	-	Obese	Alpha|T2D
MS17001_AAGGAGCCACATGACT	Alpha	MS17001	13164.9	3606	2.19973	6	V2	T2D	M	35.6	H	7.1	51	HP17117-01 T2D	NA	Oral_meds	90	95	Cerebrovascular/stroke	-	Obese	Alpha|T2D
MS17001_AAGGAGCCACCAGTTA	Delta	MS17001	20197.3	3536	3.67794	9	V2	T2D	M	35.6	H	7.1	51	HP17117-01 T2D	NA	Oral_meds	90	95	Cerebrovascular/stroke	-	Obese	Delta|T2D
MS17001_AAGGAGCCACTTACGA	Beta	MS17001	13523.5	3461	4.47051	1	V2	T2D	M	35.6	H	7.1	51	HP17117-01 T2D	NA	Oral_meds	90	95	Cerebrovascular/stroke	-	Obese	Beta|T2D
MS17001_AAGGAGCGTGCGAAAC	Alpha	MS17001	7906.33	1472	4.86132	13	V2	T2D	M	35.6	H	7.1	51	HP17117-01 T2D	NA	Oral_meds	90	95	Cerebrovascular/stroke	-	Obese	Alpha|T2D
MS17001_AAGGAGCTCCTAAGTG	Alpha	MS17001	16214	3732	3.55825	0	V2	T2D	M	35.6	H	7.1	51	HP17117-01 T2D	NA	Oral_meds	90	95	Cerebrovascular/stroke	-	Obese	Alpha|T2D
MS17001_AAGGAGCTCGGGAGTA	Alpha	MS17001	17681	3363	7.60917	0	V2	T2D	M	35.6	H	7.1	51	HP17117-01 T2D	NA	Oral_meds	90	95	Cerebrovascular/stroke	-	Obese	Alpha|T2D
MS17001_AAGGCAGAGCGTGTCC	Beta	MS17001	7010.5	1924	2.57478	8	V2	T2D	M	35.6	H	7.1	51	HP17117-01 T2D	NA	Oral_meds	90	95	Cerebrovascular/stroke	-	Obese	Beta|T2D
MS17001_AAGGCAGGTAAGCACG	Ductal	MS17001	19192.2	4378	3.44641	5	V2	T2D	M	35.6	H	7.1	51	HP17117-01 T2D	NA	Oral_meds	90	95	Cerebrovascular/stroke	-	Obese	Ductal|T2D
MS17001_AAGGCAGGTACGACCC	Beta	MS17001	19319.6	3216	10.5926	12	V2	T2D	M	35.6	H	7.1	51	HP17117-01 T2D	NA	Oral_meds	90	95	Cerebrovascular/stroke	-	Obese	Beta|T2D
MS17001_AAGGCAGGTATATGAG	Alpha	MS17001	12537.4	3282	5.22516	4	V2	T2D	M	35.6	H	7.1	51	HP17117-01 T2D	NA	Oral_meds	90	95	Cerebrovascular/stroke	-	Obese	Alpha|T2D
MS17001_AAGGCAGGTCTAGTCA	Alpha	MS17001	13473.4	3131	3.07809	4	V2	T2D	M	35.6	H	7.1	51	HP17117-01 T2D	NA	Oral_meds	90	95	Cerebrovascular/stroke	-	Obese	Alpha|T2D
MS17001_AAGGCAGTCAATCACG	Stellate	MS17001	19276.3	4138	3.00789	11	V2	T2D	M	35.6	H	7.1	51	HP17117-01 T2D	NA	Oral_meds	90	95	Cerebrovascular/stroke	-	Obese	Stellate|T2D
MS17001_AAGGCAGTCACCAGGC	Alpha	MS17001	10773.4	2825	4.50282	0	V2	T2D	M	35.6	H	7.1	51	HP17117-01 T2D	NA	Oral_meds	90	95	Cerebrovascular/stroke	-	Obese	Alpha|T2D
MS17001_AAGGCAGTCACCGGGT	Alpha	MS17001	14801.7	3437	2.71534	4	V2	T2D	M	35.6	H	7.1	51	HP17117-01 T2D	NA	Oral_meds	90	95	Cerebrovascular/stroke	-	Obese	Alpha|T2D
MS17001_AAGGCAGTCCAAACTG	Alpha	MS17001	5062.35	1689	6.5452	17	V2	T2D	M	35.6	H	7.1	51	HP17117-01 T2D	NA	Oral_meds	90	95	Cerebrovascular/stroke	-	Obese	Alpha|T2D
MS17001_AAGGCAGTCTCAAGTG	Beta	MS17001	12100.1	3168	6.14851	2	V2	T2D	M	35.6	H	7.1	51	HP17117-01 T2D	NA	Oral_meds	90	95	Cerebrovascular/stroke	-	Obese	Beta|T2D
MS17001_AAGGTTCAGTACATGA	Beta	MS17001	29220.6	5277	10.1201	2	V2	T2D	M	35.6	H	7.1	51	HP17117-01 T2D	NA	Oral_meds	90	95	Cerebrovascular/stroke	-	Obese	Beta|T2D
MS17001_AAGGTTCGTAGCTGCC	Alpha	MS17001	19930.7	3662	4.16807	0	V2	T2D	M	35.6	H	7.1	51	HP17117-01 T2D	NA	Oral_meds	90	95	Cerebrovascular/stroke	-	Obese	Alpha|T2D
MS17001_AAGGTTCGTCGTTGTA	Alpha	MS17001	12479.5	3065	4.17693	4	V2	T2D	M	35.6	H	7.1	51	HP17117-01 T2D	NA	Oral_meds	90	95	Cerebrovascular/stroke	-	Obese	Alpha|T2D
MS17001_AAGGTTCTCGTCCGTT	Delta	MS17001	6403.36	1791	7.81696	9	V2	T2D	M	35.6	H	7.1	51	HP17117-01 T2D	NA	Oral_meds	90	95	Cerebrovascular/stroke	-	Obese	Delta|T2D
MS17001_AAGGTTCTCTTTAGGG	Delta	MS17001	18967.6	3347	4.28405	9	V2	T2D	M	35.6	H	7.1	51	HP17117-01 T2D	NA	Oral_meds	90	95	Cerebrovascular/stroke	-	Obese	Delta|T2D
MS17001_AAGTCTGAGACAGGCT	Beta	MS17001	23732.3	3751	4.42248	2	V2	T2D	M	35.6	H	7.1	51	HP17117-01 T2D	NA	Oral_meds	90	95	Cerebrovascular/stroke	-	Obese	Beta|T2D
MS17001_AAGTCTGAGGGTTCCC	Beta	MS17001	20722.5	3825	5.73298	2	V2	T2D	M	35.6	H	7.1	51	HP17117-01 T2D	NA	Oral_meds	90	95	Cerebrovascular/stroke	-	Obese	Beta|T2D
MS17001_AAGTCTGAGTTACGGG	Alpha	MS17001	10165.4	3115	1.85041	6	V2	T2D	M	35.6	H	7.1	51	HP17117-01 T2D	NA	Oral_meds	90	95	Cerebrovascular/stroke	-	Obese	Alpha|T2D
MS17001_AAGTCTGCATCTCGCT	Beta	MS17001	21613.4	4296	5.28944	3	V2	T2D	M	35.6	H	7.1	51	HP17117-01 T2D	NA	Oral_meds	90	95	Cerebrovascular/stroke	-	Obese	Beta|T2D
MS17001_AAGTCTGCATGCATGT	Delta	MS17001	3886.36	1462	12.8144	9	V2	T2D	M	35.6	H	7.1	51	HP17117-01 T2D	NA	Oral_meds	90	95	Cerebrovascular/stroke	-	Obese	Delta|T2D
MS17001_AAGTCTGGTACATGTC	Beta	MS17001	17480.6	3555	6.03203	1	V2	T2D	M	35.6	H	7.1	51	HP17117-01 T2D	NA	Oral_meds	90	95	Cerebrovascular/stroke	-	Obese	Beta|T2D
MS17001_AAGTCTGTCCATGCTC	Stellate	MS17001	23052.1	4341	1.96968	11	V2	T2D	M	35.6	H	7.1	51	HP17117-01 T2D	NA	Oral_meds	90	95	Cerebrovascular/stroke	-	Obese	Stellate|T2D
MS17001_AAGTCTGTCGGTGTTA	Alpha	MS17001	8328.97	1945	4.96272	13	V2	T2D	M	35.6	H	7.1	51	HP17117-01 T2D	NA	Oral_meds	90	95	Cerebrovascular/stroke	-	Obese	Alpha|T2D
MS17001_AATCCAGAGAAACGCC	Stellate	MS17001	15922.6	3960	2.53644	11	V2	T2D	M	35.6	H	7.1	51	HP17117-01 T2D	NA	Oral_meds	90	95	Cerebrovascular/stroke	-	Obese	Stellate|T2D
MS17001_AATCCAGAGAAGGTTT	Alpha	MS17001	18333.1	3777	3.18463	0	V2	T2D	M	35.6	H	7.1	51	HP17117-01 T2D	NA	Oral_meds	90	95	Cerebrovascular/stroke	-	Obese	Alpha|T2D
MS17001_AATCCAGAGACATAAC	Alpha	MS17001	8600.01	1765	5.71646	13	V2	T2D	M	35.6	H	7.1	51	HP17117-01 T2D	NA	Oral_meds	90	95	Cerebrovascular/stroke	-	Obese	Alpha|T2D
MS17001_AATCCAGCAATAGAGT	Delta	MS17001	7938.25	1432	4.91819	9	V2	T2D	M	35.6	H	7.1	51	HP17117-01 T2D	NA	Oral_meds	90	95	Cerebrovascular/stroke	-	Obese	Delta|T2D
MS17001_AATCCAGCAGGGTTAG	Beta	MS17001	9914.51	1401	12.3862	12	V2	T2D	M	35.6	H	7.1	51	HP17117-01 T2D	NA	Oral_meds	90	95	Cerebrovascular/stroke	-	Obese	Beta|T2D
MS17001_AATCCAGCAGTAACGG	Beta	MS17001	20872.9	4418	6.00938	2	V2	T2D	M	35.6	H	7.1	51	HP17117-01 T2D	NA	Oral_meds	90	95	Cerebrovascular/stroke	-	Obese	Beta|T2D
MS17001_AATCCAGGTCGATTGT	Alpha	MS17001	5047.27	1651	1.16258	17	V2	T2D	M	35.6	H	7.1	51	HP17117-01 T2D	NA	Oral_meds	90	95	Cerebrovascular/stroke	-	Obese	Alpha|T2D
MS17001_AATCCAGTCAACCATG	Alpha	MS17001	14871.4	3536	4.45889	6	V2	T2D	M	35.6	H	7.1	51	HP17117-01 T2D	NA	Oral_meds	90	95	Cerebrovascular/stroke	-	Obese	Alpha|T2D
MS17001_AATCCAGTCGTCGTTC	Beta	MS17001	29653.5	4238	4.63948	3	V2	T2D	M	35.6	H	7.1	51	HP17117-01 T2D	NA	Oral_meds	90	95	Cerebrovascular/stroke	-	Obese	Beta|T2D
MS17001_AATCCAGTCTGATACG	Acinar	MS17001	33901.8	3537	1.42675	7	V2	T2D	M	35.6	H	7.1	51	HP17117-01 T2D	NA	Oral_meds	90	95	Cerebrovascular/stroke	-	Obese	Acinar|T2D
MS17001_AATCGGTAGTCTTGCA	Alpha	MS17001	21912.9	4046	4.64076	0	V2	T2D	M	35.6	H	7.1	51	HP17117-01 T2D	NA	Oral_meds	90	95	Cerebrovascular/stroke	-	Obese	Alpha|T2D
MS17001_AATCGGTCACGCCAGT	Alpha	MS17001	16044.6	3661	2.37899	6	V2	T2D	M	35.6	H	7.1	51	HP17117-01 T2D	NA	Oral_meds	90	95	Cerebrovascular/stroke	-	Obese	Alpha|T2D
MS17001_AATCGGTCATGGTCAT	Ductal	MS17001	10765.4	3243	4.73463	5	V2	T2D	M	35.6	H	7.1	51	HP17117-01 T2D	NA	Oral_meds	90	95	Cerebrovascular/stroke	-	Obese	Ductal|T2D
MS17001_AATCGGTGTGTGAATA	Alpha	MS17001	18708.9	4003	4.26488	0	V2	T2D	M	35.6	H	7.1	51	HP17117-01 T2D	NA	Oral_meds	90	95	Cerebrovascular/stroke	-	Obese	Alpha|T2D
MS17001_AATCGGTGTTTCGCTC	Alpha	MS17001	18712.8	3694	4.00018	0	V2	T2D	M	35.6	H	7.1	51	HP17117-01 T2D	NA	Oral_meds	90	95	Cerebrovascular/stroke	-	Obese	Alpha|T2D
MS17001_AATCGGTTCAGAGGTG	Alpha	MS17001	18926.5	3687	3.7874	6	V2	T2D	M	35.6	H	7.1	51	HP17117-01 T2D	NA	Oral_meds	90	95	Cerebrovascular/stroke	-	Obese	Alpha|T2D
MS17001_AATCGGTTCATTGCCC	Beta	MS17001	15235.5	3066	5.18679	2	V2	T2D	M	35.6	H	7.1	51	HP17117-01 T2D	NA	Oral_meds	90	95	Cerebrovascular/stroke	-	Obese	Beta|T2D
MS17001_AATCGGTTCGGCATCG	Gamma	MS17001	7362.09	1528	15.3552	15	V2	T2D	M	35.6	H	7.1	51	HP17117-01 T2D	NA	Oral_meds	90	95	Cerebrovascular/stroke	-	Obese	Gamma|T2D
MS17001_ACACCAAAGCGTTCCG	Alpha	MS17001	5730.37	1618	9.34955	13	V2	T2D	M	35.6	H	7.1	51	HP17117-01 T2D	NA	Oral_meds	90	95	Cerebrovascular/stroke	-	Obese	Alpha|T2D
MS17001_ACACCAACAAGACACG	Beta	MS17001	13684.6	3422	4.55929	2	V2	T2D	M	35.6	H	7.1	51	HP17117-01 T2D	NA	Oral_meds	90	95	Cerebrovascular/stroke	-	Obese	Beta|T2D
MS17001_ACACCAACAGTCTTCC	Alpha	MS17001	10471.7	2096	8.8064	13	V2	T2D	M	35.6	H	7.1	51	HP17117-01 T2D	NA	Oral_meds	90	95	Cerebrovascular/stroke	-	Obese	Alpha|T2D
MS17001_ACACCAATCAGGCCCA	Beta	MS17001	18748.1	3835	4.04629	2	V2	T2D	M	35.6	H	7.1	51	HP17117-01 T2D	NA	Oral_meds	90	95	Cerebrovascular/stroke	-	Obese	Beta|T2D
MS17001_ACACCAATCTCCGGTT	Beta	MS17001	29278.2	4822	6.43859	2	V2	T2D	M	35.6	H	7.1	51	HP17117-01 T2D	NA	Oral_meds	90	95	Cerebrovascular/stroke	-	Obese	Beta|T2D
MS17001_ACACCCTAGACGCTTT	Acinar	MS17001	25164.4	3972	2.30712	7	V2	T2D	M	35.6	H	7.1	51	HP17117-01 T2D	NA	Oral_meds	90	95	Cerebrovascular/stroke	-	Obese	Acinar|T2D
MS17001_ACACCCTCACTCTGTC	Alpha	MS17001	26231.9	4990	4.35063	0	V2	T2D	M	35.6	H	7.1	51	HP17117-01 T2D	NA	Oral_meds	90	95	Cerebrovascular/stroke	-	Obese	Alpha|T2D
MS17001_ACACCCTCATCACCCT	Alpha	MS17001	22098.7	3761	3.24196	0	V2	T2D	M	35.6	H	7.1	51	HP17117-01 T2D	NA	Oral_meds	90	95	Cerebrovascular/stroke	-	Obese	Alpha|T2D
MS17001_ACACCCTGTGCTGTAT	Gamma	MS17001	5313.02	1816	5.62514	15	V2	T2D	M	35.6	H	7.1	51	HP17117-01 T2D	NA	Oral_meds	90	95	Cerebrovascular/stroke	-	Obese	Gamma|T2D
MS17001_ACACCCTGTTACGCGC	Beta	MS17001	9921.57	2653	4.15601	3	V2	T2D	M	35.6	H	7.1	51	HP17117-01 T2D	NA	Oral_meds	90	95	Cerebrovascular/stroke	-	Obese	Beta|T2D
MS17001_ACACCCTTCGACCAGC	Gamma	MS17001	13460.1	3402	4.8504	15	V2	T2D	M	35.6	H	7.1	51	HP17117-01 T2D	NA	Oral_meds	90	95	Cerebrovascular/stroke	-	Obese	Gamma|T2D
MS17001_ACACCCTTCGATGAGG	Alpha	MS17001	13502.9	2132	3.91964	13	V2	T2D	M	35.6	H	7.1	51	HP17117-01 T2D	NA	Oral_meds	90	95	Cerebrovascular/stroke	-	Obese	Alpha|T2D
MS17001_ACACCCTTCGCAAACT	Alpha	MS17001	12372.4	1832	3.17454	13	V2	T2D	M	35.6	H	7.1	51	HP17117-01 T2D	NA	Oral_meds	90	95	Cerebrovascular/stroke	-	Obese	Alpha|T2D
MS17001_ACACCCTTCGTGGGAA	Beta	MS17001	17835.4	2255	9.34717	12	V2	T2D	M	35.6	H	7.1	51	HP17117-01 T2D	NA	Oral_meds	90	95	Cerebrovascular/stroke	-	Obese	Beta|T2D
MS17001_ACACCGGAGGTAAACT	Alpha	MS17001	7924.49	1836	6.22435	13	V2	T2D	M	35.6	H	7.1	51	HP17117-01 T2D	NA	Oral_meds	90	95	Cerebrovascular/stroke	-	Obese	Alpha|T2D
MS17001_ACACCGGCAAGCCGCT	Beta	MS17001	28166	4845	5.9624	10	V2	T2D	M	35.6	H	7.1	51	HP17117-01 T2D	NA	Oral_meds	90	95	Cerebrovascular/stroke	-	Obese	Beta|T2D
MS17001_ACACCGGTCATTCACT	Ductal	MS17001	9876.81	3385	4.0207	5	V2	T2D	M	35.6	H	7.1	51	HP17117-01 T2D	NA	Oral_meds	90	95	Cerebrovascular/stroke	-	Obese	Ductal|T2D
MS17001_ACACCGGTCCCTTGCA	Beta	MS17001	10863.2	2130	12.7213	12	V2	T2D	M	35.6	H	7.1	51	HP17117-01 T2D	NA	Oral_meds	90	95	Cerebrovascular/stroke	-	Obese	Beta|T2D
MS17001_ACACCGGTCGGAGCAA	Beta	MS17001	33002.2	5195	10.4153	2	V2	T2D	M	35.6	H	7.1	51	HP17117-01 T2D	NA	Oral_meds	90	95	Cerebrovascular/stroke	-	Obese	Beta|T2D
MS17001_ACACCGGTCTCGAGTA	Beta	MS17001	14619.9	3333	6.47994	2	V2	T2D	M	35.6	H	7.1	51	HP17117-01 T2D	NA	Oral_meds	90	95	Cerebrovascular/stroke	-	Obese	Beta|T2D
MS17001_ACACCGGTCTTAGAGC	Alpha	MS17001	18521.6	3191	3.99602	0	V2	T2D	M	35.6	H	7.1	51	HP17117-01 T2D	NA	Oral_meds	90	95	Cerebrovascular/stroke	-	Obese	Alpha|T2D
MS17001_ACACTGAAGATCCCGC	Beta	MS17001	19530.6	3011	4.04836	3	V2	T2D	M	35.6	H	7.1	51	HP17117-01 T2D	NA	Oral_meds	90	95	Cerebrovascular/stroke	-	Obese	Beta|T2D
MS17001_ACACTGAAGCTTCGCG	Alpha	MS17001	11497.5	1673	3.15299	13	V2	T2D	M	35.6	H	7.1	51	HP17117-01 T2D	NA	Oral_meds	90	95	Cerebrovascular/stroke	-	Obese	Alpha|T2D
MS17001_ACACTGACAACTGGCC	Alpha	MS17001	21281.2	4132	1.3172	4	V2	T2D	M	35.6	H	7.1	51	HP17117-01 T2D	NA	Oral_meds	90	95	Cerebrovascular/stroke	-	Obese	Alpha|T2D
MS17001_ACACTGAGTCCGACGT	Alpha	MS17001	9889.76	3060	2.41944	17	V2	T2D	M	35.6	H	7.1	51	HP17117-01 T2D	NA	Oral_meds	90	95	Cerebrovascular/stroke	-	Obese	Alpha|T2D
MS17001_ACACTGAGTCCGCTGA	Alpha	MS17001	9059.67	3808	0.00745164	6	V2	T2D	M	35.6	H	7.1	51	HP17117-01 T2D	NA	Oral_meds	90	95	Cerebrovascular/stroke	-	Obese	Alpha|T2D
MS17001_ACACTGATCCAAGCCG	Ductal	MS17001	10546.4	3222	4.52117	5	V2	T2D	M	35.6	H	7.1	51	HP17117-01 T2D	NA	Oral_meds	90	95	Cerebrovascular/stroke	-	Obese	Ductal|T2D
MS17001_ACACTGATCCTGTAGA	Beta	MS17001	52180.8	6964	15.1886	2	V2	T2D	M	35.6	H	7.1	51	HP17117-01 T2D	NA	Oral_meds	90	95	Cerebrovascular/stroke	-	Obese	Beta|T2D
MS17001_ACACTGATCGACCAGC	Beta	MS17001	16412.8	3484	4.81651	2	V2	T2D	M	35.6	H	7.1	51	HP17117-01 T2D	NA	Oral_meds	90	95	Cerebrovascular/stroke	-	Obese	Beta|T2D
MS17001_ACACTGATCTGCGACG	Alpha	MS17001	26721.4	4988	4.56718	0	V2	T2D	M	35.6	H	7.1	51	HP17117-01 T2D	NA	Oral_meds	90	95	Cerebrovascular/stroke	-	Obese	Alpha|T2D
MS17001_ACAGCCGGTCTGGAGA	Beta	MS17001	11836	2451	1.72554	8	V2	T2D	M	35.6	H	7.1	51	HP17117-01 T2D	NA	Oral_meds	90	95	Cerebrovascular/stroke	-	Obese	Beta|T2D
MS17001_ACAGCCGTCGATAGAA	Beta	MS17001	29541.8	4816	7.8164	2	V2	T2D	M	35.6	H	7.1	51	HP17117-01 T2D	NA	Oral_meds	90	95	Cerebrovascular/stroke	-	Obese	Beta|T2D
MS17001_ACAGCTAAGGCTAGAC	Alpha	MS17001	16485.9	3351	2.8813	0	V2	T2D	M	35.6	H	7.1	51	HP17117-01 T2D	NA	Oral_meds	90	95	Cerebrovascular/stroke	-	Obese	Alpha|T2D
MS17001_ACAGCTAAGTGTTAGA	Alpha	MS17001	9441.92	2821	5.69868	17	V2	T2D	M	35.6	H	7.1	51	HP17117-01 T2D	NA	Oral_meds	90	95	Cerebrovascular/stroke	-	Obese	Alpha|T2D
MS17001_ACAGCTACACTCGACG	Beta	MS17001	11488.1	2968	3.95511	2	V2	T2D	M	35.6	H	7.1	51	HP17117-01 T2D	NA	Oral_meds	90	95	Cerebrovascular/stroke	-	Obese	Beta|T2D
MS17001_ACAGCTACATCGATTG	Gamma	MS17001	14249.1	3442	3.92033	15	V2	T2D	M	35.6	H	7.1	51	HP17117-01 T2D	NA	Oral_meds	90	95	Cerebrovascular/stroke	-	Obese	Gamma|T2D
MS17001_ACAGCTAGTCATATCG	Beta	MS17001	6758.48	1430	12.9038	12	V2	T2D	M	35.6	H	7.1	51	HP17117-01 T2D	NA	Oral_meds	90	95	Cerebrovascular/stroke	-	Obese	Beta|T2D
MS17001_ACAGCTATCACCATAG	Beta	MS17001	12639.5	2883	4.77865	2	V2	T2D	M	35.6	H	7.1	51	HP17117-01 T2D	NA	Oral_meds	90	95	Cerebrovascular/stroke	-	Obese	Beta|T2D
MS17001_ACAGCTATCTGGAGCC	Alpha	MS17001	31310.8	4995	4.32389	6	V2	T2D	M	35.6	H	7.1	51	HP17117-01 T2D	NA	Oral_meds	90	95	Cerebrovascular/stroke	-	Obese	Alpha|T2D
MS17001_ACAGCTATCTTATCTG	Beta	MS17001	19246.5	3945	2.86492	3	V2	T2D	M	35.6	H	7.1	51	HP17117-01 T2D	NA	Oral_meds	90	95	Cerebrovascular/stroke	-	Obese	Beta|T2D
MS17001_ACATACGAGATCCGAG	Alpha	MS17001	12034.7	2742	4.58665	4	V2	T2D	M	35.6	H	7.1	51	HP17117-01 T2D	NA	Oral_meds	90	95	Cerebrovascular/stroke	-	Obese	Alpha|T2D
MS17001_ACATACGCAAGGGTCA	Alpha	MS17001	18223.7	4174	0.576858	6	V2	T2D	M	35.6	H	7.1	51	HP17117-01 T2D	NA	Oral_meds	90	95	Cerebrovascular/stroke	-	Obese	Alpha|T2D
MS17001_ACATACGCATTCGACA	Beta	MS17001	22094.4	4376	4.95293	19	V2	T2D	M	35.6	H	7.1	51	HP17117-01 T2D	NA	Oral_meds	90	95	Cerebrovascular/stroke	-	Obese	Beta|T2D
MS17001_ACATACGCATTGGTAC	Beta	MS17001	12893.9	3266	3.87773	2	V2	T2D	M	35.6	H	7.1	51	HP17117-01 T2D	NA	Oral_meds	90	95	Cerebrovascular/stroke	-	Obese	Beta|T2D
MS17001_ACATACGGTACAGCAG	Beta	MS17001	19751.7	4104	4.77266	2	V2	T2D	M	35.6	H	7.1	51	HP17117-01 T2D	NA	Oral_meds	90	95	Cerebrovascular/stroke	-	Obese	Beta|T2D
MS17001_ACATACGGTAGAAGGA	Beta	MS17001	19541.2	3749	4.45048	2	V2	T2D	M	35.6	H	7.1	51	HP17117-01 T2D	NA	Oral_meds	90	95	Cerebrovascular/stroke	-	Obese	Beta|T2D
MS17001_ACATACGTCAAACCAC	Alpha	MS17001	9924.87	1571	7.24973	13	V2	T2D	M	35.6	H	7.1	51	HP17117-01 T2D	NA	Oral_meds	90	95	Cerebrovascular/stroke	-	Obese	Alpha|T2D
MS17001_ACATACGTCGCAAGCC	Beta	MS17001	18761.3	3535	8.33404	2	V2	T2D	M	35.6	H	7.1	51	HP17117-01 T2D	NA	Oral_meds	90	95	Cerebrovascular/stroke	-	Obese	Beta|T2D
MS17001_ACATACGTCGGAGGTA	Beta	MS17001	10507.2	2527	11.1366	2	V2	T2D	M	35.6	H	7.1	51	HP17117-01 T2D	NA	Oral_meds	90	95	Cerebrovascular/stroke	-	Obese	Beta|T2D
MS17001_ACATCAGAGACGCACA	Beta	MS17001	52401.4	6642	10.5054	2	V2	T2D	M	35.6	H	7.1	51	HP17117-01 T2D	NA	Oral_meds	90	95	Cerebrovascular/stroke	-	Obese	Beta|T2D
MS17001_ACATCAGAGTTAAGTG	Alpha	MS17001	6763.94	2026	15.3349	13	V2	T2D	M	35.6	H	7.1	51	HP17117-01 T2D	NA	Oral_meds	90	95	Cerebrovascular/stroke	-	Obese	Alpha|T2D
MS17001_ACATCAGCATTCGACA	Beta	MS17001	9641.94	1784	10.8997	12	V2	T2D	M	35.6	H	7.1	51	HP17117-01 T2D	NA	Oral_meds	90	95	Cerebrovascular/stroke	-	Obese	Beta|T2D
MS17001_ACATCAGGTCCTGCTT	Alpha	MS17001	17322.6	3479	2.55696	0	V2	T2D	M	35.6	H	7.1	51	HP17117-01 T2D	NA	Oral_meds	90	95	Cerebrovascular/stroke	-	Obese	Alpha|T2D
MS17001_ACATCAGGTGACTACT	Acinar	MS17001	6700.82	1673	3.95626	7	V2	T2D	M	35.6	H	7.1	51	HP17117-01 T2D	NA	Oral_meds	90	95	Cerebrovascular/stroke	-	Obese	Acinar|T2D
MS17001_ACATCAGGTGTGAAAT	Alpha	MS17001	9653.95	2755	5.29417	0	V2	T2D	M	35.6	H	7.1	51	HP17117-01 T2D	NA	Oral_meds	90	95	Cerebrovascular/stroke	-	Obese	Alpha|T2D
MS17001_ACATCAGTCAAGATCC	Alpha	MS17001	19154	3613	3.45585	4	V2	T2D	M	35.6	H	7.1	51	HP17117-01 T2D	NA	Oral_meds	90	95	Cerebrovascular/stroke	-	Obese	Alpha|T2D
MS17001_ACATCAGTCACTGGGC	Beta	MS17001	16540.9	2347	6.08704	12	V2	T2D	M	35.6	H	7.1	51	HP17117-01 T2D	NA	Oral_meds	90	95	Cerebrovascular/stroke	-	Obese	Beta|T2D
MS17001_ACATCAGTCCGAACGC	Beta	MS17001	22000.2	2975	13.0597	12	V2	T2D	M	35.6	H	7.1	51	HP17117-01 T2D	NA	Oral_meds	90	95	Cerebrovascular/stroke	-	Obese	Beta|T2D
MS17001_ACATCAGTCCGCGTTT	Alpha	MS17001	14263.9	3342	3.57924	0	V2	T2D	M	35.6	H	7.1	51	HP17117-01 T2D	NA	Oral_meds	90	95	Cerebrovascular/stroke	-	Obese	Alpha|T2D
MS17001_ACATGGTAGGGAGTAA	Beta	MS17001	23878.6	4267	5.15876	2	V2	T2D	M	35.6	H	7.1	51	HP17117-01 T2D	NA	Oral_meds	90	95	Cerebrovascular/stroke	-	Obese	Beta|T2D
MS17001_ACATGGTAGTGGGATC	Delta	MS17001	6745.56	1478	10.3242	9	V2	T2D	M	35.6	H	7.1	51	HP17117-01 T2D	NA	Oral_meds	90	95	Cerebrovascular/stroke	-	Obese	Delta|T2D
MS17001_ACATGGTCAACGATCT	Beta	MS17001	16626.8	3291	7.67888	2	V2	T2D	M	35.6	H	7.1	51	HP17117-01 T2D	NA	Oral_meds	90	95	Cerebrovascular/stroke	-	Obese	Beta|T2D
MS17001_ACATGGTGTCGAACAG	Alpha	MS17001	10338	2681	1.57441	6	V2	T2D	M	35.6	H	7.1	51	HP17117-01 T2D	NA	Oral_meds	90	95	Cerebrovascular/stroke	-	Obese	Alpha|T2D
MS17001_ACATGGTTCAGTTGAC	Beta	MS17001	19071.3	3868	5.46005	1	V2	T2D	M	35.6	H	7.1	51	HP17117-01 T2D	NA	Oral_meds	90	95	Cerebrovascular/stroke	-	Obese	Beta|T2D
MS17001_ACATGGTTCCACTGGG	Ductal	MS17001	8667.88	2752	4.29243	5	V2	T2D	M	35.6	H	7.1	51	HP17117-01 T2D	NA	Oral_meds	90	95	Cerebrovascular/stroke	-	Obese	Ductal|T2D
MS17001_ACATGGTTCCCATTTA	Beta	MS17001	18921.8	3852	7.13944	2	V2	T2D	M	35.6	H	7.1	51	HP17117-01 T2D	NA	Oral_meds	90	95	Cerebrovascular/stroke	-	Obese	Beta|T2D
MS17001_ACATGGTTCCTCTAGC	Alpha	MS17001	9958.95	2136	8.4249	13	V2	T2D	M	35.6	H	7.1	51	HP17117-01 T2D	NA	Oral_meds	90	95	Cerebrovascular/stroke	-	Obese	Alpha|T2D
MS17001_ACATGGTTCTGATTCT	Alpha	MS17001	17124.7	3840	2.899	0	V2	T2D	M	35.6	H	7.1	51	HP17117-01 T2D	NA	Oral_meds	90	95	Cerebrovascular/stroke	-	Obese	Alpha|T2D
MS17001_ACATGGTTCTTGTCAT	Immune	MS17001	6808.19	2306	3.69689	25	V2	T2D	M	35.6	H	7.1	51	HP17117-01 T2D	NA	Oral_meds	90	95	Cerebrovascular/stroke	-	Obese	Immune|T2D
MS17001_ACCAGTAAGCGTGTCC	Alpha	MS17001	13788.6	3357	5.83345	0	V2	T2D	M	35.6	H	7.1	51	HP17117-01 T2D	NA	Oral_meds	90	95	Cerebrovascular/stroke	-	Obese	Alpha|T2D
MS17001_ACCAGTAAGGCCCTCA	Alpha	MS17001	20040.3	3728	3.06502	0	V2	T2D	M	35.6	H	7.1	51	HP17117-01 T2D	NA	Oral_meds	90	95	Cerebrovascular/stroke	-	Obese	Alpha|T2D
MS17001_ACCAGTAAGTGACATA	Alpha	MS17001	11824.8	2911	3.44922	4	V2	T2D	M	35.6	H	7.1	51	HP17117-01 T2D	NA	Oral_meds	90	95	Cerebrovascular/stroke	-	Obese	Alpha|T2D
MS17001_ACCAGTATCAGAGACG	Alpha	MS17001	11068.6	3015	3.34849	4	V2	T2D	M	35.6	H	7.1	51	HP17117-01 T2D	NA	Oral_meds	90	95	Cerebrovascular/stroke	-	Obese	Alpha|T2D
MS17001_ACCAGTATCTAAGCCA	Alpha	MS17001	6157.32	1431	6.95424	13	V2	T2D	M	35.6	H	7.1	51	HP17117-01 T2D	NA	Oral_meds	90	95	Cerebrovascular/stroke	-	Obese	Alpha|T2D
MS17001_ACCCACTAGCAGCCTC	Stellate	MS17001	17591.1	3764	0.298379	11	V2	T2D	M	35.6	H	7.1	51	HP17117-01 T2D	NA	Oral_meds	90	95	Cerebrovascular/stroke	-	Obese	Stellate|T2D
MS17001_ACCCACTAGCCCTAAT	Ductal	MS17001	4732.84	1807	9.48561	5	V2	T2D	M	35.6	H	7.1	51	HP17117-01 T2D	NA	Oral_meds	90	95	Cerebrovascular/stroke	-	Obese	Ductal|T2D
MS17001_ACCCACTCAAGTTAAG	Beta	MS17001	15767	3461	4.81886	3	V2	T2D	M	35.6	H	7.1	51	HP17117-01 T2D	NA	Oral_meds	90	95	Cerebrovascular/stroke	-	Obese	Beta|T2D
MS17001_ACCCACTCAGGTGCCT	Alpha	MS17001	23880.7	3937	3.51599	0	V2	T2D	M	35.6	H	7.1	51	HP17117-01 T2D	NA	Oral_meds	90	95	Cerebrovascular/stroke	-	Obese	Alpha|T2D
MS17001_ACCCACTGTAAATGTG	Stellate	MS17001	11192.5	3411	2.43711	22	V2	T2D	M	35.6	H	7.1	51	HP17117-01 T2D	NA	Oral_meds	90	95	Cerebrovascular/stroke	-	Obese	Stellate|T2D
MS17001_ACCCACTGTAGCGCAA	Ductal	MS17001	10619.6	3170	6.22018	5	V2	T2D	M	35.6	H	7.1	51	HP17117-01 T2D	NA	Oral_meds	90	95	Cerebrovascular/stroke	-	Obese	Ductal|T2D
MS17001_ACCCACTGTCGAGATG	Stellate	MS17001	20302.8	3651	1.61445	11	V2	T2D	M	35.6	H	7.1	51	HP17117-01 T2D	NA	Oral_meds	90	95	Cerebrovascular/stroke	-	Obese	Stellate|T2D
MS17001_ACCCACTGTCGGCTCA	Stellate	MS17001	22693.1	4791	0.173942	11	V2	T2D	M	35.6	H	7.1	51	HP17117-01 T2D	NA	Oral_meds	90	95	Cerebrovascular/stroke	-	Obese	Stellate|T2D
MS17001_ACCCACTGTTGGACCC	Ductal	MS17001	15173.4	3902	5.52873	18	V2	T2D	M	35.6	H	7.1	51	HP17117-01 T2D	NA	Oral_meds	90	95	Cerebrovascular/stroke	-	Obese	Ductal|T2D
MS17001_ACCCACTTCACATGCA	Alpha	MS17001	11751	1775	4.70873	13	V2	T2D	M	35.6	H	7.1	51	HP17117-01 T2D	NA	Oral_meds	90	95	Cerebrovascular/stroke	-	Obese	Alpha|T2D
MS17001_ACCCACTTCGCACTCT	Proliferating_Alpha	MS17001	27198.3	5042	5.28918	28	V2	T2D	M	35.6	H	7.1	51	HP17117-01 T2D	NA	Oral_meds	90	95	Cerebrovascular/stroke	-	Obese	Proliferating_Alpha|T2D
MS17001_ACCCACTTCGTACCGG	Alpha	MS17001	22132.1	3566	2.33347	0	V2	T2D	M	35.6	H	7.1	51	HP17117-01 T2D	NA	Oral_meds	90	95	Cerebrovascular/stroke	-	Obese	Alpha|T2D
MS17001_ACCGTAACAAGCGTAG	Alpha	MS17001	8872.74	1707	5.83268	13	V2	T2D	M	35.6	H	7.1	51	HP17117-01 T2D	NA	Oral_meds	90	95	Cerebrovascular/stroke	-	Obese	Alpha|T2D
MS17001_ACCGTAAGTCCATCCT	Proliferating_Alpha	MS17001	8715.47	1963	8.93473	28	V2	T2D	M	35.6	H	7.1	51	HP17117-01 T2D	NA	Oral_meds	90	95	Cerebrovascular/stroke	-	Obese	Proliferating_Alpha|T2D
MS17001_ACCTTTAAGCGTGAAC	Alpha	MS17001	15582.4	3586	3.8402	0	V2	T2D	M	35.6	H	7.1	51	HP17117-01 T2D	NA	Oral_meds	90	95	Cerebrovascular/stroke	-	Obese	Alpha|T2D
MS17001_ACCTTTAAGTAGTGCG	Beta	MS17001	25085.3	4579	5.75184	3	V2	T2D	M	35.6	H	7.1	51	HP17117-01 T2D	NA	Oral_meds	90	95	Cerebrovascular/stroke	-	Obese	Beta|T2D
MS17001_ACCTTTACAAATTGCC	Beta	MS17001	19959.8	3751	7.52475	19	V2	T2D	M	35.6	H	7.1	51	HP17117-01 T2D	NA	Oral_meds	90	95	Cerebrovascular/stroke	-	Obese	Beta|T2D
MS17001_ACCTTTACAATGACCT	Alpha	MS17001	22974.1	4101	4.49617	0	V2	T2D	M	35.6	H	7.1	51	HP17117-01 T2D	NA	Oral_meds	90	95	Cerebrovascular/stroke	-	Obese	Alpha|T2D
MS17001_ACCTTTACACCGCTAG	Alpha	MS17001	22599.6	4634	4.05473	0	V2	T2D	M	35.6	H	7.1	51	HP17117-01 T2D	NA	Oral_meds	90	95	Cerebrovascular/stroke	-	Obese	Alpha|T2D
MS17001_ACCTTTACATCGGACC	Alpha	MS17001	14889.6	3312	2.48706	0	V2	T2D	M	35.6	H	7.1	51	HP17117-01 T2D	NA	Oral_meds	90	95	Cerebrovascular/stroke	-	Obese	Alpha|T2D
MS17001_ACCTTTAGTAAACGCG	Alpha	MS17001	5727.4	1666	9.09199	13	V2	T2D	M	35.6	H	7.1	51	HP17117-01 T2D	NA	Oral_meds	90	95	Cerebrovascular/stroke	-	Obese	Alpha|T2D
MS17001_ACCTTTAGTAAGAGAG	Beta	MS17001	17413	3296	2.90324	3	V2	T2D	M	35.6	H	7.1	51	HP17117-01 T2D	NA	Oral_meds	90	95	Cerebrovascular/stroke	-	Obese	Beta|T2D
MS17001_ACCTTTAGTAAGGGAA	Ductal	MS17001	11530.4	3467	4.01511	5	V2	T2D	M	35.6	H	7.1	51	HP17117-01 T2D	NA	Oral_meds	90	95	Cerebrovascular/stroke	-	Obese	Ductal|T2D
MS17001_ACCTTTAGTCAGAATA	Alpha	MS17001	6472.38	1511	8.91341	13	V2	T2D	M	35.6	H	7.1	51	HP17117-01 T2D	NA	Oral_meds	90	95	Cerebrovascular/stroke	-	Obese	Alpha|T2D
MS17001_ACCTTTATCGTTTAGG	Ductal	MS17001	9769.99	2870	3.75435	5	V2	T2D	M	35.6	H	7.1	51	HP17117-01 T2D	NA	Oral_meds	90	95	Cerebrovascular/stroke	-	Obese	Ductal|T2D
MS17001_ACCTTTATCTTGAGGT	Beta	MS17001	13445.8	3645	5.43517	2	V2	T2D	M	35.6	H	7.1	51	HP17117-01 T2D	NA	Oral_meds	90	95	Cerebrovascular/stroke	-	Obese	Beta|T2D
MS17001_ACGAGCCAGAGATGAG	Beta	MS17001	20848.7	4010	10.5737	2	V2	T2D	M	35.6	H	7.1	51	HP17117-01 T2D	NA	Oral_meds	90	95	Cerebrovascular/stroke	-	Obese	Beta|T2D
MS17001_ACGAGCCAGAGGTTGC	Alpha	MS17001	6171.21	1703	8.86312	13	V2	T2D	M	35.6	H	7.1	51	HP17117-01 T2D	NA	Oral_meds	90	95	Cerebrovascular/stroke	-	Obese	Alpha|T2D
MS17001_ACGAGCCCACGAAAGC	Alpha	MS17001	14201.5	3113	11.2839	13	V2	T2D	M	35.6	H	7.1	51	HP17117-01 T2D	NA	Oral_meds	90	95	Cerebrovascular/stroke	-	Obese	Alpha|T2D
MS17001_ACGAGCCGTACCTACA	Alpha	MS17001	40765	5392	4.23446	0	V2	T2D	M	35.6	H	7.1	51	HP17117-01 T2D	NA	Oral_meds	90	95	Cerebrovascular/stroke	-	Obese	Alpha|T2D
MS17001_ACGAGCCGTCTTCTCG	Alpha	MS17001	3772.16	1423	7.43256	13	V2	T2D	M	35.6	H	7.1	51	HP17117-01 T2D	NA	Oral_meds	90	95	Cerebrovascular/stroke	-	Obese	Alpha|T2D
MS17001_ACGAGCCGTCTTGATG	Alpha	MS17001	15971.3	3363	3.71328	0	V2	T2D	M	35.6	H	7.1	51	HP17117-01 T2D	NA	Oral_meds	90	95	Cerebrovascular/stroke	-	Obese	Alpha|T2D
MS17001_ACGAGCCGTGCAGACA	Alpha	MS17001	10504.8	3076	3.50244	0	V2	T2D	M	35.6	H	7.1	51	HP17117-01 T2D	NA	Oral_meds	90	95	Cerebrovascular/stroke	-	Obese	Alpha|T2D
MS17001_ACGAGCCGTGGTGTAG	Beta	MS17001	13571.4	3195	6.2291	2	V2	T2D	M	35.6	H	7.1	51	HP17117-01 T2D	NA	Oral_meds	90	95	Cerebrovascular/stroke	-	Obese	Beta|T2D
MS17001_ACGAGGAAGAGGACGG	Alpha	MS17001	14184	2953	3.12217	0	V2	T2D	M	35.6	H	7.1	51	HP17117-01 T2D	NA	Oral_meds	90	95	Cerebrovascular/stroke	-	Obese	Alpha|T2D
MS17001_ACGAGGAAGGGATACC	Alpha	MS17001	19962.6	4782	3.2532	0	V2	T2D	M	35.6	H	7.1	51	HP17117-01 T2D	NA	Oral_meds	90	95	Cerebrovascular/stroke	-	Obese	Alpha|T2D
MS17001_ACGAGGACACATCCGG	Beta	MS17001	15585.4	2905	8.31914	8	V2	T2D	M	35.6	H	7.1	51	HP17117-01 T2D	NA	Oral_meds	90	95	Cerebrovascular/stroke	-	Obese	Beta|T2D
MS17001_ACGAGGACACCAACCG	Beta	MS17001	15187.7	3441	5.60537	2	V2	T2D	M	35.6	H	7.1	51	HP17117-01 T2D	NA	Oral_meds	90	95	Cerebrovascular/stroke	-	Obese	Beta|T2D
MS17001_ACGAGGAGTCTTTCAT	Beta	MS17001	19012.2	3445	5.06311	2	V2	T2D	M	35.6	H	7.1	51	HP17117-01 T2D	NA	Oral_meds	90	95	Cerebrovascular/stroke	-	Obese	Beta|T2D
MS17001_ACGAGGAGTGACGGTA	Delta	MS17001	10928	2503	3.72968	9	V2	T2D	M	35.6	H	7.1	51	HP17117-01 T2D	NA	Oral_meds	90	95	Cerebrovascular/stroke	-	Obese	Delta|T2D
MS17001_ACGAGGATCAACGGCC	Beta	MS17001	24442.6	4599	9.01982	3	V2	T2D	M	35.6	H	7.1	51	HP17117-01 T2D	NA	Oral_meds	90	95	Cerebrovascular/stroke	-	Obese	Beta|T2D
MS17001_ACGAGGATCCAGAGGA	Alpha	MS17001	16441.4	3339	5.52027	4	V2	T2D	M	35.6	H	7.1	51	HP17117-01 T2D	NA	Oral_meds	90	95	Cerebrovascular/stroke	-	Obese	Alpha|T2D
MS17001_ACGAGGATCCCTAATT	Alpha	MS17001	18702.8	3505	3.26138	6	V2	T2D	M	35.6	H	7.1	51	HP17117-01 T2D	NA	Oral_meds	90	95	Cerebrovascular/stroke	-	Obese	Alpha|T2D
MS17001_ACGAGGATCGCATGGC	Ductal	MS17001	15196.8	3599	4.66515	5	V2	T2D	M	35.6	H	7.1	51	HP17117-01 T2D	NA	Oral_meds	90	95	Cerebrovascular/stroke	-	Obese	Ductal|T2D
MS17001_ACGATACGTCTGCGGT	Alpha	MS17001	28004.4	4052	5.14497	0	V2	T2D	M	35.6	H	7.1	51	HP17117-01 T2D	NA	Oral_meds	90	95	Cerebrovascular/stroke	-	Obese	Alpha|T2D
MS17001_ACGATGTCACTAAGTC	Delta	MS17001	15105.5	3316	4.19334	9	V2	T2D	M	35.6	H	7.1	51	HP17117-01 T2D	NA	Oral_meds	90	95	Cerebrovascular/stroke	-	Obese	Delta|T2D
MS17001_ACGATGTCAGGTTTCA	Alpha	MS17001	15247.5	2723	2.05113	4	V2	T2D	M	35.6	H	7.1	51	HP17117-01 T2D	NA	Oral_meds	90	95	Cerebrovascular/stroke	-	Obese	Alpha|T2D
MS17001_ACGATGTCATTCGACA	Alpha	MS17001	21241.6	4237	4.37641	0	V2	T2D	M	35.6	H	7.1	51	HP17117-01 T2D	NA	Oral_meds	90	95	Cerebrovascular/stroke	-	Obese	Alpha|T2D
MS17001_ACGATGTCATTCTCAT	Stellate	MS17001	17445.3	3597	3.21156	11	V2	T2D	M	35.6	H	7.1	51	HP17117-01 T2D	NA	Oral_meds	90	95	Cerebrovascular/stroke	-	Obese	Stellate|T2D
MS17001_ACGATGTGTCATGCCG	Beta	MS17001	19619.4	3478	4.3653	2	V2	T2D	M	35.6	H	7.1	51	HP17117-01 T2D	NA	Oral_meds	90	95	Cerebrovascular/stroke	-	Obese	Beta|T2D
MS17001_ACGATGTGTGATGTGG	Delta	MS17001	18806.3	3988	5.56942	9	V2	T2D	M	35.6	H	7.1	51	HP17117-01 T2D	NA	Oral_meds	90	95	Cerebrovascular/stroke	-	Obese	Delta|T2D
MS17001_ACGATGTTCATGTGGT	Alpha	MS17001	15449.6	3386	1.90203	0	V2	T2D	M	35.6	H	7.1	51	HP17117-01 T2D	NA	Oral_meds	90	95	Cerebrovascular/stroke	-	Obese	Alpha|T2D
MS17001_ACGATGTTCCACGTTC	Stellate	MS17001	25125.1	4437	1.14092	11	V2	T2D	M	35.6	H	7.1	51	HP17117-01 T2D	NA	Oral_meds	90	95	Cerebrovascular/stroke	-	Obese	Stellate|T2D
MS17001_ACGATGTTCCGCAAGC	Alpha	MS17001	12522.5	2363	1.05416	17	V2	T2D	M	35.6	H	7.1	51	HP17117-01 T2D	NA	Oral_meds	90	95	Cerebrovascular/stroke	-	Obese	Alpha|T2D
MS17001_ACGCAGCAGCCAGTTT	Alpha	MS17001	4783.67	1533	0.0809375	17	V2	T2D	M	35.6	H	7.1	51	HP17117-01 T2D	NA	Oral_meds	90	95	Cerebrovascular/stroke	-	Obese	Alpha|T2D
MS17001_ACGCAGCCAGATGGGT	Alpha	MS17001	20156.3	4006	3.15959	24	V2	T2D	M	35.6	H	7.1	51	HP17117-01 T2D	NA	Oral_meds	90	95	Cerebrovascular/stroke	-	Obese	Alpha|T2D
MS17001_ACGCAGCCATGTCTCC	Delta	MS17001	22032.2	3521	2.38225	9	V2	T2D	M	35.6	H	7.1	51	HP17117-01 T2D	NA	Oral_meds	90	95	Cerebrovascular/stroke	-	Obese	Delta|T2D
MS17001_ACGCAGCGTAAGAGGA	Alpha	MS17001	15516	3378	3.05083	4	V2	T2D	M	35.6	H	7.1	51	HP17117-01 T2D	NA	Oral_meds	90	95	Cerebrovascular/stroke	-	Obese	Alpha|T2D
MS17001_ACGCAGCGTATTCGTG	Alpha	MS17001	13981.5	2747	1.29935	0	V2	T2D	M	35.6	H	7.1	51	HP17117-01 T2D	NA	Oral_meds	90	95	Cerebrovascular/stroke	-	Obese	Alpha|T2D
MS17001_ACGCAGCTCACAACGT	Beta	MS17001	15357.1	2963	1.79388	3	V2	T2D	M	35.6	H	7.1	51	HP17117-01 T2D	NA	Oral_meds	90	95	Cerebrovascular/stroke	-	Obese	Beta|T2D
MS17001_ACGCAGCTCGAGAGCA	Alpha	MS17001	13186.3	2789	0.971389	17	V2	T2D	M	35.6	H	7.1	51	HP17117-01 T2D	NA	Oral_meds	90	95	Cerebrovascular/stroke	-	Obese	Alpha|T2D
MS17001_ACGCAGCTCTGCTGCT	Acinar	MS17001	11679.5	2738	3.0125	7	V2	T2D	M	35.6	H	7.1	51	HP17117-01 T2D	NA	Oral_meds	90	95	Cerebrovascular/stroke	-	Obese	Acinar|T2D
MS17001_ACGCCAGAGCCCAACC	Alpha	MS17001	13860.7	3529	3.26144	0	V2	T2D	M	35.6	H	7.1	51	HP17117-01 T2D	NA	Oral_meds	90	95	Cerebrovascular/stroke	-	Obese	Alpha|T2D
MS17001_ACGCCAGCAGCTGCAC	Stellate	MS17001	9192.78	2788	2.05011	22	V2	T2D	M	35.6	H	7.1	51	HP17117-01 T2D	NA	Oral_meds	90	95	Cerebrovascular/stroke	-	Obese	Stellate|T2D
MS17001_ACGCCAGCATTATCTC	Beta	MS17001	18624.5	3465	4.3497	3	V2	T2D	M	35.6	H	7.1	51	HP17117-01 T2D	NA	Oral_meds	90	95	Cerebrovascular/stroke	-	Obese	Beta|T2D
MS17001_ACGCCAGGTTAAGGGC	Alpha	MS17001	7121.39	1797	0.874082	17	V2	T2D	M	35.6	H	7.1	51	HP17117-01 T2D	NA	Oral_meds	90	95	Cerebrovascular/stroke	-	Obese	Alpha|T2D
MS17001_ACGCCAGGTTGGAGGT	Alpha	MS17001	10368.2	1960	2.05207	6	V2	T2D	M	35.6	H	7.1	51	HP17117-01 T2D	NA	Oral_meds	90	95	Cerebrovascular/stroke	-	Obese	Alpha|T2D
MS17001_ACGCCAGTCCCTCTTT	Alpha	MS17001	23168.8	3704	4.62042	0	V2	T2D	M	35.6	H	7.1	51	HP17117-01 T2D	NA	Oral_meds	90	95	Cerebrovascular/stroke	-	Obese	Alpha|T2D
MS17001_ACGCCGAAGAGAGCTC	Alpha	MS17001	14584.4	3188	3.77325	0	V2	T2D	M	35.6	H	7.1	51	HP17117-01 T2D	NA	Oral_meds	90	95	Cerebrovascular/stroke	-	Obese	Alpha|T2D
MS17001_ACGCCGAAGAGCTGGT	Alpha	MS17001	6900.83	1640	17.9144	13	V2	T2D	M	35.6	H	7.1	51	HP17117-01 T2D	NA	Oral_meds	90	95	Cerebrovascular/stroke	-	Obese	Alpha|T2D
MS17001_ACGCCGAAGTTTAGGA	Beta	MS17001	10679.4	2765	7.50448	2	V2	T2D	M	35.6	H	7.1	51	HP17117-01 T2D	NA	Oral_meds	90	95	Cerebrovascular/stroke	-	Obese	Beta|T2D
MS17001_ACGCCGACAGATCCAT	Ductal	MS17001	17788.3	4321	3.91202	5	V2	T2D	M	35.6	H	7.1	51	HP17117-01 T2D	NA	Oral_meds	90	95	Cerebrovascular/stroke	-	Obese	Ductal|T2D
MS17001_ACGCCGACATATGCTG	Beta	MS17001	11844.6	3271	5.56324	2	V2	T2D	M	35.6	H	7.1	51	HP17117-01 T2D	NA	Oral_meds	90	95	Cerebrovascular/stroke	-	Obese	Beta|T2D
MS17001_ACGCCGACATGGTCTA	Ductal	MS17001	6380.6	2606	11.7814	5	V2	T2D	M	35.6	H	7.1	51	HP17117-01 T2D	NA	Oral_meds	90	95	Cerebrovascular/stroke	-	Obese	Ductal|T2D
MS17001_ACGCCGATCAGTTGAC	Beta	MS17001	35607.4	5376	3.6011	3	V2	T2D	M	35.6	H	7.1	51	HP17117-01 T2D	NA	Oral_meds	90	95	Cerebrovascular/stroke	-	Obese	Beta|T2D
MS17001_ACGGAGAAGAGTAAGG	Alpha	MS17001	6418.38	2126	19.7163	4	V2	T2D	M	35.6	H	7.1	51	HP17117-01 T2D	NA	Oral_meds	90	95	Cerebrovascular/stroke	-	Obese	Alpha|T2D
MS17001_ACGGAGAAGGGCACTA	Alpha	MS17001	7159.87	1567	5.87039	13	V2	T2D	M	35.6	H	7.1	51	HP17117-01 T2D	NA	Oral_meds	90	95	Cerebrovascular/stroke	-	Obese	Alpha|T2D
MS17001_ACGGAGAAGTCCGTAT	Alpha	MS17001	16548.8	3312	3.95051	6	V2	T2D	M	35.6	H	7.1	51	HP17117-01 T2D	NA	Oral_meds	90	95	Cerebrovascular/stroke	-	Obese	Alpha|T2D
MS17001_ACGGAGAAGTGGTCCC	Alpha	MS17001	8219.83	2300	4.4642	4	V2	T2D	M	35.6	H	7.1	51	HP17117-01 T2D	NA	Oral_meds	90	95	Cerebrovascular/stroke	-	Obese	Alpha|T2D
MS17001_ACGGAGACAGCGTAAG	Beta	MS17001	45008.3	6511	14.6119	2	V2	T2D	M	35.6	H	7.1	51	HP17117-01 T2D	NA	Oral_meds	90	95	Cerebrovascular/stroke	-	Obese	Beta|T2D
MS17001_ACGGAGAGTAAGTGGC	Beta	MS17001	18674.2	3793	8.6056	2	V2	T2D	M	35.6	H	7.1	51	HP17117-01 T2D	NA	Oral_meds	90	95	Cerebrovascular/stroke	-	Obese	Beta|T2D
MS17001_ACGGAGATCAACACTG	Alpha	MS17001	12831.8	2595	3.9837	4	V2	T2D	M	35.6	H	7.1	51	HP17117-01 T2D	NA	Oral_meds	90	95	Cerebrovascular/stroke	-	Obese	Alpha|T2D
MS17001_ACGGCCAAGCTGCAAG	Ductal	MS17001	11492.4	3425	3.56912	5	V2	T2D	M	35.6	H	7.1	51	HP17117-01 T2D	NA	Oral_meds	90	95	Cerebrovascular/stroke	-	Obese	Ductal|T2D
MS17001_ACGGCCAAGTGGTAGC	Stellate	MS17001	8673.47	2804	2.33962	22	V2	T2D	M	35.6	H	7.1	51	HP17117-01 T2D	NA	Oral_meds	90	95	Cerebrovascular/stroke	-	Obese	Stellate|T2D
MS17001_ACGGCCAAGTTGAGAT	Beta	MS17001	29566.9	4993	10.6875	2	V2	T2D	M	35.6	H	7.1	51	HP17117-01 T2D	NA	Oral_meds	90	95	Cerebrovascular/stroke	-	Obese	Beta|T2D
MS17001_ACGGCCACAATAACGA	Beta	MS17001	21509.3	3778	3.62048	3	V2	T2D	M	35.6	H	7.1	51	HP17117-01 T2D	NA	Oral_meds	90	95	Cerebrovascular/stroke	-	Obese	Beta|T2D
MS17001_ACGGCCAGTTGCTCCT	Stellate	MS17001	18840.7	4129	2.02868	11	V2	T2D	M	35.6	H	7.1	51	HP17117-01 T2D	NA	Oral_meds	90	95	Cerebrovascular/stroke	-	Obese	Stellate|T2D
MS17001_ACGGCCATCACTTATC	Beta	MS17001	19097.8	4064	6.06955	2	V2	T2D	M	35.6	H	7.1	51	HP17117-01 T2D	NA	Oral_meds	90	95	Cerebrovascular/stroke	-	Obese	Beta|T2D
MS17001_ACGGCCATCTAACTGG	Beta	MS17001	11925.4	2972	5.8253	2	V2	T2D	M	35.6	H	7.1	51	HP17117-01 T2D	NA	Oral_meds	90	95	Cerebrovascular/stroke	-	Obese	Beta|T2D
MS17001_ACGGGCTAGAGAACAG	Stellate	MS17001	25364	4905	2.80335	11	V2	T2D	M	35.6	H	7.1	51	HP17117-01 T2D	NA	Oral_meds	90	95	Cerebrovascular/stroke	-	Obese	Stellate|T2D
MS17001_ACGGGCTAGAGCTTCT	Alpha	MS17001	14932.3	3105	2.12327	6	V2	T2D	M	35.6	H	7.1	51	HP17117-01 T2D	NA	Oral_meds	90	95	Cerebrovascular/stroke	-	Obese	Alpha|T2D
MS17001_ACGGGCTAGTCAAGCG	Alpha	MS17001	15032.5	3303	3.48347	0	V2	T2D	M	35.6	H	7.1	51	HP17117-01 T2D	NA	Oral_meds	90	95	Cerebrovascular/stroke	-	Obese	Alpha|T2D
MS17001_ACGGGCTAGTGAAGAG	Delta	MS17001	14745.2	2870	2.86873	9	V2	T2D	M	35.6	H	7.1	51	HP17117-01 T2D	NA	Oral_meds	90	95	Cerebrovascular/stroke	-	Obese	Delta|T2D
MS17001_ACGGGCTCACCACGTG	Alpha	MS17001	17923.1	3738	3.3434	0	V2	T2D	M	35.6	H	7.1	51	HP17117-01 T2D	NA	Oral_meds	90	95	Cerebrovascular/stroke	-	Obese	Alpha|T2D
MS17001_ACGGGTCAGACTGTAA	Alpha	MS17001	18191.8	2749	6.70312	13	V2	T2D	M	35.6	H	7.1	51	HP17117-01 T2D	NA	Oral_meds	90	95	Cerebrovascular/stroke	-	Obese	Alpha|T2D
MS17001_ACGGGTCAGCATCATC	Alpha	MS17001	10469.4	2348	4.88901	13	V2	T2D	M	35.6	H	7.1	51	HP17117-01 T2D	NA	Oral_meds	90	95	Cerebrovascular/stroke	-	Obese	Alpha|T2D
MS17001_ACGGGTCGTGTGGTTT	Acinar	MS17001	27432.8	3739	1.61411	7	V2	T2D	M	35.6	H	7.1	51	HP17117-01 T2D	NA	Oral_meds	90	95	Cerebrovascular/stroke	-	Obese	Acinar|T2D
MS17001_ACGGGTCTCCCTCTTT	Alpha	MS17001	15928.5	2871	0.294913	6	V2	T2D	M	35.6	H	7.1	51	HP17117-01 T2D	NA	Oral_meds	90	95	Cerebrovascular/stroke	-	Obese	Alpha|T2D
MS17001_ACGTCAACAAGGTTCT	Alpha	MS17001	14618.9	3307	2.60704	0	V2	T2D	M	35.6	H	7.1	51	HP17117-01 T2D	NA	Oral_meds	90	95	Cerebrovascular/stroke	-	Obese	Alpha|T2D
MS17001_ACGTCAACAATGCCAT	Delta	MS17001	19616.6	3253	5.34909	9	V2	T2D	M	35.6	H	7.1	51	HP17117-01 T2D	NA	Oral_meds	90	95	Cerebrovascular/stroke	-	Obese	Delta|T2D
MS17001_ACGTCAACACACCGCA	Alpha	MS17001	18889.7	3729	6.57362	6	V2	T2D	M	35.6	H	7.1	51	HP17117-01 T2D	NA	Oral_meds	90	95	Cerebrovascular/stroke	-	Obese	Alpha|T2D
MS17001_ACGTCAACACGGCGTT	Beta	MS17001	8744.64	2379	3.1308	3	V2	T2D	M	35.6	H	7.1	51	HP17117-01 T2D	NA	Oral_meds	90	95	Cerebrovascular/stroke	-	Obese	Beta|T2D
MS17001_ACGTCAATCCTTTACA	Alpha	MS17001	7151.19	1799	10.7984	13	V2	T2D	M	35.6	H	7.1	51	HP17117-01 T2D	NA	Oral_meds	90	95	Cerebrovascular/stroke	-	Obese	Alpha|T2D
MS17001_ACGTCAATCGTCTGCT	Alpha	MS17001	26937.8	4893	4.34871	0	V2	T2D	M	35.6	H	7.1	51	HP17117-01 T2D	NA	Oral_meds	90	95	Cerebrovascular/stroke	-	Obese	Alpha|T2D
MS17001_ACTATCTAGCTATGCT	Gamma	MS17001	18476.3	3985	7.70886	15	V2	T2D	M	35.6	H	7.1	51	HP17117-01 T2D	NA	Oral_meds	90	95	Cerebrovascular/stroke	-	Obese	Gamma|T2D
MS17001_ACTATCTCAAGTAGTA	Beta	MS17001	17455.9	3903	3.10192	2	V2	T2D	M	35.6	H	7.1	51	HP17117-01 T2D	NA	Oral_meds	90	95	Cerebrovascular/stroke	-	Obese	Beta|T2D
MS17001_ACTATCTGTAGCGCAA	Delta	MS17001	17369.2	3313	4.24183	9	V2	T2D	M	35.6	H	7.1	51	HP17117-01 T2D	NA	Oral_meds	90	95	Cerebrovascular/stroke	-	Obese	Delta|T2D
MS17001_ACTATCTGTGCGATAG	Beta	MS17001	10842.5	3053	7.17336	1	V2	T2D	M	35.6	H	7.1	51	HP17117-01 T2D	NA	Oral_meds	90	95	Cerebrovascular/stroke	-	Obese	Beta|T2D
MS17001_ACTATCTGTTATCCGA	Alpha	MS17001	16590.2	3310	1.75748	6	V2	T2D	M	35.6	H	7.1	51	HP17117-01 T2D	NA	Oral_meds	90	95	Cerebrovascular/stroke	-	Obese	Alpha|T2D
MS17001_ACTATCTGTTGAGTTC	Beta	MS17001	20781.6	4040	4.83953	2	V2	T2D	M	35.6	H	7.1	51	HP17117-01 T2D	NA	Oral_meds	90	95	Cerebrovascular/stroke	-	Obese	Beta|T2D
MS17001_ACTATCTTCAAGAAGT	Alpha	MS17001	11777.8	3260	1.69054	6	V2	T2D	M	35.6	H	7.1	51	HP17117-01 T2D	NA	Oral_meds	90	95	Cerebrovascular/stroke	-	Obese	Alpha|T2D
MS17001_ACTATCTTCCGCATAA	Alpha	MS17001	6034.27	1431	7.33503	13	V2	T2D	M	35.6	H	7.1	51	HP17117-01 T2D	NA	Oral_meds	90	95	Cerebrovascular/stroke	-	Obese	Alpha|T2D
MS17001_ACTATCTTCGCCTGTT	Beta	MS17001	8141.6	2138	2.72777	19	V2	T2D	M	35.6	H	7.1	51	HP17117-01 T2D	NA	Oral_meds	90	95	Cerebrovascular/stroke	-	Obese	Beta|T2D
MS17001_ACTATCTTCTATCCCG	Alpha	MS17001	8530.56	1509	5.15692	13	V2	T2D	M	35.6	H	7.1	51	HP17117-01 T2D	NA	Oral_meds	90	95	Cerebrovascular/stroke	-	Obese	Alpha|T2D
MS17001_ACTATCTTCTCGTTTA	Alpha	MS17001	6953.58	1899	6.28273	13	V2	T2D	M	35.6	H	7.1	51	HP17117-01 T2D	NA	Oral_meds	90	95	Cerebrovascular/stroke	-	Obese	Alpha|T2D
MS17001_ACTGAACAGAGGGATA	Beta	MS17001	10994	2019	12.0478	12	V2	T2D	M	35.6	H	7.1	51	HP17117-01 T2D	NA	Oral_meds	90	95	Cerebrovascular/stroke	-	Obese	Beta|T2D
MS17001_ACTGAACAGCGCTCCA	Beta	MS17001	16478.3	3510	4.74722	2	V2	T2D	M	35.6	H	7.1	51	HP17117-01 T2D	NA	Oral_meds	90	95	Cerebrovascular/stroke	-	Obese	Beta|T2D
MS17001_ACTGAACCACGACTCG	Gamma	MS17001	16037.7	3309	3.81554	15	V2	T2D	M	35.6	H	7.1	51	HP17117-01 T2D	NA	Oral_meds	90	95	Cerebrovascular/stroke	-	Obese	Gamma|T2D
MS17001_ACTGAACCAGGGCATA	Beta	MS17001	10643.7	2420	0.612076	8	V2	T2D	M	35.6	H	7.1	51	HP17117-01 T2D	NA	Oral_meds	90	95	Cerebrovascular/stroke	-	Obese	Beta|T2D
MS17001_ACTGAACCATTGAGCT	Stellate	MS17001	11785.6	3239	0.181452	11	V2	T2D	M	35.6	H	7.1	51	HP17117-01 T2D	NA	Oral_meds	90	95	Cerebrovascular/stroke	-	Obese	Stellate|T2D
MS17001_ACTGAACGTAAACACA	Stellate	MS17001	28142.8	4993	1.92598	11	V2	T2D	M	35.6	H	7.1	51	HP17117-01 T2D	NA	Oral_meds	90	95	Cerebrovascular/stroke	-	Obese	Stellate|T2D
MS17001_ACTGAACGTCCGTCAG	Alpha	MS17001	14852.9	3018	1.41606	4	V2	T2D	M	35.6	H	7.1	51	HP17117-01 T2D	NA	Oral_meds	90	95	Cerebrovascular/stroke	-	Obese	Alpha|T2D
MS17001_ACTGAACGTGCTTCTC	Beta	MS17001	25847.2	5046	5.83634	2	V2	T2D	M	35.6	H	7.1	51	HP17117-01 T2D	NA	Oral_meds	90	95	Cerebrovascular/stroke	-	Obese	Beta|T2D
MS17001_ACTGAACGTGTGAATA	Alpha	MS17001	4684.6	1662	0.895674	17	V2	T2D	M	35.6	H	7.1	51	HP17117-01 T2D	NA	Oral_meds	90	95	Cerebrovascular/stroke	-	Obese	Alpha|T2D
MS17001_ACTGAACTCAGTTCGA	Alpha	MS17001	20711.7	3318	3.70259	17	V2	T2D	M	35.6	H	7.1	51	HP17117-01 T2D	NA	Oral_meds	90	95	Cerebrovascular/stroke	-	Obese	Alpha|T2D
MS17001_ACTGAACTCGTTACAG	Beta	MS17001	27763.3	4857	4.95926	2	V2	T2D	M	35.6	H	7.1	51	HP17117-01 T2D	NA	Oral_meds	90	95	Cerebrovascular/stroke	-	Obese	Beta|T2D
MS17001_ACTGAGTAGAGGTACC	Alpha	MS17001	18787.1	3452	3.88079	4	V2	T2D	M	35.6	H	7.1	51	HP17117-01 T2D	NA	Oral_meds	90	95	Cerebrovascular/stroke	-	Obese	Alpha|T2D
MS17001_ACTGAGTAGTCTCCTC	Alpha	MS17001	11099.1	2566	2.80899	0	V2	T2D	M	35.6	H	7.1	51	HP17117-01 T2D	NA	Oral_meds	90	95	Cerebrovascular/stroke	-	Obese	Alpha|T2D
MS17001_ACTGAGTCACAGGTTT	Alpha	MS17001	23571.2	4249	3.69358	0	V2	T2D	M	35.6	H	7.1	51	HP17117-01 T2D	NA	Oral_meds	90	95	Cerebrovascular/stroke	-	Obese	Alpha|T2D
MS17001_ACTGAGTCATTACGAC	Beta	MS17001	24608.4	4522	9.60238	2	V2	T2D	M	35.6	H	7.1	51	HP17117-01 T2D	NA	Oral_meds	90	95	Cerebrovascular/stroke	-	Obese	Beta|T2D
MS17001_ACTGAGTGTGGCCCTA	Beta	MS17001	23101.9	4430	5.12383	2	V2	T2D	M	35.6	H	7.1	51	HP17117-01 T2D	NA	Oral_meds	90	95	Cerebrovascular/stroke	-	Obese	Beta|T2D
MS17001_ACTGAGTTCAAGATCC	Alpha	MS17001	15294.3	2576	0.69955	4	V2	T2D	M	35.6	H	7.1	51	HP17117-01 T2D	NA	Oral_meds	90	95	Cerebrovascular/stroke	-	Obese	Alpha|T2D
MS17001_ACTGAGTTCCGCGTTT	Beta	MS17001	18999.5	4183	7.09792	2	V2	T2D	M	35.6	H	7.1	51	HP17117-01 T2D	NA	Oral_meds	90	95	Cerebrovascular/stroke	-	Obese	Beta|T2D
MS17001_ACTGAGTTCGCCATAA	Alpha	MS17001	21713.6	4163	4.17749	6	V2	T2D	M	35.6	H	7.1	51	HP17117-01 T2D	NA	Oral_meds	90	95	Cerebrovascular/stroke	-	Obese	Alpha|T2D
MS17001_ACTGATGAGATATACG	Stellate	MS17001	16809	4397	2.09254	11	V2	T2D	M	35.6	H	7.1	51	HP17117-01 T2D	NA	Oral_meds	90	95	Cerebrovascular/stroke	-	Obese	Stellate|T2D
MS17001_ACTGATGAGCTCCTTC	Beta	MS17001	14187.2	3122	9.00731	3	V2	T2D	M	35.6	H	7.1	51	HP17117-01 T2D	NA	Oral_meds	90	95	Cerebrovascular/stroke	-	Obese	Beta|T2D
MS17001_ACTGATGAGTGAAGAG	Beta	MS17001	23349.8	4039	2.62358	3	V2	T2D	M	35.6	H	7.1	51	HP17117-01 T2D	NA	Oral_meds	90	95	Cerebrovascular/stroke	-	Obese	Beta|T2D
MS17001_ACTGATGAGTTGCAGG	Alpha	MS17001	5198.73	1596	9.67246	13	V2	T2D	M	35.6	H	7.1	51	HP17117-01 T2D	NA	Oral_meds	90	95	Cerebrovascular/stroke	-	Obese	Alpha|T2D
MS17001_ACTGATGCAGCTGTAT	Alpha	MS17001	33447.2	4901	5.28166	0	V2	T2D	M	35.6	H	7.1	51	HP17117-01 T2D	NA	Oral_meds	90	95	Cerebrovascular/stroke	-	Obese	Alpha|T2D
MS17001_ACTGATGGTTCCATGA	Alpha	MS17001	10776.4	2146	1.05753	6	V2	T2D	M	35.6	H	7.1	51	HP17117-01 T2D	NA	Oral_meds	90	95	Cerebrovascular/stroke	-	Obese	Alpha|T2D
MS17001_ACTGCTCAGGCGTACA	Delta	MS17001	7213.51	1455	5.06605	9	V2	T2D	M	35.6	H	7.1	51	HP17117-01 T2D	NA	Oral_meds	90	95	Cerebrovascular/stroke	-	Obese	Delta|T2D
MS17001_ACTGCTCAGGCTCAGA	Ductal	MS17001	14930.7	3468	3.12069	5	V2	T2D	M	35.6	H	7.1	51	HP17117-01 T2D	NA	Oral_meds	90	95	Cerebrovascular/stroke	-	Obese	Ductal|T2D
MS17001_ACTGCTCCACGCCAGT	Beta	MS17001	16757	2603	7.9446	2	V2	T2D	M	35.6	H	7.1	51	HP17117-01 T2D	NA	Oral_meds	90	95	Cerebrovascular/stroke	-	Obese	Beta|T2D
MS17001_ACTGCTCCAGGCTCAC	Beta	MS17001	21555	4380	8.81798	2	V2	T2D	M	35.6	H	7.1	51	HP17117-01 T2D	NA	Oral_meds	90	95	Cerebrovascular/stroke	-	Obese	Beta|T2D
MS17001_ACTGCTCTCCACTCCA	Alpha	MS17001	17933.5	3615	3.44185	0	V2	T2D	M	35.6	H	7.1	51	HP17117-01 T2D	NA	Oral_meds	90	95	Cerebrovascular/stroke	-	Obese	Alpha|T2D
MS17001_ACTGCTCTCTGGTTCC	Alpha	MS17001	13396.8	3219	0.276691	17	V2	T2D	M	35.6	H	7.1	51	HP17117-01 T2D	NA	Oral_meds	90	95	Cerebrovascular/stroke	-	Obese	Alpha|T2D
MS17001_ACTGTCCCAAACTGCT	Alpha	MS17001	27701	5126	3.65297	0	V2	T2D	M	35.6	H	7.1	51	HP17117-01 T2D	NA	Oral_meds	90	95	Cerebrovascular/stroke	-	Obese	Alpha|T2D
MS17001_ACTGTCCCAAGTTGTC	Beta	MS17001	20013.2	3727	5.36907	3	V2	T2D	M	35.6	H	7.1	51	HP17117-01 T2D	NA	Oral_meds	90	95	Cerebrovascular/stroke	-	Obese	Beta|T2D
MS17001_ACTGTCCCACTTCGAA	Ductal	MS17001	11844.5	3072	16.7735	14	V2	T2D	M	35.6	H	7.1	51	HP17117-01 T2D	NA	Oral_meds	90	95	Cerebrovascular/stroke	-	Obese	Ductal|T2D
MS17001_ACTGTCCCAGGTGCCT	Alpha	MS17001	12894	3057	3.83045	0	V2	T2D	M	35.6	H	7.1	51	HP17117-01 T2D	NA	Oral_meds	90	95	Cerebrovascular/stroke	-	Obese	Alpha|T2D
MS17001_ACTGTCCGTACTCTCC	Alpha	MS17001	4996.55	1664	0.442226	17	V2	T2D	M	35.6	H	7.1	51	HP17117-01 T2D	NA	Oral_meds	90	95	Cerebrovascular/stroke	-	Obese	Alpha|T2D
MS17001_ACTGTCCGTAGGACAC	Stellate	MS17001	12149.3	3054	0.479446	11	V2	T2D	M	35.6	H	7.1	51	HP17117-01 T2D	NA	Oral_meds	90	95	Cerebrovascular/stroke	-	Obese	Stellate|T2D
MS17001_ACTGTCCGTTGATTGC	Alpha	MS17001	16039.9	3213	3.83826	0	V2	T2D	M	35.6	H	7.1	51	HP17117-01 T2D	NA	Oral_meds	90	95	Cerebrovascular/stroke	-	Obese	Alpha|T2D
MS17001_ACTGTCCTCAATACCG	Alpha	MS17001	16524.3	3454	2.83359	4	V2	T2D	M	35.6	H	7.1	51	HP17117-01 T2D	NA	Oral_meds	90	95	Cerebrovascular/stroke	-	Obese	Alpha|T2D
MS17001_ACTTACTAGTCTCGGC	Stellate	MS17001	17507.3	4248	2.69748	11	V2	T2D	M	35.6	H	7.1	51	HP17117-01 T2D	NA	Oral_meds	90	95	Cerebrovascular/stroke	-	Obese	Stellate|T2D
MS17001_ACTTACTCAATGGACG	Alpha	MS17001	10146.5	1423	2.19255	13	V2	T2D	M	35.6	H	7.1	51	HP17117-01 T2D	NA	Oral_meds	90	95	Cerebrovascular/stroke	-	Obese	Alpha|T2D
MS17001_ACTTACTGTAACGTTC	Alpha	MS17001	20603.1	4031	2.12169	0	V2	T2D	M	35.6	H	7.1	51	HP17117-01 T2D	NA	Oral_meds	90	95	Cerebrovascular/stroke	-	Obese	Alpha|T2D
MS17001_ACTTACTGTCTTGCGG	Alpha	MS17001	11131.5	1437	3.83593	13	V2	T2D	M	35.6	H	7.1	51	HP17117-01 T2D	NA	Oral_meds	90	95	Cerebrovascular/stroke	-	Obese	Alpha|T2D
MS17001_ACTTACTTCAAGGCTT	Alpha	MS17001	15628.4	3838	3.54602	0	V2	T2D	M	35.6	H	7.1	51	HP17117-01 T2D	NA	Oral_meds	90	95	Cerebrovascular/stroke	-	Obese	Alpha|T2D
MS17001_ACTTACTTCAGCGACC	Delta	MS17001	5218.67	1635	2.24769	9	V2	T2D	M	35.6	H	7.1	51	HP17117-01 T2D	NA	Oral_meds	90	95	Cerebrovascular/stroke	-	Obese	Delta|T2D
MS17001_ACTTACTTCAGTTAGC	Beta	MS17001	23303.4	4747	6.75295	2	V2	T2D	M	35.6	H	7.1	51	HP17117-01 T2D	NA	Oral_meds	90	95	Cerebrovascular/stroke	-	Obese	Beta|T2D
MS17001_ACTTACTTCATGCAAC	Alpha	MS17001	9859.88	1728	6.30445	13	V2	T2D	M	35.6	H	7.1	51	HP17117-01 T2D	NA	Oral_meds	90	95	Cerebrovascular/stroke	-	Obese	Alpha|T2D
MS17001_ACTTACTTCCTTCAAT	Beta	MS17001	27553.5	4462	4.76433	1	V2	T2D	M	35.6	H	7.1	51	HP17117-01 T2D	NA	Oral_meds	90	95	Cerebrovascular/stroke	-	Obese	Beta|T2D
MS17001_ACTTGTTAGGAGTTTA	Alpha	MS17001	5606.61	1882	7.77826	13	V2	T2D	M	35.6	H	7.1	51	HP17117-01 T2D	NA	Oral_meds	90	95	Cerebrovascular/stroke	-	Obese	Alpha|T2D
MS17001_ACTTGTTAGGCCCTCA	Alpha	MS17001	15098.9	3414	3.57116	0	V2	T2D	M	35.6	H	7.1	51	HP17117-01 T2D	NA	Oral_meds	90	95	Cerebrovascular/stroke	-	Obese	Alpha|T2D
MS17001_ACTTGTTCAGACACTT	Alpha	MS17001	20644.4	4092	4.36875	0	V2	T2D	M	35.6	H	7.1	51	HP17117-01 T2D	NA	Oral_meds	90	95	Cerebrovascular/stroke	-	Obese	Alpha|T2D
MS17001_ACTTGTTCATGCTAGT	Beta	MS17001	39104.5	5585	4.43339	3	V2	T2D	M	35.6	H	7.1	51	HP17117-01 T2D	NA	Oral_meds	90	95	Cerebrovascular/stroke	-	Obese	Beta|T2D
MS17001_ACTTGTTGTCACTGGC	Alpha	MS17001	11922.6	3366	2.48744	0	V2	T2D	M	35.6	H	7.1	51	HP17117-01 T2D	NA	Oral_meds	90	95	Cerebrovascular/stroke	-	Obese	Alpha|T2D
MS17001_ACTTGTTTCATGCATG	Beta	MS17001	9431.14	1431	10.2146	12	V2	T2D	M	35.6	H	7.1	51	HP17117-01 T2D	NA	Oral_meds	90	95	Cerebrovascular/stroke	-	Obese	Beta|T2D
MS17001_ACTTGTTTCCGTAGGC	Beta	MS17001	11979	2990	3.98449	8	V2	T2D	M	35.6	H	7.1	51	HP17117-01 T2D	NA	Oral_meds	90	95	Cerebrovascular/stroke	-	Obese	Beta|T2D
MS17001_ACTTGTTTCGCACTCT	Stellate	MS17001	16819.2	4063	2.86657	11	V2	T2D	M	35.6	H	7.1	51	HP17117-01 T2D	NA	Oral_meds	90	95	Cerebrovascular/stroke	-	Obese	Stellate|T2D
MS17001_ACTTTCAAGAGCAATT	Beta	MS17001	14947.5	3388	4.26901	2	V2	T2D	M	35.6	H	7.1	51	HP17117-01 T2D	NA	Oral_meds	90	95	Cerebrovascular/stroke	-	Obese	Beta|T2D
MS17001_ACTTTCAAGGCCCTCA	Delta	MS17001	9130.58	1402	4.61897	9	V2	T2D	M	35.6	H	7.1	51	HP17117-01 T2D	NA	Oral_meds	90	95	Cerebrovascular/stroke	-	Obese	Delta|T2D
MS17001_ACTTTCACAGCGTCCA	Beta	MS17001	15175.8	3390	4.55513	2	V2	T2D	M	35.6	H	7.1	51	HP17117-01 T2D	NA	Oral_meds	90	95	Cerebrovascular/stroke	-	Obese	Beta|T2D
MS17001_ACTTTCACAGTAACGG	Alpha	MS17001	15630.9	3675	4.03759	4	V2	T2D	M	35.6	H	7.1	51	HP17117-01 T2D	NA	Oral_meds	90	95	Cerebrovascular/stroke	-	Obese	Alpha|T2D
MS17001_ACTTTCACAGTGACAG	Acinar	MS17001	23238.4	3235	2.05304	7	V2	T2D	M	35.6	H	7.1	51	HP17117-01 T2D	NA	Oral_meds	90	95	Cerebrovascular/stroke	-	Obese	Acinar|T2D
MS17001_ACTTTCACATCCTTGC	Beta	MS17001	11397	3198	5.63108	2	V2	T2D	M	35.6	H	7.1	51	HP17117-01 T2D	NA	Oral_meds	90	95	Cerebrovascular/stroke	-	Obese	Beta|T2D
MS17001_ACTTTCAGTGCACCAC	Beta	MS17001	18752.4	3894	3.85157	19	V2	T2D	M	35.6	H	7.1	51	HP17117-01 T2D	NA	Oral_meds	90	95	Cerebrovascular/stroke	-	Obese	Beta|T2D
MS17001_ACTTTCAGTTCATGGT	Beta	MS17001	11351.1	3097	5.35507	2	V2	T2D	M	35.6	H	7.1	51	HP17117-01 T2D	NA	Oral_meds	90	95	Cerebrovascular/stroke	-	Obese	Beta|T2D
MS17001_ACTTTCATCGCGGATC	Alpha	MS17001	28014	4701	6.57417	0	V2	T2D	M	35.6	H	7.1	51	HP17117-01 T2D	NA	Oral_meds	90	95	Cerebrovascular/stroke	-	Obese	Alpha|T2D
MS17001_ACTTTCATCTACTTAC	Alpha	MS17001	12078.5	2841	2.61369	4	V2	T2D	M	35.6	H	7.1	51	HP17117-01 T2D	NA	Oral_meds	90	95	Cerebrovascular/stroke	-	Obese	Alpha|T2D
MS17001_AGAATAGAGTCACGCC	Beta	MS17001	11274.9	2650	6.09501	2	V2	T2D	M	35.6	H	7.1	51	HP17117-01 T2D	NA	Oral_meds	90	95	Cerebrovascular/stroke	-	Obese	Beta|T2D
MS17001_AGAATAGCATGGGACA	Alpha	MS17001	9925.6	2853	4.52182	4	V2	T2D	M	35.6	H	7.1	51	HP17117-01 T2D	NA	Oral_meds	90	95	Cerebrovascular/stroke	-	Obese	Alpha|T2D
MS17001_AGAATAGGTACGACCC	Beta	MS17001	7318.64	1418	9.24994	12	V2	T2D	M	35.6	H	7.1	51	HP17117-01 T2D	NA	Oral_meds	90	95	Cerebrovascular/stroke	-	Obese	Beta|T2D
MS17001_AGAATAGGTCGCATCG	Beta	MS17001	34345.2	5786	6.56954	2	V2	T2D	M	35.6	H	7.1	51	HP17117-01 T2D	NA	Oral_meds	90	95	Cerebrovascular/stroke	-	Obese	Beta|T2D
MS17001_AGAATAGTCATCGATG	Alpha	MS17001	15509.7	3066	2.95796	0	V2	T2D	M	35.6	H	7.1	51	HP17117-01 T2D	NA	Oral_meds	90	95	Cerebrovascular/stroke	-	Obese	Alpha|T2D
MS17001_AGAATAGTCCGATATG	Beta	MS17001	16088.1	3593	6.90381	3	V2	T2D	M	35.6	H	7.1	51	HP17117-01 T2D	NA	Oral_meds	90	95	Cerebrovascular/stroke	-	Obese	Beta|T2D
MS17001_AGAATAGTCGGTCCGA	Beta	MS17001	33664.8	5408	5.90146	2	V2	T2D	M	35.6	H	7.1	51	HP17117-01 T2D	NA	Oral_meds	90	95	Cerebrovascular/stroke	-	Obese	Beta|T2D
MS17001_AGAATAGTCGTCCAGG	Alpha	MS17001	7248.79	2585	0.782949	17	V2	T2D	M	35.6	H	7.1	51	HP17117-01 T2D	NA	Oral_meds	90	95	Cerebrovascular/stroke	-	Obese	Alpha|T2D
MS17001_AGAATAGTCTATCCTA	Alpha	MS17001	8962.54	2076	5.43259	13	V2	T2D	M	35.6	H	7.1	51	HP17117-01 T2D	NA	Oral_meds	90	95	Cerebrovascular/stroke	-	Obese	Alpha|T2D
MS17001_AGACGTTAGCCTTGAT	Alpha	MS17001	9162.12	1617	4.79647	13	V2	T2D	M	35.6	H	7.1	51	HP17117-01 T2D	NA	Oral_meds	90	95	Cerebrovascular/stroke	-	Obese	Alpha|T2D
MS17001_AGACGTTCAGCTGCTG	Alpha	MS17001	18499	3769	3.60715	4	V2	T2D	M	35.6	H	7.1	51	HP17117-01 T2D	NA	Oral_meds	90	95	Cerebrovascular/stroke	-	Obese	Alpha|T2D
MS17001_AGACGTTTCACTCTTA	Beta	MS17001	6093.48	1655	13.0296	12	V2	T2D	M	35.6	H	7.1	51	HP17117-01 T2D	NA	Oral_meds	90	95	Cerebrovascular/stroke	-	Obese	Beta|T2D
MS17001_AGACGTTTCATACGGT	Beta	MS17001	25591.5	4417	8.01937	2	V2	T2D	M	35.6	H	7.1	51	HP17117-01 T2D	NA	Oral_meds	90	95	Cerebrovascular/stroke	-	Obese	Beta|T2D
MS17001_AGACGTTTCTCCGGTT	Beta	MS17001	4672.38	1534	0.0952236	8	V2	T2D	M	35.6	H	7.1	51	HP17117-01 T2D	NA	Oral_meds	90	95	Cerebrovascular/stroke	-	Obese	Beta|T2D
MS17001_AGAGCGAAGAGTGACC	Beta	MS17001	7893.03	1488	16.1758	12	V2	T2D	M	35.6	H	7.1	51	HP17117-01 T2D	NA	Oral_meds	90	95	Cerebrovascular/stroke	-	Obese	Beta|T2D
MS17001_AGAGCGACAAACCCAT	Beta	MS17001	17590.4	3882	5.12763	2	V2	T2D	M	35.6	H	7.1	51	HP17117-01 T2D	NA	Oral_meds	90	95	Cerebrovascular/stroke	-	Obese	Beta|T2D
MS17001_AGAGCGAGTCACTGGC	Alpha	MS17001	16068.6	3822	5.00716	0	V2	T2D	M	35.6	H	7.1	51	HP17117-01 T2D	NA	Oral_meds	90	95	Cerebrovascular/stroke	-	Obese	Alpha|T2D
MS17001_AGAGCGATCGACAGCC	Alpha	MS17001	10985.9	1567	4.66392	13	V2	T2D	M	35.6	H	7.1	51	HP17117-01 T2D	NA	Oral_meds	90	95	Cerebrovascular/stroke	-	Obese	Alpha|T2D
MS17001_AGAGCTTAGCTGTCTA	Alpha	MS17001	5091.51	1513	15.2853	13	V2	T2D	M	35.6	H	7.1	51	HP17117-01 T2D	NA	Oral_meds	90	95	Cerebrovascular/stroke	-	Obese	Alpha|T2D
MS17001_AGAGCTTAGGTGACCA	Beta	MS17001	17376.5	3509	3.23884	19	V2	T2D	M	35.6	H	7.1	51	HP17117-01 T2D	NA	Oral_meds	90	95	Cerebrovascular/stroke	-	Obese	Beta|T2D
MS17001_AGAGCTTCAGCTGTTA	Alpha	MS17001	13178.5	2493	9.2827	13	V2	T2D	M	35.6	H	7.1	51	HP17117-01 T2D	NA	Oral_meds	90	95	Cerebrovascular/stroke	-	Obese	Alpha|T2D
MS17001_AGAGCTTGTCTAGGTT	Beta	MS17001	26569.1	4438	7.65784	2	V2	T2D	M	35.6	H	7.1	51	HP17117-01 T2D	NA	Oral_meds	90	95	Cerebrovascular/stroke	-	Obese	Beta|T2D
MS17001_AGAGCTTTCAGAGGTG	Beta	MS17001	17399.4	3641	9.69421	12	V2	T2D	M	35.6	H	7.1	51	HP17117-01 T2D	NA	Oral_meds	90	95	Cerebrovascular/stroke	-	Obese	Beta|T2D
MS17001_AGAGCTTTCGTAGATC	Alpha	MS17001	17519.3	3382	3.41861	4	V2	T2D	M	35.6	H	7.1	51	HP17117-01 T2D	NA	Oral_meds	90	95	Cerebrovascular/stroke	-	Obese	Alpha|T2D
MS17001_AGAGCTTTCTACCAGA	Beta	MS17001	21898	3849	4.50062	1	V2	T2D	M	35.6	H	7.1	51	HP17117-01 T2D	NA	Oral_meds	90	95	Cerebrovascular/stroke	-	Obese	Beta|T2D
MS17001_AGAGCTTTCTTGACGA	Alpha	MS17001	14782.1	3222	2.65675	6	V2	T2D	M	35.6	H	7.1	51	HP17117-01 T2D	NA	Oral_meds	90	95	Cerebrovascular/stroke	-	Obese	Alpha|T2D
MS17001_AGAGTGGGTCCAACTA	Stellate	MS17001	21959	4400	2.97523	11	V2	T2D	M	35.6	H	7.1	51	HP17117-01 T2D	NA	Oral_meds	90	95	Cerebrovascular/stroke	-	Obese	Stellate|T2D
MS17001_AGAGTGGTCGCTTAGA	Alpha	MS17001	13715.4	3168	2.06843	0	V2	T2D	M	35.6	H	7.1	51	HP17117-01 T2D	NA	Oral_meds	90	95	Cerebrovascular/stroke	-	Obese	Alpha|T2D
MS17001_AGATCTGAGTCATGCT	Alpha	MS17001	16449.5	3634	4.75568	0	V2	T2D	M	35.6	H	7.1	51	HP17117-01 T2D	NA	Oral_meds	90	95	Cerebrovascular/stroke	-	Obese	Alpha|T2D
MS17001_AGATCTGAGTCCGGTC	Alpha	MS17001	15514.9	3155	2.24413	4	V2	T2D	M	35.6	H	7.1	51	HP17117-01 T2D	NA	Oral_meds	90	95	Cerebrovascular/stroke	-	Obese	Alpha|T2D
MS17001_AGATCTGAGTGACATA	Immune	MS17001	18057.3	3616	2.33603	25	V2	T2D	M	35.6	H	7.1	51	HP17117-01 T2D	NA	Oral_meds	90	95	Cerebrovascular/stroke	-	Obese	Immune|T2D
MS17001_AGATCTGCAAGCCTAT	Alpha	MS17001	4479.48	1477	23.2532	13	V2	T2D	M	35.6	H	7.1	51	HP17117-01 T2D	NA	Oral_meds	90	95	Cerebrovascular/stroke	-	Obese	Alpha|T2D
MS17001_AGATCTGCACTACAGT	Beta	MS17001	15657.7	3092	1.55469	8	V2	T2D	M	35.6	H	7.1	51	HP17117-01 T2D	NA	Oral_meds	90	95	Cerebrovascular/stroke	-	Obese	Beta|T2D
MS17001_AGATCTGGTAAGTGGC	Beta	MS17001	30286.4	4738	6.51875	2	V2	T2D	M	35.6	H	7.1	51	HP17117-01 T2D	NA	Oral_meds	90	95	Cerebrovascular/stroke	-	Obese	Beta|T2D
MS17001_AGATCTGGTAGCCTAT	Ductal	MS17001	11381.1	2842	25.5304	14	V2	T2D	M	35.6	H	7.1	51	HP17117-01 T2D	NA	Oral_meds	90	95	Cerebrovascular/stroke	-	Obese	Ductal|T2D
MS17001_AGATCTGGTTCCGTCT	Stellate	MS17001	22068	4747	3.28253	11	V2	T2D	M	35.6	H	7.1	51	HP17117-01 T2D	NA	Oral_meds	90	95	Cerebrovascular/stroke	-	Obese	Stellate|T2D
MS17001_AGATCTGTCGCCGTGA	Beta	MS17001	40832.6	5879	9.49365	19	V2	T2D	M	35.6	H	7.1	51	HP17117-01 T2D	NA	Oral_meds	90	95	Cerebrovascular/stroke	-	Obese	Beta|T2D
MS17001_AGATTGCAGAAGGTTT	Alpha	MS17001	13509	3226	3.60793	0	V2	T2D	M	35.6	H	7.1	51	HP17117-01 T2D	NA	Oral_meds	90	95	Cerebrovascular/stroke	-	Obese	Alpha|T2D
MS17001_AGATTGCAGCACGCCT	Gamma	MS17001	15019	3349	5.75741	15	V2	T2D	M	35.6	H	7.1	51	HP17117-01 T2D	NA	Oral_meds	90	95	Cerebrovascular/stroke	-	Obese	Gamma|T2D
MS17001_AGATTGCAGCTGAAAT	Delta	MS17001	16659.9	3850	5.80097	9	V2	T2D	M	35.6	H	7.1	51	HP17117-01 T2D	NA	Oral_meds	90	95	Cerebrovascular/stroke	-	Obese	Delta|T2D
MS17001_AGATTGCCACGCGAAA	Endothelial	MS17001	6375.25	2402	2.12399	16	V2	T2D	M	35.6	H	7.1	51	HP17117-01 T2D	NA	Oral_meds	90	95	Cerebrovascular/stroke	-	Obese	Endothelial|T2D
MS17001_AGATTGCCAGCCTTGG	Alpha	MS17001	14412	3447	5.36103	0	V2	T2D	M	35.6	H	7.1	51	HP17117-01 T2D	NA	Oral_meds	90	95	Cerebrovascular/stroke	-	Obese	Alpha|T2D
MS17001_AGATTGCGTCCATGAT	Beta	MS17001	29499	5397	13.5533	2	V2	T2D	M	35.6	H	7.1	51	HP17117-01 T2D	NA	Oral_meds	90	95	Cerebrovascular/stroke	-	Obese	Beta|T2D
MS17001_AGATTGCGTTACGCGC	Alpha	MS17001	15347.8	3428	4.06249	0	V2	T2D	M	35.6	H	7.1	51	HP17117-01 T2D	NA	Oral_meds	90	95	Cerebrovascular/stroke	-	Obese	Alpha|T2D
MS17001_AGATTGCTCATAGCAC	Alpha	MS17001	7255.18	1456	6.89084	24	V2	T2D	M	35.6	H	7.1	51	HP17117-01 T2D	NA	Oral_meds	90	95	Cerebrovascular/stroke	-	Obese	Alpha|T2D
MS17001_AGATTGCTCCAGGGCT	Alpha	MS17001	30765.4	4633	4.13231	0	V2	T2D	M	35.6	H	7.1	51	HP17117-01 T2D	NA	Oral_meds	90	95	Cerebrovascular/stroke	-	Obese	Alpha|T2D
MS17001_AGATTGCTCGGCTTGG	Alpha	MS17001	13684.3	3496	2.98667	0	V2	T2D	M	35.6	H	7.1	51	HP17117-01 T2D	NA	Oral_meds	90	95	Cerebrovascular/stroke	-	Obese	Alpha|T2D
MS17001_AGATTGCTCTCCCTGA	Beta	MS17001	33463.3	5568	6.83079	2	V2	T2D	M	35.6	H	7.1	51	HP17117-01 T2D	NA	Oral_meds	90	95	Cerebrovascular/stroke	-	Obese	Beta|T2D
MS17001_AGCAGCCCAAACGTGG	Alpha	MS17001	6625.74	1556	10.5225	13	V2	T2D	M	35.6	H	7.1	51	HP17117-01 T2D	NA	Oral_meds	90	95	Cerebrovascular/stroke	-	Obese	Alpha|T2D
MS17001_AGCAGCCCAACAACCT	Alpha	MS17001	13159.1	2193	1.26913	17	V2	T2D	M	35.6	H	7.1	51	HP17117-01 T2D	NA	Oral_meds	90	95	Cerebrovascular/stroke	-	Obese	Alpha|T2D
MS17001_AGCAGCCCAACTGCTA	Alpha	MS17001	27753.8	5003	2.48803	0	V2	T2D	M	35.6	H	7.1	51	HP17117-01 T2D	NA	Oral_meds	90	95	Cerebrovascular/stroke	-	Obese	Alpha|T2D
MS17001_AGCAGCCCAAGTCTAC	Alpha	MS17001	11496.4	2755	1.93351	6	V2	T2D	M	35.6	H	7.1	51	HP17117-01 T2D	NA	Oral_meds	90	95	Cerebrovascular/stroke	-	Obese	Alpha|T2D
MS17001_AGCAGCCCACCAGCAC	Alpha	MS17001	34432.5	5249	5.45316	6	V2	T2D	M	35.6	H	7.1	51	HP17117-01 T2D	NA	Oral_meds	90	95	Cerebrovascular/stroke	-	Obese	Alpha|T2D
MS17001_AGCAGCCGTAAGAGGA	Alpha	MS17001	13844.1	3151	3.67157	0	V2	T2D	M	35.6	H	7.1	51	HP17117-01 T2D	NA	Oral_meds	90	95	Cerebrovascular/stroke	-	Obese	Alpha|T2D
MS17001_AGCAGCCGTACCGGCT	Beta	MS17001	23591.9	4555	4.06359	2	V2	T2D	M	35.6	H	7.1	51	HP17117-01 T2D	NA	Oral_meds	90	95	Cerebrovascular/stroke	-	Obese	Beta|T2D
MS17001_AGCAGCCGTCAAAGAT	Alpha	MS17001	7270.42	1709	5.97882	13	V2	T2D	M	35.6	H	7.1	51	HP17117-01 T2D	NA	Oral_meds	90	95	Cerebrovascular/stroke	-	Obese	Alpha|T2D
MS17001_AGCAGCCGTCTGGAGA	Ductal	MS17001	17849.4	3715	13.5624	14	V2	T2D	M	35.6	H	7.1	51	HP17117-01 T2D	NA	Oral_meds	90	95	Cerebrovascular/stroke	-	Obese	Ductal|T2D
MS17001_AGCAGCCTCGGTGTCG	Stellate	MS17001	4661.94	2071	6.88157	11	V2	T2D	M	35.6	H	7.1	51	HP17117-01 T2D	NA	Oral_meds	90	95	Cerebrovascular/stroke	-	Obese	Stellate|T2D
MS17001_AGCATACAGCGAAGGG	Beta	MS17001	18201.5	3524	4.51497	19	V2	T2D	M	35.6	H	7.1	51	HP17117-01 T2D	NA	Oral_meds	90	95	Cerebrovascular/stroke	-	Obese	Beta|T2D
MS17001_AGCATACAGCGCTTAT	Beta	MS17001	12962.9	3122	3.27755	2	V2	T2D	M	35.6	H	7.1	51	HP17117-01 T2D	NA	Oral_meds	90	95	Cerebrovascular/stroke	-	Obese	Beta|T2D
MS17001_AGCATACAGCTCTCGG	Alpha	MS17001	17785.9	3736	3.34495	0	V2	T2D	M	35.6	H	7.1	51	HP17117-01 T2D	NA	Oral_meds	90	95	Cerebrovascular/stroke	-	Obese	Alpha|T2D
MS17001_AGCATACAGTAATCCC	Beta	MS17001	14940.9	3388	5.46207	2	V2	T2D	M	35.6	H	7.1	51	HP17117-01 T2D	NA	Oral_meds	90	95	Cerebrovascular/stroke	-	Obese	Beta|T2D
MS17001_AGCATACAGTATTGGA	Alpha	MS17001	15843.1	3568	2.51468	0	V2	T2D	M	35.6	H	7.1	51	HP17117-01 T2D	NA	Oral_meds	90	95	Cerebrovascular/stroke	-	Obese	Alpha|T2D
MS17001_AGCATACCAGCATGAG	Beta	MS17001	22401.5	4466	6.80081	2	V2	T2D	M	35.6	H	7.1	51	HP17117-01 T2D	NA	Oral_meds	90	95	Cerebrovascular/stroke	-	Obese	Beta|T2D
MS17001_AGCATACCAGTGGAGT	Alpha	MS17001	7430.16	1753	1.73643	0	V2	T2D	M	35.6	H	7.1	51	HP17117-01 T2D	NA	Oral_meds	90	95	Cerebrovascular/stroke	-	Obese	Alpha|T2D
MS17001_AGCATACGTAAGTAGT	Beta	MS17001	28373.6	4971	6.94468	2	V2	T2D	M	35.6	H	7.1	51	HP17117-01 T2D	NA	Oral_meds	90	95	Cerebrovascular/stroke	-	Obese	Beta|T2D
MS17001_AGCATACGTACCGTAT	Alpha	MS17001	8588.24	2283	0.681408	17	V2	T2D	M	35.6	H	7.1	51	HP17117-01 T2D	NA	Oral_meds	90	95	Cerebrovascular/stroke	-	Obese	Alpha|T2D
MS17001_AGCATACGTCGCGGTT	Beta	MS17001	34700.3	5377	5.98902	2	V2	T2D	M	35.6	H	7.1	51	HP17117-01 T2D	NA	Oral_meds	90	95	Cerebrovascular/stroke	-	Obese	Beta|T2D
MS17001_AGCATACTCATCATTC	Beta	MS17001	20997.2	4001	4.61918	2	V2	T2D	M	35.6	H	7.1	51	HP17117-01 T2D	NA	Oral_meds	90	95	Cerebrovascular/stroke	-	Obese	Beta|T2D
MS17001_AGCATACTCCGAATGT	Alpha	MS17001	11110.7	3316	2.85644	0	V2	T2D	M	35.6	H	7.1	51	HP17117-01 T2D	NA	Oral_meds	90	95	Cerebrovascular/stroke	-	Obese	Alpha|T2D
MS17001_AGCATACTCCGCATCT	Beta	MS17001	5385.64	1462	2.1965	12	V2	T2D	M	35.6	H	7.1	51	HP17117-01 T2D	NA	Oral_meds	90	95	Cerebrovascular/stroke	-	Obese	Beta|T2D
MS17001_AGCCTAAAGTGTACTC	Alpha	MS17001	16451	3512	2.47548	0	V2	T2D	M	35.6	H	7.1	51	HP17117-01 T2D	NA	Oral_meds	90	95	Cerebrovascular/stroke	-	Obese	Alpha|T2D
MS17001_AGCCTAACACGAAGCA	Delta	MS17001	10885.3	2655	3.55158	9	V2	T2D	M	35.6	H	7.1	51	HP17117-01 T2D	NA	Oral_meds	90	95	Cerebrovascular/stroke	-	Obese	Delta|T2D
MS17001_AGCCTAACATTAGGCT	Beta	MS17001	17368.7	2531	12.1111	12	V2	T2D	M	35.6	H	7.1	51	HP17117-01 T2D	NA	Oral_meds	90	95	Cerebrovascular/stroke	-	Obese	Beta|T2D
MS17001_AGCCTAAGTGATGCCC	Alpha	MS17001	18683.4	3651	2.88797	0	V2	T2D	M	35.6	H	7.1	51	HP17117-01 T2D	NA	Oral_meds	90	95	Cerebrovascular/stroke	-	Obese	Alpha|T2D
MS17001_AGCCTAATCTTTAGGG	Alpha	MS17001	8190.4	1879	1.13611	17	V2	T2D	M	35.6	H	7.1	51	HP17117-01 T2D	NA	Oral_meds	90	95	Cerebrovascular/stroke	-	Obese	Alpha|T2D
MS17001_AGCGGTCAGATAGTCA	Beta	MS17001	12252.9	3705	5.31584	2	V2	T2D	M	35.6	H	7.1	51	HP17117-01 T2D	NA	Oral_meds	90	95	Cerebrovascular/stroke	-	Obese	Beta|T2D
MS17001_AGCGGTCCAGGTCGTC	Beta	MS17001	26259.2	4311	11.8576	2	V2	T2D	M	35.6	H	7.1	51	HP17117-01 T2D	NA	Oral_meds	90	95	Cerebrovascular/stroke	-	Obese	Beta|T2D
MS17001_AGCGGTCGTCCCGACA	Beta	MS17001	22433.2	3672	6.04105	3	V2	T2D	M	35.6	H	7.1	51	HP17117-01 T2D	NA	Oral_meds	90	95	Cerebrovascular/stroke	-	Obese	Beta|T2D
MS17001_AGCGGTCTCAAGGTAA	Alpha	MS17001	5319	1423	11.1198	13	V2	T2D	M	35.6	H	7.1	51	HP17117-01 T2D	NA	Oral_meds	90	95	Cerebrovascular/stroke	-	Obese	Alpha|T2D
MS17001_AGCGGTCTCTCATTCA	Beta	MS17001	36423	5990	14.3298	2	V2	T2D	M	35.6	H	7.1	51	HP17117-01 T2D	NA	Oral_meds	90	95	Cerebrovascular/stroke	-	Obese	Beta|T2D
MS17001_AGCGTATAGCCACGCT	Alpha	MS17001	12957.3	3157	2.5107	24	V2	T2D	M	35.6	H	7.1	51	HP17117-01 T2D	NA	Oral_meds	90	95	Cerebrovascular/stroke	-	Obese	Alpha|T2D
MS17001_AGCGTATAGCGTCAAG	Ductal	MS17001	7780.4	2306	6.38061	5	V2	T2D	M	35.6	H	7.1	51	HP17117-01 T2D	NA	Oral_meds	90	95	Cerebrovascular/stroke	-	Obese	Ductal|T2D
MS17001_AGCGTATAGTCATGCT	Alpha	MS17001	9425.42	1991	5.38087	13	V2	T2D	M	35.6	H	7.1	51	HP17117-01 T2D	NA	Oral_meds	90	95	Cerebrovascular/stroke	-	Obese	Alpha|T2D
MS17001_AGCGTATCACAGGCCT	Alpha	MS17001	14378.5	3054	2.46857	4	V2	T2D	M	35.6	H	7.1	51	HP17117-01 T2D	NA	Oral_meds	90	95	Cerebrovascular/stroke	-	Obese	Alpha|T2D
MS17001_AGCGTATCAGCCACCA	Alpha	MS17001	17398.8	3193	2.775	0	V2	T2D	M	35.6	H	7.1	51	HP17117-01 T2D	NA	Oral_meds	90	95	Cerebrovascular/stroke	-	Obese	Alpha|T2D
MS17001_AGCGTATCAGGTGCCT	Alpha	MS17001	18818.2	3845	4.00659	0	V2	T2D	M	35.6	H	7.1	51	HP17117-01 T2D	NA	Oral_meds	90	95	Cerebrovascular/stroke	-	Obese	Alpha|T2D
MS17001_AGCGTATCATCGGTTA	Alpha	MS17001	5524.99	1427	9.80326	13	V2	T2D	M	35.6	H	7.1	51	HP17117-01 T2D	NA	Oral_meds	90	95	Cerebrovascular/stroke	-	Obese	Alpha|T2D
MS17001_AGCGTATTCAATCACG	Delta	MS17001	17145.1	3192	3.33413	9	V2	T2D	M	35.6	H	7.1	51	HP17117-01 T2D	NA	Oral_meds	90	95	Cerebrovascular/stroke	-	Obese	Delta|T2D
MS17001_AGCGTATTCATAAAGG	Beta	MS17001	28155.7	5322	8.60482	3	V2	T2D	M	35.6	H	7.1	51	HP17117-01 T2D	NA	Oral_meds	90	95	Cerebrovascular/stroke	-	Obese	Beta|T2D
MS17001_AGCGTATTCGTTGACA	Alpha	MS17001	16002.3	3821	4.94074	0	V2	T2D	M	35.6	H	7.1	51	HP17117-01 T2D	NA	Oral_meds	90	95	Cerebrovascular/stroke	-	Obese	Alpha|T2D
MS17001_AGCGTCGAGGACAGCT	Ductal	MS17001	10824.2	3109	4.85967	5	V2	T2D	M	35.6	H	7.1	51	HP17117-01 T2D	NA	Oral_meds	90	95	Cerebrovascular/stroke	-	Obese	Ductal|T2D
MS17001_AGCGTCGAGGCGATAC	Proliferating_Alpha	MS17001	11757.6	3307	3.74821	28	V2	T2D	M	35.6	H	7.1	51	HP17117-01 T2D	NA	Oral_meds	90	95	Cerebrovascular/stroke	-	Obese	Proliferating_Alpha|T2D
MS17001_AGCGTCGCATCGTCGG	Alpha	MS17001	15586	3231	4.06446	0	V2	T2D	M	35.6	H	7.1	51	HP17117-01 T2D	NA	Oral_meds	90	95	Cerebrovascular/stroke	-	Obese	Alpha|T2D
MS17001_AGCGTCGCATCTGGTA	Alpha	MS17001	12177.3	3395	2.69888	0	V2	T2D	M	35.6	H	7.1	51	HP17117-01 T2D	NA	Oral_meds	90	95	Cerebrovascular/stroke	-	Obese	Alpha|T2D
MS17001_AGCGTCGCATGGATGG	Beta	MS17001	21880.4	3819	3.82225	8	V2	T2D	M	35.6	H	7.1	51	HP17117-01 T2D	NA	Oral_meds	90	95	Cerebrovascular/stroke	-	Obese	Beta|T2D
MS17001_AGCGTCGGTCTAACGT	Ductal	MS17001	11778	3345	2.9464	5	V2	T2D	M	35.6	H	7.1	51	HP17117-01 T2D	NA	Oral_meds	90	95	Cerebrovascular/stroke	-	Obese	Ductal|T2D
MS17001_AGCGTCGGTGCACGAA	Beta	MS17001	10031.4	2430	4.51432	3	V2	T2D	M	35.6	H	7.1	51	HP17117-01 T2D	NA	Oral_meds	90	95	Cerebrovascular/stroke	-	Obese	Beta|T2D
MS17001_AGCGTCGTCAATCTCT	Alpha	MS17001	4830.76	1727	3.00679	6	V2	T2D	M	35.6	H	7.1	51	HP17117-01 T2D	NA	Oral_meds	90	95	Cerebrovascular/stroke	-	Obese	Alpha|T2D
MS17001_AGCTCCTAGCAATATG	Beta	MS17001	13634.4	3258	7.17396	2	V2	T2D	M	35.6	H	7.1	51	HP17117-01 T2D	NA	Oral_meds	90	95	Cerebrovascular/stroke	-	Obese	Beta|T2D
MS17001_AGCTCCTAGCAGGCTA	Alpha	MS17001	16963.2	3659	2.56679	6	V2	T2D	M	35.6	H	7.1	51	HP17117-01 T2D	NA	Oral_meds	90	95	Cerebrovascular/stroke	-	Obese	Alpha|T2D
MS17001_AGCTCCTCAAAGGAAG	Beta	MS17001	14569.9	2974	4.34278	2	V2	T2D	M	35.6	H	7.1	51	HP17117-01 T2D	NA	Oral_meds	90	95	Cerebrovascular/stroke	-	Obese	Beta|T2D
MS17001_AGCTCCTCAAGTCTGT	Alpha	MS17001	7665.75	1495	6.48856	13	V2	T2D	M	35.6	H	7.1	51	HP17117-01 T2D	NA	Oral_meds	90	95	Cerebrovascular/stroke	-	Obese	Alpha|T2D
MS17001_AGCTCCTCAGCTCGAC	Alpha	MS17001	11485.9	3179	2.65721	0	V2	T2D	M	35.6	H	7.1	51	HP17117-01 T2D	NA	Oral_meds	90	95	Cerebrovascular/stroke	-	Obese	Alpha|T2D
MS17001_AGCTCCTCAGTTAACC	Beta	MS17001	11556	3244	6.20499	2	V2	T2D	M	35.6	H	7.1	51	HP17117-01 T2D	NA	Oral_meds	90	95	Cerebrovascular/stroke	-	Obese	Beta|T2D
MS17001_AGCTCCTGTTCCCTTG	Alpha	MS17001	18256.5	3761	3.78808	4	V2	T2D	M	35.6	H	7.1	51	HP17117-01 T2D	NA	Oral_meds	90	95	Cerebrovascular/stroke	-	Obese	Alpha|T2D
MS17001_AGCTCCTTCCAGTAGT	Beta	MS17001	15946.1	3599	5.0313	2	V2	T2D	M	35.6	H	7.1	51	HP17117-01 T2D	NA	Oral_meds	90	95	Cerebrovascular/stroke	-	Obese	Beta|T2D
MS17001_AGCTCCTTCGTACGGC	Alpha	MS17001	13139.7	2829	1.89444	0	V2	T2D	M	35.6	H	7.1	51	HP17117-01 T2D	NA	Oral_meds	90	95	Cerebrovascular/stroke	-	Obese	Alpha|T2D
MS17001_AGCTCCTTCTAGCACA	Ductal	MS17001	6526.42	2635	3.05093	5	V2	T2D	M	35.6	H	7.1	51	HP17117-01 T2D	NA	Oral_meds	90	95	Cerebrovascular/stroke	-	Obese	Ductal|T2D
MS17001_AGCTCCTTCTGCTTGC	Ductal	MS17001	5818.23	2497	12.045	5	V2	T2D	M	35.6	H	7.1	51	HP17117-01 T2D	NA	Oral_meds	90	95	Cerebrovascular/stroke	-	Obese	Ductal|T2D
MS17001_AGCTCCTTCTGGCGAC	Alpha	MS17001	18697.5	3759	3.44654	4	V2	T2D	M	35.6	H	7.1	51	HP17117-01 T2D	NA	Oral_meds	90	95	Cerebrovascular/stroke	-	Obese	Alpha|T2D
MS17001_AGCTCTCAGGTAGCTG	Delta	MS17001	15967.9	3187	4.21616	9	V2	T2D	M	35.6	H	7.1	51	HP17117-01 T2D	NA	Oral_meds	90	95	Cerebrovascular/stroke	-	Obese	Delta|T2D
MS17001_AGCTCTCCACGGCGTT	Alpha	MS17001	10828.1	2824	4.55989	4	V2	T2D	M	35.6	H	7.1	51	HP17117-01 T2D	NA	Oral_meds	90	95	Cerebrovascular/stroke	-	Obese	Alpha|T2D
MS17001_AGCTCTCGTCCGAACC	Beta	MS17001	25146.5	4532	6.30286	2	V2	T2D	M	35.6	H	7.1	51	HP17117-01 T2D	NA	Oral_meds	90	95	Cerebrovascular/stroke	-	Obese	Beta|T2D
MS17001_AGCTCTCGTCGTGGCT	Beta	MS17001	11949.4	3343	7.30086	3	V2	T2D	M	35.6	H	7.1	51	HP17117-01 T2D	NA	Oral_meds	90	95	Cerebrovascular/stroke	-	Obese	Beta|T2D
MS17001_AGCTCTCTCTCAACTT	Alpha	MS17001	11757.3	1549	3.64378	13	V2	T2D	M	35.6	H	7.1	51	HP17117-01 T2D	NA	Oral_meds	90	95	Cerebrovascular/stroke	-	Obese	Alpha|T2D
MS17001_AGCTCTCTCTGGTATG	Alpha	MS17001	14833.7	3456	3.79679	0	V2	T2D	M	35.6	H	7.1	51	HP17117-01 T2D	NA	Oral_meds	90	95	Cerebrovascular/stroke	-	Obese	Alpha|T2D
MS17001_AGCTTGAAGTACACCT	Alpha	MS17001	15473.1	3049	2.68818	0	V2	T2D	M	35.6	H	7.1	51	HP17117-01 T2D	NA	Oral_meds	90	95	Cerebrovascular/stroke	-	Obese	Alpha|T2D
MS17001_AGCTTGACAAACCTAC	Alpha	MS17001	6376.79	1638	0.0448236	0	V2	T2D	M	35.6	H	7.1	51	HP17117-01 T2D	NA	Oral_meds	90	95	Cerebrovascular/stroke	-	Obese	Alpha|T2D
MS17001_AGCTTGACATGTAAGA	Acinar	MS17001	25060.3	3490	2.57697	7	V2	T2D	M	35.6	H	7.1	51	HP17117-01 T2D	NA	Oral_meds	90	95	Cerebrovascular/stroke	-	Obese	Acinar|T2D
MS17001_AGCTTGATCAGTCCCT	Beta	MS17001	13903.9	3713	4.4883	2	V2	T2D	M	35.6	H	7.1	51	HP17117-01 T2D	NA	Oral_meds	90	95	Cerebrovascular/stroke	-	Obese	Beta|T2D
MS17001_AGCTTGATCAGTGCAT	Beta	MS17001	26262.5	4985	11.2767	2	V2	T2D	M	35.6	H	7.1	51	HP17117-01 T2D	NA	Oral_meds	90	95	Cerebrovascular/stroke	-	Obese	Beta|T2D
MS17001_AGCTTGATCTGAAAGA	Alpha	MS17001	20399.2	3907	3.50871	0	V2	T2D	M	35.6	H	7.1	51	HP17117-01 T2D	NA	Oral_meds	90	95	Cerebrovascular/stroke	-	Obese	Alpha|T2D
MS17001_AGGCCACAGCGATGAC	Ductal	MS17001	10839.9	3173	27.1901	5	V2	T2D	M	35.6	H	7.1	51	HP17117-01 T2D	NA	Oral_meds	90	95	Cerebrovascular/stroke	-	Obese	Ductal|T2D
MS17001_AGGCCACAGTAAGTAC	Alpha	MS17001	16754.9	2891	1.40768	4	V2	T2D	M	35.6	H	7.1	51	HP17117-01 T2D	NA	Oral_meds	90	95	Cerebrovascular/stroke	-	Obese	Alpha|T2D
MS17001_AGGCCACCAAGACGTG	Delta	MS17001	11546.4	2106	4.80626	9	V2	T2D	M	35.6	H	7.1	51	HP17117-01 T2D	NA	Oral_meds	90	95	Cerebrovascular/stroke	-	Obese	Delta|T2D
MS17001_AGGCCACCACAGACTT	Alpha	MS17001	4593.75	1458	14.2844	13	V2	T2D	M	35.6	H	7.1	51	HP17117-01 T2D	NA	Oral_meds	90	95	Cerebrovascular/stroke	-	Obese	Alpha|T2D
MS17001_AGGCCACCAGGATTGG	Beta	MS17001	9241.86	1530	12.0055	12	V2	T2D	M	35.6	H	7.1	51	HP17117-01 T2D	NA	Oral_meds	90	95	Cerebrovascular/stroke	-	Obese	Beta|T2D
MS17001_AGGCCACTCCTGTAGA	Beta	MS17001	34131.3	5267	7.6391	1	V2	T2D	M	35.6	H	7.1	51	HP17117-01 T2D	NA	Oral_meds	90	95	Cerebrovascular/stroke	-	Obese	Beta|T2D
MS17001_AGGCCGTAGAAACGCC	Alpha	MS17001	21271.3	3819	6.2791	13	V2	T2D	M	35.6	H	7.1	51	HP17117-01 T2D	NA	Oral_meds	90	95	Cerebrovascular/stroke	-	Obese	Alpha|T2D
MS17001_AGGCCGTAGGCGCTCT	Beta	MS17001	24807.1	4403	6.49121	19	V2	T2D	M	35.6	H	7.1	51	HP17117-01 T2D	NA	Oral_meds	90	95	Cerebrovascular/stroke	-	Obese	Beta|T2D
MS17001_AGGCCGTGTTCCGGCA	Alpha	MS17001	7260.11	2718	1.85623	6	V2	T2D	M	35.6	H	7.1	51	HP17117-01 T2D	NA	Oral_meds	90	95	Cerebrovascular/stroke	-	Obese	Alpha|T2D
MS17001_AGGCCGTTCCGGGTGT	Alpha	MS17001	13812	2320	5.45027	13	V2	T2D	M	35.6	H	7.1	51	HP17117-01 T2D	NA	Oral_meds	90	95	Cerebrovascular/stroke	-	Obese	Alpha|T2D
MS17001_AGGCCGTTCGCTTAGA	Alpha	MS17001	7805.45	1631	5.18495	13	V2	T2D	M	35.6	H	7.1	51	HP17117-01 T2D	NA	Oral_meds	90	95	Cerebrovascular/stroke	-	Obese	Alpha|T2D
MS17001_AGGCCGTTCTGGCGAC	Stellate	MS17001	31651.7	4802	0.962438	11	V2	T2D	M	35.6	H	7.1	51	HP17117-01 T2D	NA	Oral_meds	90	95	Cerebrovascular/stroke	-	Obese	Stellate|T2D
MS17001_AGGGAGTAGAAGGTGA	Alpha	MS17001	15128.6	3205	4.45185	0	V2	T2D	M	35.6	H	7.1	51	HP17117-01 T2D	NA	Oral_meds	90	95	Cerebrovascular/stroke	-	Obese	Alpha|T2D
MS17001_AGGGAGTAGATCGGGT	Delta	MS17001	13258.9	3191	6.8071	9	V2	T2D	M	35.6	H	7.1	51	HP17117-01 T2D	NA	Oral_meds	90	95	Cerebrovascular/stroke	-	Obese	Delta|T2D
MS17001_AGGGAGTAGATGCGAC	Beta	MS17001	23753.3	3676	3.82781	3	V2	T2D	M	35.6	H	7.1	51	HP17117-01 T2D	NA	Oral_meds	90	95	Cerebrovascular/stroke	-	Obese	Beta|T2D
MS17001_AGGGAGTAGCAATATG	Beta	MS17001	21272.7	3600	3.15368	8	V2	T2D	M	35.6	H	7.1	51	HP17117-01 T2D	NA	Oral_meds	90	95	Cerebrovascular/stroke	-	Obese	Beta|T2D
MS17001_AGGGAGTCAGTCACTA	Alpha	MS17001	14468.8	2922	4.11521	6	V2	T2D	M	35.6	H	7.1	51	HP17117-01 T2D	NA	Oral_meds	90	95	Cerebrovascular/stroke	-	Obese	Alpha|T2D
MS17001_AGGGAGTGTCACACGC	Alpha	MS17001	29073.1	5017	4.62761	0	V2	T2D	M	35.6	H	7.1	51	HP17117-01 T2D	NA	Oral_meds	90	95	Cerebrovascular/stroke	-	Obese	Alpha|T2D
MS17001_AGGGAGTTCAATACCG	Alpha	MS17001	13728.6	3526	3.63867	0	V2	T2D	M	35.6	H	7.1	51	HP17117-01 T2D	NA	Oral_meds	90	95	Cerebrovascular/stroke	-	Obese	Alpha|T2D
MS17001_AGGGAGTTCAGTCAGT	Alpha	MS17001	20731.9	4207	6.97826	0	V2	T2D	M	35.6	H	7.1	51	HP17117-01 T2D	NA	Oral_meds	90	95	Cerebrovascular/stroke	-	Obese	Alpha|T2D
MS17001_AGGGAGTTCCTGCTTG	Alpha	MS17001	5097.69	1493	5.71425	17	V2	T2D	M	35.6	H	7.1	51	HP17117-01 T2D	NA	Oral_meds	90	95	Cerebrovascular/stroke	-	Obese	Alpha|T2D
MS17001_AGGGAGTTCTTAACCT	Alpha	MS17001	7713.11	2081	6.99637	13	V2	T2D	M	35.6	H	7.1	51	HP17117-01 T2D	NA	Oral_meds	90	95	Cerebrovascular/stroke	-	Obese	Alpha|T2D
MS17001_AGGGAGTTCTTCAACT	Gamma	MS17001	12188.6	3091	6.23124	15	V2	T2D	M	35.6	H	7.1	51	HP17117-01 T2D	NA	Oral_meds	90	95	Cerebrovascular/stroke	-	Obese	Gamma|T2D
MS17001_AGGGATGAGCGTGTCC	Beta	MS17001	22564	4218	7.01971	2	V2	T2D	M	35.6	H	7.1	51	HP17117-01 T2D	NA	Oral_meds	90	95	Cerebrovascular/stroke	-	Obese	Beta|T2D
MS17001_AGGGATGAGCTCCTTC	Beta	MS17001	34498.3	5840	10.7393	2	V2	T2D	M	35.6	H	7.1	51	HP17117-01 T2D	NA	Oral_meds	90	95	Cerebrovascular/stroke	-	Obese	Beta|T2D
MS17001_AGGGATGAGGGTTCCC	Beta	MS17001	18565.5	3822	9.30887	2	V2	T2D	M	35.6	H	7.1	51	HP17117-01 T2D	NA	Oral_meds	90	95	Cerebrovascular/stroke	-	Obese	Beta|T2D
MS17001_AGGGATGCAGCTCGCA	Alpha	MS17001	9952.89	2590	1.07003	17	V2	T2D	M	35.6	H	7.1	51	HP17117-01 T2D	NA	Oral_meds	90	95	Cerebrovascular/stroke	-	Obese	Alpha|T2D
MS17001_AGGGATGCATCTCCCA	Beta	MS17001	16069.2	3303	5.26397	2	V2	T2D	M	35.6	H	7.1	51	HP17117-01 T2D	NA	Oral_meds	90	95	Cerebrovascular/stroke	-	Obese	Beta|T2D
MS17001_AGGGATGCATGGGAAC	Alpha	MS17001	15313	3462	2.94134	0	V2	T2D	M	35.6	H	7.1	51	HP17117-01 T2D	NA	Oral_meds	90	95	Cerebrovascular/stroke	-	Obese	Alpha|T2D
MS17001_AGGGATGCATGTAGTC	Alpha	MS17001	9456.65	2007	1.13396	17	V2	T2D	M	35.6	H	7.1	51	HP17117-01 T2D	NA	Oral_meds	90	95	Cerebrovascular/stroke	-	Obese	Alpha|T2D
MS17001_AGGGATGTCTGAAAGA	Alpha	MS17001	7673.07	2163	16.901	13	V2	T2D	M	35.6	H	7.1	51	HP17117-01 T2D	NA	Oral_meds	90	95	Cerebrovascular/stroke	-	Obese	Alpha|T2D
MS17001_AGGGATGTCTTTAGGG	Beta	MS17001	19208.1	3646	5.48097	2	V2	T2D	M	35.6	H	7.1	51	HP17117-01 T2D	NA	Oral_meds	90	95	Cerebrovascular/stroke	-	Obese	Beta|T2D
MS17001_AGGGTGAAGTATCTCG	Beta	MS17001	26322.4	4259	2.85471	8	V2	T2D	M	35.6	H	7.1	51	HP17117-01 T2D	NA	Oral_meds	90	95	Cerebrovascular/stroke	-	Obese	Beta|T2D
MS17001_AGGGTGACAAACCCAT	Beta	MS17001	18567	3719	5.3269	3	V2	T2D	M	35.6	H	7.1	51	HP17117-01 T2D	NA	Oral_meds	90	95	Cerebrovascular/stroke	-	Obese	Beta|T2D
MS17001_AGGGTGACATGGGACA	Beta	MS17001	31992.2	5570	4.47942	3	V2	T2D	M	35.6	H	7.1	51	HP17117-01 T2D	NA	Oral_meds	90	95	Cerebrovascular/stroke	-	Obese	Beta|T2D
MS17001_AGGGTGACATTAGCCA	Alpha	MS17001	17535	3426	3.10255	0	V2	T2D	M	35.6	H	7.1	51	HP17117-01 T2D	NA	Oral_meds	90	95	Cerebrovascular/stroke	-	Obese	Alpha|T2D
MS17001_AGGGTGAGTCGCTTTC	Beta	MS17001	32387.6	5510	10.5042	2	V2	T2D	M	35.6	H	7.1	51	HP17117-01 T2D	NA	Oral_meds	90	95	Cerebrovascular/stroke	-	Obese	Beta|T2D
MS17001_AGGGTGAGTGCGAAAC	Beta	MS17001	7593.15	1428	11.6542	12	V2	T2D	M	35.6	H	7.1	51	HP17117-01 T2D	NA	Oral_meds	90	95	Cerebrovascular/stroke	-	Obese	Beta|T2D
MS17001_AGGGTGAGTTATGTGC	Beta	MS17001	24766.9	4405	6.71244	19	V2	T2D	M	35.6	H	7.1	51	HP17117-01 T2D	NA	Oral_meds	90	95	Cerebrovascular/stroke	-	Obese	Beta|T2D
MS17001_AGGGTGAGTTATTCTC	Stellate	MS17001	19683.6	3841	1.85585	11	V2	T2D	M	35.6	H	7.1	51	HP17117-01 T2D	NA	Oral_meds	90	95	Cerebrovascular/stroke	-	Obese	Stellate|T2D
MS17001_AGGGTGATCTGTTGAG	Beta	MS17001	13818.2	3333	4.69105	3	V2	T2D	M	35.6	H	7.1	51	HP17117-01 T2D	NA	Oral_meds	90	95	Cerebrovascular/stroke	-	Obese	Beta|T2D
MS17001_AGGTCATAGATATGGT	Alpha	MS17001	13932.6	3684	3.37027	0	V2	T2D	M	35.6	H	7.1	51	HP17117-01 T2D	NA	Oral_meds	90	95	Cerebrovascular/stroke	-	Obese	Alpha|T2D
MS17001_AGGTCATAGGGATCTG	Alpha	MS17001	15543.8	3857	3.79879	0	V2	T2D	M	35.6	H	7.1	51	HP17117-01 T2D	NA	Oral_meds	90	95	Cerebrovascular/stroke	-	Obese	Alpha|T2D
MS17001_AGGTCATAGTGTTAGA	Ductal	MS17001	9270.2	2934	9.6401	5	V2	T2D	M	35.6	H	7.1	51	HP17117-01 T2D	NA	Oral_meds	90	95	Cerebrovascular/stroke	-	Obese	Ductal|T2D
MS17001_AGGTCATCACGGCGTT	Ductal	MS17001	12990	3601	9.42507	5	V2	T2D	M	35.6	H	7.1	51	HP17117-01 T2D	NA	Oral_meds	90	95	Cerebrovascular/stroke	-	Obese	Ductal|T2D
MS17001_AGGTCATCACTAAGTC	Delta	MS17001	13787.3	2843	4.47853	9	V2	T2D	M	35.6	H	7.1	51	HP17117-01 T2D	NA	Oral_meds	90	95	Cerebrovascular/stroke	-	Obese	Delta|T2D
MS17001_AGGTCATCAGGAATGC	Stellate	MS17001	19936	4317	3.05019	11	V2	T2D	M	35.6	H	7.1	51	HP17117-01 T2D	NA	Oral_meds	90	95	Cerebrovascular/stroke	-	Obese	Stellate|T2D
MS17001_AGGTCATGTCCGAGTC	Alpha	MS17001	20209	3807	3.28472	0	V2	T2D	M	35.6	H	7.1	51	HP17117-01 T2D	NA	Oral_meds	90	95	Cerebrovascular/stroke	-	Obese	Alpha|T2D
MS17001_AGGTCATGTCGGCTCA	Alpha	MS17001	17662.8	3489	0.39535	17	V2	T2D	M	35.6	H	7.1	51	HP17117-01 T2D	NA	Oral_meds	90	95	Cerebrovascular/stroke	-	Obese	Alpha|T2D
MS17001_AGGTCATTCAGCTCGG	Alpha	MS17001	26893.1	4906	5.00389	0	V2	T2D	M	35.6	H	7.1	51	HP17117-01 T2D	NA	Oral_meds	90	95	Cerebrovascular/stroke	-	Obese	Alpha|T2D
MS17001_AGGTCATTCCGTCAAA	Beta	MS17001	19630.3	3534	1.77273	8	V2	T2D	M	35.6	H	7.1	51	HP17117-01 T2D	NA	Oral_meds	90	95	Cerebrovascular/stroke	-	Obese	Beta|T2D
MS17001_AGGTCATTCGCCAAAT	Acinar	MS17001	41337.3	4420	1.04334	7	V2	T2D	M	35.6	H	7.1	51	HP17117-01 T2D	NA	Oral_meds	90	95	Cerebrovascular/stroke	-	Obese	Acinar|T2D
MS17001_AGGTCATTCTTACCTA	Beta	MS17001	16090.5	3612	5.39266	2	V2	T2D	M	35.6	H	7.1	51	HP17117-01 T2D	NA	Oral_meds	90	95	Cerebrovascular/stroke	-	Obese	Beta|T2D
MS17001_AGGTCATTCTTGAGGT	Beta	MS17001	27520	4725	8.28793	2	V2	T2D	M	35.6	H	7.1	51	HP17117-01 T2D	NA	Oral_meds	90	95	Cerebrovascular/stroke	-	Obese	Beta|T2D
MS17001_AGGTCCGAGATCCTGT	Ductal	MS17001	33931.3	5425	12.9575	5	V2	T2D	M	35.6	H	7.1	51	HP17117-01 T2D	NA	Oral_meds	90	95	Cerebrovascular/stroke	-	Obese	Ductal|T2D
MS17001_AGGTCCGCACAAGTAA	Beta	MS17001	25127.2	4618	8.58843	2	V2	T2D	M	35.6	H	7.1	51	HP17117-01 T2D	NA	Oral_meds	90	95	Cerebrovascular/stroke	-	Obese	Beta|T2D
MS17001_AGGTCCGGTAAACACA	Alpha	MS17001	6866	1702	9.51473	13	V2	T2D	M	35.6	H	7.1	51	HP17117-01 T2D	NA	Oral_meds	90	95	Cerebrovascular/stroke	-	Obese	Alpha|T2D
MS17001_AGGTCCGGTCAACTGT	Alpha	MS17001	13459.1	3291	3.53271	4	V2	T2D	M	35.6	H	7.1	51	HP17117-01 T2D	NA	Oral_meds	90	95	Cerebrovascular/stroke	-	Obese	Alpha|T2D
MS17001_AGGTCCGTCAAGGTAA	Beta	MS17001	18400.6	3747	7.62944	2	V2	T2D	M	35.6	H	7.1	51	HP17117-01 T2D	NA	Oral_meds	90	95	Cerebrovascular/stroke	-	Obese	Beta|T2D
MS17001_AGGTCCGTCAGCAACT	Alpha	MS17001	14118.9	2407	8.36224	13	V2	T2D	M	35.6	H	7.1	51	HP17117-01 T2D	NA	Oral_meds	90	95	Cerebrovascular/stroke	-	Obese	Alpha|T2D
MS17001_AGGTCCGTCCGTCAAA	Alpha	MS17001	9438.87	1988	7.65113	13	V2	T2D	M	35.6	H	7.1	51	HP17117-01 T2D	NA	Oral_meds	90	95	Cerebrovascular/stroke	-	Obese	Alpha|T2D
MS17001_AGGTCCGTCTTGCATT	Beta	MS17001	9983.83	2104	21.4393	12	V2	T2D	M	35.6	H	7.1	51	HP17117-01 T2D	NA	Oral_meds	90	95	Cerebrovascular/stroke	-	Obese	Beta|T2D
MS17001_AGTAGTCAGGCCCGTT	Beta	MS17001	16434.1	3465	4.73072	2	V2	T2D	M	35.6	H	7.1	51	HP17117-01 T2D	NA	Oral_meds	90	95	Cerebrovascular/stroke	-	Obese	Beta|T2D
MS17001_AGTAGTCCAGGATCGA	Beta	MS17001	29190	4510	4.86193	3	V2	T2D	M	35.6	H	7.1	51	HP17117-01 T2D	NA	Oral_meds	90	95	Cerebrovascular/stroke	-	Obese	Beta|T2D
MS17001_AGTAGTCCAGTATCTG	Proliferating_Alpha	MS17001	8818.02	1771	6.94314	28	V2	T2D	M	35.6	H	7.1	51	HP17117-01 T2D	NA	Oral_meds	90	95	Cerebrovascular/stroke	-	Obese	Proliferating_Alpha|T2D
MS17001_AGTAGTCCATCTGGTA	Beta	MS17001	6428.81	1434	9.71781	12	V2	T2D	M	35.6	H	7.1	51	HP17117-01 T2D	NA	Oral_meds	90	95	Cerebrovascular/stroke	-	Obese	Beta|T2D
MS17001_AGTAGTCTCAACACGT	Alpha	MS17001	11929	3081	3.43231	0	V2	T2D	M	35.6	H	7.1	51	HP17117-01 T2D	NA	Oral_meds	90	95	Cerebrovascular/stroke	-	Obese	Alpha|T2D
MS17001_AGTAGTCTCAGATAAG	Alpha	MS17001	8958.06	1807	5.73902	13	V2	T2D	M	35.6	H	7.1	51	HP17117-01 T2D	NA	Oral_meds	90	95	Cerebrovascular/stroke	-	Obese	Alpha|T2D
MS17001_AGTAGTCTCCGAGCCA	Alpha	MS17001	11102.1	2370	0.659583	17	V2	T2D	M	35.6	H	7.1	51	HP17117-01 T2D	NA	Oral_meds	90	95	Cerebrovascular/stroke	-	Obese	Alpha|T2D
MS17001_AGTAGTCTCTCCGGTT	Acinar	MS17001	25311.5	3748	1.77513	7	V2	T2D	M	35.6	H	7.1	51	HP17117-01 T2D	NA	Oral_meds	90	95	Cerebrovascular/stroke	-	Obese	Acinar|T2D
MS17001_AGTCTTTAGCGTTTAC	Alpha	MS17001	14046.5	3308	2.67213	4	V2	T2D	M	35.6	H	7.1	51	HP17117-01 T2D	NA	Oral_meds	90	95	Cerebrovascular/stroke	-	Obese	Alpha|T2D
MS17001_AGTCTTTAGCTGCGAA	Alpha	MS17001	16407.7	3830	4.31647	0	V2	T2D	M	35.6	H	7.1	51	HP17117-01 T2D	NA	Oral_meds	90	95	Cerebrovascular/stroke	-	Obese	Alpha|T2D
MS17001_AGTCTTTAGGATGTAT	Alpha	MS17001	14930.5	3573	3.81752	0	V2	T2D	M	35.6	H	7.1	51	HP17117-01 T2D	NA	Oral_meds	90	95	Cerebrovascular/stroke	-	Obese	Alpha|T2D
MS17001_AGTCTTTAGGTCGGAT	Stellate	MS17001	24202.6	5059	3.84016	22	V2	T2D	M	35.6	H	7.1	51	HP17117-01 T2D	NA	Oral_meds	90	95	Cerebrovascular/stroke	-	Obese	Stellate|T2D
MS17001_AGTCTTTAGGTGCTAG	Beta	MS17001	9718.71	1512	10.27	12	V2	T2D	M	35.6	H	7.1	51	HP17117-01 T2D	NA	Oral_meds	90	95	Cerebrovascular/stroke	-	Obese	Beta|T2D
MS17001_AGTCTTTCAACTGGCC	Alpha	MS17001	10502.8	2828	2.02719	6	V2	T2D	M	35.6	H	7.1	51	HP17117-01 T2D	NA	Oral_meds	90	95	Cerebrovascular/stroke	-	Obese	Alpha|T2D
MS17001_AGTCTTTCAATCACAC	Beta	MS17001	19699	3824	5.25873	1	V2	T2D	M	35.6	H	7.1	51	HP17117-01 T2D	NA	Oral_meds	90	95	Cerebrovascular/stroke	-	Obese	Beta|T2D
MS17001_AGTCTTTCACTGCCAG	Alpha	MS17001	6001.69	1643	7.22733	13	V2	T2D	M	35.6	H	7.1	51	HP17117-01 T2D	NA	Oral_meds	90	95	Cerebrovascular/stroke	-	Obese	Alpha|T2D
MS17001_AGTCTTTCAGAGCCAA	Delta	MS17001	9487.78	2362	3.65765	9	V2	T2D	M	35.6	H	7.1	51	HP17117-01 T2D	NA	Oral_meds	90	95	Cerebrovascular/stroke	-	Obese	Delta|T2D
MS17001_AGTCTTTCATTACCTT	Delta	MS17001	19982.2	3891	3.49075	9	V2	T2D	M	35.6	H	7.1	51	HP17117-01 T2D	NA	Oral_meds	90	95	Cerebrovascular/stroke	-	Obese	Delta|T2D
MS17001_AGTCTTTGTCCAGTAT	Ductal	MS17001	12097	3084	5.60323	14	V2	T2D	M	35.6	H	7.1	51	HP17117-01 T2D	NA	Oral_meds	90	95	Cerebrovascular/stroke	-	Obese	Ductal|T2D
MS17001_AGTCTTTGTGAGGGTT	Alpha	MS17001	17417.4	3599	3.07971	0	V2	T2D	M	35.6	H	7.1	51	HP17117-01 T2D	NA	Oral_meds	90	95	Cerebrovascular/stroke	-	Obese	Alpha|T2D
MS17001_AGTCTTTGTGTAAGTA	Immune	MS17001	12359.3	3023	2.68522	25	V2	T2D	M	35.6	H	7.1	51	HP17117-01 T2D	NA	Oral_meds	90	95	Cerebrovascular/stroke	-	Obese	Immune|T2D
MS17001_AGTCTTTGTTGTCTTT	Beta	MS17001	18168.5	3628	6.91728	2	V2	T2D	M	35.6	H	7.1	51	HP17117-01 T2D	NA	Oral_meds	90	95	Cerebrovascular/stroke	-	Obese	Beta|T2D
MS17001_AGTCTTTTCAGTACGT	Alpha	MS17001	13599.5	2650	6.96282	13	V2	T2D	M	35.6	H	7.1	51	HP17117-01 T2D	NA	Oral_meds	90	95	Cerebrovascular/stroke	-	Obese	Alpha|T2D
MS17001_AGTCTTTTCGCATGAT	Alpha	MS17001	38682.6	5808	2.37051	0	V2	T2D	M	35.6	H	7.1	51	HP17117-01 T2D	NA	Oral_meds	90	95	Cerebrovascular/stroke	-	Obese	Alpha|T2D
MS17001_AGTCTTTTCTTGTCAT	Alpha	MS17001	17696.3	3753	1.82868	17	V2	T2D	M	35.6	H	7.1	51	HP17117-01 T2D	NA	Oral_meds	90	95	Cerebrovascular/stroke	-	Obese	Alpha|T2D
MS17001_AGTGAGGAGAAGGGTA	Delta	MS17001	11891.7	2837	3.73224	9	V2	T2D	M	35.6	H	7.1	51	HP17117-01 T2D	NA	Oral_meds	90	95	Cerebrovascular/stroke	-	Obese	Delta|T2D
MS17001_AGTGAGGAGGATTCGG	Alpha	MS17001	12408.6	3032	1.59794	4	V2	T2D	M	35.6	H	7.1	51	HP17117-01 T2D	NA	Oral_meds	90	95	Cerebrovascular/stroke	-	Obese	Alpha|T2D
MS17001_AGTGAGGAGGCCCTTG	Alpha	MS17001	11832	2857	2.39957	0	V2	T2D	M	35.6	H	7.1	51	HP17117-01 T2D	NA	Oral_meds	90	95	Cerebrovascular/stroke	-	Obese	Alpha|T2D
MS17001_AGTGAGGCAAGTTGTC	Beta	MS17001	11830.7	3002	4.34512	2	V2	T2D	M	35.6	H	7.1	51	HP17117-01 T2D	NA	Oral_meds	90	95	Cerebrovascular/stroke	-	Obese	Beta|T2D
MS17001_AGTGAGGCAATTCCTT	Beta	MS17001	10452.3	1763	11.7561	12	V2	T2D	M	35.6	H	7.1	51	HP17117-01 T2D	NA	Oral_meds	90	95	Cerebrovascular/stroke	-	Obese	Beta|T2D
MS17001_AGTGAGGGTAAGTAGT	Beta	MS17001	21674.2	4297	5.36231	2	V2	T2D	M	35.6	H	7.1	51	HP17117-01 T2D	NA	Oral_meds	90	95	Cerebrovascular/stroke	-	Obese	Beta|T2D
MS17001_AGTGAGGGTACAGACG	Acinar	MS17001	37000.2	4448	2.30429	7	V2	T2D	M	35.6	H	7.1	51	HP17117-01 T2D	NA	Oral_meds	90	95	Cerebrovascular/stroke	-	Obese	Acinar|T2D
MS17001_AGTGAGGGTCAAGCGA	Ductal	MS17001	11031.3	2998	8.99184	5	V2	T2D	M	35.6	H	7.1	51	HP17117-01 T2D	NA	Oral_meds	90	95	Cerebrovascular/stroke	-	Obese	Ductal|T2D
MS17001_AGTGAGGGTCACACGC	Alpha	MS17001	27826.4	4634	4.19489	0	V2	T2D	M	35.6	H	7.1	51	HP17117-01 T2D	NA	Oral_meds	90	95	Cerebrovascular/stroke	-	Obese	Alpha|T2D
MS17001_AGTGAGGGTGTTGGGA	Alpha	MS17001	15477.9	3747	4.3784	0	V2	T2D	M	35.6	H	7.1	51	HP17117-01 T2D	NA	Oral_meds	90	95	Cerebrovascular/stroke	-	Obese	Alpha|T2D
MS17001_AGTGAGGTCGTATCAG	Alpha	MS17001	11431	2949	5.1706	6	V2	T2D	M	35.6	H	7.1	51	HP17117-01 T2D	NA	Oral_meds	90	95	Cerebrovascular/stroke	-	Obese	Alpha|T2D
MS17001_AGTGAGGTCTGCCCTA	Alpha	MS17001	12367.8	3024	4.26074	0	V2	T2D	M	35.6	H	7.1	51	HP17117-01 T2D	NA	Oral_meds	90	95	Cerebrovascular/stroke	-	Obese	Alpha|T2D
MS17001_AGTGGGAAGCTAGGCA	Gamma	MS17001	14509.1	3081	3.63083	15	V2	T2D	M	35.6	H	7.1	51	HP17117-01 T2D	NA	Oral_meds	90	95	Cerebrovascular/stroke	-	Obese	Gamma|T2D
MS17001_AGTGGGAAGTAGGTGC	Alpha	MS17001	7558.8	1557	5.92264	13	V2	T2D	M	35.6	H	7.1	51	HP17117-01 T2D	NA	Oral_meds	90	95	Cerebrovascular/stroke	-	Obese	Alpha|T2D
MS17001_AGTGGGACAAACTGTC	Gamma	MS17001	15124.8	3742	11.056	15	V2	T2D	M	35.6	H	7.1	51	HP17117-01 T2D	NA	Oral_meds	90	95	Cerebrovascular/stroke	-	Obese	Gamma|T2D
MS17001_AGTGGGAGTTCCTCCA	Beta	MS17001	3357.72	1402	3.7324	8	V2	T2D	M	35.6	H	7.1	51	HP17117-01 T2D	NA	Oral_meds	90	95	Cerebrovascular/stroke	-	Obese	Beta|T2D
MS17001_AGTGGGATCCGAATGT	Stellate	MS17001	16434	3944	2.58546	11	V2	T2D	M	35.6	H	7.1	51	HP17117-01 T2D	NA	Oral_meds	90	95	Cerebrovascular/stroke	-	Obese	Stellate|T2D
MS17001_AGTGTCAAGACTCGGA	Beta	MS17001	14580.3	3213	5.1409	2	V2	T2D	M	35.6	H	7.1	51	HP17117-01 T2D	NA	Oral_meds	90	95	Cerebrovascular/stroke	-	Obese	Beta|T2D
MS17001_AGTGTCAAGTGGTAGC	Stellate	MS17001	15682.6	3689	1.65711	11	V2	T2D	M	35.6	H	7.1	51	HP17117-01 T2D	NA	Oral_meds	90	95	Cerebrovascular/stroke	-	Obese	Stellate|T2D
MS17001_AGTGTCAGTATGAATG	Beta	MS17001	15892.7	3364	5.60295	2	V2	T2D	M	35.6	H	7.1	51	HP17117-01 T2D	NA	Oral_meds	90	95	Cerebrovascular/stroke	-	Obese	Beta|T2D
MS17001_AGTGTCATCACTTCAT	Alpha	MS17001	18874.3	3243	11.8452	13	V2	T2D	M	35.6	H	7.1	51	HP17117-01 T2D	NA	Oral_meds	90	95	Cerebrovascular/stroke	-	Obese	Alpha|T2D
MS17001_AGTGTCATCGCTTGTC	Alpha	MS17001	19474.7	3817	2.85749	0	V2	T2D	M	35.6	H	7.1	51	HP17117-01 T2D	NA	Oral_meds	90	95	Cerebrovascular/stroke	-	Obese	Alpha|T2D
MS17001_AGTTGGTAGATGCCAG	Alpha	MS17001	7236.11	1709	5.1524	13	V2	T2D	M	35.6	H	7.1	51	HP17117-01 T2D	NA	Oral_meds	90	95	Cerebrovascular/stroke	-	Obese	Alpha|T2D
MS17001_AGTTGGTCAAGTAGTA	Beta	MS17001	23156.7	4644	7.42129	2	V2	T2D	M	35.6	H	7.1	51	HP17117-01 T2D	NA	Oral_meds	90	95	Cerebrovascular/stroke	-	Obese	Beta|T2D
MS17001_AGTTGGTCACCGAAAG	Beta	MS17001	14031.1	1826	12.0581	12	V2	T2D	M	35.6	H	7.1	51	HP17117-01 T2D	NA	Oral_meds	90	95	Cerebrovascular/stroke	-	Obese	Beta|T2D
MS17001_AGTTGGTCAGGAATGC	Immune	MS17001	4959.44	1838	4.75546	25	V2	T2D	M	35.6	H	7.1	51	HP17117-01 T2D	NA	Oral_meds	90	95	Cerebrovascular/stroke	-	Obese	Immune|T2D
MS17001_AGTTGGTGTCCAGTGC	Alpha	MS17001	16310.4	2889	4.46238	13	V2	T2D	M	35.6	H	7.1	51	HP17117-01 T2D	NA	Oral_meds	90	95	Cerebrovascular/stroke	-	Obese	Alpha|T2D
MS17001_AGTTGGTGTGCAACGA	Beta	MS17001	16435.9	3349	5.19272	2	V2	T2D	M	35.6	H	7.1	51	HP17117-01 T2D	NA	Oral_meds	90	95	Cerebrovascular/stroke	-	Obese	Beta|T2D
MS17001_AGTTGGTTCGTCTGAA	Delta	MS17001	13608.9	2605	3.3975	9	V2	T2D	M	35.6	H	7.1	51	HP17117-01 T2D	NA	Oral_meds	90	95	Cerebrovascular/stroke	-	Obese	Delta|T2D
MS17001_ATAACGCCACACGCTG	Beta	MS17001	34205.3	4976	9.14269	2	V2	T2D	M	35.6	H	7.1	51	HP17117-01 T2D	NA	Oral_meds	90	95	Cerebrovascular/stroke	-	Obese	Beta|T2D
MS17001_ATAACGCGTAGGCATG	Alpha	MS17001	19660.6	3443	3.56506	4	V2	T2D	M	35.6	H	7.1	51	HP17117-01 T2D	NA	Oral_meds	90	95	Cerebrovascular/stroke	-	Obese	Alpha|T2D
MS17001_ATAACGCGTGGCTCCA	Beta	MS17001	11336.3	1815	8.36557	12	V2	T2D	M	35.6	H	7.1	51	HP17117-01 T2D	NA	Oral_meds	90	95	Cerebrovascular/stroke	-	Obese	Beta|T2D
MS17001_ATAAGAGAGATCCTGT	Acinar	MS17001	4792.11	1497	0.132848	7	V2	T2D	M	35.6	H	7.1	51	HP17117-01 T2D	NA	Oral_meds	90	95	Cerebrovascular/stroke	-	Obese	Acinar|T2D
MS17001_ATAAGAGAGGATGGAA	Alpha	MS17001	16590.8	3816	5.69352	0	V2	T2D	M	35.6	H	7.1	51	HP17117-01 T2D	NA	Oral_meds	90	95	Cerebrovascular/stroke	-	Obese	Alpha|T2D
MS17001_ATAAGAGCAAGTCATC	Alpha	MS17001	18144.9	3600	4.14182	0	V2	T2D	M	35.6	H	7.1	51	HP17117-01 T2D	NA	Oral_meds	90	95	Cerebrovascular/stroke	-	Obese	Alpha|T2D
MS17001_ATAAGAGCAATCTGCA	Alpha	MS17001	19861.5	3716	1.62135	4	V2	T2D	M	35.6	H	7.1	51	HP17117-01 T2D	NA	Oral_meds	90	95	Cerebrovascular/stroke	-	Obese	Alpha|T2D
MS17001_ATAAGAGCACAGCCCA	Alpha	MS17001	15160.8	3286	3.60929	0	V2	T2D	M	35.6	H	7.1	51	HP17117-01 T2D	NA	Oral_meds	90	95	Cerebrovascular/stroke	-	Obese	Alpha|T2D
MS17001_ATAAGAGCAGACAAAT	Ductal	MS17001	9471.54	2608	2.52183	5	V2	T2D	M	35.6	H	7.1	51	HP17117-01 T2D	NA	Oral_meds	90	95	Cerebrovascular/stroke	-	Obese	Ductal|T2D
MS17001_ATAAGAGCATTCGACA	Alpha	MS17001	8212.58	2394	4.47829	0	V2	T2D	M	35.6	H	7.1	51	HP17117-01 T2D	NA	Oral_meds	90	95	Cerebrovascular/stroke	-	Obese	Alpha|T2D
MS17001_ATAAGAGGTTATCACG	Ductal	MS17001	12131.3	3363	5.81657	5	V2	T2D	M	35.6	H	7.1	51	HP17117-01 T2D	NA	Oral_meds	90	95	Cerebrovascular/stroke	-	Obese	Ductal|T2D
MS17001_ATAAGAGGTTCCACAA	Alpha	MS17001	13038.5	3063	2.69434	0	V2	T2D	M	35.6	H	7.1	51	HP17117-01 T2D	NA	Oral_meds	90	95	Cerebrovascular/stroke	-	Obese	Alpha|T2D
MS17001_ATAAGAGGTTGCGCAC	Beta	MS17001	21285.8	3987	8.12677	12	V2	T2D	M	35.6	H	7.1	51	HP17117-01 T2D	NA	Oral_meds	90	95	Cerebrovascular/stroke	-	Obese	Beta|T2D
MS17001_ATAAGAGTCGTTGACA	Beta	MS17001	9110.22	1742	9.52288	12	V2	T2D	M	35.6	H	7.1	51	HP17117-01 T2D	NA	Oral_meds	90	95	Cerebrovascular/stroke	-	Obese	Beta|T2D
MS17001_ATAGACCCAACACCCG	Alpha	MS17001	6079.84	1630	7.47361	13	V2	T2D	M	35.6	H	7.1	51	HP17117-01 T2D	NA	Oral_meds	90	95	Cerebrovascular/stroke	-	Obese	Alpha|T2D
MS17001_ATAGACCGTAGAGGAA	Beta	MS17001	17765.5	3872	5.47289	2	V2	T2D	M	35.6	H	7.1	51	HP17117-01 T2D	NA	Oral_meds	90	95	Cerebrovascular/stroke	-	Obese	Beta|T2D
MS17001_ATAGACCGTCATCCCT	Alpha	MS17001	14782.9	3179	4.09001	0	V2	T2D	M	35.6	H	7.1	51	HP17117-01 T2D	NA	Oral_meds	90	95	Cerebrovascular/stroke	-	Obese	Alpha|T2D
MS17001_ATAGACCTCAGTTAGC	Stellate	MS17001	18040.8	4249	3.53897	11	V2	T2D	M	35.6	H	7.1	51	HP17117-01 T2D	NA	Oral_meds	90	95	Cerebrovascular/stroke	-	Obese	Stellate|T2D
MS17001_ATAGACCTCATCGCTC	Alpha	MS17001	19326.9	3396	2.72475	4	V2	T2D	M	35.6	H	7.1	51	HP17117-01 T2D	NA	Oral_meds	90	95	Cerebrovascular/stroke	-	Obese	Alpha|T2D
MS17001_ATAGACCTCTTGAGGT	Beta	MS17001	9915.11	3044	7.41601	2	V2	T2D	M	35.6	H	7.1	51	HP17117-01 T2D	NA	Oral_meds	90	95	Cerebrovascular/stroke	-	Obese	Beta|T2D
MS17001_ATCACGAAGAGACGAA	Acinar	MS17001	20541.4	3214	1.29344	7	V2	T2D	M	35.6	H	7.1	51	HP17117-01 T2D	NA	Oral_meds	90	95	Cerebrovascular/stroke	-	Obese	Acinar|T2D
MS17001_ATCACGACAAAGCAAT	Alpha	MS17001	15974.6	2820	12.6644	13	V2	T2D	M	35.6	H	7.1	51	HP17117-01 T2D	NA	Oral_meds	90	95	Cerebrovascular/stroke	-	Obese	Alpha|T2D
MS17001_ATCACGACATAGAAAC	Acinar	MS17001	9708.96	2567	3.05974	7	V2	T2D	M	35.6	H	7.1	51	HP17117-01 T2D	NA	Oral_meds	90	95	Cerebrovascular/stroke	-	Obese	Acinar|T2D
MS17001_ATCACGAGTTCCCGAG	Alpha	MS17001	14821.6	3424	3.31305	4	V2	T2D	M	35.6	H	7.1	51	HP17117-01 T2D	NA	Oral_meds	90	95	Cerebrovascular/stroke	-	Obese	Alpha|T2D
MS17001_ATCACGATCACCCTCA	Acinar	MS17001	12135.7	2452	1.01508	7	V2	T2D	M	35.6	H	7.1	51	HP17117-01 T2D	NA	Oral_meds	90	95	Cerebrovascular/stroke	-	Obese	Acinar|T2D
MS17001_ATCACGATCATACGGT	Beta	MS17001	13522.5	3324	3.95302	2	V2	T2D	M	35.6	H	7.1	51	HP17117-01 T2D	NA	Oral_meds	90	95	Cerebrovascular/stroke	-	Obese	Beta|T2D
MS17001_ATCACGATCCCGACTT	Alpha	MS17001	20511.1	4150	4.83843	0	V2	T2D	M	35.6	H	7.1	51	HP17117-01 T2D	NA	Oral_meds	90	95	Cerebrovascular/stroke	-	Obese	Alpha|T2D
MS17001_ATCACGATCGCGTAGC	Alpha	MS17001	6450.52	1416	3.35001	13	V2	T2D	M	35.6	H	7.1	51	HP17117-01 T2D	NA	Oral_meds	90	95	Cerebrovascular/stroke	-	Obese	Alpha|T2D
MS17001_ATCACGATCGTACCGG	Beta	MS17001	18930.5	3547	2.18638	3	V2	T2D	M	35.6	H	7.1	51	HP17117-01 T2D	NA	Oral_meds	90	95	Cerebrovascular/stroke	-	Obese	Beta|T2D
MS17001_ATCACGATCGTTTGCC	Stellate	MS17001	10462.2	3339	2.23843	11	V2	T2D	M	35.6	H	7.1	51	HP17117-01 T2D	NA	Oral_meds	90	95	Cerebrovascular/stroke	-	Obese	Stellate|T2D
MS17001_ATCATCTCAGCAGTTT	Alpha	MS17001	12813.5	2547	0.276289	0	V2	T2D	M	35.6	H	7.1	51	HP17117-01 T2D	NA	Oral_meds	90	95	Cerebrovascular/stroke	-	Obese	Alpha|T2D
MS17001_ATCATCTCAGGCTCAC	Beta	MS17001	12438.5	1950	11.0868	12	V2	T2D	M	35.6	H	7.1	51	HP17117-01 T2D	NA	Oral_meds	90	95	Cerebrovascular/stroke	-	Obese	Beta|T2D
MS17001_ATCATCTGTAACGTTC	Alpha	MS17001	36002	5729	3.59816	0	V2	T2D	M	35.6	H	7.1	51	HP17117-01 T2D	NA	Oral_meds	90	95	Cerebrovascular/stroke	-	Obese	Alpha|T2D
MS17001_ATCATCTGTCTTGCGG	Gamma	MS17001	15667	3355	4.76918	15	V2	T2D	M	35.6	H	7.1	51	HP17117-01 T2D	NA	Oral_meds	90	95	Cerebrovascular/stroke	-	Obese	Gamma|T2D
MS17001_ATCATCTGTGAGGGAG	Alpha	MS17001	14156.5	3435	2.2807	0	V2	T2D	M	35.6	H	7.1	51	HP17117-01 T2D	NA	Oral_meds	90	95	Cerebrovascular/stroke	-	Obese	Alpha|T2D
MS17001_ATCATCTTCAGCTGGC	Beta	MS17001	29185.8	4944	5.68929	2	V2	T2D	M	35.6	H	7.1	51	HP17117-01 T2D	NA	Oral_meds	90	95	Cerebrovascular/stroke	-	Obese	Beta|T2D
MS17001_ATCATCTTCTACGAGT	Alpha	MS17001	7368.96	2196	0.699597	17	V2	T2D	M	35.6	H	7.1	51	HP17117-01 T2D	NA	Oral_meds	90	95	Cerebrovascular/stroke	-	Obese	Alpha|T2D
MS17001_ATCATGGAGATCTGAA	Stellate	MS17001	20225.4	4251	2.65969	11	V2	T2D	M	35.6	H	7.1	51	HP17117-01 T2D	NA	Oral_meds	90	95	Cerebrovascular/stroke	-	Obese	Stellate|T2D
MS17001_ATCATGGAGTAATCCC	Beta	MS17001	27741.1	4811	7.91103	2	V2	T2D	M	35.6	H	7.1	51	HP17117-01 T2D	NA	Oral_meds	90	95	Cerebrovascular/stroke	-	Obese	Beta|T2D
MS17001_ATCATGGAGTCATCCA	Ductal	MS17001	9171.07	3006	1.33127	5	V2	T2D	M	35.6	H	7.1	51	HP17117-01 T2D	NA	Oral_meds	90	95	Cerebrovascular/stroke	-	Obese	Ductal|T2D
MS17001_ATCATGGCAAAGGCGT	Alpha	MS17001	18415	3776	4.30232	0	V2	T2D	M	35.6	H	7.1	51	HP17117-01 T2D	NA	Oral_meds	90	95	Cerebrovascular/stroke	-	Obese	Alpha|T2D
MS17001_ATCATGGCACCGATAT	Alpha	MS17001	10157.5	1446	3.92503	13	V2	T2D	M	35.6	H	7.1	51	HP17117-01 T2D	NA	Oral_meds	90	95	Cerebrovascular/stroke	-	Obese	Alpha|T2D
MS17001_ATCATGGCAGTAACGG	Beta	MS17001	5042.82	1437	5.47104	12	V2	T2D	M	35.6	H	7.1	51	HP17117-01 T2D	NA	Oral_meds	90	95	Cerebrovascular/stroke	-	Obese	Beta|T2D
MS17001_ATCATGGGTACGAAAT	Alpha	MS17001	24909	4537	2.1484	6	V2	T2D	M	35.6	H	7.1	51	HP17117-01 T2D	NA	Oral_meds	90	95	Cerebrovascular/stroke	-	Obese	Alpha|T2D
MS17001_ATCATGGGTGTGCGTC	Beta	MS17001	11192.3	3202	6.22346	2	V2	T2D	M	35.6	H	7.1	51	HP17117-01 T2D	NA	Oral_meds	90	95	Cerebrovascular/stroke	-	Obese	Beta|T2D
MS17001_ATCATGGTCACAATGC	Beta	MS17001	19832.4	3471	3.82449	1	V2	T2D	M	35.6	H	7.1	51	HP17117-01 T2D	NA	Oral_meds	90	95	Cerebrovascular/stroke	-	Obese	Beta|T2D
MS17001_ATCATGGTCCCTTGTG	Alpha	MS17001	16664	3604	2.89399	0	V2	T2D	M	35.6	H	7.1	51	HP17117-01 T2D	NA	Oral_meds	90	95	Cerebrovascular/stroke	-	Obese	Alpha|T2D
MS17001_ATCCACCAGCGAAGGG	Delta	MS17001	14479.2	3052	3.1426	9	V2	T2D	M	35.6	H	7.1	51	HP17117-01 T2D	NA	Oral_meds	90	95	Cerebrovascular/stroke	-	Obese	Delta|T2D
MS17001_ATCCACCAGCTATGCT	Alpha	MS17001	33864	5405	5.53559	0	V2	T2D	M	35.6	H	7.1	51	HP17117-01 T2D	NA	Oral_meds	90	95	Cerebrovascular/stroke	-	Obese	Alpha|T2D
MS17001_ATCCACCCAAGTTAAG	Alpha	MS17001	20132.4	2537	4.51	13	V2	T2D	M	35.6	H	7.1	51	HP17117-01 T2D	NA	Oral_meds	90	95	Cerebrovascular/stroke	-	Obese	Alpha|T2D
MS17001_ATCCACCCACAAGTAA	Alpha	MS17001	14225.3	3834	3.9969	0	V2	T2D	M	35.6	H	7.1	51	HP17117-01 T2D	NA	Oral_meds	90	95	Cerebrovascular/stroke	-	Obese	Alpha|T2D
MS17001_ATCCACCGTCACACGC	Stellate	MS17001	6963.89	2294	2.08794	22	V2	T2D	M	35.6	H	7.1	51	HP17117-01 T2D	NA	Oral_meds	90	95	Cerebrovascular/stroke	-	Obese	Stellate|T2D
MS17001_ATCCGAAAGAAACCGC	Ductal	MS17001	15537.1	2933	19.037	5	V2	T2D	M	35.6	H	7.1	51	HP17117-01 T2D	NA	Oral_meds	90	95	Cerebrovascular/stroke	-	Obese	Ductal|T2D
MS17001_ATCCGAAAGGAGTTGC	Beta	MS17001	14909.6	3545	17.2994	2	V2	T2D	M	35.6	H	7.1	51	HP17117-01 T2D	NA	Oral_meds	90	95	Cerebrovascular/stroke	-	Obese	Beta|T2D
MS17001_ATCCGAACACAGACTT	Ductal	MS17001	16008.2	4089	5.20801	5	V2	T2D	M	35.6	H	7.1	51	HP17117-01 T2D	NA	Oral_meds	90	95	Cerebrovascular/stroke	-	Obese	Ductal|T2D
MS17001_ATCCGAATCAACACTG	Beta	MS17001	28256.2	4964	10.9883	2	V2	T2D	M	35.6	H	7.1	51	HP17117-01 T2D	NA	Oral_meds	90	95	Cerebrovascular/stroke	-	Obese	Beta|T2D
MS17001_ATCCGAATCCGTTGCT	Beta	MS17001	8754.07	1451	9.60016	12	V2	T2D	M	35.6	H	7.1	51	HP17117-01 T2D	NA	Oral_meds	90	95	Cerebrovascular/stroke	-	Obese	Beta|T2D
MS17001_ATCGAGTAGTGAAGAG	Alpha	MS17001	8657.34	2450	3.17985	17	V2	T2D	M	35.6	H	7.1	51	HP17117-01 T2D	NA	Oral_meds	90	95	Cerebrovascular/stroke	-	Obese	Alpha|T2D
MS17001_ATCGAGTCATGCCTAA	Delta	MS17001	14266.5	3137	3.06006	9	V2	T2D	M	35.6	H	7.1	51	HP17117-01 T2D	NA	Oral_meds	90	95	Cerebrovascular/stroke	-	Obese	Delta|T2D
MS17001_ATCGAGTGTCCGAACC	Beta	MS17001	14474.5	3361	7.42619	2	V2	T2D	M	35.6	H	7.1	51	HP17117-01 T2D	NA	Oral_meds	90	95	Cerebrovascular/stroke	-	Obese	Beta|T2D
MS17001_ATCGAGTGTTAGATGA	Ductal	MS17001	25549.3	4965	5.37967	5	V2	T2D	M	35.6	H	7.1	51	HP17117-01 T2D	NA	Oral_meds	90	95	Cerebrovascular/stroke	-	Obese	Ductal|T2D
MS17001_ATCTACTAGAGCCTAG	Beta	MS17001	29939.6	4781	6.3313	2	V2	T2D	M	35.6	H	7.1	51	HP17117-01 T2D	NA	Oral_meds	90	95	Cerebrovascular/stroke	-	Obese	Beta|T2D
MS17001_ATCTACTCATCGATTG	Beta	MS17001	28075.8	4950	5.38295	3	V2	T2D	M	35.6	H	7.1	51	HP17117-01 T2D	NA	Oral_meds	90	95	Cerebrovascular/stroke	-	Obese	Beta|T2D
MS17001_ATCTACTCATGCCTTC	Alpha	MS17001	15567	3326	2.92573	0	V2	T2D	M	35.6	H	7.1	51	HP17117-01 T2D	NA	Oral_meds	90	95	Cerebrovascular/stroke	-	Obese	Alpha|T2D
MS17001_ATCTACTTCAAACCAC	Delta	MS17001	17615.5	3525	2.84806	9	V2	T2D	M	35.6	H	7.1	51	HP17117-01 T2D	NA	Oral_meds	90	95	Cerebrovascular/stroke	-	Obese	Delta|T2D
MS17001_ATCTACTTCTGTCAAG	Acinar	MS17001	6058.32	1695	10.9883	7	V2	T2D	M	35.6	H	7.1	51	HP17117-01 T2D	NA	Oral_meds	90	95	Cerebrovascular/stroke	-	Obese	Acinar|T2D
MS17001_ATCTACTTCTGTCTCG	Stellate	MS17001	5821.22	2241	0.426671	22	V2	T2D	M	35.6	H	7.1	51	HP17117-01 T2D	NA	Oral_meds	90	95	Cerebrovascular/stroke	-	Obese	Stellate|T2D
MS17001_ATCTACTTCTTAACCT	Alpha	MS17001	17987.1	3702	2.09693	0	V2	T2D	M	35.6	H	7.1	51	HP17117-01 T2D	NA	Oral_meds	90	95	Cerebrovascular/stroke	-	Obese	Alpha|T2D
MS17001_ATCTGCCAGACAAGCC	Beta	MS17001	33906.7	5513	5.49048	2	V2	T2D	M	35.6	H	7.1	51	HP17117-01 T2D	NA	Oral_meds	90	95	Cerebrovascular/stroke	-	Obese	Beta|T2D
MS17001_ATCTGCCAGCCAACAG	Alpha	MS17001	21133.7	4162	2.86783	0	V2	T2D	M	35.6	H	7.1	51	HP17117-01 T2D	NA	Oral_meds	90	95	Cerebrovascular/stroke	-	Obese	Alpha|T2D
MS17001_ATCTGCCAGCCACGTC	Beta	MS17001	5722.59	2003	4.93469	2	V2	T2D	M	35.6	H	7.1	51	HP17117-01 T2D	NA	Oral_meds	90	95	Cerebrovascular/stroke	-	Obese	Beta|T2D
MS17001_ATCTGCCCAACACGCC	Alpha	MS17001	14470.5	3317	3.62189	4	V2	T2D	M	35.6	H	7.1	51	HP17117-01 T2D	NA	Oral_meds	90	95	Cerebrovascular/stroke	-	Obese	Alpha|T2D
MS17001_ATCTGCCCAAGTTGTC	Alpha	MS17001	19074.5	3326	2.35042	0	V2	T2D	M	35.6	H	7.1	51	HP17117-01 T2D	NA	Oral_meds	90	95	Cerebrovascular/stroke	-	Obese	Alpha|T2D
MS17001_ATCTGCCGTATAAACG	Proliferating_Alpha	MS17001	17412.1	3688	0.486417	28	V2	T2D	M	35.6	H	7.1	51	HP17117-01 T2D	NA	Oral_meds	90	95	Cerebrovascular/stroke	-	Obese	Proliferating_Alpha|T2D
MS17001_ATCTGCCGTCTGCAAT	Alpha	MS17001	8537.3	2450	2.32469	0	V2	T2D	M	35.6	H	7.1	51	HP17117-01 T2D	NA	Oral_meds	90	95	Cerebrovascular/stroke	-	Obese	Alpha|T2D
MS17001_ATCTGCCTCAACACAC	Alpha	MS17001	10740	2441	1.00561	17	V2	T2D	M	35.6	H	7.1	51	HP17117-01 T2D	NA	Oral_meds	90	95	Cerebrovascular/stroke	-	Obese	Alpha|T2D
MS17001_ATGAGGGAGACGCTTT	Alpha	MS17001	21464.6	4454	5.18374	0	V2	T2D	M	35.6	H	7.1	51	HP17117-01 T2D	NA	Oral_meds	90	95	Cerebrovascular/stroke	-	Obese	Alpha|T2D
MS17001_ATGAGGGAGGCCCTTG	Alpha	MS17001	20402.9	3890	2.82247	0	V2	T2D	M	35.6	H	7.1	51	HP17117-01 T2D	NA	Oral_meds	90	95	Cerebrovascular/stroke	-	Obese	Alpha|T2D
MS17001_ATGAGGGCAAGCCCAC	Beta	MS17001	15183.9	2192	12.5095	12	V2	T2D	M	35.6	H	7.1	51	HP17117-01 T2D	NA	Oral_meds	90	95	Cerebrovascular/stroke	-	Obese	Beta|T2D
MS17001_ATGAGGGGTCAAACTC	Alpha	MS17001	15685.4	3559	3.13792	4	V2	T2D	M	35.6	H	7.1	51	HP17117-01 T2D	NA	Oral_meds	90	95	Cerebrovascular/stroke	-	Obese	Alpha|T2D
MS17001_ATGAGGGGTGTGTGCC	Alpha	MS17001	12300.6	3500	3.34026	0	V2	T2D	M	35.6	H	7.1	51	HP17117-01 T2D	NA	Oral_meds	90	95	Cerebrovascular/stroke	-	Obese	Alpha|T2D
MS17001_ATGAGGGGTTTACTCT	Alpha	MS17001	14150.2	3365	3.77924	0	V2	T2D	M	35.6	H	7.1	51	HP17117-01 T2D	NA	Oral_meds	90	95	Cerebrovascular/stroke	-	Obese	Alpha|T2D
MS17001_ATGAGGGTCGGAAACG	Ductal	MS17001	26627.3	4704	3.78241	5	V2	T2D	M	35.6	H	7.1	51	HP17117-01 T2D	NA	Oral_meds	90	95	Cerebrovascular/stroke	-	Obese	Ductal|T2D
MS17001_ATGCGATAGAATGTGT	Alpha	MS17001	7118.32	2241	10.2526	6	V2	T2D	M	35.6	H	7.1	51	HP17117-01 T2D	NA	Oral_meds	90	95	Cerebrovascular/stroke	-	Obese	Alpha|T2D
MS17001_ATGCGATAGGGTCTCC	Beta	MS17001	26718.5	4097	13.3384	3	V2	T2D	M	35.6	H	7.1	51	HP17117-01 T2D	NA	Oral_meds	90	95	Cerebrovascular/stroke	-	Obese	Beta|T2D
MS17001_ATGCGATAGGTGTGGT	Alpha	MS17001	7494.3	2131	8.01296	13	V2	T2D	M	35.6	H	7.1	51	HP17117-01 T2D	NA	Oral_meds	90	95	Cerebrovascular/stroke	-	Obese	Alpha|T2D
MS17001_ATGCGATCAGCATGAG	Alpha	MS17001	25065.5	4863	3.89336	0	V2	T2D	M	35.6	H	7.1	51	HP17117-01 T2D	NA	Oral_meds	90	95	Cerebrovascular/stroke	-	Obese	Alpha|T2D
MS17001_ATGCGATGTTAAGACA	Ductal	MS17001	9273.19	2806	2.28313	5	V2	T2D	M	35.6	H	7.1	51	HP17117-01 T2D	NA	Oral_meds	90	95	Cerebrovascular/stroke	-	Obese	Ductal|T2D
MS17001_ATGCGATTCAGCCTAA	Beta	MS17001	26704.5	4912	16.1092	1	V2	T2D	M	35.6	H	7.1	51	HP17117-01 T2D	NA	Oral_meds	90	95	Cerebrovascular/stroke	-	Obese	Beta|T2D
MS17001_ATGGGAGAGAATGTGT	Acinar	MS17001	40097.4	4545	3.01914	7	V2	T2D	M	35.6	H	7.1	51	HP17117-01 T2D	NA	Oral_meds	90	95	Cerebrovascular/stroke	-	Obese	Acinar|T2D
MS17001_ATGGGAGCAGTCGTGC	Alpha	MS17001	13387.7	3283	3.15178	0	V2	T2D	M	35.6	H	7.1	51	HP17117-01 T2D	NA	Oral_meds	90	95	Cerebrovascular/stroke	-	Obese	Alpha|T2D
MS17001_ATGGGAGGTTTGGGCC	Endothelial	MS17001	7603.26	2842	2.24404	16	V2	T2D	M	35.6	H	7.1	51	HP17117-01 T2D	NA	Oral_meds	90	95	Cerebrovascular/stroke	-	Obese	Endothelial|T2D
MS17001_ATGGGAGTCCCATTTA	Alpha	MS17001	9262.53	2281	6.42083	13	V2	T2D	M	35.6	H	7.1	51	HP17117-01 T2D	NA	Oral_meds	90	95	Cerebrovascular/stroke	-	Obese	Alpha|T2D
MS17001_ATGGGAGTCTGGGCCA	Alpha	MS17001	13969	3705	3.1611	0	V2	T2D	M	35.6	H	7.1	51	HP17117-01 T2D	NA	Oral_meds	90	95	Cerebrovascular/stroke	-	Obese	Alpha|T2D
MS17001_ATGTGTGAGACAATAC	Alpha	MS17001	17908.1	4098	2.03788	4	V2	T2D	M	35.6	H	7.1	51	HP17117-01 T2D	NA	Oral_meds	90	95	Cerebrovascular/stroke	-	Obese	Alpha|T2D
MS17001_ATGTGTGAGAGGGATA	Beta	MS17001	8396.84	2495	5.05236	2	V2	T2D	M	35.6	H	7.1	51	HP17117-01 T2D	NA	Oral_meds	90	95	Cerebrovascular/stroke	-	Obese	Beta|T2D
MS17001_ATGTGTGAGGCCCTCA	Gamma	MS17001	14613.6	3510	6.25588	15	V2	T2D	M	35.6	H	7.1	51	HP17117-01 T2D	NA	Oral_meds	90	95	Cerebrovascular/stroke	-	Obese	Gamma|T2D
MS17001_ATGTGTGCAAATTGCC	Alpha	MS17001	15008.6	3699	4.58004	0	V2	T2D	M	35.6	H	7.1	51	HP17117-01 T2D	NA	Oral_meds	90	95	Cerebrovascular/stroke	-	Obese	Alpha|T2D
MS17001_ATGTGTGCACAGACAG	Alpha	MS17001	13750.2	3746	3.68983	0	V2	T2D	M	35.6	H	7.1	51	HP17117-01 T2D	NA	Oral_meds	90	95	Cerebrovascular/stroke	-	Obese	Alpha|T2D
MS17001_ATGTGTGCACTCTGTC	Beta	MS17001	27807.3	4895	8.68027	2	V2	T2D	M	35.6	H	7.1	51	HP17117-01 T2D	NA	Oral_meds	90	95	Cerebrovascular/stroke	-	Obese	Beta|T2D
MS17001_ATGTGTGCAGTAGAGC	Stellate	MS17001	19993.3	3999	4.22971	11	V2	T2D	M	35.6	H	7.1	51	HP17117-01 T2D	NA	Oral_meds	90	95	Cerebrovascular/stroke	-	Obese	Stellate|T2D
MS17001_ATGTGTGCATGGGACA	Alpha	MS17001	6712.36	1541	9.62435	13	V2	T2D	M	35.6	H	7.1	51	HP17117-01 T2D	NA	Oral_meds	90	95	Cerebrovascular/stroke	-	Obese	Alpha|T2D
MS17001_ATGTGTGCATTGTGCA	Alpha	MS17001	14519.9	3478	3.90127	0	V2	T2D	M	35.6	H	7.1	51	HP17117-01 T2D	NA	Oral_meds	90	95	Cerebrovascular/stroke	-	Obese	Alpha|T2D
MS17001_ATGTGTGGTCTCTTAT	Alpha	MS17001	14630.2	3294	2.85025	0	V2	T2D	M	35.6	H	7.1	51	HP17117-01 T2D	NA	Oral_meds	90	95	Cerebrovascular/stroke	-	Obese	Alpha|T2D
MS17001_ATGTGTGGTTGATTGC	Beta	MS17001	16134.5	3793	5.69909	2	V2	T2D	M	35.6	H	7.1	51	HP17117-01 T2D	NA	Oral_meds	90	95	Cerebrovascular/stroke	-	Obese	Beta|T2D
MS17001_ATGTGTGTCTCGCATC	Alpha	MS17001	10074.5	1553	4.98238	13	V2	T2D	M	35.6	H	7.1	51	HP17117-01 T2D	NA	Oral_meds	90	95	Cerebrovascular/stroke	-	Obese	Alpha|T2D
MS17001_ATTACTCAGTCACGCC	Delta	MS17001	11896.7	2253	3.33139	9	V2	T2D	M	35.6	H	7.1	51	HP17117-01 T2D	NA	Oral_meds	90	95	Cerebrovascular/stroke	-	Obese	Delta|T2D
MS17001_ATTACTCGTCAGAAGC	Beta	MS17001	16158.7	3223	5.02231	3	V2	T2D	M	35.6	H	7.1	51	HP17117-01 T2D	NA	Oral_meds	90	95	Cerebrovascular/stroke	-	Obese	Beta|T2D
MS17001_ATTACTCTCAGTTCGA	Ductal	MS17001	12472.2	3636	3.09768	5	V2	T2D	M	35.6	H	7.1	51	HP17117-01 T2D	NA	Oral_meds	90	95	Cerebrovascular/stroke	-	Obese	Ductal|T2D
MS17001_ATTACTCTCCCGGATG	Alpha	MS17001	10663.9	2868	3.36924	0	V2	T2D	M	35.6	H	7.1	51	HP17117-01 T2D	NA	Oral_meds	90	95	Cerebrovascular/stroke	-	Obese	Alpha|T2D
MS17001_ATTACTCTCGGCTACG	Beta	MS17001	27533.3	4717	4.23659	8	V2	T2D	M	35.6	H	7.1	51	HP17117-01 T2D	NA	Oral_meds	90	95	Cerebrovascular/stroke	-	Obese	Beta|T2D
MS17001_ATTATCCAGCGTGAAC	Alpha	MS17001	16606.4	2919	3.28792	4	V2	T2D	M	35.6	H	7.1	51	HP17117-01 T2D	NA	Oral_meds	90	95	Cerebrovascular/stroke	-	Obese	Alpha|T2D
MS17001_ATTATCCCAGATGGGT	Beta	MS17001	11729.5	1905	12.079	12	V2	T2D	M	35.6	H	7.1	51	HP17117-01 T2D	NA	Oral_meds	90	95	Cerebrovascular/stroke	-	Obese	Beta|T2D
MS17001_ATTATCCCATGAGCGA	Alpha	MS17001	29441.8	5120	6.16787	0	V2	T2D	M	35.6	H	7.1	51	HP17117-01 T2D	NA	Oral_meds	90	95	Cerebrovascular/stroke	-	Obese	Alpha|T2D
MS17001_ATTATCCGTCATACTG	Delta	MS17001	9502.61	2835	6.3446	9	V2	T2D	M	35.6	H	7.1	51	HP17117-01 T2D	NA	Oral_meds	90	95	Cerebrovascular/stroke	-	Obese	Delta|T2D
MS17001_ATTATCCGTTTGTTGG	Alpha	MS17001	13549.3	2343	0.732019	6	V2	T2D	M	35.6	H	7.1	51	HP17117-01 T2D	NA	Oral_meds	90	95	Cerebrovascular/stroke	-	Obese	Alpha|T2D
MS17001_ATTATCCTCCACGTTC	Alpha	MS17001	12842.1	2832	2.46683	17	V2	T2D	M	35.6	H	7.1	51	HP17117-01 T2D	NA	Oral_meds	90	95	Cerebrovascular/stroke	-	Obese	Alpha|T2D
MS17001_ATTCTACAGAAGAAGC	Alpha	MS17001	20859.9	4537	7.72173	0	V2	T2D	M	35.6	H	7.1	51	HP17117-01 T2D	NA	Oral_meds	90	95	Cerebrovascular/stroke	-	Obese	Alpha|T2D
MS17001_ATTCTACAGACTAAGT	Proliferating_Alpha	MS17001	15879.6	4358	5.81126	28	V2	T2D	M	35.6	H	7.1	51	HP17117-01 T2D	NA	Oral_meds	90	95	Cerebrovascular/stroke	-	Obese	Proliferating_Alpha|T2D
MS17001_ATTCTACAGGTGCTTT	Beta	MS17001	15009.6	2423	13.9702	12	V2	T2D	M	35.6	H	7.1	51	HP17117-01 T2D	NA	Oral_meds	90	95	Cerebrovascular/stroke	-	Obese	Beta|T2D
MS17001_ATTCTACCAATGGACG	Immune	MS17001	4340.09	1744	6.64324	25	V2	T2D	M	35.6	H	7.1	51	HP17117-01 T2D	NA	Oral_meds	90	95	Cerebrovascular/stroke	-	Obese	Immune|T2D
MS17001_ATTCTACGTATATGAG	Alpha	MS17001	8535.97	2616	2.65703	4	V2	T2D	M	35.6	H	7.1	51	HP17117-01 T2D	NA	Oral_meds	90	95	Cerebrovascular/stroke	-	Obese	Alpha|T2D
MS17001_ATTGGACAGCCACGTC	Alpha	MS17001	17538	3486	3.40553	0	V2	T2D	M	35.6	H	7.1	51	HP17117-01 T2D	NA	Oral_meds	90	95	Cerebrovascular/stroke	-	Obese	Alpha|T2D
MS17001_ATTGGACCATTCCTCG	Beta	MS17001	19286.1	3490	3.83958	1	V2	T2D	M	35.6	H	7.1	51	HP17117-01 T2D	NA	Oral_meds	90	95	Cerebrovascular/stroke	-	Obese	Beta|T2D
MS17001_ATTGGTGCACCACCAG	Beta	MS17001	8226.33	1428	6.63996	12	V2	T2D	M	35.6	H	7.1	51	HP17117-01 T2D	NA	Oral_meds	90	95	Cerebrovascular/stroke	-	Obese	Beta|T2D
MS17001_ATTGGTGCAGCTATTG	Beta	MS17001	6738.71	1990	10.2628	2	V2	T2D	M	35.6	H	7.1	51	HP17117-01 T2D	NA	Oral_meds	90	95	Cerebrovascular/stroke	-	Obese	Beta|T2D
MS17001_ATTGGTGCAGGTCCAC	Beta	MS17001	22617.4	3964	6.92698	3	V2	T2D	M	35.6	H	7.1	51	HP17117-01 T2D	NA	Oral_meds	90	95	Cerebrovascular/stroke	-	Obese	Beta|T2D
MS17001_ATTGGTGGTAACGTTC	Ductal	MS17001	6954.19	2378	3.68883	5	V2	T2D	M	35.6	H	7.1	51	HP17117-01 T2D	NA	Oral_meds	90	95	Cerebrovascular/stroke	-	Obese	Ductal|T2D
MS17001_ATTGGTGGTACGCTGC	Proliferating_Alpha	MS17001	6703.52	2385	3.48458	28	V2	T2D	M	35.6	H	7.1	51	HP17117-01 T2D	NA	Oral_meds	90	95	Cerebrovascular/stroke	-	Obese	Proliferating_Alpha|T2D
MS17001_ATTGGTGGTTGTGGCC	Beta	MS17001	30583.4	5349	6.51539	2	V2	T2D	M	35.6	H	7.1	51	HP17117-01 T2D	NA	Oral_meds	90	95	Cerebrovascular/stroke	-	Obese	Beta|T2D
MS17001_ATTGGTGTCCGTCAAA	Acinar	MS17001	31717.7	4082	2.57759	7	V2	T2D	M	35.6	H	7.1	51	HP17117-01 T2D	NA	Oral_meds	90	95	Cerebrovascular/stroke	-	Obese	Acinar|T2D
MS17001_ATTGGTGTCCTACAGA	Alpha	MS17001	8399.69	1633	6.81578	13	V2	T2D	M	35.6	H	7.1	51	HP17117-01 T2D	NA	Oral_meds	90	95	Cerebrovascular/stroke	-	Obese	Alpha|T2D
MS17001_ATTGGTGTCGGTGTTA	Alpha	MS17001	13326.5	3278	2.65824	0	V2	T2D	M	35.6	H	7.1	51	HP17117-01 T2D	NA	Oral_meds	90	95	Cerebrovascular/stroke	-	Obese	Alpha|T2D
MS17001_ATTTCTGAGCTAGTTC	Alpha	MS17001	6899.04	1425	8.54044	13	V2	T2D	M	35.6	H	7.1	51	HP17117-01 T2D	NA	Oral_meds	90	95	Cerebrovascular/stroke	-	Obese	Alpha|T2D
MS17001_ATTTCTGCAGCTGCTG	Alpha	MS17001	15928.6	2370	2.47676	13	V2	T2D	M	35.6	H	7.1	51	HP17117-01 T2D	NA	Oral_meds	90	95	Cerebrovascular/stroke	-	Obese	Alpha|T2D
MS17001_ATTTCTGGTACCGTAT	Alpha	MS17001	19142	3771	4.07827	0	V2	T2D	M	35.6	H	7.1	51	HP17117-01 T2D	NA	Oral_meds	90	95	Cerebrovascular/stroke	-	Obese	Alpha|T2D
MS17001_ATTTCTGGTCATTAGC	Alpha	MS17001	9480.51	1679	6.21449	13	V2	T2D	M	35.6	H	7.1	51	HP17117-01 T2D	NA	Oral_meds	90	95	Cerebrovascular/stroke	-	Obese	Alpha|T2D
MS17001_ATTTCTGGTCCGTTAA	Delta	MS17001	21405	3572	3.68748	9	V2	T2D	M	35.6	H	7.1	51	HP17117-01 T2D	NA	Oral_meds	90	95	Cerebrovascular/stroke	-	Obese	Delta|T2D
MS17001_ATTTCTGGTCTCATCC	Delta	MS17001	13593.9	3060	2.22257	9	V2	T2D	M	35.6	H	7.1	51	HP17117-01 T2D	NA	Oral_meds	90	95	Cerebrovascular/stroke	-	Obese	Delta|T2D
MS17001_ATTTCTGTCACGAAGG	Alpha	MS17001	9425.93	2504	2.21933	0	V2	T2D	M	35.6	H	7.1	51	HP17117-01 T2D	NA	Oral_meds	90	95	Cerebrovascular/stroke	-	Obese	Alpha|T2D
MS17001_ATTTCTGTCCGGGTGT	Alpha	MS17001	12216.6	2834	3.2528	0	V2	T2D	M	35.6	H	7.1	51	HP17117-01 T2D	NA	Oral_meds	90	95	Cerebrovascular/stroke	-	Obese	Alpha|T2D
MS17001_CAACCAATCAAAGTAG	Delta	MS17001	12934.8	2810	3.14438	9	V2	T2D	M	35.6	H	7.1	51	HP17117-01 T2D	NA	Oral_meds	90	95	Cerebrovascular/stroke	-	Obese	Delta|T2D
MS17001_CAACCAATCAACACCA	Beta	MS17001	23205.7	4203	6.04208	2	V2	T2D	M	35.6	H	7.1	51	HP17117-01 T2D	NA	Oral_meds	90	95	Cerebrovascular/stroke	-	Obese	Beta|T2D
MS17001_CAACCAATCCCGGATG	Alpha	MS17001	12626.8	3218	3.30081	0	V2	T2D	M	35.6	H	7.1	51	HP17117-01 T2D	NA	Oral_meds	90	95	Cerebrovascular/stroke	-	Obese	Alpha|T2D
MS17001_CAACCAATCCTCGCAT	Beta	MS17001	17633.4	3810	5.07445	2	V2	T2D	M	35.6	H	7.1	51	HP17117-01 T2D	NA	Oral_meds	90	95	Cerebrovascular/stroke	-	Obese	Beta|T2D
MS17001_CAACCTCAGATATGCA	Beta	MS17001	13278.2	3266	5.13883	2	V2	T2D	M	35.6	H	7.1	51	HP17117-01 T2D	NA	Oral_meds	90	95	Cerebrovascular/stroke	-	Obese	Beta|T2D
MS17001_CAACCTCAGGCCCTTG	Beta	MS17001	45788.8	6378	6.45864	2	V2	T2D	M	35.6	H	7.1	51	HP17117-01 T2D	NA	Oral_meds	90	95	Cerebrovascular/stroke	-	Obese	Beta|T2D
MS17001_CAACCTCCACAGTCGC	Alpha	MS17001	12300.2	2872	8.75993	13	V2	T2D	M	35.6	H	7.1	51	HP17117-01 T2D	NA	Oral_meds	90	95	Cerebrovascular/stroke	-	Obese	Alpha|T2D
MS17001_CAACCTCCACGGCGTT	Delta	MS17001	6702.4	1913	4.76781	9	V2	T2D	M	35.6	H	7.1	51	HP17117-01 T2D	NA	Oral_meds	90	95	Cerebrovascular/stroke	-	Obese	Delta|T2D
MS17001_CAACCTCGTCTCCACT	Ductal	MS17001	13561.8	3437	2.82434	5	V2	T2D	M	35.6	H	7.1	51	HP17117-01 T2D	NA	Oral_meds	90	95	Cerebrovascular/stroke	-	Obese	Ductal|T2D
MS17001_CAACCTCGTGGACGAT	Ductal	MS17001	19927.4	4255	5.95035	18	V2	T2D	M	35.6	H	7.1	51	HP17117-01 T2D	NA	Oral_meds	90	95	Cerebrovascular/stroke	-	Obese	Ductal|T2D
MS17001_CAACCTCTCAATCACG	Alpha	MS17001	13227.9	2956	3.69099	4	V2	T2D	M	35.6	H	7.1	51	HP17117-01 T2D	NA	Oral_meds	90	95	Cerebrovascular/stroke	-	Obese	Alpha|T2D
MS17001_CAACTAGAGGGTTTCT	Beta	MS17001	8082.33	1481	9.57738	12	V2	T2D	M	35.6	H	7.1	51	HP17117-01 T2D	NA	Oral_meds	90	95	Cerebrovascular/stroke	-	Obese	Beta|T2D
MS17001_CAACTAGCAGCCTTGG	Beta	MS17001	16748.6	4036	3.49235	2	V2	T2D	M	35.6	H	7.1	51	HP17117-01 T2D	NA	Oral_meds	90	95	Cerebrovascular/stroke	-	Obese	Beta|T2D
MS17001_CAACTAGGTAAGAGAG	Alpha	MS17001	18137.8	2632	6.54235	13	V2	T2D	M	35.6	H	7.1	51	HP17117-01 T2D	NA	Oral_meds	90	95	Cerebrovascular/stroke	-	Obese	Alpha|T2D
MS17001_CAACTAGGTACGACCC	Alpha	MS17001	9384.33	1555	7.31682	13	V2	T2D	M	35.6	H	7.1	51	HP17117-01 T2D	NA	Oral_meds	90	95	Cerebrovascular/stroke	-	Obese	Alpha|T2D
MS17001_CAACTAGGTCAGTGGA	Ductal	MS17001	7933.69	2750	5.07496	5	V2	T2D	M	35.6	H	7.1	51	HP17117-01 T2D	NA	Oral_meds	90	95	Cerebrovascular/stroke	-	Obese	Ductal|T2D
MS17001_CAACTAGGTCATGCAT	Alpha	MS17001	15919.8	3460	4.34788	0	V2	T2D	M	35.6	H	7.1	51	HP17117-01 T2D	NA	Oral_meds	90	95	Cerebrovascular/stroke	-	Obese	Alpha|T2D
MS17001_CAACTAGGTCCTCTTG	Beta	MS17001	18851.3	3210	4.22971	2	V2	T2D	M	35.6	H	7.1	51	HP17117-01 T2D	NA	Oral_meds	90	95	Cerebrovascular/stroke	-	Obese	Beta|T2D
MS17001_CAACTAGGTTACGCGC	Beta	MS17001	22634.8	4439	3.93914	2	V2	T2D	M	35.6	H	7.1	51	HP17117-01 T2D	NA	Oral_meds	90	95	Cerebrovascular/stroke	-	Obese	Beta|T2D
MS17001_CAACTAGGTTGACGTT	Beta	MS17001	16822.2	3875	5.15924	2	V2	T2D	M	35.6	H	7.1	51	HP17117-01 T2D	NA	Oral_meds	90	95	Cerebrovascular/stroke	-	Obese	Beta|T2D
MS17001_CAACTAGTCGCAGGCT	Alpha	MS17001	10992.5	2818	1.97351	17	V2	T2D	M	35.6	H	7.1	51	HP17117-01 T2D	NA	Oral_meds	90	95	Cerebrovascular/stroke	-	Obese	Alpha|T2D
MS17001_CAACTAGTCTTCGAGA	Alpha	MS17001	17813	3629	2.68236	0	V2	T2D	M	35.6	H	7.1	51	HP17117-01 T2D	NA	Oral_meds	90	95	Cerebrovascular/stroke	-	Obese	Alpha|T2D
MS17001_CAAGAAAAGCTAGGCA	Beta	MS17001	43118.4	6506	11.0484	3	V2	T2D	M	35.6	H	7.1	51	HP17117-01 T2D	NA	Oral_meds	90	95	Cerebrovascular/stroke	-	Obese	Beta|T2D
MS17001_CAAGAAAAGTCTCCTC	Stellate	MS17001	25775.3	4620	1.45667	11	V2	T2D	M	35.6	H	7.1	51	HP17117-01 T2D	NA	Oral_meds	90	95	Cerebrovascular/stroke	-	Obese	Stellate|T2D
MS17001_CAAGAAACAATGAAAC	Alpha	MS17001	16399	3472	3.57497	0	V2	T2D	M	35.6	H	7.1	51	HP17117-01 T2D	NA	Oral_meds	90	95	Cerebrovascular/stroke	-	Obese	Alpha|T2D
MS17001_CAAGAAACATGCCTTC	Alpha	MS17001	11781.2	1843	1.01174	13	V2	T2D	M	35.6	H	7.1	51	HP17117-01 T2D	NA	Oral_meds	90	95	Cerebrovascular/stroke	-	Obese	Alpha|T2D
MS17001_CAAGAAAGTGGTCTCG	Alpha	MS17001	20916.7	4124	5.8556	4	V2	T2D	M	35.6	H	7.1	51	HP17117-01 T2D	NA	Oral_meds	90	95	Cerebrovascular/stroke	-	Obese	Alpha|T2D
MS17001_CAAGAAATCGCGCCAA	Acinar	MS17001	24924.4	3555	1.57272	7	V2	T2D	M	35.6	H	7.1	51	HP17117-01 T2D	NA	Oral_meds	90	95	Cerebrovascular/stroke	-	Obese	Acinar|T2D
MS17001_CAAGATCAGTTACCCA	Stellate	MS17001	21648	4787	2.86035	11	V2	T2D	M	35.6	H	7.1	51	HP17117-01 T2D	NA	Oral_meds	90	95	Cerebrovascular/stroke	-	Obese	Stellate|T2D
MS17001_CAAGATCTCAACGAAA	Alpha	MS17001	17228.4	3710	3.62832	6	V2	T2D	M	35.6	H	7.1	51	HP17117-01 T2D	NA	Oral_meds	90	95	Cerebrovascular/stroke	-	Obese	Alpha|T2D
MS17001_CAAGGCCAGAGATGAG	Beta	MS17001	16708.1	3775	5.83037	1	V2	T2D	M	35.6	H	7.1	51	HP17117-01 T2D	NA	Oral_meds	90	95	Cerebrovascular/stroke	-	Obese	Beta|T2D
MS17001_CAAGGCCAGTATTGGA	Ductal	MS17001	16604.7	4122	3.29126	5	V2	T2D	M	35.6	H	7.1	51	HP17117-01 T2D	NA	Oral_meds	90	95	Cerebrovascular/stroke	-	Obese	Ductal|T2D
MS17001_CAAGGCCCACAACGCC	Alpha	MS17001	26866.6	3575	1.6888	4	V2	T2D	M	35.6	H	7.1	51	HP17117-01 T2D	NA	Oral_meds	90	95	Cerebrovascular/stroke	-	Obese	Alpha|T2D
MS17001_CAAGGCCCACCGAATT	Alpha	MS17001	16323	3113	2.36668	4	V2	T2D	M	35.6	H	7.1	51	HP17117-01 T2D	NA	Oral_meds	90	95	Cerebrovascular/stroke	-	Obese	Alpha|T2D
MS17001_CAAGGCCCAGGAACGT	Alpha	MS17001	37880.9	5741	4.58857	4	V2	T2D	M	35.6	H	7.1	51	HP17117-01 T2D	NA	Oral_meds	90	95	Cerebrovascular/stroke	-	Obese	Alpha|T2D
MS17001_CAAGGCCCATACGCTA	Delta	MS17001	12416.4	2970	3.50885	9	V2	T2D	M	35.6	H	7.1	51	HP17117-01 T2D	NA	Oral_meds	90	95	Cerebrovascular/stroke	-	Obese	Delta|T2D
MS17001_CAAGGCCCATCGATGT	Beta	MS17001	17932.2	4609	3.54404	3	V2	T2D	M	35.6	H	7.1	51	HP17117-01 T2D	NA	Oral_meds	90	95	Cerebrovascular/stroke	-	Obese	Beta|T2D
MS17001_CAAGGCCGTCCTCCAT	Ductal	MS17001	15580.4	3809	9.80926	5	V2	T2D	M	35.6	H	7.1	51	HP17117-01 T2D	NA	Oral_meds	90	95	Cerebrovascular/stroke	-	Obese	Ductal|T2D
MS17001_CAAGGCCTCACCATAG	Alpha	MS17001	11311	2637	1.08957	17	V2	T2D	M	35.6	H	7.1	51	HP17117-01 T2D	NA	Oral_meds	90	95	Cerebrovascular/stroke	-	Obese	Alpha|T2D
MS17001_CAAGTTGCAAGCGATG	Ductal	MS17001	11601.8	3436	4.59056	5	V2	T2D	M	35.6	H	7.1	51	HP17117-01 T2D	NA	Oral_meds	90	95	Cerebrovascular/stroke	-	Obese	Ductal|T2D
MS17001_CAAGTTGGTATGCTTG	Ductal	MS17001	8626.42	2362	5.61246	5	V2	T2D	M	35.6	H	7.1	51	HP17117-01 T2D	NA	Oral_meds	90	95	Cerebrovascular/stroke	-	Obese	Ductal|T2D
MS17001_CAAGTTGGTTCTGAAC	Beta	MS17001	13900.5	3277	5.00153	2	V2	T2D	M	35.6	H	7.1	51	HP17117-01 T2D	NA	Oral_meds	90	95	Cerebrovascular/stroke	-	Obese	Beta|T2D
MS17001_CAAGTTGTCACCCGAG	Alpha	MS17001	12424.3	3201	4.3423	4	V2	T2D	M	35.6	H	7.1	51	HP17117-01 T2D	NA	Oral_meds	90	95	Cerebrovascular/stroke	-	Obese	Alpha|T2D
MS17001_CAAGTTGTCAGTTAGC	Alpha	MS17001	43620.3	5735	5.63561	0	V2	T2D	M	35.6	H	7.1	51	HP17117-01 T2D	NA	Oral_meds	90	95	Cerebrovascular/stroke	-	Obese	Alpha|T2D
MS17001_CACAAACAGGCACATG	Ductal	MS17001	14698.2	4335	3.8353	5	V2	T2D	M	35.6	H	7.1	51	HP17117-01 T2D	NA	Oral_meds	90	95	Cerebrovascular/stroke	-	Obese	Ductal|T2D
MS17001_CACAAACAGGCGCTCT	Beta	MS17001	33331.5	5718	15.6018	12	V2	T2D	M	35.6	H	7.1	51	HP17117-01 T2D	NA	Oral_meds	90	95	Cerebrovascular/stroke	-	Obese	Beta|T2D
MS17001_CACAAACAGTGCGTGA	Alpha	MS17001	4961.18	1591	15.7149	13	V2	T2D	M	35.6	H	7.1	51	HP17117-01 T2D	NA	Oral_meds	90	95	Cerebrovascular/stroke	-	Obese	Alpha|T2D
MS17001_CACAAACCATTAGCCA	Alpha	MS17001	17010.2	3427	3.0872	4	V2	T2D	M	35.6	H	7.1	51	HP17117-01 T2D	NA	Oral_meds	90	95	Cerebrovascular/stroke	-	Obese	Alpha|T2D
MS17001_CACAAACTCTGCGACG	Beta	MS17001	40281.1	5788	7.97044	19	V2	T2D	M	35.6	H	7.1	51	HP17117-01 T2D	NA	Oral_meds	90	95	Cerebrovascular/stroke	-	Obese	Beta|T2D
MS17001_CACACAAAGCTGTCTA	Delta	MS17001	17152.2	3425	4.52818	9	V2	T2D	M	35.6	H	7.1	51	HP17117-01 T2D	NA	Oral_meds	90	95	Cerebrovascular/stroke	-	Obese	Delta|T2D
MS17001_CACACAAAGGCAATTA	Beta	MS17001	4635.65	1451	23.6905	12	V2	T2D	M	35.6	H	7.1	51	HP17117-01 T2D	NA	Oral_meds	90	95	Cerebrovascular/stroke	-	Obese	Beta|T2D
MS17001_CACACAAAGTTACGGG	Beta	MS17001	17100.1	3844	7.66588	2	V2	T2D	M	35.6	H	7.1	51	HP17117-01 T2D	NA	Oral_meds	90	95	Cerebrovascular/stroke	-	Obese	Beta|T2D
MS17001_CACACAACAAGGCTCC	Beta	MS17001	19200.4	4632	9.94595	2	V2	T2D	M	35.6	H	7.1	51	HP17117-01 T2D	NA	Oral_meds	90	95	Cerebrovascular/stroke	-	Obese	Beta|T2D
MS17001_CACACAACACATCCGG	Beta	MS17001	15537.6	3791	4.39459	2	V2	T2D	M	35.6	H	7.1	51	HP17117-01 T2D	NA	Oral_meds	90	95	Cerebrovascular/stroke	-	Obese	Beta|T2D
MS17001_CACACAAGTAGAAAGG	Alpha	MS17001	14265.1	3505	5.06418	0	V2	T2D	M	35.6	H	7.1	51	HP17117-01 T2D	NA	Oral_meds	90	95	Cerebrovascular/stroke	-	Obese	Alpha|T2D
MS17001_CACACAATCACCGGGT	Alpha	MS17001	18937.5	3811	2.51621	0	V2	T2D	M	35.6	H	7.1	51	HP17117-01 T2D	NA	Oral_meds	90	95	Cerebrovascular/stroke	-	Obese	Alpha|T2D
MS17001_CACACAATCCCTCAGT	Alpha	MS17001	18194.8	3886	4.36622	0	V2	T2D	M	35.6	H	7.1	51	HP17117-01 T2D	NA	Oral_meds	90	95	Cerebrovascular/stroke	-	Obese	Alpha|T2D
MS17001_CACACCTAGACATAAC	Alpha	MS17001	18028.6	3322	3.25651	6	V2	T2D	M	35.6	H	7.1	51	HP17117-01 T2D	NA	Oral_meds	90	95	Cerebrovascular/stroke	-	Obese	Alpha|T2D
MS17001_CACACCTAGCTGAAAT	Beta	MS17001	29868.5	5244	8.72073	2	V2	T2D	M	35.6	H	7.1	51	HP17117-01 T2D	NA	Oral_meds	90	95	Cerebrovascular/stroke	-	Obese	Beta|T2D
MS17001_CACACCTCAACTGCGC	Alpha	MS17001	8478.6	2863	2.54833	0	V2	T2D	M	35.6	H	7.1	51	HP17117-01 T2D	NA	Oral_meds	90	95	Cerebrovascular/stroke	-	Obese	Alpha|T2D
MS17001_CACACCTGTACATCCA	Alpha	MS17001	24065.4	4339	3.42283	0	V2	T2D	M	35.6	H	7.1	51	HP17117-01 T2D	NA	Oral_meds	90	95	Cerebrovascular/stroke	-	Obese	Alpha|T2D
MS17001_CACACCTGTCAGATAA	Beta	MS17001	24394	3894	2.77404	3	V2	T2D	M	35.6	H	7.1	51	HP17117-01 T2D	NA	Oral_meds	90	95	Cerebrovascular/stroke	-	Obese	Beta|T2D
MS17001_CACACCTGTCATTAGC	Stellate	MS17001	14587.4	3689	1.57648	11	V2	T2D	M	35.6	H	7.1	51	HP17117-01 T2D	NA	Oral_meds	90	95	Cerebrovascular/stroke	-	Obese	Stellate|T2D
MS17001_CACACCTTCAGCGATT	Alpha	MS17001	13237.7	3391	4.27174	0	V2	T2D	M	35.6	H	7.1	51	HP17117-01 T2D	NA	Oral_meds	90	95	Cerebrovascular/stroke	-	Obese	Alpha|T2D
MS17001_CACACTCAGTGTACGG	Beta	MS17001	9856.43	2030	11.8698	12	V2	T2D	M	35.6	H	7.1	51	HP17117-01 T2D	NA	Oral_meds	90	95	Cerebrovascular/stroke	-	Obese	Beta|T2D
MS17001_CACACTCGTAGAAAGG	Alpha	MS17001	3543.94	1509	1.01753	6	V2	T2D	M	35.6	H	7.1	51	HP17117-01 T2D	NA	Oral_meds	90	95	Cerebrovascular/stroke	-	Obese	Alpha|T2D
MS17001_CACACTCGTAGGGACT	Alpha	MS17001	6687.04	1574	8.80859	13	V2	T2D	M	35.6	H	7.1	51	HP17117-01 T2D	NA	Oral_meds	90	95	Cerebrovascular/stroke	-	Obese	Alpha|T2D
MS17001_CACACTCGTTCAGGCC	Alpha	MS17001	19866.3	3767	2.90969	0	V2	T2D	M	35.6	H	7.1	51	HP17117-01 T2D	NA	Oral_meds	90	95	Cerebrovascular/stroke	-	Obese	Alpha|T2D
MS17001_CACACTCTCACCCTCA	Alpha	MS17001	15509.6	3407	0.341275	17	V2	T2D	M	35.6	H	7.1	51	HP17117-01 T2D	NA	Oral_meds	90	95	Cerebrovascular/stroke	-	Obese	Alpha|T2D
MS17001_CACACTCTCATCATTC	Alpha	MS17001	10968.5	2700	3.19342	4	V2	T2D	M	35.6	H	7.1	51	HP17117-01 T2D	NA	Oral_meds	90	95	Cerebrovascular/stroke	-	Obese	Alpha|T2D
MS17001_CACACTCTCGCATGAT	Beta	MS17001	22222.2	4145	5.70725	2	V2	T2D	M	35.6	H	7.1	51	HP17117-01 T2D	NA	Oral_meds	90	95	Cerebrovascular/stroke	-	Obese	Beta|T2D
MS17001_CACAGGCAGACACTAA	Beta	MS17001	25975.6	4684	5.46971	2	V2	T2D	M	35.6	H	7.1	51	HP17117-01 T2D	NA	Oral_meds	90	95	Cerebrovascular/stroke	-	Obese	Beta|T2D
MS17001_CACAGGCCACAAGCCC	Ductal	MS17001	16362.5	3995	13.7419	14	V2	T2D	M	35.6	H	7.1	51	HP17117-01 T2D	NA	Oral_meds	90	95	Cerebrovascular/stroke	-	Obese	Ductal|T2D
MS17001_CACAGGCCACAGACAG	Beta	MS17001	29103	4462	5.05032	1	V2	T2D	M	35.6	H	7.1	51	HP17117-01 T2D	NA	Oral_meds	90	95	Cerebrovascular/stroke	-	Obese	Beta|T2D
MS17001_CACAGGCCAGACGTAG	Beta	MS17001	4730.47	1575	13.6524	12	V2	T2D	M	35.6	H	7.1	51	HP17117-01 T2D	NA	Oral_meds	90	95	Cerebrovascular/stroke	-	Obese	Beta|T2D
MS17001_CACAGGCCATGACGGA	Ductal	MS17001	9012.72	2348	7.30457	14	V2	T2D	M	35.6	H	7.1	51	HP17117-01 T2D	NA	Oral_meds	90	95	Cerebrovascular/stroke	-	Obese	Ductal|T2D
MS17001_CACAGGCGTACAGTGG	Alpha	MS17001	6286.47	1518	6.11899	13	V2	T2D	M	35.6	H	7.1	51	HP17117-01 T2D	NA	Oral_meds	90	95	Cerebrovascular/stroke	-	Obese	Alpha|T2D
MS17001_CACAGGCGTCCCGACA	Beta	MS17001	32460.6	5685	6.77332	2	V2	T2D	M	35.6	H	7.1	51	HP17117-01 T2D	NA	Oral_meds	90	95	Cerebrovascular/stroke	-	Obese	Beta|T2D
MS17001_CACAGTAAGATCGATA	Alpha	MS17001	18424.3	3844	4.39271	0	V2	T2D	M	35.6	H	7.1	51	HP17117-01 T2D	NA	Oral_meds	90	95	Cerebrovascular/stroke	-	Obese	Alpha|T2D
MS17001_CACAGTACAAGTCTAC	Alpha	MS17001	15964.5	3789	3.95716	0	V2	T2D	M	35.6	H	7.1	51	HP17117-01 T2D	NA	Oral_meds	90	95	Cerebrovascular/stroke	-	Obese	Alpha|T2D
MS17001_CACAGTACACAGGAGT	Alpha	MS17001	15390.7	3483	3.41059	0	V2	T2D	M	35.6	H	7.1	51	HP17117-01 T2D	NA	Oral_meds	90	95	Cerebrovascular/stroke	-	Obese	Alpha|T2D
MS17001_CACAGTAGTACCATCA	Delta	MS17001	16443.3	3161	3.70531	9	V2	T2D	M	35.6	H	7.1	51	HP17117-01 T2D	NA	Oral_meds	90	95	Cerebrovascular/stroke	-	Obese	Delta|T2D
MS17001_CACAGTAGTCTAGAGG	Beta	MS17001	20313.5	3752	4.99951	2	V2	T2D	M	35.6	H	7.1	51	HP17117-01 T2D	NA	Oral_meds	90	95	Cerebrovascular/stroke	-	Obese	Beta|T2D
MS17001_CACAGTAGTGCAGTAG	Alpha	MS17001	12174.5	2929	4.4489	0	V2	T2D	M	35.6	H	7.1	51	HP17117-01 T2D	NA	Oral_meds	90	95	Cerebrovascular/stroke	-	Obese	Alpha|T2D
MS17001_CACAGTAGTTATGTGC	Beta	MS17001	11028.8	2984	5.76837	2	V2	T2D	M	35.6	H	7.1	51	HP17117-01 T2D	NA	Oral_meds	90	95	Cerebrovascular/stroke	-	Obese	Beta|T2D
MS17001_CACAGTATCATATCGG	Beta	MS17001	18750.5	3841	4.61065	19	V2	T2D	M	35.6	H	7.1	51	HP17117-01 T2D	NA	Oral_meds	90	95	Cerebrovascular/stroke	-	Obese	Beta|T2D
MS17001_CACAGTATCTATGTGG	Alpha	MS17001	10256.3	1868	4.83581	13	V2	T2D	M	35.6	H	7.1	51	HP17117-01 T2D	NA	Oral_meds	90	95	Cerebrovascular/stroke	-	Obese	Alpha|T2D
MS17001_CACAGTATCTTGAGAC	Alpha	MS17001	11513.2	2667	0.568068	17	V2	T2D	M	35.6	H	7.1	51	HP17117-01 T2D	NA	Oral_meds	90	95	Cerebrovascular/stroke	-	Obese	Alpha|T2D
MS17001_CACATAGAGGACAGAA	Beta	MS17001	12543	2418	5.79831	12	V2	T2D	M	35.6	H	7.1	51	HP17117-01 T2D	NA	Oral_meds	90	95	Cerebrovascular/stroke	-	Obese	Beta|T2D
MS17001_CACATAGAGGTCATCT	Ductal	MS17001	13561.9	3807	3.74631	5	V2	T2D	M	35.6	H	7.1	51	HP17117-01 T2D	NA	Oral_meds	90	95	Cerebrovascular/stroke	-	Obese	Ductal|T2D
MS17001_CACATAGCACTCAGGC	Beta	MS17001	18121.2	3485	4.46438	1	V2	T2D	M	35.6	H	7.1	51	HP17117-01 T2D	NA	Oral_meds	90	95	Cerebrovascular/stroke	-	Obese	Beta|T2D
MS17001_CACATAGCAGTGAGTG	Ductal	MS17001	15757.6	3720	5.93842	5	V2	T2D	M	35.6	H	7.1	51	HP17117-01 T2D	NA	Oral_meds	90	95	Cerebrovascular/stroke	-	Obese	Ductal|T2D
MS17001_CACATAGTCGCCATAA	Alpha	MS17001	12072.9	3310	4.41421	0	V2	T2D	M	35.6	H	7.1	51	HP17117-01 T2D	NA	Oral_meds	90	95	Cerebrovascular/stroke	-	Obese	Alpha|T2D
MS17001_CACATTTAGCAAATCA	Beta	MS17001	19508.9	4034	4.54459	2	V2	T2D	M	35.6	H	7.1	51	HP17117-01 T2D	NA	Oral_meds	90	95	Cerebrovascular/stroke	-	Obese	Beta|T2D
MS17001_CACATTTAGCAGACTG	Beta	MS17001	11166.6	2846	9.12956	8	V2	T2D	M	35.6	H	7.1	51	HP17117-01 T2D	NA	Oral_meds	90	95	Cerebrovascular/stroke	-	Obese	Beta|T2D
MS17001_CACATTTAGTACTTGC	Beta	MS17001	17458.1	4035	8.47424	2	V2	T2D	M	35.6	H	7.1	51	HP17117-01 T2D	NA	Oral_meds	90	95	Cerebrovascular/stroke	-	Obese	Beta|T2D
MS17001_CACATTTAGTGGCACA	Alpha	MS17001	14867.2	3442	0.773286	17	V2	T2D	M	35.6	H	7.1	51	HP17117-01 T2D	NA	Oral_meds	90	95	Cerebrovascular/stroke	-	Obese	Alpha|T2D
MS17001_CACATTTCACATTAGC	Alpha	MS17001	6719.87	1698	4.9234	13	V2	T2D	M	35.6	H	7.1	51	HP17117-01 T2D	NA	Oral_meds	90	95	Cerebrovascular/stroke	-	Obese	Alpha|T2D
MS17001_CACATTTCACCGCTAG	Alpha	MS17001	15199.3	3836	3.92623	0	V2	T2D	M	35.6	H	7.1	51	HP17117-01 T2D	NA	Oral_meds	90	95	Cerebrovascular/stroke	-	Obese	Alpha|T2D
MS17001_CACATTTTCAGTCAGT	Proliferating_Alpha	MS17001	11958.5	2174	6.63781	28	V2	T2D	M	35.6	H	7.1	51	HP17117-01 T2D	NA	Oral_meds	90	95	Cerebrovascular/stroke	-	Obese	Proliferating_Alpha|T2D
MS17001_CACATTTTCAGTTCGA	Alpha	MS17001	13960.1	3247	3.09667	4	V2	T2D	M	35.6	H	7.1	51	HP17117-01 T2D	NA	Oral_meds	90	95	Cerebrovascular/stroke	-	Obese	Alpha|T2D
MS17001_CACATTTTCCTCGCAT	Beta	MS17001	32581.6	5459	8.601	2	V2	T2D	M	35.6	H	7.1	51	HP17117-01 T2D	NA	Oral_meds	90	95	Cerebrovascular/stroke	-	Obese	Beta|T2D
MS17001_CACATTTTCGTAGGAG	Alpha	MS17001	7391.85	1595	6.41695	13	V2	T2D	M	35.6	H	7.1	51	HP17117-01 T2D	NA	Oral_meds	90	95	Cerebrovascular/stroke	-	Obese	Alpha|T2D
MS17001_CACATTTTCTGAAAGA	Alpha	MS17001	14420.2	3626	2.78745	6	V2	T2D	M	35.6	H	7.1	51	HP17117-01 T2D	NA	Oral_meds	90	95	Cerebrovascular/stroke	-	Obese	Alpha|T2D
MS17001_CACATTTTCTGTCAAG	Beta	MS17001	38720.6	5900	9.67612	2	V2	T2D	M	35.6	H	7.1	51	HP17117-01 T2D	NA	Oral_meds	90	95	Cerebrovascular/stroke	-	Obese	Beta|T2D
MS17001_CACATTTTCTTCAACT	Alpha	MS17001	15872.1	3851	3.5549	0	V2	T2D	M	35.6	H	7.1	51	HP17117-01 T2D	NA	Oral_meds	90	95	Cerebrovascular/stroke	-	Obese	Alpha|T2D
MS17001_CACCACTAGGCTCAGA	Endothelial	MS17001	5560.84	2411	4.0203	16	V2	T2D	M	35.6	H	7.1	51	HP17117-01 T2D	NA	Oral_meds	90	95	Cerebrovascular/stroke	-	Obese	Endothelial|T2D
MS17001_CACCACTCACAAGTAA	Alpha	MS17001	20426.3	4057	2.90663	0	V2	T2D	M	35.6	H	7.1	51	HP17117-01 T2D	NA	Oral_meds	90	95	Cerebrovascular/stroke	-	Obese	Alpha|T2D
MS17001_CACCACTGTCTTGTCC	Alpha	MS17001	13176.9	2750	0.757526	17	V2	T2D	M	35.6	H	7.1	51	HP17117-01 T2D	NA	Oral_meds	90	95	Cerebrovascular/stroke	-	Obese	Alpha|T2D
MS17001_CACCACTTCCCATTAT	Alpha	MS17001	13747.5	2881	0.508458	17	V2	T2D	M	35.6	H	7.1	51	HP17117-01 T2D	NA	Oral_meds	90	95	Cerebrovascular/stroke	-	Obese	Alpha|T2D
MS17001_CACCACTTCCCTTGCA	Stellate	MS17001	15269.2	3442	0.727228	11	V2	T2D	M	35.6	H	7.1	51	HP17117-01 T2D	NA	Oral_meds	90	95	Cerebrovascular/stroke	-	Obese	Stellate|T2D
MS17001_CACCAGGAGACTTGAA	Acinar	MS17001	12879.7	2495	1.10728	7	V2	T2D	M	35.6	H	7.1	51	HP17117-01 T2D	NA	Oral_meds	90	95	Cerebrovascular/stroke	-	Obese	Acinar|T2D
MS17001_CACCAGGAGATGTGTA	Beta	MS17001	17891.3	3629	5.30997	2	V2	T2D	M	35.6	H	7.1	51	HP17117-01 T2D	NA	Oral_meds	90	95	Cerebrovascular/stroke	-	Obese	Beta|T2D
MS17001_CACCAGGCACGAAACG	Alpha	MS17001	12022.7	3346	3.33436	4	V2	T2D	M	35.6	H	7.1	51	HP17117-01 T2D	NA	Oral_meds	90	95	Cerebrovascular/stroke	-	Obese	Alpha|T2D
MS17001_CACCAGGCAGCTGTGC	Alpha	MS17001	10110.6	1849	5.84162	13	V2	T2D	M	35.6	H	7.1	51	HP17117-01 T2D	NA	Oral_meds	90	95	Cerebrovascular/stroke	-	Obese	Alpha|T2D
MS17001_CACCAGGGTGCGATAG	Alpha	MS17001	16789.8	3476	1.22344	6	V2	T2D	M	35.6	H	7.1	51	HP17117-01 T2D	NA	Oral_meds	90	95	Cerebrovascular/stroke	-	Obese	Alpha|T2D
MS17001_CACCAGGTCGAATGCT	Beta	MS17001	35312.5	5595	7.24609	2	V2	T2D	M	35.6	H	7.1	51	HP17117-01 T2D	NA	Oral_meds	90	95	Cerebrovascular/stroke	-	Obese	Beta|T2D
MS17001_CACCTTGAGGCGTACA	Immune	MS17001	29651.5	5025	4.20303	25	V2	T2D	M	35.6	H	7.1	51	HP17117-01 T2D	NA	Oral_meds	90	95	Cerebrovascular/stroke	-	Obese	Immune|T2D
MS17001_CACCTTGCACATGTGT	Acinar	MS17001	18352.7	3836	2.38469	7	V2	T2D	M	35.6	H	7.1	51	HP17117-01 T2D	NA	Oral_meds	90	95	Cerebrovascular/stroke	-	Obese	Acinar|T2D
MS17001_CACCTTGGTGCGATAG	Ductal	MS17001	10098.6	3114	3.54962	5	V2	T2D	M	35.6	H	7.1	51	HP17117-01 T2D	NA	Oral_meds	90	95	Cerebrovascular/stroke	-	Obese	Ductal|T2D
MS17001_CACCTTGGTTAGTGGG	Beta	MS17001	16860.5	3420	6.46961	2	V2	T2D	M	35.6	H	7.1	51	HP17117-01 T2D	NA	Oral_meds	90	95	Cerebrovascular/stroke	-	Obese	Beta|T2D
MS17001_CACCTTGTCAGTCCCT	Beta	MS17001	37888.4	5746	6.30228	2	V2	T2D	M	35.6	H	7.1	51	HP17117-01 T2D	NA	Oral_meds	90	95	Cerebrovascular/stroke	-	Obese	Beta|T2D
MS17001_CACCTTGTCAGTTAGC	Alpha	MS17001	5250.13	1483	11.0233	13	V2	T2D	M	35.6	H	7.1	51	HP17117-01 T2D	NA	Oral_meds	90	95	Cerebrovascular/stroke	-	Obese	Alpha|T2D
MS17001_CACCTTGTCCGCGGTA	Alpha	MS17001	8709.35	2542	4.0744	0	V2	T2D	M	35.6	H	7.1	51	HP17117-01 T2D	NA	Oral_meds	90	95	Cerebrovascular/stroke	-	Obese	Alpha|T2D
MS17001_CACTCCAAGAATCTCC	Alpha	MS17001	11936.4	2997	2.99352	0	V2	T2D	M	35.6	H	7.1	51	HP17117-01 T2D	NA	Oral_meds	90	95	Cerebrovascular/stroke	-	Obese	Alpha|T2D
MS17001_CACTCCAAGCTAGCCC	Ductal	MS17001	8659.7	2705	4.34135	5	V2	T2D	M	35.6	H	7.1	51	HP17117-01 T2D	NA	Oral_meds	90	95	Cerebrovascular/stroke	-	Obese	Ductal|T2D
MS17001_CACTCCACACAAGACG	Stellate	MS17001	15462.4	3521	0.664698	11	V2	T2D	M	35.6	H	7.1	51	HP17117-01 T2D	NA	Oral_meds	90	95	Cerebrovascular/stroke	-	Obese	Stellate|T2D
MS17001_CACTCCACACCAACCG	Beta	MS17001	28738	4799	6.62977	2	V2	T2D	M	35.6	H	7.1	51	HP17117-01 T2D	NA	Oral_meds	90	95	Cerebrovascular/stroke	-	Obese	Beta|T2D
MS17001_CACTCCACATGGGAAC	Alpha	MS17001	14386	3198	3.73063	4	V2	T2D	M	35.6	H	7.1	51	HP17117-01 T2D	NA	Oral_meds	90	95	Cerebrovascular/stroke	-	Obese	Alpha|T2D
MS17001_CACTCCAGTCTAGAGG	Alpha	MS17001	5223.34	1521	10.7735	13	V2	T2D	M	35.6	H	7.1	51	HP17117-01 T2D	NA	Oral_meds	90	95	Cerebrovascular/stroke	-	Obese	Alpha|T2D
MS17001_CACTCCAGTGCGCTTG	Beta	MS17001	16025.7	2620	16.1793	12	V2	T2D	M	35.6	H	7.1	51	HP17117-01 T2D	NA	Oral_meds	90	95	Cerebrovascular/stroke	-	Obese	Beta|T2D
MS17001_CACTCCATCAACGGCC	Ductal	MS17001	11982.6	3165	2.50681	5	V2	T2D	M	35.6	H	7.1	51	HP17117-01 T2D	NA	Oral_meds	90	95	Cerebrovascular/stroke	-	Obese	Ductal|T2D
MS17001_CACTCCATCCGCGCAA	Alpha	MS17001	18450	3944	3.99675	0	V2	T2D	M	35.6	H	7.1	51	HP17117-01 T2D	NA	Oral_meds	90	95	Cerebrovascular/stroke	-	Obese	Alpha|T2D
MS17001_CACTCCATCGGTGTTA	Alpha	MS17001	15340.7	2827	1.39025	6	V2	T2D	M	35.6	H	7.1	51	HP17117-01 T2D	NA	Oral_meds	90	95	Cerebrovascular/stroke	-	Obese	Alpha|T2D
MS17001_CAGAATCAGAAAGTGG	Stellate	MS17001	9674.41	2875	1.95717	11	V2	T2D	M	35.6	H	7.1	51	HP17117-01 T2D	NA	Oral_meds	90	95	Cerebrovascular/stroke	-	Obese	Stellate|T2D
MS17001_CAGAATCAGAACAACT	Beta	MS17001	26230.7	4954	7.59555	3	V2	T2D	M	35.6	H	7.1	51	HP17117-01 T2D	NA	Oral_meds	90	95	Cerebrovascular/stroke	-	Obese	Beta|T2D
MS17001_CAGAATCAGTGGGATC	Beta	MS17001	14258	3604	6.77978	1	V2	T2D	M	35.6	H	7.1	51	HP17117-01 T2D	NA	Oral_meds	90	95	Cerebrovascular/stroke	-	Obese	Beta|T2D
MS17001_CAGAATCCAACTTGAC	Alpha	MS17001	14414.9	3909	2.4901	0	V2	T2D	M	35.6	H	7.1	51	HP17117-01 T2D	NA	Oral_meds	90	95	Cerebrovascular/stroke	-	Obese	Alpha|T2D
MS17001_CAGAATCTCATCTGTT	Immune	MS17001	10173.8	2924	5.4694	25	V2	T2D	M	35.6	H	7.1	51	HP17117-01 T2D	NA	Oral_meds	90	95	Cerebrovascular/stroke	-	Obese	Immune|T2D
MS17001_CAGAATCTCCAAAGTC	Alpha	MS17001	18926.2	4022	4.37183	0	V2	T2D	M	35.6	H	7.1	51	HP17117-01 T2D	NA	Oral_meds	90	95	Cerebrovascular/stroke	-	Obese	Alpha|T2D
MS17001_CAGAATCTCTGTCCGT	Alpha	MS17001	18771.1	4010	3.86337	0	V2	T2D	M	35.6	H	7.1	51	HP17117-01 T2D	NA	Oral_meds	90	95	Cerebrovascular/stroke	-	Obese	Alpha|T2D
MS17001_CAGAGAGAGGCAATTA	Stellate	MS17001	35056.3	5342	3.26425	11	V2	T2D	M	35.6	H	7.1	51	HP17117-01 T2D	NA	Oral_meds	90	95	Cerebrovascular/stroke	-	Obese	Stellate|T2D
MS17001_CAGAGAGAGGCCGAAT	Beta	MS17001	20644.7	4306	6.94749	2	V2	T2D	M	35.6	H	7.1	51	HP17117-01 T2D	NA	Oral_meds	90	95	Cerebrovascular/stroke	-	Obese	Beta|T2D
MS17001_CAGAGAGAGTGCTGCC	Alpha	MS17001	22094.9	3869	3.55894	0	V2	T2D	M	35.6	H	7.1	51	HP17117-01 T2D	NA	Oral_meds	90	95	Cerebrovascular/stroke	-	Obese	Alpha|T2D
MS17001_CAGAGAGCAATCGGTT	Endothelial	MS17001	10695.2	3354	2.96956	16	V2	T2D	M	35.6	H	7.1	51	HP17117-01 T2D	NA	Oral_meds	90	95	Cerebrovascular/stroke	-	Obese	Endothelial|T2D
MS17001_CAGAGAGCACTGTCGG	Ductal	MS17001	7794.82	2937	14.6923	5	V2	T2D	M	35.6	H	7.1	51	HP17117-01 T2D	NA	Oral_meds	90	95	Cerebrovascular/stroke	-	Obese	Ductal|T2D
MS17001_CAGAGAGGTACCTACA	Alpha	MS17001	15484	3729	4.93473	0	V2	T2D	M	35.6	H	7.1	51	HP17117-01 T2D	NA	Oral_meds	90	95	Cerebrovascular/stroke	-	Obese	Alpha|T2D
MS17001_CAGAGAGGTCCGAGTC	Alpha	MS17001	13778.6	2292	0.486613	0	V2	T2D	M	35.6	H	7.1	51	HP17117-01 T2D	NA	Oral_meds	90	95	Cerebrovascular/stroke	-	Obese	Alpha|T2D
MS17001_CAGAGAGGTCTGCCAG	Alpha	MS17001	16261.7	3018	2.89219	4	V2	T2D	M	35.6	H	7.1	51	HP17117-01 T2D	NA	Oral_meds	90	95	Cerebrovascular/stroke	-	Obese	Alpha|T2D
MS17001_CAGAGAGTCGGCTTGG	Gamma	MS17001	15352.7	3506	4.25681	15	V2	T2D	M	35.6	H	7.1	51	HP17117-01 T2D	NA	Oral_meds	90	95	Cerebrovascular/stroke	-	Obese	Gamma|T2D
MS17001_CAGAGAGTCTACTATC	Alpha	MS17001	7206.38	1774	9.1032	13	V2	T2D	M	35.6	H	7.1	51	HP17117-01 T2D	NA	Oral_meds	90	95	Cerebrovascular/stroke	-	Obese	Alpha|T2D
MS17001_CAGAGAGTCTTTAGTC	Beta	MS17001	23040.2	4358	7.87197	3	V2	T2D	M	35.6	H	7.1	51	HP17117-01 T2D	NA	Oral_meds	90	95	Cerebrovascular/stroke	-	Obese	Beta|T2D
MS17001_CAGATCAAGAGATGAG	Beta	MS17001	27350	4678	15.0804	2	V2	T2D	M	35.6	H	7.1	51	HP17117-01 T2D	NA	Oral_meds	90	95	Cerebrovascular/stroke	-	Obese	Beta|T2D
MS17001_CAGATCAAGCGCTTAT	Stellate	MS17001	12408.9	3264	0.662822	11	V2	T2D	M	35.6	H	7.1	51	HP17117-01 T2D	NA	Oral_meds	90	95	Cerebrovascular/stroke	-	Obese	Stellate|T2D
MS17001_CAGATCAAGTCCCACG	Gamma	MS17001	7326.02	2244	6.08998	15	V2	T2D	M	35.6	H	7.1	51	HP17117-01 T2D	NA	Oral_meds	90	95	Cerebrovascular/stroke	-	Obese	Gamma|T2D
MS17001_CAGATCACATATACCG	Alpha	MS17001	13383.7	3295	3.73416	0	V2	T2D	M	35.6	H	7.1	51	HP17117-01 T2D	NA	Oral_meds	90	95	Cerebrovascular/stroke	-	Obese	Alpha|T2D
MS17001_CAGATCAGTCGCGTGT	Alpha	MS17001	8083.97	2389	5.32407	13	V2	T2D	M	35.6	H	7.1	51	HP17117-01 T2D	NA	Oral_meds	90	95	Cerebrovascular/stroke	-	Obese	Alpha|T2D
MS17001_CAGATCATCAACCATG	Alpha	MS17001	15527.4	3091	2.61815	6	V2	T2D	M	35.6	H	7.1	51	HP17117-01 T2D	NA	Oral_meds	90	95	Cerebrovascular/stroke	-	Obese	Alpha|T2D
MS17001_CAGATCATCCAAACTG	Delta	MS17001	34133.7	5065	6.07141	9	V2	T2D	M	35.6	H	7.1	51	HP17117-01 T2D	NA	Oral_meds	90	95	Cerebrovascular/stroke	-	Obese	Delta|T2D
MS17001_CAGATCATCGTTTATC	Stellate	MS17001	7966.63	2778	1.78397	22	V2	T2D	M	35.6	H	7.1	51	HP17117-01 T2D	NA	Oral_meds	90	95	Cerebrovascular/stroke	-	Obese	Stellate|T2D
MS17001_CAGCAGCCAGTCAGCC	Stellate	MS17001	32353	5369	3.46203	11	V2	T2D	M	35.6	H	7.1	51	HP17117-01 T2D	NA	Oral_meds	90	95	Cerebrovascular/stroke	-	Obese	Stellate|T2D
MS17001_CAGCAGCGTAACGCGA	Alpha	MS17001	14056.3	2857	1.56705	17	V2	T2D	M	35.6	H	7.1	51	HP17117-01 T2D	NA	Oral_meds	90	95	Cerebrovascular/stroke	-	Obese	Alpha|T2D
MS17001_CAGCAGCGTCTGCAAT	Beta	MS17001	20098.3	3654	4.28511	8	V2	T2D	M	35.6	H	7.1	51	HP17117-01 T2D	NA	Oral_meds	90	95	Cerebrovascular/stroke	-	Obese	Beta|T2D
MS17001_CAGCAGCTCACCTTAT	Alpha	MS17001	20548.2	4085	4.05006	0	V2	T2D	M	35.6	H	7.1	51	HP17117-01 T2D	NA	Oral_meds	90	95	Cerebrovascular/stroke	-	Obese	Alpha|T2D
MS17001_CAGCATACAATAGCAA	Stellate	MS17001	6426.84	2162	1.75799	11	V2	T2D	M	35.6	H	7.1	51	HP17117-01 T2D	NA	Oral_meds	90	95	Cerebrovascular/stroke	-	Obese	Stellate|T2D
MS17001_CAGCATAGTGCAACGA	Beta	MS17001	9460.28	2388	7.94962	12	V2	T2D	M	35.6	H	7.1	51	HP17117-01 T2D	NA	Oral_meds	90	95	Cerebrovascular/stroke	-	Obese	Beta|T2D
MS17001_CAGCATATCTCATTCA	Beta	MS17001	44312.8	6222	8.07882	2	V2	T2D	M	35.6	H	7.1	51	HP17117-01 T2D	NA	Oral_meds	90	95	Cerebrovascular/stroke	-	Obese	Beta|T2D
MS17001_CAGCCGAAGAACAACT	Alpha	MS17001	16766.5	3204	2.80899	6	V2	T2D	M	35.6	H	7.1	51	HP17117-01 T2D	NA	Oral_meds	90	95	Cerebrovascular/stroke	-	Obese	Alpha|T2D
MS17001_CAGCCGATCGCTAGCG	Alpha	MS17001	14885.5	3120	2.68249	0	V2	T2D	M	35.6	H	7.1	51	HP17117-01 T2D	NA	Oral_meds	90	95	Cerebrovascular/stroke	-	Obese	Alpha|T2D
MS17001_CAGCCGATCTGCGTAA	Beta	MS17001	24865.1	4705	7.52074	2	V2	T2D	M	35.6	H	7.1	51	HP17117-01 T2D	NA	Oral_meds	90	95	Cerebrovascular/stroke	-	Obese	Beta|T2D
MS17001_CAGCGACAGCTAGTGG	Beta	MS17001	9798.61	1992	3.47777	8	V2	T2D	M	35.6	H	7.1	51	HP17117-01 T2D	NA	Oral_meds	90	95	Cerebrovascular/stroke	-	Obese	Beta|T2D
MS17001_CAGCGACCACCGAAAG	Beta	MS17001	35773.1	5463	5.44094	3	V2	T2D	M	35.6	H	7.1	51	HP17117-01 T2D	NA	Oral_meds	90	95	Cerebrovascular/stroke	-	Obese	Beta|T2D
MS17001_CAGCGACCAGGTCCAC	Stellate	MS17001	35144.8	5618	3.14042	34	V2	T2D	M	35.6	H	7.1	51	HP17117-01 T2D	NA	Oral_meds	90	95	Cerebrovascular/stroke	-	Obese	Stellate|T2D
MS17001_CAGCGACCATTGGCGC	Alpha	MS17001	21857.4	4177	7.69301	0	V2	T2D	M	35.6	H	7.1	51	HP17117-01 T2D	NA	Oral_meds	90	95	Cerebrovascular/stroke	-	Obese	Alpha|T2D
MS17001_CAGCGACGTCTCCATC	Beta	MS17001	29184.6	4770	7.70437	19	V2	T2D	M	35.6	H	7.1	51	HP17117-01 T2D	NA	Oral_meds	90	95	Cerebrovascular/stroke	-	Obese	Beta|T2D
MS17001_CAGCTAAAGCGTGAGT	Delta	MS17001	15272.3	3112	3.59303	9	V2	T2D	M	35.6	H	7.1	51	HP17117-01 T2D	NA	Oral_meds	90	95	Cerebrovascular/stroke	-	Obese	Delta|T2D
MS17001_CAGCTAAAGCTAGCCC	Ductal	MS17001	21344.4	4605	9.94302	5	V2	T2D	M	35.6	H	7.1	51	HP17117-01 T2D	NA	Oral_meds	90	95	Cerebrovascular/stroke	-	Obese	Ductal|T2D
MS17001_CAGCTAAAGTGGTAAT	Beta	MS17001	23438.2	4382	7.32385	2	V2	T2D	M	35.6	H	7.1	51	HP17117-01 T2D	NA	Oral_meds	90	95	Cerebrovascular/stroke	-	Obese	Beta|T2D
MS17001_CAGCTAACACACAGAG	Stellate	MS17001	16969.5	3913	1.10032	11	V2	T2D	M	35.6	H	7.1	51	HP17117-01 T2D	NA	Oral_meds	90	95	Cerebrovascular/stroke	-	Obese	Stellate|T2D
MS17001_CAGCTAACAGCCTGTG	Alpha	MS17001	5209.68	1562	9.3827	13	V2	T2D	M	35.6	H	7.1	51	HP17117-01 T2D	NA	Oral_meds	90	95	Cerebrovascular/stroke	-	Obese	Alpha|T2D
MS17001_CAGCTAAGTAAGTGTA	Alpha	MS17001	7086.94	1625	8.02314	13	V2	T2D	M	35.6	H	7.1	51	HP17117-01 T2D	NA	Oral_meds	90	95	Cerebrovascular/stroke	-	Obese	Alpha|T2D
MS17001_CAGCTAAGTGAAATCA	Stellate	MS17001	14933.6	3518	1.30366	11	V2	T2D	M	35.6	H	7.1	51	HP17117-01 T2D	NA	Oral_meds	90	95	Cerebrovascular/stroke	-	Obese	Stellate|T2D
MS17001_CAGCTAAGTTAGATGA	Alpha	MS17001	11433.9	2495	1.40367	4	V2	T2D	M	35.6	H	7.1	51	HP17117-01 T2D	NA	Oral_meds	90	95	Cerebrovascular/stroke	-	Obese	Alpha|T2D
MS17001_CAGCTAATCCTTGGTC	Stellate	MS17001	11150.1	3089	1.04944	11	V2	T2D	M	35.6	H	7.1	51	HP17117-01 T2D	NA	Oral_meds	90	95	Cerebrovascular/stroke	-	Obese	Stellate|T2D
MS17001_CAGCTGGAGAAGAAGC	Alpha	MS17001	11847.2	1855	5.85805	13	V2	T2D	M	35.6	H	7.1	51	HP17117-01 T2D	NA	Oral_meds	90	95	Cerebrovascular/stroke	-	Obese	Alpha|T2D
MS17001_CAGCTGGAGCCGCCTA	Beta	MS17001	20026.8	3792	4.36255	2	V2	T2D	M	35.6	H	7.1	51	HP17117-01 T2D	NA	Oral_meds	90	95	Cerebrovascular/stroke	-	Obese	Beta|T2D
MS17001_CAGCTGGAGCGTAGTG	Beta	MS17001	11480.3	2259	13.2886	12	V2	T2D	M	35.6	H	7.1	51	HP17117-01 T2D	NA	Oral_meds	90	95	Cerebrovascular/stroke	-	Obese	Beta|T2D
MS17001_CAGCTGGAGCTAGTCT	Alpha	MS17001	13472.2	2746	3.40534	4	V2	T2D	M	35.6	H	7.1	51	HP17117-01 T2D	NA	Oral_meds	90	95	Cerebrovascular/stroke	-	Obese	Alpha|T2D
MS17001_CAGCTGGAGCTAGTTC	Beta	MS17001	14118.8	3298	5.96556	2	V2	T2D	M	35.6	H	7.1	51	HP17117-01 T2D	NA	Oral_meds	90	95	Cerebrovascular/stroke	-	Obese	Beta|T2D
MS17001_CAGCTGGAGGTGATTA	Gamma	MS17001	26856.5	5003	6.00158	15	V2	T2D	M	35.6	H	7.1	51	HP17117-01 T2D	NA	Oral_meds	90	95	Cerebrovascular/stroke	-	Obese	Gamma|T2D
MS17001_CAGCTGGCAGCATACT	Alpha	MS17001	11627	1712	3.91107	13	V2	T2D	M	35.6	H	7.1	51	HP17117-01 T2D	NA	Oral_meds	90	95	Cerebrovascular/stroke	-	Obese	Alpha|T2D
MS17001_CAGCTGGGTCCATCCT	Beta	MS17001	18757.3	4181	8.09514	2	V2	T2D	M	35.6	H	7.1	51	HP17117-01 T2D	NA	Oral_meds	90	95	Cerebrovascular/stroke	-	Obese	Beta|T2D
MS17001_CAGCTGGGTCCGTGAC	Alpha	MS17001	15987.8	3609	3.27767	0	V2	T2D	M	35.6	H	7.1	51	HP17117-01 T2D	NA	Oral_meds	90	95	Cerebrovascular/stroke	-	Obese	Alpha|T2D
MS17001_CAGCTGGTCCCAAGTA	Endothelial	MS17001	10080.6	3360	2.40047	16	V2	T2D	M	35.6	H	7.1	51	HP17117-01 T2D	NA	Oral_meds	90	95	Cerebrovascular/stroke	-	Obese	Endothelial|T2D
MS17001_CAGGTGCAGAGGACGG	Alpha	MS17001	13300.1	3228	3.6036	0	V2	T2D	M	35.6	H	7.1	51	HP17117-01 T2D	NA	Oral_meds	90	95	Cerebrovascular/stroke	-	Obese	Alpha|T2D
MS17001_CAGGTGCAGTGCCAGA	Delta	MS17001	18500.3	3482	4.35879	9	V2	T2D	M	35.6	H	7.1	51	HP17117-01 T2D	NA	Oral_meds	90	95	Cerebrovascular/stroke	-	Obese	Delta|T2D
MS17001_CAGGTGCTCGGTCTAA	Ductal	MS17001	10089.5	3091	4.40657	5	V2	T2D	M	35.6	H	7.1	51	HP17117-01 T2D	NA	Oral_meds	90	95	Cerebrovascular/stroke	-	Obese	Ductal|T2D
MS17001_CAGTAACAGGCTCAGA	Alpha	MS17001	20486.2	3948	3.60038	6	V2	T2D	M	35.6	H	7.1	51	HP17117-01 T2D	NA	Oral_meds	90	95	Cerebrovascular/stroke	-	Obese	Alpha|T2D
MS17001_CAGTAACGTAAGTTCC	Beta	MS17001	10330.5	3041	5.56385	2	V2	T2D	M	35.6	H	7.1	51	HP17117-01 T2D	NA	Oral_meds	90	95	Cerebrovascular/stroke	-	Obese	Beta|T2D
MS17001_CAGTAACGTGGGTCAA	Beta	MS17001	10305.8	2330	9.88833	12	V2	T2D	M	35.6	H	7.1	51	HP17117-01 T2D	NA	Oral_meds	90	95	Cerebrovascular/stroke	-	Obese	Beta|T2D
MS17001_CAGTAACGTGGTCTCG	Alpha	MS17001	4409.72	1628	2.63584	13	V2	T2D	M	35.6	H	7.1	51	HP17117-01 T2D	NA	Oral_meds	90	95	Cerebrovascular/stroke	-	Obese	Alpha|T2D
MS17001_CAGTAACGTTCCCGAG	Alpha	MS17001	8907.02	1669	2.62067	17	V2	T2D	M	35.6	H	7.1	51	HP17117-01 T2D	NA	Oral_meds	90	95	Cerebrovascular/stroke	-	Obese	Alpha|T2D
MS17001_CAGTAACTCCAGTAGT	Stellate	MS17001	18183.1	3779	0.188766	11	V2	T2D	M	35.6	H	7.1	51	HP17117-01 T2D	NA	Oral_meds	90	95	Cerebrovascular/stroke	-	Obese	Stellate|T2D
MS17001_CAGTAACTCGTTACAG	Beta	MS17001	25967.2	4868	8.04774	2	V2	T2D	M	35.6	H	7.1	51	HP17117-01 T2D	NA	Oral_meds	90	95	Cerebrovascular/stroke	-	Obese	Beta|T2D
MS17001_CAGTAACTCTCGCATC	Endothelial	MS17001	7000.1	2634	0.205068	16	V2	T2D	M	35.6	H	7.1	51	HP17117-01 T2D	NA	Oral_meds	90	95	Cerebrovascular/stroke	-	Obese	Endothelial|T2D
MS17001_CAGTAACTCTGTTTGT	Alpha	MS17001	16738.8	3431	4.36056	0	V2	T2D	M	35.6	H	7.1	51	HP17117-01 T2D	NA	Oral_meds	90	95	Cerebrovascular/stroke	-	Obese	Alpha|T2D
MS17001_CAGTCCTAGAAACCTA	Beta	MS17001	38520.1	6026	8.88974	2	V2	T2D	M	35.6	H	7.1	51	HP17117-01 T2D	NA	Oral_meds	90	95	Cerebrovascular/stroke	-	Obese	Beta|T2D
MS17001_CAGTCCTAGACCTTTG	Beta	MS17001	51673.7	6618	7.42644	2	V2	T2D	M	35.6	H	7.1	51	HP17117-01 T2D	NA	Oral_meds	90	95	Cerebrovascular/stroke	-	Obese	Beta|T2D
MS17001_CAGTCCTAGAGTGACC	Beta	MS17001	32012.1	5195	8.33621	2	V2	T2D	M	35.6	H	7.1	51	HP17117-01 T2D	NA	Oral_meds	90	95	Cerebrovascular/stroke	-	Obese	Beta|T2D
MS17001_CAGTCCTAGCTCAACT	Alpha	MS17001	16089.9	3675	3.76285	0	V2	T2D	M	35.6	H	7.1	51	HP17117-01 T2D	NA	Oral_meds	90	95	Cerebrovascular/stroke	-	Obese	Alpha|T2D
MS17001_CAGTCCTAGGCTAGCA	Stellate	MS17001	27484	4804	2.5086	11	V2	T2D	M	35.6	H	7.1	51	HP17117-01 T2D	NA	Oral_meds	90	95	Cerebrovascular/stroke	-	Obese	Stellate|T2D
MS17001_CAGTCCTCAAACAACA	Alpha	MS17001	25200.5	5137	5.23437	0	V2	T2D	M	35.6	H	7.1	51	HP17117-01 T2D	NA	Oral_meds	90	95	Cerebrovascular/stroke	-	Obese	Alpha|T2D
MS17001_CAGTCCTCAGAGCCAA	Alpha	MS17001	15879.3	3760	3.3464	0	V2	T2D	M	35.6	H	7.1	51	HP17117-01 T2D	NA	Oral_meds	90	95	Cerebrovascular/stroke	-	Obese	Alpha|T2D
MS17001_CAGTCCTCAGTCGTGC	Alpha	MS17001	19045.6	4029	5.65555	0	V2	T2D	M	35.6	H	7.1	51	HP17117-01 T2D	NA	Oral_meds	90	95	Cerebrovascular/stroke	-	Obese	Alpha|T2D
MS17001_CAGTCCTCATGTCTCC	Alpha	MS17001	17207.4	3979	4.74803	0	V2	T2D	M	35.6	H	7.1	51	HP17117-01 T2D	NA	Oral_meds	90	95	Cerebrovascular/stroke	-	Obese	Alpha|T2D
MS17001_CAGTCCTGTAGGGTAC	Stellate	MS17001	20549.8	4165	1.66169	11	V2	T2D	M	35.6	H	7.1	51	HP17117-01 T2D	NA	Oral_meds	90	95	Cerebrovascular/stroke	-	Obese	Stellate|T2D
MS17001_CAGTCCTGTCCGCTGA	Stellate	MS17001	10815.7	3266	0.636452	11	V2	T2D	M	35.6	H	7.1	51	HP17117-01 T2D	NA	Oral_meds	90	95	Cerebrovascular/stroke	-	Obese	Stellate|T2D
MS17001_CAGTCCTGTCGTCTTC	Beta	MS17001	12646.7	3201	6.78451	2	V2	T2D	M	35.6	H	7.1	51	HP17117-01 T2D	NA	Oral_meds	90	95	Cerebrovascular/stroke	-	Obese	Beta|T2D
MS17001_CAGTCCTGTGTTCGAT	Beta	MS17001	28064.3	5127	9.85481	2	V2	T2D	M	35.6	H	7.1	51	HP17117-01 T2D	NA	Oral_meds	90	95	Cerebrovascular/stroke	-	Obese	Beta|T2D
MS17001_CAGTCCTGTTACCAGT	Beta	MS17001	18774.7	3042	7.83308	12	V2	T2D	M	35.6	H	7.1	51	HP17117-01 T2D	NA	Oral_meds	90	95	Cerebrovascular/stroke	-	Obese	Beta|T2D
MS17001_CAGTCCTGTTACGACT	Beta	MS17001	16423.7	2315	10.313	12	V2	T2D	M	35.6	H	7.1	51	HP17117-01 T2D	NA	Oral_meds	90	95	Cerebrovascular/stroke	-	Obese	Beta|T2D
MS17001_CAGTCCTGTTTGTTTC	Beta	MS17001	16638.6	3722	5.14243	2	V2	T2D	M	35.6	H	7.1	51	HP17117-01 T2D	NA	Oral_meds	90	95	Cerebrovascular/stroke	-	Obese	Beta|T2D
MS17001_CAGTCCTTCCGAAGAG	Alpha	MS17001	12626.2	3070	4.30658	0	V2	T2D	M	35.6	H	7.1	51	HP17117-01 T2D	NA	Oral_meds	90	95	Cerebrovascular/stroke	-	Obese	Alpha|T2D
MS17001_CATATGGAGCGCCTTG	Stellate	MS17001	18142.3	3957	0.772142	11	V2	T2D	M	35.6	H	7.1	51	HP17117-01 T2D	NA	Oral_meds	90	95	Cerebrovascular/stroke	-	Obese	Stellate|T2D
MS17001_CATATGGAGTGATCGG	Beta	MS17001	14667.4	3365	3.84667	2	V2	T2D	M	35.6	H	7.1	51	HP17117-01 T2D	NA	Oral_meds	90	95	Cerebrovascular/stroke	-	Obese	Beta|T2D
MS17001_CATATGGAGTGGGCTA	Beta	MS17001	27256.8	4601	5.3854	2	V2	T2D	M	35.6	H	7.1	51	HP17117-01 T2D	NA	Oral_meds	90	95	Cerebrovascular/stroke	-	Obese	Beta|T2D
MS17001_CATATGGCATGAGCGA	Alpha	MS17001	16524.2	3763	3.88278	0	V2	T2D	M	35.6	H	7.1	51	HP17117-01 T2D	NA	Oral_meds	90	95	Cerebrovascular/stroke	-	Obese	Alpha|T2D
MS17001_CATATGGGTGACTACT	Ductal	MS17001	26516.7	4776	5.34839	14	V2	T2D	M	35.6	H	7.1	51	HP17117-01 T2D	NA	Oral_meds	90	95	Cerebrovascular/stroke	-	Obese	Ductal|T2D
MS17001_CATATGGGTGCCTGGT	Alpha	MS17001	17424.6	3140	1.2736	6	V2	T2D	M	35.6	H	7.1	51	HP17117-01 T2D	NA	Oral_meds	90	95	Cerebrovascular/stroke	-	Obese	Alpha|T2D
MS17001_CATATTCAGTACGTTC	Alpha	MS17001	4998.7	1651	12.1768	13	V2	T2D	M	35.6	H	7.1	51	HP17117-01 T2D	NA	Oral_meds	90	95	Cerebrovascular/stroke	-	Obese	Alpha|T2D
MS17001_CATATTCCAAGCCGCT	Beta	MS17001	12805	3479	4.99319	2	V2	T2D	M	35.6	H	7.1	51	HP17117-01 T2D	NA	Oral_meds	90	95	Cerebrovascular/stroke	-	Obese	Beta|T2D
MS17001_CATATTCCAGAAGCAC	Ductal	MS17001	10202.2	3023	4.82229	5	V2	T2D	M	35.6	H	7.1	51	HP17117-01 T2D	NA	Oral_meds	90	95	Cerebrovascular/stroke	-	Obese	Ductal|T2D
MS17001_CATATTCGTAGAGCTG	Alpha	MS17001	13688.6	3283	3.4969	0	V2	T2D	M	35.6	H	7.1	51	HP17117-01 T2D	NA	Oral_meds	90	95	Cerebrovascular/stroke	-	Obese	Alpha|T2D
MS17001_CATATTCGTATAAACG	Beta	MS17001	16456.1	3633	4.20183	2	V2	T2D	M	35.6	H	7.1	51	HP17117-01 T2D	NA	Oral_meds	90	95	Cerebrovascular/stroke	-	Obese	Beta|T2D
MS17001_CATATTCTCGCTAGCG	Beta	MS17001	14334.9	2962	2.39623	3	V2	T2D	M	35.6	H	7.1	51	HP17117-01 T2D	NA	Oral_meds	90	95	Cerebrovascular/stroke	-	Obese	Beta|T2D
MS17001_CATCAAGAGATATACG	Alpha	MS17001	8386.92	1703	5.21761	13	V2	T2D	M	35.6	H	7.1	51	HP17117-01 T2D	NA	Oral_meds	90	95	Cerebrovascular/stroke	-	Obese	Alpha|T2D
MS17001_CATCAAGAGCCACCTG	Beta	MS17001	9752.19	1493	9.30588	12	V2	T2D	M	35.6	H	7.1	51	HP17117-01 T2D	NA	Oral_meds	90	95	Cerebrovascular/stroke	-	Obese	Beta|T2D
MS17001_CATCAAGCACAGGTTT	Alpha	MS17001	11555.3	3190	3.30536	0	V2	T2D	M	35.6	H	7.1	51	HP17117-01 T2D	NA	Oral_meds	90	95	Cerebrovascular/stroke	-	Obese	Alpha|T2D
MS17001_CATCAAGCATTGTGCA	Alpha	MS17001	29515.4	5100	5.15556	0	V2	T2D	M	35.6	H	7.1	51	HP17117-01 T2D	NA	Oral_meds	90	95	Cerebrovascular/stroke	-	Obese	Alpha|T2D
MS17001_CATCAAGGTGCCTGGT	Beta	MS17001	12156.3	2927	1.49652	3	V2	T2D	M	35.6	H	7.1	51	HP17117-01 T2D	NA	Oral_meds	90	95	Cerebrovascular/stroke	-	Obese	Beta|T2D
MS17001_CATCAAGTCAGCCTAA	Beta	MS17001	22711.2	4391	6.53138	2	V2	T2D	M	35.6	H	7.1	51	HP17117-01 T2D	NA	Oral_meds	90	95	Cerebrovascular/stroke	-	Obese	Beta|T2D
MS17001_CATCAAGTCGAATCCA	Alpha	MS17001	12554.1	3417	0.229652	0	V2	T2D	M	35.6	H	7.1	51	HP17117-01 T2D	NA	Oral_meds	90	95	Cerebrovascular/stroke	-	Obese	Alpha|T2D
MS17001_CATCAAGTCGTGACAT	Beta	MS17001	9584	1984	9.38066	12	V2	T2D	M	35.6	H	7.1	51	HP17117-01 T2D	NA	Oral_meds	90	95	Cerebrovascular/stroke	-	Obese	Beta|T2D
MS17001_CATCAAGTCTCCTATA	Beta	MS17001	16656.7	3638	5.37061	2	V2	T2D	M	35.6	H	7.1	51	HP17117-01 T2D	NA	Oral_meds	90	95	Cerebrovascular/stroke	-	Obese	Beta|T2D
MS17001_CATCAAGTCTTCCTTC	Alpha	MS17001	13290.9	2936	1.70672	4	V2	T2D	M	35.6	H	7.1	51	HP17117-01 T2D	NA	Oral_meds	90	95	Cerebrovascular/stroke	-	Obese	Alpha|T2D
MS17001_CATCAGAAGACTAGAT	Beta	MS17001	12737	3213	6.75609	2	V2	T2D	M	35.6	H	7.1	51	HP17117-01 T2D	NA	Oral_meds	90	95	Cerebrovascular/stroke	-	Obese	Beta|T2D
MS17001_CATCAGAAGATGTGGC	Alpha	MS17001	13431.3	2847	2.76507	4	V2	T2D	M	35.6	H	7.1	51	HP17117-01 T2D	NA	Oral_meds	90	95	Cerebrovascular/stroke	-	Obese	Alpha|T2D
MS17001_CATCAGAAGTCTCCTC	Acinar	MS17001	32416.2	4246	2.39925	7	V2	T2D	M	35.6	H	7.1	51	HP17117-01 T2D	NA	Oral_meds	90	95	Cerebrovascular/stroke	-	Obese	Acinar|T2D
MS17001_CATCAGAGTGTATGGG	Alpha	MS17001	15142.4	3491	2.55066	0	V2	T2D	M	35.6	H	7.1	51	HP17117-01 T2D	NA	Oral_meds	90	95	Cerebrovascular/stroke	-	Obese	Alpha|T2D
MS17001_CATCAGAGTTGCTCCT	Beta	MS17001	21438.6	3954	3.08795	1	V2	T2D	M	35.6	H	7.1	51	HP17117-01 T2D	NA	Oral_meds	90	95	Cerebrovascular/stroke	-	Obese	Beta|T2D
MS17001_CATCAGATCACGATGT	Beta	MS17001	18734.8	4015	5.99199	2	V2	T2D	M	35.6	H	7.1	51	HP17117-01 T2D	NA	Oral_meds	90	95	Cerebrovascular/stroke	-	Obese	Beta|T2D
MS17001_CATCAGATCACTGGGC	Beta	MS17001	10285.7	3003	5.40477	2	V2	T2D	M	35.6	H	7.1	51	HP17117-01 T2D	NA	Oral_meds	90	95	Cerebrovascular/stroke	-	Obese	Beta|T2D
MS17001_CATCAGATCCATGAAC	Beta	MS17001	17281.1	3422	5.62582	2	V2	T2D	M	35.6	H	7.1	51	HP17117-01 T2D	NA	Oral_meds	90	95	Cerebrovascular/stroke	-	Obese	Beta|T2D
MS17001_CATCCACAGACTAAGT	Beta	MS17001	20613.2	3625	3.90851	1	V2	T2D	M	35.6	H	7.1	51	HP17117-01 T2D	NA	Oral_meds	90	95	Cerebrovascular/stroke	-	Obese	Beta|T2D
MS17001_CATCCACAGACTTGAA	Beta	MS17001	24503.6	4057	8.90677	2	V2	T2D	M	35.6	H	7.1	51	HP17117-01 T2D	NA	Oral_meds	90	95	Cerebrovascular/stroke	-	Obese	Beta|T2D
MS17001_CATCCACAGAGTAAGG	Alpha	MS17001	24949.2	4832	4.43793	0	V2	T2D	M	35.6	H	7.1	51	HP17117-01 T2D	NA	Oral_meds	90	95	Cerebrovascular/stroke	-	Obese	Alpha|T2D
MS17001_CATCCACAGCCAGAAC	Beta	MS17001	41223.9	6262	6.51297	2	V2	T2D	M	35.6	H	7.1	51	HP17117-01 T2D	NA	Oral_meds	90	95	Cerebrovascular/stroke	-	Obese	Beta|T2D
MS17001_CATCCACAGCCTCGTG	Alpha	MS17001	13951.9	3351	3.2808	0	V2	T2D	M	35.6	H	7.1	51	HP17117-01 T2D	NA	Oral_meds	90	95	Cerebrovascular/stroke	-	Obese	Alpha|T2D
MS17001_CATCCACAGTACATGA	Alpha	MS17001	5684.28	1742	10.0082	13	V2	T2D	M	35.6	H	7.1	51	HP17117-01 T2D	NA	Oral_meds	90	95	Cerebrovascular/stroke	-	Obese	Alpha|T2D
MS17001_CATCCACAGTACGATA	Beta	MS17001	26622.1	4455	5.94365	2	V2	T2D	M	35.6	H	7.1	51	HP17117-01 T2D	NA	Oral_meds	90	95	Cerebrovascular/stroke	-	Obese	Beta|T2D
MS17001_CATCCACCACGCCAGT	Beta	MS17001	38108.1	5510	8.05097	2	V2	T2D	M	35.6	H	7.1	51	HP17117-01 T2D	NA	Oral_meds	90	95	Cerebrovascular/stroke	-	Obese	Beta|T2D
MS17001_CATCCACCAGCTGGCT	Alpha	MS17001	8139.59	2448	1.50278	17	V2	T2D	M	35.6	H	7.1	51	HP17117-01 T2D	NA	Oral_meds	90	95	Cerebrovascular/stroke	-	Obese	Alpha|T2D
MS17001_CATCCACGTCTGCGGT	Beta	MS17001	44640.7	5921	9.94826	2	V2	T2D	M	35.6	H	7.1	51	HP17117-01 T2D	NA	Oral_meds	90	95	Cerebrovascular/stroke	-	Obese	Beta|T2D
MS17001_CATCCACGTTGTTTGG	Stellate	MS17001	11911.1	3102	0.414659	11	V2	T2D	M	35.6	H	7.1	51	HP17117-01 T2D	NA	Oral_meds	90	95	Cerebrovascular/stroke	-	Obese	Stellate|T2D
MS17001_CATCGAAAGAAGATTC	Alpha	MS17001	9742.27	2792	4.22785	4	V2	T2D	M	35.6	H	7.1	51	HP17117-01 T2D	NA	Oral_meds	90	95	Cerebrovascular/stroke	-	Obese	Alpha|T2D
MS17001_CATCGAAAGAATGTGT	Beta	MS17001	22296.7	3840	7.29799	2	V2	T2D	M	35.6	H	7.1	51	HP17117-01 T2D	NA	Oral_meds	90	95	Cerebrovascular/stroke	-	Obese	Beta|T2D
MS17001_CATCGAAAGTGTACGG	Alpha	MS17001	15098.9	3982	0.336431	17	V2	T2D	M	35.6	H	7.1	51	HP17117-01 T2D	NA	Oral_meds	90	95	Cerebrovascular/stroke	-	Obese	Alpha|T2D
MS17001_CATCGAACATATACCG	Alpha	MS17001	30906.4	5224	4.01917	0	V2	T2D	M	35.6	H	7.1	51	HP17117-01 T2D	NA	Oral_meds	90	95	Cerebrovascular/stroke	-	Obese	Alpha|T2D
MS17001_CATCGAAGTTATCACG	Ductal	MS17001	12871.4	3592	4.46627	5	V2	T2D	M	35.6	H	7.1	51	HP17117-01 T2D	NA	Oral_meds	90	95	Cerebrovascular/stroke	-	Obese	Ductal|T2D
MS17001_CATCGGGAGAATTGTG	Beta	MS17001	3162.22	1524	0.906561	21	V2	T2D	M	35.6	H	7.1	51	HP17117-01 T2D	NA	Oral_meds	90	95	Cerebrovascular/stroke	-	Obese	Beta|T2D
MS17001_CATCGGGAGACAATAC	Alpha	MS17001	14494.9	3127	2.28126	4	V2	T2D	M	35.6	H	7.1	51	HP17117-01 T2D	NA	Oral_meds	90	95	Cerebrovascular/stroke	-	Obese	Alpha|T2D
MS17001_CATCGGGCAGCTGCTG	Alpha	MS17001	17111.7	3940	4.32765	0	V2	T2D	M	35.6	H	7.1	51	HP17117-01 T2D	NA	Oral_meds	90	95	Cerebrovascular/stroke	-	Obese	Alpha|T2D
MS17001_CATCGGGCAGTCGTGC	Alpha	MS17001	17757.3	3053	2.86713	4	V2	T2D	M	35.6	H	7.1	51	HP17117-01 T2D	NA	Oral_meds	90	95	Cerebrovascular/stroke	-	Obese	Alpha|T2D
MS17001_CATCGGGGTGCTCTTC	Beta	MS17001	12767.7	3035	6.43403	2	V2	T2D	M	35.6	H	7.1	51	HP17117-01 T2D	NA	Oral_meds	90	95	Cerebrovascular/stroke	-	Obese	Beta|T2D
MS17001_CATCGGGGTTGAGTTC	Beta	MS17001	29277.9	4553	6.95456	2	V2	T2D	M	35.6	H	7.1	51	HP17117-01 T2D	NA	Oral_meds	90	95	Cerebrovascular/stroke	-	Obese	Beta|T2D
MS17001_CATCGGGTCCCACTTG	Alpha	MS17001	5262.55	1989	10.7363	4	V2	T2D	M	35.6	H	7.1	51	HP17117-01 T2D	NA	Oral_meds	90	95	Cerebrovascular/stroke	-	Obese	Alpha|T2D
MS17001_CATCGGGTCTGCTGCT	Beta	MS17001	20030.1	3302	16.08	12	V2	T2D	M	35.6	H	7.1	51	HP17117-01 T2D	NA	Oral_meds	90	95	Cerebrovascular/stroke	-	Obese	Beta|T2D
MS17001_CATGACAAGTACATGA	Alpha	MS17001	5188.4	1819	11.3088	13	V2	T2D	M	35.6	H	7.1	51	HP17117-01 T2D	NA	Oral_meds	90	95	Cerebrovascular/stroke	-	Obese	Alpha|T2D
MS17001_CATGACACAAATACAG	Alpha	MS17001	11753.8	3371	4.81631	0	V2	T2D	M	35.6	H	7.1	51	HP17117-01 T2D	NA	Oral_meds	90	95	Cerebrovascular/stroke	-	Obese	Alpha|T2D
MS17001_CATGACACAATGGATA	Stellate	MS17001	9619.88	3224	0.011701	11	V2	T2D	M	35.6	H	7.1	51	HP17117-01 T2D	NA	Oral_meds	90	95	Cerebrovascular/stroke	-	Obese	Stellate|T2D
MS17001_CATGACAGTCCGACGT	Alpha	MS17001	16282.6	3336	2.29131	6	V2	T2D	M	35.6	H	7.1	51	HP17117-01 T2D	NA	Oral_meds	90	95	Cerebrovascular/stroke	-	Obese	Alpha|T2D
MS17001_CATGCCTAGATACACA	Alpha	MS17001	9850.74	2905	3.62787	0	V2	T2D	M	35.6	H	7.1	51	HP17117-01 T2D	NA	Oral_meds	90	95	Cerebrovascular/stroke	-	Obese	Alpha|T2D
MS17001_CATGCCTCAATCTGCA	Delta	MS17001	10098.2	1897	3.62798	9	V2	T2D	M	35.6	H	7.1	51	HP17117-01 T2D	NA	Oral_meds	90	95	Cerebrovascular/stroke	-	Obese	Delta|T2D
MS17001_CATGCCTCAGTAACGG	Alpha	MS17001	18269.6	3728	3.35031	0	V2	T2D	M	35.6	H	7.1	51	HP17117-01 T2D	NA	Oral_meds	90	95	Cerebrovascular/stroke	-	Obese	Alpha|T2D
MS17001_CATGCCTCATCCCATC	Alpha	MS17001	26588.1	4312	5.95842	4	V2	T2D	M	35.6	H	7.1	51	HP17117-01 T2D	NA	Oral_meds	90	95	Cerebrovascular/stroke	-	Obese	Alpha|T2D
MS17001_CATGCCTCATGCGCAC	Alpha	MS17001	15700.7	3638	4.6374	0	V2	T2D	M	35.6	H	7.1	51	HP17117-01 T2D	NA	Oral_meds	90	95	Cerebrovascular/stroke	-	Obese	Alpha|T2D
MS17001_CATGCCTGTACGACCC	Alpha	MS17001	11371.1	2856	2.57403	0	V2	T2D	M	35.6	H	7.1	51	HP17117-01 T2D	NA	Oral_meds	90	95	Cerebrovascular/stroke	-	Obese	Alpha|T2D
MS17001_CATGCCTGTGCGGTAA	Beta	MS17001	13716.7	3308	5.15286	2	V2	T2D	M	35.6	H	7.1	51	HP17117-01 T2D	NA	Oral_meds	90	95	Cerebrovascular/stroke	-	Obese	Beta|T2D
MS17001_CATGCCTGTGTGAATA	Beta	MS17001	19624.6	4341	6.15608	2	V2	T2D	M	35.6	H	7.1	51	HP17117-01 T2D	NA	Oral_meds	90	95	Cerebrovascular/stroke	-	Obese	Beta|T2D
MS17001_CATGCCTTCAGCTCGG	Acinar	MS17001	5693.97	1763	12.3099	7	V2	T2D	M	35.6	H	7.1	51	HP17117-01 T2D	NA	Oral_meds	90	95	Cerebrovascular/stroke	-	Obese	Acinar|T2D
MS17001_CATGCCTTCAGTTAGC	Beta	MS17001	21488.5	3885	6.72953	2	V2	T2D	M	35.6	H	7.1	51	HP17117-01 T2D	NA	Oral_meds	90	95	Cerebrovascular/stroke	-	Obese	Beta|T2D
MS17001_CATGCCTTCGAGAGCA	Alpha	MS17001	6679.36	2059	5.26469	13	V2	T2D	M	35.6	H	7.1	51	HP17117-01 T2D	NA	Oral_meds	90	95	Cerebrovascular/stroke	-	Obese	Alpha|T2D
MS17001_CATGGCGAGCACCGCT	Alpha	MS17001	14457.6	3346	3.43672	0	V2	T2D	M	35.6	H	7.1	51	HP17117-01 T2D	NA	Oral_meds	90	95	Cerebrovascular/stroke	-	Obese	Alpha|T2D
MS17001_CATGGCGAGGCAAAGA	Alpha	MS17001	7761.54	2105	6.492	17	V2	T2D	M	35.6	H	7.1	51	HP17117-01 T2D	NA	Oral_meds	90	95	Cerebrovascular/stroke	-	Obese	Alpha|T2D
MS17001_CATGGCGCACGCCAGT	Alpha	MS17001	9383.46	1805	9.07478	13	V2	T2D	M	35.6	H	7.1	51	HP17117-01 T2D	NA	Oral_meds	90	95	Cerebrovascular/stroke	-	Obese	Alpha|T2D
MS17001_CATGGCGGTTGTACAC	Alpha	MS17001	16209.2	3138	2.40471	6	V2	T2D	M	35.6	H	7.1	51	HP17117-01 T2D	NA	Oral_meds	90	95	Cerebrovascular/stroke	-	Obese	Alpha|T2D
MS17001_CATTATCAGAATCTCC	Ductal	MS17001	14762.4	3654	3.73014	14	V2	T2D	M	35.6	H	7.1	51	HP17117-01 T2D	NA	Oral_meds	90	95	Cerebrovascular/stroke	-	Obese	Ductal|T2D
MS17001_CATTATCAGCCTTGAT	Alpha	MS17001	16414.1	2825	6.47699	13	V2	T2D	M	35.6	H	7.1	51	HP17117-01 T2D	NA	Oral_meds	90	95	Cerebrovascular/stroke	-	Obese	Alpha|T2D
MS17001_CATTATCCAAGTAATG	Alpha	MS17001	19878.8	3961	4.16438	0	V2	T2D	M	35.6	H	7.1	51	HP17117-01 T2D	NA	Oral_meds	90	95	Cerebrovascular/stroke	-	Obese	Alpha|T2D
MS17001_CATTATCCAGACGCAA	Beta	MS17001	34282.2	5493	7.10221	2	V2	T2D	M	35.6	H	7.1	51	HP17117-01 T2D	NA	Oral_meds	90	95	Cerebrovascular/stroke	-	Obese	Beta|T2D
MS17001_CATTATCCATACGCTA	Alpha	MS17001	20035.5	3870	3.16609	0	V2	T2D	M	35.6	H	7.1	51	HP17117-01 T2D	NA	Oral_meds	90	95	Cerebrovascular/stroke	-	Obese	Alpha|T2D
MS17001_CATTATCGTACGCACC	Alpha	MS17001	20789.5	4163	2.70469	0	V2	T2D	M	35.6	H	7.1	51	HP17117-01 T2D	NA	Oral_meds	90	95	Cerebrovascular/stroke	-	Obese	Alpha|T2D
MS17001_CATTATCGTAGAGTGC	Alpha	MS17001	15042.4	3168	3.72657	0	V2	T2D	M	35.6	H	7.1	51	HP17117-01 T2D	NA	Oral_meds	90	95	Cerebrovascular/stroke	-	Obese	Alpha|T2D
MS17001_CATTATCGTCTTCTCG	Delta	MS17001	12418.3	2596	1.0142	9	V2	T2D	M	35.6	H	7.1	51	HP17117-01 T2D	NA	Oral_meds	90	95	Cerebrovascular/stroke	-	Obese	Delta|T2D
MS17001_CATTATCTCCAGGGCT	Alpha	MS17001	4703.72	1491	7.58519	13	V2	T2D	M	35.6	H	7.1	51	HP17117-01 T2D	NA	Oral_meds	90	95	Cerebrovascular/stroke	-	Obese	Alpha|T2D
MS17001_CATTATCTCCGGCACA	Beta	MS17001	27312.4	4634	7.63277	2	V2	T2D	M	35.6	H	7.1	51	HP17117-01 T2D	NA	Oral_meds	90	95	Cerebrovascular/stroke	-	Obese	Beta|T2D
MS17001_CATTCGCAGCTACCGC	Alpha	MS17001	14935.7	3412	2.84526	0	V2	T2D	M	35.6	H	7.1	51	HP17117-01 T2D	NA	Oral_meds	90	95	Cerebrovascular/stroke	-	Obese	Alpha|T2D
MS17001_CATTCGCAGTCAAGGC	Beta	MS17001	10584.2	1733	11.8982	12	V2	T2D	M	35.6	H	7.1	51	HP17117-01 T2D	NA	Oral_meds	90	95	Cerebrovascular/stroke	-	Obese	Beta|T2D
MS17001_CATTCGCCACGCATCG	Beta	MS17001	25205.7	4791	6.99341	2	V2	T2D	M	35.6	H	7.1	51	HP17117-01 T2D	NA	Oral_meds	90	95	Cerebrovascular/stroke	-	Obese	Beta|T2D
MS17001_CATTCGCCAGCCAGAA	Proliferating_Alpha	MS17001	25902.3	5571	8.43023	28	V2	T2D	M	35.6	H	7.1	51	HP17117-01 T2D	NA	Oral_meds	90	95	Cerebrovascular/stroke	-	Obese	Proliferating_Alpha|T2D
MS17001_CATTCGCCATGTCTCC	Stellate	MS17001	11108.3	3111	4.21299	11	V2	T2D	M	35.6	H	7.1	51	HP17117-01 T2D	NA	Oral_meds	90	95	Cerebrovascular/stroke	-	Obese	Stellate|T2D
MS17001_CATTCGCGTAAGAGGA	Alpha	MS17001	7881.81	1810	12.8308	13	V2	T2D	M	35.6	H	7.1	51	HP17117-01 T2D	NA	Oral_meds	90	95	Cerebrovascular/stroke	-	Obese	Alpha|T2D
MS17001_CATTCGCGTCTAAAGA	Alpha	MS17001	18596	2751	5.93464	13	V2	T2D	M	35.6	H	7.1	51	HP17117-01 T2D	NA	Oral_meds	90	95	Cerebrovascular/stroke	-	Obese	Alpha|T2D
MS17001_CATTCGCTCGTGGACC	Alpha	MS17001	13693.3	3582	3.40135	6	V2	T2D	M	35.6	H	7.1	51	HP17117-01 T2D	NA	Oral_meds	90	95	Cerebrovascular/stroke	-	Obese	Alpha|T2D
MS17001_CATTCGCTCTGCAGTA	Alpha	MS17001	7536.72	2078	8.41536	13	V2	T2D	M	35.6	H	7.1	51	HP17117-01 T2D	NA	Oral_meds	90	95	Cerebrovascular/stroke	-	Obese	Alpha|T2D
MS17001_CATTCGCTCTTGAGGT	Beta	MS17001	13420.9	3352	6.13964	2	V2	T2D	M	35.6	H	7.1	51	HP17117-01 T2D	NA	Oral_meds	90	95	Cerebrovascular/stroke	-	Obese	Beta|T2D
MS17001_CCAATCCAGAAACCAT	Delta	MS17001	7477.6	1730	5.3907	9	V2	T2D	M	35.6	H	7.1	51	HP17117-01 T2D	NA	Oral_meds	90	95	Cerebrovascular/stroke	-	Obese	Delta|T2D
MS17001_CCAATCCAGAGACGAA	Alpha	MS17001	24114.4	4633	5.74138	0	V2	T2D	M	35.6	H	7.1	51	HP17117-01 T2D	NA	Oral_meds	90	95	Cerebrovascular/stroke	-	Obese	Alpha|T2D
MS17001_CCAATCCAGTCAAGGC	Beta	MS17001	31847.4	5010	6.5979	2	V2	T2D	M	35.6	H	7.1	51	HP17117-01 T2D	NA	Oral_meds	90	95	Cerebrovascular/stroke	-	Obese	Beta|T2D
MS17001_CCAATCCAGTGCAAGC	Beta	MS17001	13598.8	3242	4.50978	2	V2	T2D	M	35.6	H	7.1	51	HP17117-01 T2D	NA	Oral_meds	90	95	Cerebrovascular/stroke	-	Obese	Beta|T2D
MS17001_CCAATCCGTAATCGTC	Beta	MS17001	25716	3473	13.8218	12	V2	T2D	M	35.6	H	7.1	51	HP17117-01 T2D	NA	Oral_meds	90	95	Cerebrovascular/stroke	-	Obese	Beta|T2D
MS17001_CCAATCCGTACCATCA	Beta	MS17001	15555.6	3596	5.86788	2	V2	T2D	M	35.6	H	7.1	51	HP17117-01 T2D	NA	Oral_meds	90	95	Cerebrovascular/stroke	-	Obese	Beta|T2D
MS17001_CCAATCCGTACGACCC	Alpha	MS17001	10756.7	2546	8.17146	13	V2	T2D	M	35.6	H	7.1	51	HP17117-01 T2D	NA	Oral_meds	90	95	Cerebrovascular/stroke	-	Obese	Alpha|T2D
MS17001_CCAATCCGTTCGCTAA	Acinar	MS17001	8894.65	2640	4.87428	7	V2	T2D	M	35.6	H	7.1	51	HP17117-01 T2D	NA	Oral_meds	90	95	Cerebrovascular/stroke	-	Obese	Acinar|T2D
MS17001_CCAATCCTCAGCTTAG	Alpha	MS17001	20474.9	3731	1.70796	6	V2	T2D	M	35.6	H	7.1	51	HP17117-01 T2D	NA	Oral_meds	90	95	Cerebrovascular/stroke	-	Obese	Alpha|T2D
MS17001_CCAATCCTCAGTTCGA	Beta	MS17001	29071.8	4823	6.8554	2	V2	T2D	M	35.6	H	7.1	51	HP17117-01 T2D	NA	Oral_meds	90	95	Cerebrovascular/stroke	-	Obese	Beta|T2D
MS17001_CCACCTAAGCGTGTCC	Acinar	MS17001	51186.2	4333	1.11245	7	V2	T2D	M	35.6	H	7.1	51	HP17117-01 T2D	NA	Oral_meds	90	95	Cerebrovascular/stroke	-	Obese	Acinar|T2D
MS17001_CCACCTACAAGCCATT	Alpha	MS17001	26306.5	5091	2.94703	0	V2	T2D	M	35.6	H	7.1	51	HP17117-01 T2D	NA	Oral_meds	90	95	Cerebrovascular/stroke	-	Obese	Alpha|T2D
MS17001_CCACCTACACACTGCG	Alpha	MS17001	24482.7	5050	3.30828	0	V2	T2D	M	35.6	H	7.1	51	HP17117-01 T2D	NA	Oral_meds	90	95	Cerebrovascular/stroke	-	Obese	Alpha|T2D
MS17001_CCACCTAGTAATTGGA	Gamma	MS17001	43380.3	6269	5.05026	15	V2	T2D	M	35.6	H	7.1	51	HP17117-01 T2D	NA	Oral_meds	90	95	Cerebrovascular/stroke	-	Obese	Gamma|T2D
MS17001_CCACCTAGTAGGACAC	Alpha	MS17001	11395.1	2539	2.76166	0	V2	T2D	M	35.6	H	7.1	51	HP17117-01 T2D	NA	Oral_meds	90	95	Cerebrovascular/stroke	-	Obese	Alpha|T2D
MS17001_CCACCTAGTTCAGACT	Acinar	MS17001	9699.89	2611	3.29402	7	V2	T2D	M	35.6	H	7.1	51	HP17117-01 T2D	NA	Oral_meds	90	95	Cerebrovascular/stroke	-	Obese	Acinar|T2D
MS17001_CCACCTATCGGCATCG	Stellate	MS17001	25003.4	5291	6.37638	11	V2	T2D	M	35.6	H	7.1	51	HP17117-01 T2D	NA	Oral_meds	90	95	Cerebrovascular/stroke	-	Obese	Stellate|T2D
MS17001_CCACCTATCTTTAGGG	Proliferating_Alpha	MS17001	19881.3	4213	3.87845	28	V2	T2D	M	35.6	H	7.1	51	HP17117-01 T2D	NA	Oral_meds	90	95	Cerebrovascular/stroke	-	Obese	Proliferating_Alpha|T2D
MS17001_CCACGGAAGCCCAGCT	Stellate	MS17001	19738.1	4136	2.71192	11	V2	T2D	M	35.6	H	7.1	51	HP17117-01 T2D	NA	Oral_meds	90	95	Cerebrovascular/stroke	-	Obese	Stellate|T2D
MS17001_CCACGGAAGTGACTCT	Ductal	MS17001	15948.5	4186	3.50398	5	V2	T2D	M	35.6	H	7.1	51	HP17117-01 T2D	NA	Oral_meds	90	95	Cerebrovascular/stroke	-	Obese	Ductal|T2D
MS17001_CCACGGACAGGGTATG	Alpha	MS17001	24685.3	4629	3.9595	0	V2	T2D	M	35.6	H	7.1	51	HP17117-01 T2D	NA	Oral_meds	90	95	Cerebrovascular/stroke	-	Obese	Alpha|T2D
MS17001_CCACGGACATTCCTCG	Immune	MS17001	6492.61	2098	5.21858	25	V2	T2D	M	35.6	H	7.1	51	HP17117-01 T2D	NA	Oral_meds	90	95	Cerebrovascular/stroke	-	Obese	Immune|T2D
MS17001_CCACGGAGTCTGCAAT	Beta	MS17001	9988.67	2996	5.44746	2	V2	T2D	M	35.6	H	7.1	51	HP17117-01 T2D	NA	Oral_meds	90	95	Cerebrovascular/stroke	-	Obese	Beta|T2D
MS17001_CCACGGATCCTCAACC	Delta	MS17001	5790.09	2125	8.80952	9	V2	T2D	M	35.6	H	7.1	51	HP17117-01 T2D	NA	Oral_meds	90	95	Cerebrovascular/stroke	-	Obese	Delta|T2D
MS17001_CCACGGATCGGCATCG	Beta	MS17001	13206.3	3267	5.17105	2	V2	T2D	M	35.6	H	7.1	51	HP17117-01 T2D	NA	Oral_meds	90	95	Cerebrovascular/stroke	-	Obese	Beta|T2D
MS17001_CCACTACGTGTGACGA	Gamma	MS17001	10065.9	2726	6.31591	15	V2	T2D	M	35.6	H	7.1	51	HP17117-01 T2D	NA	Oral_meds	90	95	Cerebrovascular/stroke	-	Obese	Gamma|T2D
MS17001_CCACTACGTTGTACAC	Alpha	MS17001	28668.6	5077	4.26544	0	V2	T2D	M	35.6	H	7.1	51	HP17117-01 T2D	NA	Oral_meds	90	95	Cerebrovascular/stroke	-	Obese	Alpha|T2D
MS17001_CCACTACTCAACACTG	Alpha	MS17001	13521.5	2677	1.36358	6	V2	T2D	M	35.6	H	7.1	51	HP17117-01 T2D	NA	Oral_meds	90	95	Cerebrovascular/stroke	-	Obese	Alpha|T2D
MS17001_CCACTACTCACGCATA	Alpha	MS17001	3725.34	1443	0.00837568	0	V2	T2D	M	35.6	H	7.1	51	HP17117-01 T2D	NA	Oral_meds	90	95	Cerebrovascular/stroke	-	Obese	Alpha|T2D
MS17001_CCACTACTCTCATTCA	Alpha	MS17001	15819.7	3029	2.68609	4	V2	T2D	M	35.6	H	7.1	51	HP17117-01 T2D	NA	Oral_meds	90	95	Cerebrovascular/stroke	-	Obese	Alpha|T2D
MS17001_CCACTACTCTCTAGGA	Alpha	MS17001	8636.66	1721	7.84362	13	V2	T2D	M	35.6	H	7.1	51	HP17117-01 T2D	NA	Oral_meds	90	95	Cerebrovascular/stroke	-	Obese	Alpha|T2D
MS17001_CCACTACTCTTAACCT	Beta	MS17001	15969.3	3667	11.7925	2	V2	T2D	M	35.6	H	7.1	51	HP17117-01 T2D	NA	Oral_meds	90	95	Cerebrovascular/stroke	-	Obese	Beta|T2D
MS17001_CCAGCGAAGTCATCCA	Beta	MS17001	9422.91	2585	5.49034	19	V2	T2D	M	35.6	H	7.1	51	HP17117-01 T2D	NA	Oral_meds	90	95	Cerebrovascular/stroke	-	Obese	Beta|T2D
MS17001_CCAGCGAGTAAGGATT	Alpha	MS17001	5698.89	1672	11.1143	13	V2	T2D	M	35.6	H	7.1	51	HP17117-01 T2D	NA	Oral_meds	90	95	Cerebrovascular/stroke	-	Obese	Alpha|T2D
MS17001_CCAGCGATCAATCACG	Beta	MS17001	25755.3	4870	7.21105	3	V2	T2D	M	35.6	H	7.1	51	HP17117-01 T2D	NA	Oral_meds	90	95	Cerebrovascular/stroke	-	Obese	Beta|T2D
MS17001_CCAGCGATCCCGACTT	Alpha	MS17001	20074.4	4078	3.72583	0	V2	T2D	M	35.6	H	7.1	51	HP17117-01 T2D	NA	Oral_meds	90	95	Cerebrovascular/stroke	-	Obese	Alpha|T2D
MS17001_CCATGTCCAAGTTCTG	Alpha	MS17001	21074.6	3521	3.837	6	V2	T2D	M	35.6	H	7.1	51	HP17117-01 T2D	NA	Oral_meds	90	95	Cerebrovascular/stroke	-	Obese	Alpha|T2D
MS17001_CCATGTCGTTACGGAG	Beta	MS17001	12314.6	2193	14.474	12	V2	T2D	M	35.6	H	7.1	51	HP17117-01 T2D	NA	Oral_meds	90	95	Cerebrovascular/stroke	-	Obese	Beta|T2D
MS17001_CCATTCGAGCCGTCGT	Alpha	MS17001	13953.1	3382	3.57475	0	V2	T2D	M	35.6	H	7.1	51	HP17117-01 T2D	NA	Oral_meds	90	95	Cerebrovascular/stroke	-	Obese	Alpha|T2D
MS17001_CCATTCGAGCGCCTCA	Beta	MS17001	26409	4766	5.28541	2	V2	T2D	M	35.6	H	7.1	51	HP17117-01 T2D	NA	Oral_meds	90	95	Cerebrovascular/stroke	-	Obese	Beta|T2D
MS17001_CCATTCGAGTGAAGAG	Delta	MS17001	7872.82	1463	3.7611	9	V2	T2D	M	35.6	H	7.1	51	HP17117-01 T2D	NA	Oral_meds	90	95	Cerebrovascular/stroke	-	Obese	Delta|T2D
MS17001_CCATTCGCACATTTCT	Alpha	MS17001	21145.7	4258	3.8545	0	V2	T2D	M	35.6	H	7.1	51	HP17117-01 T2D	NA	Oral_meds	90	95	Cerebrovascular/stroke	-	Obese	Alpha|T2D
MS17001_CCATTCGGTTCGAATC	Delta	MS17001	18540.5	3606	3.83022	9	V2	T2D	M	35.6	H	7.1	51	HP17117-01 T2D	NA	Oral_meds	90	95	Cerebrovascular/stroke	-	Obese	Delta|T2D
MS17001_CCATTCGTCACTCCTG	Acinar	MS17001	21403.4	4052	3.14476	7	V2	T2D	M	35.6	H	7.1	51	HP17117-01 T2D	NA	Oral_meds	90	95	Cerebrovascular/stroke	-	Obese	Acinar|T2D
MS17001_CCATTCGTCAGCTGGC	Alpha	MS17001	22896.2	4708	4.0701	0	V2	T2D	M	35.6	H	7.1	51	HP17117-01 T2D	NA	Oral_meds	90	95	Cerebrovascular/stroke	-	Obese	Alpha|T2D
MS17001_CCATTCGTCGCTAGCG	Gamma	MS17001	12751.8	2922	4.99831	15	V2	T2D	M	35.6	H	7.1	51	HP17117-01 T2D	NA	Oral_meds	90	95	Cerebrovascular/stroke	-	Obese	Gamma|T2D
MS17001_CCCAATCAGGGTTCCC	Alpha	MS17001	17169.2	3318	1.11879	0	V2	T2D	M	35.6	H	7.1	51	HP17117-01 T2D	NA	Oral_meds	90	95	Cerebrovascular/stroke	-	Obese	Alpha|T2D
MS17001_CCCAATCCATTTGCTT	Beta	MS17001	5199.12	1793	14.5483	12	V2	T2D	M	35.6	H	7.1	51	HP17117-01 T2D	NA	Oral_meds	90	95	Cerebrovascular/stroke	-	Obese	Beta|T2D
MS17001_CCCAATCGTACTTCTT	Beta	MS17001	12587.1	3247	3.67836	3	V2	T2D	M	35.6	H	7.1	51	HP17117-01 T2D	NA	Oral_meds	90	95	Cerebrovascular/stroke	-	Obese	Beta|T2D
MS17001_CCCAATCTCCTCCTAG	Alpha	MS17001	11223.5	1880	5.38386	13	V2	T2D	M	35.6	H	7.1	51	HP17117-01 T2D	NA	Oral_meds	90	95	Cerebrovascular/stroke	-	Obese	Alpha|T2D
MS17001_CCCAATCTCTACCTGC	Alpha	MS17001	17464.6	3744	3.32787	0	V2	T2D	M	35.6	H	7.1	51	HP17117-01 T2D	NA	Oral_meds	90	95	Cerebrovascular/stroke	-	Obese	Alpha|T2D
MS17001_CCCAGTTAGACTTTCG	Alpha	MS17001	27244.1	4760	3.75301	0	V2	T2D	M	35.6	H	7.1	51	HP17117-01 T2D	NA	Oral_meds	90	95	Cerebrovascular/stroke	-	Obese	Alpha|T2D
MS17001_CCCAGTTAGTTCGCGC	Alpha	MS17001	5208.36	1817	0	6	V2	T2D	M	35.6	H	7.1	51	HP17117-01 T2D	NA	Oral_meds	90	95	Cerebrovascular/stroke	-	Obese	Alpha|T2D
MS17001_CCCAGTTCAAGCCTAT	Alpha	MS17001	6626.17	1552	8.22927	13	V2	T2D	M	35.6	H	7.1	51	HP17117-01 T2D	NA	Oral_meds	90	95	Cerebrovascular/stroke	-	Obese	Alpha|T2D
MS17001_CCCAGTTCATTTGCTT	Alpha	MS17001	18317.2	3728	3.93032	0	V2	T2D	M	35.6	H	7.1	51	HP17117-01 T2D	NA	Oral_meds	90	95	Cerebrovascular/stroke	-	Obese	Alpha|T2D
MS17001_CCCAGTTGTAAATGAC	Delta	MS17001	33965.8	5430	4.51469	9	V2	T2D	M	35.6	H	7.1	51	HP17117-01 T2D	NA	Oral_meds	90	95	Cerebrovascular/stroke	-	Obese	Delta|T2D
MS17001_CCCAGTTGTCTTCGTC	Ductal	MS17001	7146.3	2540	7.10537	5	V2	T2D	M	35.6	H	7.1	51	HP17117-01 T2D	NA	Oral_meds	90	95	Cerebrovascular/stroke	-	Obese	Ductal|T2D
MS17001_CCCAGTTTCACGAAGG	Beta	MS17001	18127.9	3679	3.35891	3	V2	T2D	M	35.6	H	7.1	51	HP17117-01 T2D	NA	Oral_meds	90	95	Cerebrovascular/stroke	-	Obese	Beta|T2D
MS17001_CCCAGTTTCTTGTTTG	Beta	MS17001	23844.9	4288	3.40004	19	V2	T2D	M	35.6	H	7.1	51	HP17117-01 T2D	NA	Oral_meds	90	95	Cerebrovascular/stroke	-	Obese	Beta|T2D
MS17001_CCCATACCAGCCTATA	Gamma	MS17001	13717.4	3424	5.9822	15	V2	T2D	M	35.6	H	7.1	51	HP17117-01 T2D	NA	Oral_meds	90	95	Cerebrovascular/stroke	-	Obese	Gamma|T2D
MS17001_CCCATACGTGCAACTT	Beta	MS17001	6873.09	1984	3.12772	3	V2	T2D	M	35.6	H	7.1	51	HP17117-01 T2D	NA	Oral_meds	90	95	Cerebrovascular/stroke	-	Obese	Beta|T2D
MS17001_CCCATACTCGCACTCT	Ductal	MS17001	14581.7	3748	3.78797	18	V2	T2D	M	35.6	H	7.1	51	HP17117-01 T2D	NA	Oral_meds	90	95	Cerebrovascular/stroke	-	Obese	Ductal|T2D
MS17001_CCCATACTCTGCTGTC	Endothelial	MS17001	14478.6	3772	2.21692	16	V2	T2D	M	35.6	H	7.1	51	HP17117-01 T2D	NA	Oral_meds	90	95	Cerebrovascular/stroke	-	Obese	Endothelial|T2D
MS17001_CCCTCCTAGATGTGGC	Ductal	MS17001	6850.08	2393	15.2531	5	V2	T2D	M	35.6	H	7.1	51	HP17117-01 T2D	NA	Oral_meds	90	95	Cerebrovascular/stroke	-	Obese	Ductal|T2D
MS17001_CCCTCCTCACGAAAGC	Alpha	MS17001	10919.4	3075	3.05227	0	V2	T2D	M	35.6	H	7.1	51	HP17117-01 T2D	NA	Oral_meds	90	95	Cerebrovascular/stroke	-	Obese	Alpha|T2D
MS17001_CCCTCCTCAGTCCTTC	Delta	MS17001	15122.6	3054	2.75385	9	V2	T2D	M	35.6	H	7.1	51	HP17117-01 T2D	NA	Oral_meds	90	95	Cerebrovascular/stroke	-	Obese	Delta|T2D
MS17001_CCCTCCTTCACCGGGT	Beta	MS17001	15417.5	3588	6.69547	2	V2	T2D	M	35.6	H	7.1	51	HP17117-01 T2D	NA	Oral_meds	90	95	Cerebrovascular/stroke	-	Obese	Beta|T2D
MS17001_CCCTCCTTCTCGCTTG	Stellate	MS17001	6786.48	2007	0	11	V2	T2D	M	35.6	H	7.1	51	HP17117-01 T2D	NA	Oral_meds	90	95	Cerebrovascular/stroke	-	Obese	Stellate|T2D
MS17001_CCGGGATAGACCCACC	Alpha	MS17001	14620.2	3253	1.60957	0	V2	T2D	M	35.6	H	7.1	51	HP17117-01 T2D	NA	Oral_meds	90	95	Cerebrovascular/stroke	-	Obese	Alpha|T2D
MS17001_CCGGGATAGGCACATG	Alpha	MS17001	4854.22	1456	0.00233014	0	V2	T2D	M	35.6	H	7.1	51	HP17117-01 T2D	NA	Oral_meds	90	95	Cerebrovascular/stroke	-	Obese	Alpha|T2D
MS17001_CCGGGATAGTGAACAT	Alpha	MS17001	6755.6	1935	8.72879	13	V2	T2D	M	35.6	H	7.1	51	HP17117-01 T2D	NA	Oral_meds	90	95	Cerebrovascular/stroke	-	Obese	Alpha|T2D
MS17001_CCGGGATCACCTTGTC	Ductal	MS17001	12933.2	3674	3.94889	5	V2	T2D	M	35.6	H	7.1	51	HP17117-01 T2D	NA	Oral_meds	90	95	Cerebrovascular/stroke	-	Obese	Ductal|T2D
MS17001_CCGGGATGTCTCTCTG	Alpha	MS17001	6528.81	1470	2.33016	17	V2	T2D	M	35.6	H	7.1	51	HP17117-01 T2D	NA	Oral_meds	90	95	Cerebrovascular/stroke	-	Obese	Alpha|T2D
MS17001_CCGGGATGTGATAAGT	Beta	MS17001	14667.1	3236	5.43537	2	V2	T2D	M	35.6	H	7.1	51	HP17117-01 T2D	NA	Oral_meds	90	95	Cerebrovascular/stroke	-	Obese	Beta|T2D
MS17001_CCGGGATGTTCTGGTA	Beta	MS17001	43658.6	6685	7.62779	3	V2	T2D	M	35.6	H	7.1	51	HP17117-01 T2D	NA	Oral_meds	90	95	Cerebrovascular/stroke	-	Obese	Beta|T2D
MS17001_CCGGGATTCCATGAAC	Stellate	MS17001	15470.4	3742	0.15755	11	V2	T2D	M	35.6	H	7.1	51	HP17117-01 T2D	NA	Oral_meds	90	95	Cerebrovascular/stroke	-	Obese	Stellate|T2D
MS17001_CCGGGATTCGTAGGAG	Alpha	MS17001	15946.7	3340	2.8128	4	V2	T2D	M	35.6	H	7.1	51	HP17117-01 T2D	NA	Oral_meds	90	95	Cerebrovascular/stroke	-	Obese	Alpha|T2D
MS17001_CCGGTAGAGCTCAACT	Beta	MS17001	29980.3	5161	8.74341	2	V2	T2D	M	35.6	H	7.1	51	HP17117-01 T2D	NA	Oral_meds	90	95	Cerebrovascular/stroke	-	Obese	Beta|T2D
MS17001_CCGGTAGAGGGCACTA	Acinar	MS17001	9579.37	2330	7.09724	7	V2	T2D	M	35.6	H	7.1	51	HP17117-01 T2D	NA	Oral_meds	90	95	Cerebrovascular/stroke	-	Obese	Acinar|T2D
MS17001_CCGGTAGCACAACGTT	Stellate	MS17001	14588	3311	1.2535	11	V2	T2D	M	35.6	H	7.1	51	HP17117-01 T2D	NA	Oral_meds	90	95	Cerebrovascular/stroke	-	Obese	Stellate|T2D
MS17001_CCGGTAGCACCGATAT	Alpha	MS17001	15290.7	3235	0.581826	17	V2	T2D	M	35.6	H	7.1	51	HP17117-01 T2D	NA	Oral_meds	90	95	Cerebrovascular/stroke	-	Obese	Alpha|T2D
MS17001_CCGGTAGCACCGCTAG	Beta	MS17001	11619.8	3056	4.44776	2	V2	T2D	M	35.6	H	7.1	51	HP17117-01 T2D	NA	Oral_meds	90	95	Cerebrovascular/stroke	-	Obese	Beta|T2D
MS17001_CCGGTAGGTGTTTGGT	Beta	MS17001	13865.5	2984	4.16962	10	V2	T2D	M	35.6	H	7.1	51	HP17117-01 T2D	NA	Oral_meds	90	95	Cerebrovascular/stroke	-	Obese	Beta|T2D
MS17001_CCGGTAGTCCTTAATC	Alpha	MS17001	19101	3954	4.18773	0	V2	T2D	M	35.6	H	7.1	51	HP17117-01 T2D	NA	Oral_meds	90	95	Cerebrovascular/stroke	-	Obese	Alpha|T2D
MS17001_CCGGTAGTCTTGCCGT	Alpha	MS17001	4678.26	1695	0.004445	0	V2	T2D	M	35.6	H	7.1	51	HP17117-01 T2D	NA	Oral_meds	90	95	Cerebrovascular/stroke	-	Obese	Alpha|T2D
MS17001_CCGTACTAGATCACGG	Delta	MS17001	15224.4	3480	4.50508	9	V2	T2D	M	35.6	H	7.1	51	HP17117-01 T2D	NA	Oral_meds	90	95	Cerebrovascular/stroke	-	Obese	Delta|T2D
MS17001_CCGTACTAGCGGATCA	Alpha	MS17001	18064.2	2790	10.0526	13	V2	T2D	M	35.6	H	7.1	51	HP17117-01 T2D	NA	Oral_meds	90	95	Cerebrovascular/stroke	-	Obese	Alpha|T2D
MS17001_CCGTACTAGGGTATCG	Ductal	MS17001	10802.5	3071	3.1805	5	V2	T2D	M	35.6	H	7.1	51	HP17117-01 T2D	NA	Oral_meds	90	95	Cerebrovascular/stroke	-	Obese	Ductal|T2D
MS17001_CCGTACTCAGACAAGC	Alpha	MS17001	7150.06	1435	6.75952	13	V2	T2D	M	35.6	H	7.1	51	HP17117-01 T2D	NA	Oral_meds	90	95	Cerebrovascular/stroke	-	Obese	Alpha|T2D
MS17001_CCGTACTCAGCCAATT	Alpha	MS17001	21390.7	4113	3.8951	0	V2	T2D	M	35.6	H	7.1	51	HP17117-01 T2D	NA	Oral_meds	90	95	Cerebrovascular/stroke	-	Obese	Alpha|T2D
MS17001_CCGTACTCATGCTAGT	Alpha	MS17001	17235.7	3139	4.38691	4	V2	T2D	M	35.6	H	7.1	51	HP17117-01 T2D	NA	Oral_meds	90	95	Cerebrovascular/stroke	-	Obese	Alpha|T2D
MS17001_CCGTACTGTAAATGAC	Alpha	MS17001	17707.4	4060	3.96047	0	V2	T2D	M	35.6	H	7.1	51	HP17117-01 T2D	NA	Oral_meds	90	95	Cerebrovascular/stroke	-	Obese	Alpha|T2D
MS17001_CCGTACTGTCTCCCTA	Alpha	MS17001	11356	2990	0.735881	4	V2	T2D	M	35.6	H	7.1	51	HP17117-01 T2D	NA	Oral_meds	90	95	Cerebrovascular/stroke	-	Obese	Alpha|T2D
MS17001_CCGTACTGTGCACCAC	Alpha	MS17001	8844.82	2158	0.740159	17	V2	T2D	M	35.6	H	7.1	51	HP17117-01 T2D	NA	Oral_meds	90	95	Cerebrovascular/stroke	-	Obese	Alpha|T2D
MS17001_CCGTACTGTTACGGAG	Beta	MS17001	20168.6	3478	8.82185	2	V2	T2D	M	35.6	H	7.1	51	HP17117-01 T2D	NA	Oral_meds	90	95	Cerebrovascular/stroke	-	Obese	Beta|T2D
MS17001_CCGTACTTCAGCTTAG	Beta	MS17001	5972.8	1800	11.5103	12	V2	T2D	M	35.6	H	7.1	51	HP17117-01 T2D	NA	Oral_meds	90	95	Cerebrovascular/stroke	-	Obese	Beta|T2D
MS17001_CCGTACTTCGCGTAGC	Beta	MS17001	21163.3	4314	6.66852	2	V2	T2D	M	35.6	H	7.1	51	HP17117-01 T2D	NA	Oral_meds	90	95	Cerebrovascular/stroke	-	Obese	Beta|T2D
MS17001_CCGTACTTCTGGCGTG	Beta	MS17001	8752.6	2715	4.7169	2	V2	T2D	M	35.6	H	7.1	51	HP17117-01 T2D	NA	Oral_meds	90	95	Cerebrovascular/stroke	-	Obese	Beta|T2D
MS17001_CCGTGGAAGAGCTTCT	Alpha	MS17001	12354.7	2859	3.59317	0	V2	T2D	M	35.6	H	7.1	51	HP17117-01 T2D	NA	Oral_meds	90	95	Cerebrovascular/stroke	-	Obese	Alpha|T2D
MS17001_CCGTGGAAGGATGCGT	Alpha	MS17001	12294.1	2839	0.356084	17	V2	T2D	M	35.6	H	7.1	51	HP17117-01 T2D	NA	Oral_meds	90	95	Cerebrovascular/stroke	-	Obese	Alpha|T2D
MS17001_CCGTGGAAGGGTCGAT	Beta	MS17001	9719.86	2618	6.78208	2	V2	T2D	M	35.6	H	7.1	51	HP17117-01 T2D	NA	Oral_meds	90	95	Cerebrovascular/stroke	-	Obese	Beta|T2D
MS17001_CCGTGGACAACACGCC	Beta	MS17001	36682.2	5671	9.01226	2	V2	T2D	M	35.6	H	7.1	51	HP17117-01 T2D	NA	Oral_meds	90	95	Cerebrovascular/stroke	-	Obese	Beta|T2D
MS17001_CCGTGGACAAGCGTAG	Alpha	MS17001	17016.6	3583	3.86578	0	V2	T2D	M	35.6	H	7.1	51	HP17117-01 T2D	NA	Oral_meds	90	95	Cerebrovascular/stroke	-	Obese	Alpha|T2D
MS17001_CCGTGGATCACAAACC	Stellate	MS17001	30129.6	5292	4.18109	11	V2	T2D	M	35.6	H	7.1	51	HP17117-01 T2D	NA	Oral_meds	90	95	Cerebrovascular/stroke	-	Obese	Stellate|T2D
MS17001_CCGTGGATCACCTCGT	Beta	MS17001	18363.1	3549	6.25765	2	V2	T2D	M	35.6	H	7.1	51	HP17117-01 T2D	NA	Oral_meds	90	95	Cerebrovascular/stroke	-	Obese	Beta|T2D
MS17001_CCGTGGATCATGCAAC	Beta	MS17001	18730.7	3442	6.77418	2	V2	T2D	M	35.6	H	7.1	51	HP17117-01 T2D	NA	Oral_meds	90	95	Cerebrovascular/stroke	-	Obese	Beta|T2D
MS17001_CCGTGGATCGAGAGCA	Alpha	MS17001	17052	3503	4.44974	0	V2	T2D	M	35.6	H	7.1	51	HP17117-01 T2D	NA	Oral_meds	90	95	Cerebrovascular/stroke	-	Obese	Alpha|T2D
MS17001_CCGTTCAAGTGTACTC	Alpha	MS17001	12567.7	3043	3.30232	0	V2	T2D	M	35.6	H	7.1	51	HP17117-01 T2D	NA	Oral_meds	90	95	Cerebrovascular/stroke	-	Obese	Alpha|T2D
MS17001_CCGTTCACAACTGCGC	Gamma	MS17001	13076.6	3019	5.54529	15	V2	T2D	M	35.6	H	7.1	51	HP17117-01 T2D	NA	Oral_meds	90	95	Cerebrovascular/stroke	-	Obese	Gamma|T2D
MS17001_CCGTTCACACAGCGTC	Alpha	MS17001	8817.14	2736	0.0172272	17	V2	T2D	M	35.6	H	7.1	51	HP17117-01 T2D	NA	Oral_meds	90	95	Cerebrovascular/stroke	-	Obese	Alpha|T2D
MS17001_CCGTTCACACCACCAG	Alpha	MS17001	17087.5	3858	3.8542	0	V2	T2D	M	35.6	H	7.1	51	HP17117-01 T2D	NA	Oral_meds	90	95	Cerebrovascular/stroke	-	Obese	Alpha|T2D
MS17001_CCGTTCACATGCCTTC	Gamma	MS17001	16246.9	3497	7.52691	15	V2	T2D	M	35.6	H	7.1	51	HP17117-01 T2D	NA	Oral_meds	90	95	Cerebrovascular/stroke	-	Obese	Gamma|T2D
MS17001_CCGTTCAGTGATGATA	Delta	MS17001	31384.6	4873	4.37521	9	V2	T2D	M	35.6	H	7.1	51	HP17117-01 T2D	NA	Oral_meds	90	95	Cerebrovascular/stroke	-	Obese	Delta|T2D
MS17001_CCGTTCATCTGGGCCA	Beta	MS17001	27642.2	4810	6.39019	2	V2	T2D	M	35.6	H	7.1	51	HP17117-01 T2D	NA	Oral_meds	90	95	Cerebrovascular/stroke	-	Obese	Beta|T2D
MS17001_CCTAAAGAGATATGGT	Beta	MS17001	14066.8	3427	4.12089	2	V2	T2D	M	35.6	H	7.1	51	HP17117-01 T2D	NA	Oral_meds	90	95	Cerebrovascular/stroke	-	Obese	Beta|T2D
MS17001_CCTAAAGAGATGCCAG	Beta	MS17001	19725.2	3560	5.06275	2	V2	T2D	M	35.6	H	7.1	51	HP17117-01 T2D	NA	Oral_meds	90	95	Cerebrovascular/stroke	-	Obese	Beta|T2D
MS17001_CCTAAAGAGGCTCAGA	Alpha	MS17001	13533	3217	3.03174	0	V2	T2D	M	35.6	H	7.1	51	HP17117-01 T2D	NA	Oral_meds	90	95	Cerebrovascular/stroke	-	Obese	Alpha|T2D
MS17001_CCTAAAGCATTGGGCC	Beta	MS17001	21081.7	4256	4.43904	1	V2	T2D	M	35.6	H	7.1	51	HP17117-01 T2D	NA	Oral_meds	90	95	Cerebrovascular/stroke	-	Obese	Beta|T2D
MS17001_CCTAAAGGTGCCTGCA	Beta	MS17001	25587.2	4846	3.6851	3	V2	T2D	M	35.6	H	7.1	51	HP17117-01 T2D	NA	Oral_meds	90	95	Cerebrovascular/stroke	-	Obese	Beta|T2D
MS17001_CCTAAAGGTTTCCACC	Quiescent_Stellate	MS17001	13453.6	4027	3.09068	26	V2	T2D	M	35.6	H	7.1	51	HP17117-01 T2D	NA	Oral_meds	90	95	Cerebrovascular/stroke	-	Obese	Activated_Stellate|T2D
MS17001_CCTAAAGTCAACACTG	Alpha	MS17001	24052.9	3832	3.01373	0	V2	T2D	M	35.6	H	7.1	51	HP17117-01 T2D	NA	Oral_meds	90	95	Cerebrovascular/stroke	-	Obese	Alpha|T2D
MS17001_CCTAAAGTCCTCAACC	Ductal	MS17001	21169.2	4326	6.89676	5	V2	T2D	M	35.6	H	7.1	51	HP17117-01 T2D	NA	Oral_meds	90	95	Cerebrovascular/stroke	-	Obese	Ductal|T2D
MS17001_CCTAAAGTCGGCTTGG	Beta	MS17001	12156.6	3041	3.75629	2	V2	T2D	M	35.6	H	7.1	51	HP17117-01 T2D	NA	Oral_meds	90	95	Cerebrovascular/stroke	-	Obese	Beta|T2D
MS17001_CCTAAAGTCTATCGCC	Alpha	MS17001	6826.69	1843	9.99572	13	V2	T2D	M	35.6	H	7.1	51	HP17117-01 T2D	NA	Oral_meds	90	95	Cerebrovascular/stroke	-	Obese	Alpha|T2D
MS17001_CCTAAAGTCTTGCCGT	Delta	MS17001	15858.5	3181	3.13731	9	V2	T2D	M	35.6	H	7.1	51	HP17117-01 T2D	NA	Oral_meds	90	95	Cerebrovascular/stroke	-	Obese	Delta|T2D
MS17001_CCTACACAGCGTTCCG	Ductal	MS17001	5242.83	2110	7.57104	5	V2	T2D	M	35.6	H	7.1	51	HP17117-01 T2D	NA	Oral_meds	90	95	Cerebrovascular/stroke	-	Obese	Ductal|T2D
MS17001_CCTACACAGGCAAAGA	Acinar	MS17001	14625.2	2699	1.15329	7	V2	T2D	M	35.6	H	7.1	51	HP17117-01 T2D	NA	Oral_meds	90	95	Cerebrovascular/stroke	-	Obese	Acinar|T2D
MS17001_CCTACACCAAGTTAAG	Delta	MS17001	20291.9	4630	3.98314	9	V2	T2D	M	35.6	H	7.1	51	HP17117-01 T2D	NA	Oral_meds	90	95	Cerebrovascular/stroke	-	Obese	Delta|T2D
MS17001_CCTACACCAATAAGCA	Alpha	MS17001	33106.9	5125	4.62412	0	V2	T2D	M	35.6	H	7.1	51	HP17117-01 T2D	NA	Oral_meds	90	95	Cerebrovascular/stroke	-	Obese	Alpha|T2D
MS17001_CCTACACCAATCCGAT	Alpha	MS17001	10911.5	2802	1.35309	6	V2	T2D	M	35.6	H	7.1	51	HP17117-01 T2D	NA	Oral_meds	90	95	Cerebrovascular/stroke	-	Obese	Alpha|T2D
MS17001_CCTACACCAGTCAGAG	Stellate	MS17001	19362.2	3798	1.38102	11	V2	T2D	M	35.6	H	7.1	51	HP17117-01 T2D	NA	Oral_meds	90	95	Cerebrovascular/stroke	-	Obese	Stellate|T2D
MS17001_CCTACACGTCACCTAA	Proliferating_Alpha	MS17001	20437.8	4450	3.47332	28	V2	T2D	M	35.6	H	7.1	51	HP17117-01 T2D	NA	Oral_meds	90	95	Cerebrovascular/stroke	-	Obese	Proliferating_Alpha|T2D
MS17001_CCTACACGTCTCACCT	Beta	MS17001	27310.6	4821	6.12088	2	V2	T2D	M	35.6	H	7.1	51	HP17117-01 T2D	NA	Oral_meds	90	95	Cerebrovascular/stroke	-	Obese	Beta|T2D
MS17001_CCTACACTCTTGTATC	Beta	MS17001	40031.6	6423	6.20683	8	V2	T2D	M	35.6	H	7.1	51	HP17117-01 T2D	NA	Oral_meds	90	95	Cerebrovascular/stroke	-	Obese	Beta|T2D
MS17001_CCTACCAAGAAGGTGA	Alpha	MS17001	14703.7	3487	4.25579	4	V2	T2D	M	35.6	H	7.1	51	HP17117-01 T2D	NA	Oral_meds	90	95	Cerebrovascular/stroke	-	Obese	Alpha|T2D
MS17001_CCTACCAAGAATTGTG	Gamma	MS17001	16502.8	3342	4.21141	15	V2	T2D	M	35.6	H	7.1	51	HP17117-01 T2D	NA	Oral_meds	90	95	Cerebrovascular/stroke	-	Obese	Gamma|T2D
MS17001_CCTACCAAGCAGACTG	Beta	MS17001	47884.7	6581	10.9314	3	V2	T2D	M	35.6	H	7.1	51	HP17117-01 T2D	NA	Oral_meds	90	95	Cerebrovascular/stroke	-	Obese	Beta|T2D
MS17001_CCTACCAAGCCACCTG	Alpha	MS17001	16905.7	3752	2.86501	0	V2	T2D	M	35.6	H	7.1	51	HP17117-01 T2D	NA	Oral_meds	90	95	Cerebrovascular/stroke	-	Obese	Alpha|T2D
MS17001_CCTACCAAGGACATTA	Alpha	MS17001	16849.7	3489	3.15047	0	V2	T2D	M	35.6	H	7.1	51	HP17117-01 T2D	NA	Oral_meds	90	95	Cerebrovascular/stroke	-	Obese	Alpha|T2D
MS17001_CCTACCACAGCTGTAT	Beta	MS17001	16918.4	3402	5.35187	3	V2	T2D	M	35.6	H	7.1	51	HP17117-01 T2D	NA	Oral_meds	90	95	Cerebrovascular/stroke	-	Obese	Beta|T2D
MS17001_CCTACCACAGTAGAGC	Ductal	MS17001	15355.5	3451	3.99427	14	V2	T2D	M	35.6	H	7.1	51	HP17117-01 T2D	NA	Oral_meds	90	95	Cerebrovascular/stroke	-	Obese	Ductal|T2D
MS17001_CCTACCAGTAGGGTAC	Beta	MS17001	26128.3	4806	10.7561	2	V2	T2D	M	35.6	H	7.1	51	HP17117-01 T2D	NA	Oral_meds	90	95	Cerebrovascular/stroke	-	Obese	Beta|T2D
MS17001_CCTACCATCACATACG	Alpha	MS17001	20274.8	3048	1.81562	6	V2	T2D	M	35.6	H	7.1	51	HP17117-01 T2D	NA	Oral_meds	90	95	Cerebrovascular/stroke	-	Obese	Alpha|T2D
MS17001_CCTACCATCACGCGGT	Beta	MS17001	18292.2	3936	5.00917	2	V2	T2D	M	35.6	H	7.1	51	HP17117-01 T2D	NA	Oral_meds	90	95	Cerebrovascular/stroke	-	Obese	Beta|T2D
MS17001_CCTACCATCAGGCAAG	Alpha	MS17001	21870.8	3976	3.11042	0	V2	T2D	M	35.6	H	7.1	51	HP17117-01 T2D	NA	Oral_meds	90	95	Cerebrovascular/stroke	-	Obese	Alpha|T2D
MS17001_CCTACCATCTTCATGT	Alpha	MS17001	13634.3	2867	0.692421	17	V2	T2D	M	35.6	H	7.1	51	HP17117-01 T2D	NA	Oral_meds	90	95	Cerebrovascular/stroke	-	Obese	Alpha|T2D
MS17001_CCTAGCTAGACTGTAA	Beta	MS17001	15073.9	3541	4.77471	2	V2	T2D	M	35.6	H	7.1	51	HP17117-01 T2D	NA	Oral_meds	90	95	Cerebrovascular/stroke	-	Obese	Beta|T2D
MS17001_CCTAGCTGTCTCCACT	Beta	MS17001	26472.1	4822	5.31835	2	V2	T2D	M	35.6	H	7.1	51	HP17117-01 T2D	NA	Oral_meds	90	95	Cerebrovascular/stroke	-	Obese	Beta|T2D
MS17001_CCTAGCTTCCAGATCA	Beta	MS17001	14654.8	3221	9.26154	12	V2	T2D	M	35.6	H	7.1	51	HP17117-01 T2D	NA	Oral_meds	90	95	Cerebrovascular/stroke	-	Obese	Beta|T2D
MS17001_CCTAGCTTCCGTACAA	Alpha	MS17001	7798.21	2680	0.0188423	6	V2	T2D	M	35.6	H	7.1	51	HP17117-01 T2D	NA	Oral_meds	90	95	Cerebrovascular/stroke	-	Obese	Alpha|T2D
MS17001_CCTAGCTTCGTTACAG	Beta	MS17001	40412.6	5844	8.22065	2	V2	T2D	M	35.6	H	7.1	51	HP17117-01 T2D	NA	Oral_meds	90	95	Cerebrovascular/stroke	-	Obese	Beta|T2D
MS17001_CCTATTACAAAGTCAA	Beta	MS17001	36993	6150	5.6581	2	V2	T2D	M	35.6	H	7.1	51	HP17117-01 T2D	NA	Oral_meds	90	95	Cerebrovascular/stroke	-	Obese	Beta|T2D
MS17001_CCTATTACAAGTCTAC	Alpha	MS17001	18209.3	3850	3.16349	6	V2	T2D	M	35.6	H	7.1	51	HP17117-01 T2D	NA	Oral_meds	90	95	Cerebrovascular/stroke	-	Obese	Alpha|T2D
MS17001_CCTATTACAATGTAAG	Beta	MS17001	16060	3910	5.5227	2	V2	T2D	M	35.6	H	7.1	51	HP17117-01 T2D	NA	Oral_meds	90	95	Cerebrovascular/stroke	-	Obese	Beta|T2D
MS17001_CCTATTACACCTCGTT	Beta	MS17001	15536.4	3554	4.52383	2	V2	T2D	M	35.6	H	7.1	51	HP17117-01 T2D	NA	Oral_meds	90	95	Cerebrovascular/stroke	-	Obese	Beta|T2D
MS17001_CCTATTAGTATATGGA	Delta	MS17001	12064.3	2789	2.12246	9	V2	T2D	M	35.6	H	7.1	51	HP17117-01 T2D	NA	Oral_meds	90	95	Cerebrovascular/stroke	-	Obese	Delta|T2D
MS17001_CCTATTAGTTGCTCCT	Beta	MS17001	6033.31	1927	19.2791	12	V2	T2D	M	35.6	H	7.1	51	HP17117-01 T2D	NA	Oral_meds	90	95	Cerebrovascular/stroke	-	Obese	Beta|T2D
MS17001_CCTATTATCCACTGGG	Alpha	MS17001	18281.2	3641	2.82965	0	V2	T2D	M	35.6	H	7.1	51	HP17117-01 T2D	NA	Oral_meds	90	95	Cerebrovascular/stroke	-	Obese	Alpha|T2D
MS17001_CCTCAGTAGACAGACC	Stellate	MS17001	14122.8	3704	3.89423	22	V2	T2D	M	35.6	H	7.1	51	HP17117-01 T2D	NA	Oral_meds	90	95	Cerebrovascular/stroke	-	Obese	Stellate|T2D
MS17001_CCTCAGTCACTTGGAT	Beta	MS17001	24730.6	4678	6.4315	2	V2	T2D	M	35.6	H	7.1	51	HP17117-01 T2D	NA	Oral_meds	90	95	Cerebrovascular/stroke	-	Obese	Beta|T2D
MS17001_CCTCAGTCAGACGCAA	Beta	MS17001	27966.5	4535	4.70127	8	V2	T2D	M	35.6	H	7.1	51	HP17117-01 T2D	NA	Oral_meds	90	95	Cerebrovascular/stroke	-	Obese	Beta|T2D
MS17001_CCTCAGTCAGGTTTCA	Alpha	MS17001	24301.1	4363	4.12247	0	V2	T2D	M	35.6	H	7.1	51	HP17117-01 T2D	NA	Oral_meds	90	95	Cerebrovascular/stroke	-	Obese	Alpha|T2D
MS17001_CCTCAGTTCACCACCT	Beta	MS17001	18765	2352	10.9266	12	V2	T2D	M	35.6	H	7.1	51	HP17117-01 T2D	NA	Oral_meds	90	95	Cerebrovascular/stroke	-	Obese	Beta|T2D
MS17001_CCTCAGTTCAGCCTAA	Alpha	MS17001	8417.02	1883	6.50167	13	V2	T2D	M	35.6	H	7.1	51	HP17117-01 T2D	NA	Oral_meds	90	95	Cerebrovascular/stroke	-	Obese	Alpha|T2D
MS17001_CCTCTGAAGCATCATC	Alpha	MS17001	12907	3461	3.98716	6	V2	T2D	M	35.6	H	7.1	51	HP17117-01 T2D	NA	Oral_meds	90	95	Cerebrovascular/stroke	-	Obese	Alpha|T2D
MS17001_CCTCTGACATGGAATA	Beta	MS17001	30023.8	5068	11.608	2	V2	T2D	M	35.6	H	7.1	51	HP17117-01 T2D	NA	Oral_meds	90	95	Cerebrovascular/stroke	-	Obese	Beta|T2D
MS17001_CCTCTGAGTAGTGAAT	Beta	MS17001	23725.6	4399	5.99091	2	V2	T2D	M	35.6	H	7.1	51	HP17117-01 T2D	NA	Oral_meds	90	95	Cerebrovascular/stroke	-	Obese	Beta|T2D
MS17001_CCTCTGAGTCAAGCGA	Alpha	MS17001	18782.4	3535	4.07903	0	V2	T2D	M	35.6	H	7.1	51	HP17117-01 T2D	NA	Oral_meds	90	95	Cerebrovascular/stroke	-	Obese	Alpha|T2D
MS17001_CCTCTGAGTCTCCCTA	Beta	MS17001	17854.5	4024	4.07558	8	V2	T2D	M	35.6	H	7.1	51	HP17117-01 T2D	NA	Oral_meds	90	95	Cerebrovascular/stroke	-	Obese	Beta|T2D
MS17001_CCTCTGAGTTACGTCA	Alpha	MS17001	4160.56	1594	6.63967	0	V2	T2D	M	35.6	H	7.1	51	HP17117-01 T2D	NA	Oral_meds	90	95	Cerebrovascular/stroke	-	Obese	Alpha|T2D
MS17001_CCTCTGATCACTGGGC	Alpha	MS17001	22538.7	3967	2.93555	6	V2	T2D	M	35.6	H	7.1	51	HP17117-01 T2D	NA	Oral_meds	90	95	Cerebrovascular/stroke	-	Obese	Alpha|T2D
MS17001_CCTCTGATCCCAGGTG	Beta	MS17001	19878.7	2827	1.49002	8	V2	T2D	M	35.6	H	7.1	51	HP17117-01 T2D	NA	Oral_meds	90	95	Cerebrovascular/stroke	-	Obese	Beta|T2D
MS17001_CCTCTGATCCGTTGCT	Alpha	MS17001	15475.2	3340	3.17872	0	V2	T2D	M	35.6	H	7.1	51	HP17117-01 T2D	NA	Oral_meds	90	95	Cerebrovascular/stroke	-	Obese	Alpha|T2D
MS17001_CCTCTGATCTTGTTTG	Endothelial	MS17001	6716.21	2675	3.23153	16	V2	T2D	M	35.6	H	7.1	51	HP17117-01 T2D	NA	Oral_meds	90	95	Cerebrovascular/stroke	-	Obese	Endothelial|T2D
MS17001_CCTTACGAGCCGGTAA	Alpha	MS17001	8011.81	2265	1.93015	6	V2	T2D	M	35.6	H	7.1	51	HP17117-01 T2D	NA	Oral_meds	90	95	Cerebrovascular/stroke	-	Obese	Alpha|T2D
MS17001_CCTTACGAGCGATATA	Alpha	MS17001	15812.7	3449	4.28508	0	V2	T2D	M	35.6	H	7.1	51	HP17117-01 T2D	NA	Oral_meds	90	95	Cerebrovascular/stroke	-	Obese	Alpha|T2D
MS17001_CCTTACGCACAGACTT	Beta	MS17001	18913.2	3358	15.9789	12	V2	T2D	M	35.6	H	7.1	51	HP17117-01 T2D	NA	Oral_meds	90	95	Cerebrovascular/stroke	-	Obese	Beta|T2D
MS17001_CCTTACGCACCAACCG	Beta	MS17001	13664.3	3225	3.87029	3	V2	T2D	M	35.6	H	7.1	51	HP17117-01 T2D	NA	Oral_meds	90	95	Cerebrovascular/stroke	-	Obese	Beta|T2D
MS17001_CCTTACGGTCTACCTC	Gamma	MS17001	13806	3306	7.18755	15	V2	T2D	M	35.6	H	7.1	51	HP17117-01 T2D	NA	Oral_meds	90	95	Cerebrovascular/stroke	-	Obese	Gamma|T2D
MS17001_CCTTACGTCGAATGCT	Alpha	MS17001	11766.9	3179	5.10791	0	V2	T2D	M	35.6	H	7.1	51	HP17117-01 T2D	NA	Oral_meds	90	95	Cerebrovascular/stroke	-	Obese	Alpha|T2D
MS17001_CCTTACGTCGGCATCG	Alpha	MS17001	10087	2118	1.13932	17	V2	T2D	M	35.6	H	7.1	51	HP17117-01 T2D	NA	Oral_meds	90	95	Cerebrovascular/stroke	-	Obese	Alpha|T2D
MS17001_CCTTACGTCGGTCCGA	Alpha	MS17001	12448.7	2416	4.55507	13	V2	T2D	M	35.6	H	7.1	51	HP17117-01 T2D	NA	Oral_meds	90	95	Cerebrovascular/stroke	-	Obese	Alpha|T2D
MS17001_CCTTACGTCTACTTAC	Beta	MS17001	23574.3	4089	6.00275	2	V2	T2D	M	35.6	H	7.1	51	HP17117-01 T2D	NA	Oral_meds	90	95	Cerebrovascular/stroke	-	Obese	Beta|T2D
MS17001_CCTTACGTCTCAAGTG	Alpha	MS17001	17163.3	3436	1.72302	4	V2	T2D	M	35.6	H	7.1	51	HP17117-01 T2D	NA	Oral_meds	90	95	Cerebrovascular/stroke	-	Obese	Alpha|T2D
MS17001_CCTTACGTCTCGATGA	Alpha	MS17001	7292.08	1850	12.1036	13	V2	T2D	M	35.6	H	7.1	51	HP17117-01 T2D	NA	Oral_meds	90	95	Cerebrovascular/stroke	-	Obese	Alpha|T2D
MS17001_CCTTCCCAGCTCCTTC	Alpha	MS17001	6349.24	1957	2.57321	17	V2	T2D	M	35.6	H	7.1	51	HP17117-01 T2D	NA	Oral_meds	90	95	Cerebrovascular/stroke	-	Obese	Alpha|T2D
MS17001_CCTTCCCAGGCGCTCT	Gamma	MS17001	14622.3	3271	5.89657	15	V2	T2D	M	35.6	H	7.1	51	HP17117-01 T2D	NA	Oral_meds	90	95	Cerebrovascular/stroke	-	Obese	Gamma|T2D
MS17001_CCTTCCCAGGTGACCA	Alpha	MS17001	7943.64	1976	2.30263	0	V2	T2D	M	35.6	H	7.1	51	HP17117-01 T2D	NA	Oral_meds	90	95	Cerebrovascular/stroke	-	Obese	Alpha|T2D
MS17001_CCTTCCCAGTGGCACA	Beta	MS17001	14293.2	2791	1.90751	12	V2	T2D	M	35.6	H	7.1	51	HP17117-01 T2D	NA	Oral_meds	90	95	Cerebrovascular/stroke	-	Obese	Beta|T2D
MS17001_CCTTCCCCAAGCCCAC	Alpha	MS17001	7528.86	2226	7.82819	13	V2	T2D	M	35.6	H	7.1	51	HP17117-01 T2D	NA	Oral_meds	90	95	Cerebrovascular/stroke	-	Obese	Alpha|T2D
MS17001_CCTTCCCGTTATGCGT	Alpha	MS17001	6649.37	1799	1.42948	6	V2	T2D	M	35.6	H	7.1	51	HP17117-01 T2D	NA	Oral_meds	90	95	Cerebrovascular/stroke	-	Obese	Alpha|T2D
MS17001_CCTTCCCTCCGTTGTC	Alpha	MS17001	7413.15	1793	9.62017	13	V2	T2D	M	35.6	H	7.1	51	HP17117-01 T2D	NA	Oral_meds	90	95	Cerebrovascular/stroke	-	Obese	Alpha|T2D
MS17001_CCTTCCCTCTCGAGTA	Alpha	MS17001	13154.7	1947	5.19914	13	V2	T2D	M	35.6	H	7.1	51	HP17117-01 T2D	NA	Oral_meds	90	95	Cerebrovascular/stroke	-	Obese	Alpha|T2D
MS17001_CCTTCCCTCTGATACG	Delta	MS17001	16139.3	3445	3.10826	9	V2	T2D	M	35.6	H	7.1	51	HP17117-01 T2D	NA	Oral_meds	90	95	Cerebrovascular/stroke	-	Obese	Delta|T2D
MS17001_CCTTCGACACACATGT	Alpha	MS17001	12435.8	1634	4.35603	13	V2	T2D	M	35.6	H	7.1	51	HP17117-01 T2D	NA	Oral_meds	90	95	Cerebrovascular/stroke	-	Obese	Alpha|T2D
MS17001_CCTTCGAGTAGATTAG	Ductal	MS17001	16352.2	4159	4.08726	5	V2	T2D	M	35.6	H	7.1	51	HP17117-01 T2D	NA	Oral_meds	90	95	Cerebrovascular/stroke	-	Obese	Ductal|T2D
MS17001_CCTTCGAGTCTTGTCC	Beta	MS17001	8779.18	2717	4.7577	19	V2	T2D	M	35.6	H	7.1	51	HP17117-01 T2D	NA	Oral_meds	90	95	Cerebrovascular/stroke	-	Obese	Beta|T2D
MS17001_CCTTCGATCCACGTTC	Beta	MS17001	20151.3	3768	5.83203	1	V2	T2D	M	35.6	H	7.1	51	HP17117-01 T2D	NA	Oral_meds	90	95	Cerebrovascular/stroke	-	Obese	Beta|T2D
MS17001_CCTTTCTAGATAGCAT	Ductal	MS17001	11294	2872	2.13442	5	V2	T2D	M	35.6	H	7.1	51	HP17117-01 T2D	NA	Oral_meds	90	95	Cerebrovascular/stroke	-	Obese	Ductal|T2D
MS17001_CCTTTCTAGCTGCGAA	Beta	MS17001	13162.4	3167	5.70521	2	V2	T2D	M	35.6	H	7.1	51	HP17117-01 T2D	NA	Oral_meds	90	95	Cerebrovascular/stroke	-	Obese	Beta|T2D
MS17001_CCTTTCTAGGCCCTCA	Beta	MS17001	14938.8	3237	4.05194	2	V2	T2D	M	35.6	H	7.1	51	HP17117-01 T2D	NA	Oral_meds	90	95	Cerebrovascular/stroke	-	Obese	Beta|T2D
MS17001_CCTTTCTCAAATACAG	Alpha	MS17001	13783.6	1954	6.01701	13	V2	T2D	M	35.6	H	7.1	51	HP17117-01 T2D	NA	Oral_meds	90	95	Cerebrovascular/stroke	-	Obese	Alpha|T2D
MS17001_CCTTTCTGTAACGACG	Alpha	MS17001	12596.7	3367	2.26132	0	V2	T2D	M	35.6	H	7.1	51	HP17117-01 T2D	NA	Oral_meds	90	95	Cerebrovascular/stroke	-	Obese	Alpha|T2D
MS17001_CCTTTCTGTACATGTC	Delta	MS17001	11349.7	2707	4.50963	9	V2	T2D	M	35.6	H	7.1	51	HP17117-01 T2D	NA	Oral_meds	90	95	Cerebrovascular/stroke	-	Obese	Delta|T2D
MS17001_CCTTTCTGTACTCGCG	Alpha	MS17001	7134.1	1956	6.96945	13	V2	T2D	M	35.6	H	7.1	51	HP17117-01 T2D	NA	Oral_meds	90	95	Cerebrovascular/stroke	-	Obese	Alpha|T2D
MS17001_CCTTTCTGTATGAAAC	Beta	MS17001	16717.8	3789	5.44387	3	V2	T2D	M	35.6	H	7.1	51	HP17117-01 T2D	NA	Oral_meds	90	95	Cerebrovascular/stroke	-	Obese	Beta|T2D
MS17001_CCTTTCTGTGTAAGTA	Delta	MS17001	17811	3322	3.93574	9	V2	T2D	M	35.6	H	7.1	51	HP17117-01 T2D	NA	Oral_meds	90	95	Cerebrovascular/stroke	-	Obese	Delta|T2D
MS17001_CCTTTCTTCATCGGAT	Ductal	MS17001	30760.1	4637	14.7551	14	V2	T2D	M	35.6	H	7.1	51	HP17117-01 T2D	NA	Oral_meds	90	95	Cerebrovascular/stroke	-	Obese	Ductal|T2D
MS17001_CCTTTCTTCATGGTCA	Alpha	MS17001	15317.3	3510	3.1899	0	V2	T2D	M	35.6	H	7.1	51	HP17117-01 T2D	NA	Oral_meds	90	95	Cerebrovascular/stroke	-	Obese	Alpha|T2D
MS17001_CGAACATAGAGTGACC	Beta	MS17001	20536.6	3635	4.14273	2	V2	T2D	M	35.6	H	7.1	51	HP17117-01 T2D	NA	Oral_meds	90	95	Cerebrovascular/stroke	-	Obese	Beta|T2D
MS17001_CGAACATAGCTACCTA	Alpha	MS17001	26835.3	4538	3.3363	24	V2	T2D	M	35.6	H	7.1	51	HP17117-01 T2D	NA	Oral_meds	90	95	Cerebrovascular/stroke	-	Obese	Alpha|T2D
MS17001_CGAACATCATCGACGC	Alpha	MS17001	16051.4	3805	2.62803	0	V2	T2D	M	35.6	H	7.1	51	HP17117-01 T2D	NA	Oral_meds	90	95	Cerebrovascular/stroke	-	Obese	Alpha|T2D
MS17001_CGAACATCATTTCACT	Ductal	MS17001	17119.1	4210	5.82612	5	V2	T2D	M	35.6	H	7.1	51	HP17117-01 T2D	NA	Oral_meds	90	95	Cerebrovascular/stroke	-	Obese	Ductal|T2D
MS17001_CGAACATTCCGTACAA	Beta	MS17001	14169.1	2150	9.86113	12	V2	T2D	M	35.6	H	7.1	51	HP17117-01 T2D	NA	Oral_meds	90	95	Cerebrovascular/stroke	-	Obese	Beta|T2D
MS17001_CGAACATTCCTAGGGC	Alpha	MS17001	18275.1	3407	3.038	4	V2	T2D	M	35.6	H	7.1	51	HP17117-01 T2D	NA	Oral_meds	90	95	Cerebrovascular/stroke	-	Obese	Alpha|T2D
MS17001_CGAACATTCCTTGCCA	Ductal	MS17001	25275.7	4608	5.95897	14	V2	T2D	M	35.6	H	7.1	51	HP17117-01 T2D	NA	Oral_meds	90	95	Cerebrovascular/stroke	-	Obese	Ductal|T2D
MS17001_CGAACATTCTAACCGA	Ductal	MS17001	7999.72	2530	14.23	5	V2	T2D	M	35.6	H	7.1	51	HP17117-01 T2D	NA	Oral_meds	90	95	Cerebrovascular/stroke	-	Obese	Ductal|T2D
MS17001_CGAACATTCTAACGGT	Alpha	MS17001	14271.9	3288	3.80803	0	V2	T2D	M	35.6	H	7.1	51	HP17117-01 T2D	NA	Oral_meds	90	95	Cerebrovascular/stroke	-	Obese	Alpha|T2D
MS17001_CGAATGTAGACTTTCG	Beta	MS17001	33311.7	5497	6.79913	2	V2	T2D	M	35.6	H	7.1	51	HP17117-01 T2D	NA	Oral_meds	90	95	Cerebrovascular/stroke	-	Obese	Beta|T2D
MS17001_CGAATGTAGTCATGCT	Beta	MS17001	43825.7	6409	6.86543	2	V2	T2D	M	35.6	H	7.1	51	HP17117-01 T2D	NA	Oral_meds	90	95	Cerebrovascular/stroke	-	Obese	Beta|T2D
MS17001_CGAATGTAGTGAAGAG	Beta	MS17001	17168.6	3914	5.8228	2	V2	T2D	M	35.6	H	7.1	51	HP17117-01 T2D	NA	Oral_meds	90	95	Cerebrovascular/stroke	-	Obese	Beta|T2D
MS17001_CGAATGTCACTAAGTC	Beta	MS17001	14512.6	2732	5.07626	8	V2	T2D	M	35.6	H	7.1	51	HP17117-01 T2D	NA	Oral_meds	90	95	Cerebrovascular/stroke	-	Obese	Beta|T2D
MS17001_CGAATGTCAGGGATTG	Alpha	MS17001	7003.44	1532	12.8916	13	V2	T2D	M	35.6	H	7.1	51	HP17117-01 T2D	NA	Oral_meds	90	95	Cerebrovascular/stroke	-	Obese	Alpha|T2D
MS17001_CGAATGTCAGTGGAGT	Beta	MS17001	23962.8	4922	8.6065	2	V2	T2D	M	35.6	H	7.1	51	HP17117-01 T2D	NA	Oral_meds	90	95	Cerebrovascular/stroke	-	Obese	Beta|T2D
MS17001_CGAATGTCAGTTCATG	Alpha	MS17001	11969.3	2851	3.27915	0	V2	T2D	M	35.6	H	7.1	51	HP17117-01 T2D	NA	Oral_meds	90	95	Cerebrovascular/stroke	-	Obese	Alpha|T2D
MS17001_CGAATGTCATTTCAGG	Alpha	MS17001	6563.7	1844	6.80042	13	V2	T2D	M	35.6	H	7.1	51	HP17117-01 T2D	NA	Oral_meds	90	95	Cerebrovascular/stroke	-	Obese	Alpha|T2D
MS17001_CGAATGTGTTGTTTGG	Alpha	MS17001	22430.1	4484	4.28422	0	V2	T2D	M	35.6	H	7.1	51	HP17117-01 T2D	NA	Oral_meds	90	95	Cerebrovascular/stroke	-	Obese	Alpha|T2D
MS17001_CGAATGTTCGGGAGTA	Alpha	MS17001	15474.1	3135	3.69597	4	V2	T2D	M	35.6	H	7.1	51	HP17117-01 T2D	NA	Oral_meds	90	95	Cerebrovascular/stroke	-	Obese	Alpha|T2D
MS17001_CGACCTTCACGGCTAC	Beta	MS17001	14071.3	3505	5.31186	2	V2	T2D	M	35.6	H	7.1	51	HP17117-01 T2D	NA	Oral_meds	90	95	Cerebrovascular/stroke	-	Obese	Beta|T2D
MS17001_CGACCTTTCCTCTAGC	Beta	MS17001	35934.8	5489	5.78696	2	V2	T2D	M	35.6	H	7.1	51	HP17117-01 T2D	NA	Oral_meds	90	95	Cerebrovascular/stroke	-	Obese	Beta|T2D
MS17001_CGACTTCAGCCACTAT	Stellate	MS17001	15384.1	3738	0.552566	11	V2	T2D	M	35.6	H	7.1	51	HP17117-01 T2D	NA	Oral_meds	90	95	Cerebrovascular/stroke	-	Obese	Stellate|T2D
MS17001_CGACTTCAGCCCAGCT	Alpha	MS17001	7880.23	1486	5.29861	13	V2	T2D	M	35.6	H	7.1	51	HP17117-01 T2D	NA	Oral_meds	90	95	Cerebrovascular/stroke	-	Obese	Alpha|T2D
MS17001_CGACTTCAGTTACCCA	Beta	MS17001	29412.4	3665	10.7152	12	V2	T2D	M	35.6	H	7.1	51	HP17117-01 T2D	NA	Oral_meds	90	95	Cerebrovascular/stroke	-	Obese	Beta|T2D
MS17001_CGACTTCCAAATACAG	Ductal	MS17001	5234.82	1534	24.6448	5	V2	T2D	M	35.6	H	7.1	51	HP17117-01 T2D	NA	Oral_meds	90	95	Cerebrovascular/stroke	-	Obese	Ductal|T2D
MS17001_CGACTTCCAAGACACG	Beta	MS17001	34885.1	5068	6.74072	2	V2	T2D	M	35.6	H	7.1	51	HP17117-01 T2D	NA	Oral_meds	90	95	Cerebrovascular/stroke	-	Obese	Beta|T2D
MS17001_CGACTTCCAGACACTT	Beta	MS17001	14145.6	3263	3.67759	2	V2	T2D	M	35.6	H	7.1	51	HP17117-01 T2D	NA	Oral_meds	90	95	Cerebrovascular/stroke	-	Obese	Beta|T2D
MS17001_CGACTTCGTACCGGCT	Immune	MS17001	6422.74	1631	1.99556	25	V2	T2D	M	35.6	H	7.1	51	HP17117-01 T2D	NA	Oral_meds	90	95	Cerebrovascular/stroke	-	Obese	Immune|T2D
MS17001_CGACTTCGTCCTCTTG	Stellate	MS17001	3432.23	1534	4.92314	22	V2	T2D	M	35.6	H	7.1	51	HP17117-01 T2D	NA	Oral_meds	90	95	Cerebrovascular/stroke	-	Obese	Stellate|T2D
MS17001_CGACTTCGTTGTGGAG	Beta	MS17001	33155.2	5357	10.8343	2	V2	T2D	M	35.6	H	7.1	51	HP17117-01 T2D	NA	Oral_meds	90	95	Cerebrovascular/stroke	-	Obese	Beta|T2D
MS17001_CGAGAAGAGCGCCTCA	Alpha	MS17001	16747.9	3634	3.76921	0	V2	T2D	M	35.6	H	7.1	51	HP17117-01 T2D	NA	Oral_meds	90	95	Cerebrovascular/stroke	-	Obese	Alpha|T2D
MS17001_CGAGAAGAGTCTCAAC	Alpha	MS17001	7696.15	1672	9.22577	13	V2	T2D	M	35.6	H	7.1	51	HP17117-01 T2D	NA	Oral_meds	90	95	Cerebrovascular/stroke	-	Obese	Alpha|T2D
MS17001_CGAGAAGCAAGCCATT	Delta	MS17001	15136.3	3258	3.59579	9	V2	T2D	M	35.6	H	7.1	51	HP17117-01 T2D	NA	Oral_meds	90	95	Cerebrovascular/stroke	-	Obese	Delta|T2D
MS17001_CGAGAAGCACTAGTAC	Gamma	MS17001	11928.3	3002	4.79111	15	V2	T2D	M	35.6	H	7.1	51	HP17117-01 T2D	NA	Oral_meds	90	95	Cerebrovascular/stroke	-	Obese	Gamma|T2D
MS17001_CGAGAAGCAGTTCATG	Alpha	MS17001	16758	3727	2.68472	6	V2	T2D	M	35.6	H	7.1	51	HP17117-01 T2D	NA	Oral_meds	90	95	Cerebrovascular/stroke	-	Obese	Alpha|T2D
MS17001_CGAGAAGGTCAAAGCG	Alpha	MS17001	6701.47	1413	7.28374	24	V2	T2D	M	35.6	H	7.1	51	HP17117-01 T2D	NA	Oral_meds	90	95	Cerebrovascular/stroke	-	Obese	Alpha|T2D
MS17001_CGAGAAGGTTCGTGAT	Beta	MS17001	11559.3	3158	5.82261	2	V2	T2D	M	35.6	H	7.1	51	HP17117-01 T2D	NA	Oral_meds	90	95	Cerebrovascular/stroke	-	Obese	Beta|T2D
MS17001_CGAGAAGGTTGCTCCT	Delta	MS17001	13643.1	3036	4.59582	9	V2	T2D	M	35.6	H	7.1	51	HP17117-01 T2D	NA	Oral_meds	90	95	Cerebrovascular/stroke	-	Obese	Delta|T2D
MS17001_CGAGCACAGACGCAAC	Beta	MS17001	18305.7	3691	3.96755	2	V2	T2D	M	35.6	H	7.1	51	HP17117-01 T2D	NA	Oral_meds	90	95	Cerebrovascular/stroke	-	Obese	Beta|T2D
MS17001_CGAGCACAGATGTTAG	Beta	MS17001	30847.7	5170	7.47207	2	V2	T2D	M	35.6	H	7.1	51	HP17117-01 T2D	NA	Oral_meds	90	95	Cerebrovascular/stroke	-	Obese	Beta|T2D
MS17001_CGAGCACAGTGAACAT	Alpha	MS17001	9122.2	3221	2.23957	6	V2	T2D	M	35.6	H	7.1	51	HP17117-01 T2D	NA	Oral_meds	90	95	Cerebrovascular/stroke	-	Obese	Alpha|T2D
MS17001_CGAGCACCACGGCGTT	Alpha	MS17001	16372.1	3235	2.39307	4	V2	T2D	M	35.6	H	7.1	51	HP17117-01 T2D	NA	Oral_meds	90	95	Cerebrovascular/stroke	-	Obese	Alpha|T2D
MS17001_CGAGCACGTAACGTTC	Acinar	MS17001	39647.6	3934	2.35763	7	V2	T2D	M	35.6	H	7.1	51	HP17117-01 T2D	NA	Oral_meds	90	95	Cerebrovascular/stroke	-	Obese	Acinar|T2D
MS17001_CGAGCACGTGCCTGCA	Ductal	MS17001	9175.52	2994	3.39074	5	V2	T2D	M	35.6	H	7.1	51	HP17117-01 T2D	NA	Oral_meds	90	95	Cerebrovascular/stroke	-	Obese	Ductal|T2D
MS17001_CGAGCACGTGGTTTCA	Beta	MS17001	9047.75	1891	11.7788	12	V2	T2D	M	35.6	H	7.1	51	HP17117-01 T2D	NA	Oral_meds	90	95	Cerebrovascular/stroke	-	Obese	Beta|T2D
MS17001_CGAGCACGTTACAGAA	Stellate	MS17001	17981.4	4378	2.80481	22	V2	T2D	M	35.6	H	7.1	51	HP17117-01 T2D	NA	Oral_meds	90	95	Cerebrovascular/stroke	-	Obese	Stellate|T2D
MS17001_CGAGCACGTTCCGTCT	Stellate	MS17001	15724.6	3889	1.21196	11	V2	T2D	M	35.6	H	7.1	51	HP17117-01 T2D	NA	Oral_meds	90	95	Cerebrovascular/stroke	-	Obese	Stellate|T2D
MS17001_CGAGCACTCAGCAACT	Beta	MS17001	13949.2	3294	4.44517	2	V2	T2D	M	35.6	H	7.1	51	HP17117-01 T2D	NA	Oral_meds	90	95	Cerebrovascular/stroke	-	Obese	Beta|T2D
MS17001_CGAGCCAAGAGTTGGC	Stellate	MS17001	4333.75	1616	2.58616	22	V2	T2D	M	35.6	H	7.1	51	HP17117-01 T2D	NA	Oral_meds	90	95	Cerebrovascular/stroke	-	Obese	Stellate|T2D
MS17001_CGAGCCAAGCCACCTG	Alpha	MS17001	16428	3652	3.81526	4	V2	T2D	M	35.6	H	7.1	51	HP17117-01 T2D	NA	Oral_meds	90	95	Cerebrovascular/stroke	-	Obese	Alpha|T2D
MS17001_CGAGCCAAGCTCCTCT	Beta	MS17001	28122.3	4731	5.05118	2	V2	T2D	M	35.6	H	7.1	51	HP17117-01 T2D	NA	Oral_meds	90	95	Cerebrovascular/stroke	-	Obese	Beta|T2D
MS17001_CGAGCCAAGCTGCAAG	Delta	MS17001	9087.32	2558	3.71845	9	V2	T2D	M	35.6	H	7.1	51	HP17117-01 T2D	NA	Oral_meds	90	95	Cerebrovascular/stroke	-	Obese	Delta|T2D
MS17001_CGAGCCAAGGATTCGG	Beta	MS17001	7719.49	1678	10.7058	12	V2	T2D	M	35.6	H	7.1	51	HP17117-01 T2D	NA	Oral_meds	90	95	Cerebrovascular/stroke	-	Obese	Beta|T2D
MS17001_CGAGCCAGTAGCGCTC	Alpha	MS17001	12964.8	3279	3.69053	0	V2	T2D	M	35.6	H	7.1	51	HP17117-01 T2D	NA	Oral_meds	90	95	Cerebrovascular/stroke	-	Obese	Alpha|T2D
MS17001_CGAGCCATCCATGAAC	Alpha	MS17001	5499.61	1410	10.4858	13	V2	T2D	M	35.6	H	7.1	51	HP17117-01 T2D	NA	Oral_meds	90	95	Cerebrovascular/stroke	-	Obese	Alpha|T2D
MS17001_CGAGCCATCGAATGCT	Beta	MS17001	24305.7	4466	5.50537	2	V2	T2D	M	35.6	H	7.1	51	HP17117-01 T2D	NA	Oral_meds	90	95	Cerebrovascular/stroke	-	Obese	Beta|T2D
MS17001_CGAGCCATCGTAGGAG	Alpha	MS17001	20175	3556	3.87562	6	V2	T2D	M	35.6	H	7.1	51	HP17117-01 T2D	NA	Oral_meds	90	95	Cerebrovascular/stroke	-	Obese	Alpha|T2D
MS17001_CGATCGGAGACAGAGA	Alpha	MS17001	13748.9	2500	10.0372	13	V2	T2D	M	35.6	H	7.1	51	HP17117-01 T2D	NA	Oral_meds	90	95	Cerebrovascular/stroke	-	Obese	Alpha|T2D
MS17001_CGATCGGAGCATGGCA	Alpha	MS17001	10527.3	2805	4.19895	4	V2	T2D	M	35.6	H	7.1	51	HP17117-01 T2D	NA	Oral_meds	90	95	Cerebrovascular/stroke	-	Obese	Alpha|T2D
MS17001_CGATCGGCACTGAAGG	Alpha	MS17001	4370.99	1512	8.04004	13	V2	T2D	M	35.6	H	7.1	51	HP17117-01 T2D	NA	Oral_meds	90	95	Cerebrovascular/stroke	-	Obese	Alpha|T2D
MS17001_CGATCGGGTGAGGCTA	Alpha	MS17001	9674.35	2315	1.20484	17	V2	T2D	M	35.6	H	7.1	51	HP17117-01 T2D	NA	Oral_meds	90	95	Cerebrovascular/stroke	-	Obese	Alpha|T2D
MS17001_CGATCGGGTTCTGTTT	Alpha	MS17001	11749.8	3402	2.33296	0	V2	T2D	M	35.6	H	7.1	51	HP17117-01 T2D	NA	Oral_meds	90	95	Cerebrovascular/stroke	-	Obese	Alpha|T2D
MS17001_CGATCGGTCCCTAACC	Alpha	MS17001	12865.8	3151	4.52235	0	V2	T2D	M	35.6	H	7.1	51	HP17117-01 T2D	NA	Oral_meds	90	95	Cerebrovascular/stroke	-	Obese	Alpha|T2D
MS17001_CGATCGGTCCGCATAA	Beta	MS17001	26867.7	4654	11.2752	2	V2	T2D	M	35.6	H	7.1	51	HP17117-01 T2D	NA	Oral_meds	90	95	Cerebrovascular/stroke	-	Obese	Beta|T2D
MS17001_CGATGGCGTACCGTTA	Beta	MS17001	27737	4165	6.56579	2	V2	T2D	M	35.6	H	7.1	51	HP17117-01 T2D	NA	Oral_meds	90	95	Cerebrovascular/stroke	-	Obese	Beta|T2D
MS17001_CGATGGCGTCCCTTGT	Beta	MS17001	13646.1	2796	9.43976	12	V2	T2D	M	35.6	H	7.1	51	HP17117-01 T2D	NA	Oral_meds	90	95	Cerebrovascular/stroke	-	Obese	Beta|T2D
MS17001_CGATGGCGTGTTTGGT	Alpha	MS17001	22606.5	4080	2.21824	4	V2	T2D	M	35.6	H	7.1	51	HP17117-01 T2D	NA	Oral_meds	90	95	Cerebrovascular/stroke	-	Obese	Alpha|T2D
MS17001_CGATGGCTCGCGGATC	Beta	MS17001	23571.9	4574	7.92481	2	V2	T2D	M	35.6	H	7.1	51	HP17117-01 T2D	NA	Oral_meds	90	95	Cerebrovascular/stroke	-	Obese	Beta|T2D
MS17001_CGATGTAAGATGTAAC	Stellate	MS17001	19107.7	3927	0.982568	11	V2	T2D	M	35.6	H	7.1	51	HP17117-01 T2D	NA	Oral_meds	90	95	Cerebrovascular/stroke	-	Obese	Stellate|T2D
MS17001_CGATGTAAGCACAGGT	Ductal	MS17001	5635.47	2396	7.14181	5	V2	T2D	M	35.6	H	7.1	51	HP17117-01 T2D	NA	Oral_meds	90	95	Cerebrovascular/stroke	-	Obese	Ductal|T2D
MS17001_CGATGTACAAGGTTTC	Beta	MS17001	21997.7	4225	8.10138	2	V2	T2D	M	35.6	H	7.1	51	HP17117-01 T2D	NA	Oral_meds	90	95	Cerebrovascular/stroke	-	Obese	Beta|T2D
MS17001_CGATGTAGTACAGTGG	Immune	MS17001	3861.89	1935	0.883288	25	V2	T2D	M	35.6	H	7.1	51	HP17117-01 T2D	NA	Oral_meds	90	95	Cerebrovascular/stroke	-	Obese	Immune|T2D
MS17001_CGATGTAGTCGTTGTA	Beta	MS17001	10719.5	2575	5.69385	2	V2	T2D	M	35.6	H	7.1	51	HP17117-01 T2D	NA	Oral_meds	90	95	Cerebrovascular/stroke	-	Obese	Beta|T2D
MS17001_CGATGTAGTTAAGATG	Alpha	MS17001	28076.8	4853	3.35968	0	V2	T2D	M	35.6	H	7.1	51	HP17117-01 T2D	NA	Oral_meds	90	95	Cerebrovascular/stroke	-	Obese	Alpha|T2D
MS17001_CGATGTATCCTCGCAT	Alpha	MS17001	11964.2	2527	7.43364	13	V2	T2D	M	35.6	H	7.1	51	HP17117-01 T2D	NA	Oral_meds	90	95	Cerebrovascular/stroke	-	Obese	Alpha|T2D
MS17001_CGATGTATCTGTCTAT	Beta	MS17001	27850.2	4935	7.16882	2	V2	T2D	M	35.6	H	7.1	51	HP17117-01 T2D	NA	Oral_meds	90	95	Cerebrovascular/stroke	-	Obese	Beta|T2D
MS17001_CGATTGACAGCTCGCA	Beta	MS17001	13648.8	2796	14.8575	12	V2	T2D	M	35.6	H	7.1	51	HP17117-01 T2D	NA	Oral_meds	90	95	Cerebrovascular/stroke	-	Obese	Beta|T2D
MS17001_CGATTGACAGGGCATA	Ductal	MS17001	10648.2	3159	2.38839	5	V2	T2D	M	35.6	H	7.1	51	HP17117-01 T2D	NA	Oral_meds	90	95	Cerebrovascular/stroke	-	Obese	Ductal|T2D
MS17001_CGATTGAGTGAAATCA	Beta	MS17001	7377.68	2414	12.2266	2	V2	T2D	M	35.6	H	7.1	51	HP17117-01 T2D	NA	Oral_meds	90	95	Cerebrovascular/stroke	-	Obese	Beta|T2D
MS17001_CGATTGAGTTCGTTGA	Alpha	MS17001	12323.4	2230	7.25234	13	V2	T2D	M	35.6	H	7.1	51	HP17117-01 T2D	NA	Oral_meds	90	95	Cerebrovascular/stroke	-	Obese	Alpha|T2D
MS17001_CGATTGATCTCGCTTG	Beta	MS17001	28580.1	4774	7.49631	19	V2	T2D	M	35.6	H	7.1	51	HP17117-01 T2D	NA	Oral_meds	90	95	Cerebrovascular/stroke	-	Obese	Beta|T2D
MS17001_CGCCAAGAGAGAACAG	Alpha	MS17001	7010.7	1833	10.4648	13	V2	T2D	M	35.6	H	7.1	51	HP17117-01 T2D	NA	Oral_meds	90	95	Cerebrovascular/stroke	-	Obese	Alpha|T2D
MS17001_CGCCAAGCATCGACGC	Delta	MS17001	13244.9	2858	4.33834	9	V2	T2D	M	35.6	H	7.1	51	HP17117-01 T2D	NA	Oral_meds	90	95	Cerebrovascular/stroke	-	Obese	Delta|T2D
MS17001_CGCCAAGCATCGGGTC	Stellate	MS17001	24175.2	4299	0.503653	11	V2	T2D	M	35.6	H	7.1	51	HP17117-01 T2D	NA	Oral_meds	90	95	Cerebrovascular/stroke	-	Obese	Stellate|T2D
MS17001_CGCCAAGGTACGCACC	Beta	MS17001	11198.9	2985	5.7466	3	V2	T2D	M	35.6	H	7.1	51	HP17117-01 T2D	NA	Oral_meds	90	95	Cerebrovascular/stroke	-	Obese	Beta|T2D
MS17001_CGCCAAGGTTCCACTC	Alpha	MS17001	29171.4	5031	5.84836	0	V2	T2D	M	35.6	H	7.1	51	HP17117-01 T2D	NA	Oral_meds	90	95	Cerebrovascular/stroke	-	Obese	Alpha|T2D
MS17001_CGCCAAGTCTGTACGA	Alpha	MS17001	16935	2999	2.8109	13	V2	T2D	M	35.6	H	7.1	51	HP17117-01 T2D	NA	Oral_meds	90	95	Cerebrovascular/stroke	-	Obese	Alpha|T2D
MS17001_CGCGGTAAGCCAGAAC	Alpha	MS17001	6488.69	1473	12.0663	13	V2	T2D	M	35.6	H	7.1	51	HP17117-01 T2D	NA	Oral_meds	90	95	Cerebrovascular/stroke	-	Obese	Alpha|T2D
MS17001_CGCGGTAAGTGAACGC	Beta	MS17001	23260.1	4403	5.58992	2	V2	T2D	M	35.6	H	7.1	51	HP17117-01 T2D	NA	Oral_meds	90	95	Cerebrovascular/stroke	-	Obese	Beta|T2D
MS17001_CGCGGTACAAACGCGA	Alpha	MS17001	13636.4	3050	2.96312	0	V2	T2D	M	35.6	H	7.1	51	HP17117-01 T2D	NA	Oral_meds	90	95	Cerebrovascular/stroke	-	Obese	Alpha|T2D
MS17001_CGCGGTACAGAGCCAA	Beta	MS17001	32536.1	4980	8.69696	2	V2	T2D	M	35.6	H	7.1	51	HP17117-01 T2D	NA	Oral_meds	90	95	Cerebrovascular/stroke	-	Obese	Beta|T2D
MS17001_CGCGGTAGTATGCTTG	Beta	MS17001	24431.8	4374	6.27778	2	V2	T2D	M	35.6	H	7.1	51	HP17117-01 T2D	NA	Oral_meds	90	95	Cerebrovascular/stroke	-	Obese	Beta|T2D
MS17001_CGCGGTATCATCATTC	Beta	MS17001	21832.6	4351	6.74996	2	V2	T2D	M	35.6	H	7.1	51	HP17117-01 T2D	NA	Oral_meds	90	95	Cerebrovascular/stroke	-	Obese	Beta|T2D
MS17001_CGCGGTATCGTCGTTC	Beta	MS17001	11415.2	1651	10.1808	12	V2	T2D	M	35.6	H	7.1	51	HP17117-01 T2D	NA	Oral_meds	90	95	Cerebrovascular/stroke	-	Obese	Beta|T2D
MS17001_CGCGTTTAGCAATATG	Beta	MS17001	12929.6	3434	4.73939	2	V2	T2D	M	35.6	H	7.1	51	HP17117-01 T2D	NA	Oral_meds	90	95	Cerebrovascular/stroke	-	Obese	Beta|T2D
MS17001_CGCGTTTAGGTGGGTT	Ductal	MS17001	7878.09	2698	3.87183	5	V2	T2D	M	35.6	H	7.1	51	HP17117-01 T2D	NA	Oral_meds	90	95	Cerebrovascular/stroke	-	Obese	Ductal|T2D
MS17001_CGCGTTTAGTCGCCGT	Alpha	MS17001	14532.6	2548	7.47048	13	V2	T2D	M	35.6	H	7.1	51	HP17117-01 T2D	NA	Oral_meds	90	95	Cerebrovascular/stroke	-	Obese	Alpha|T2D
MS17001_CGCGTTTCAATAACGA	Alpha	MS17001	8122.2	1431	4.15651	13	V2	T2D	M	35.6	H	7.1	51	HP17117-01 T2D	NA	Oral_meds	90	95	Cerebrovascular/stroke	-	Obese	Alpha|T2D
MS17001_CGCGTTTGTATATGGA	Alpha	MS17001	11717.6	2583	2.261	17	V2	T2D	M	35.6	H	7.1	51	HP17117-01 T2D	NA	Oral_meds	90	95	Cerebrovascular/stroke	-	Obese	Alpha|T2D
MS17001_CGCGTTTGTCGCGTGT	Alpha	MS17001	19034.9	3774	5.14423	0	V2	T2D	M	35.6	H	7.1	51	HP17117-01 T2D	NA	Oral_meds	90	95	Cerebrovascular/stroke	-	Obese	Alpha|T2D
MS17001_CGCGTTTTCACATAGC	Alpha	MS17001	14282.6	3221	4.58187	4	V2	T2D	M	35.6	H	7.1	51	HP17117-01 T2D	NA	Oral_meds	90	95	Cerebrovascular/stroke	-	Obese	Alpha|T2D
MS17001_CGCGTTTTCACTCTTA	Alpha	MS17001	14432	3403	4.5381	0	V2	T2D	M	35.6	H	7.1	51	HP17117-01 T2D	NA	Oral_meds	90	95	Cerebrovascular/stroke	-	Obese	Alpha|T2D
MS17001_CGCTATCCATTCTTAC	Alpha	MS17001	14023.3	3303	5.22212	0	V2	T2D	M	35.6	H	7.1	51	HP17117-01 T2D	NA	Oral_meds	90	95	Cerebrovascular/stroke	-	Obese	Alpha|T2D
MS17001_CGCTATCGTCTAGCCG	Endothelial	MS17001	7463.92	2763	2.8424	16	V2	T2D	M	35.6	H	7.1	51	HP17117-01 T2D	NA	Oral_meds	90	95	Cerebrovascular/stroke	-	Obese	Endothelial|T2D
MS17001_CGCTATCGTCTAGTCA	Alpha	MS17001	11769.2	2950	3.17178	13	V2	T2D	M	35.6	H	7.1	51	HP17117-01 T2D	NA	Oral_meds	90	95	Cerebrovascular/stroke	-	Obese	Alpha|T2D
MS17001_CGCTATCGTCTCCATC	Beta	MS17001	16616.3	3549	8.98343	12	V2	T2D	M	35.6	H	7.1	51	HP17117-01 T2D	NA	Oral_meds	90	95	Cerebrovascular/stroke	-	Obese	Beta|T2D
MS17001_CGCTATCTCACTTCAT	Alpha	MS17001	13602.9	2948	3.035	6	V2	T2D	M	35.6	H	7.1	51	HP17117-01 T2D	NA	Oral_meds	90	95	Cerebrovascular/stroke	-	Obese	Alpha|T2D
MS17001_CGCTGGAAGATGTGTA	Alpha	MS17001	12731.4	3179	3.55309	0	V2	T2D	M	35.6	H	7.1	51	HP17117-01 T2D	NA	Oral_meds	90	95	Cerebrovascular/stroke	-	Obese	Alpha|T2D
MS17001_CGCTGGAAGCACCGCT	Immune	MS17001	18573.9	3638	2.41839	25	V2	T2D	M	35.6	H	7.1	51	HP17117-01 T2D	NA	Oral_meds	90	95	Cerebrovascular/stroke	-	Obese	Immune|T2D
MS17001_CGCTGGAAGCGATAGC	Alpha	MS17001	14697.8	2605	9.13241	13	V2	T2D	M	35.6	H	7.1	51	HP17117-01 T2D	NA	Oral_meds	90	95	Cerebrovascular/stroke	-	Obese	Alpha|T2D
MS17001_CGCTGGAAGGTTCCTA	Beta	MS17001	28461.2	5176	6.04741	2	V2	T2D	M	35.6	H	7.1	51	HP17117-01 T2D	NA	Oral_meds	90	95	Cerebrovascular/stroke	-	Obese	Beta|T2D
MS17001_CGCTGGACAGCGTTCG	Ductal	MS17001	19287.1	4206	4.29402	14	V2	T2D	M	35.6	H	7.1	51	HP17117-01 T2D	NA	Oral_meds	90	95	Cerebrovascular/stroke	-	Obese	Ductal|T2D
MS17001_CGCTGGAGTCGCTTTC	Alpha	MS17001	13127	3129	2.39272	0	V2	T2D	M	35.6	H	7.1	51	HP17117-01 T2D	NA	Oral_meds	90	95	Cerebrovascular/stroke	-	Obese	Alpha|T2D
MS17001_CGCTGGAGTGACAAAT	Alpha	MS17001	11373.9	3117	2.2299	6	V2	T2D	M	35.6	H	7.1	51	HP17117-01 T2D	NA	Oral_meds	90	95	Cerebrovascular/stroke	-	Obese	Alpha|T2D
MS17001_CGCTGGAGTTAGATGA	Beta	MS17001	21043.9	4248	5.72947	2	V2	T2D	M	35.6	H	7.1	51	HP17117-01 T2D	NA	Oral_meds	90	95	Cerebrovascular/stroke	-	Obese	Beta|T2D
MS17001_CGCTGGAGTTCCCTTG	Alpha	MS17001	4102.4	1470	10.5091	13	V2	T2D	M	35.6	H	7.1	51	HP17117-01 T2D	NA	Oral_meds	90	95	Cerebrovascular/stroke	-	Obese	Alpha|T2D
MS17001_CGCTTCAAGATATGGT	Alpha	MS17001	5249.99	1558	0.0174659	0	V2	T2D	M	35.6	H	7.1	51	HP17117-01 T2D	NA	Oral_meds	90	95	Cerebrovascular/stroke	-	Obese	Alpha|T2D
MS17001_CGCTTCAAGATCCGAG	Alpha	MS17001	13527.6	3262	4.21707	0	V2	T2D	M	35.6	H	7.1	51	HP17117-01 T2D	NA	Oral_meds	90	95	Cerebrovascular/stroke	-	Obese	Alpha|T2D
MS17001_CGCTTCAGTCCAAGTT	Beta	MS17001	54857.4	7239	9.38223	2	V2	T2D	M	35.6	H	7.1	51	HP17117-01 T2D	NA	Oral_meds	90	95	Cerebrovascular/stroke	-	Obese	Beta|T2D
MS17001_CGCTTCAGTCTCTCTG	Alpha	MS17001	14688.2	2652	4.9546	13	V2	T2D	M	35.6	H	7.1	51	HP17117-01 T2D	NA	Oral_meds	90	95	Cerebrovascular/stroke	-	Obese	Alpha|T2D
MS17001_CGCTTCATCGGTGTTA	Ductal	MS17001	11882.1	3449	5.41645	5	V2	T2D	M	35.6	H	7.1	51	HP17117-01 T2D	NA	Oral_meds	90	95	Cerebrovascular/stroke	-	Obese	Ductal|T2D
MS17001_CGGACACAGGATGTAT	Beta	MS17001	5845.25	1753	16.7221	12	V2	T2D	M	35.6	H	7.1	51	HP17117-01 T2D	NA	Oral_meds	90	95	Cerebrovascular/stroke	-	Obese	Beta|T2D
MS17001_CGGACACGTCAGGACA	Beta	MS17001	4783.25	1666	18.2012	12	V2	T2D	M	35.6	H	7.1	51	HP17117-01 T2D	NA	Oral_meds	90	95	Cerebrovascular/stroke	-	Obese	Beta|T2D
MS17001_CGGACACTCCCAAGTA	Alpha	MS17001	17435	3798	2.90409	0	V2	T2D	M	35.6	H	7.1	51	HP17117-01 T2D	NA	Oral_meds	90	95	Cerebrovascular/stroke	-	Obese	Alpha|T2D
MS17001_CGGACGTAGCACCGTC	Beta	MS17001	19727.4	3709	5.79189	3	V2	T2D	M	35.6	H	7.1	51	HP17117-01 T2D	NA	Oral_meds	90	95	Cerebrovascular/stroke	-	Obese	Beta|T2D
MS17001_CGGACGTAGTGTACTC	Beta	MS17001	12963.5	3043	5.4207	2	V2	T2D	M	35.6	H	7.1	51	HP17117-01 T2D	NA	Oral_meds	90	95	Cerebrovascular/stroke	-	Obese	Beta|T2D
MS17001_CGGACGTCAAGCTGAG	Acinar	MS17001	7191.54	1719	2.00311	7	V2	T2D	M	35.6	H	7.1	51	HP17117-01 T2D	NA	Oral_meds	90	95	Cerebrovascular/stroke	-	Obese	Acinar|T2D
MS17001_CGGACGTCACATAACC	Stellate	MS17001	25823.9	5095	4.31556	11	V2	T2D	M	35.6	H	7.1	51	HP17117-01 T2D	NA	Oral_meds	90	95	Cerebrovascular/stroke	-	Obese	Stellate|T2D
MS17001_CGGACGTGTCATATCG	Alpha	MS17001	13484	2841	1.52369	4	V2	T2D	M	35.6	H	7.1	51	HP17117-01 T2D	NA	Oral_meds	90	95	Cerebrovascular/stroke	-	Obese	Alpha|T2D
MS17001_CGGACGTTCCACGTTC	Acinar	MS17001	7153.16	1884	1.55738	7	V2	T2D	M	35.6	H	7.1	51	HP17117-01 T2D	NA	Oral_meds	90	95	Cerebrovascular/stroke	-	Obese	Acinar|T2D
MS17001_CGGACGTTCTCGTATT	Alpha	MS17001	14722.2	3169	3.27637	4	V2	T2D	M	35.6	H	7.1	51	HP17117-01 T2D	NA	Oral_meds	90	95	Cerebrovascular/stroke	-	Obese	Alpha|T2D
MS17001_CGGACTGCAAACTGTC	Beta	MS17001	13237.4	3450	5.55709	2	V2	T2D	M	35.6	H	7.1	51	HP17117-01 T2D	NA	Oral_meds	90	95	Cerebrovascular/stroke	-	Obese	Beta|T2D
MS17001_CGGACTGCATGTAAGA	Alpha	MS17001	23307.2	4034	4.10569	0	V2	T2D	M	35.6	H	7.1	51	HP17117-01 T2D	NA	Oral_meds	90	95	Cerebrovascular/stroke	-	Obese	Alpha|T2D
MS17001_CGGACTGGTCCGAATT	Beta	MS17001	7360.56	1445	13.1889	12	V2	T2D	M	35.6	H	7.1	51	HP17117-01 T2D	NA	Oral_meds	90	95	Cerebrovascular/stroke	-	Obese	Beta|T2D
MS17001_CGGACTGGTGCTTCTC	Delta	MS17001	17957.9	3239	4.71355	9	V2	T2D	M	35.6	H	7.1	51	HP17117-01 T2D	NA	Oral_meds	90	95	Cerebrovascular/stroke	-	Obese	Delta|T2D
MS17001_CGGACTGGTGGTACAG	Beta	MS17001	11582.4	3144	5.04133	3	V2	T2D	M	35.6	H	7.1	51	HP17117-01 T2D	NA	Oral_meds	90	95	Cerebrovascular/stroke	-	Obese	Beta|T2D
MS17001_CGGACTGGTTTGACAC	Beta	MS17001	12765.3	2615	1.64151	3	V2	T2D	M	35.6	H	7.1	51	HP17117-01 T2D	NA	Oral_meds	90	95	Cerebrovascular/stroke	-	Obese	Beta|T2D
MS17001_CGGACTGTCAACTCTT	Beta	MS17001	16522.1	2692	12.2249	12	V2	T2D	M	35.6	H	7.1	51	HP17117-01 T2D	NA	Oral_meds	90	95	Cerebrovascular/stroke	-	Obese	Beta|T2D
MS17001_CGGACTGTCTCTAAGG	Alpha	MS17001	7227.88	1722	9.18467	13	V2	T2D	M	35.6	H	7.1	51	HP17117-01 T2D	NA	Oral_meds	90	95	Cerebrovascular/stroke	-	Obese	Alpha|T2D
MS17001_CGGACTGTCTGCAGTA	Stellate	MS17001	19396.6	4450	5.53364	11	V2	T2D	M	35.6	H	7.1	51	HP17117-01 T2D	NA	Oral_meds	90	95	Cerebrovascular/stroke	-	Obese	Stellate|T2D
MS17001_CGGACTGTCTGCGGCA	Beta	MS17001	5041.34	1420	2.53143	12	V2	T2D	M	35.6	H	7.1	51	HP17117-01 T2D	NA	Oral_meds	90	95	Cerebrovascular/stroke	-	Obese	Beta|T2D
MS17001_CGGAGCTAGAACAATC	Beta	MS17001	27717	4950	7.17723	2	V2	T2D	M	35.6	H	7.1	51	HP17117-01 T2D	NA	Oral_meds	90	95	Cerebrovascular/stroke	-	Obese	Beta|T2D
MS17001_CGGAGCTAGTGCGTGA	Stellate	MS17001	23443.6	4731	4.52601	11	V2	T2D	M	35.6	H	7.1	51	HP17117-01 T2D	NA	Oral_meds	90	95	Cerebrovascular/stroke	-	Obese	Stellate|T2D
MS17001_CGGAGCTCAAAGGCGT	Alpha	MS17001	14904.7	3373	3.28997	0	V2	T2D	M	35.6	H	7.1	51	HP17117-01 T2D	NA	Oral_meds	90	95	Cerebrovascular/stroke	-	Obese	Alpha|T2D
MS17001_CGGAGCTCAGTACACT	Stellate	MS17001	15523.9	3785	0.373931	11	V2	T2D	M	35.6	H	7.1	51	HP17117-01 T2D	NA	Oral_meds	90	95	Cerebrovascular/stroke	-	Obese	Stellate|T2D
MS17001_CGGAGCTGTCTTGCGG	Ductal	MS17001	13473.4	3295	12.6515	14	V2	T2D	M	35.6	H	7.1	51	HP17117-01 T2D	NA	Oral_meds	90	95	Cerebrovascular/stroke	-	Obese	Ductal|T2D
MS17001_CGGAGCTTCAATCTCT	Beta	MS17001	18075.5	3531	5.47901	2	V2	T2D	M	35.6	H	7.1	51	HP17117-01 T2D	NA	Oral_meds	90	95	Cerebrovascular/stroke	-	Obese	Beta|T2D
MS17001_CGGAGCTTCACCCTCA	Alpha	MS17001	20847	3779	2.3714	0	V2	T2D	M	35.6	H	7.1	51	HP17117-01 T2D	NA	Oral_meds	90	95	Cerebrovascular/stroke	-	Obese	Alpha|T2D
MS17001_CGGAGCTTCAGAGACG	Alpha	MS17001	19927.9	4195	5.2725	0	V2	T2D	M	35.6	H	7.1	51	HP17117-01 T2D	NA	Oral_meds	90	95	Cerebrovascular/stroke	-	Obese	Alpha|T2D
MS17001_CGGAGCTTCAGCTCTC	Beta	MS17001	10727.2	2755	8.63468	12	V2	T2D	M	35.6	H	7.1	51	HP17117-01 T2D	NA	Oral_meds	90	95	Cerebrovascular/stroke	-	Obese	Beta|T2D
MS17001_CGGAGCTTCCGAGCCA	Beta	MS17001	20772.6	3766	2.40582	3	V2	T2D	M	35.6	H	7.1	51	HP17117-01 T2D	NA	Oral_meds	90	95	Cerebrovascular/stroke	-	Obese	Beta|T2D
MS17001_CGGAGCTTCTCCAGGG	Alpha	MS17001	10114	2388	10.0882	13	V2	T2D	M	35.6	H	7.1	51	HP17117-01 T2D	NA	Oral_meds	90	95	Cerebrovascular/stroke	-	Obese	Alpha|T2D
MS17001_CGGAGCTTCTCCTATA	Beta	MS17001	9583.05	1667	11.1461	12	V2	T2D	M	35.6	H	7.1	51	HP17117-01 T2D	NA	Oral_meds	90	95	Cerebrovascular/stroke	-	Obese	Beta|T2D
MS17001_CGGAGTCAGCCATCGC	Alpha	MS17001	5548.66	1435	8.57048	13	V2	T2D	M	35.6	H	7.1	51	HP17117-01 T2D	NA	Oral_meds	90	95	Cerebrovascular/stroke	-	Obese	Alpha|T2D
MS17001_CGGAGTCAGCTGCGAA	Beta	MS17001	5506.53	1777	16.5123	2	V2	T2D	M	35.6	H	7.1	51	HP17117-01 T2D	NA	Oral_meds	90	95	Cerebrovascular/stroke	-	Obese	Beta|T2D
MS17001_CGGAGTCCACGCCAGT	Stellate	MS17001	27500.9	4997	2.52541	11	V2	T2D	M	35.6	H	7.1	51	HP17117-01 T2D	NA	Oral_meds	90	95	Cerebrovascular/stroke	-	Obese	Stellate|T2D
MS17001_CGGAGTCGTCCAGTGC	Delta	MS17001	14758.4	3109	3.67732	9	V2	T2D	M	35.6	H	7.1	51	HP17117-01 T2D	NA	Oral_meds	90	95	Cerebrovascular/stroke	-	Obese	Delta|T2D
MS17001_CGGAGTCGTTCGGGCT	Gamma	MS17001	7416.38	2451	5.13542	15	V2	T2D	M	35.6	H	7.1	51	HP17117-01 T2D	NA	Oral_meds	90	95	Cerebrovascular/stroke	-	Obese	Gamma|T2D
MS17001_CGGAGTCTCGCATGGC	Stellate	MS17001	30078.2	5392	2.09267	34	V2	T2D	M	35.6	H	7.1	51	HP17117-01 T2D	NA	Oral_meds	90	95	Cerebrovascular/stroke	-	Obese	Stellate|T2D
MS17001_CGGAGTCTCTCTGAGA	Delta	MS17001	14867.7	2991	4.00522	9	V2	T2D	M	35.6	H	7.1	51	HP17117-01 T2D	NA	Oral_meds	90	95	Cerebrovascular/stroke	-	Obese	Delta|T2D
MS17001_CGGCTAGAGGCTACGA	Alpha	MS17001	11800.5	2953	4.42419	4	V2	T2D	M	35.6	H	7.1	51	HP17117-01 T2D	NA	Oral_meds	90	95	Cerebrovascular/stroke	-	Obese	Alpha|T2D
MS17001_CGGCTAGCACCAGCAC	Ductal	MS17001	14328	3832	3.6035	5	V2	T2D	M	35.6	H	7.1	51	HP17117-01 T2D	NA	Oral_meds	90	95	Cerebrovascular/stroke	-	Obese	Ductal|T2D
MS17001_CGGCTAGCAGATCCAT	Beta	MS17001	13844.7	3325	6.70552	2	V2	T2D	M	35.6	H	7.1	51	HP17117-01 T2D	NA	Oral_meds	90	95	Cerebrovascular/stroke	-	Obese	Beta|T2D
MS17001_CGGCTAGGTAGGCTGA	Alpha	MS17001	16083.7	3559	2.62171	0	V2	T2D	M	35.6	H	7.1	51	HP17117-01 T2D	NA	Oral_meds	90	95	Cerebrovascular/stroke	-	Obese	Alpha|T2D
MS17001_CGGCTAGGTCCAAGTT	Acinar	MS17001	26404.9	3540	1.39434	7	V2	T2D	M	35.6	H	7.1	51	HP17117-01 T2D	NA	Oral_meds	90	95	Cerebrovascular/stroke	-	Obese	Acinar|T2D
MS17001_CGGCTAGTCACCCGAG	Alpha	MS17001	16113.7	3376	1.94762	0	V2	T2D	M	35.6	H	7.1	51	HP17117-01 T2D	NA	Oral_meds	90	95	Cerebrovascular/stroke	-	Obese	Alpha|T2D
MS17001_CGGCTAGTCGAACTGT	Beta	MS17001	23910.4	4255	7.08663	2	V2	T2D	M	35.6	H	7.1	51	HP17117-01 T2D	NA	Oral_meds	90	95	Cerebrovascular/stroke	-	Obese	Beta|T2D
MS17001_CGGCTAGTCTCTGTCG	Delta	MS17001	12817.5	2772	2.53741	9	V2	T2D	M	35.6	H	7.1	51	HP17117-01 T2D	NA	Oral_meds	90	95	Cerebrovascular/stroke	-	Obese	Delta|T2D
MS17001_CGGGTCAAGAATTGTG	Alpha	MS17001	7239.35	1537	14.1028	13	V2	T2D	M	35.6	H	7.1	51	HP17117-01 T2D	NA	Oral_meds	90	95	Cerebrovascular/stroke	-	Obese	Alpha|T2D
MS17001_CGGGTCACACGGCGTT	Alpha	MS17001	12843.3	2918	3.77665	0	V2	T2D	M	35.6	H	7.1	51	HP17117-01 T2D	NA	Oral_meds	90	95	Cerebrovascular/stroke	-	Obese	Alpha|T2D
MS17001_CGGGTCATCATTGCCC	Beta	MS17001	31433.9	5412	6.67745	2	V2	T2D	M	35.6	H	7.1	51	HP17117-01 T2D	NA	Oral_meds	90	95	Cerebrovascular/stroke	-	Obese	Beta|T2D
MS17001_CGGTTAAAGAGAGCTC	Alpha	MS17001	7203.21	1815	7.28855	13	V2	T2D	M	35.6	H	7.1	51	HP17117-01 T2D	NA	Oral_meds	90	95	Cerebrovascular/stroke	-	Obese	Alpha|T2D
MS17001_CGGTTAACATGTTGAC	Stellate	MS17001	39291.6	5408	0.850302	11	V2	T2D	M	35.6	H	7.1	51	HP17117-01 T2D	NA	Oral_meds	90	95	Cerebrovascular/stroke	-	Obese	Stellate|T2D
MS17001_CGGTTAAGTATCTGCA	Beta	MS17001	16547.4	3515	6.1762	2	V2	T2D	M	35.6	H	7.1	51	HP17117-01 T2D	NA	Oral_meds	90	95	Cerebrovascular/stroke	-	Obese	Beta|T2D
MS17001_CGGTTAAGTTATCCGA	Endothelial	MS17001	6708.5	2676	1.58159	16	V2	T2D	M	35.6	H	7.1	51	HP17117-01 T2D	NA	Oral_meds	90	95	Cerebrovascular/stroke	-	Obese	Endothelial|T2D
MS17001_CGTAGCGAGCTAGCCC	Beta	MS17001	16346.5	2177	12.5587	12	V2	T2D	M	35.6	H	7.1	51	HP17117-01 T2D	NA	Oral_meds	90	95	Cerebrovascular/stroke	-	Obese	Beta|T2D
MS17001_CGTAGCGAGCTTTGGT	Beta	MS17001	37889.5	5433	13.0908	2	V2	T2D	M	35.6	H	7.1	51	HP17117-01 T2D	NA	Oral_meds	90	95	Cerebrovascular/stroke	-	Obese	Beta|T2D
MS17001_CGTAGCGCAGGAATGC	Alpha	MS17001	14626.2	2856	0.602951	0	V2	T2D	M	35.6	H	7.1	51	HP17117-01 T2D	NA	Oral_meds	90	95	Cerebrovascular/stroke	-	Obese	Alpha|T2D
MS17001_CGTAGCGGTAGCGTCC	Alpha	MS17001	13278.9	3082	3.24916	0	V2	T2D	M	35.6	H	7.1	51	HP17117-01 T2D	NA	Oral_meds	90	95	Cerebrovascular/stroke	-	Obese	Alpha|T2D
MS17001_CGTAGCGGTCAATACC	Beta	MS17001	13655.8	3150	5.39862	2	V2	T2D	M	35.6	H	7.1	51	HP17117-01 T2D	NA	Oral_meds	90	95	Cerebrovascular/stroke	-	Obese	Beta|T2D
MS17001_CGTAGCGGTTCAGGCC	Alpha	MS17001	14531.2	3802	3.27711	24	V2	T2D	M	35.6	H	7.1	51	HP17117-01 T2D	NA	Oral_meds	90	95	Cerebrovascular/stroke	-	Obese	Alpha|T2D
MS17001_CGTAGCGTCGTCTGAA	Alpha	MS17001	13484.3	3120	1.68807	6	V2	T2D	M	35.6	H	7.1	51	HP17117-01 T2D	NA	Oral_meds	90	95	Cerebrovascular/stroke	-	Obese	Alpha|T2D
MS17001_CGTAGGCCATGCCTTC	Alpha	MS17001	21526.5	4179	4.9692	4	V2	T2D	M	35.6	H	7.1	51	HP17117-01 T2D	NA	Oral_meds	90	95	Cerebrovascular/stroke	-	Obese	Alpha|T2D
MS17001_CGTAGGCCATTCCTGC	Alpha	MS17001	14455.8	3278	1.9986	0	V2	T2D	M	35.6	H	7.1	51	HP17117-01 T2D	NA	Oral_meds	90	95	Cerebrovascular/stroke	-	Obese	Alpha|T2D
MS17001_CGTAGGCCATTGGTAC	Beta	MS17001	17816.3	2902	1.29813	8	V2	T2D	M	35.6	H	7.1	51	HP17117-01 T2D	NA	Oral_meds	90	95	Cerebrovascular/stroke	-	Obese	Beta|T2D
MS17001_CGTAGGCGTAATCGTC	Stellate	MS17001	21787.2	4489	2.26309	11	V2	T2D	M	35.6	H	7.1	51	HP17117-01 T2D	NA	Oral_meds	90	95	Cerebrovascular/stroke	-	Obese	Stellate|T2D
MS17001_CGTAGGCGTTAGGGTG	Alpha	MS17001	7068.5	1462	7.49178	13	V2	T2D	M	35.6	H	7.1	51	HP17117-01 T2D	NA	Oral_meds	90	95	Cerebrovascular/stroke	-	Obese	Alpha|T2D
MS17001_CGTAGGCTCAGCACAT	Alpha	MS17001	11252.6	3327	4.05259	0	V2	T2D	M	35.6	H	7.1	51	HP17117-01 T2D	NA	Oral_meds	90	95	Cerebrovascular/stroke	-	Obese	Alpha|T2D
MS17001_CGTAGGCTCATTTGGG	Alpha	MS17001	18961.3	3595	3.29777	0	V2	T2D	M	35.6	H	7.1	51	HP17117-01 T2D	NA	Oral_meds	90	95	Cerebrovascular/stroke	-	Obese	Alpha|T2D
MS17001_CGTCACTCACCAGCAC	Alpha	MS17001	18994.4	3052	3.12584	0	V2	T2D	M	35.6	H	7.1	51	HP17117-01 T2D	NA	Oral_meds	90	95	Cerebrovascular/stroke	-	Obese	Alpha|T2D
MS17001_CGTCACTGTCGAAAGC	Alpha	MS17001	21438.9	3510	0.57578	17	V2	T2D	M	35.6	H	7.1	51	HP17117-01 T2D	NA	Oral_meds	90	95	Cerebrovascular/stroke	-	Obese	Alpha|T2D
MS17001_CGTCACTGTGAAATCA	Alpha	MS17001	14541	2955	2.46605	4	V2	T2D	M	35.6	H	7.1	51	HP17117-01 T2D	NA	Oral_meds	90	95	Cerebrovascular/stroke	-	Obese	Alpha|T2D
MS17001_CGTCACTGTGAGGCTA	Beta	MS17001	14300.7	3081	1.69636	3	V2	T2D	M	35.6	H	7.1	51	HP17117-01 T2D	NA	Oral_meds	90	95	Cerebrovascular/stroke	-	Obese	Beta|T2D
MS17001_CGTCACTGTTAAGAAC	Beta	MS17001	21592.7	3645	7.17709	12	V2	T2D	M	35.6	H	7.1	51	HP17117-01 T2D	NA	Oral_meds	90	95	Cerebrovascular/stroke	-	Obese	Beta|T2D
MS17001_CGTCACTGTTTGTGTG	Stellate	MS17001	15326.5	3672	0.623119	11	V2	T2D	M	35.6	H	7.1	51	HP17117-01 T2D	NA	Oral_meds	90	95	Cerebrovascular/stroke	-	Obese	Stellate|T2D
MS17001_CGTCACTTCAGAGACG	Stellate	MS17001	24383.8	4781	3.81081	11	V2	T2D	M	35.6	H	7.1	51	HP17117-01 T2D	NA	Oral_meds	90	95	Cerebrovascular/stroke	-	Obese	Stellate|T2D
MS17001_CGTCACTTCTGCAGTA	Beta	MS17001	19817.6	3969	7.02654	2	V2	T2D	M	35.6	H	7.1	51	HP17117-01 T2D	NA	Oral_meds	90	95	Cerebrovascular/stroke	-	Obese	Beta|T2D
MS17001_CGTCAGGAGGTGCAAC	Alpha	MS17001	9351.52	1954	8.91333	13	V2	T2D	M	35.6	H	7.1	51	HP17117-01 T2D	NA	Oral_meds	90	95	Cerebrovascular/stroke	-	Obese	Alpha|T2D
MS17001_CGTCAGGAGTTAACGA	Alpha	MS17001	17673.8	3966	4.22322	4	V2	T2D	M	35.6	H	7.1	51	HP17117-01 T2D	NA	Oral_meds	90	95	Cerebrovascular/stroke	-	Obese	Alpha|T2D
MS17001_CGTCAGGCAGAGTGTG	Gamma	MS17001	8626.82	2315	4.37447	15	V2	T2D	M	35.6	H	7.1	51	HP17117-01 T2D	NA	Oral_meds	90	95	Cerebrovascular/stroke	-	Obese	Gamma|T2D
MS17001_CGTCAGGCATCTACGA	Alpha	MS17001	8588.06	1992	1.92953	17	V2	T2D	M	35.6	H	7.1	51	HP17117-01 T2D	NA	Oral_meds	90	95	Cerebrovascular/stroke	-	Obese	Alpha|T2D
MS17001_CGTCAGGGTAAGGGAA	Beta	MS17001	19394.3	3771	4.97615	1	V2	T2D	M	35.6	H	7.1	51	HP17117-01 T2D	NA	Oral_meds	90	95	Cerebrovascular/stroke	-	Obese	Beta|T2D
MS17001_CGTCAGGTCATGGTCA	Beta	MS17001	28892.8	4858	6.94838	2	V2	T2D	M	35.6	H	7.1	51	HP17117-01 T2D	NA	Oral_meds	90	95	Cerebrovascular/stroke	-	Obese	Beta|T2D
MS17001_CGTCAGGTCTTATCTG	Alpha	MS17001	16297.2	2074	4.72226	13	V2	T2D	M	35.6	H	7.1	51	HP17117-01 T2D	NA	Oral_meds	90	95	Cerebrovascular/stroke	-	Obese	Alpha|T2D
MS17001_CGTCCATAGCAGGTCA	Delta	MS17001	16438.8	3263	3.54831	9	V2	T2D	M	35.6	H	7.1	51	HP17117-01 T2D	NA	Oral_meds	90	95	Cerebrovascular/stroke	-	Obese	Delta|T2D
MS17001_CGTCCATAGGAGTCTG	Gamma	MS17001	13954	3293	6.7488	15	V2	T2D	M	35.6	H	7.1	51	HP17117-01 T2D	NA	Oral_meds	90	95	Cerebrovascular/stroke	-	Obese	Gamma|T2D
MS17001_CGTCCATCAAGGTTTC	Alpha	MS17001	6113.6	1909	10.5467	13	V2	T2D	M	35.6	H	7.1	51	HP17117-01 T2D	NA	Oral_meds	90	95	Cerebrovascular/stroke	-	Obese	Alpha|T2D
MS17001_CGTCCATCACACGCTG	Ductal	MS17001	15342.3	3910	6.28652	5	V2	T2D	M	35.6	H	7.1	51	HP17117-01 T2D	NA	Oral_meds	90	95	Cerebrovascular/stroke	-	Obese	Ductal|T2D
MS17001_CGTCCATCAGTCAGCC	Beta	MS17001	33030.4	4502	5.20408	2	V2	T2D	M	35.6	H	7.1	51	HP17117-01 T2D	NA	Oral_meds	90	95	Cerebrovascular/stroke	-	Obese	Beta|T2D
MS17001_CGTCCATGTGGTCCGT	Immune	MS17001	17777	3709	5.41688	25	V2	T2D	M	35.6	H	7.1	51	HP17117-01 T2D	NA	Oral_meds	90	95	Cerebrovascular/stroke	-	Obese	Immune|T2D
MS17001_CGTCCATTCAACACAC	Stellate	MS17001	16067.2	4103	2.08569	11	V2	T2D	M	35.6	H	7.1	51	HP17117-01 T2D	NA	Oral_meds	90	95	Cerebrovascular/stroke	-	Obese	Stellate|T2D
MS17001_CGTCCATTCAGATAAG	Delta	MS17001	6879.17	1524	5.27365	9	V2	T2D	M	35.6	H	7.1	51	HP17117-01 T2D	NA	Oral_meds	90	95	Cerebrovascular/stroke	-	Obese	Delta|T2D
MS17001_CGTCTACAGAGTGAGA	Alpha	MS17001	14433.9	3324	5.81844	0	V2	T2D	M	35.6	H	7.1	51	HP17117-01 T2D	NA	Oral_meds	90	95	Cerebrovascular/stroke	-	Obese	Alpha|T2D
MS17001_CGTCTACAGCTAGTGG	Alpha	MS17001	17014.7	3929	4.44258	0	V2	T2D	M	35.6	H	7.1	51	HP17117-01 T2D	NA	Oral_meds	90	95	Cerebrovascular/stroke	-	Obese	Alpha|T2D
MS17001_CGTCTACAGTGACATA	Stellate	MS17001	6085.7	1741	0.750061	22	V2	T2D	M	35.6	H	7.1	51	HP17117-01 T2D	NA	Oral_meds	90	95	Cerebrovascular/stroke	-	Obese	Stellate|T2D
MS17001_CGTCTACCACCATCCT	Gamma	MS17001	14471.1	3039	3.71645	15	V2	T2D	M	35.6	H	7.1	51	HP17117-01 T2D	NA	Oral_meds	90	95	Cerebrovascular/stroke	-	Obese	Gamma|T2D
MS17001_CGTCTACCATATGAGA	Beta	MS17001	8786.47	1695	9.33459	12	V2	T2D	M	35.6	H	7.1	51	HP17117-01 T2D	NA	Oral_meds	90	95	Cerebrovascular/stroke	-	Obese	Beta|T2D
MS17001_CGTCTACGTAGCTAAA	Gamma	MS17001	15048.8	3323	6.30336	15	V2	T2D	M	35.6	H	7.1	51	HP17117-01 T2D	NA	Oral_meds	90	95	Cerebrovascular/stroke	-	Obese	Gamma|T2D
MS17001_CGTCTACGTCATATGC	Alpha	MS17001	19687.1	4207	5.13314	0	V2	T2D	M	35.6	H	7.1	51	HP17117-01 T2D	NA	Oral_meds	90	95	Cerebrovascular/stroke	-	Obese	Alpha|T2D
MS17001_CGTCTACGTGTAATGA	Alpha	MS17001	12510.4	3778	3.83702	6	V2	T2D	M	35.6	H	7.1	51	HP17117-01 T2D	NA	Oral_meds	90	95	Cerebrovascular/stroke	-	Obese	Alpha|T2D
MS17001_CGTCTACGTTGTGGCC	Ductal	MS17001	11598.1	3381	5.86134	5	V2	T2D	M	35.6	H	7.1	51	HP17117-01 T2D	NA	Oral_meds	90	95	Cerebrovascular/stroke	-	Obese	Ductal|T2D
MS17001_CGTCTACTCCAAGTAC	Beta	MS17001	23332.8	4247	3.50445	10	V2	T2D	M	35.6	H	7.1	51	HP17117-01 T2D	NA	Oral_meds	90	95	Cerebrovascular/stroke	-	Obese	Beta|T2D
MS17001_CGTCTACTCGCCGTGA	Beta	MS17001	25170.5	3592	3.98901	2	V2	T2D	M	35.6	H	7.1	51	HP17117-01 T2D	NA	Oral_meds	90	95	Cerebrovascular/stroke	-	Obese	Beta|T2D
MS17001_CGTGAGCCACCAGATT	Stellate	MS17001	4999.66	2190	7.13084	11	V2	T2D	M	35.6	H	7.1	51	HP17117-01 T2D	NA	Oral_meds	90	95	Cerebrovascular/stroke	-	Obese	Stellate|T2D
MS17001_CGTGAGCCACGGATAG	Alpha	MS17001	24727	3285	0.304788	17	V2	T2D	M	35.6	H	7.1	51	HP17117-01 T2D	NA	Oral_meds	90	95	Cerebrovascular/stroke	-	Obese	Alpha|T2D
MS17001_CGTGAGCCATCACGAT	Beta	MS17001	20609	3941	1.67493	3	V2	T2D	M	35.6	H	7.1	51	HP17117-01 T2D	NA	Oral_meds	90	95	Cerebrovascular/stroke	-	Obese	Beta|T2D
MS17001_CGTGAGCGTCAGAAGC	Alpha	MS17001	10559.8	2293	1.71416	17	V2	T2D	M	35.6	H	7.1	51	HP17117-01 T2D	NA	Oral_meds	90	95	Cerebrovascular/stroke	-	Obese	Alpha|T2D
MS17001_CGTGAGCGTGCCTGTG	Alpha	MS17001	17514.6	3725	3.74515	0	V2	T2D	M	35.6	H	7.1	51	HP17117-01 T2D	NA	Oral_meds	90	95	Cerebrovascular/stroke	-	Obese	Alpha|T2D
MS17001_CGTGAGCGTGGACGAT	Beta	MS17001	13759.9	3438	7.38138	2	V2	T2D	M	35.6	H	7.1	51	HP17117-01 T2D	NA	Oral_meds	90	95	Cerebrovascular/stroke	-	Obese	Beta|T2D
MS17001_CGTGAGCGTGGCTCCA	Ductal	MS17001	7479.09	2533	2.70905	5	V2	T2D	M	35.6	H	7.1	51	HP17117-01 T2D	NA	Oral_meds	90	95	Cerebrovascular/stroke	-	Obese	Ductal|T2D
MS17001_CGTGTAAAGGATGTAT	Alpha	MS17001	5490.49	1450	0.0429469	0	V2	T2D	M	35.6	H	7.1	51	HP17117-01 T2D	NA	Oral_meds	90	95	Cerebrovascular/stroke	-	Obese	Alpha|T2D
MS17001_CGTGTAAAGTGGGATC	Gamma	MS17001	9072.4	2422	9.27646	15	V2	T2D	M	35.6	H	7.1	51	HP17117-01 T2D	NA	Oral_meds	90	95	Cerebrovascular/stroke	-	Obese	Gamma|T2D
MS17001_CGTGTAAAGTTGAGTA	Alpha	MS17001	11277.6	2786	3.89453	0	V2	T2D	M	35.6	H	7.1	51	HP17117-01 T2D	NA	Oral_meds	90	95	Cerebrovascular/stroke	-	Obese	Alpha|T2D
MS17001_CGTGTAACAATCGAAA	Beta	MS17001	9410.04	2706	2.63837	8	V2	T2D	M	35.6	H	7.1	51	HP17117-01 T2D	NA	Oral_meds	90	95	Cerebrovascular/stroke	-	Obese	Beta|T2D
MS17001_CGTGTAACATATGAGA	Alpha	MS17001	8027.98	2137	5.35577	6	V2	T2D	M	35.6	H	7.1	51	HP17117-01 T2D	NA	Oral_meds	90	95	Cerebrovascular/stroke	-	Obese	Alpha|T2D
MS17001_CGTGTAAGTAGTGAAT	Beta	MS17001	16364.1	3806	5.8465	2	V2	T2D	M	35.6	H	7.1	51	HP17117-01 T2D	NA	Oral_meds	90	95	Cerebrovascular/stroke	-	Obese	Beta|T2D
MS17001_CGTGTAAGTCAGAAGC	Beta	MS17001	10799	2539	6.96395	2	V2	T2D	M	35.6	H	7.1	51	HP17117-01 T2D	NA	Oral_meds	90	95	Cerebrovascular/stroke	-	Obese	Beta|T2D
MS17001_CGTGTAAGTTGAGTTC	Ductal	MS17001	28184.6	4788	6.98733	14	V2	T2D	M	35.6	H	7.1	51	HP17117-01 T2D	NA	Oral_meds	90	95	Cerebrovascular/stroke	-	Obese	Ductal|T2D
MS17001_CGTGTAATCGCGCCAA	Beta	MS17001	11919.1	3029	12.8429	2	V2	T2D	M	35.6	H	7.1	51	HP17117-01 T2D	NA	Oral_meds	90	95	Cerebrovascular/stroke	-	Obese	Beta|T2D
MS17001_CGTGTCTAGTGACATA	Beta	MS17001	3657.09	1489	19.3049	12	V2	T2D	M	35.6	H	7.1	51	HP17117-01 T2D	NA	Oral_meds	90	95	Cerebrovascular/stroke	-	Obese	Beta|T2D
MS17001_CGTGTCTGTACCGGCT	Alpha	MS17001	5337.66	1557	11.7333	13	V2	T2D	M	35.6	H	7.1	51	HP17117-01 T2D	NA	Oral_meds	90	95	Cerebrovascular/stroke	-	Obese	Alpha|T2D
MS17001_CGTGTCTGTACCGTTA	Alpha	MS17001	13064.7	3499	2.67351	0	V2	T2D	M	35.6	H	7.1	51	HP17117-01 T2D	NA	Oral_meds	90	95	Cerebrovascular/stroke	-	Obese	Alpha|T2D
MS17001_CGTGTCTTCATTGCCC	Delta	MS17001	12870.9	2630	4.08845	9	V2	T2D	M	35.6	H	7.1	51	HP17117-01 T2D	NA	Oral_meds	90	95	Cerebrovascular/stroke	-	Obese	Delta|T2D
MS17001_CGTGTCTTCCGCGCAA	Beta	MS17001	26217.9	5236	8.76371	2	V2	T2D	M	35.6	H	7.1	51	HP17117-01 T2D	NA	Oral_meds	90	95	Cerebrovascular/stroke	-	Obese	Beta|T2D
MS17001_CGTGTCTTCGTCTGAA	Beta	MS17001	20711.4	4387	5.03061	2	V2	T2D	M	35.6	H	7.1	51	HP17117-01 T2D	NA	Oral_meds	90	95	Cerebrovascular/stroke	-	Obese	Beta|T2D
MS17001_CGTGTCTTCGTGGACC	Alpha	MS17001	10439.7	2481	3.38486	4	V2	T2D	M	35.6	H	7.1	51	HP17117-01 T2D	NA	Oral_meds	90	95	Cerebrovascular/stroke	-	Obese	Alpha|T2D
MS17001_CGTTAGAAGACTGGGT	Alpha	MS17001	7058.98	2044	0.957374	17	V2	T2D	M	35.6	H	7.1	51	HP17117-01 T2D	NA	Oral_meds	90	95	Cerebrovascular/stroke	-	Obese	Alpha|T2D
MS17001_CGTTAGAAGCGAAGGG	Ductal	MS17001	10062.2	3175	3.94164	5	V2	T2D	M	35.6	H	7.1	51	HP17117-01 T2D	NA	Oral_meds	90	95	Cerebrovascular/stroke	-	Obese	Ductal|T2D
MS17001_CGTTAGAAGCGATTCT	Delta	MS17001	9072.94	2295	3.59869	9	V2	T2D	M	35.6	H	7.1	51	HP17117-01 T2D	NA	Oral_meds	90	95	Cerebrovascular/stroke	-	Obese	Delta|T2D
MS17001_CGTTAGACACCAACCG	Alpha	MS17001	27354.5	4660	6.19972	0	V2	T2D	M	35.6	H	7.1	51	HP17117-01 T2D	NA	Oral_meds	90	95	Cerebrovascular/stroke	-	Obese	Alpha|T2D
MS17001_CGTTAGACATCACAAC	Beta	MS17001	9480.97	1525	11.1974	12	V2	T2D	M	35.6	H	7.1	51	HP17117-01 T2D	NA	Oral_meds	90	95	Cerebrovascular/stroke	-	Obese	Beta|T2D
MS17001_CGTTAGACATGCCCGA	Beta	MS17001	18142.6	3744	8.19542	2	V2	T2D	M	35.6	H	7.1	51	HP17117-01 T2D	NA	Oral_meds	90	95	Cerebrovascular/stroke	-	Obese	Beta|T2D
MS17001_CGTTAGAGTGATAAGT	Ductal	MS17001	15262.9	3742	4.64132	5	V2	T2D	M	35.6	H	7.1	51	HP17117-01 T2D	NA	Oral_meds	90	95	Cerebrovascular/stroke	-	Obese	Ductal|T2D
MS17001_CGTTAGATCATGTCTT	Alpha	MS17001	22989.2	4413	7.24174	6	V2	T2D	M	35.6	H	7.1	51	HP17117-01 T2D	NA	Oral_meds	90	95	Cerebrovascular/stroke	-	Obese	Alpha|T2D
MS17001_CGTTAGATCTGACCTC	Alpha	MS17001	7270.04	1409	7.20749	13	V2	T2D	M	35.6	H	7.1	51	HP17117-01 T2D	NA	Oral_meds	90	95	Cerebrovascular/stroke	-	Obese	Alpha|T2D
MS17001_CGTTCTGAGAATCTCC	Alpha	MS17001	13337.9	3376	2.58099	0	V2	T2D	M	35.6	H	7.1	51	HP17117-01 T2D	NA	Oral_meds	90	95	Cerebrovascular/stroke	-	Obese	Alpha|T2D
MS17001_CGTTCTGAGGAATGGA	Alpha	MS17001	11649.9	2988	3.00049	6	V2	T2D	M	35.6	H	7.1	51	HP17117-01 T2D	NA	Oral_meds	90	95	Cerebrovascular/stroke	-	Obese	Alpha|T2D
MS17001_CGTTCTGGTCTTCTCG	Stellate	MS17001	10573.3	3088	2.66199	11	V2	T2D	M	35.6	H	7.1	51	HP17117-01 T2D	NA	Oral_meds	90	95	Cerebrovascular/stroke	-	Obese	Stellate|T2D
MS17001_CGTTCTGTCCCTCAGT	Alpha	MS17001	14213.5	3465	4.06396	0	V2	T2D	M	35.6	H	7.1	51	HP17117-01 T2D	NA	Oral_meds	90	95	Cerebrovascular/stroke	-	Obese	Alpha|T2D
MS17001_CGTTGGGAGTAACCCT	Beta	MS17001	14227.1	3037	5.22187	2	V2	T2D	M	35.6	H	7.1	51	HP17117-01 T2D	NA	Oral_meds	90	95	Cerebrovascular/stroke	-	Obese	Beta|T2D
MS17001_CGTTGGGCAATCGAAA	Alpha	MS17001	7388.86	1870	1.93887	13	V2	T2D	M	35.6	H	7.1	51	HP17117-01 T2D	NA	Oral_meds	90	95	Cerebrovascular/stroke	-	Obese	Alpha|T2D
MS17001_CGTTGGGCACTAAGTC	Alpha	MS17001	23593	4759	4.6814	0	V2	T2D	M	35.6	H	7.1	51	HP17117-01 T2D	NA	Oral_meds	90	95	Cerebrovascular/stroke	-	Obese	Alpha|T2D
MS17001_CTAACTTAGCGATCCC	Beta	MS17001	27254.6	4720	7.83685	2	V2	T2D	M	35.6	H	7.1	51	HP17117-01 T2D	NA	Oral_meds	90	95	Cerebrovascular/stroke	-	Obese	Beta|T2D
MS17001_CTAACTTCATCAGTCA	Alpha	MS17001	15549.5	3347	3.10323	0	V2	T2D	M	35.6	H	7.1	51	HP17117-01 T2D	NA	Oral_meds	90	95	Cerebrovascular/stroke	-	Obese	Alpha|T2D
MS17001_CTAACTTGTGTGACCC	Ductal	MS17001	4911.06	1835	27.2097	14	V2	T2D	M	35.6	H	7.1	51	HP17117-01 T2D	NA	Oral_meds	90	95	Cerebrovascular/stroke	-	Obese	Ductal|T2D
MS17001_CTAACTTGTTAAAGAC	Beta	MS17001	11281.9	2952	5.58603	2	V2	T2D	M	35.6	H	7.1	51	HP17117-01 T2D	NA	Oral_meds	90	95	Cerebrovascular/stroke	-	Obese	Beta|T2D
MS17001_CTAACTTTCCACGTTC	Alpha	MS17001	13666.5	3184	3.12813	4	V2	T2D	M	35.6	H	7.1	51	HP17117-01 T2D	NA	Oral_meds	90	95	Cerebrovascular/stroke	-	Obese	Alpha|T2D
MS17001_CTAAGACAGACTACAA	Stellate	MS17001	7960.46	2808	2.48516	22	V2	T2D	M	35.6	H	7.1	51	HP17117-01 T2D	NA	Oral_meds	90	95	Cerebrovascular/stroke	-	Obese	Stellate|T2D
MS17001_CTAAGACAGATGAGAG	Beta	MS17001	44161.9	6251	10.7074	2	V2	T2D	M	35.6	H	7.1	51	HP17117-01 T2D	NA	Oral_meds	90	95	Cerebrovascular/stroke	-	Obese	Beta|T2D
MS17001_CTAAGACAGCCAGGAT	Ductal	MS17001	5844.08	2092	3.29731	5	V2	T2D	M	35.6	H	7.1	51	HP17117-01 T2D	NA	Oral_meds	90	95	Cerebrovascular/stroke	-	Obese	Ductal|T2D
MS17001_CTAAGACAGCCCAATT	Ductal	MS17001	9250.4	2928	4.31063	5	V2	T2D	M	35.6	H	7.1	51	HP17117-01 T2D	NA	Oral_meds	90	95	Cerebrovascular/stroke	-	Obese	Ductal|T2D
MS17001_CTAAGACAGCGCCTCA	Stellate	MS17001	4580.62	1573	0.968951	22	V2	T2D	M	35.6	H	7.1	51	HP17117-01 T2D	NA	Oral_meds	90	95	Cerebrovascular/stroke	-	Obese	Stellate|T2D
MS17001_CTAAGACAGCGCTTAT	Alpha	MS17001	9815.14	2393	1.77511	4	V2	T2D	M	35.6	H	7.1	51	HP17117-01 T2D	NA	Oral_meds	90	95	Cerebrovascular/stroke	-	Obese	Alpha|T2D
MS17001_CTAAGACAGGCGTACA	Alpha	MS17001	22182.8	4580	2.33552	0	V2	T2D	M	35.6	H	7.1	51	HP17117-01 T2D	NA	Oral_meds	90	95	Cerebrovascular/stroke	-	Obese	Alpha|T2D
MS17001_CTAAGACCAATCTGCA	Immune	MS17001	17956.8	3928	3.49221	25	V2	T2D	M	35.6	H	7.1	51	HP17117-01 T2D	NA	Oral_meds	90	95	Cerebrovascular/stroke	-	Obese	Immune|T2D
MS17001_CTAAGACCACCGAATT	Alpha	MS17001	16053.8	3583	2.46659	0	V2	T2D	M	35.6	H	7.1	51	HP17117-01 T2D	NA	Oral_meds	90	95	Cerebrovascular/stroke	-	Obese	Alpha|T2D
MS17001_CTAAGACCAGATCTGT	Beta	MS17001	35745	5824	10.0977	3	V2	T2D	M	35.6	H	7.1	51	HP17117-01 T2D	NA	Oral_meds	90	95	Cerebrovascular/stroke	-	Obese	Beta|T2D
MS17001_CTAAGACGTACACCGC	Alpha	MS17001	19474.8	3874	4.28982	0	V2	T2D	M	35.6	H	7.1	51	HP17117-01 T2D	NA	Oral_meds	90	95	Cerebrovascular/stroke	-	Obese	Alpha|T2D
MS17001_CTAAGACGTCAACATC	Alpha	MS17001	18676.1	3862	2.84043	0	V2	T2D	M	35.6	H	7.1	51	HP17117-01 T2D	NA	Oral_meds	90	95	Cerebrovascular/stroke	-	Obese	Alpha|T2D
MS17001_CTAAGACGTCATATCG	Beta	MS17001	23721	3856	1.03035	8	V2	T2D	M	35.6	H	7.1	51	HP17117-01 T2D	NA	Oral_meds	90	95	Cerebrovascular/stroke	-	Obese	Beta|T2D
MS17001_CTAAGACGTTGAGTTC	Gamma	MS17001	23089.8	4110	4.3898	15	V2	T2D	M	35.6	H	7.1	51	HP17117-01 T2D	NA	Oral_meds	90	95	Cerebrovascular/stroke	-	Obese	Gamma|T2D
MS17001_CTAAGACGTTTCCACC	Ductal	MS17001	18057.7	4411	4.23536	5	V2	T2D	M	35.6	H	7.1	51	HP17117-01 T2D	NA	Oral_meds	90	95	Cerebrovascular/stroke	-	Obese	Ductal|T2D
MS17001_CTAAGACTCGTTACGA	Beta	MS17001	47908.5	6294	6.07516	3	V2	T2D	M	35.6	H	7.1	51	HP17117-01 T2D	NA	Oral_meds	90	95	Cerebrovascular/stroke	-	Obese	Beta|T2D
MS17001_CTAATGGAGATGCGAC	Gamma	MS17001	8852.95	2328	3.48382	15	V2	T2D	M	35.6	H	7.1	51	HP17117-01 T2D	NA	Oral_meds	90	95	Cerebrovascular/stroke	-	Obese	Gamma|T2D
MS17001_CTAATGGAGCTACCGC	Beta	MS17001	12909.5	3090	5.6232	2	V2	T2D	M	35.6	H	7.1	51	HP17117-01 T2D	NA	Oral_meds	90	95	Cerebrovascular/stroke	-	Obese	Beta|T2D
MS17001_CTAATGGAGCTGGAAC	Alpha	MS17001	18564.2	3337	3.79936	0	V2	T2D	M	35.6	H	7.1	51	HP17117-01 T2D	NA	Oral_meds	90	95	Cerebrovascular/stroke	-	Obese	Alpha|T2D
MS17001_CTAATGGCAGCGATCC	Alpha	MS17001	21705.5	4046	4.85487	0	V2	T2D	M	35.6	H	7.1	51	HP17117-01 T2D	NA	Oral_meds	90	95	Cerebrovascular/stroke	-	Obese	Alpha|T2D
MS17001_CTAATGGCATGGTTGT	Gamma	MS17001	9811.66	2560	2.21941	15	V2	T2D	M	35.6	H	7.1	51	HP17117-01 T2D	NA	Oral_meds	90	95	Cerebrovascular/stroke	-	Obese	Gamma|T2D
MS17001_CTAATGGGTGTCCTCT	Stellate	MS17001	8754.79	2800	0.571182	22	V2	T2D	M	35.6	H	7.1	51	HP17117-01 T2D	NA	Oral_meds	90	95	Cerebrovascular/stroke	-	Obese	Stellate|T2D
MS17001_CTACACCCATGCCACG	Alpha	MS17001	24342.1	4328	3.09444	4	V2	T2D	M	35.6	H	7.1	51	HP17117-01 T2D	NA	Oral_meds	90	95	Cerebrovascular/stroke	-	Obese	Alpha|T2D
MS17001_CTACACCCATGGTCAT	Alpha	MS17001	16605.2	4020	4.38069	0	V2	T2D	M	35.6	H	7.1	51	HP17117-01 T2D	NA	Oral_meds	90	95	Cerebrovascular/stroke	-	Obese	Alpha|T2D
MS17001_CTACACCGTCCGAGTC	Ductal	MS17001	11585	3536	5.7035	5	V2	T2D	M	35.6	H	7.1	51	HP17117-01 T2D	NA	Oral_meds	90	95	Cerebrovascular/stroke	-	Obese	Ductal|T2D
MS17001_CTACACCTCAAACAAG	Alpha	MS17001	30043.9	5348	4.92471	4	V2	T2D	M	35.6	H	7.1	51	HP17117-01 T2D	NA	Oral_meds	90	95	Cerebrovascular/stroke	-	Obese	Alpha|T2D
MS17001_CTACACCTCCGTACAA	Alpha	MS17001	7773.25	1838	28.2675	6	V2	T2D	M	35.6	H	7.1	51	HP17117-01 T2D	NA	Oral_meds	90	95	Cerebrovascular/stroke	-	Obese	Alpha|T2D
MS17001_CTACACCTCGGCTACG	Alpha	MS17001	18652.5	3917	3.95444	0	V2	T2D	M	35.6	H	7.1	51	HP17117-01 T2D	NA	Oral_meds	90	95	Cerebrovascular/stroke	-	Obese	Alpha|T2D
MS17001_CTACATTAGCTAGTTC	Beta	MS17001	25970.8	3395	1.60475	8	V2	T2D	M	35.6	H	7.1	51	HP17117-01 T2D	NA	Oral_meds	90	95	Cerebrovascular/stroke	-	Obese	Beta|T2D
MS17001_CTACATTCACACAGAG	Alpha	MS17001	12545.5	3131	2.81561	0	V2	T2D	M	35.6	H	7.1	51	HP17117-01 T2D	NA	Oral_meds	90	95	Cerebrovascular/stroke	-	Obese	Alpha|T2D
MS17001_CTACATTTCCTTTACA	Beta	MS17001	25133.1	4655	4.47874	3	V2	T2D	M	35.6	H	7.1	51	HP17117-01 T2D	NA	Oral_meds	90	95	Cerebrovascular/stroke	-	Obese	Beta|T2D
MS17001_CTACCCAAGTTTAGGA	Beta	MS17001	32310.1	5531	8.12545	2	V2	T2D	M	35.6	H	7.1	51	HP17117-01 T2D	NA	Oral_meds	90	95	Cerebrovascular/stroke	-	Obese	Beta|T2D
MS17001_CTACCCACAAGTTGTC	Alpha	MS17001	6017.77	1616	10.8947	13	V2	T2D	M	35.6	H	7.1	51	HP17117-01 T2D	NA	Oral_meds	90	95	Cerebrovascular/stroke	-	Obese	Alpha|T2D
MS17001_CTACCCACACGTGAGA	Alpha	MS17001	13243.3	3214	3.74066	0	V2	T2D	M	35.6	H	7.1	51	HP17117-01 T2D	NA	Oral_meds	90	95	Cerebrovascular/stroke	-	Obese	Alpha|T2D
MS17001_CTACCCACATTGAGCT	Alpha	MS17001	23174.1	4345	2.42168	24	V2	T2D	M	35.6	H	7.1	51	HP17117-01 T2D	NA	Oral_meds	90	95	Cerebrovascular/stroke	-	Obese	Alpha|T2D
MS17001_CTACCCAGTGCAGTAG	Beta	MS17001	19837.6	3469	6.66669	2	V2	T2D	M	35.6	H	7.1	51	HP17117-01 T2D	NA	Oral_meds	90	95	Cerebrovascular/stroke	-	Obese	Beta|T2D
MS17001_CTACCCATCAGGTTCA	Beta	MS17001	22611.3	3668	4.37768	2	V2	T2D	M	35.6	H	7.1	51	HP17117-01 T2D	NA	Oral_meds	90	95	Cerebrovascular/stroke	-	Obese	Beta|T2D
MS17001_CTACCCATCGATAGAA	Alpha	MS17001	19185.3	4552	3.59165	0	V2	T2D	M	35.6	H	7.1	51	HP17117-01 T2D	NA	Oral_meds	90	95	Cerebrovascular/stroke	-	Obese	Alpha|T2D
MS17001_CTACCCATCGGATGGA	Alpha	MS17001	11142.3	2353	0.703157	17	V2	T2D	M	35.6	H	7.1	51	HP17117-01 T2D	NA	Oral_meds	90	95	Cerebrovascular/stroke	-	Obese	Alpha|T2D
MS17001_CTACGTCCACCACGTG	Beta	MS17001	15021.5	3441	7.67321	3	V2	T2D	M	35.6	H	7.1	51	HP17117-01 T2D	NA	Oral_meds	90	95	Cerebrovascular/stroke	-	Obese	Beta|T2D
MS17001_CTACGTCCAGTCTTCC	Alpha	MS17001	17571.4	3883	3.10698	0	V2	T2D	M	35.6	H	7.1	51	HP17117-01 T2D	NA	Oral_meds	90	95	Cerebrovascular/stroke	-	Obese	Alpha|T2D
MS17001_CTACGTCCATTCTTAC	Alpha	MS17001	25471.7	4428	2.99325	0	V2	T2D	M	35.6	H	7.1	51	HP17117-01 T2D	NA	Oral_meds	90	95	Cerebrovascular/stroke	-	Obese	Alpha|T2D
MS17001_CTACGTCGTCGCATAT	Ductal	MS17001	18541.6	3369	10.0654	14	V2	T2D	M	35.6	H	7.1	51	HP17117-01 T2D	NA	Oral_meds	90	95	Cerebrovascular/stroke	-	Obese	Ductal|T2D
MS17001_CTACGTCGTGCACCAC	Alpha	MS17001	25359.1	4860	4.24571	0	V2	T2D	M	35.6	H	7.1	51	HP17117-01 T2D	NA	Oral_meds	90	95	Cerebrovascular/stroke	-	Obese	Alpha|T2D
MS17001_CTAGAGTAGCGAGAAA	Alpha	MS17001	9526.91	2826	3.62795	0	V2	T2D	M	35.6	H	7.1	51	HP17117-01 T2D	NA	Oral_meds	90	95	Cerebrovascular/stroke	-	Obese	Alpha|T2D
MS17001_CTAGAGTAGTACGTAA	Beta	MS17001	57642.3	7452	9.32986	2	V2	T2D	M	35.6	H	7.1	51	HP17117-01 T2D	NA	Oral_meds	90	95	Cerebrovascular/stroke	-	Obese	Beta|T2D
MS17001_CTAGAGTCACCGGAAA	Beta	MS17001	16806	3330	3.78562	2	V2	T2D	M	35.6	H	7.1	51	HP17117-01 T2D	NA	Oral_meds	90	95	Cerebrovascular/stroke	-	Obese	Beta|T2D
MS17001_CTAGAGTCATCCAACA	Alpha	MS17001	8722.82	1710	3.33637	4	V2	T2D	M	35.6	H	7.1	51	HP17117-01 T2D	NA	Oral_meds	90	95	Cerebrovascular/stroke	-	Obese	Alpha|T2D
MS17001_CTAGAGTCATGGTTGT	Alpha	MS17001	25420	4617	3.50469	6	V2	T2D	M	35.6	H	7.1	51	HP17117-01 T2D	NA	Oral_meds	90	95	Cerebrovascular/stroke	-	Obese	Alpha|T2D
MS17001_CTAGAGTGTCGCTTTC	Alpha	MS17001	9031	1558	6.33379	13	V2	T2D	M	35.6	H	7.1	51	HP17117-01 T2D	NA	Oral_meds	90	95	Cerebrovascular/stroke	-	Obese	Alpha|T2D
MS17001_CTAGCCTAGCTAAACA	Alpha	MS17001	17551.9	3437	2.51294	0	V2	T2D	M	35.6	H	7.1	51	HP17117-01 T2D	NA	Oral_meds	90	95	Cerebrovascular/stroke	-	Obese	Alpha|T2D
MS17001_CTAGCCTCAGATGGCA	Immune	MS17001	23085.1	4339	4.67866	25	V2	T2D	M	35.6	H	7.1	51	HP17117-01 T2D	NA	Oral_meds	90	95	Cerebrovascular/stroke	-	Obese	Immune|T2D
MS17001_CTAGCCTCATCTATGG	Delta	MS17001	5363.09	1885	10.0628	9	V2	T2D	M	35.6	H	7.1	51	HP17117-01 T2D	NA	Oral_meds	90	95	Cerebrovascular/stroke	-	Obese	Delta|T2D
MS17001_CTAGCCTGTCTGATTG	Beta	MS17001	15072.5	3338	7.0438	2	V2	T2D	M	35.6	H	7.1	51	HP17117-01 T2D	NA	Oral_meds	90	95	Cerebrovascular/stroke	-	Obese	Beta|T2D
MS17001_CTAGCCTGTGCTGTAT	Beta	MS17001	15441.1	3404	5.23532	2	V2	T2D	M	35.6	H	7.1	51	HP17117-01 T2D	NA	Oral_meds	90	95	Cerebrovascular/stroke	-	Obese	Beta|T2D
MS17001_CTAGCCTTCCTAGGGC	Alpha	MS17001	6482.83	1401	8.74558	13	V2	T2D	M	35.6	H	7.1	51	HP17117-01 T2D	NA	Oral_meds	90	95	Cerebrovascular/stroke	-	Obese	Alpha|T2D
MS17001_CTAGCCTTCGAGGTAG	Ductal	MS17001	39737	5800	2.01037	5	V2	T2D	M	35.6	H	7.1	51	HP17117-01 T2D	NA	Oral_meds	90	95	Cerebrovascular/stroke	-	Obese	Ductal|T2D
MS17001_CTAGCCTTCTTGTACT	Beta	MS17001	32957.7	5296	7.26657	2	V2	T2D	M	35.6	H	7.1	51	HP17117-01 T2D	NA	Oral_meds	90	95	Cerebrovascular/stroke	-	Obese	Beta|T2D
MS17001_CTAGTGAAGAAACGAG	Gamma	MS17001	13867.8	2998	5.04848	15	V2	T2D	M	35.6	H	7.1	51	HP17117-01 T2D	NA	Oral_meds	90	95	Cerebrovascular/stroke	-	Obese	Gamma|T2D
MS17001_CTAGTGAAGCTAAACA	Beta	MS17001	26390.6	4746	6.70747	2	V2	T2D	M	35.6	H	7.1	51	HP17117-01 T2D	NA	Oral_meds	90	95	Cerebrovascular/stroke	-	Obese	Beta|T2D
MS17001_CTAGTGAAGCTAACAA	Delta	MS17001	10969.7	3344	1.71663	9	V2	T2D	M	35.6	H	7.1	51	HP17117-01 T2D	NA	Oral_meds	90	95	Cerebrovascular/stroke	-	Obese	Delta|T2D
MS17001_CTAGTGAAGTGTACGG	Ductal	MS17001	8231.43	2745	6.82181	5	V2	T2D	M	35.6	H	7.1	51	HP17117-01 T2D	NA	Oral_meds	90	95	Cerebrovascular/stroke	-	Obese	Ductal|T2D
MS17001_CTAGTGAGTAGCCTCG	Delta	MS17001	13379.2	2770	2.62453	9	V2	T2D	M	35.6	H	7.1	51	HP17117-01 T2D	NA	Oral_meds	90	95	Cerebrovascular/stroke	-	Obese	Delta|T2D
MS17001_CTAGTGAGTCGGCTCA	Alpha	MS17001	13148.6	2667	10.1481	13	V2	T2D	M	35.6	H	7.1	51	HP17117-01 T2D	NA	Oral_meds	90	95	Cerebrovascular/stroke	-	Obese	Alpha|T2D
MS17001_CTAGTGATCAGTTAGC	Alpha	MS17001	10048.4	2043	5.38224	13	V2	T2D	M	35.6	H	7.1	51	HP17117-01 T2D	NA	Oral_meds	90	95	Cerebrovascular/stroke	-	Obese	Alpha|T2D
MS17001_CTAGTGATCATCTGCC	Alpha	MS17001	22049	3518	1.29836	4	V2	T2D	M	35.6	H	7.1	51	HP17117-01 T2D	NA	Oral_meds	90	95	Cerebrovascular/stroke	-	Obese	Alpha|T2D
MS17001_CTAGTGATCTGGCGAC	Alpha	MS17001	5907.12	1707	3.66757	6	V2	T2D	M	35.6	H	7.1	51	HP17117-01 T2D	NA	Oral_meds	90	95	Cerebrovascular/stroke	-	Obese	Alpha|T2D
MS17001_CTCACACAGACCACGA	Beta	MS17001	10076.2	2847	7.86738	2	V2	T2D	M	35.6	H	7.1	51	HP17117-01 T2D	NA	Oral_meds	90	95	Cerebrovascular/stroke	-	Obese	Beta|T2D
MS17001_CTCACACAGGCAAAGA	Beta	MS17001	19635.1	4217	5.85216	2	V2	T2D	M	35.6	H	7.1	51	HP17117-01 T2D	NA	Oral_meds	90	95	Cerebrovascular/stroke	-	Obese	Beta|T2D
MS17001_CTCACACCAATGTAAG	Alpha	MS17001	18027.6	3562	2.52999	0	V2	T2D	M	35.6	H	7.1	51	HP17117-01 T2D	NA	Oral_meds	90	95	Cerebrovascular/stroke	-	Obese	Alpha|T2D
MS17001_CTCACACCAGCAGTTT	Alpha	MS17001	13903.3	3120	1.60777	23	V2	T2D	M	35.6	H	7.1	51	HP17117-01 T2D	NA	Oral_meds	90	95	Cerebrovascular/stroke	-	Obese	Alpha|T2D
MS17001_CTCACACCATACTACG	Delta	MS17001	11941.2	3041	4.97011	9	V2	T2D	M	35.6	H	7.1	51	HP17117-01 T2D	NA	Oral_meds	90	95	Cerebrovascular/stroke	-	Obese	Delta|T2D
MS17001_CTCACACGTAGCCTCG	Delta	MS17001	13553.6	3206	5.0117	9	V2	T2D	M	35.6	H	7.1	51	HP17117-01 T2D	NA	Oral_meds	90	95	Cerebrovascular/stroke	-	Obese	Delta|T2D
MS17001_CTCACACGTCACCTAA	Alpha	MS17001	23010.9	4034	3.78414	0	V2	T2D	M	35.6	H	7.1	51	HP17117-01 T2D	NA	Oral_meds	90	95	Cerebrovascular/stroke	-	Obese	Alpha|T2D
MS17001_CTCACACGTCGAAAGC	Acinar	MS17001	42692.6	3962	0.911274	7	V2	T2D	M	35.6	H	7.1	51	HP17117-01 T2D	NA	Oral_meds	90	95	Cerebrovascular/stroke	-	Obese	Acinar|T2D
MS17001_CTCACACTCACTATTC	Beta	MS17001	35673.3	5313	7.8952	2	V2	T2D	M	35.6	H	7.1	51	HP17117-01 T2D	NA	Oral_meds	90	95	Cerebrovascular/stroke	-	Obese	Beta|T2D
MS17001_CTCACACTCATGTCTT	Alpha	MS17001	6401.39	1789	7.68811	13	V2	T2D	M	35.6	H	7.1	51	HP17117-01 T2D	NA	Oral_meds	90	95	Cerebrovascular/stroke	-	Obese	Alpha|T2D
MS17001_CTCACACTCCACGCAG	Alpha	MS17001	5394.48	1529	9.65956	13	V2	T2D	M	35.6	H	7.1	51	HP17117-01 T2D	NA	Oral_meds	90	95	Cerebrovascular/stroke	-	Obese	Alpha|T2D
MS17001_CTCACACTCGGAAACG	Alpha	MS17001	16460	3583	3.4458	0	V2	T2D	M	35.6	H	7.1	51	HP17117-01 T2D	NA	Oral_meds	90	95	Cerebrovascular/stroke	-	Obese	Alpha|T2D
MS17001_CTCAGAAAGAGCAATT	Beta	MS17001	12837.9	3322	5.85896	2	V2	T2D	M	35.6	H	7.1	51	HP17117-01 T2D	NA	Oral_meds	90	95	Cerebrovascular/stroke	-	Obese	Beta|T2D
MS17001_CTCAGAAAGCAAATCA	Beta	MS17001	12527	3264	5.4002	2	V2	T2D	M	35.6	H	7.1	51	HP17117-01 T2D	NA	Oral_meds	90	95	Cerebrovascular/stroke	-	Obese	Beta|T2D
MS17001_CTCAGAAAGGACGAAA	Alpha	MS17001	13910.6	3157	2.78887	4	V2	T2D	M	35.6	H	7.1	51	HP17117-01 T2D	NA	Oral_meds	90	95	Cerebrovascular/stroke	-	Obese	Alpha|T2D
MS17001_CTCAGAACATTAACCG	Alpha	MS17001	28352.9	5181	5.30163	4	V2	T2D	M	35.6	H	7.1	51	HP17117-01 T2D	NA	Oral_meds	90	95	Cerebrovascular/stroke	-	Obese	Alpha|T2D
MS17001_CTCAGAACATTAGCCA	Alpha	MS17001	7301.73	1650	6.13012	13	V2	T2D	M	35.6	H	7.1	51	HP17117-01 T2D	NA	Oral_meds	90	95	Cerebrovascular/stroke	-	Obese	Alpha|T2D
MS17001_CTCAGAATCAGGCCCA	Beta	MS17001	19889.3	3513	4.80877	2	V2	T2D	M	35.6	H	7.1	51	HP17117-01 T2D	NA	Oral_meds	90	95	Cerebrovascular/stroke	-	Obese	Beta|T2D
MS17001_CTCAGAATCGATAGAA	Beta	MS17001	18389.6	3948	5.92125	10	V2	T2D	M	35.6	H	7.1	51	HP17117-01 T2D	NA	Oral_meds	90	95	Cerebrovascular/stroke	-	Obese	Beta|T2D
MS17001_CTCATTAAGAATTCCC	Alpha	MS17001	12255.6	2123	4.66813	13	V2	T2D	M	35.6	H	7.1	51	HP17117-01 T2D	NA	Oral_meds	90	95	Cerebrovascular/stroke	-	Obese	Alpha|T2D
MS17001_CTCATTAAGCCCAACC	Ductal	MS17001	15417.7	3772	3.09399	5	V2	T2D	M	35.6	H	7.1	51	HP17117-01 T2D	NA	Oral_meds	90	95	Cerebrovascular/stroke	-	Obese	Ductal|T2D
MS17001_CTCATTAAGGGTATCG	Beta	MS17001	26836.3	4896	9.35144	2	V2	T2D	M	35.6	H	7.1	51	HP17117-01 T2D	NA	Oral_meds	90	95	Cerebrovascular/stroke	-	Obese	Beta|T2D
MS17001_CTCATTAAGTCATCCA	Beta	MS17001	77112.1	8137	10.3078	2	V2	T2D	M	35.6	H	7.1	51	HP17117-01 T2D	NA	Oral_meds	90	95	Cerebrovascular/stroke	-	Obese	Beta|T2D
MS17001_CTCATTACAAGCCATT	Alpha	MS17001	20494.5	4179	2.43623	17	V2	T2D	M	35.6	H	7.1	51	HP17117-01 T2D	NA	Oral_meds	90	95	Cerebrovascular/stroke	-	Obese	Alpha|T2D
MS17001_CTCATTACATATACGC	Stellate	MS17001	15231.2	3545	0.00611363	11	V2	T2D	M	35.6	H	7.1	51	HP17117-01 T2D	NA	Oral_meds	90	95	Cerebrovascular/stroke	-	Obese	Stellate|T2D
MS17001_CTCATTACATTCTCAT	Stellate	MS17001	27467.6	5135	2.96532	11	V2	T2D	M	35.6	H	7.1	51	HP17117-01 T2D	NA	Oral_meds	90	95	Cerebrovascular/stroke	-	Obese	Stellate|T2D
MS17001_CTCATTAGTGTGACGA	Beta	MS17001	31575	4885	5.01307	3	V2	T2D	M	35.6	H	7.1	51	HP17117-01 T2D	NA	Oral_meds	90	95	Cerebrovascular/stroke	-	Obese	Beta|T2D
MS17001_CTCATTATCCTCTAGC	Endothelial	MS17001	27265.7	5937	3.51811	16	V2	T2D	M	35.6	H	7.1	51	HP17117-01 T2D	NA	Oral_meds	90	95	Cerebrovascular/stroke	-	Obese	Endothelial|T2D
MS17001_CTCCTAGAGACCTTTG	Alpha	MS17001	4406.82	1431	5.35408	13	V2	T2D	M	35.6	H	7.1	51	HP17117-01 T2D	NA	Oral_meds	90	95	Cerebrovascular/stroke	-	Obese	Alpha|T2D
MS17001_CTCCTAGCAAGCCGTC	Alpha	MS17001	19495.9	3821	3.60755	0	V2	T2D	M	35.6	H	7.1	51	HP17117-01 T2D	NA	Oral_meds	90	95	Cerebrovascular/stroke	-	Obese	Alpha|T2D
MS17001_CTCCTAGCAGGTGCCT	Alpha	MS17001	13940.9	3639	1.97918	4	V2	T2D	M	35.6	H	7.1	51	HP17117-01 T2D	NA	Oral_meds	90	95	Cerebrovascular/stroke	-	Obese	Alpha|T2D
MS17001_CTCCTAGGTAAGTTCC	Stellate	MS17001	11034.4	3381	5.49943	11	V2	T2D	M	35.6	H	7.1	51	HP17117-01 T2D	NA	Oral_meds	90	95	Cerebrovascular/stroke	-	Obese	Stellate|T2D
MS17001_CTCCTAGGTGACTACT	Stellate	MS17001	16354.1	4099	2.27564	11	V2	T2D	M	35.6	H	7.1	51	HP17117-01 T2D	NA	Oral_meds	90	95	Cerebrovascular/stroke	-	Obese	Stellate|T2D
MS17001_CTCCTAGGTGTGACCC	Delta	MS17001	4071.91	1645	8.33959	9	V2	T2D	M	35.6	H	7.1	51	HP17117-01 T2D	NA	Oral_meds	90	95	Cerebrovascular/stroke	-	Obese	Delta|T2D
MS17001_CTCCTAGGTTTGTTGG	Ductal	MS17001	16176.9	3587	15.0343	14	V2	T2D	M	35.6	H	7.1	51	HP17117-01 T2D	NA	Oral_meds	90	95	Cerebrovascular/stroke	-	Obese	Ductal|T2D
MS17001_CTCCTAGTCACTATTC	Endothelial	MS17001	6308.72	2635	0.851114	16	V2	T2D	M	35.6	H	7.1	51	HP17117-01 T2D	NA	Oral_meds	90	95	Cerebrovascular/stroke	-	Obese	Endothelial|T2D
MS17001_CTCCTAGTCGTGGTCG	Beta	MS17001	9224.71	2503	5.65785	3	V2	T2D	M	35.6	H	7.1	51	HP17117-01 T2D	NA	Oral_meds	90	95	Cerebrovascular/stroke	-	Obese	Beta|T2D
MS17001_CTCGAAAAGTTCGATC	Ductal	MS17001	12992.8	3357	14.9878	14	V2	T2D	M	35.6	H	7.1	51	HP17117-01 T2D	NA	Oral_meds	90	95	Cerebrovascular/stroke	-	Obese	Ductal|T2D
MS17001_CTCGAAAAGTTTAGGA	Alpha	MS17001	8209.93	1577	7.59213	13	V2	T2D	M	35.6	H	7.1	51	HP17117-01 T2D	NA	Oral_meds	90	95	Cerebrovascular/stroke	-	Obese	Alpha|T2D
MS17001_CTCGAAACATAACCTG	Beta	MS17001	16173.5	3468	6.98333	2	V2	T2D	M	35.6	H	7.1	51	HP17117-01 T2D	NA	Oral_meds	90	95	Cerebrovascular/stroke	-	Obese	Beta|T2D
MS17001_CTCGAAACATGTTGAC	Alpha	MS17001	17165.5	3873	4.47555	0	V2	T2D	M	35.6	H	7.1	51	HP17117-01 T2D	NA	Oral_meds	90	95	Cerebrovascular/stroke	-	Obese	Alpha|T2D
MS17001_CTCGAAAGTTAAGTAG	Alpha	MS17001	20089.4	4347	4.05556	0	V2	T2D	M	35.6	H	7.1	51	HP17117-01 T2D	NA	Oral_meds	90	95	Cerebrovascular/stroke	-	Obese	Alpha|T2D
MS17001_CTCGAAAGTTCGGCAC	Endothelial	MS17001	4025.61	1892	1.78097	16	V2	T2D	M	35.6	H	7.1	51	HP17117-01 T2D	NA	Oral_meds	90	95	Cerebrovascular/stroke	-	Obese	Endothelial|T2D
MS17001_CTCGAAATCGAGCCCA	Beta	MS17001	12794.3	2805	1.32412	3	V2	T2D	M	35.6	H	7.1	51	HP17117-01 T2D	NA	Oral_meds	90	95	Cerebrovascular/stroke	-	Obese	Beta|T2D
MS17001_CTCGAAATCGGCTACG	Delta	MS17001	13491.2	2887	3.76296	9	V2	T2D	M	35.6	H	7.1	51	HP17117-01 T2D	NA	Oral_meds	90	95	Cerebrovascular/stroke	-	Obese	Delta|T2D
MS17001_CTCGAGGAGCTGCAAG	Alpha	MS17001	15127.9	3522	5.13176	0	V2	T2D	M	35.6	H	7.1	51	HP17117-01 T2D	NA	Oral_meds	90	95	Cerebrovascular/stroke	-	Obese	Alpha|T2D
MS17001_CTCGAGGAGTAATCCC	Alpha	MS17001	15659.2	3513	4.87984	0	V2	T2D	M	35.6	H	7.1	51	HP17117-01 T2D	NA	Oral_meds	90	95	Cerebrovascular/stroke	-	Obese	Alpha|T2D
MS17001_CTCGAGGAGTTGCAGG	Alpha	MS17001	4486.5	1545	11.1573	13	V2	T2D	M	35.6	H	7.1	51	HP17117-01 T2D	NA	Oral_meds	90	95	Cerebrovascular/stroke	-	Obese	Alpha|T2D
MS17001_CTCGAGGCAGAGTGTG	Alpha	MS17001	13436.1	2795	14.3246	13	V2	T2D	M	35.6	H	7.1	51	HP17117-01 T2D	NA	Oral_meds	90	95	Cerebrovascular/stroke	-	Obese	Alpha|T2D
MS17001_CTCGAGGGTTAAGTAG	Beta	MS17001	11679	2170	15.7703	12	V2	T2D	M	35.6	H	7.1	51	HP17117-01 T2D	NA	Oral_meds	90	95	Cerebrovascular/stroke	-	Obese	Beta|T2D
MS17001_CTCGAGGTCTCGCATC	Beta	MS17001	20883	3400	2.64456	8	V2	T2D	M	35.6	H	7.1	51	HP17117-01 T2D	NA	Oral_meds	90	95	Cerebrovascular/stroke	-	Obese	Beta|T2D
MS17001_CTCGGAGAGGGCATGT	Alpha	MS17001	21053.5	3639	5.76845	4	V2	T2D	M	35.6	H	7.1	51	HP17117-01 T2D	NA	Oral_meds	90	95	Cerebrovascular/stroke	-	Obese	Alpha|T2D
MS17001_CTCGGAGCAAGCCTAT	Alpha	MS17001	6157.26	1559	1.46183	17	V2	T2D	M	35.6	H	7.1	51	HP17117-01 T2D	NA	Oral_meds	90	95	Cerebrovascular/stroke	-	Obese	Alpha|T2D
MS17001_CTCGGAGTCACCGTAA	Beta	MS17001	5536.87	1520	10.6501	12	V2	T2D	M	35.6	H	7.1	51	HP17117-01 T2D	NA	Oral_meds	90	95	Cerebrovascular/stroke	-	Obese	Beta|T2D
MS17001_CTCGGAGTCGGTGTCG	Ductal	MS17001	10913.3	3179	7.44259	5	V2	T2D	M	35.6	H	7.1	51	HP17117-01 T2D	NA	Oral_meds	90	95	Cerebrovascular/stroke	-	Obese	Ductal|T2D
MS17001_CTCGGGAAGGCAGGTT	Alpha	MS17001	16377.9	3631	6.95045	0	V2	T2D	M	35.6	H	7.1	51	HP17117-01 T2D	NA	Oral_meds	90	95	Cerebrovascular/stroke	-	Obese	Alpha|T2D
MS17001_CTCGGGACAAGTCATC	Beta	MS17001	13930.7	3139	4.66721	2	V2	T2D	M	35.6	H	7.1	51	HP17117-01 T2D	NA	Oral_meds	90	95	Cerebrovascular/stroke	-	Obese	Beta|T2D
MS17001_CTCGGGACAGGCAGTA	Beta	MS17001	6200.24	1878	15.7274	12	V2	T2D	M	35.6	H	7.1	51	HP17117-01 T2D	NA	Oral_meds	90	95	Cerebrovascular/stroke	-	Obese	Beta|T2D
MS17001_CTCGGGAGTCGCATAT	Delta	MS17001	11931.3	2874	4.67323	9	V2	T2D	M	35.6	H	7.1	51	HP17117-01 T2D	NA	Oral_meds	90	95	Cerebrovascular/stroke	-	Obese	Delta|T2D
MS17001_CTCGGGAGTTTGTGTG	Delta	MS17001	13698.6	2945	4.34378	9	V2	T2D	M	35.6	H	7.1	51	HP17117-01 T2D	NA	Oral_meds	90	95	Cerebrovascular/stroke	-	Obese	Delta|T2D
MS17001_CTCGGGATCGGTCTAA	Alpha	MS17001	20735.5	4180	4.07773	0	V2	T2D	M	35.6	H	7.1	51	HP17117-01 T2D	NA	Oral_meds	90	95	Cerebrovascular/stroke	-	Obese	Alpha|T2D
MS17001_CTCGTACAGGCCCGTT	Alpha	MS17001	14719.4	2354	1.29628	0	V2	T2D	M	35.6	H	7.1	51	HP17117-01 T2D	NA	Oral_meds	90	95	Cerebrovascular/stroke	-	Obese	Alpha|T2D
MS17001_CTCGTACCACACTGCG	Alpha	MS17001	20102.2	4008	3.23825	0	V2	T2D	M	35.6	H	7.1	51	HP17117-01 T2D	NA	Oral_meds	90	95	Cerebrovascular/stroke	-	Obese	Alpha|T2D
MS17001_CTCGTACCACGGCTAC	Beta	MS17001	11573.8	2030	17.1799	12	V2	T2D	M	35.6	H	7.1	51	HP17117-01 T2D	NA	Oral_meds	90	95	Cerebrovascular/stroke	-	Obese	Beta|T2D
MS17001_CTCGTACCATGAACCT	Alpha	MS17001	17874.5	3528	4.73669	0	V2	T2D	M	35.6	H	7.1	51	HP17117-01 T2D	NA	Oral_meds	90	95	Cerebrovascular/stroke	-	Obese	Alpha|T2D
MS17001_CTCGTACCATGCTGGC	Delta	MS17001	14396	3228	3.06551	9	V2	T2D	M	35.6	H	7.1	51	HP17117-01 T2D	NA	Oral_meds	90	95	Cerebrovascular/stroke	-	Obese	Delta|T2D
MS17001_CTCGTACGTCATTAGC	Alpha	MS17001	14506.6	3425	4.18125	0	V2	T2D	M	35.6	H	7.1	51	HP17117-01 T2D	NA	Oral_meds	90	95	Cerebrovascular/stroke	-	Obese	Alpha|T2D
MS17001_CTCGTACTCGATCCCT	Delta	MS17001	22787	3136	5.10401	9	V2	T2D	M	35.6	H	7.1	51	HP17117-01 T2D	NA	Oral_meds	90	95	Cerebrovascular/stroke	-	Obese	Delta|T2D
MS17001_CTCGTCAAGCGCTTAT	Beta	MS17001	22692.1	4285	7.2908	2	V2	T2D	M	35.6	H	7.1	51	HP17117-01 T2D	NA	Oral_meds	90	95	Cerebrovascular/stroke	-	Obese	Beta|T2D
MS17001_CTCGTCAAGTCCAGGA	Alpha	MS17001	25729.4	4589	4.36186	0	V2	T2D	M	35.6	H	7.1	51	HP17117-01 T2D	NA	Oral_meds	90	95	Cerebrovascular/stroke	-	Obese	Alpha|T2D
MS17001_CTCGTCACACCAGTTA	Alpha	MS17001	3934.36	1526	11.4816	13	V2	T2D	M	35.6	H	7.1	51	HP17117-01 T2D	NA	Oral_meds	90	95	Cerebrovascular/stroke	-	Obese	Alpha|T2D
MS17001_CTCGTCACACCATGTA	Ductal	MS17001	12427.5	3451	2.41228	14	V2	T2D	M	35.6	H	7.1	51	HP17117-01 T2D	NA	Oral_meds	90	95	Cerebrovascular/stroke	-	Obese	Ductal|T2D
MS17001_CTCGTCACACCCATTC	Alpha	MS17001	11803.3	2679	2.71043	17	V2	T2D	M	35.6	H	7.1	51	HP17117-01 T2D	NA	Oral_meds	90	95	Cerebrovascular/stroke	-	Obese	Alpha|T2D
MS17001_CTCGTCATCCGAAGAG	Alpha	MS17001	7546.37	2032	8.68835	4	V2	T2D	M	35.6	H	7.1	51	HP17117-01 T2D	NA	Oral_meds	90	95	Cerebrovascular/stroke	-	Obese	Alpha|T2D
MS17001_CTCGTCATCCTAGGGC	Alpha	MS17001	13216.9	2835	2.82504	4	V2	T2D	M	35.6	H	7.1	51	HP17117-01 T2D	NA	Oral_meds	90	95	Cerebrovascular/stroke	-	Obese	Alpha|T2D
MS17001_CTCGTCATCCTCAATT	Acinar	MS17001	20925.4	3337	2.23875	7	V2	T2D	M	35.6	H	7.1	51	HP17117-01 T2D	NA	Oral_meds	90	95	Cerebrovascular/stroke	-	Obese	Acinar|T2D
MS17001_CTCGTCATCCTTTACA	Beta	MS17001	23365.7	4513	8.11642	2	V2	T2D	M	35.6	H	7.1	51	HP17117-01 T2D	NA	Oral_meds	90	95	Cerebrovascular/stroke	-	Obese	Beta|T2D
MS17001_CTCGTCATCGCCAAAT	Alpha	MS17001	22022.3	3867	2.69278	0	V2	T2D	M	35.6	H	7.1	51	HP17117-01 T2D	NA	Oral_meds	90	95	Cerebrovascular/stroke	-	Obese	Alpha|T2D
MS17001_CTCGTCATCGTGGGAA	Alpha	MS17001	8552.89	2395	5.35998	13	V2	T2D	M	35.6	H	7.1	51	HP17117-01 T2D	NA	Oral_meds	90	95	Cerebrovascular/stroke	-	Obese	Alpha|T2D
MS17001_CTCTAATAGACAGACC	Beta	MS17001	18673.3	4160	6.28049	2	V2	T2D	M	35.6	H	7.1	51	HP17117-01 T2D	NA	Oral_meds	90	95	Cerebrovascular/stroke	-	Obese	Beta|T2D
MS17001_CTCTAATAGATCCCGC	Beta	MS17001	13629.9	3553	5.79676	8	V2	T2D	M	35.6	H	7.1	51	HP17117-01 T2D	NA	Oral_meds	90	95	Cerebrovascular/stroke	-	Obese	Beta|T2D
MS17001_CTCTAATAGTTCCACA	Delta	MS17001	12028.7	2267	4.13818	9	V2	T2D	M	35.6	H	7.1	51	HP17117-01 T2D	NA	Oral_meds	90	95	Cerebrovascular/stroke	-	Obese	Delta|T2D
MS17001_CTCTAATCAAGGGTCA	Alpha	MS17001	13232	3124	1.56944	4	V2	T2D	M	35.6	H	7.1	51	HP17117-01 T2D	NA	Oral_meds	90	95	Cerebrovascular/stroke	-	Obese	Alpha|T2D
MS17001_CTCTAATCACACGCTG	Alpha	MS17001	16855.4	3425	3.18991	0	V2	T2D	M	35.6	H	7.1	51	HP17117-01 T2D	NA	Oral_meds	90	95	Cerebrovascular/stroke	-	Obese	Alpha|T2D
MS17001_CTCTAATGTCAAAGCG	Beta	MS17001	18055.4	2613	0.821903	8	V2	T2D	M	35.6	H	7.1	51	HP17117-01 T2D	NA	Oral_meds	90	95	Cerebrovascular/stroke	-	Obese	Beta|T2D
MS17001_CTCTAATGTCCGAATT	Delta	MS17001	15559.9	3180	3.57731	9	V2	T2D	M	35.6	H	7.1	51	HP17117-01 T2D	NA	Oral_meds	90	95	Cerebrovascular/stroke	-	Obese	Delta|T2D
MS17001_CTCTAATGTGGCAAAC	Stellate	MS17001	21228.4	4436	6.1288	11	V2	T2D	M	35.6	H	7.1	51	HP17117-01 T2D	NA	Oral_meds	90	95	Cerebrovascular/stroke	-	Obese	Stellate|T2D
MS17001_CTCTACGAGCACCGTC	Beta	MS17001	20340.5	4235	6.06874	2	V2	T2D	M	35.6	H	7.1	51	HP17117-01 T2D	NA	Oral_meds	90	95	Cerebrovascular/stroke	-	Obese	Beta|T2D
MS17001_CTCTACGAGCCAGGAT	Alpha	MS17001	14624	2764	1.38995	6	V2	T2D	M	35.6	H	7.1	51	HP17117-01 T2D	NA	Oral_meds	90	95	Cerebrovascular/stroke	-	Obese	Alpha|T2D
MS17001_CTCTACGAGCGTTCCG	Immune	MS17001	19907.9	3741	3.95709	25	V2	T2D	M	35.6	H	7.1	51	HP17117-01 T2D	NA	Oral_meds	90	95	Cerebrovascular/stroke	-	Obese	Immune|T2D
MS17001_CTCTACGCAATGTTGC	Alpha	MS17001	19634.2	3994	4.31334	0	V2	T2D	M	35.6	H	7.1	51	HP17117-01 T2D	NA	Oral_meds	90	95	Cerebrovascular/stroke	-	Obese	Alpha|T2D
MS17001_CTCTACGCATGTAAGA	Beta	MS17001	19542.6	4009	11.741	2	V2	T2D	M	35.6	H	7.1	51	HP17117-01 T2D	NA	Oral_meds	90	95	Cerebrovascular/stroke	-	Obese	Beta|T2D
MS17001_CTCTACGCATTGAGCT	Alpha	MS17001	12361.6	3340	4.89985	0	V2	T2D	M	35.6	H	7.1	51	HP17117-01 T2D	NA	Oral_meds	90	95	Cerebrovascular/stroke	-	Obese	Alpha|T2D
MS17001_CTCTACGGTATCTGCA	Delta	MS17001	15255.5	2882	3.42122	9	V2	T2D	M	35.6	H	7.1	51	HP17117-01 T2D	NA	Oral_meds	90	95	Cerebrovascular/stroke	-	Obese	Delta|T2D
MS17001_CTCTACGGTCTTGCGG	Delta	MS17001	3950.64	1486	13.4685	9	V2	T2D	M	35.6	H	7.1	51	HP17117-01 T2D	NA	Oral_meds	90	95	Cerebrovascular/stroke	-	Obese	Delta|T2D
MS17001_CTCTGGTCACCAGGCT	Beta	MS17001	15890.2	3567	8.98987	2	V2	T2D	M	35.6	H	7.1	51	HP17117-01 T2D	NA	Oral_meds	90	95	Cerebrovascular/stroke	-	Obese	Beta|T2D
MS17001_CTCTGGTCAGCGTCCA	Beta	MS17001	19677.8	3822	5.0347	21	V2	T2D	M	35.6	H	7.1	51	HP17117-01 T2D	NA	Oral_meds	90	95	Cerebrovascular/stroke	-	Obese	Beta|T2D
MS17001_CTCTGGTGTAGTACCT	Alpha	MS17001	21027.7	4364	6.13706	0	V2	T2D	M	35.6	H	7.1	51	HP17117-01 T2D	NA	Oral_meds	90	95	Cerebrovascular/stroke	-	Obese	Alpha|T2D
MS17001_CTCTGGTGTTACGTCA	Ductal	MS17001	15832.6	4047	3.08973	5	V2	T2D	M	35.6	H	7.1	51	HP17117-01 T2D	NA	Oral_meds	90	95	Cerebrovascular/stroke	-	Obese	Ductal|T2D
MS17001_CTCTGGTTCCCATTAT	Beta	MS17001	6556.41	1954	18.4501	12	V2	T2D	M	35.6	H	7.1	51	HP17117-01 T2D	NA	Oral_meds	90	95	Cerebrovascular/stroke	-	Obese	Beta|T2D
MS17001_CTCTGGTTCGGTGTCG	Stellate	MS17001	5187.01	2145	11.5437	11	V2	T2D	M	35.6	H	7.1	51	HP17117-01 T2D	NA	Oral_meds	90	95	Cerebrovascular/stroke	-	Obese	Stellate|T2D
MS17001_CTCTGGTTCTCTGAGA	Alpha	MS17001	6170.29	2007	11.448	13	V2	T2D	M	35.6	H	7.1	51	HP17117-01 T2D	NA	Oral_meds	90	95	Cerebrovascular/stroke	-	Obese	Alpha|T2D
MS17001_CTGAAACAGAGTAATC	Alpha	MS17001	18393.1	3404	2.91808	0	V2	T2D	M	35.6	H	7.1	51	HP17117-01 T2D	NA	Oral_meds	90	95	Cerebrovascular/stroke	-	Obese	Alpha|T2D
MS17001_CTGAAACCAACGATGG	Alpha	MS17001	9116.72	1699	6.88384	13	V2	T2D	M	35.6	H	7.1	51	HP17117-01 T2D	NA	Oral_meds	90	95	Cerebrovascular/stroke	-	Obese	Alpha|T2D
MS17001_CTGAAACCACGTCAGC	Gamma	MS17001	15982.6	3433	6.57613	15	V2	T2D	M	35.6	H	7.1	51	HP17117-01 T2D	NA	Oral_meds	90	95	Cerebrovascular/stroke	-	Obese	Gamma|T2D
MS17001_CTGAAACCATGCCCGA	Beta	MS17001	15313.8	3811	7.39634	2	V2	T2D	M	35.6	H	7.1	51	HP17117-01 T2D	NA	Oral_meds	90	95	Cerebrovascular/stroke	-	Obese	Beta|T2D
MS17001_CTGAAACGTACAAGTA	Beta	MS17001	37169.8	5680	7.65688	2	V2	T2D	M	35.6	H	7.1	51	HP17117-01 T2D	NA	Oral_meds	90	95	Cerebrovascular/stroke	-	Obese	Beta|T2D
MS17001_CTGAAACGTGTTGAGG	Beta	MS17001	5556.77	1788	14.6593	12	V2	T2D	M	35.6	H	7.1	51	HP17117-01 T2D	NA	Oral_meds	90	95	Cerebrovascular/stroke	-	Obese	Beta|T2D
MS17001_CTGAAACTCTCGCATC	Ductal	MS17001	16199.1	3484	7.76736	14	V2	T2D	M	35.6	H	7.1	51	HP17117-01 T2D	NA	Oral_meds	90	95	Cerebrovascular/stroke	-	Obese	Ductal|T2D
MS17001_CTGAAACTCTCGTATT	Beta	MS17001	14826.2	3580	4.30023	2	V2	T2D	M	35.6	H	7.1	51	HP17117-01 T2D	NA	Oral_meds	90	95	Cerebrovascular/stroke	-	Obese	Beta|T2D
MS17001_CTGAAACTCTGAAAGA	Alpha	MS17001	20737.5	4407	5.61058	6	V2	T2D	M	35.6	H	7.1	51	HP17117-01 T2D	NA	Oral_meds	90	95	Cerebrovascular/stroke	-	Obese	Alpha|T2D
MS17001_CTGAAGTAGTCGTTTG	Beta	MS17001	12163.6	2968	4.42107	2	V2	T2D	M	35.6	H	7.1	51	HP17117-01 T2D	NA	Oral_meds	90	95	Cerebrovascular/stroke	-	Obese	Beta|T2D
MS17001_CTGAAGTAGTTAACGA	Stellate	MS17001	15498.5	3379	0.910897	11	V2	T2D	M	35.6	H	7.1	51	HP17117-01 T2D	NA	Oral_meds	90	95	Cerebrovascular/stroke	-	Obese	Stellate|T2D
MS17001_CTGAAGTTCATGCAAC	Alpha	MS17001	19108.8	3858	3.75124	0	V2	T2D	M	35.6	H	7.1	51	HP17117-01 T2D	NA	Oral_meds	90	95	Cerebrovascular/stroke	-	Obese	Alpha|T2D
MS17001_CTGAAGTTCCGTCAAA	Beta	MS17001	18147.5	4071	6.04928	2	V2	T2D	M	35.6	H	7.1	51	HP17117-01 T2D	NA	Oral_meds	90	95	Cerebrovascular/stroke	-	Obese	Beta|T2D
MS17001_CTGAAGTTCGCCCTTA	Beta	MS17001	19350.5	3520	5.19109	2	V2	T2D	M	35.6	H	7.1	51	HP17117-01 T2D	NA	Oral_meds	90	95	Cerebrovascular/stroke	-	Obese	Beta|T2D
MS17001_CTGAAGTTCGCCTGTT	Beta	MS17001	7358.74	2201	6.26809	1	V2	T2D	M	35.6	H	7.1	51	HP17117-01 T2D	NA	Oral_meds	90	95	Cerebrovascular/stroke	-	Obese	Beta|T2D
MS17001_CTGATAGCAAGGACAC	Alpha	MS17001	13400.9	3257	3.40016	4	V2	T2D	M	35.6	H	7.1	51	HP17117-01 T2D	NA	Oral_meds	90	95	Cerebrovascular/stroke	-	Obese	Alpha|T2D
MS17001_CTGATAGCACGTAAGG	Stellate	MS17001	4181.96	1714	5.78121	11	V2	T2D	M	35.6	H	7.1	51	HP17117-01 T2D	NA	Oral_meds	90	95	Cerebrovascular/stroke	-	Obese	Stellate|T2D
MS17001_CTGATAGGTCGTTGTA	Alpha	MS17001	27940.6	4993	4.08664	6	V2	T2D	M	35.6	H	7.1	51	HP17117-01 T2D	NA	Oral_meds	90	95	Cerebrovascular/stroke	-	Obese	Alpha|T2D
MS17001_CTGATAGGTTTGACTG	Beta	MS17001	27683.2	4903	8.4174	19	V2	T2D	M	35.6	H	7.1	51	HP17117-01 T2D	NA	Oral_meds	90	95	Cerebrovascular/stroke	-	Obese	Beta|T2D
MS17001_CTGATAGTCACATAGC	Delta	MS17001	18059.8	3165	3.06791	9	V2	T2D	M	35.6	H	7.1	51	HP17117-01 T2D	NA	Oral_meds	90	95	Cerebrovascular/stroke	-	Obese	Delta|T2D
MS17001_CTGATAGTCCCTTGCA	Beta	MS17001	13203.5	3092	8.21603	2	V2	T2D	M	35.6	H	7.1	51	HP17117-01 T2D	NA	Oral_meds	90	95	Cerebrovascular/stroke	-	Obese	Beta|T2D
MS17001_CTGATAGTCGGAGGTA	Alpha	MS17001	17907.1	3759	6.08893	0	V2	T2D	M	35.6	H	7.1	51	HP17117-01 T2D	NA	Oral_meds	90	95	Cerebrovascular/stroke	-	Obese	Alpha|T2D
MS17001_CTGATAGTCTGCCAGG	Alpha	MS17001	5210.82	1586	9.6681	6	V2	T2D	M	35.6	H	7.1	51	HP17117-01 T2D	NA	Oral_meds	90	95	Cerebrovascular/stroke	-	Obese	Alpha|T2D
MS17001_CTGATCCAGACATAAC	Alpha	MS17001	13635	2724	2.92362	6	V2	T2D	M	35.6	H	7.1	51	HP17117-01 T2D	NA	Oral_meds	90	95	Cerebrovascular/stroke	-	Obese	Alpha|T2D
MS17001_CTGATCCCATCAGTAC	Gamma	MS17001	22144.6	4542	5.98448	15	V2	T2D	M	35.6	H	7.1	51	HP17117-01 T2D	NA	Oral_meds	90	95	Cerebrovascular/stroke	-	Obese	Gamma|T2D
MS17001_CTGATCCCATGCTGGC	Alpha	MS17001	21525.1	3865	5.8287	0	V2	T2D	M	35.6	H	7.1	51	HP17117-01 T2D	NA	Oral_meds	90	95	Cerebrovascular/stroke	-	Obese	Alpha|T2D
MS17001_CTGATCCGTTGTGGAG	Beta	MS17001	18535	3500	7.38269	2	V2	T2D	M	35.6	H	7.1	51	HP17117-01 T2D	NA	Oral_meds	90	95	Cerebrovascular/stroke	-	Obese	Beta|T2D
MS17001_CTGATCCTCGATAGAA	Beta	MS17001	14769	2424	9.36201	12	V2	T2D	M	35.6	H	7.1	51	HP17117-01 T2D	NA	Oral_meds	90	95	Cerebrovascular/stroke	-	Obese	Beta|T2D
MS17001_CTGCCTAAGGTGGGTT	Alpha	MS17001	21621.7	3852	4.76846	4	V2	T2D	M	35.6	H	7.1	51	HP17117-01 T2D	NA	Oral_meds	90	95	Cerebrovascular/stroke	-	Obese	Alpha|T2D
MS17001_CTGCCTACATCCTAGA	Stellate	MS17001	19976.5	4516	1.34531	11	V2	T2D	M	35.6	H	7.1	51	HP17117-01 T2D	NA	Oral_meds	90	95	Cerebrovascular/stroke	-	Obese	Stellate|T2D
MS17001_CTGCCTAGTACCCAAT	Alpha	MS17001	49779.9	6561	4.39983	0	V2	T2D	M	35.6	H	7.1	51	HP17117-01 T2D	NA	Oral_meds	90	95	Cerebrovascular/stroke	-	Obese	Alpha|T2D
MS17001_CTGCCTAGTATAGGGC	Beta	MS17001	38644.3	5715	8.80856	2	V2	T2D	M	35.6	H	7.1	51	HP17117-01 T2D	NA	Oral_meds	90	95	Cerebrovascular/stroke	-	Obese	Beta|T2D
MS17001_CTGCCTAGTGCTAGCC	Beta	MS17001	13430	3204	5.05462	3	V2	T2D	M	35.6	H	7.1	51	HP17117-01 T2D	NA	Oral_meds	90	95	Cerebrovascular/stroke	-	Obese	Beta|T2D
MS17001_CTGCCTATCATTGCCC	Beta	MS17001	8177.71	2302	5.82109	2	V2	T2D	M	35.6	H	7.1	51	HP17117-01 T2D	NA	Oral_meds	90	95	Cerebrovascular/stroke	-	Obese	Beta|T2D
MS17001_CTGCCTATCCGAACGC	Alpha	MS17001	19504.4	3448	2.93511	0	V2	T2D	M	35.6	H	7.1	51	HP17117-01 T2D	NA	Oral_meds	90	95	Cerebrovascular/stroke	-	Obese	Alpha|T2D
MS17001_CTGCCTATCGGATGGA	Beta	MS17001	10313.7	2582	5.14809	2	V2	T2D	M	35.6	H	7.1	51	HP17117-01 T2D	NA	Oral_meds	90	95	Cerebrovascular/stroke	-	Obese	Beta|T2D
MS17001_CTGCGGAAGACTAGAT	Beta	MS17001	26345.1	4813	6.34002	2	V2	T2D	M	35.6	H	7.1	51	HP17117-01 T2D	NA	Oral_meds	90	95	Cerebrovascular/stroke	-	Obese	Beta|T2D
MS17001_CTGCGGACACCGTTGG	Beta	MS17001	12749.9	2991	5.85626	2	V2	T2D	M	35.6	H	7.1	51	HP17117-01 T2D	NA	Oral_meds	90	95	Cerebrovascular/stroke	-	Obese	Beta|T2D
MS17001_CTGCGGACACGTCAGC	Alpha	MS17001	12488.6	1836	6.16897	13	V2	T2D	M	35.6	H	7.1	51	HP17117-01 T2D	NA	Oral_meds	90	95	Cerebrovascular/stroke	-	Obese	Alpha|T2D
MS17001_CTGCGGACAGACTCGC	Ductal	MS17001	9488.51	2461	9.47362	5	V2	T2D	M	35.6	H	7.1	51	HP17117-01 T2D	NA	Oral_meds	90	95	Cerebrovascular/stroke	-	Obese	Ductal|T2D
MS17001_CTGCGGACAGCAGTTT	Alpha	MS17001	6732.7	1405	9.23714	13	V2	T2D	M	35.6	H	7.1	51	HP17117-01 T2D	NA	Oral_meds	90	95	Cerebrovascular/stroke	-	Obese	Alpha|T2D
MS17001_CTGCGGAGTCCGAGTC	Beta	MS17001	26879.8	4241	9.31699	2	V2	T2D	M	35.6	H	7.1	51	HP17117-01 T2D	NA	Oral_meds	90	95	Cerebrovascular/stroke	-	Obese	Beta|T2D
MS17001_CTGCGGAGTGTTTGTG	Beta	MS17001	36252.3	6039	11.038	2	V2	T2D	M	35.6	H	7.1	51	HP17117-01 T2D	NA	Oral_meds	90	95	Cerebrovascular/stroke	-	Obese	Beta|T2D
MS17001_CTGCGGATCGTTTGCC	Alpha	MS17001	11002	2242	0.78445	17	V2	T2D	M	35.6	H	7.1	51	HP17117-01 T2D	NA	Oral_meds	90	95	Cerebrovascular/stroke	-	Obese	Alpha|T2D
MS17001_CTGCTGTAGACTCGGA	Delta	MS17001	34235.5	4873	5.5992	9	V2	T2D	M	35.6	H	7.1	51	HP17117-01 T2D	NA	Oral_meds	90	95	Cerebrovascular/stroke	-	Obese	Delta|T2D
MS17001_CTGCTGTAGGCCATAG	Stellate	MS17001	18328.2	4255	1.94984	11	V2	T2D	M	35.6	H	7.1	51	HP17117-01 T2D	NA	Oral_meds	90	95	Cerebrovascular/stroke	-	Obese	Stellate|T2D
MS17001_CTGCTGTCAACAACCT	Alpha	MS17001	15122.1	3542	2.39407	6	V2	T2D	M	35.6	H	7.1	51	HP17117-01 T2D	NA	Oral_meds	90	95	Cerebrovascular/stroke	-	Obese	Alpha|T2D
MS17001_CTGCTGTCACCAGGTC	Beta	MS17001	9226.02	1625	15.5604	12	V2	T2D	M	35.6	H	7.1	51	HP17117-01 T2D	NA	Oral_meds	90	95	Cerebrovascular/stroke	-	Obese	Beta|T2D
MS17001_CTGCTGTGTACTTCTT	Beta	MS17001	15631.7	3197	4.65416	3	V2	T2D	M	35.6	H	7.1	51	HP17117-01 T2D	NA	Oral_meds	90	95	Cerebrovascular/stroke	-	Obese	Beta|T2D
MS17001_CTGCTGTGTCACTTCC	Beta	MS17001	18277.3	3547	4.30806	3	V2	T2D	M	35.6	H	7.1	51	HP17117-01 T2D	NA	Oral_meds	90	95	Cerebrovascular/stroke	-	Obese	Beta|T2D
MS17001_CTGCTGTGTTAAGTAG	Beta	MS17001	18774.6	2941	2.0113	8	V2	T2D	M	35.6	H	7.1	51	HP17117-01 T2D	NA	Oral_meds	90	95	Cerebrovascular/stroke	-	Obese	Beta|T2D
MS17001_CTGCTGTTCACCGTAA	Beta	MS17001	15229.6	3218	5.58938	12	V2	T2D	M	35.6	H	7.1	51	HP17117-01 T2D	NA	Oral_meds	90	95	Cerebrovascular/stroke	-	Obese	Beta|T2D
MS17001_CTGGTCTAGTCATGCT	Beta	MS17001	29880.1	5136	5.00903	2	V2	T2D	M	35.6	H	7.1	51	HP17117-01 T2D	NA	Oral_meds	90	95	Cerebrovascular/stroke	-	Obese	Beta|T2D
MS17001_CTGGTCTCAAGCGCTC	Alpha	MS17001	17460.1	3805	4.0389	0	V2	T2D	M	35.6	H	7.1	51	HP17117-01 T2D	NA	Oral_meds	90	95	Cerebrovascular/stroke	-	Obese	Alpha|T2D
MS17001_CTGGTCTCAGGCGATA	Beta	MS17001	10552.5	2787	4.73964	19	V2	T2D	M	35.6	H	7.1	51	HP17117-01 T2D	NA	Oral_meds	90	95	Cerebrovascular/stroke	-	Obese	Beta|T2D
MS17001_CTGGTCTGTACGACCC	Alpha	MS17001	12857	2593	0.296965	17	V2	T2D	M	35.6	H	7.1	51	HP17117-01 T2D	NA	Oral_meds	90	95	Cerebrovascular/stroke	-	Obese	Alpha|T2D
MS17001_CTGGTCTGTTAAAGTG	Endothelial	MS17001	7215.2	2625	2.44174	16	V2	T2D	M	35.6	H	7.1	51	HP17117-01 T2D	NA	Oral_meds	90	95	Cerebrovascular/stroke	-	Obese	Endothelial|T2D
MS17001_CTGGTCTGTTGGTGGA	Ductal	MS17001	28124.7	4919	13.6709	14	V2	T2D	M	35.6	H	7.1	51	HP17117-01 T2D	NA	Oral_meds	90	95	Cerebrovascular/stroke	-	Obese	Ductal|T2D
MS17001_CTGGTCTTCAGCGATT	Alpha	MS17001	21166.7	3886	3.62956	0	V2	T2D	M	35.6	H	7.1	51	HP17117-01 T2D	NA	Oral_meds	90	95	Cerebrovascular/stroke	-	Obese	Alpha|T2D
MS17001_CTGGTCTTCTAACGGT	Stellate	MS17001	4984.84	2014	3.1314	22	V2	T2D	M	35.6	H	7.1	51	HP17117-01 T2D	NA	Oral_meds	90	95	Cerebrovascular/stroke	-	Obese	Stellate|T2D
MS17001_CTGTGCTAGCTGGAAC	Alpha	MS17001	16187.8	3383	3.45509	0	V2	T2D	M	35.6	H	7.1	51	HP17117-01 T2D	NA	Oral_meds	90	95	Cerebrovascular/stroke	-	Obese	Alpha|T2D
MS17001_CTGTGCTAGGTCGGAT	Acinar	MS17001	13505	3298	4.13712	7	V2	T2D	M	35.6	H	7.1	51	HP17117-01 T2D	NA	Oral_meds	90	95	Cerebrovascular/stroke	-	Obese	Acinar|T2D
MS17001_CTGTGCTCAATGTTGC	Beta	MS17001	11108.9	2947	7.11029	1	V2	T2D	M	35.6	H	7.1	51	HP17117-01 T2D	NA	Oral_meds	90	95	Cerebrovascular/stroke	-	Obese	Beta|T2D
MS17001_CTGTGCTCAGGACGTA	Delta	MS17001	7796.66	1615	0.99547	9	V2	T2D	M	35.6	H	7.1	51	HP17117-01 T2D	NA	Oral_meds	90	95	Cerebrovascular/stroke	-	Obese	Delta|T2D
MS17001_CTGTGCTCATCACCCT	Alpha	MS17001	9812.35	2154	4.02045	13	V2	T2D	M	35.6	H	7.1	51	HP17117-01 T2D	NA	Oral_meds	90	95	Cerebrovascular/stroke	-	Obese	Alpha|T2D
MS17001_CTGTGCTGTTCGAATC	Stellate	MS17001	24884.9	4742	2.43437	11	V2	T2D	M	35.6	H	7.1	51	HP17117-01 T2D	NA	Oral_meds	90	95	Cerebrovascular/stroke	-	Obese	Stellate|T2D
MS17001_CTGTGCTTCACGCATA	Alpha	MS17001	16217.1	3753	5.30922	0	V2	T2D	M	35.6	H	7.1	51	HP17117-01 T2D	NA	Oral_meds	90	95	Cerebrovascular/stroke	-	Obese	Alpha|T2D
MS17001_CTGTGCTTCTGGTATG	Stellate	MS17001	19267.2	4381	0.301587	11	V2	T2D	M	35.6	H	7.1	51	HP17117-01 T2D	NA	Oral_meds	90	95	Cerebrovascular/stroke	-	Obese	Stellate|T2D
MS17001_CTGTGCTTCTTCCTTC	Gamma	MS17001	20086.9	4370	6.5869	15	V2	T2D	M	35.6	H	7.1	51	HP17117-01 T2D	NA	Oral_meds	90	95	Cerebrovascular/stroke	-	Obese	Gamma|T2D
MS17001_CTGTTTAAGACTAGAT	Delta	MS17001	5903.2	1437	7.55283	9	V2	T2D	M	35.6	H	7.1	51	HP17117-01 T2D	NA	Oral_meds	90	95	Cerebrovascular/stroke	-	Obese	Delta|T2D
MS17001_CTGTTTAAGTACGATA	Alpha	MS17001	7281.5	1579	9.69317	13	V2	T2D	M	35.6	H	7.1	51	HP17117-01 T2D	NA	Oral_meds	90	95	Cerebrovascular/stroke	-	Obese	Alpha|T2D
MS17001_CTGTTTACATTACCTT	Alpha	MS17001	22740.3	3806	3.34591	4	V2	T2D	M	35.6	H	7.1	51	HP17117-01 T2D	NA	Oral_meds	90	95	Cerebrovascular/stroke	-	Obese	Alpha|T2D
MS17001_CTGTTTAGTACAAGTA	Alpha	MS17001	17179.7	3698	3.04176	0	V2	T2D	M	35.6	H	7.1	51	HP17117-01 T2D	NA	Oral_meds	90	95	Cerebrovascular/stroke	-	Obese	Alpha|T2D
MS17001_CTGTTTAGTGTTCGAT	Beta	MS17001	5744.01	1496	18.1394	12	V2	T2D	M	35.6	H	7.1	51	HP17117-01 T2D	NA	Oral_meds	90	95	Cerebrovascular/stroke	-	Obese	Beta|T2D
MS17001_CTTAACTAGAGCTGCA	Beta	MS17001	45596.9	6035	8.42276	8	V2	T2D	M	35.6	H	7.1	51	HP17117-01 T2D	NA	Oral_meds	90	95	Cerebrovascular/stroke	-	Obese	Beta|T2D
MS17001_CTTAACTAGCCAACAG	Beta	MS17001	12505.7	3353	7.10419	2	V2	T2D	M	35.6	H	7.1	51	HP17117-01 T2D	NA	Oral_meds	90	95	Cerebrovascular/stroke	-	Obese	Beta|T2D
MS17001_CTTAACTGTCCGTCAG	Ductal	MS17001	18126.7	3712	5.50017	14	V2	T2D	M	35.6	H	7.1	51	HP17117-01 T2D	NA	Oral_meds	90	95	Cerebrovascular/stroke	-	Obese	Ductal|T2D
MS17001_CTTAACTGTCGCTTTC	Alpha	MS17001	6874.2	2337	0.131482	17	V2	T2D	M	35.6	H	7.1	51	HP17117-01 T2D	NA	Oral_meds	90	95	Cerebrovascular/stroke	-	Obese	Alpha|T2D
MS17001_CTTAACTGTCGGGTCT	Beta	MS17001	18069.5	3468	7.27848	2	V2	T2D	M	35.6	H	7.1	51	HP17117-01 T2D	NA	Oral_meds	90	95	Cerebrovascular/stroke	-	Obese	Beta|T2D
MS17001_CTTAACTGTGAGTATA	Alpha	MS17001	22889.6	4026	2.77965	0	V2	T2D	M	35.6	H	7.1	51	HP17117-01 T2D	NA	Oral_meds	90	95	Cerebrovascular/stroke	-	Obese	Alpha|T2D
MS17001_CTTAACTGTGTTTGGT	Alpha	MS17001	12271.2	3176	3.22806	0	V2	T2D	M	35.6	H	7.1	51	HP17117-01 T2D	NA	Oral_meds	90	95	Cerebrovascular/stroke	-	Obese	Alpha|T2D
MS17001_CTTAACTTCGTTTATC	Alpha	MS17001	15163.8	3225	2.32445	4	V2	T2D	M	35.6	H	7.1	51	HP17117-01 T2D	NA	Oral_meds	90	95	Cerebrovascular/stroke	-	Obese	Alpha|T2D
MS17001_CTTAACTTCTTTACAC	Beta	MS17001	14016.3	3180	1.57356	8	V2	T2D	M	35.6	H	7.1	51	HP17117-01 T2D	NA	Oral_meds	90	95	Cerebrovascular/stroke	-	Obese	Beta|T2D
MS17001_CTTACCGAGCGTAATA	Beta	MS17001	14480.3	2848	7.04983	3	V2	T2D	M	35.6	H	7.1	51	HP17117-01 T2D	NA	Oral_meds	90	95	Cerebrovascular/stroke	-	Obese	Beta|T2D
MS17001_CTTACCGAGGGTCGAT	Alpha	MS17001	19473.5	3679	3.50464	4	V2	T2D	M	35.6	H	7.1	51	HP17117-01 T2D	NA	Oral_meds	90	95	Cerebrovascular/stroke	-	Obese	Alpha|T2D
MS17001_CTTACCGCAAGAAAGG	Alpha	MS17001	20753	4632	5.54276	0	V2	T2D	M	35.6	H	7.1	51	HP17117-01 T2D	NA	Oral_meds	90	95	Cerebrovascular/stroke	-	Obese	Alpha|T2D
MS17001_CTTACCGCAAGTACCT	Beta	MS17001	21584.5	4191	6.05855	2	V2	T2D	M	35.6	H	7.1	51	HP17117-01 T2D	NA	Oral_meds	90	95	Cerebrovascular/stroke	-	Obese	Beta|T2D
MS17001_CTTAGGAAGACGCAAC	Delta	MS17001	9974.58	2587	4.48265	9	V2	T2D	M	35.6	H	7.1	51	HP17117-01 T2D	NA	Oral_meds	90	95	Cerebrovascular/stroke	-	Obese	Delta|T2D
MS17001_CTTAGGAAGCGTTGCC	Alpha	MS17001	16499.7	3331	3.43733	0	V2	T2D	M	35.6	H	7.1	51	HP17117-01 T2D	NA	Oral_meds	90	95	Cerebrovascular/stroke	-	Obese	Alpha|T2D
MS17001_CTTAGGACAGCATACT	Beta	MS17001	13387.9	3335	5.27393	2	V2	T2D	M	35.6	H	7.1	51	HP17117-01 T2D	NA	Oral_meds	90	95	Cerebrovascular/stroke	-	Obese	Beta|T2D
MS17001_CTTAGGAGTGTGGTTT	Stellate	MS17001	7168.97	2578	2.25232	22	V2	T2D	M	35.6	H	7.1	51	HP17117-01 T2D	NA	Oral_meds	90	95	Cerebrovascular/stroke	-	Obese	Stellate|T2D
MS17001_CTTAGGAGTTATGCGT	Alpha	MS17001	11295.3	2759	1.54449	4	V2	T2D	M	35.6	H	7.1	51	HP17117-01 T2D	NA	Oral_meds	90	95	Cerebrovascular/stroke	-	Obese	Alpha|T2D
MS17001_CTTCTCTAGGGTTTCT	Beta	MS17001	21930.1	3810	6.7504	2	V2	T2D	M	35.6	H	7.1	51	HP17117-01 T2D	NA	Oral_meds	90	95	Cerebrovascular/stroke	-	Obese	Beta|T2D
MS17001_CTTCTCTCAGTTCATG	Beta	MS17001	14392	3235	11.6334	3	V2	T2D	M	35.6	H	7.1	51	HP17117-01 T2D	NA	Oral_meds	90	95	Cerebrovascular/stroke	-	Obese	Beta|T2D
MS17001_CTTCTCTCATATACGC	Ductal	MS17001	12801.5	3582	3.13334	5	V2	T2D	M	35.6	H	7.1	51	HP17117-01 T2D	NA	Oral_meds	90	95	Cerebrovascular/stroke	-	Obese	Ductal|T2D
MS17001_CTTCTCTTCCGAGCCA	Alpha	MS17001	14437.9	3802	0.904887	6	V2	T2D	M	35.6	H	7.1	51	HP17117-01 T2D	NA	Oral_meds	90	95	Cerebrovascular/stroke	-	Obese	Alpha|T2D
MS17001_CTTGGCTAGAGATGAG	Stellate	MS17001	19223.5	4054	0.797565	11	V2	T2D	M	35.6	H	7.1	51	HP17117-01 T2D	NA	Oral_meds	90	95	Cerebrovascular/stroke	-	Obese	Stellate|T2D
MS17001_CTTGGCTAGGAACTGC	Beta	MS17001	15146.8	3161	4.26083	3	V2	T2D	M	35.6	H	7.1	51	HP17117-01 T2D	NA	Oral_meds	90	95	Cerebrovascular/stroke	-	Obese	Beta|T2D
MS17001_CTTGGCTAGTACCGGA	Alpha	MS17001	18783.6	3323	2.68526	6	V2	T2D	M	35.6	H	7.1	51	HP17117-01 T2D	NA	Oral_meds	90	95	Cerebrovascular/stroke	-	Obese	Alpha|T2D
MS17001_CTTGGCTGTCTTCTCG	Alpha	MS17001	21329.6	3350	6.83426	13	V2	T2D	M	35.6	H	7.1	51	HP17117-01 T2D	NA	Oral_meds	90	95	Cerebrovascular/stroke	-	Obese	Alpha|T2D
MS17001_CTTGGCTGTGGCCCTA	Beta	MS17001	17307.1	3493	4.72806	2	V2	T2D	M	35.6	H	7.1	51	HP17117-01 T2D	NA	Oral_meds	90	95	Cerebrovascular/stroke	-	Obese	Beta|T2D
MS17001_CTTGGCTTCAAGGTAA	Beta	MS17001	22537.4	4425	4.07634	2	V2	T2D	M	35.6	H	7.1	51	HP17117-01 T2D	NA	Oral_meds	90	95	Cerebrovascular/stroke	-	Obese	Beta|T2D
MS17001_CTTGGCTTCGGTGTCG	Beta	MS17001	11344.5	2682	9.77595	2	V2	T2D	M	35.6	H	7.1	51	HP17117-01 T2D	NA	Oral_meds	90	95	Cerebrovascular/stroke	-	Obese	Beta|T2D
MS17001_CTTTGCGAGAGGTACC	Stellate	MS17001	11315	3144	6.78536	22	V2	T2D	M	35.6	H	7.1	51	HP17117-01 T2D	NA	Oral_meds	90	95	Cerebrovascular/stroke	-	Obese	Stellate|T2D
MS17001_CTTTGCGAGCTGAAAT	Ductal	MS17001	11078.1	3154	5.88374	5	V2	T2D	M	35.6	H	7.1	51	HP17117-01 T2D	NA	Oral_meds	90	95	Cerebrovascular/stroke	-	Obese	Ductal|T2D
MS17001_CTTTGCGAGTGGGATC	Beta	MS17001	11958.6	2791	3.95288	2	V2	T2D	M	35.6	H	7.1	51	HP17117-01 T2D	NA	Oral_meds	90	95	Cerebrovascular/stroke	-	Obese	Beta|T2D
MS17001_CTTTGCGCAAGAGGCT	Alpha	MS17001	15886.3	3715	2.28695	4	V2	T2D	M	35.6	H	7.1	51	HP17117-01 T2D	NA	Oral_meds	90	95	Cerebrovascular/stroke	-	Obese	Alpha|T2D
MS17001_CTTTGCGCAGCTGCAC	Alpha	MS17001	12948.9	3127	3.37954	0	V2	T2D	M	35.6	H	7.1	51	HP17117-01 T2D	NA	Oral_meds	90	95	Cerebrovascular/stroke	-	Obese	Alpha|T2D
MS17001_CTTTGCGGTGCGATAG	Delta	MS17001	12580.6	2669	2.72929	9	V2	T2D	M	35.6	H	7.1	51	HP17117-01 T2D	NA	Oral_meds	90	95	Cerebrovascular/stroke	-	Obese	Delta|T2D
MS17001_CTTTGCGGTTCAGACT	Alpha	MS17001	14528.7	3876	1.61153	17	V2	T2D	M	35.6	H	7.1	51	HP17117-01 T2D	NA	Oral_meds	90	95	Cerebrovascular/stroke	-	Obese	Alpha|T2D
MS17001_CTTTGCGTCGTACGGC	Beta	MS17001	17755.1	3456	3.9111	2	V2	T2D	M	35.6	H	7.1	51	HP17117-01 T2D	NA	Oral_meds	90	95	Cerebrovascular/stroke	-	Obese	Beta|T2D
MS17001_CTTTGCGTCTCTGAGA	Alpha	MS17001	8805.93	2103	0.805361	17	V2	T2D	M	35.6	H	7.1	51	HP17117-01 T2D	NA	Oral_meds	90	95	Cerebrovascular/stroke	-	Obese	Alpha|T2D
MS17001_CTTTGCGTCTTATCTG	Beta	MS17001	22498.3	4419	6.74771	2	V2	T2D	M	35.6	H	7.1	51	HP17117-01 T2D	NA	Oral_meds	90	95	Cerebrovascular/stroke	-	Obese	Beta|T2D
MS17001_GAAACTCAGCCAACAG	Alpha	MS17001	5948.51	1832	6.20121	13	V2	T2D	M	35.6	H	7.1	51	HP17117-01 T2D	NA	Oral_meds	90	95	Cerebrovascular/stroke	-	Obese	Alpha|T2D
MS17001_GAAACTCAGTTAGCGG	Gamma	MS17001	9633.73	2762	8.64996	15	V2	T2D	M	35.6	H	7.1	51	HP17117-01 T2D	NA	Oral_meds	90	95	Cerebrovascular/stroke	-	Obese	Gamma|T2D
MS17001_GAAACTCCAAAGTCAA	Alpha	MS17001	11060.3	2665	4.35745	17	V2	T2D	M	35.6	H	7.1	51	HP17117-01 T2D	NA	Oral_meds	90	95	Cerebrovascular/stroke	-	Obese	Alpha|T2D
MS17001_GAAACTCGTCTAGCGC	Alpha	MS17001	18207.3	3793	4.7083	0	V2	T2D	M	35.6	H	7.1	51	HP17117-01 T2D	NA	Oral_meds	90	95	Cerebrovascular/stroke	-	Obese	Alpha|T2D
MS17001_GAAACTCTCCGCATCT	Alpha	MS17001	17070.2	3398	2.57015	0	V2	T2D	M	35.6	H	7.1	51	HP17117-01 T2D	NA	Oral_meds	90	95	Cerebrovascular/stroke	-	Obese	Alpha|T2D
MS17001_GAAATGACAATAACGA	Beta	MS17001	22200.8	4523	11.2843	2	V2	T2D	M	35.6	H	7.1	51	HP17117-01 T2D	NA	Oral_meds	90	95	Cerebrovascular/stroke	-	Obese	Beta|T2D
MS17001_GAAATGACACCAGGCT	Stellate	MS17001	15327.6	3828	3.15125	11	V2	T2D	M	35.6	H	7.1	51	HP17117-01 T2D	NA	Oral_meds	90	95	Cerebrovascular/stroke	-	Obese	Stellate|T2D
MS17001_GAAATGACATGACATC	Beta	MS17001	11019.6	3064	4.86627	2	V2	T2D	M	35.6	H	7.1	51	HP17117-01 T2D	NA	Oral_meds	90	95	Cerebrovascular/stroke	-	Obese	Beta|T2D
MS17001_GAAATGACATTCCTCG	Beta	MS17001	16391.7	3516	5.6407	2	V2	T2D	M	35.6	H	7.1	51	HP17117-01 T2D	NA	Oral_meds	90	95	Cerebrovascular/stroke	-	Obese	Beta|T2D
MS17001_GAAATGAGTCTGATCA	Alpha	MS17001	19101.4	3262	2.81623	4	V2	T2D	M	35.6	H	7.1	51	HP17117-01 T2D	NA	Oral_meds	90	95	Cerebrovascular/stroke	-	Obese	Alpha|T2D
MS17001_GAAATGAGTGTGTGCC	Endothelial	MS17001	9654.5	3279	2.64887	16	V2	T2D	M	35.6	H	7.1	51	HP17117-01 T2D	NA	Oral_meds	90	95	Cerebrovascular/stroke	-	Obese	Endothelial|T2D
MS17001_GAAATGAGTTCCACAA	Ductal	MS17001	9288.55	2871	1.18037	14	V2	T2D	M	35.6	H	7.1	51	HP17117-01 T2D	NA	Oral_meds	90	95	Cerebrovascular/stroke	-	Obese	Ductal|T2D
MS17001_GAAATGAGTTGTGGCC	Delta	MS17001	16399.9	2970	3.54228	9	V2	T2D	M	35.6	H	7.1	51	HP17117-01 T2D	NA	Oral_meds	90	95	Cerebrovascular/stroke	-	Obese	Delta|T2D
MS17001_GAAATGAGTTTAGGAA	Alpha	MS17001	18796.2	3666	2.82029	0	V2	T2D	M	35.6	H	7.1	51	HP17117-01 T2D	NA	Oral_meds	90	95	Cerebrovascular/stroke	-	Obese	Alpha|T2D
MS17001_GAAATGATCAGTTGAC	Alpha	MS17001	20164.1	2010	4.11246	13	V2	T2D	M	35.6	H	7.1	51	HP17117-01 T2D	NA	Oral_meds	90	95	Cerebrovascular/stroke	-	Obese	Alpha|T2D
MS17001_GAAATGATCATAACCG	Alpha	MS17001	16037.1	2057	5.17168	13	V2	T2D	M	35.6	H	7.1	51	HP17117-01 T2D	NA	Oral_meds	90	95	Cerebrovascular/stroke	-	Obese	Alpha|T2D
MS17001_GAAATGATCATCTGCC	Delta	MS17001	22296.5	3776	4.35844	9	V2	T2D	M	35.6	H	7.1	51	HP17117-01 T2D	NA	Oral_meds	90	95	Cerebrovascular/stroke	-	Obese	Delta|T2D
MS17001_GAAATGATCCAGAAGG	Alpha	MS17001	15619.2	3754	3.17064	0	V2	T2D	M	35.6	H	7.1	51	HP17117-01 T2D	NA	Oral_meds	90	95	Cerebrovascular/stroke	-	Obese	Alpha|T2D
MS17001_GAAATGATCTCGAGTA	Alpha	MS17001	9660.01	1625	6.01978	13	V2	T2D	M	35.6	H	7.1	51	HP17117-01 T2D	NA	Oral_meds	90	95	Cerebrovascular/stroke	-	Obese	Alpha|T2D
MS17001_GAAATGATCTGCGTAA	Alpha	MS17001	7582.5	1612	6.57479	13	V2	T2D	M	35.6	H	7.1	51	HP17117-01 T2D	NA	Oral_meds	90	95	Cerebrovascular/stroke	-	Obese	Alpha|T2D
MS17001_GAACATCCAATAAGCA	Beta	MS17001	10697.6	2401	10.2784	12	V2	T2D	M	35.6	H	7.1	51	HP17117-01 T2D	NA	Oral_meds	90	95	Cerebrovascular/stroke	-	Obese	Beta|T2D
MS17001_GAACATCCATGACGGA	Ductal	MS17001	16289.6	3846	17.181	5	V2	T2D	M	35.6	H	7.1	51	HP17117-01 T2D	NA	Oral_meds	90	95	Cerebrovascular/stroke	-	Obese	Ductal|T2D
MS17001_GAACATCGTCCATCCT	Acinar	MS17001	53261.9	5131	1.3374	7	V2	T2D	M	35.6	H	7.1	51	HP17117-01 T2D	NA	Oral_meds	90	95	Cerebrovascular/stroke	-	Obese	Acinar|T2D
MS17001_GAACATCGTCGCTTTC	Alpha	MS17001	12415.2	3291	4.36977	0	V2	T2D	M	35.6	H	7.1	51	HP17117-01 T2D	NA	Oral_meds	90	95	Cerebrovascular/stroke	-	Obese	Alpha|T2D
MS17001_GAACATCGTCTCTTAT	Beta	MS17001	8029.47	2817	8.1624	3	V2	T2D	M	35.6	H	7.1	51	HP17117-01 T2D	NA	Oral_meds	90	95	Cerebrovascular/stroke	-	Obese	Beta|T2D
MS17001_GAACATCGTGACAAAT	Stellate	MS17001	7927.71	2894	2.13599	22	V2	T2D	M	35.6	H	7.1	51	HP17117-01 T2D	NA	Oral_meds	90	95	Cerebrovascular/stroke	-	Obese	Stellate|T2D
MS17001_GAACATCTCACTCCTG	Alpha	MS17001	15712.3	3549	2.04871	6	V2	T2D	M	35.6	H	7.1	51	HP17117-01 T2D	NA	Oral_meds	90	95	Cerebrovascular/stroke	-	Obese	Alpha|T2D
MS17001_GAACCTAAGACGACGT	Ductal	MS17001	16773.6	3904	3.27901	5	V2	T2D	M	35.6	H	7.1	51	HP17117-01 T2D	NA	Oral_meds	90	95	Cerebrovascular/stroke	-	Obese	Ductal|T2D
MS17001_GAACCTAAGATCCTGT	Alpha	MS17001	10517.4	1997	7.35741	13	V2	T2D	M	35.6	H	7.1	51	HP17117-01 T2D	NA	Oral_meds	90	95	Cerebrovascular/stroke	-	Obese	Alpha|T2D
MS17001_GAACCTAAGCTGATAA	Alpha	MS17001	15318.9	2799	0.52472	17	V2	T2D	M	35.6	H	7.1	51	HP17117-01 T2D	NA	Oral_meds	90	95	Cerebrovascular/stroke	-	Obese	Alpha|T2D
MS17001_GAACCTAAGGAATTAC	Alpha	MS17001	15160.3	3745	2.53301	0	V2	T2D	M	35.6	H	7.1	51	HP17117-01 T2D	NA	Oral_meds	90	95	Cerebrovascular/stroke	-	Obese	Alpha|T2D
MS17001_GAACCTAAGGGATCTG	Beta	MS17001	28716.6	4378	4.68372	3	V2	T2D	M	35.6	H	7.1	51	HP17117-01 T2D	NA	Oral_meds	90	95	Cerebrovascular/stroke	-	Obese	Beta|T2D
MS17001_GAACCTACAAACGCGA	Stellate	MS17001	20810.2	4281	2.76962	22	V2	T2D	M	35.6	H	7.1	51	HP17117-01 T2D	NA	Oral_meds	90	95	Cerebrovascular/stroke	-	Obese	Stellate|T2D
MS17001_GAACCTACAATGAATG	Alpha	MS17001	7619.34	1705	9.58585	13	V2	T2D	M	35.6	H	7.1	51	HP17117-01 T2D	NA	Oral_meds	90	95	Cerebrovascular/stroke	-	Obese	Alpha|T2D
MS17001_GAACCTAGTATTCTCT	Ductal	MS17001	16090.8	4086	2.40708	5	V2	T2D	M	35.6	H	7.1	51	HP17117-01 T2D	NA	Oral_meds	90	95	Cerebrovascular/stroke	-	Obese	Ductal|T2D
MS17001_GAACCTATCGTCTGAA	Beta	MS17001	54537.6	6778	11.872	2	V2	T2D	M	35.6	H	7.1	51	HP17117-01 T2D	NA	Oral_meds	90	95	Cerebrovascular/stroke	-	Obese	Beta|T2D
MS17001_GAACGGAAGACCTTTG	Alpha	MS17001	6861.36	1936	7.54896	13	V2	T2D	M	35.6	H	7.1	51	HP17117-01 T2D	NA	Oral_meds	90	95	Cerebrovascular/stroke	-	Obese	Alpha|T2D
MS17001_GAACGGAAGACTAAGT	Alpha	MS17001	7471.75	2101	5.4162	13	V2	T2D	M	35.6	H	7.1	51	HP17117-01 T2D	NA	Oral_meds	90	95	Cerebrovascular/stroke	-	Obese	Alpha|T2D
MS17001_GAACGGAAGATCGATA	Alpha	MS17001	17653.2	3844	1.76013	17	V2	T2D	M	35.6	H	7.1	51	HP17117-01 T2D	NA	Oral_meds	90	95	Cerebrovascular/stroke	-	Obese	Alpha|T2D
MS17001_GAACGGAAGTTCGATC	Alpha	MS17001	13893.1	3103	3.45579	0	V2	T2D	M	35.6	H	7.1	51	HP17117-01 T2D	NA	Oral_meds	90	95	Cerebrovascular/stroke	-	Obese	Alpha|T2D
MS17001_GAACGGACACTGAAGG	Beta	MS17001	16100.5	3076	3.81931	1	V2	T2D	M	35.6	H	7.1	51	HP17117-01 T2D	NA	Oral_meds	90	95	Cerebrovascular/stroke	-	Obese	Beta|T2D
MS17001_GAACGGACAGAGTGTG	Beta	MS17001	9954.99	2789	6.60174	3	V2	T2D	M	35.6	H	7.1	51	HP17117-01 T2D	NA	Oral_meds	90	95	Cerebrovascular/stroke	-	Obese	Beta|T2D
MS17001_GAACGGACAGCGATCC	Beta	MS17001	4652.29	1567	12.3906	12	V2	T2D	M	35.6	H	7.1	51	HP17117-01 T2D	NA	Oral_meds	90	95	Cerebrovascular/stroke	-	Obese	Beta|T2D
MS17001_GAACGGACATGAGCGA	Acinar	MS17001	22348.7	3064	1.46595	7	V2	T2D	M	35.6	H	7.1	51	HP17117-01 T2D	NA	Oral_meds	90	95	Cerebrovascular/stroke	-	Obese	Acinar|T2D
MS17001_GAACGGAGTAAGGGAA	Beta	MS17001	18774	3550	7.0056	19	V2	T2D	M	35.6	H	7.1	51	HP17117-01 T2D	NA	Oral_meds	90	95	Cerebrovascular/stroke	-	Obese	Beta|T2D
MS17001_GAACGGAGTCGGGTCT	Beta	MS17001	20065.6	4276	8.38468	2	V2	T2D	M	35.6	H	7.1	51	HP17117-01 T2D	NA	Oral_meds	90	95	Cerebrovascular/stroke	-	Obese	Beta|T2D
MS17001_GAACGGAGTGCAGTAG	Alpha	MS17001	15122.4	3526	4.52523	0	V2	T2D	M	35.6	H	7.1	51	HP17117-01 T2D	NA	Oral_meds	90	95	Cerebrovascular/stroke	-	Obese	Alpha|T2D
MS17001_GAACGGATCAAACCAC	Beta	MS17001	19380.9	3556	6.06876	2	V2	T2D	M	35.6	H	7.1	51	HP17117-01 T2D	NA	Oral_meds	90	95	Cerebrovascular/stroke	-	Obese	Beta|T2D
MS17001_GAACGGATCACCAGGC	Beta	MS17001	35186.4	5369	7.45131	2	V2	T2D	M	35.6	H	7.1	51	HP17117-01 T2D	NA	Oral_meds	90	95	Cerebrovascular/stroke	-	Obese	Beta|T2D
MS17001_GAACGGATCAGTCCCT	Alpha	MS17001	6700.41	1560	13.7014	13	V2	T2D	M	35.6	H	7.1	51	HP17117-01 T2D	NA	Oral_meds	90	95	Cerebrovascular/stroke	-	Obese	Alpha|T2D
MS17001_GAAGCAGTCCGCGGTA	Alpha	MS17001	22547.3	4649	4.37126	0	V2	T2D	M	35.6	H	7.1	51	HP17117-01 T2D	NA	Oral_meds	90	95	Cerebrovascular/stroke	-	Obese	Alpha|T2D
MS17001_GAATAAGAGATACACA	Beta	MS17001	18119.3	3757	5.94906	2	V2	T2D	M	35.6	H	7.1	51	HP17117-01 T2D	NA	Oral_meds	90	95	Cerebrovascular/stroke	-	Obese	Beta|T2D
MS17001_GAATAAGCACTTAACG	Acinar	MS17001	38759.3	4222	1.11047	7	V2	T2D	M	35.6	H	7.1	51	HP17117-01 T2D	NA	Oral_meds	90	95	Cerebrovascular/stroke	-	Obese	Acinar|T2D
MS17001_GAATAAGCATTACGAC	Ductal	MS17001	17433.3	4319	5.163	5	V2	T2D	M	35.6	H	7.1	51	HP17117-01 T2D	NA	Oral_meds	90	95	Cerebrovascular/stroke	-	Obese	Ductal|T2D
MS17001_GAATAAGGTAGCAAAT	Ductal	MS17001	13451.3	3616	4.60541	5	V2	T2D	M	35.6	H	7.1	51	HP17117-01 T2D	NA	Oral_meds	90	95	Cerebrovascular/stroke	-	Obese	Ductal|T2D
MS17001_GAATAAGGTCTTCAAG	Alpha	MS17001	18531.1	3710	3.91271	0	V2	T2D	M	35.6	H	7.1	51	HP17117-01 T2D	NA	Oral_meds	90	95	Cerebrovascular/stroke	-	Obese	Alpha|T2D
MS17001_GAATAAGTCCCTCTTT	Beta	MS17001	31743	5071	5.6883	2	V2	T2D	M	35.6	H	7.1	51	HP17117-01 T2D	NA	Oral_meds	90	95	Cerebrovascular/stroke	-	Obese	Beta|T2D
MS17001_GAATGAAAGACACTAA	Beta	MS17001	11131.6	2994	5.16162	2	V2	T2D	M	35.6	H	7.1	51	HP17117-01 T2D	NA	Oral_meds	90	95	Cerebrovascular/stroke	-	Obese	Beta|T2D
MS17001_GAATGAAAGAGGTTGC	Alpha	MS17001	14601.1	3435	5.01961	4	V2	T2D	M	35.6	H	7.1	51	HP17117-01 T2D	NA	Oral_meds	90	95	Cerebrovascular/stroke	-	Obese	Alpha|T2D
MS17001_GAATGAAAGCCACGCT	Beta	MS17001	25710.5	3987	3.11899	3	V2	T2D	M	35.6	H	7.1	51	HP17117-01 T2D	NA	Oral_meds	90	95	Cerebrovascular/stroke	-	Obese	Beta|T2D
MS17001_GAATGAACACAAGACG	Alpha	MS17001	12724	3222	2.91152	0	V2	T2D	M	35.6	H	7.1	51	HP17117-01 T2D	NA	Oral_meds	90	95	Cerebrovascular/stroke	-	Obese	Alpha|T2D
MS17001_GAATGAACAGTCGATT	Delta	MS17001	20707.6	3573	3.9255	9	V2	T2D	M	35.6	H	7.1	51	HP17117-01 T2D	NA	Oral_meds	90	95	Cerebrovascular/stroke	-	Obese	Delta|T2D
MS17001_GAATGAATCACGCATA	Alpha	MS17001	17544.1	3843	4.69742	6	V2	T2D	M	35.6	H	7.1	51	HP17117-01 T2D	NA	Oral_meds	90	95	Cerebrovascular/stroke	-	Obese	Alpha|T2D
MS17001_GAATGAATCAGCTCGG	Beta	MS17001	11847.4	3156	5.43644	2	V2	T2D	M	35.6	H	7.1	51	HP17117-01 T2D	NA	Oral_meds	90	95	Cerebrovascular/stroke	-	Obese	Beta|T2D
MS17001_GAATGAATCGGATGGA	Beta	MS17001	5734.63	1810	13.4251	12	V2	T2D	M	35.6	H	7.1	51	HP17117-01 T2D	NA	Oral_meds	90	95	Cerebrovascular/stroke	-	Obese	Beta|T2D
MS17001_GACACGCGTATTAGCC	Alpha	MS17001	29076.6	4943	6.3725	4	V2	T2D	M	35.6	H	7.1	51	HP17117-01 T2D	NA	Oral_meds	90	95	Cerebrovascular/stroke	-	Obese	Alpha|T2D
MS17001_GACACGCGTGCCTGTG	Alpha	MS17001	13687.3	3305	4.29412	0	V2	T2D	M	35.6	H	7.1	51	HP17117-01 T2D	NA	Oral_meds	90	95	Cerebrovascular/stroke	-	Obese	Alpha|T2D
MS17001_GACACGCGTGGAAAGA	Alpha	MS17001	14587.5	3010	2.50491	0	V2	T2D	M	35.6	H	7.1	51	HP17117-01 T2D	NA	Oral_meds	90	95	Cerebrovascular/stroke	-	Obese	Alpha|T2D
MS17001_GACACGCTCACTCCTG	Proliferating_Alpha	MS17001	24481.9	4602	3.56946	28	V2	T2D	M	35.6	H	7.1	51	HP17117-01 T2D	NA	Oral_meds	90	95	Cerebrovascular/stroke	-	Obese	Proliferating_Alpha|T2D
MS17001_GACACGCTCCAGTAGT	Alpha	MS17001	9399.15	1863	8.88794	13	V2	T2D	M	35.6	H	7.1	51	HP17117-01 T2D	NA	Oral_meds	90	95	Cerebrovascular/stroke	-	Obese	Alpha|T2D
MS17001_GACACGCTCCTACAGA	Acinar	MS17001	33777.3	3906	2.40373	7	V2	T2D	M	35.6	H	7.1	51	HP17117-01 T2D	NA	Oral_meds	90	95	Cerebrovascular/stroke	-	Obese	Acinar|T2D
MS17001_GACAGAGAGACACGAC	Beta	MS17001	16510.5	3429	5.10762	1	V2	T2D	M	35.6	H	7.1	51	HP17117-01 T2D	NA	Oral_meds	90	95	Cerebrovascular/stroke	-	Obese	Beta|T2D
MS17001_GACAGAGCACACTGCG	Alpha	MS17001	12621.9	3220	3.68823	4	V2	T2D	M	35.6	H	7.1	51	HP17117-01 T2D	NA	Oral_meds	90	95	Cerebrovascular/stroke	-	Obese	Alpha|T2D
MS17001_GACAGAGCATCCGCGA	Alpha	MS17001	13388.6	3217	3.04558	0	V2	T2D	M	35.6	H	7.1	51	HP17117-01 T2D	NA	Oral_meds	90	95	Cerebrovascular/stroke	-	Obese	Alpha|T2D
MS17001_GACAGAGGTCCGCTGA	Alpha	MS17001	14240.2	3161	3.01037	0	V2	T2D	M	35.6	H	7.1	51	HP17117-01 T2D	NA	Oral_meds	90	95	Cerebrovascular/stroke	-	Obese	Alpha|T2D
MS17001_GACAGAGGTCGCGAAA	Beta	MS17001	15719.6	3077	3.01145	2	V2	T2D	M	35.6	H	7.1	51	HP17117-01 T2D	NA	Oral_meds	90	95	Cerebrovascular/stroke	-	Obese	Beta|T2D
MS17001_GACAGAGTCATTTGGG	Alpha	MS17001	5503.19	1417	10.1523	13	V2	T2D	M	35.6	H	7.1	51	HP17117-01 T2D	NA	Oral_meds	90	95	Cerebrovascular/stroke	-	Obese	Alpha|T2D
MS17001_GACAGAGTCCGCATAA	Beta	MS17001	25462.4	4345	5.5044	3	V2	T2D	M	35.6	H	7.1	51	HP17117-01 T2D	NA	Oral_meds	90	95	Cerebrovascular/stroke	-	Obese	Beta|T2D
MS17001_GACAGAGTCCTAAGTG	Beta	MS17001	25541	4677	6.28554	2	V2	T2D	M	35.6	H	7.1	51	HP17117-01 T2D	NA	Oral_meds	90	95	Cerebrovascular/stroke	-	Obese	Beta|T2D
MS17001_GACAGAGTCCTCTAGC	Beta	MS17001	23450.2	3940	15.0683	12	V2	T2D	M	35.6	H	7.1	51	HP17117-01 T2D	NA	Oral_meds	90	95	Cerebrovascular/stroke	-	Obese	Beta|T2D
MS17001_GACAGAGTCGATCCCT	Beta	MS17001	48279.4	6758	10.5627	2	V2	T2D	M	35.6	H	7.1	51	HP17117-01 T2D	NA	Oral_meds	90	95	Cerebrovascular/stroke	-	Obese	Beta|T2D
MS17001_GACAGAGTCGGAAACG	Gamma	MS17001	5498.12	2048	4.95114	15	V2	T2D	M	35.6	H	7.1	51	HP17117-01 T2D	NA	Oral_meds	90	95	Cerebrovascular/stroke	-	Obese	Gamma|T2D
MS17001_GACAGAGTCTTGTTTG	Acinar	MS17001	19114.4	2761	0.760247	7	V2	T2D	M	35.6	H	7.1	51	HP17117-01 T2D	NA	Oral_meds	90	95	Cerebrovascular/stroke	-	Obese	Acinar|T2D
MS17001_GACCAATAGAACAATC	Beta	MS17001	4822.26	1852	7.23294	3	V2	T2D	M	35.6	H	7.1	51	HP17117-01 T2D	NA	Oral_meds	90	95	Cerebrovascular/stroke	-	Obese	Beta|T2D
MS17001_GACCAATAGCCTATGT	Alpha	MS17001	6573.59	1521	1.31389	17	V2	T2D	M	35.6	H	7.1	51	HP17117-01 T2D	NA	Oral_meds	90	95	Cerebrovascular/stroke	-	Obese	Alpha|T2D
MS17001_GACCAATAGTACGCGA	Alpha	MS17001	7277.77	1656	10.92	13	V2	T2D	M	35.6	H	7.1	51	HP17117-01 T2D	NA	Oral_meds	90	95	Cerebrovascular/stroke	-	Obese	Alpha|T2D
MS17001_GACCAATCACGTCTCT	Beta	MS17001	12607.8	3173	6.9327	2	V2	T2D	M	35.6	H	7.1	51	HP17117-01 T2D	NA	Oral_meds	90	95	Cerebrovascular/stroke	-	Obese	Beta|T2D
MS17001_GACCAATGTCCAAGTT	Beta	MS17001	27109.5	4651	5.5975	2	V2	T2D	M	35.6	H	7.1	51	HP17117-01 T2D	NA	Oral_meds	90	95	Cerebrovascular/stroke	-	Obese	Beta|T2D
MS17001_GACCAATGTTCTGGTA	Stellate	MS17001	15179.9	3291	0.785295	11	V2	T2D	M	35.6	H	7.1	51	HP17117-01 T2D	NA	Oral_meds	90	95	Cerebrovascular/stroke	-	Obese	Stellate|T2D
MS17001_GACCAATTCCAAACTG	Beta	MS17001	18335.9	3571	7.37013	2	V2	T2D	M	35.6	H	7.1	51	HP17117-01 T2D	NA	Oral_meds	90	95	Cerebrovascular/stroke	-	Obese	Beta|T2D
MS17001_GACCTGGAGAGAGCTC	Ductal	MS17001	10292.8	3286	3.77806	5	V2	T2D	M	35.6	H	7.1	51	HP17117-01 T2D	NA	Oral_meds	90	95	Cerebrovascular/stroke	-	Obese	Ductal|T2D
MS17001_GACCTGGAGGCACATG	Beta	MS17001	30849.2	5319	10.2172	2	V2	T2D	M	35.6	H	7.1	51	HP17117-01 T2D	NA	Oral_meds	90	95	Cerebrovascular/stroke	-	Obese	Beta|T2D
MS17001_GACCTGGAGTTAGCGG	Alpha	MS17001	11152	2937	7.73248	6	V2	T2D	M	35.6	H	7.1	51	HP17117-01 T2D	NA	Oral_meds	90	95	Cerebrovascular/stroke	-	Obese	Alpha|T2D
MS17001_GACCTGGCAAAGGCGT	Ductal	MS17001	10985	3326	3.19636	5	V2	T2D	M	35.6	H	7.1	51	HP17117-01 T2D	NA	Oral_meds	90	95	Cerebrovascular/stroke	-	Obese	Ductal|T2D
MS17001_GACCTGGCAATGAATG	Alpha	MS17001	21771	4218	5.3171	0	V2	T2D	M	35.6	H	7.1	51	HP17117-01 T2D	NA	Oral_meds	90	95	Cerebrovascular/stroke	-	Obese	Alpha|T2D
MS17001_GACCTGGCACGACGAA	Delta	MS17001	11483.9	2686	2.37114	9	V2	T2D	M	35.6	H	7.1	51	HP17117-01 T2D	NA	Oral_meds	90	95	Cerebrovascular/stroke	-	Obese	Delta|T2D
MS17001_GACCTGGGTTGGTAAA	Alpha	MS17001	10733.7	1783	3.25562	4	V2	T2D	M	35.6	H	7.1	51	HP17117-01 T2D	NA	Oral_meds	90	95	Cerebrovascular/stroke	-	Obese	Alpha|T2D
MS17001_GACCTGGTCCTCTAGC	Beta	MS17001	25116.9	5235	6.87164	2	V2	T2D	M	35.6	H	7.1	51	HP17117-01 T2D	NA	Oral_meds	90	95	Cerebrovascular/stroke	-	Obese	Beta|T2D
MS17001_GACCTGGTCTGTGCAA	Beta	MS17001	12462.2	2839	3.68709	2	V2	T2D	M	35.6	H	7.1	51	HP17117-01 T2D	NA	Oral_meds	90	95	Cerebrovascular/stroke	-	Obese	Beta|T2D
MS17001_GACGCGTAGAAGCCCA	Beta	MS17001	21524.8	4383	7.11215	19	V2	T2D	M	35.6	H	7.1	51	HP17117-01 T2D	NA	Oral_meds	90	95	Cerebrovascular/stroke	-	Obese	Beta|T2D
MS17001_GACGCGTAGTTACCCA	Alpha	MS17001	11293.5	3231	3.52286	0	V2	T2D	M	35.6	H	7.1	51	HP17117-01 T2D	NA	Oral_meds	90	95	Cerebrovascular/stroke	-	Obese	Alpha|T2D
MS17001_GACGCGTGTTCCACAA	Beta	MS17001	6340.19	1578	13.0856	12	V2	T2D	M	35.6	H	7.1	51	HP17117-01 T2D	NA	Oral_meds	90	95	Cerebrovascular/stroke	-	Obese	Beta|T2D
MS17001_GACGCGTTCACAAACC	Gamma	MS17001	12308	2560	1.20506	15	V2	T2D	M	35.6	H	7.1	51	HP17117-01 T2D	NA	Oral_meds	90	95	Cerebrovascular/stroke	-	Obese	Gamma|T2D
MS17001_GACGGCTCAGGTGCCT	Stellate	MS17001	14718.9	3810	1.64108	11	V2	T2D	M	35.6	H	7.1	51	HP17117-01 T2D	NA	Oral_meds	90	95	Cerebrovascular/stroke	-	Obese	Stellate|T2D
MS17001_GACGGCTCATTATCTC	Alpha	MS17001	17257.6	3866	2.9433	0	V2	T2D	M	35.6	H	7.1	51	HP17117-01 T2D	NA	Oral_meds	90	95	Cerebrovascular/stroke	-	Obese	Alpha|T2D
MS17001_GACGGCTGTCGACTGC	Acinar	MS17001	22841.6	3520	1.99931	7	V2	T2D	M	35.6	H	7.1	51	HP17117-01 T2D	NA	Oral_meds	90	95	Cerebrovascular/stroke	-	Obese	Acinar|T2D
MS17001_GACGGCTGTGCCTGGT	Acinar	MS17001	16228.4	3357	3.70256	7	V2	T2D	M	35.6	H	7.1	51	HP17117-01 T2D	NA	Oral_meds	90	95	Cerebrovascular/stroke	-	Obese	Acinar|T2D
MS17001_GACGGCTGTTACGTCA	Stellate	MS17001	22499.8	4699	3.54583	11	V2	T2D	M	35.6	H	7.1	51	HP17117-01 T2D	NA	Oral_meds	90	95	Cerebrovascular/stroke	-	Obese	Stellate|T2D
[truncated: 243,879+ more rows]
