# Supplementary material for: Deep single-cell decoding of human pancreatic islets reveals T2D β-cell gene expression defects
Source: EMBO J. 2026 Apr 15;45(11):3978–4005. doi: 10.1038/s44318-026-00744-w (PMC13226668; doi:10.1038/s44318-026-00744-w)
Supplement: Supplementary file 5 — Dataset EV2 [file 44318_2026_744_MOESM5_ESM.xlsx]

## Sheet: Alpha
Dataset EV2. Differential expression analysis by edgeR (Alpha vs all other cell types)
GeneID	BioType	logFC_edgeR	avg_logCPM_edgeR	PValue_edgeR	FDR_edgeR	Comparison
ENSG00000115263:GCG	protein_coding	6.96369	15.6386	3.85e-117	2.08e-114	Alpha-Other
ENSG00000170549:IRX1	protein_coding	6.75787	3.3015	3.6e-118	2e-115	Alpha-Other
ENSG00000148483:TMEM236	protein_coding	6.59782	5.58	1.31e-125	1.08e-122	Alpha-Other
ENSG00000131096:PYY	protein_coding	6.58562	3.9135	6.67e-33	1.27e-31	Alpha-Other
ENSG00000121743:GJA3	protein_coding	6.56091	1.28928	6.01e-156	1.17e-152	Alpha-Other
ENSG00000254575:AC022039.1	antisense	6.40281	1.4103	1.56e-48	6.37e-47	Alpha-Other
ENSG00000138131:LOXL4	protein_coding	6.36745	7.02578	3.67e-90	8.63e-88	Alpha-Other
ENSG00000236841:AC007750.1	antisense	6.3226	2.35015	1.35e-116	7.15e-114	Alpha-Other
ENSG00000186493:C5orf38	protein_coding	6.27995	6.35353	3.12e-132	3.46e-129	Alpha-Other
ENSG00000257228:AC090531.1	antisense	6.25368	0.53823	9.27e-55	5.09e-53	Alpha-Other
ENSG00000170561:IRX2	protein_coding	6.24065	6.97833	6e-189	6.98e-185	Alpha-Other
ENSG00000101323:HAO1	protein_coding	6.21922	1.10306	3.06e-34	6.24e-33	Alpha-Other
ENSG00000153820:SPHKAP	protein_coding	6.20057	-1.3493	3.08e-14	1.98e-13	Alpha-Other
ENSG00000196104:SPOCK3	protein_coding	6.0803	4.52681	1.58e-84	3.14e-82	Alpha-Other
ENSG00000229425:AJ009632.2	lincRNA	5.98386	3.9208	2.01e-79	3.16e-77	Alpha-Other
ENSG00000187323:DCC	protein_coding	5.87364	0.333826	9.55e-36	2.1e-34	Alpha-Other
ENSG00000135346:CGA	protein_coding	5.87059	1.87371	1.91e-26	2.62e-25	Alpha-Other
ENSG00000251325:AC024132.3	lincRNA	5.82828	-0.290173	3.89e-51	1.82e-49	Alpha-Other
ENSG00000151948:GLT1D1	protein_coding	5.80713	2.60521	3.49e-159	9.03e-156	Alpha-Other
ENSG00000188386:PPP3R2	protein_coding	5.80189	-2.78975	3.15e-18	2.67e-17	Alpha-Other
ENSG00000102239:BRS3	protein_coding	5.7954	1.93262	6.26e-63	5.1e-61	Alpha-Other
ENSG00000261787:TCF24	protein_coding	5.76782	0.216611	6.8e-50	2.98e-48	Alpha-Other
ENSG00000132429:POPDC3	protein_coding	5.72912	4.19907	2.47e-92	6.39e-90	Alpha-Other
ENSG00000197635:DPP4	protein_coding	5.68348	4.55184	1.26e-159	4.18e-156	Alpha-Other
ENSG00000122711:SPINK4	protein_coding	5.66374	2.67005	4.85e-67	4.68e-65	Alpha-Other
ENSG00000233423:AC005482.1	lincRNA	5.65782	-0.0483847	1.79e-17	1.45e-16	Alpha-Other
ENSG00000170419:VSTM2A	protein_coding	5.65739	1.50887	1.35e-44	4.57e-43	Alpha-Other
ENSG00000196090:PTPRT	protein_coding	5.63165	3.38408	3.81e-82	6.99e-80	Alpha-Other
ENSG00000147573:TRIM55	protein_coding	5.5644	-0.225424	2.16e-91	5.34e-89	Alpha-Other
ENSG00000284809:AL365394.1	lincRNA	5.56236	-0.164476	1.1e-25	1.45e-24	Alpha-Other
ENSG00000233508:AL021395.1	lincRNA	5.54926	-0.826633	1.67e-55	9.54e-54	Alpha-Other
ENSG00000188981:MSANTD1	protein_coding	5.54587	2.34927	1.35e-124	1.05e-121	Alpha-Other
ENSG00000224247:AJ009632.1	lincRNA	5.46841	-1.48418	2.79e-45	9.74e-44	Alpha-Other
ENSG00000147571:CRH	protein_coding	5.42719	6.21881	1.16e-41	3.49e-40	Alpha-Other
ENSG00000249699:LINC02261	lincRNA	5.42197	-2.02511	1.41e-44	4.75e-43	Alpha-Other
ENSG00000198785:GRIN3A	protein_coding	5.41126	0.178607	1.16e-58	7.63e-57	Alpha-Other
ENSG00000145321:GC	protein_coding	5.39734	8.13836	8.66e-164	3.36e-160	Alpha-Other
ENSG00000224223:VSTM2A-OT1	sense_overlapping	5.39212	-1.00967	1.42e-33	2.8e-32	Alpha-Other
ENSG00000138193:PLCE1	protein_coding	5.34793	6.45764	1.06e-64	9.36e-63	Alpha-Other
ENSG00000174358:SLC6A19	protein_coding	5.28932	0.935503	5.43e-22	5.73e-21	Alpha-Other
ENSG00000257259:LINC02388	lincRNA	5.26313	1.65383	1.15e-50	5.26e-49	Alpha-Other
ENSG00000180210:F2	protein_coding	5.2508	-1.28175	2.55e-78	3.83e-76	Alpha-Other
ENSG00000163497:FEV	protein_coding	5.2322	5.32555	3.86e-119	2.25e-116	Alpha-Other
ENSG00000259757:AC091891.1	lincRNA	5.22234	-1.91146	1.53e-47	5.89e-46	Alpha-Other
ENSG00000152953:STK32B	protein_coding	5.21183	2.10771	2.24e-127	2.18e-124	Alpha-Other
ENSG00000091583:APOH	protein_coding	5.1512	5.56855	7.57e-75	9.68e-73	Alpha-Other
ENSG00000203808:BVES-AS1	antisense	5.11826	0.668785	2.5e-106	1.01e-103	Alpha-Other
ENSG00000124491:F13A1	protein_coding	5.11389	-1.07712	6.07e-22	6.39e-21	Alpha-Other
ENSG00000116183:PAPPA2	protein_coding	5.05497	6.51474	1.57e-124	1.18e-121	Alpha-Other
ENSG00000126218:F10	protein_coding	5.02005	7.00322	3.87e-156	8.19e-153	Alpha-Other
ENSG00000185053:SGCZ	protein_coding	4.96858	0.342248	1.24e-49	5.31e-48	Alpha-Other
ENSG00000124568:SLC17A1	protein_coding	4.94105	-1.23787	1.12e-33	2.21e-32	Alpha-Other
ENSG00000140873:ADAMTS18	protein_coding	4.93951	0.663068	2.32e-86	4.91e-84	Alpha-Other
ENSG00000004848:ARX	protein_coding	4.93375	5.53901	3.65e-42	1.13e-40	Alpha-Other
ENSG00000106536:POU6F2	protein_coding	4.86213	3.14929	4.6e-79	7.2e-77	Alpha-Other
ENSG00000233928:AL591501.1	lincRNA	4.85277	3.70163	3.27e-99	9.89e-97	Alpha-Other
ENSG00000156475:PPP2R2B	protein_coding	4.81991	4.58939	1.77e-102	5.99e-100	Alpha-Other
ENSG00000237372:AL606807.1	lincRNA	4.79652	2.87763	1.16e-49	4.98e-48	Alpha-Other
ENSG00000260314:MRC1	protein_coding	4.79144	5.6599	1.05e-54	5.76e-53	Alpha-Other
ENSG00000169903:TM4SF4	protein_coding	4.77281	9.53268	1.64e-65	1.51e-63	Alpha-Other
ENSG00000269933:AL031429.2	sense_intronic	4.66938	-2.03066	1.38e-28	2.12e-27	Alpha-Other
ENSG00000260701:AC025284.1	antisense	4.63967	-2.10411	6.24e-39	1.6e-37	Alpha-Other
ENSG00000043591:ADRB1	protein_coding	4.61137	1.8324	2.47e-130	2.62e-127	Alpha-Other
ENSG00000099937:SERPIND1	protein_coding	4.60791	0.468011	6.6e-45	2.26e-43	Alpha-Other
ENSG00000232667:AC004862.1	antisense	4.6017	-1.88269	6.48e-21	6.48e-20	Alpha-Other
ENSG00000118777:ABCG2	protein_coding	4.58496	2.08341	6.14e-66	5.72e-64	Alpha-Other
ENSG00000249853:HS3ST5	protein_coding	4.58003	-1.46777	6.88e-24	8.22e-23	Alpha-Other
ENSG00000173698:ADGRG2	protein_coding	4.57322	2.92288	4.68e-96	1.31e-93	Alpha-Other
ENSG00000104313:EYA1	protein_coding	4.56348	-0.748867	4.34e-28	6.51e-27	Alpha-Other
ENSG00000100024:UPB1	protein_coding	4.55855	1.2785	5.8e-60	4.08e-58	Alpha-Other
ENSG00000262786:AC005224.2	lincRNA	4.54744	1.38821	1.27e-104	4.92e-102	Alpha-Other
ENSG00000285876:AC093912.1	lincRNA	4.5343	-2.12387	7.74e-13	4.48e-12	Alpha-Other
ENSG00000132821:VSTM2L	protein_coding	4.51017	4.10853	2.06e-103	7.5e-101	Alpha-Other
ENSG00000229550:AC012445.1	lincRNA	4.48667	-2.61363	2.25e-24	2.77e-23	Alpha-Other
ENSG00000101463:SYNDIG1	protein_coding	4.46988	2.86224	1.22e-50	5.58e-49	Alpha-Other
ENSG00000156427:FGF18	protein_coding	4.46574	1.59994	2.06e-22	2.24e-21	Alpha-Other
ENSG00000147234:FRMPD3	protein_coding	4.45758	0.300132	4.85e-62	3.71e-60	Alpha-Other
ENSG00000119943:PYROXD2	protein_coding	4.45601	3.46662	8.11e-54	4.29e-52	Alpha-Other
ENSG00000239474:KLHL41	protein_coding	4.45496	5.63701	5.88e-57	3.56e-55	Alpha-Other
ENSG00000236924:AL162411.1	lincRNA	4.40982	-0.371043	6.34e-72	7.32e-70	Alpha-Other
ENSG00000178803:ADORA2A-AS1	antisense	4.35281	0.349574	6.73e-62	5.12e-60	Alpha-Other
ENSG00000249746:AC099509.1	lincRNA	4.34703	5.63811	3.49e-55	1.95e-53	Alpha-Other
ENSG00000228923:AP000355.1	antisense	4.33379	-1.94157	3.98e-30	6.61e-29	Alpha-Other
ENSG00000173702:MUC13	protein_coding	4.33108	6.48398	2.33e-55	1.32e-53	Alpha-Other
ENSG00000148123:PLPPR1	protein_coding	4.32477	2.51859	2.14e-92	5.6e-90	Alpha-Other
ENSG00000112337:SLC17A2	protein_coding	4.32359	-2.59026	5.3e-15	3.6e-14	Alpha-Other
ENSG00000156920:ADGRG4	protein_coding	4.2717	-2.32207	1.08e-10	5.24e-10	Alpha-Other
ENSG00000273328:AC099329.2	processed_transcript	4.2676	-2.94073	2.29e-15	1.6e-14	Alpha-Other
ENSG00000143632:ACTA1	protein_coding	4.26666	2.07468	1.26e-12	7.18e-12	Alpha-Other
ENSG00000006128:TAC1	protein_coding	4.25185	3.43426	9.15e-18	7.55e-17	Alpha-Other
ENSG00000151136:BTBD11	protein_coding	4.2366	2.9433	7e-115	3.55e-112	Alpha-Other
ENSG00000229674:AL121578.2	protein_coding	4.20794	-3.73935	8.69e-06	2.58e-05	Alpha-Other
ENSG00000150394:CDH8	protein_coding	4.19703	-0.537977	7.96e-12	4.27e-11	Alpha-Other
ENSG00000235118:FAM237A	protein_coding	4.18267	-1.55893	2.69e-22	2.91e-21	Alpha-Other
ENSG00000144648:ACKR2	protein_coding	4.12681	-0.651435	2.49e-57	1.55e-55	Alpha-Other
ENSG00000050628:PTGER3	protein_coding	4.10088	3.11697	2.27e-51	1.07e-49	Alpha-Other
ENSG00000042781:USH2A	protein_coding	4.09929	0.791749	3.65e-24	4.42e-23	Alpha-Other
ENSG00000125430:HS3ST3B1	protein_coding	4.09805	2.53392	8.16e-145	1.27e-141	Alpha-Other
ENSG00000163499:CRYBA2	protein_coding	4.0853	9.40924	4.23e-85	8.57e-83	Alpha-Other
ENSG00000206557:TRIM71	protein_coding	4.08209	-2.28903	1.45e-22	1.59e-21	Alpha-Other
ENSG00000134962:KLB	protein_coding	4.07201	2.94687	9.55e-90	2.23e-87	Alpha-Other
ENSG00000111728:ST8SIA1	protein_coding	4.06976	1.71519	5.38e-48	2.12e-46	Alpha-Other
ENSG00000255525:AL137804.1	antisense	4.06882	-2.71266	7.48e-10	3.38e-09	Alpha-Other
ENSG00000112038:OPRM1	protein_coding	4.03276	0.759582	1.07e-24	1.34e-23	Alpha-Other
ENSG00000118271:TTR	protein_coding	4.02608	15.0141	1.6e-128	1.62e-125	Alpha-Other
ENSG00000226508:LINC01918	lincRNA	4.0209	0.850135	8.88e-60	6.2e-58	Alpha-Other
ENSG00000103316:CRYM	protein_coding	4.0161	1.04584	1.19e-38	3.03e-37	Alpha-Other
ENSG00000254187:AC008708.2	antisense	4.00092	0.733575	9.72e-35	2.04e-33	Alpha-Other
ENSG00000178235:SLITRK1	protein_coding	3.99703	0.284453	1.92e-40	5.38e-39	Alpha-Other
ENSG00000160963:COL26A1	protein_coding	3.995	-0.282766	8.98e-30	1.46e-28	Alpha-Other
ENSG00000164850:GPER1	protein_coding	3.99425	1.94825	8.11e-62	6.16e-60	Alpha-Other
ENSG00000214842:RAD51AP2	protein_coding	3.98659	-2.02167	1.11e-27	1.63e-26	Alpha-Other
ENSG00000112276:BVES	protein_coding	3.98179	1.44658	1.25e-81	2.18e-79	Alpha-Other
ENSG00000272797:AC092954.1	lincRNA	3.97619	0.481995	1.64e-39	4.31e-38	Alpha-Other
ENSG00000203963:C1orf141	protein_coding	3.96478	-1.02343	1.16e-21	1.21e-20	Alpha-Other
ENSG00000224984:AL512363.1	antisense	3.94247	-2.97566	2.42e-09	1.05e-08	Alpha-Other
ENSG00000178695:KCTD12	protein_coding	3.92068	6.53364	5.52e-176	3.22e-172	Alpha-Other
ENSG00000100453:GZMB	protein_coding	3.91877	0.609476	1.8e-09	7.89e-09	Alpha-Other
ENSG00000249854:CDH18-AS1	lincRNA	3.91064	-3.61431	1.02e-05	3e-05	Alpha-Other
ENSG00000140093:SERPINA10	protein_coding	3.90588	3.29712	2.43e-65	2.21e-63	Alpha-Other
ENSG00000166105:GLB1L3	protein_coding	3.90407	-0.506333	6.14e-26	8.22e-25	Alpha-Other
ENSG00000176566:DCAF4L2	protein_coding	3.89706	-2.91579	1.42e-05	4.1e-05	Alpha-Other
ENSG00000162989:KCNJ3	protein_coding	3.88759	4.09822	5.23e-72	6.06e-70	Alpha-Other
ENSG00000232306:AC012485.2	lincRNA	3.88196	-1.42183	1.27e-29	2.05e-28	Alpha-Other
ENSG00000198732:SMOC1	protein_coding	3.88099	6.05786	3.81e-98	1.11e-95	Alpha-Other
ENSG00000105605:CACNG7	protein_coding	3.88088	-3.7183	1.02e-09	4.55e-09	Alpha-Other
ENSG00000128298:BAIAP2L2	protein_coding	3.87738	1.32155	3.48e-41	1.02e-39	Alpha-Other
ENSG00000286024:AC026803.3	antisense	3.87166	0.202329	2.72e-22	2.94e-21	Alpha-Other
ENSG00000170091:NSG2	protein_coding	3.85842	2.17185	4.63e-22	4.92e-21	Alpha-Other
ENSG00000100346:CACNA1I	protein_coding	3.85311	-2.0599	2.45e-26	3.33e-25	Alpha-Other
ENSG00000095932:SMIM24	protein_coding	3.84426	5.90696	1.78e-45	6.29e-44	Alpha-Other
ENSG00000168843:FSTL5	protein_coding	3.83949	4.79951	6.41e-36	1.42e-34	Alpha-Other
ENSG00000004799:PDK4	protein_coding	3.83748	7.98317	3.69e-62	2.85e-60	Alpha-Other
ENSG00000249345:LINC02405	lincRNA	3.83519	-0.371998	1.19e-37	2.85e-36	Alpha-Other
ENSG00000263588:AC091043.1	lincRNA	3.82315	-0.0990266	2.4e-30	4.04e-29	Alpha-Other
ENSG00000145362:ANK2	protein_coding	3.82102	3.39368	4.62e-78	6.77e-76	Alpha-Other
ENSG00000226258:GRM7-AS3	lincRNA	3.8203	0.128049	2.08e-24	2.56e-23	Alpha-Other
ENSG00000163032:VSNL1	protein_coding	3.81171	2.42029	2.09e-75	2.74e-73	Alpha-Other
ENSG00000177669:MBOAT4	protein_coding	3.79692	3.14144	5.16e-64	4.42e-62	Alpha-Other
ENSG00000267628:AC104423.1	antisense	3.79077	-2.73765	1.09e-13	6.72e-13	Alpha-Other
ENSG00000182132:KCNIP1	protein_coding	3.77644	2.89553	4.83e-55	2.68e-53	Alpha-Other
ENSG00000266378:AC005224.3	lincRNA	3.76048	-2.03669	2.08e-41	6.12e-40	Alpha-Other
ENSG00000168135:KCNJ4	protein_coding	3.74802	-3.63926	1.81e-05	5.16e-05	Alpha-Other
ENSG00000196169:KIF19	protein_coding	3.73629	3.12948	5.81e-37	1.34e-35	Alpha-Other
ENSG00000242268:LINC02082	lincRNA	3.73275	2.47772	5.51e-41	1.6e-39	Alpha-Other
ENSG00000233087:RAB6D	protein_coding	3.72983	-2.66801	5.91e-15	4e-14	Alpha-Other
ENSG00000229727:AC013460.1	processed_transcript	3.72535	-1.99247	1.91e-15	1.34e-14	Alpha-Other
ENSG00000258998:LINC02302	lincRNA	3.72213	-1.51341	1.31e-48	5.38e-47	Alpha-Other
ENSG00000285483:AL590381.1	lincRNA	3.71654	-3.75499	5.76e-06	1.75e-05	Alpha-Other
ENSG00000167346:MMP26	protein_coding	3.71273	-3.20861	2.48e-10	1.17e-09	Alpha-Other
ENSG00000273177:AC092954.2	lincRNA	3.69644	-0.709805	3.66e-34	7.42e-33	Alpha-Other
ENSG00000254319:AC246817.2	lincRNA	3.689	-0.997968	6.1e-54	3.25e-52	Alpha-Other
ENSG00000105278:ZFR2	protein_coding	3.67883	2.29163	2.51e-92	6.43e-90	Alpha-Other
ENSG00000151715:TMEM45B	protein_coding	3.67569	5.46904	2.99e-36	6.72e-35	Alpha-Other
ENSG00000113520:IL4	protein_coding	3.66024	-2.08546	2.73e-05	7.58e-05	Alpha-Other
ENSG00000145832:SLC25A48	protein_coding	3.64884	-3.37225	4.79e-11	2.4e-10	Alpha-Other
ENSG00000153086:ACMSD	protein_coding	3.64609	1.41134	1.06e-31	1.91e-30	Alpha-Other
ENSG00000117152:RGS4	protein_coding	3.6444	7.39981	1.35e-157	3.14e-154	Alpha-Other
ENSG00000204990:AC005692.1	lincRNA	3.64295	-1.94356	2.5e-29	3.96e-28	Alpha-Other
ENSG00000227244:LINC00845	lincRNA	3.63599	-3.21205	6.72e-15	4.52e-14	Alpha-Other
ENSG00000124564:SLC17A3	protein_coding	3.62937	-3.55904	3.2e-10	1.49e-09	Alpha-Other
ENSG00000078098:FAP	protein_coding	3.62173	7.082	4.73e-32	8.66e-31	Alpha-Other
ENSG00000126583:PRKCG	protein_coding	3.62034	-0.227364	1.44e-41	4.28e-40	Alpha-Other
ENSG00000095713:CRTAC1	protein_coding	3.62008	2.75109	8.92e-40	2.39e-38	Alpha-Other
ENSG00000139209:SLC38A4	protein_coding	3.60098	5.37842	3.62e-70	4e-68	Alpha-Other
ENSG00000184845:DRD1	protein_coding	3.60062	-3.2421	7.09e-10	3.21e-09	Alpha-Other
ENSG00000142484:TM4SF5	protein_coding	3.59526	2.14594	3.41e-30	5.68e-29	Alpha-Other
ENSG00000168743:NPNT	protein_coding	3.59017	5.13568	9.62e-49	3.96e-47	Alpha-Other
ENSG00000154975:CA10	protein_coding	3.57969	0.0986778	3.16e-24	3.84e-23	Alpha-Other
ENSG00000169744:LDB2	protein_coding	3.57942	3.56273	2.73e-31	4.83e-30	Alpha-Other
ENSG00000009694:TENM1	protein_coding	3.56369	0.356304	5.46e-37	1.26e-35	Alpha-Other
ENSG00000078295:ADCY2	protein_coding	3.54696	2.21967	4.42e-74	5.63e-72	Alpha-Other
ENSG00000224122:POU6F2-AS1	antisense	3.54205	0.902377	1.7e-31	3.02e-30	Alpha-Other
ENSG00000106278:PTPRZ1	protein_coding	3.53972	1.01615	1.98e-20	1.92e-19	Alpha-Other
ENSG00000255240:AP001636.3	antisense	3.53963	-2.40298	1.36e-29	2.19e-28	Alpha-Other
ENSG00000143595:AQP10	protein_coding	3.5355	-0.693936	1.65e-29	2.65e-28	Alpha-Other
ENSG00000230647:AC022816.1	lincRNA	3.53084	-3.04487	2.6e-06	8.23e-06	Alpha-Other
ENSG00000108878:CACNG1	protein_coding	3.52805	-1.34615	3.21e-17	2.56e-16	Alpha-Other
ENSG00000253553:AC090578.1	antisense	3.515	0.0425482	9.44e-68	9.36e-66	Alpha-Other
ENSG00000279298:Z99916.3	lincRNA	3.4951	-1.30559	4.19e-27	5.94e-26	Alpha-Other
ENSG00000187094:CCK	protein_coding	3.48934	1.19437	9.78e-11	4.77e-10	Alpha-Other
ENSG00000162711:NLRP3	protein_coding	3.48078	0.0934353	3.36e-08	1.31e-07	Alpha-Other
ENSG00000151812:SLC35F4	protein_coding	3.47797	1.54222	6.64e-72	7.62e-70	Alpha-Other
ENSG00000110427:KIAA1549L	protein_coding	3.46918	2.41869	6.98e-69	7.32e-67	Alpha-Other
ENSG00000283384:AL138694.1	lincRNA	3.46196	-0.167492	2.43e-58	1.59e-56	Alpha-Other
ENSG00000089356:FXYD3	protein_coding	3.45852	6.98989	6.63e-84	1.29e-81	Alpha-Other
ENSG00000197085:NPSR1-AS1	processed_transcript	3.45387	1.23094	2.38e-27	3.42e-26	Alpha-Other
ENSG00000176798:OR51L1	protein_coding	3.44671	-3.489	2.2e-05	6.19e-05	Alpha-Other
ENSG00000119283:TRIM67	protein_coding	3.44458	-2.91298	3.52e-06	1.09e-05	Alpha-Other
ENSG00000253500:AF121898.1	antisense	3.43063	-3.41545	3.26e-12	1.81e-11	Alpha-Other
ENSG00000275718:CCL15	protein_coding	3.42793	0.229382	1.23e-20	1.2e-19	Alpha-Other
ENSG00000226780:AC244035.1	antisense	3.42398	-1.08374	4.71e-44	1.56e-42	Alpha-Other
ENSG00000128271:ADORA2A	protein_coding	3.42045	3.59079	9.64e-48	3.72e-46	Alpha-Other
ENSG00000258700:LINC00871	lincRNA	3.39926	-2.87854	7.06e-13	4.1e-12	Alpha-Other
ENSG00000140450:ARRDC4	protein_coding	3.39592	5.1354	5.67e-60	4.01e-58	Alpha-Other
ENSG00000015592:STMN4	protein_coding	3.39067	-0.397625	4.9e-10	2.25e-09	Alpha-Other
ENSG00000134240:HMGCS2	protein_coding	3.3835	0.604893	9.03e-14	5.6e-13	Alpha-Other
ENSG00000205809:KLRC2	protein_coding	3.37817	-2.09146	3.41e-07	1.2e-06	Alpha-Other
ENSG00000260658:AC138305.1	lincRNA	3.3627	-2.3654	7.76e-10	3.5e-09	Alpha-Other
ENSG00000256162:SMLR1	protein_coding	3.36151	-0.580881	0.00150159	0.00318444	Alpha-Other
ENSG00000141469:SLC14A1	protein_coding	3.3472	2.34063	4.56e-16	3.35e-15	Alpha-Other
ENSG00000147041:SYTL5	protein_coding	3.33857	0.854408	1.62e-13	9.89e-13	Alpha-Other
ENSG00000133454:MYO18B	protein_coding	3.32322	-2.37068	7.87e-10	3.55e-09	Alpha-Other
ENSG00000198049:AVPR1B	protein_coding	3.31809	0.725531	6.21e-47	2.33e-45	Alpha-Other
ENSG00000104044:OCA2	protein_coding	3.31244	-1.05633	2.68e-18	2.28e-17	Alpha-Other
ENSG00000235852:AC005540.1	antisense	3.28696	-2.12992	4.18e-17	3.31e-16	Alpha-Other
ENSG00000165092:ALDH1A1	protein_coding	3.28265	10.093	4.22e-101	1.33e-98	Alpha-Other
ENSG00000244358:AC055758.2	lincRNA	3.28084	0.460222	3.14e-24	3.83e-23	Alpha-Other
ENSG00000277693:AP003900.1	lincRNA	3.27375	-1.69803	4.89e-10	2.25e-09	Alpha-Other
ENSG00000156103:MMP16	protein_coding	3.27303	3.18325	1.14e-87	2.48e-85	Alpha-Other
ENSG00000196542:SPTSSB	protein_coding	3.2691	4.7581	1.11e-54	6.08e-53	Alpha-Other
ENSG00000115419:GLS	protein_coding	3.26886	7.51759	8.51e-107	3.6e-104	Alpha-Other
ENSG00000266010:GATA6-AS1	antisense	3.26521	3.26822	1.94e-56	1.14e-54	Alpha-Other
ENSG00000258483:LINC02251	lincRNA	3.25609	-3.16599	1.72e-06	5.57e-06	Alpha-Other
ENSG00000143340:FAM163A	protein_coding	3.25048	-0.220141	6.06e-28	9.03e-27	Alpha-Other
ENSG00000189139:FSCB	protein_coding	3.2452	-3.71525	3.32e-05	9.11e-05	Alpha-Other
ENSG00000162594:IL23R	protein_coding	3.24467	-0.995357	1.2e-68	1.24e-66	Alpha-Other
ENSG00000166558:SLC38A8	protein_coding	3.2315	1.05805	1.6e-24	1.99e-23	Alpha-Other
ENSG00000116106:EPHA4	protein_coding	3.22958	0.819	3.43e-29	5.4e-28	Alpha-Other
ENSG00000278177:AL354811.1	antisense	3.22742	0.94978	8.18e-40	2.19e-38	Alpha-Other
ENSG00000106565:TMEM176B	protein_coding	3.22486	8.8202	1.43e-77	2.06e-75	Alpha-Other
ENSG00000278266:AC079949.2	lincRNA	3.2172	1.12086	5.76e-65	5.1e-63	Alpha-Other
ENSG00000253138:LINC00967	lincRNA	3.21672	-3.39302	3.45e-08	1.34e-07	Alpha-Other
ENSG00000137142:IGFBPL1	protein_coding	3.21408	3.5037	6.17e-76	8.22e-74	Alpha-Other
ENSG00000152931:PART1	lincRNA	3.21203	3.60686	1.62e-26	2.23e-25	Alpha-Other
ENSG00000236412:AC092941.2	lincRNA	3.20922	-3.56368	2.19e-08	8.7e-08	Alpha-Other
ENSG00000175311:ANKS4B	protein_coding	3.208	0.86437	1.95e-22	2.13e-21	Alpha-Other
ENSG00000226453:LINC02542	lincRNA	3.2072	1.11596	1.59e-39	4.18e-38	Alpha-Other
ENSG00000121281:ADCY7	protein_coding	3.20617	1.97197	1.3e-75	1.71e-73	Alpha-Other
ENSG00000099834:CDHR5	protein_coding	3.19827	1.73522	2.06e-19	1.87e-18	Alpha-Other
ENSG00000101098:RIMS4	protein_coding	3.19672	-3.01332	8.86e-08	3.31e-07	Alpha-Other
ENSG00000233214:AC002511.2	lincRNA	3.19301	0.420475	2.67e-28	4.06e-27	Alpha-Other
ENSG00000258231:AC020637.1	lincRNA	3.18241	-3.54972	5.5e-07	1.88e-06	Alpha-Other
ENSG00000279932:AP006248.4	sense_intronic	3.178	3.29152	1.9e-70	2.14e-68	Alpha-Other
ENSG00000259417:CTXND1	protein_coding	3.17132	1.87084	1.69e-103	6.26e-101	Alpha-Other
ENSG00000169302:STK32A	protein_coding	3.16408	1.91181	9.02e-72	1.03e-69	Alpha-Other
ENSG00000259126:AL161752.1	lincRNA	3.15498	-2.53014	4.46e-24	5.37e-23	Alpha-Other
ENSG00000173826:KCNH6	protein_coding	3.15005	3.68196	2.92e-33	5.67e-32	Alpha-Other
ENSG00000178445:GLDC	protein_coding	3.14582	-0.244276	1.36e-22	1.49e-21	Alpha-Other
ENSG00000171564:FGB	protein_coding	3.14546	4.66411	1.56e-05	4.49e-05	Alpha-Other
ENSG00000243944:AC117386.2	antisense	3.13909	-4.01831	0.000305196	0.000725852	Alpha-Other
ENSG00000148482:SLC39A12	protein_coding	3.12311	-3.63676	1.93e-07	6.94e-07	Alpha-Other
ENSG00000196361:ELAVL3	protein_coding	3.11271	1.30743	2.71e-39	7.04e-38	Alpha-Other
ENSG00000232977:LINC00327	lincRNA	3.10954	-1.50346	1.15e-27	1.68e-26	Alpha-Other
ENSG00000186891:TNFRSF18	protein_coding	3.10021	1.61243	3.49e-25	4.45e-24	Alpha-Other
ENSG00000172771:EFCAB12	protein_coding	3.09709	0.144381	2.97e-65	2.68e-63	Alpha-Other
ENSG00000180440:SERTM1	protein_coding	3.09263	2.50993	1.41e-12	8.01e-12	Alpha-Other
ENSG00000169282:KCNAB1	protein_coding	3.08801	0.941655	1.21e-78	1.85e-76	Alpha-Other
ENSG00000166960:CCDC178	protein_coding	3.08752	-0.350599	1.21e-30	2.07e-29	Alpha-Other
ENSG00000226846:LINC00348	lincRNA	3.0756	1.05823	5.24e-08	2e-07	Alpha-Other
ENSG00000240095:AC055758.1	lincRNA	3.06705	-1.89844	2.76e-14	1.78e-13	Alpha-Other
ENSG00000089327:FXYD5	protein_coding	3.057	7.47035	4.72e-95	1.31e-92	Alpha-Other
ENSG00000166035:LIPC	protein_coding	3.05454	1.33198	5.3e-27	7.48e-26	Alpha-Other
ENSG00000241956:AC109466.1	antisense	3.05245	-2.84836	3.22e-05	8.85e-05	Alpha-Other
ENSG00000128564:VGF	protein_coding	3.0521	10.0499	1.7e-73	2.09e-71	Alpha-Other
ENSG00000013293:SLC7A14	protein_coding	3.04981	4.30387	6.16e-124	4.49e-121	Alpha-Other
ENSG00000002933:TMEM176A	protein_coding	3.04751	8.08018	1.05e-63	8.8e-62	Alpha-Other
ENSG00000198569:SLC34A3	protein_coding	3.04387	-2.55511	5.05e-15	3.44e-14	Alpha-Other
ENSG00000257989:AC078864.1	lincRNA	3.04369	-3.26103	1.33e-11	6.99e-11	Alpha-Other
ENSG00000164687:FABP5	protein_coding	3.04017	8.49556	2.12e-35	4.58e-34	Alpha-Other
ENSG00000156535:CD109	protein_coding	3.03808	2.64104	8.92e-21	8.86e-20	Alpha-Other
ENSG00000062282:DGAT2	protein_coding	3.03781	1.41694	6.92e-48	2.7e-46	Alpha-Other
ENSG00000146147:MLIP	protein_coding	3.0359	3.44309	3.41e-37	7.95e-36	Alpha-Other
ENSG00000125851:PCSK2	protein_coding	3.03299	8.7784	6.84e-58	4.36e-56	Alpha-Other
ENSG00000186910:SERPINA11	protein_coding	3.02928	-3.43902	0.00111686	0.002421	Alpha-Other
ENSG00000146006:LRRTM2	protein_coding	3.02883	1.77353	4.55e-42	1.4e-40	Alpha-Other
ENSG00000253263:AP003354.1	lincRNA	3.02221	-3.87873	1.96e-05	5.56e-05	Alpha-Other
ENSG00000144339:TMEFF2	protein_coding	3.01305	-2.56243	2.22e-06	7.1e-06	Alpha-Other
ENSG00000117600:PLPPR4	protein_coding	3.00581	2.39872	1.7e-49	7.25e-48	Alpha-Other
ENSG00000236849:LINC01474	lincRNA	3.00482	-1.42789	6.42e-32	1.17e-30	Alpha-Other
ENSG00000166006:KCNC2	protein_coding	2.99792	1.10143	2.74e-31	4.84e-30	Alpha-Other
ENSG00000178882:RFLNA	protein_coding	2.98951	-1.0341	2.41e-16	1.81e-15	Alpha-Other
ENSG00000269364:LINC01233	lincRNA	2.98925	-2.49547	2.3e-11	1.18e-10	Alpha-Other
ENSG00000270947:AC025811.1	lincRNA	2.98915	-2.86657	1.62e-10	7.74e-10	Alpha-Other
ENSG00000186529:CYP4F3	protein_coding	2.9837	2.63821	4.9e-17	3.85e-16	Alpha-Other
ENSG00000251393:AC005280.1	processed_transcript	2.98065	0.641612	1.74e-25	2.25e-24	Alpha-Other
ENSG00000182263:FIGN	protein_coding	2.97752	1.97863	6.68e-61	4.89e-59	Alpha-Other
ENSG00000115457:IGFBP2	protein_coding	2.97198	7.92553	7.52e-50	3.27e-48	Alpha-Other
ENSG00000099721:AMELY	protein_coding	2.97105	-3.70973	3.59e-07	1.25e-06	Alpha-Other
ENSG00000179603:GRM8	protein_coding	2.9667	-0.106786	4.85e-20	4.59e-19	Alpha-Other
ENSG00000145708:CRHBP	protein_coding	2.95336	-1.21256	1.61e-31	2.88e-30	Alpha-Other
ENSG00000086730:LAT2	protein_coding	2.95255	2.39418	8.22e-89	1.88e-86	Alpha-Other
ENSG00000130783:CCDC62	protein_coding	2.95002	0.310221	3.74e-33	7.21e-32	Alpha-Other
ENSG00000221986:MYBPHL	protein_coding	2.93575	0.926821	7.5e-19	6.61e-18	Alpha-Other
ENSG00000138411:HECW2	protein_coding	2.93463	3.54877	2.14e-67	2.1e-65	Alpha-Other
ENSG00000250060:AC122710.1	lincRNA	2.93271	-3.47272	1.61e-06	5.22e-06	Alpha-Other
ENSG00000236882:LINC01554	lincRNA	2.9319	-0.0162454	2.37e-35	5.08e-34	Alpha-Other
ENSG00000168143:FAM83B	protein_coding	2.93173	2.16719	8.7e-25	1.1e-23	Alpha-Other
ENSG00000263639:MSMB	protein_coding	2.92476	2.65088	3.45e-06	1.07e-05	Alpha-Other
ENSG00000249114:AC022447.5	sense_intronic	2.91582	-1.87354	6.07e-23	6.83e-22	Alpha-Other
ENSG00000196834:POTEI	protein_coding	2.9132	-0.575719	1.01e-14	6.69e-14	Alpha-Other
ENSG00000075461:CACNG4	protein_coding	2.91012	1.79541	5.92e-32	1.08e-30	Alpha-Other
ENSG00000254027:AC009902.2	antisense	2.90594	-2.47077	1.92e-14	1.25e-13	Alpha-Other
ENSG00000261502:AC040174.1	processed_transcript	2.90365	-2.32456	2.17e-10	1.03e-09	Alpha-Other
ENSG00000241135:LINC00881	lincRNA	2.90026	0.369953	3.53e-40	9.69e-39	Alpha-Other
ENSG00000144278:GALNT13	protein_coding	2.89839	3.04577	3.39e-100	1.04e-97	Alpha-Other
ENSG00000117598:PLPPR5	protein_coding	2.89783	1.91194	7.22e-18	5.98e-17	Alpha-Other
ENSG00000272002:AC010904.2	lincRNA	2.89703	-2.9576	9.3e-11	4.55e-10	Alpha-Other
ENSG00000230725:AL035252.2	lincRNA	2.8869	-3.97923	2.23e-05	6.26e-05	Alpha-Other
ENSG00000049089:COL9A2	protein_coding	2.88503	2.84941	1.07e-27	1.56e-26	Alpha-Other
ENSG00000260963:AC026462.3	lincRNA	2.88479	-1.36472	1.44e-17	1.17e-16	Alpha-Other
ENSG00000170381:SEMA3E	protein_coding	2.88325	4.38668	1.34e-38	3.38e-37	Alpha-Other
ENSG00000141434:MEP1B	protein_coding	2.88306	-1.32028	1.37e-09	6.08e-09	Alpha-Other
ENSG00000260008:AP001527.1	lincRNA	2.88073	-2.46687	1.46e-23	1.71e-22	Alpha-Other
ENSG00000147408:CSGALNACT1	protein_coding	2.87501	3.3687	7.33e-67	7.03e-65	Alpha-Other
ENSG00000227718:AC016730.1	lincRNA	2.87471	-2.89683	2.65e-07	9.42e-07	Alpha-Other
ENSG00000152253:SPC25	protein_coding	2.87369	5.2572	4.24e-24	5.12e-23	Alpha-Other
ENSG00000171587:DSCAM	protein_coding	2.87105	1.46287	3.1e-64	2.7e-62	Alpha-Other
ENSG00000097096:SYDE2	protein_coding	2.86585	3.10453	9.11e-120	5.58e-117	Alpha-Other
ENSG00000231566:LINC02595	lincRNA	2.86553	3.30273	7.64e-79	1.17e-76	Alpha-Other
ENSG00000183654:MARCH11	protein_coding	2.86321	-1.27688	1.84e-14	1.21e-13	Alpha-Other
ENSG00000233384:AC096537.1	bidirectional_promoter_lncRNA	2.86011	-0.529564	2e-26	2.73e-25	Alpha-Other
ENSG00000175318:GRAMD2A	protein_coding	2.83626	-1.65985	4.27e-21	4.31e-20	Alpha-Other
ENSG00000113494:PRLR	protein_coding	2.82003	3.08549	1.4e-68	1.44e-66	Alpha-Other
ENSG00000013619:MAMLD1	protein_coding	2.81445	2.32751	3.95e-59	2.63e-57	Alpha-Other
ENSG00000236572:AC006369.2	lincRNA	2.81101	-3.4956	4.32e-09	1.83e-08	Alpha-Other
ENSG00000003989:SLC7A2	protein_coding	2.80879	8.09275	1.3e-183	1.01e-179	Alpha-Other
ENSG00000176895:OR51A7	protein_coding	2.80334	-3.48086	7.68e-06	2.3e-05	Alpha-Other
ENSG00000152270:PDE3B	protein_coding	2.79766	6.01153	4.65e-83	8.81e-81	Alpha-Other
ENSG00000066405:CLDN18	protein_coding	2.78098	-0.702601	9.3e-16	6.69e-15	Alpha-Other
ENSG00000183379:SYNDIG1L	protein_coding	2.77113	-0.872931	4.62e-14	2.93e-13	Alpha-Other
ENSG00000180089:TMEM86B	protein_coding	2.76741	3.4853	4.62e-74	5.85e-72	Alpha-Other
ENSG00000161652:IZUMO2	protein_coding	2.76172	-1.48619	3.38e-19	3.03e-18	Alpha-Other
ENSG00000133107:TRPC4	protein_coding	2.7593	0.782492	1.25e-34	2.62e-33	Alpha-Other
ENSG00000174473:GALNTL6	protein_coding	2.74952	-0.635141	2e-07	7.19e-07	Alpha-Other
ENSG00000069535:MAOB	protein_coding	2.73997	3.18191	1.11e-44	3.75e-43	Alpha-Other
ENSG00000134321:RSAD2	protein_coding	2.73532	4.28378	8.17e-11	4.02e-10	Alpha-Other
ENSG00000269986:AC040174.2	sense_intronic	2.72829	-3.68917	3.05e-05	8.42e-05	Alpha-Other
ENSG00000260253:AC084262.1	sense_overlapping	2.72803	-1.05009	9.96e-26	1.31e-24	Alpha-Other
ENSG00000176919:C8G	protein_coding	2.72615	0.453039	9.67e-26	1.28e-24	Alpha-Other
ENSG00000229719:MIR194-2HG	lincRNA	2.71493	2.3457	2.58e-40	7.18e-39	Alpha-Other
ENSG00000183760:ACP7	protein_coding	2.71262	-1.47056	4.85e-35	1.03e-33	Alpha-Other
ENSG00000179256:SMCO3	protein_coding	2.71086	-2.48547	1.79e-21	1.84e-20	Alpha-Other
ENSG00000205628:LINC01446	lincRNA	2.71084	-0.75281	4.09e-09	1.74e-08	Alpha-Other
ENSG00000232680:AC002511.1	lincRNA	2.71081	-2.2511	1.88e-12	1.06e-11	Alpha-Other
ENSG00000167654:ATCAY	protein_coding	2.70429	1.26909	2.93e-23	3.37e-22	Alpha-Other
ENSG00000133488:SEC14L4	protein_coding	2.69561	-0.591592	8.97e-21	8.91e-20	Alpha-Other
ENSG00000222038:POTEJ	protein_coding	2.69245	-3.57968	0.000741244	0.00165625	Alpha-Other
ENSG00000148660:CAMK2G	protein_coding	2.69123	5.32824	1.2e-56	7.17e-55	Alpha-Other
ENSG00000153012:LGI2	protein_coding	2.68022	0.912785	1.73e-13	1.05e-12	Alpha-Other
ENSG00000235688:SNTG2-AS1	antisense	2.67992	1.6624	1.98e-16	1.49e-15	Alpha-Other
ENSG00000129159:KCNC1	protein_coding	2.66846	3.44154	9.14e-73	1.1e-70	Alpha-Other
ENSG00000231272:AL122008.1	sense_intronic	2.6671	-3.47922	6.54e-08	2.47e-07	Alpha-Other
ENSG00000225056:AL121894.1	lincRNA	2.66693	-2.78688	0.00020963	0.000511283	Alpha-Other
ENSG00000075240:GRAMD4	protein_coding	2.66653	4.50469	4.37e-31	7.61e-30	Alpha-Other
ENSG00000274238:AC097478.2	antisense	2.66579	-3.40025	1.27e-05	3.69e-05	Alpha-Other
ENSG00000183117:CSMD1	protein_coding	2.6619	-0.541278	2.77e-05	7.68e-05	Alpha-Other
ENSG00000260585:AL359851.1	lincRNA	2.65102	-1.56773	7.78e-15	5.2e-14	Alpha-Other
ENSG00000171643:S100Z	protein_coding	2.65006	1.01732	7.84e-33	1.49e-31	Alpha-Other
ENSG00000147262:GPR119	protein_coding	2.64881	-2.10599	1.12e-11	5.92e-11	Alpha-Other
ENSG00000101162:TUBB1	protein_coding	2.64857	0.583287	2.43e-17	1.95e-16	Alpha-Other
ENSG00000251191:LINC00589	lincRNA	2.63687	-1.99616	2.65e-06	8.38e-06	Alpha-Other
ENSG00000244541:LINC01213	lincRNA	2.63431	-3.65808	3.16e-06	9.89e-06	Alpha-Other
ENSG00000081818:PCDHB4	protein_coding	2.6335	3.20766	1.01e-71	1.15e-69	Alpha-Other
ENSG00000271824:SMIM32	protein_coding	2.63144	3.83241	9.33e-56	5.38e-54	Alpha-Other
ENSG00000152092:ASTN1	protein_coding	2.63064	0.369966	5.32e-17	4.17e-16	Alpha-Other
ENSG00000249267:LINC00939	lincRNA	2.62754	-1.99139	2.88e-19	2.59e-18	Alpha-Other
ENSG00000273272:U62317.4	lincRNA	2.62656	-1.25968	5.6e-05	0.000148765	Alpha-Other
ENSG00000225434:LINC01504	lincRNA	2.62619	1.72581	3.23e-15	2.23e-14	Alpha-Other
ENSG00000169271:HSPB3	protein_coding	2.62606	0.115278	1.9e-06	6.11e-06	Alpha-Other
ENSG00000105131:EPHX3	protein_coding	2.62566	-0.309618	1.6e-30	2.73e-29	Alpha-Other
ENSG00000101342:TLDC2	protein_coding	2.62399	-1.92832	2.97e-14	1.92e-13	Alpha-Other
ENSG00000002726:AOC1	protein_coding	2.6236	0.531551	6.3e-09	2.63e-08	Alpha-Other
ENSG00000231993:EP300-AS1	antisense	2.61777	-2.50739	3.5e-15	2.41e-14	Alpha-Other
ENSG00000150630:VEGFC	protein_coding	2.61729	1.89196	8.62e-16	6.21e-15	Alpha-Other
ENSG00000138378:STAT4	protein_coding	2.61643	2.75041	9.3e-103	3.23e-100	Alpha-Other
ENSG00000215595:C20orf202	protein_coding	2.61414	-1.94271	1.18e-21	1.22e-20	Alpha-Other
ENSG00000182890:GLUD2	protein_coding	2.60926	-1.23452	2.98e-36	6.71e-35	Alpha-Other
ENSG00000124440:HIF3A	protein_coding	2.60883	-0.277402	4.58e-14	2.9e-13	Alpha-Other
ENSG00000129116:PALLD	protein_coding	2.60137	7.17184	3.07e-138	3.98e-135	Alpha-Other
ENSG00000129596:CDO1	protein_coding	2.59625	2.78302	1.64e-36	3.71e-35	Alpha-Other
ENSG00000233834:AC005083.1	processed_transcript	2.59492	3.00225	1.17e-70	1.32e-68	Alpha-Other
ENSG00000154485:MMP21	protein_coding	2.59016	-2.11241	1.88e-17	1.52e-16	Alpha-Other
ENSG00000197046:SIGLEC15	protein_coding	2.58393	1.40443	1.19e-23	1.4e-22	Alpha-Other
ENSG00000254573:AP004550.1	lincRNA	2.58375	-3.04223	5.95e-05	0.000157389	Alpha-Other
ENSG00000179082:C9orf106	lincRNA	2.58361	-0.0215069	2.61e-33	5.08e-32	Alpha-Other
ENSG00000235034:C19orf81	protein_coding	2.58294	3.38587	7.14e-44	2.35e-42	Alpha-Other
ENSG00000244040:IL12A-AS1	antisense	2.57894	-1.48927	4.99e-10	2.29e-09	Alpha-Other
ENSG00000135424:ITGA7	protein_coding	2.57885	0.378083	2.8e-27	4.01e-26	Alpha-Other
ENSG00000248712:CCDC153	protein_coding	2.57494	2.59029	7.39e-47	2.75e-45	Alpha-Other
ENSG00000277399:GPR179	protein_coding	2.57162	-3.60349	1.45e-05	4.2e-05	Alpha-Other
ENSG00000171522:PTGER4	protein_coding	2.5677	2.11406	7.56e-50	3.28e-48	Alpha-Other
ENSG00000106571:GLI3	protein_coding	2.56465	1.88171	5.59e-33	1.07e-31	Alpha-Other
ENSG00000183098:GPC6	protein_coding	2.56083	4.63727	6.65e-38	1.62e-36	Alpha-Other
ENSG00000221946:FXYD7	protein_coding	2.5591	-3.56152	5.53e-07	1.89e-06	Alpha-Other
ENSG00000171385:KCND3	protein_coding	2.5556	3.75152	2e-30	3.39e-29	Alpha-Other
ENSG00000174827:PDZK1	protein_coding	2.55477	4.26484	3.14e-18	2.67e-17	Alpha-Other
ENSG00000248538:AC022784.1	lincRNA	2.55413	-0.681559	2.6e-33	5.07e-32	Alpha-Other
ENSG00000205786:LINC01531	lincRNA	2.54734	-2.45912	3.33e-08	1.29e-07	Alpha-Other
ENSG00000132932:ATP8A2	protein_coding	2.54157	0.828904	3.89e-15	2.67e-14	Alpha-Other
ENSG00000168481:LGI3	protein_coding	2.5342	2.41281	1.02e-35	2.23e-34	Alpha-Other
ENSG00000254561:AP003393.1	antisense	2.53128	-3.07564	7.08e-06	2.13e-05	Alpha-Other
ENSG00000279949:AC022784.6	lincRNA	2.52819	-3.34935	4.28e-08	1.64e-07	Alpha-Other
ENSG00000150995:ITPR1	protein_coding	2.5264	4.74869	4.71e-111	2.11e-108	Alpha-Other
ENSG00000021852:C8B	protein_coding	2.51653	-1.595	5.87e-05	0.000155526	Alpha-Other
ENSG00000235663:SAPCD1-AS1	antisense	2.51627	2.61653	2.54e-32	4.7e-31	Alpha-Other
ENSG00000242048:AC093583.1	processed_transcript	2.51542	-2.86865	5e-10	2.29e-09	Alpha-Other
ENSG00000100373:UPK3A	protein_coding	2.51403	-0.345846	2.81e-33	5.45e-32	Alpha-Other
ENSG00000248469:AC139491.1	antisense	2.50821	-3.15896	5.24e-06	1.6e-05	Alpha-Other
ENSG00000273820:USP27X	protein_coding	2.50777	3.16423	4.23e-65	3.76e-63	Alpha-Other
ENSG00000132464:ENAM	protein_coding	2.50693	2.21778	3.62e-55	2.02e-53	Alpha-Other
ENSG00000272425:AC009902.3	lincRNA	2.50673	-3.13794	7.06e-08	2.66e-07	Alpha-Other
ENSG00000092377:TBL1Y	protein_coding	2.50455	-0.902535	2.08e-19	1.88e-18	Alpha-Other
ENSG00000110324:IL10RA	protein_coding	2.50426	1.74082	1.1e-59	7.62e-58	Alpha-Other
ENSG00000273906:AC011297.1	sense_intronic	2.50181	0.689896	4.71e-35	1e-33	Alpha-Other
ENSG00000125675:GRIA3	protein_coding	2.50018	5.12931	5.6e-52	2.72e-50	Alpha-Other
ENSG00000245750:DRAIC	lincRNA	2.49754	1.33115	2.28e-22	2.48e-21	Alpha-Other
ENSG00000117155:SSX2IP	protein_coding	2.49037	5.81953	3.2e-97	9.1e-95	Alpha-Other
ENSG00000108576:SLC6A4	protein_coding	2.48711	2.66622	7.91e-20	7.38e-19	Alpha-Other
ENSG00000147481:SNTG1	protein_coding	2.48592	3.77216	1.88e-39	4.93e-38	Alpha-Other
ENSG00000100351:GRAP2	protein_coding	2.48392	-0.0662051	8.05e-20	7.5e-19	Alpha-Other
ENSG00000029993:HMGB3	protein_coding	2.48094	6.57434	3.5e-72	4.1e-70	Alpha-Other
ENSG00000261115:TMEM178B	protein_coding	2.48047	3.94591	1.4e-57	8.78e-56	Alpha-Other
ENSG00000225180:PVALEF	protein_coding	2.4757	-3.87717	0.00387128	0.00766296	Alpha-Other
ENSG00000185988:PLK5	protein_coding	2.46988	-3.96624	0.00107067	0.00232932	Alpha-Other
ENSG00000285852:AL353147.1	bidirectional_promoter_lncRNA	2.46965	-3.52152	5.92e-06	1.8e-05	Alpha-Other
ENSG00000272944:AC079834.2	antisense	2.46116	-2.24819	9.13e-18	7.53e-17	Alpha-Other
ENSG00000172519:OR10H5	protein_coding	2.45652	-1.82594	1.27e-16	9.71e-16	Alpha-Other
ENSG00000253924:AC103831.1	lincRNA	2.45195	-1.87977	1.93e-17	1.56e-16	Alpha-Other
ENSG00000268518:AC020909.2	lincRNA	2.44994	-2.77139	2.93e-07	1.04e-06	Alpha-Other
ENSG00000185338:SOCS1	protein_coding	2.4455	5.36252	1.62e-15	1.14e-14	Alpha-Other
ENSG00000228812:LAMA5-AS1	antisense	2.44193	2.39678	7.66e-14	4.78e-13	Alpha-Other
ENSG00000143786:CNIH3	protein_coding	2.44057	2.94788	1.36e-51	6.49e-50	Alpha-Other
ENSG00000159618:ADGRG5	protein_coding	2.43998	-1.04347	8.58e-14	5.32e-13	Alpha-Other
ENSG00000011332:DPF1	protein_coding	2.43813	0.810795	1.44e-49	6.13e-48	Alpha-Other
ENSG00000198797:BRINP2	protein_coding	2.43543	-2.4568	1.41e-11	7.39e-11	Alpha-Other
ENSG00000041515:MYO16	protein_coding	2.4339	1.3692	1.88e-42	5.87e-41	Alpha-Other
ENSG00000243550:LINC01214	lincRNA	2.42237	0.0423519	7.24e-13	4.2e-12	Alpha-Other
ENSG00000082175:PGR	protein_coding	2.41891	4.53935	6.38e-48	2.49e-46	Alpha-Other
ENSG00000005189:REXO5	protein_coding	2.41675	1.57025	2.78e-31	4.89e-30	Alpha-Other
ENSG00000227911:LINC02344	lincRNA	2.41374	-2.7228	5.39e-15	3.66e-14	Alpha-Other
ENSG00000250448:AC092335.1	antisense	2.41345	-3.84632	0.000147477	0.000368747	Alpha-Other
ENSG00000179097:HTR1F	protein_coding	2.40766	3.45968	1.02e-35	2.23e-34	Alpha-Other
ENSG00000100433:KCNK10	protein_coding	2.40717	0.467474	8.73e-23	9.71e-22	Alpha-Other
ENSG00000109272:PF4V1	protein_coding	2.40419	-1.83014	3.53e-08	1.37e-07	Alpha-Other
ENSG00000233332:AL122008.3	antisense	2.39694	-0.435364	4.23e-24	5.12e-23	Alpha-Other
ENSG00000257194:AC126178.1	lincRNA	2.39625	-2.4533	8.25e-11	4.05e-10	Alpha-Other
ENSG00000211445:GPX3	protein_coding	2.39563	8.57543	6.87e-34	1.37e-32	Alpha-Other
ENSG00000138152:BTBD16	protein_coding	2.39388	0.0446085	1.28e-16	9.78e-16	Alpha-Other
ENSG00000182327:GLTPD2	protein_coding	2.39361	-0.0846081	2.31e-23	2.67e-22	Alpha-Other
ENSG00000230470:AL078645.1	sense_intronic	2.39072	-3.63587	0.00181103	0.00379029	Alpha-Other
ENSG00000271148:AC023762.1	lincRNA	2.38917	-3.99451	0.00388153	0.00767998	Alpha-Other
ENSG00000165269:AQP7	protein_coding	2.3889	2.42606	2.38e-21	2.43e-20	Alpha-Other
ENSG00000234753:FOXP4-AS1	antisense	2.3885	2.17462	7.39e-26	9.82e-25	Alpha-Other
ENSG00000127831:VIL1	protein_coding	2.38828	4.39375	1.03e-49	4.44e-48	Alpha-Other
ENSG00000174950:CD164L2	protein_coding	2.38287	-1.55466	2.2e-18	1.89e-17	Alpha-Other
ENSG00000105355:PLIN3	protein_coding	2.37712	6.20635	5.52e-51	2.56e-49	Alpha-Other
ENSG00000122574:WIPF3	protein_coding	2.37219	2.32759	3.39e-32	6.24e-31	Alpha-Other
ENSG00000162039:MEIOB	protein_coding	2.36932	-1.6943	4.63e-08	1.77e-07	Alpha-Other
ENSG00000204653:ASPDH	protein_coding	2.36851	2.64589	4.53e-14	2.87e-13	Alpha-Other
ENSG00000133116:KL	protein_coding	2.36692	3.40961	1.81e-21	1.86e-20	Alpha-Other
ENSG00000130643:CALY	protein_coding	2.36291	6.87575	6.94e-40	1.87e-38	Alpha-Other
ENSG00000089199:CHGB	protein_coding	2.35988	11.8342	1.42e-23	1.67e-22	Alpha-Other
ENSG00000102181:CD99L2	protein_coding	2.35789	5.36453	1.05e-53	5.53e-52	Alpha-Other
ENSG00000281664:LINC00538	lincRNA	2.35433	-3.03986	4.39e-09	1.86e-08	Alpha-Other
ENSG00000079393:DUSP13	protein_coding	2.34783	-1.88493	3e-06	9.39e-06	Alpha-Other
ENSG00000285918:AC092376.3	antisense	2.34331	-3.41656	1e-07	3.71e-07	Alpha-Other
ENSG00000165995:CACNB2	protein_coding	2.34027	3.99215	1.57e-106	6.4e-104	Alpha-Other
ENSG00000254333:NDST1-AS1	lincRNA	2.33849	-1.19524	3.5e-09	1.5e-08	Alpha-Other
ENSG00000157600:TMEM164	protein_coding	2.3371	4.02319	1.3e-86	2.78e-84	Alpha-Other
ENSG00000112245:PTP4A1	protein_coding	2.33408	-2.25319	9.01e-07	3.02e-06	Alpha-Other
ENSG00000137726:FXYD6	protein_coding	2.33408	6.0858	1.02e-23	1.21e-22	Alpha-Other
ENSG00000170153:RNF150	protein_coding	2.32864	3.81704	1.13e-52	5.67e-51	Alpha-Other
ENSG00000085465:OVGP1	protein_coding	2.32478	-1.31924	1.69e-13	1.03e-12	Alpha-Other
ENSG00000253853:AC246817.1	lincRNA	2.32435	-2.0504	9.19e-10	4.13e-09	Alpha-Other
ENSG00000164742:ADCY1	protein_coding	2.32365	4.41276	3.37e-22	3.61e-21	Alpha-Other
ENSG00000115590:IL1R2	protein_coding	2.31761	1.80234	1.65e-06	5.37e-06	Alpha-Other
ENSG00000235578:AC007731.2	lincRNA	2.31597	-1.05832	2.42e-16	1.81e-15	Alpha-Other
ENSG00000258216:AC009522.1	lincRNA	2.31488	-0.962799	2.94e-22	3.16e-21	Alpha-Other
ENSG00000120645:IQSEC3	protein_coding	2.3146	3.42505	4.73e-51	2.21e-49	Alpha-Other
ENSG00000257718:CPNE8-AS1	antisense	2.31329	0.583262	2.73e-31	4.82e-30	Alpha-Other
ENSG00000240423:LINC00636	lincRNA	2.30938	-2.21224	1.16e-05	3.38e-05	Alpha-Other
ENSG00000187398:LUZP2	protein_coding	2.30355	-0.187405	7.77e-11	3.82e-10	Alpha-Other
ENSG00000158113:LRRC43	protein_coding	2.29522	-1.77957	3.93e-26	5.29e-25	Alpha-Other
ENSG00000173542:MOB1B	protein_coding	2.29377	5.88437	4.2e-60	3.01e-58	Alpha-Other
ENSG00000118985:ELL2	protein_coding	2.29242	7.06922	1.63e-44	5.48e-43	Alpha-Other
ENSG00000269524:AC245052.7	lincRNA	2.29031	-3.36768	0.00350617	0.00700092	Alpha-Other
ENSG00000128268:MGAT3	protein_coding	2.28563	-0.105128	4.7e-24	5.66e-23	Alpha-Other
ENSG00000260230:FRRS1L	protein_coding	2.28442	4.99743	4.21e-42	1.29e-40	Alpha-Other
ENSG00000110148:CCKBR	protein_coding	2.2842	1.7589	3.5e-18	2.96e-17	Alpha-Other
ENSG00000250230:AP002754.1	lincRNA	2.27873	-2.59597	1.58e-09	6.96e-09	Alpha-Other
ENSG00000263331:AC008551.1	antisense	2.27724	-2.70074	9.83e-11	4.79e-10	Alpha-Other
ENSG00000248599:AC018781.1	lincRNA	2.27666	-2.36972	1.14e-08	4.62e-08	Alpha-Other
ENSG00000113248:PCDHB15	protein_coding	2.26755	1.41642	1.94e-57	1.21e-55	Alpha-Other
ENSG00000186191:BPIFB4	protein_coding	2.26469	-3.63676	0.000180391	0.000444697	Alpha-Other
ENSG00000162621:LRRC53	protein_coding	2.26362	-3.27456	0.00276902	0.005623	Alpha-Other
ENSG00000185352:HS6ST3	protein_coding	2.26205	4.45139	8.02e-44	2.63e-42	Alpha-Other
ENSG00000241388:HNF1A-AS1	processed_transcript	2.26043	4.68266	2.99e-25	3.84e-24	Alpha-Other
ENSG00000112379:ARFGEF3	protein_coding	2.26008	7.44353	3.26e-53	1.69e-51	Alpha-Other
ENSG00000107147:KCNT1	protein_coding	2.25808	-1.80925	8.21e-09	3.39e-08	Alpha-Other
ENSG00000057593:F7	protein_coding	2.25768	-0.296366	1.14e-15	8.18e-15	Alpha-Other
ENSG00000197558:SSPO	protein_coding	2.25651	-1.02998	5.99e-23	6.74e-22	Alpha-Other
ENSG00000070019:GUCY2C	protein_coding	2.25097	-2.79434	3.88e-08	1.5e-07	Alpha-Other
ENSG00000259124:AC008050.1	lincRNA	2.25065	-2.3703	3.99e-11	2.01e-10	Alpha-Other
ENSG00000285841:AC005692.3	lincRNA	2.24744	-0.559909	1.89e-11	9.81e-11	Alpha-Other
ENSG00000103154:NECAB2	protein_coding	2.24105	2.76987	3.22e-25	4.12e-24	Alpha-Other
ENSG00000264031:ABHD15-AS1	antisense	2.23928	-2.48027	3.01e-17	2.4e-16	Alpha-Other
ENSG00000164344:KLKB1	protein_coding	2.23604	1.86672	3.91e-13	2.31e-12	Alpha-Other
ENSG00000224417:AL606970.1	sense_intronic	2.23372	2.07361	7.02e-29	1.09e-27	Alpha-Other
ENSG00000184489:PTP4A3	protein_coding	2.23332	6.10332	5.76e-34	1.16e-32	Alpha-Other
ENSG00000223942:AL590302.1	sense_intronic	2.23209	1.66161	5.67e-27	7.99e-26	Alpha-Other
ENSG00000256006:AC084117.1	sense_intronic	2.23059	-3.99669	0.00160618	0.00338926	Alpha-Other
ENSG00000003987:MTMR7	protein_coding	2.22813	4.47031	3.37e-64	2.92e-62	Alpha-Other
ENSG00000151224:MAT1A	protein_coding	2.22769	1.62684	7.92e-14	4.93e-13	Alpha-Other
ENSG00000239911:PRKAG2-AS1	antisense	2.22029	4.67696	4.08e-33	7.84e-32	Alpha-Other
ENSG00000120885:CLU	protein_coding	2.22011	10.6022	2.63e-104	1e-101	Alpha-Other
ENSG00000160951:PTGER1	protein_coding	2.21934	0.636252	4.54e-20	4.3e-19	Alpha-Other
ENSG00000248132:LINC02101	lincRNA	2.21707	-0.673728	4.61e-28	6.9e-27	Alpha-Other
ENSG00000272592:AL451049.1	antisense	2.21585	-2.81385	7.57e-07	2.55e-06	Alpha-Other
ENSG00000132465:JCHAIN	protein_coding	2.21146	-2.87033	4.77e-06	1.46e-05	Alpha-Other
ENSG00000116667:C1orf21	protein_coding	2.21046	3.84729	1.43e-35	3.11e-34	Alpha-Other
ENSG00000040731:CDH10	protein_coding	2.20909	3.39947	9.86e-43	3.11e-41	Alpha-Other
ENSG00000188766:SPRED3	protein_coding	2.20337	3.11896	5.37e-33	1.03e-31	Alpha-Other
ENSG00000281832:LINC00602	lincRNA	2.20326	-0.601411	5.93e-18	4.94e-17	Alpha-Other
ENSG00000230205:AL359382.1	lincRNA	2.20316	-3.99415	0.00460026	0.00896499	Alpha-Other
ENSG00000018236:CNTN1	protein_coding	2.19959	6.23385	4.72e-51	2.21e-49	Alpha-Other
ENSG00000227502:LINC01268	lincRNA	2.19899	-1.60964	1.83e-13	1.11e-12	Alpha-Other
ENSG00000285572:AL136441.1	lincRNA	2.19772	-3.21313	0.000841044	0.00186316	Alpha-Other
ENSG00000189056:RELN	protein_coding	2.19084	-1.67633	0.00706073	0.0133166	Alpha-Other
ENSG00000139874:SSTR1	protein_coding	2.18809	3.72263	2.18e-48	8.78e-47	Alpha-Other
ENSG00000147724:FAM135B	protein_coding	2.18748	1.65162	1.55e-43	5.04e-42	Alpha-Other
ENSG00000119698:PPP4R4	protein_coding	2.18178	1.63719	2.57e-41	7.55e-40	Alpha-Other
ENSG00000186714:CCDC73	protein_coding	2.18176	-1.85613	2.67e-10	1.25e-09	Alpha-Other
ENSG00000172554:SNTG2	protein_coding	2.17822	1.12895	1.53e-24	1.91e-23	Alpha-Other
ENSG00000235020:AL390783.1	processed_transcript	2.17726	-0.284078	6.44e-26	8.61e-25	Alpha-Other
ENSG00000183837:PNMA3	protein_coding	2.17513	-0.283976	1.8e-12	1.01e-11	Alpha-Other
ENSG00000115598:IL1RL2	protein_coding	2.17246	-0.460173	8.93e-15	5.95e-14	Alpha-Other
ENSG00000174326:SLC16A11	protein_coding	2.1689	1.15014	6.35e-30	1.04e-28	Alpha-Other
ENSG00000135919:SERPINE2	protein_coding	2.16509	6.4348	1.43e-28	2.2e-27	Alpha-Other
ENSG00000267605:AC016590.1	antisense	2.16352	-1.86405	2.13e-16	1.61e-15	Alpha-Other
ENSG00000267659:LINC01482	lincRNA	2.16067	-3.96339	0.000787209	0.00175139	Alpha-Other
ENSG00000228016:RAPGEF4-AS1	antisense	2.1586	-2.24267	1.84e-16	1.39e-15	Alpha-Other
ENSG00000237803:LINC00211	lincRNA	2.15591	-2.93682	5.33e-07	1.83e-06	Alpha-Other
ENSG00000236936:AL031005.1	antisense	2.15423	-1.77655	1.74e-19	1.59e-18	Alpha-Other
ENSG00000153707:PTPRD	protein_coding	2.14925	1.95395	1.13e-25	1.48e-24	Alpha-Other
ENSG00000182230:FAM153B	protein_coding	2.14195	1.39574	4.95e-25	6.28e-24	Alpha-Other
ENSG00000172367:PDZD3	protein_coding	2.1388	-2.49836	1.75e-06	5.66e-06	Alpha-Other
ENSG00000154162:CDH12	protein_coding	2.1371	-0.143369	7.91e-13	4.57e-12	Alpha-Other
ENSG00000179673:RPRML	protein_coding	2.13583	-2.71134	1.08e-06	3.57e-06	Alpha-Other
ENSG00000181123:AC004832.1	antisense	2.13576	1.96677	3.38e-11	1.72e-10	Alpha-Other
ENSG00000144583:MARCH4	protein_coding	2.13562	2.68536	2.19e-62	1.73e-60	Alpha-Other
ENSG00000141639:MAPK4	protein_coding	2.13092	2.49847	7.8e-13	4.51e-12	Alpha-Other
ENSG00000145934:TENM2	protein_coding	2.13089	1.29902	1.03e-21	1.07e-20	Alpha-Other
ENSG00000168792:ABHD15	protein_coding	2.12778	4.69419	7.18e-50	3.13e-48	Alpha-Other
ENSG00000006611:USH1C	protein_coding	2.12318	5.03185	2.85e-58	1.86e-56	Alpha-Other
ENSG00000261514:LINC01976	lincRNA	2.12201	1.42163	7.69e-09	3.19e-08	Alpha-Other
ENSG00000244558:KCNK15-AS1	antisense	2.1205	-2.45172	3.03e-05	8.36e-05	Alpha-Other
ENSG00000173612:GPRC6A	protein_coding	2.11775	-2.85181	8.95e-09	3.68e-08	Alpha-Other
ENSG00000070031:SCT	protein_coding	2.1168	1.10698	1.23e-10	5.97e-10	Alpha-Other
ENSG00000204970:PCDHA1	protein_coding	2.11144	-0.861192	1.52e-14	9.98e-14	Alpha-Other
ENSG00000105767:CADM4	protein_coding	2.10869	3.10353	1.94e-61	1.44e-59	Alpha-Other
ENSG00000273650:AC100793.4	lincRNA	2.10862	-3.70791	0.000194756	0.000477082	Alpha-Other
ENSG00000203727:SAMD5	protein_coding	2.10845	4.56299	5.94e-30	9.73e-29	Alpha-Other
ENSG00000232354:VIPR1-AS1	antisense	2.10535	-3.56686	5.42e-05	0.000144431	Alpha-Other
ENSG00000095637:SORBS1	protein_coding	2.10525	2.60823	2.46e-42	7.66e-41	Alpha-Other
ENSG00000179399:GPC5	protein_coding	2.10226	-3.5404	0.00289887	0.00587083	Alpha-Other
ENSG00000162804:SNED1	protein_coding	2.10199	2.56987	1.58e-23	1.85e-22	Alpha-Other
ENSG00000137691:CFAP300	protein_coding	2.10072	2.59291	8.62e-41	2.47e-39	Alpha-Other
ENSG00000272774:AC112219.2	lincRNA	2.09883	-2.5408	1.24e-06	4.07e-06	Alpha-Other
ENSG00000100170:SLC5A1	protein_coding	2.09771	3.25151	3.37e-21	3.41e-20	Alpha-Other
ENSG00000134317:GRHL1	protein_coding	2.09752	2.76372	5.9e-46	2.12e-44	Alpha-Other
ENSG00000285680:AL355481.1	antisense	2.09364	-3.27532	0.00148553	0.00315373	Alpha-Other
ENSG00000267484:AC027319.1	antisense	2.09284	-2.52138	7.5e-09	3.11e-08	Alpha-Other
ENSG00000228799:LINC01939	lincRNA	2.09072	-3.60859	0.0266221	0.0446758	Alpha-Other
ENSG00000224965:LINC02586	antisense	2.09032	-1.88752	6.11e-13	3.56e-12	Alpha-Other
ENSG00000130037:KCNA5	protein_coding	2.08956	3.97067	7.66e-47	2.85e-45	Alpha-Other
ENSG00000253741:LNCOC1	antisense	2.08575	-1.82797	7.11e-10	3.22e-09	Alpha-Other
ENSG00000171951:SCG2	protein_coding	2.08023	10.0562	2.86e-51	1.35e-49	Alpha-Other
ENSG00000276409:CCL14	protein_coding	2.0776	-2.8772	0.00140791	0.00299969	Alpha-Other
ENSG00000113211:PCDHB6	protein_coding	2.07391	0.1478	4.02e-22	4.28e-21	Alpha-Other
ENSG00000113739:STC2	protein_coding	2.07213	4.29711	2.54e-20	2.45e-19	Alpha-Other
ENSG00000230628:AL160408.3	lincRNA	2.07115	-2.61129	6.67e-07	2.26e-06	Alpha-Other
ENSG00000168070:MAJIN	protein_coding	2.06897	-1.95676	1.54e-12	8.73e-12	Alpha-Other
ENSG00000128310:GALR3	protein_coding	2.06874	-2.71617	3.5e-09	1.49e-08	Alpha-Other
ENSG00000261618:LINC02605	lincRNA	2.06824	1.05765	4.1e-08	1.58e-07	Alpha-Other
ENSG00000188517:COL25A1	protein_coding	2.06738	-2.98193	3.98e-06	1.23e-05	Alpha-Other
ENSG00000163536:SERPINI1	protein_coding	2.06687	5.60809	4.21e-43	1.34e-41	Alpha-Other
ENSG00000285744:AC083837.1	bidirectional_promoter_lncRNA	2.06663	0.453813	1.17e-07	4.3e-07	Alpha-Other
ENSG00000113805:CNTN3	protein_coding	2.06616	1.23366	6.98e-47	2.61e-45	Alpha-Other
ENSG00000214491:SEC14L6	protein_coding	2.06373	1.83706	4.92e-15	3.35e-14	Alpha-Other
ENSG00000166796:LDHC	protein_coding	2.0579	0.178056	0.0025305	0.00517427	Alpha-Other
ENSG00000170786:SDR16C5	protein_coding	2.05757	0.00642686	4.89e-05	0.000131044	Alpha-Other
ENSG00000223802:CERS1	protein_coding	2.0566	1.35016	1.33e-19	1.22e-18	Alpha-Other
ENSG00000166126:AMN	protein_coding	2.05634	1.49768	3.88e-07	1.35e-06	Alpha-Other
ENSG00000131979:GCH1	protein_coding	2.05383	6.20534	4.02e-81	6.84e-79	Alpha-Other
ENSG00000233064:AL136307.1	lincRNA	2.05364	-2.00621	5e-12	2.72e-11	Alpha-Other
ENSG00000196242:OR2C3	protein_coding	2.05336	-3.18851	4.95e-06	1.52e-05	Alpha-Other
ENSG00000116254:CHD5	protein_coding	2.0509	2.08355	5.34e-19	4.76e-18	Alpha-Other
ENSG00000283128:AC009403.2	processed_transcript	2.0506	-1.76675	1.52e-15	1.08e-14	Alpha-Other
ENSG00000109956:B3GAT1	protein_coding	2.04943	0.26218	1.53e-16	1.16e-15	Alpha-Other
ENSG00000253604:AC131254.2	lincRNA	2.04827	-3.60884	0.0256082	0.0431233	Alpha-Other
ENSG00000079156:OSBPL6	protein_coding	2.04826	3.31157	5.97e-37	1.37e-35	Alpha-Other
ENSG00000185339:TCN2	protein_coding	2.04693	3.01803	8.22e-28	1.22e-26	Alpha-Other
ENSG00000241163:LINC00877	lincRNA	2.04591	2.00802	6.51e-27	9.13e-26	Alpha-Other
ENSG00000136883:KIF12	protein_coding	2.04497	5.17614	7.64e-15	5.12e-14	Alpha-Other
ENSG00000233415:AL133419.1	lincRNA	2.04489	2.01066	1.21e-12	6.92e-12	Alpha-Other
ENSG00000265494:AC005304.2	lincRNA	2.04211	-3.63819	0.013202	0.0236452	Alpha-Other
ENSG00000181773:GPR3	protein_coding	2.04077	-0.212492	2.3e-16	1.73e-15	Alpha-Other
ENSG00000165966:PDZRN4	protein_coding	2.03821	-1.25211	1.63e-08	6.55e-08	Alpha-Other
ENSG00000184895:SRY	protein_coding	2.03691	0.718399	1.6e-14	1.05e-13	Alpha-Other
ENSG00000113212:PCDHB7	protein_coding	2.03063	0.702994	3.39e-23	3.88e-22	Alpha-Other
ENSG00000267606:AC006116.9	lincRNA	2.03006	-3.71794	0.00126723	0.00272163	Alpha-Other
ENSG00000154447:SH3RF1	protein_coding	2.02026	4.54436	5.5e-36	1.23e-34	Alpha-Other
ENSG00000239572:AC108749.1	lincRNA	2.01781	1.70107	4.62e-26	6.2e-25	Alpha-Other
ENSG00000131697:NPHP4	protein_coding	2.01753	2.9929	4.57e-30	7.54e-29	Alpha-Other
ENSG00000231170:AC002451.1	processed_transcript	2.01631	2.5156	2.47e-15	1.72e-14	Alpha-Other
ENSG00000169031:COL4A3	protein_coding	2.01599	-1.64328	2.75e-06	8.67e-06	Alpha-Other
ENSG00000135218:CD36	protein_coding	2.01544	4.74647	1.67e-09	7.32e-09	Alpha-Other
ENSG00000188158:NHS	protein_coding	2.01307	1.00926	1.39e-18	1.2e-17	Alpha-Other
ENSG00000173281:PPP1R3B	protein_coding	2.00681	3.69907	4.83e-24	5.81e-23	Alpha-Other
ENSG00000144460:NYAP2	protein_coding	2.00418	1.37194	8.76e-49	3.62e-47	Alpha-Other
ENSG00000271761:AL021368.1	lincRNA	1.99944	-0.912456	1.88e-25	2.44e-24	Alpha-Other
ENSG00000170775:GPR37	protein_coding	1.99721	1.45863	5.77e-17	4.52e-16	Alpha-Other
ENSG00000149927:DOC2A	protein_coding	1.99643	-0.335801	8.12e-14	5.05e-13	Alpha-Other
ENSG00000187210:GCNT1	protein_coding	1.9952	5.17473	2.59e-60	1.87e-58	Alpha-Other
ENSG00000053438:NNAT	protein_coding	1.99393	-0.627891	3.57e-07	1.25e-06	Alpha-Other
ENSG00000188107:EYS	protein_coding	1.98931	1.85378	6.49e-13	3.78e-12	Alpha-Other
ENSG00000103187:COTL1	protein_coding	1.98875	6.41417	5.51e-43	1.75e-41	Alpha-Other
ENSG00000205740:AL359878.1	processed_transcript	1.98422	-0.759127	7.75e-23	8.66e-22	Alpha-Other
ENSG00000100285:NEFH	protein_coding	1.98176	1.58309	1.35e-33	2.66e-32	Alpha-Other
ENSG00000152223:EPG5	protein_coding	1.98169	4.22516	2.17e-56	1.28e-54	Alpha-Other
ENSG00000166573:GALR1	protein_coding	1.97603	0.10403	4.87e-06	1.49e-05	Alpha-Other
ENSG00000119973:PRLHR	protein_coding	1.97194	2.02361	1.25e-15	8.91e-15	Alpha-Other
ENSG00000111218:PRMT8	protein_coding	1.97106	-2.80612	0.000924753	0.00203409	Alpha-Other
ENSG00000104432:IL7	protein_coding	1.97017	0.871437	9.34e-21	9.27e-20	Alpha-Other
ENSG00000261235:AC092142.1	antisense	1.96671	-3.18669	0.000797621	0.00177226	Alpha-Other
ENSG00000119508:NR4A3	protein_coding	1.96456	1.02464	3.27e-16	2.43e-15	Alpha-Other
ENSG00000178796:RIIAD1	protein_coding	1.96409	4.88677	1.16e-22	1.29e-21	Alpha-Other
ENSG00000144395:CCDC150	protein_coding	1.96376	1.58402	9.9e-44	3.24e-42	Alpha-Other
ENSG00000185052:SLC24A3	protein_coding	1.96125	-0.329922	1.64e-14	1.07e-13	Alpha-Other
ENSG00000265091:AP001496.2	lincRNA	1.96103	-2.67895	6.32e-11	3.13e-10	Alpha-Other
ENSG00000171132:PRKCE	protein_coding	1.96001	3.81659	1.78e-149	3.19e-146	Alpha-Other
ENSG00000274128:AC027807.2	sense_intronic	1.95719	-3.67881	0.00326572	0.00655733	Alpha-Other
ENSG00000146215:CRIP3	protein_coding	1.95657	1.50462	5.22e-11	2.61e-10	Alpha-Other
ENSG00000268673:AC004597.1	lincRNA	1.95432	0.95867	2.98e-05	8.23e-05	Alpha-Other
ENSG00000188219:POTEE	protein_coding	1.95369	-3.999	0.00657649	0.0124689	Alpha-Other
ENSG00000272727:LINC02266	lincRNA	1.9512	1.54737	1.73e-26	2.36e-25	Alpha-Other
ENSG00000254343:AC091563.1	lincRNA	1.94972	-0.387966	2.43e-13	1.46e-12	Alpha-Other
ENSG00000107742:SPOCK2	protein_coding	1.9483	1.05776	2.11e-10	9.99e-10	Alpha-Other
ENSG00000167549:CORO6	protein_coding	1.94693	-1.55576	2.97e-15	2.05e-14	Alpha-Other
ENSG00000259690:AC107980.1	sense_intronic	1.94589	0.978804	1.06e-20	1.05e-19	Alpha-Other
ENSG00000185002:RFX6	protein_coding	1.94437	5.77809	7.34e-47	2.73e-45	Alpha-Other
ENSG00000111846:GCNT2	protein_coding	1.94214	2.08615	3.13e-47	1.19e-45	Alpha-Other
ENSG00000259708:AC090607.3	antisense	1.94168	-3.10039	0.00177252	0.00371604	Alpha-Other
ENSG00000178965:ERICH3	protein_coding	1.94066	1.08508	1.15e-12	6.56e-12	Alpha-Other
ENSG00000173567:ADGRF3	protein_coding	1.93899	-0.526201	4.42e-10	2.03e-09	Alpha-Other
ENSG00000151692:RNF144A	protein_coding	1.93788	2.44732	1.33e-09	5.87e-09	Alpha-Other
ENSG00000213199:ASIC3	protein_coding	1.93485	0.461475	2.99e-33	5.78e-32	Alpha-Other
ENSG00000187889:FYB2	protein_coding	1.93472	2.65745	8.22e-21	8.19e-20	Alpha-Other
ENSG00000286147:AC092445.1	lincRNA	1.9335	-0.0695025	5.16e-24	6.2e-23	Alpha-Other
ENSG00000231249:ITPR1-DT	antisense	1.93213	-0.496031	2.84e-25	3.66e-24	Alpha-Other
ENSG00000266744:AC005304.3	lincRNA	1.92922	-1.42233	3.87e-15	2.65e-14	Alpha-Other
ENSG00000141431:ASXL3	protein_coding	1.9246	2.45701	2.25e-19	2.04e-18	Alpha-Other
ENSG00000157542:KCNJ6	protein_coding	1.92444	6.31128	9e-66	8.35e-64	Alpha-Other
ENSG00000198650:TAT	protein_coding	1.9225	-1.88461	1.12e-10	5.43e-10	Alpha-Other
ENSG00000119946:CNNM1	protein_coding	1.92221	3.39085	5.64e-82	1.02e-79	Alpha-Other
ENSG00000167476:JSRP1	protein_coding	1.92102	4.6226	8.56e-20	7.97e-19	Alpha-Other
ENSG00000171560:FGA	protein_coding	1.91914	4.13863	0.0310066	0.0512981	Alpha-Other
ENSG00000273301:AC016717.2	lincRNA	1.9184	1.36128	1.18e-21	1.23e-20	Alpha-Other
ENSG00000169122:FAM110B	protein_coding	1.91764	3.68533	4.76e-61	3.51e-59	Alpha-Other
ENSG00000115604:IL18R1	protein_coding	1.91654	-0.236225	1.79e-05	5.09e-05	Alpha-Other
ENSG00000249109:AC140125.2	antisense	1.9158	-3.05532	5.32e-05	0.000142039	Alpha-Other
ENSG00000147082:CCNB3	protein_coding	1.91487	-0.45015	1.72e-20	1.67e-19	Alpha-Other
ENSG00000160867:FGFR4	protein_coding	1.91309	2.66538	6.47e-12	3.5e-11	Alpha-Other
ENSG00000283235:AC139493.2	processed_transcript	1.90961	-2.02202	1.58e-09	6.96e-09	Alpha-Other
ENSG00000277386:AL138999.1	sense_intronic	1.90925	-0.521744	9.93e-30	1.61e-28	Alpha-Other
ENSG00000274682:AC015540.1	sense_intronic	1.90814	-1.64312	6.26e-11	3.1e-10	Alpha-Other
ENSG00000197594:ENPP1	protein_coding	1.9072	4.18768	1.73e-84	3.41e-82	Alpha-Other
ENSG00000215277:RNF212B	protein_coding	1.907	0.129937	5.51e-14	3.47e-13	Alpha-Other
ENSG00000277373:AL132765.2	sense_intronic	1.90663	-2.56543	0.000149258	0.000372761	Alpha-Other
ENSG00000214274:ANG	protein_coding	1.90501	4.5088	2.05e-16	1.55e-15	Alpha-Other
ENSG00000171885:AQP4	protein_coding	1.90123	0.746502	1.49e-16	1.14e-15	Alpha-Other
ENSG00000229257:AL807752.2	antisense	1.8933	-3.86925	0.00860731	0.0159812	Alpha-Other
ENSG00000101115:SALL4	protein_coding	1.89046	0.896144	4.6e-28	6.88e-27	Alpha-Other
ENSG00000168484:SFTPC	protein_coding	1.88763	-2.27132	0.000162217	0.000403095	Alpha-Other
ENSG00000171462:DLK2	protein_coding	1.88637	1.36554	8.61e-22	9e-21	Alpha-Other
ENSG00000261570:AC073878.1	antisense	1.88288	-0.711096	2.55e-10	1.2e-09	Alpha-Other
ENSG00000130222:GADD45G	protein_coding	1.88275	6.20526	1.28e-43	4.2e-42	Alpha-Other
ENSG00000092096:SLC22A17	protein_coding	1.88246	7.23577	4.06e-29	6.39e-28	Alpha-Other
ENSG00000258818:RNASE4	protein_coding	1.87797	5.2108	2.2e-19	1.99e-18	Alpha-Other
ENSG00000183773:AIFM3	protein_coding	1.87713	0.29576	3.4e-23	3.89e-22	Alpha-Other
ENSG00000175497:DPP10	protein_coding	1.87423	0.918876	3.21e-25	4.11e-24	Alpha-Other
ENSG00000256085:AC130404.1	lincRNA	1.87071	0.286644	4.23e-28	6.37e-27	Alpha-Other
ENSG00000165828:PRAP1	protein_coding	1.8683	-3.95864	0.0029671	0.00600066	Alpha-Other
ENSG00000244161:FLNB-AS1	antisense	1.86745	-2.30829	4.07e-09	1.73e-08	Alpha-Other
ENSG00000230498:AL035409.1	antisense	1.86728	-1.89013	1.09e-08	4.45e-08	Alpha-Other
ENSG00000240291:AL450384.2	antisense	1.86701	3.31243	1.54e-50	6.97e-49	Alpha-Other
ENSG00000269821:KCNQ1OT1	antisense	1.86651	6.98503	4.39e-47	1.66e-45	Alpha-Other
ENSG00000183779:ZNF703	protein_coding	1.8656	3.89319	2.35e-35	5.05e-34	Alpha-Other
ENSG00000285694:AL162718.2	lincRNA	1.86522	-3.57586	0.000602877	0.00136714	Alpha-Other
ENSG00000180929:GPR62	protein_coding	1.86477	-1.23689	7.73e-11	3.81e-10	Alpha-Other
ENSG00000225096:AL445250.1	lincRNA	1.86112	2.03329	2.28e-22	2.48e-21	Alpha-Other
ENSG00000225194:LINC00092	lincRNA	1.8586	-2.89201	0.000977374	0.00214014	Alpha-Other
ENSG00000186187:ZNRF1	protein_coding	1.85842	5.21521	4.58e-48	1.81e-46	Alpha-Other
ENSG00000067992:PDK3	protein_coding	1.85801	5.7684	1.51e-93	4.1e-91	Alpha-Other
ENSG00000185736:ADARB2	protein_coding	1.85227	-1.61189	3.76e-07	1.31e-06	Alpha-Other
ENSG00000126251:GPR42	protein_coding	1.84926	0.357528	1.27e-14	8.39e-14	Alpha-Other
ENSG00000168952:STXBP6	protein_coding	1.8473	5.46868	1.24e-38	3.14e-37	Alpha-Other
ENSG00000254467:AP002765.1	lincRNA	1.84519	-3.01517	3.53e-06	1.1e-05	Alpha-Other
ENSG00000111424:VDR	protein_coding	1.84317	2.28155	3.59e-27	5.12e-26	Alpha-Other
ENSG00000233852:AC005304.1	lincRNA	1.84251	-3.81095	0.0339554	0.0556785	Alpha-Other
ENSG00000186567:CEACAM19	protein_coding	1.83791	1.55128	2.89e-33	5.6e-32	Alpha-Other
ENSG00000197208:SLC22A4	protein_coding	1.83767	1.15826	4.26e-21	4.3e-20	Alpha-Other
ENSG00000170498:KISS1	protein_coding	1.83681	1.3346	3.01e-21	3.06e-20	Alpha-Other
ENSG00000259495:AC016705.2	lincRNA	1.83625	2.22683	6.55e-32	1.19e-30	Alpha-Other
ENSG00000264290:AC104564.3	sense_intronic	1.83569	0.575102	2.62e-27	3.76e-26	Alpha-Other
ENSG00000248918:AC008808.1	lincRNA	1.83488	-2.17395	0.049481	0.0782453	Alpha-Other
ENSG00000182489:XKRX	protein_coding	1.83425	-3.93428	0.00770311	0.0144323	Alpha-Other
ENSG00000230461:PROX1-AS1	processed_transcript	1.83298	0.343603	3.17e-19	2.85e-18	Alpha-Other
ENSG00000227681:AL033504.1	lincRNA	1.82653	-0.959335	1.43e-10	6.9e-10	Alpha-Other
ENSG00000181195:PENK	protein_coding	1.82312	-2.50255	0.147414	0.205454	Alpha-Other
ENSG00000268460:AC006262.1	processed_transcript	1.82227	-1.26488	1.9e-16	1.44e-15	Alpha-Other
ENSG00000133401:PDZD2	protein_coding	1.82098	3.60618	2.07e-28	3.15e-27	Alpha-Other
ENSG00000243715:CACNA2D3-AS1	antisense	1.81916	-3.68128	0.091496	0.134896	Alpha-Other
ENSG00000230676:AL353803.2	lincRNA	1.81649	-2.906	0.01498	0.026536	Alpha-Other
ENSG00000254139:AC104051.2	lincRNA	1.81331	-2.41797	1.85e-05	5.27e-05	Alpha-Other
ENSG00000235501:AC105942.1	antisense	1.812	1.81614	2.3e-35	4.94e-34	Alpha-Other
ENSG00000175048:ZDHHC14	protein_coding	1.80987	4.63403	2.27e-65	2.07e-63	Alpha-Other
ENSG00000282997:AL162456.1	sense_intronic	1.80832	-3.58909	4.62e-05	0.000124332	Alpha-Other
ENSG00000115266:APC2	protein_coding	1.80319	-3.12489	3.69e-06	1.14e-05	Alpha-Other
ENSG00000239482:AC112487.1	lincRNA	1.79977	-2.56011	2.04e-11	1.06e-10	Alpha-Other
ENSG00000258826:LINC01147	lincRNA	1.79946	-1.41121	0.009709	0.0178475	Alpha-Other
ENSG00000128242:GAL3ST1	protein_coding	1.79551	3.12648	6e-37	1.38e-35	Alpha-Other
ENSG00000133026:MYH10	protein_coding	1.79305	5.71541	9.76e-46	3.49e-44	Alpha-Other
ENSG00000270178:AC007687.1	lincRNA	1.79278	-3.40208	0.000853448	0.0018874	Alpha-Other
ENSG00000273972:AC068722.2	lincRNA	1.79233	-2.54409	8.93e-06	2.65e-05	Alpha-Other
ENSG00000180815:MAP3K15	protein_coding	1.78952	2.33692	1.05e-17	8.61e-17	Alpha-Other
ENSG00000256064:AC063926.1	lincRNA	1.78925	-1.13711	3.28e-14	2.1e-13	Alpha-Other
ENSG00000056487:PHF21B	protein_coding	1.78842	1.43337	4.17e-39	1.07e-37	Alpha-Other
ENSG00000285051:SLC7A14-AS1	processed_transcript	1.78794	-2.41895	2.31e-06	7.36e-06	Alpha-Other
ENSG00000257839:AC011611.4	antisense	1.78692	0.239385	2.87e-21	2.92e-20	Alpha-Other
ENSG00000151962:RBM46	protein_coding	1.78606	-2.70436	0.000926966	0.00203819	Alpha-Other
ENSG00000263165:AC087292.1	antisense	1.78568	-3.89535	0.00997048	0.0182892	Alpha-Other
ENSG00000161653:NAGS	protein_coding	1.78441	1.44407	2.31e-23	2.68e-22	Alpha-Other
ENSG00000243811:APOBEC3D	protein_coding	1.78215	-0.564609	1.68e-26	2.3e-25	Alpha-Other
ENSG00000145555:MYO10	protein_coding	1.78167	4.99253	3.09e-20	2.96e-19	Alpha-Other
ENSG00000165996:HACD1	protein_coding	1.78148	4.42437	1.54e-55	8.77e-54	Alpha-Other
ENSG00000236213:AC006369.1	antisense	1.77724	3.83538	5.44e-13	3.18e-12	Alpha-Other
ENSG00000205056:LINC02397	lincRNA	1.77597	-3.54545	8.63e-05	0.000223468	Alpha-Other
ENSG00000084110:HAL	protein_coding	1.77529	-2.93967	4.38e-06	1.35e-05	Alpha-Other
ENSG00000277978:AC010542.5	antisense	1.77347	-0.487769	8.04e-09	3.32e-08	Alpha-Other
ENSG00000251314:AC104123.1	antisense	1.76893	-2.85766	1.05e-05	3.09e-05	Alpha-Other
ENSG00000146938:NLGN4X	protein_coding	1.76495	-0.985263	4.31e-10	1.99e-09	Alpha-Other
ENSG00000225731:AP001627.1	antisense	1.76464	-3.74058	0.00383632	0.00759958	Alpha-Other
ENSG00000263603:AC127024.2	lincRNA	1.76314	-1.25228	3.02e-15	2.08e-14	Alpha-Other
ENSG00000188573:FBLL1	protein_coding	1.76042	2.49164	8.23e-29	1.28e-27	Alpha-Other
ENSG00000231437:LINC01750	lincRNA	1.75954	0.941405	1.94e-11	1e-10	Alpha-Other
ENSG00000135744:AGT	protein_coding	1.75889	6.10591	1.25e-11	6.61e-11	Alpha-Other
ENSG00000226089:AL122017.1	sense_intronic	1.75779	-2.28118	4.18e-09	1.78e-08	Alpha-Other
ENSG00000123496:IL13RA2	protein_coding	1.75383	2.37455	2.11e-05	5.96e-05	Alpha-Other
ENSG00000175877:TMEM270	protein_coding	1.75341	-0.859336	9.39e-13	5.39e-12	Alpha-Other
ENSG00000248211:TRPC7-AS1	antisense	1.75209	-1.44251	1.48e-11	7.75e-11	Alpha-Other
ENSG00000137473:TTC29	protein_coding	1.75163	-3.60763	0.0957745	0.140555	Alpha-Other
ENSG00000142197:DOP1B	protein_coding	1.74878	3.50588	4.25e-60	3.04e-58	Alpha-Other
ENSG00000177189:RPS6KA3	protein_coding	1.74605	6.01409	4.07e-54	2.18e-52	Alpha-Other
ENSG00000213023:SYT3	protein_coding	1.74565	-1.75195	2.45e-08	9.66e-08	Alpha-Other
ENSG00000235660:LINC00345	lincRNA	1.74359	-1.33341	9.82e-06	2.9e-05	Alpha-Other
ENSG00000189350:TOGARAM2	protein_coding	1.74331	0.949992	1.78e-07	6.42e-07	Alpha-Other
ENSG00000187151:ANGPTL5	protein_coding	1.74229	-2.44605	2.16e-08	8.58e-08	Alpha-Other
ENSG00000280384:FP325332.1	sense_intronic	1.73989	-2.5853	5.95e-08	2.26e-07	Alpha-Other
ENSG00000236013:AL357146.1	lincRNA	1.73905	-3.18024	0.00438725	0.00858436	Alpha-Other
ENSG00000237359:AL354977.2	lincRNA	1.73859	0.079575	8.47e-14	5.26e-13	Alpha-Other
ENSG00000110318:CEP126	protein_coding	1.7362	5.57115	1.88e-29	3e-28	Alpha-Other
ENSG00000187957:DNER	protein_coding	1.73529	3.70984	1.33e-25	1.74e-24	Alpha-Other
ENSG00000267079:AP001269.2	lincRNA	1.73522	-3.59334	0.00150369	0.00318831	Alpha-Other
ENSG00000279047:AC244517.5	antisense	1.73419	-2.74043	1.95e-07	7.02e-07	Alpha-Other
ENSG00000136698:CFC1	protein_coding	1.73356	6.34113	2.39e-23	2.76e-22	Alpha-Other
ENSG00000272477:AC144521.1	sense_intronic	1.73292	-0.410737	4.32e-27	6.13e-26	Alpha-Other
ENSG00000281708:ERC2-IT1	sense_intronic	1.72852	-1.21687	3.85e-14	2.46e-13	Alpha-Other
ENSG00000272070:AC005618.1	lincRNA	1.72727	0.704544	1.16e-18	1.01e-17	Alpha-Other
ENSG00000160886:LY6K	protein_coding	1.72574	2.06173	2.55e-08	1e-07	Alpha-Other
ENSG00000127863:TNFRSF19	protein_coding	1.72453	3.03816	3.59e-69	3.86e-67	Alpha-Other
ENSG00000278727:AC000403.1	lincRNA	1.72387	-1.43881	2.24e-15	1.57e-14	Alpha-Other
ENSG00000112541:PDE10A	protein_coding	1.72367	5.08507	2.21e-21	2.26e-20	Alpha-Other
ENSG00000114812:VIPR1	protein_coding	1.71918	-0.355111	1.07e-14	7.09e-14	Alpha-Other
ENSG00000233577:AL022332.1	lincRNA	1.71915	-0.0342242	3.56e-11	1.81e-10	Alpha-Other
ENSG00000155313:USP25	protein_coding	1.71888	4.30717	5.79e-48	2.28e-46	Alpha-Other
ENSG00000115267:IFIH1	protein_coding	1.71589	4.16959	4.95e-60	3.52e-58	Alpha-Other
ENSG00000273372:SFTPD-AS1	antisense	1.71497	-0.0375217	3.96e-26	5.33e-25	Alpha-Other
ENSG00000234390:USP27X-AS1	lincRNA	1.71463	-0.146191	4.01e-27	5.7e-26	Alpha-Other
ENSG00000134245:WNT2B	protein_coding	1.71341	2.35767	3.67e-39	9.5e-38	Alpha-Other
ENSG00000285821:AC011899.4	antisense	1.71215	-3.80895	0.00557209	0.0106978	Alpha-Other
ENSG00000152932:RAB3C	protein_coding	1.71212	5.63119	1.23e-52	6.13e-51	Alpha-Other
ENSG00000101160:CTSZ	protein_coding	1.71168	7.75502	1.63e-39	4.3e-38	Alpha-Other
ENSG00000183979:NPB	protein_coding	1.71114	-0.408137	4.37e-17	3.45e-16	Alpha-Other
ENSG00000269964:MEI4	protein_coding	1.71055	-0.0881553	1.3e-11	6.83e-11	Alpha-Other
ENSG00000149256:TENM4	protein_coding	1.71041	1.86081	5.18e-17	4.07e-16	Alpha-Other
ENSG00000159374:M1AP	protein_coding	1.70971	-1.60281	2.27e-11	1.17e-10	Alpha-Other
ENSG00000167619:TMEM145	protein_coding	1.70846	2.21648	8.69e-27	1.21e-25	Alpha-Other
ENSG00000117009:KMO	protein_coding	1.70841	0.279794	7.4e-07	2.5e-06	Alpha-Other
ENSG00000105737:GRIK5	protein_coding	1.70318	2.50418	1.19e-28	1.84e-27	Alpha-Other
ENSG00000185669:SNAI3	protein_coding	1.70279	-1.72518	6.85e-15	4.61e-14	Alpha-Other
ENSG00000257008:GPR142	protein_coding	1.70048	-0.781338	2.78e-10	1.3e-09	Alpha-Other
ENSG00000139044:B4GALNT3	protein_coding	1.69833	2.75664	7.21e-39	1.84e-37	Alpha-Other
ENSG00000137843:PAK6	protein_coding	1.69797	2.8228	1.66e-44	5.58e-43	Alpha-Other
ENSG00000139117:CPNE8	protein_coding	1.69727	3.6977	1.5e-35	3.26e-34	Alpha-Other
ENSG00000185897:FFAR3	protein_coding	1.69674	0.93223	1.72e-20	1.67e-19	Alpha-Other
ENSG00000155966:AFF2	protein_coding	1.69343	-2.267	0.00857819	0.0159312	Alpha-Other
ENSG00000260612:AC009097.3	lincRNA	1.69301	-3.67417	0.0292118	0.0486119	Alpha-Other
ENSG00000136960:ENPP2	protein_coding	1.69166	7.19372	8.49e-22	8.88e-21	Alpha-Other
ENSG00000116299:KIAA1324	protein_coding	1.69128	7.4661	3.59e-21	3.63e-20	Alpha-Other
ENSG00000007402:CACNA2D2	protein_coding	1.69073	4.4494	1.46e-17	1.19e-16	Alpha-Other
ENSG00000143797:MBOAT2	protein_coding	1.68962	4.31157	2.27e-70	2.54e-68	Alpha-Other
ENSG00000173083:HPSE	protein_coding	1.68789	1.44857	8.48e-20	7.91e-19	Alpha-Other
ENSG00000254186:AC113414.1	antisense	1.6872	-2.16489	3.7e-07	1.29e-06	Alpha-Other
ENSG00000262514:AC020978.6	sense_intronic	1.68713	-3.49748	0.000751945	0.00167823	Alpha-Other
ENSG00000158258:CLSTN2	protein_coding	1.68637	1.95459	1.74e-16	1.32e-15	Alpha-Other
ENSG00000272541:AL021368.3	lincRNA	1.6862	-0.772	4.13e-09	1.75e-08	Alpha-Other
ENSG00000125895:TMEM74B	protein_coding	1.68563	3.35965	1.56e-27	2.27e-26	Alpha-Other
ENSG00000148584:A1CF	protein_coding	1.68465	5.66966	1.81e-45	6.38e-44	Alpha-Other
ENSG00000138669:PRKG2	protein_coding	1.68455	-0.252301	4.51e-13	2.66e-12	Alpha-Other
ENSG00000224822:THRB-IT1	sense_intronic	1.68451	0.293711	9.83e-20	9.11e-19	Alpha-Other
ENSG00000275228:AC024257.5	lincRNA	1.68327	-3.1474	4.23e-05	0.000114505	Alpha-Other
ENSG00000237886:NALT1	antisense	1.68212	-1.65203	1.74e-06	5.63e-06	Alpha-Other
ENSG00000143630:HCN3	protein_coding	1.68199	2.30654	1.99e-27	2.88e-26	Alpha-Other
ENSG00000107104:KANK1	protein_coding	1.6814	3.51552	6.47e-27	9.08e-26	Alpha-Other
ENSG00000134193:REG4	protein_coding	1.68034	1.79897	8.52e-05	0.000220686	Alpha-Other
ENSG00000128250:RFPL1	protein_coding	1.6764	-3.21571	8.31e-05	0.000215642	Alpha-Other
ENSG00000235209:AL022318.1	lincRNA	1.67627	-3.89429	0.0024914	0.0050997	Alpha-Other
ENSG00000085563:ABCB1	protein_coding	1.6733	3.97399	6.12e-16	4.45e-15	Alpha-Other
ENSG00000171365:CLCN5	protein_coding	1.67322	3.01039	1.26e-59	8.71e-58	Alpha-Other
ENSG00000225706:PTPRD-AS1	lincRNA	1.66941	-0.294406	5.74e-10	2.61e-09	Alpha-Other
ENSG00000151552:QDPR	protein_coding	1.66634	7.59721	1.84e-36	4.16e-35	Alpha-Other
ENSG00000238005:AL391832.2	lincRNA	1.66331	0.572169	3.1e-19	2.78e-18	Alpha-Other
ENSG00000237943:PRKCQ-AS1	processed_transcript	1.65729	2.91077	6.18e-17	4.83e-16	Alpha-Other
ENSG00000224675:AC009227.1	antisense	1.65534	-3.28716	0.00984455	0.0180738	Alpha-Other
ENSG00000110680:CALCA	protein_coding	1.65288	1.02458	0.000519326	0.00119323	Alpha-Other
ENSG00000235834:Z93022.1	sense_intronic	1.65234	-3.47849	0.000967662	0.00211986	Alpha-Other
ENSG00000146166:LGSN	protein_coding	1.64887	-2.33446	0.00331252	0.0066433	Alpha-Other
ENSG00000230015:AL365184.2	lincRNA	1.6481	-2.4585	1.93e-05	5.48e-05	Alpha-Other
ENSG00000120328:PCDHB12	protein_coding	1.64646	0.415814	3.83e-33	7.37e-32	Alpha-Other
ENSG00000276071:AC074138.1	lincRNA	1.64372	-2.9536	9.13e-07	3.05e-06	Alpha-Other
ENSG00000250357:AC108935.1	lincRNA	1.63872	-2.37348	1.36e-05	3.96e-05	Alpha-Other
ENSG00000262075:AC174065.1	lincRNA	1.63764	-1.92536	5.54e-08	2.11e-07	Alpha-Other
ENSG00000164418:GRIK2	protein_coding	1.63573	1.64357	3.46e-30	5.77e-29	Alpha-Other
ENSG00000268069:AC004466.1	antisense	1.63299	-1.9002	3.29e-11	1.67e-10	Alpha-Other
ENSG00000250799:PRODH2	protein_coding	1.63198	-2.14701	6.84e-11	3.38e-10	Alpha-Other
ENSG00000146555:SDK1	protein_coding	1.63191	4.0045	4.21e-37	9.76e-36	Alpha-Other
ENSG00000284484:AC025287.4	protein_coding	1.63185	-3.01795	1.63e-05	4.67e-05	Alpha-Other
ENSG00000255545:AP004608.1	processed_transcript	1.62666	1.7113	1.2e-09	5.34e-09	Alpha-Other
ENSG00000183780:SLC35F3	protein_coding	1.62661	4.37187	2.71e-42	8.41e-41	Alpha-Other
ENSG00000180525:PRR26	protein_coding	1.62651	3.01786	5.79e-24	6.94e-23	Alpha-Other
ENSG00000284624:AC092902.4	processed_transcript	1.62459	-0.719677	5.53e-10	2.52e-09	Alpha-Other
ENSG00000215018:COL28A1	protein_coding	1.62285	-2.34661	1.35e-06	4.43e-06	Alpha-Other
ENSG00000129654:FOXJ1	protein_coding	1.6218	2.83261	1.25e-21	1.29e-20	Alpha-Other
ENSG00000271973:AC141002.1	lincRNA	1.62082	-1.55093	2.19e-13	1.32e-12	Alpha-Other
ENSG00000122126:OCRL	protein_coding	1.6204	4.13354	9.28e-59	6.14e-57	Alpha-Other
ENSG00000075826:SEC31B	protein_coding	1.61998	1.18619	2.59e-20	2.49e-19	Alpha-Other
ENSG00000145632:PLK2	protein_coding	1.61791	6.43799	3.16e-62	2.44e-60	Alpha-Other
ENSG00000276166:AC092118.2	antisense	1.6152	-2.3675	2.65e-06	8.37e-06	Alpha-Other
ENSG00000260599:AC011467.1	sense_intronic	1.6148	-3.28033	5.19e-05	0.000138598	Alpha-Other
ENSG00000149557:FEZ1	protein_coding	1.61446	3.44125	7.56e-15	5.06e-14	Alpha-Other
ENSG00000196739:COL27A1	protein_coding	1.61303	3.8477	1.66e-24	2.06e-23	Alpha-Other
ENSG00000168546:GFRA2	protein_coding	1.61293	-2.95915	0.216587	0.286927	Alpha-Other
ENSG00000275345:AC091167.5	lincRNA	1.60983	-3.69946	0.0355695	0.0580718	Alpha-Other
ENSG00000231662:AL357052.1	lincRNA	1.60975	-3.78853	0.0189643	0.032891	Alpha-Other
ENSG00000111339:ART4	protein_coding	1.60892	-1.36153	1.4e-12	7.95e-12	Alpha-Other
ENSG00000113448:PDE4D	protein_coding	1.60848	3.96833	4.12e-49	1.74e-47	Alpha-Other
ENSG00000235523:AL135924.2	lincRNA	1.60755	-0.479631	5.82e-11	2.9e-10	Alpha-Other
ENSG00000214290:COLCA2	protein_coding	1.60724	2.3271	1.18e-23	1.38e-22	Alpha-Other
ENSG00000145920:CPLX2	protein_coding	1.60703	5.65359	6.51e-32	1.19e-30	Alpha-Other
ENSG00000249695:AC026369.1	antisense	1.60686	-3.30121	8.65e-06	2.57e-05	Alpha-Other
ENSG00000259881:AC092384.2	antisense	1.60315	-3.27728	2.45e-05	6.84e-05	Alpha-Other
ENSG00000223751:AC116609.1	lincRNA	1.60172	-3.37132	0.0269064	0.0451138	Alpha-Other
ENSG00000099769:IGFALS	protein_coding	1.59988	1.67211	2.51e-08	9.87e-08	Alpha-Other
ENSG00000285907:AL161910.1	lincRNA	1.59794	-1.1433	3.83e-07	1.33e-06	Alpha-Other
ENSG00000156398:SFXN2	protein_coding	1.59764	1.68194	2.56e-29	4.06e-28	Alpha-Other
ENSG00000103460:TOX3	protein_coding	1.59695	4.11547	1.08e-35	2.37e-34	Alpha-Other
ENSG00000237862:Z94160.1	sense_intronic	1.59655	-2.92029	0.0173545	0.0303111	Alpha-Other
ENSG00000147036:LANCL3	protein_coding	1.59514	-2.31534	0.000107989	0.000275725	Alpha-Other
ENSG00000245904:AC025164.1	antisense	1.59502	1.44436	7.57e-19	6.67e-18	Alpha-Other
ENSG00000250968:LINC02382	lincRNA	1.59482	-3.60831	0.0844301	0.125591	Alpha-Other
ENSG00000158525:CPA5	protein_coding	1.59324	-0.931054	2.96e-06	9.28e-06	Alpha-Other
ENSG00000070269:TMEM260	protein_coding	1.59195	4.3069	2.62e-40	7.3e-39	Alpha-Other
ENSG00000127955:GNAI1	protein_coding	1.5916	5.87308	1.28e-57	8.05e-56	Alpha-Other
ENSG00000119866:BCL11A	protein_coding	1.59152	2.88003	2.95e-14	1.9e-13	Alpha-Other
ENSG00000135697:BCO1	protein_coding	1.59104	-0.756577	3.75e-11	1.9e-10	Alpha-Other
ENSG00000120211:INSL4	protein_coding	1.59036	-3.85124	0.0311032	0.051447	Alpha-Other
ENSG00000268051:AC008395.1	sense_intronic	1.58949	-1.04643	3.32e-10	1.54e-09	Alpha-Other
ENSG00000169116:PARM1	protein_coding	1.58805	6.6232	4.6e-45	1.59e-43	Alpha-Other
ENSG00000280036:AC020661.4	sense_intronic	1.58801	-2.24512	7.43e-12	4e-11	Alpha-Other
ENSG00000141505:ASGR1	protein_coding	1.5877	1.90954	7.42e-19	6.55e-18	Alpha-Other
ENSG00000259780:AC009065.1	lincRNA	1.58727	-2.7435	2.82e-06	8.86e-06	Alpha-Other
ENSG00000114279:FGF12	protein_coding	1.58645	4.26212	4.81e-42	1.47e-40	Alpha-Other
ENSG00000071282:LMCD1	protein_coding	1.58606	5.9615	1.09e-07	4.02e-07	Alpha-Other
ENSG00000245330:AP005717.1	lincRNA	1.58577	-2.17624	2.79e-11	1.43e-10	Alpha-Other
ENSG00000188611:ASAH2	protein_coding	1.58344	-0.316296	5.64e-08	2.14e-07	Alpha-Other
ENSG00000257681:AC025265.1	antisense	1.58237	-2.15965	1.46e-06	4.77e-06	Alpha-Other
ENSG00000231943:PGM5P4-AS1	lincRNA	1.58144	-2.80065	0.0111172	0.0202081	Alpha-Other
ENSG00000273485:AL139339.2	antisense	1.57885	-3.2283	0.000124771	0.000315462	Alpha-Other
ENSG00000160472:TMEM190	protein_coding	1.5782	-0.0205191	7.62e-08	2.86e-07	Alpha-Other
ENSG00000244219:TMEM225B	protein_coding	1.57674	1.3852	1.71e-16	1.3e-15	Alpha-Other
ENSG00000185924:RTN4RL1	protein_coding	1.57512	1.79206	3.07e-25	3.94e-24	Alpha-Other
ENSG00000152093:CFC1B	protein_coding	1.57337	1.13054	0.14324	0.200187	Alpha-Other
ENSG00000163792:TCF23	protein_coding	1.57098	-3.79021	0.0216351	0.0370079	Alpha-Other
ENSG00000145198:VWA5B2	protein_coding	1.57007	4.51512	1.11e-32	2.1e-31	Alpha-Other
ENSG00000118946:PCDH17	protein_coding	1.56994	6.49631	9.5e-66	8.78e-64	Alpha-Other
ENSG00000137261:KIAA0319	protein_coding	1.56693	2.40061	6.56e-20	6.15e-19	Alpha-Other
ENSG00000137496:IL18BP	protein_coding	1.56676	2.02381	1.65e-10	7.91e-10	Alpha-Other
ENSG00000198363:ASPH	protein_coding	1.56668	7.17281	1.66e-19	1.52e-18	Alpha-Other
ENSG00000184979:USP18	protein_coding	1.56476	3.67547	2.83e-16	2.11e-15	Alpha-Other
ENSG00000124215:CDH26	protein_coding	1.56287	-1.46995	1.36e-13	8.32e-13	Alpha-Other
ENSG00000153721:CNKSR3	protein_coding	1.56182	4.56309	3.07e-62	2.4e-60	Alpha-Other
ENSG00000228509:AC006460.1	antisense	1.55912	-3.83932	0.150443	0.209099	Alpha-Other
ENSG00000169862:CTNND2	protein_coding	1.55867	3.43702	1.23e-15	8.8e-15	Alpha-Other
ENSG00000111696:NT5DC3	protein_coding	1.55606	3.05948	6.58e-36	1.45e-34	Alpha-Other
ENSG00000276523:AC025287.3	antisense	1.55385	-2.5986	1.28e-06	4.19e-06	Alpha-Other
ENSG00000150750:C11orf53	protein_coding	1.55345	1.29515	4.16e-05	0.000112707	Alpha-Other
ENSG00000260257:AL035071.1	lincRNA	1.55307	4.54912	6.18e-30	1.01e-28	Alpha-Other
ENSG00000231515:AC006003.1	sense_intronic	1.55119	-3.21139	0.0136505	0.0243829	Alpha-Other
ENSG00000198910:L1CAM	protein_coding	1.55034	1.57565	2.87e-15	1.99e-14	Alpha-Other
ENSG00000170703:TTLL6	protein_coding	1.54657	-1.06176	1.98e-12	1.11e-11	Alpha-Other
ENSG00000285940:AC009899.1	antisense	1.5457	-2.6512	5.3e-05	0.000141527	Alpha-Other
ENSG00000272627:AC016542.1	sense_intronic	1.54564	-2.83195	1.09e-06	3.61e-06	Alpha-Other
ENSG00000279847:C8orf87	lincRNA	1.54562	-3.58058	0.0169463	0.0296583	Alpha-Other
ENSG00000214357:NEURL1B	protein_coding	1.54488	1.01407	1.27e-14	8.35e-14	Alpha-Other
ENSG00000273373:AL355488.1	antisense	1.54473	1.08822	2.98e-40	8.25e-39	Alpha-Other
ENSG00000261829:AC009407.1	sense_overlapping	1.54473	-2.35878	0.00120922	0.00260545	Alpha-Other
ENSG00000144619:CNTN4	protein_coding	1.54458	4.31972	2.67e-13	1.6e-12	Alpha-Other
ENSG00000197753:LHFPL5	protein_coding	1.54416	1.43132	2.33e-16	1.75e-15	Alpha-Other
ENSG00000285734:AC005414.1	antisense	1.54169	-3.46665	0.00186234	0.00389208	Alpha-Other
ENSG00000177791:MYOZ1	protein_coding	1.54125	0.892151	1.23e-10	5.97e-10	Alpha-Other
ENSG00000155093:PTPRN2	protein_coding	1.53944	6.53119	1.82e-19	1.66e-18	Alpha-Other
ENSG00000267890:AC010624.2	lincRNA	1.53932	-2.37295	4.72e-07	1.63e-06	Alpha-Other
ENSG00000049247:UTS2	protein_coding	1.53886	-2.94265	0.147479	0.205532	Alpha-Other
ENSG00000197360:ZNF98	protein_coding	1.53781	-0.0724714	2.24e-09	9.72e-09	Alpha-Other
ENSG00000204592:HLA-E	protein_coding	1.53736	8.03291	3e-22	3.22e-21	Alpha-Other
ENSG00000198947:DMD	protein_coding	1.53626	2.11799	3.46e-22	3.7e-21	Alpha-Other
ENSG00000092068:SLC7A8	protein_coding	1.53563	6.56136	6.11e-27	8.59e-26	Alpha-Other
ENSG00000263033:AC007220.1	lincRNA	1.53402	-2.57427	0.000142928	0.00035795	Alpha-Other
ENSG00000144857:BOC	protein_coding	1.53148	1.92512	4.48e-17	3.54e-16	Alpha-Other
ENSG00000256001:AC079949.1	lincRNA	1.53099	0.39582	1.25e-19	1.15e-18	Alpha-Other
ENSG00000153253:SCN3A	protein_coding	1.53045	2.37941	1.57e-13	9.58e-13	Alpha-Other
ENSG00000100121:GGTLC2	protein_coding	1.52967	-3.86108	0.0177292	0.0308985	Alpha-Other
ENSG00000270020:AC009108.3	lincRNA	1.52637	-3.18056	0.00109531	0.00237818	Alpha-Other
ENSG00000262119:AL079343.1	sense_intronic	1.52592	-1.12209	3.75e-15	2.57e-14	Alpha-Other
ENSG00000272672:AL391497.1	lincRNA	1.52507	-3.80122	0.0288696	0.048094	Alpha-Other
ENSG00000126562:WNK4	protein_coding	1.5247	1.29433	3.53e-10	1.64e-09	Alpha-Other
ENSG00000286099:AL390800.1	lincRNA	1.5205	-3.7208	0.0831898	0.123952	Alpha-Other
ENSG00000279175:AL033543.1	sense_intronic	1.51898	-0.517709	1.71e-23	2e-22	Alpha-Other
ENSG00000236434:AL162430.2	antisense	1.51826	-2.21587	3.63e-05	9.92e-05	Alpha-Other
ENSG00000270069:MIR222HG	lincRNA	1.51786	2.15137	2.32e-20	2.24e-19	Alpha-Other
ENSG00000268621:IGFL2-AS1	lincRNA	1.51768	-1.95501	2.02e-05	5.71e-05	Alpha-Other
ENSG00000244607:CCDC13	protein_coding	1.51717	0.141879	9.23e-15	6.14e-14	Alpha-Other
ENSG00000189221:MAOA	protein_coding	1.51642	3.88869	8.1e-28	1.2e-26	Alpha-Other
ENSG00000251573:LINC02106	lincRNA	1.51547	3.1214	4.19e-20	3.98e-19	Alpha-Other
ENSG00000138449:SLC40A1	protein_coding	1.51527	5.23691	6.78e-15	4.56e-14	Alpha-Other
ENSG00000204965:PCDHA5	protein_coding	1.51239	0.447211	1.78e-31	3.16e-30	Alpha-Other
ENSG00000266767:AP000897.2	antisense	1.51156	-4.01564	0.0667806	0.102148	Alpha-Other
ENSG00000253598:SLC10A5	protein_coding	1.51077	-0.810683	2.27e-18	1.94e-17	Alpha-Other
ENSG00000260645:AL359715.2	lincRNA	1.51058	-2.00932	2.72e-10	1.27e-09	Alpha-Other
ENSG00000163629:PTPN13	protein_coding	1.51017	3.51564	3.07e-56	1.79e-54	Alpha-Other
ENSG00000242265:PEG10	protein_coding	1.50991	7.40396	2.42e-19	2.19e-18	Alpha-Other
ENSG00000102001:CACNA1F	protein_coding	1.50953	-2.64644	2.76e-06	8.68e-06	Alpha-Other
ENSG00000188525:AC010969.1	antisense	1.50781	-1.61648	2.91e-08	1.14e-07	Alpha-Other
ENSG00000236383:CCDC200	protein_coding	1.50744	-3.29455	0.000651464	0.0014686	Alpha-Other
ENSG00000160229:ZNF66	protein_coding	1.50615	2.46136	2.51e-26	3.41e-25	Alpha-Other
ENSG00000128266:GNAZ	protein_coding	1.50569	4.31091	4.36e-40	1.19e-38	Alpha-Other
ENSG00000177519:RPRM	protein_coding	1.50337	-2.2401	0.00081459	0.00180758	Alpha-Other
ENSG00000274895:AC011700.1	antisense	1.5031	-1.54651	7.45e-12	4.01e-11	Alpha-Other
ENSG00000111490:TBC1D30	protein_coding	1.50285	3.73221	1.2e-68	1.24e-66	Alpha-Other
ENSG00000133027:PEMT	protein_coding	1.50172	7.91933	2.48e-15	1.72e-14	Alpha-Other
ENSG00000184313:MROH7	protein_coding	1.50166	-0.748769	1.35e-09	5.98e-09	Alpha-Other
ENSG00000139287:TPH2	protein_coding	1.5007	-1.83976	0.0013098	0.0028058	Alpha-Other
ENSG00000277246:AL157762.1	sense_intronic	1.49725	-2.60191	9.31e-08	3.47e-07	Alpha-Other
ENSG00000269653:AC011479.3	sense_intronic	1.49529	-2.57266	2.67e-07	9.5e-07	Alpha-Other
ENSG00000273353:AL008718.3	sense_intronic	1.49496	-3.91843	0.0322796	0.0532304	Alpha-Other
ENSG00000232907:DLGAP4-AS1	antisense	1.49407	-2.50993	4.65e-07	1.61e-06	Alpha-Other
ENSG00000269902:AC234772.2	lincRNA	1.49312	-1.81359	1.18e-05	3.46e-05	Alpha-Other
ENSG00000256588:AC027544.2	sense_intronic	1.49225	-3.19189	9.85e-06	2.91e-05	Alpha-Other
ENSG00000253106:AC090198.1	antisense	1.49161	-1.11867	2.99e-18	2.54e-17	Alpha-Other
ENSG00000232545:AC253536.3	sense_intronic	1.4915	-3.60336	0.0130847	0.0234497	Alpha-Other
ENSG00000277954:AC092376.2	antisense	1.49092	-1.82448	5.93e-06	1.8e-05	Alpha-Other
ENSG00000225077:LINC00337	lincRNA	1.48935	-2.32908	6.68e-06	2.01e-05	Alpha-Other
ENSG00000269621:AL589765.7	antisense	1.48837	-1.82523	2.71e-06	8.56e-06	Alpha-Other
ENSG00000183508:TENT5C	protein_coding	1.48835	5.09556	1.97e-18	1.69e-17	Alpha-Other
ENSG00000147394:ZNF185	protein_coding	1.48688	1.2071	2.58e-08	1.02e-07	Alpha-Other
ENSG00000174403:MIR1-1HG-AS1	antisense	1.48642	-3.71138	0.0234809	0.0398929	Alpha-Other
ENSG00000277214:AC009159.2	lincRNA	1.48566	-3.41676	0.00773895	0.0144902	Alpha-Other
ENSG00000137936:BCAR3	protein_coding	1.48536	2.78185	5.24e-35	1.11e-33	Alpha-Other
ENSG00000035664:DAPK2	protein_coding	1.48481	4.47167	1.87e-30	3.18e-29	Alpha-Other
ENSG00000260156:AC020763.1	antisense	1.48362	-3.28736	0.00921399	0.0170035	Alpha-Other
ENSG00000264859:DSG2-AS1	antisense	1.48253	-2.60326	4.9e-05	0.000131408	Alpha-Other
ENSG00000137486:ARRB1	protein_coding	1.47912	2.53789	5.49e-20	5.17e-19	Alpha-Other
ENSG00000147010:SH3KBP1	protein_coding	1.47864	4.31724	8.27e-17	6.4e-16	Alpha-Other
ENSG00000255306:AC004923.4	antisense	1.47852	-2.84143	0.000124927	0.000315787	Alpha-Other
ENSG00000261000:AC244034.2	lincRNA	1.47743	-3.4151	0.0208258	0.0357819	Alpha-Other
ENSG00000120322:PCDHB8	protein_coding	1.47568	-1.96521	0.000512038	0.00117777	Alpha-Other
ENSG00000275567:AC008250.2	sense_intronic	1.47423	-3.42029	0.000841308	0.00186356	Alpha-Other
ENSG00000172399:MYOZ2	protein_coding	1.47346	-3.78474	0.199041	0.266731	Alpha-Other
ENSG00000113790:EHHADH	protein_coding	1.47276	2.84363	1.62e-41	4.8e-40	Alpha-Other
ENSG00000225611:LINC02158	antisense	1.47275	-3.18297	0.00361058	0.00719337	Alpha-Other
ENSG00000133477:FAM83F	protein_coding	1.47079	3.87343	1.06e-41	3.17e-40	Alpha-Other
ENSG00000102038:SMARCA1	protein_coding	1.4699	6.40399	1.45e-44	4.9e-43	Alpha-Other
ENSG00000157343:ARMC12	protein_coding	1.46982	-2.07854	5.67e-09	2.38e-08	Alpha-Other
ENSG00000111885:MAN1A1	protein_coding	1.46896	6.7459	8.23e-48	3.2e-46	Alpha-Other
ENSG00000181444:ZNF467	protein_coding	1.46815	4.17537	3.45e-26	4.65e-25	Alpha-Other
ENSG00000172954:LCLAT1	protein_coding	1.46734	3.87545	7.19e-57	4.32e-55	Alpha-Other
ENSG00000187244:BCAM	protein_coding	1.46704	6.37098	2.1e-26	2.87e-25	Alpha-Other
ENSG00000250091:DNAH10OS	antisense	1.46553	0.42887	2.93e-18	2.49e-17	Alpha-Other
ENSG00000285892:AC006043.1	sense_intronic	1.46457	-0.401611	1.52e-15	1.08e-14	Alpha-Other
ENSG00000277151:AL138820.1	lincRNA	1.46387	-1.65988	2.7e-11	1.38e-10	Alpha-Other
ENSG00000267060:PTGES3L	protein_coding	1.46382	0.748404	5.24e-09	2.21e-08	Alpha-Other
ENSG00000101849:TBL1X	protein_coding	1.46248	4.96198	2.99e-45	1.04e-43	Alpha-Other
ENSG00000116396:KCNC4	protein_coding	1.46145	3.39505	9.3e-18	7.66e-17	Alpha-Other
ENSG00000263657:AC023389.1	antisense	1.4608	-3.43707	0.000550572	0.00125956	Alpha-Other
ENSG00000204956:PCDHGA1	protein_coding	1.46012	-0.620929	4.37e-20	4.15e-19	Alpha-Other
ENSG00000116771:AGMAT	protein_coding	1.45972	1.05731	7.83e-25	9.88e-24	Alpha-Other
ENSG00000135318:NT5E	protein_coding	1.45828	1.26357	9.87e-07	3.29e-06	Alpha-Other
ENSG00000250682:LINC00491	lincRNA	1.45794	-2.83978	0.0114864	0.0208078	Alpha-Other
ENSG00000257335:MGAM	protein_coding	1.45773	-1.12941	3.76e-05	0.000102496	Alpha-Other
ENSG00000259969:AL049838.1	sense_overlapping	1.45541	0.340898	5.31e-10	2.42e-09	Alpha-Other
ENSG00000285847:AL713852.1	lincRNA	1.45466	-3.58553	0.0216578	0.0370413	Alpha-Other
ENSG00000232031:AL078599.2	sense_intronic	1.45463	-3.41033	0.0271089	0.0454239	Alpha-Other
ENSG00000172889:EGFL7	protein_coding	1.45345	6.24095	6.7e-09	2.79e-08	Alpha-Other
ENSG00000165661:QSOX2	protein_coding	1.45254	3.7427	3.21e-38	7.96e-37	Alpha-Other
ENSG00000237807:AC022034.1	lincRNA	1.45177	-1.77243	1.51e-05	4.35e-05	Alpha-Other
ENSG00000213973:ZNF99	protein_coding	1.45068	-2.54766	0.00909294	0.0167972	Alpha-Other
ENSG00000133121:STARD13	protein_coding	1.4504	3.27682	5.02e-61	3.69e-59	Alpha-Other
ENSG00000234469:CLDN34	protein_coding	1.44832	-2.09156	2.39e-06	7.6e-06	Alpha-Other
ENSG00000235997:LINC01936	lincRNA	1.44825	-2.54698	3.85e-05	0.000104784	Alpha-Other
ENSG00000104805:NUCB1	protein_coding	1.44815	6.93985	3.12e-34	6.37e-33	Alpha-Other
ENSG00000082196:C1QTNF3	protein_coding	1.44687	1.46169	2.03e-23	2.36e-22	Alpha-Other
ENSG00000262461:SPDYE9P	protein_coding	1.44631	-3.74537	0.0158554	0.0279336	Alpha-Other
ENSG00000260969:WWOX-AS1	antisense	1.44361	-3.38246	0.000471102	0.00108812	Alpha-Other
ENSG00000256151:ADGRD1-AS1	lincRNA	1.44332	-1.30391	1.47e-05	4.26e-05	Alpha-Other
ENSG00000172139:SLC9C1	protein_coding	1.44291	-0.0900416	3.29e-10	1.53e-09	Alpha-Other
ENSG00000285624:AC025062.3	lincRNA	1.44261	-1.78325	4.91e-05	0.000131637	Alpha-Other
ENSG00000225092:AL355336.1	sense_intronic	1.44187	-0.447389	1.08e-20	1.06e-19	Alpha-Other
ENSG00000204347:BTBD17	protein_coding	1.44128	-0.0140578	2.01e-06	6.45e-06	Alpha-Other
ENSG00000163749:CCDC158	protein_coding	1.44032	1.1015	3.52e-16	2.6e-15	Alpha-Other
ENSG00000237361:TUSC8	lincRNA	1.44023	-0.371109	2.28e-07	8.15e-07	Alpha-Other
ENSG00000273287:AL008718.2	lincRNA	1.4401	-3.74589	0.0451495	0.0720413	Alpha-Other
ENSG00000259398:AC090970.1	sense_intronic	1.43899	-3.95481	0.0245387	0.0414994	Alpha-Other
ENSG00000264125:AC104984.1	antisense	1.43863	-2.50626	9.34e-08	3.48e-07	Alpha-Other
ENSG00000272316:AL021368.2	lincRNA	1.43795	3.46728	8.01e-52	3.88e-50	Alpha-Other
ENSG00000276644:DACH1	protein_coding	1.43737	4.46213	1.04e-26	1.44e-25	Alpha-Other
ENSG00000254966:AC103974.1	antisense	1.43561	-3.54415	0.00387488	0.00766748	Alpha-Other
ENSG00000203327:AC012358.1	antisense	1.4355	-3.15935	0.000179808	0.000443354	Alpha-Other
ENSG00000158486:DNAH3	protein_coding	1.43528	-3.4376	0.00200115	0.00415941	Alpha-Other
ENSG00000153066:TXNDC11	protein_coding	1.43452	5.19194	2.12e-29	3.37e-28	Alpha-Other
ENSG00000231882:F10-AS1	antisense	1.43311	-3.80093	0.059805	0.0926712	Alpha-Other
ENSG00000077264:PAK3	protein_coding	1.43222	7.12778	1.32e-20	1.29e-19	Alpha-Other
ENSG00000170271:FAXDC2	protein_coding	1.43192	0.123992	4.51e-10	2.08e-09	Alpha-Other
ENSG00000151835:SACS	protein_coding	1.43163	3.17135	3.49e-18	2.95e-17	Alpha-Other
ENSG00000236423:LINC01134	lincRNA	1.43097	-0.119922	4.71e-17	3.71e-16	Alpha-Other
ENSG00000277855:AC097634.3	antisense	1.43031	-2.36665	2.53e-06	8.02e-06	Alpha-Other
ENSG00000134376:CRB1	protein_coding	1.43012	-0.48106	1.16e-09	5.16e-09	Alpha-Other
ENSG00000179921:GPBAR1	protein_coding	1.4301	0.598194	4.33e-07	1.5e-06	Alpha-Other
ENSG00000257509:AC073487.1	sense_intronic	1.42883	-3.53529	0.0057598	0.0110246	Alpha-Other
ENSG00000282199:AC007993.3	antisense	1.42861	-3.61435	0.00809512	0.0151024	Alpha-Other
ENSG00000164176:EDIL3	protein_coding	1.4272	5.99668	1.41e-12	7.97e-12	Alpha-Other
ENSG00000251175:AC008243.1	antisense	1.4265	-3.76262	0.0699466	0.106383	Alpha-Other
ENSG00000259663:AC010478.1	antisense	1.42635	3.64443	1.1e-20	1.09e-19	Alpha-Other
ENSG00000286188:AC023787.1	lincRNA	1.42495	-3.83766	0.104978	0.152533	Alpha-Other
ENSG00000149212:SESN3	protein_coding	1.42407	4.70633	3.87e-23	4.41e-22	Alpha-Other
ENSG00000183307:TMEM121B	protein_coding	1.4237	0.610756	4.92e-30	8.09e-29	Alpha-Other
ENSG00000232268:OR52I1	protein_coding	1.42328	-2.47787	2.31e-05	6.48e-05	Alpha-Other
ENSG00000275549:STPG3-AS1	antisense	1.42095	-1.60401	4.51e-08	1.73e-07	Alpha-Other
ENSG00000089558:KCNH4	protein_coding	1.42069	-3.38055	0.0025365	0.00518608	Alpha-Other
ENSG00000115353:TACR1	protein_coding	1.41937	-3.40522	0.02825	0.0471663	Alpha-Other
ENSG00000214188:ST7-OT4	sense_intronic	1.41783	0.699661	7.2e-27	1.01e-25	Alpha-Other
ENSG00000161671:EMC10	protein_coding	1.41748	7.85878	5.13e-39	1.32e-37	Alpha-Other
ENSG00000272866:AL135786.2	lincRNA	1.41546	-3.88618	0.0262201	0.044055	Alpha-Other
ENSG00000116544:DLGAP3	protein_coding	1.41524	1.78249	6.47e-18	5.38e-17	Alpha-Other
ENSG00000145730:PAM	protein_coding	1.41445	8.08896	4.98e-36	1.11e-34	Alpha-Other
ENSG00000186471:AKAP14	protein_coding	1.41416	-3.61508	0.00889486	0.0164652	Alpha-Other
ENSG00000234771:SLC25A25-AS1	antisense	1.41399	1.96252	3.31e-20	3.16e-19	Alpha-Other
ENSG00000126016:AMOT	protein_coding	1.41381	1.83839	3.79e-23	4.33e-22	Alpha-Other
ENSG00000161133:USP41	protein_coding	1.41333	-2.39512	3.6e-07	1.26e-06	Alpha-Other
ENSG00000221890:NPTXR	protein_coding	1.41327	3.08549	1.52e-31	2.7e-30	Alpha-Other
ENSG00000100095:SEZ6L	protein_coding	1.41304	4.73888	1.88e-12	1.06e-11	Alpha-Other
ENSG00000267778:AC004221.1	lincRNA	1.41279	-2.42204	0.000307312	0.000730375	Alpha-Other
ENSG00000250057:AC114781.2	lincRNA	1.41207	-3.91657	0.0692703	0.105465	Alpha-Other
ENSG00000258983:AL162171.3	antisense	1.4108	0.0196779	1.56e-19	1.43e-18	Alpha-Other
ENSG00000274070:CASTOR2	protein_coding	1.41052	4.74386	8.95e-28	1.32e-26	Alpha-Other
ENSG00000231401:AC023481.1	lincRNA	1.41016	0.34621	1.51e-22	1.66e-21	Alpha-Other
ENSG00000251169:LINC01843	lincRNA	1.40761	0.832094	1.36e-13	8.35e-13	Alpha-Other
ENSG00000172803:SNX32	protein_coding	1.4073	-1.76691	3.98e-06	1.23e-05	Alpha-Other
ENSG00000004809:SLC22A16	protein_coding	1.40605	-1.59795	0.00014879	0.000371704	Alpha-Other
ENSG00000242173:ARHGDIG	protein_coding	1.40593	2.05696	1.1e-08	4.47e-08	Alpha-Other
ENSG00000229124:VIM-AS1	antisense	1.40415	0.985337	7.66e-09	3.18e-08	Alpha-Other
ENSG00000112053:SLC26A8	protein_coding	1.4038	-3.50497	0.0298184	0.0495508	Alpha-Other
ENSG00000277448:LINC02338	lincRNA	1.40333	-2.6449	0.00118534	0.00255895	Alpha-Other
ENSG00000134594:RAB33A	protein_coding	1.40302	2.11282	4.23e-08	1.63e-07	Alpha-Other
ENSG00000144152:FBLN7	protein_coding	1.4026	3.05477	1.16e-09	5.14e-09	Alpha-Other
ENSG00000258811:AL583810.2	lincRNA	1.40223	-3.46957	0.0387845	0.0627491	Alpha-Other
ENSG00000103091:WDR59	protein_coding	1.40037	4.38342	9.74e-73	1.16e-70	Alpha-Other
ENSG00000155792:DEPTOR	protein_coding	1.39945	2.81034	4.04e-13	2.39e-12	Alpha-Other
ENSG00000206579:XKR4	protein_coding	1.39929	1.85352	8.14e-26	1.08e-24	Alpha-Other
ENSG00000115363:EVA1A	protein_coding	1.39597	4.55062	1.06e-09	4.72e-09	Alpha-Other
ENSG00000230448:LINC00276	lincRNA	1.39594	-2.46256	2.66e-05	7.4e-05	Alpha-Other
ENSG00000143450:OAZ3	protein_coding	1.39484	1.71441	6.69e-26	8.92e-25	Alpha-Other
ENSG00000166800:LDHAL6A	protein_coding	1.3936	-3.87623	0.049881	0.0787869	Alpha-Other
ENSG00000237903:AC004000.1	sense_intronic	1.3929	-1.93591	4.06e-08	1.57e-07	Alpha-Other
ENSG00000143515:ATP8B2	protein_coding	1.39168	3.06147	4.18e-46	1.51e-44	Alpha-Other
ENSG00000175820:CCDC168	protein_coding	1.3913	-0.890569	6.01e-08	2.28e-07	Alpha-Other
ENSG00000159625:DRC7	protein_coding	1.39126	-1.51877	3.44e-07	1.21e-06	Alpha-Other
ENSG00000143036:SLC44A3	protein_coding	1.39099	3.53436	2.46e-11	1.26e-10	Alpha-Other
ENSG00000233967:AL359715.1	lincRNA	1.39055	-0.323395	2.38e-18	2.03e-17	Alpha-Other
ENSG00000197121:PGAP1	protein_coding	1.39004	3.51653	1.25e-69	1.36e-67	Alpha-Other
ENSG00000181061:HIGD1A	protein_coding	1.38981	6.56817	1.45e-51	6.92e-50	Alpha-Other
ENSG00000223770:AC006145.1	antisense	1.38921	-2.40385	0.00110807	0.00240328	Alpha-Other
ENSG00000196277:GRM7	protein_coding	1.38781	-1.11067	1.24e-09	5.5e-09	Alpha-Other
ENSG00000134363:FST	protein_coding	1.38774	1.39053	0.000156436	0.000389643	Alpha-Other
ENSG00000179168:GGN	protein_coding	1.38722	0.0812435	4.31e-16	3.17e-15	Alpha-Other
ENSG00000116176:TPSG1	protein_coding	1.38703	-2.81141	0.000794297	0.00176547	Alpha-Other
ENSG00000260948:AL390195.2	sense_overlapping	1.38641	-1.93596	1.39e-05	4.04e-05	Alpha-Other
ENSG00000204065:TCEAL5	protein_coding	1.38597	3.92891	1.24e-12	7.05e-12	Alpha-Other
ENSG00000184678:HIST2H2BE	protein_coding	1.38369	3.78546	2.97e-25	3.81e-24	Alpha-Other
ENSG00000139547:RDH16	protein_coding	1.38343	-3.02003	0.00036277	0.000853214	Alpha-Other
ENSG00000272986:AC009570.1	antisense	1.38339	1.12098	1.41e-17	1.15e-16	Alpha-Other
ENSG00000273691:AC087284.1	sense_intronic	1.38311	0.344593	5.76e-14	3.62e-13	Alpha-Other
ENSG00000174607:UGT8	protein_coding	1.38166	3.24584	6.51e-23	7.31e-22	Alpha-Other
ENSG00000267731:AC005332.2	lincRNA	1.3813	-2.1465	3.85e-07	1.34e-06	Alpha-Other
ENSG00000104059:FAM189A1	protein_coding	1.38109	0.824161	2.23e-08	8.85e-08	Alpha-Other
ENSG00000226174:TEX22	protein_coding	1.37902	-1.59927	8.87e-10	3.99e-09	Alpha-Other
ENSG00000280623:PCAT14	lincRNA	1.37854	-3.00251	0.00975426	0.0179236	Alpha-Other
ENSG00000257743:MGAM2	protein_coding	1.37848	-1.64493	2.5e-05	6.98e-05	Alpha-Other
ENSG00000229770:AL022337.1	bidirectional_promoter_lncRNA	1.37774	-2.82588	0.000352788	0.000830911	Alpha-Other
ENSG00000180616:SSTR2	protein_coding	1.37683	6.15644	2.78e-22	2.99e-21	Alpha-Other
ENSG00000149403:GRIK4	protein_coding	1.37667	-3.32916	0.00106277	0.0023143	Alpha-Other
ENSG00000085265:FCN1	protein_coding	1.37254	-2.04352	2.06e-05	5.83e-05	Alpha-Other
ENSG00000261211:AL031123.2	lincRNA	1.37159	-1.06366	2.27e-11	1.17e-10	Alpha-Other
ENSG00000277692:AL121583.1	lincRNA	1.37155	-1.11843	1.68e-11	8.74e-11	Alpha-Other
ENSG00000249959:AC024587.2	lincRNA	1.36997	-3.18683	0.00323508	0.00650029	Alpha-Other
ENSG00000232104:RFX3-AS1	lincRNA	1.36843	-0.0324258	9.47e-16	6.81e-15	Alpha-Other
ENSG00000120256:LRP11	protein_coding	1.36818	6.1045	1.43e-46	5.25e-45	Alpha-Other
ENSG00000259946:BX005019.1	lincRNA	1.36782	-2.11404	0.000142908	0.000357939	Alpha-Other
ENSG00000234409:CCDC188	protein_coding	1.36707	0.426273	2.39e-16	1.79e-15	Alpha-Other
ENSG00000235079:ZRANB2-AS1	antisense	1.36595	-3.88392	0.0892443	0.131969	Alpha-Other
ENSG00000119862:LGALSL	protein_coding	1.36564	3.6283	1.14e-46	4.22e-45	Alpha-Other
ENSG00000183166:CALN1	protein_coding	1.36482	-3.40184	0.120996	0.172755	Alpha-Other
ENSG00000162882:HAAO	protein_coding	1.3645	2.17068	8.91e-15	5.93e-14	Alpha-Other
ENSG00000185519:FAM131C	protein_coding	1.36432	4.95913	4.53e-20	4.3e-19	Alpha-Other
ENSG00000230922:AL079301.1	sense_intronic	1.36232	-2.87397	0.000764694	0.00170505	Alpha-Other
ENSG00000110811:P3H3	protein_coding	1.36169	5.10105	8.67e-12	4.63e-11	Alpha-Other
ENSG00000158457:TSPAN33	protein_coding	1.36059	3.31632	9.94e-13	5.7e-12	Alpha-Other
ENSG00000099204:ABLIM1	protein_coding	1.36036	5.49958	8.63e-30	1.4e-28	Alpha-Other
ENSG00000015520:NPC1L1	protein_coding	1.35957	3.10287	1.15e-16	8.86e-16	Alpha-Other
ENSG00000172551:MUCL1	protein_coding	1.35782	-1.13159	0.062533	0.0963726	Alpha-Other
ENSG00000178662:CSRNP3	protein_coding	1.3574	4.57725	9.34e-23	1.04e-21	Alpha-Other
ENSG00000198121:LPAR1	protein_coding	1.35737	1.27011	1.54e-10	7.4e-10	Alpha-Other
ENSG00000168993:CPLX1	protein_coding	1.35714	3.88727	8.24e-16	5.94e-15	Alpha-Other
ENSG00000234961:AL133415.1	antisense	1.35705	-3.72876	0.148324	0.206537	Alpha-Other
ENSG00000143126:CELSR2	protein_coding	1.35445	2.2531	2.61e-25	3.36e-24	Alpha-Other
ENSG00000236334:PPIAL4G	protein_coding	1.3544	-1.11556	1.17e-11	6.16e-11	Alpha-Other
ENSG00000278195:SSTR3	protein_coding	1.35431	4.00803	1.96e-18	1.69e-17	Alpha-Other
ENSG00000122367:LDB3	protein_coding	1.35388	-2.01997	2.13e-06	6.83e-06	Alpha-Other
ENSG00000160703:NLRX1	protein_coding	1.35236	2.42822	1e-41	3.03e-40	Alpha-Other
ENSG00000151090:THRB	protein_coding	1.35144	2.89331	1.08e-24	1.35e-23	Alpha-Other
ENSG00000236088:COX10-AS1	processed_transcript	1.35056	2.59818	2.44e-34	5.01e-33	Alpha-Other
ENSG00000167700:MFSD3	protein_coding	1.34989	4.68273	2.52e-31	4.46e-30	Alpha-Other
ENSG00000135776:ABCB10	protein_coding	1.34942	2.48026	1.64e-26	2.25e-25	Alpha-Other
ENSG00000135472:FAIM2	protein_coding	1.34857	0.470693	1.77e-05	5.05e-05	Alpha-Other
ENSG00000153823:PID1	protein_coding	1.34599	1.21284	4.21e-06	1.3e-05	Alpha-Other
ENSG00000250360:AC008808.2	lincRNA	1.34571	-2.27141	0.00078263	0.00174237	Alpha-Other
ENSG00000137460:FHDC1	protein_coding	1.34562	1.39204	7.15e-39	1.83e-37	Alpha-Other
ENSG00000124253:PCK1	protein_coding	1.3441	2.55399	0.00111077	0.0024089	Alpha-Other
ENSG00000214773:AC112512.1	sense_intronic	1.34133	-3.3019	0.068374	0.104271	Alpha-Other
ENSG00000254606:AC013714.1	lincRNA	1.34094	-3.42381	0.00260079	0.00531008	Alpha-Other
ENSG00000243083:LINC00870	lincRNA	1.34078	-0.213698	3.37e-05	9.24e-05	Alpha-Other
ENSG00000106351:AGFG2	protein_coding	1.34076	3.43529	4.31e-43	1.37e-41	Alpha-Other
ENSG00000197291:RAMP2-AS1	lincRNA	1.34016	-0.79575	6.29e-15	4.24e-14	Alpha-Other
ENSG00000272982:AL355816.1	antisense	1.33935	-2.92563	0.000219029	0.000532732	Alpha-Other
ENSG00000250343:STK32A-AS1	antisense	1.33912	-3.76151	0.0950737	0.139634	Alpha-Other
ENSG00000130054:FAM155B	protein_coding	1.33892	0.683164	1.04e-27	1.53e-26	Alpha-Other
ENSG00000230300:STARD13-IT1	sense_intronic	1.33879	-2.69155	4.96e-07	1.71e-06	Alpha-Other
ENSG00000273802:HIST1H2BG	protein_coding	1.33832	1.00012	3.92e-11	1.98e-10	Alpha-Other
ENSG00000271239:AC007423.1	lincRNA	1.33743	-3.57831	0.10195	0.148672	Alpha-Other
ENSG00000111859:NEDD9	protein_coding	1.33586	4.35454	1.21e-20	1.18e-19	Alpha-Other
ENSG00000247033:AC099508.1	antisense	1.33406	-2.01639	1.12e-07	4.12e-07	Alpha-Other
ENSG00000285530:AL445928.2	antisense	1.33328	-2.70001	0.00013539	0.000340463	Alpha-Other
ENSG00000251629:LINC02241	lincRNA	1.33155	-0.493333	3.29e-12	1.82e-11	Alpha-Other
ENSG00000173991:TCAP	protein_coding	1.33108	-1.64433	7.36e-09	3.06e-08	Alpha-Other
ENSG00000163141:BNIPL	protein_coding	1.33077	-0.719192	3.02e-10	1.41e-09	Alpha-Other
ENSG00000118873:RAB3GAP2	protein_coding	1.33001	5.64831	1.19e-37	2.85e-36	Alpha-Other
ENSG00000168038:ULK4	protein_coding	1.32956	2.47978	2.76e-20	2.65e-19	Alpha-Other
ENSG00000101391:CDK5RAP1	protein_coding	1.32784	4.59377	4.55e-15	3.1e-14	Alpha-Other
ENSG00000268350:FAM156A	protein_coding	1.3273	-3.56154	0.0290175	0.0483231	Alpha-Other
ENSG00000187105:HEATR4	protein_coding	1.32677	-2.18879	2.75e-05	7.63e-05	Alpha-Other
ENSG00000266714:MYO15B	protein_coding	1.32627	1.83152	7.63e-15	5.11e-14	Alpha-Other
ENSG00000285601:AC084262.2	bidirectional_promoter_lncRNA	1.3258	-2.89197	0.0151095	0.0267499	Alpha-Other
ENSG00000233355:CHRM3-AS2	processed_transcript	1.32468	1.44952	9.95e-06	2.93e-05	Alpha-Other
ENSG00000092820:EZR	protein_coding	1.324	6.80493	3.24e-20	3.1e-19	Alpha-Other
ENSG00000253190:AC084082.1	lincRNA	1.32369	-3.30647	0.00104799	0.00228445	Alpha-Other
ENSG00000151322:NPAS3	protein_coding	1.32333	2.29152	3.03e-19	2.72e-18	Alpha-Other
ENSG00000120341:SEC16B	protein_coding	1.32267	0.664514	5.09e-14	3.22e-13	Alpha-Other
ENSG00000170006:TMEM154	protein_coding	1.32261	1.51394	0.00143362	0.00305057	Alpha-Other
ENSG00000273424:AL008582.1	lincRNA	1.32177	-1.88442	2.51e-07	8.93e-07	Alpha-Other
ENSG00000204577:LILRB3	protein_coding	1.32142	-0.459152	2.14e-08	8.51e-08	Alpha-Other
ENSG00000272037:AP002907.1	antisense	1.32041	-3.76222	0.0699153	0.10635	Alpha-Other
ENSG00000205041:AC118344.1	sense_intronic	1.32015	-3.25744	0.00432561	0.008473	Alpha-Other
ENSG00000232408:AC140481.2	antisense	1.31956	-2.37078	6.3e-05	0.000166099	Alpha-Other
ENSG00000280474:AL356481.2	sense_intronic	1.31955	-2.08478	7.11e-07	2.4e-06	Alpha-Other
ENSG00000103647:CORO2B	protein_coding	1.31927	1.71833	2.72e-13	1.63e-12	Alpha-Other
ENSG00000263081:AC211486.2	antisense	1.31926	-4.02631	0.13702	0.192556	Alpha-Other
ENSG00000073060:SCARB1	protein_coding	1.31911	2.73671	4.55e-19	4.07e-18	Alpha-Other
ENSG00000257657:AC079950.1	lincRNA	1.31847	-3.43337	0.0805125	0.120475	Alpha-Other
ENSG00000273108:AL121929.2	antisense	1.31761	2.43454	4.73e-23	5.36e-22	Alpha-Other
ENSG00000235480:AC013270.1	antisense	1.31741	-1.21294	0.000306636	0.000728843	Alpha-Other
ENSG00000236671:PRKG1-AS1	antisense	1.31674	-2.13932	7.09e-06	2.13e-05	Alpha-Other
ENSG00000100604:CHGA	protein_coding	1.31638	10.2751	3.85e-11	1.95e-10	Alpha-Other
ENSG00000124507:PACSIN1	protein_coding	1.3163	0.787345	1.52e-07	5.51e-07	Alpha-Other
ENSG00000196436:NPIPB15	protein_coding	1.31568	1.97346	0.0197836	0.0341595	Alpha-Other
ENSG00000172379:ARNT2	protein_coding	1.31447	3.14289	7.7e-27	1.08e-25	Alpha-Other
ENSG00000232874:AC080129.2	antisense	1.31436	-0.479337	6.85e-13	3.98e-12	Alpha-Other
ENSG00000235445:AC016027.3	sense_intronic	1.31418	-3.06096	0.000851569	0.00188343	Alpha-Other
ENSG00000255062:AP001318.2	antisense	1.31239	0.672088	4.82e-11	2.42e-10	Alpha-Other
ENSG00000172478:MAB21L4	protein_coding	1.31213	2.18961	1.45e-05	4.2e-05	Alpha-Other
ENSG00000197859:ADAMTSL2	protein_coding	1.31178	4.34973	5.44e-07	1.86e-06	Alpha-Other
ENSG00000182508:LHFPL1	protein_coding	1.31041	-3.45845	0.00845607	0.0157192	Alpha-Other
ENSG00000206503:HLA-A	protein_coding	1.3103	10.5146	1.79e-17	1.45e-16	Alpha-Other
ENSG00000271947:AC017076.1	lincRNA	1.30998	-3.54012	0.0931074	0.137029	Alpha-Other
ENSG00000186907:RTN4RL2	protein_coding	1.30952	1.78018	8.82e-14	5.47e-13	Alpha-Other
ENSG00000272597:AC063944.3	lincRNA	1.30933	-3.06998	0.000807638	0.00179325	Alpha-Other
ENSG00000127578:WFIKKN1	protein_coding	1.30899	-0.893089	1.95e-10	9.29e-10	Alpha-Other
ENSG00000246705:H2AFJ	protein_coding	1.30858	7.96491	7.7e-33	1.46e-31	Alpha-Other
ENSG00000284633:AL031590.1	antisense	1.30744	-3.8419	0.0895913	0.132423	Alpha-Other
ENSG00000133661:SFTPD	protein_coding	1.30701	2.31808	2.41e-26	3.29e-25	Alpha-Other
ENSG00000117154:IGSF21	protein_coding	1.30661	2.51151	0.0042425	0.00831859	Alpha-Other
ENSG00000274964:AC026356.1	sense_intronic	1.30646	-0.157371	1.21e-19	1.12e-18	Alpha-Other
ENSG00000268288:AL589765.5	antisense	1.30546	-2.62948	0.000311542	0.000739826	Alpha-Other
ENSG00000236709:DAPK1-IT1	sense_intronic	1.30486	1.90254	6.27e-18	5.22e-17	Alpha-Other
ENSG00000223379:AL391987.3	lincRNA	1.30439	-2.90878	0.00029184	0.000695947	Alpha-Other
ENSG00000130224:LRCH2	protein_coding	1.30414	2.17149	2.63e-16	1.96e-15	Alpha-Other
ENSG00000273313:RBAKDN	lincRNA	1.30293	-1.03578	1.84e-10	8.75e-10	Alpha-Other
ENSG00000228044:AL160408.1	lincRNA	1.30268	-3.46102	0.00546356	0.0105023	Alpha-Other
ENSG00000184304:PRKD1	protein_coding	1.30117	1.30809	6.05e-11	3e-10	Alpha-Other
ENSG00000257256:AC008147.1	antisense	1.30048	-3.68094	0.0345921	0.056607	Alpha-Other
ENSG00000166816:LDHD	protein_coding	1.30017	2.02822	4.8e-26	6.45e-25	Alpha-Other
ENSG00000204052:LRRC73	protein_coding	1.2998	3.12521	2.35e-19	2.13e-18	Alpha-Other
ENSG00000255837:TAS2R20	protein_coding	1.29893	-3.13356	0.000155419	0.000387234	Alpha-Other
ENSG00000267009:AC007780.1	processed_transcript	1.29869	-3.63015	0.0522995	0.0821944	Alpha-Other
ENSG00000163864:NMNAT3	protein_coding	1.29848	3.46399	1.83e-23	2.13e-22	Alpha-Other
ENSG00000112773:TENT5A	protein_coding	1.29813	6.34007	8.02e-38	1.95e-36	Alpha-Other
ENSG00000110881:ASIC1	protein_coding	1.29776	-1.07811	3.4e-07	1.19e-06	Alpha-Other
ENSG00000267284:AC022031.2	lincRNA	1.29752	-4.0504	0.0821475	0.122579	Alpha-Other
ENSG00000261386:AC027682.4	lincRNA	1.29751	-1.26068	6.84e-09	2.85e-08	Alpha-Other
ENSG00000272226:AL136985.2	lincRNA	1.29661	-3.77701	0.0698816	0.106306	Alpha-Other
ENSG00000280207:AC106795.5	lincRNA	1.29661	-0.712387	4.88e-06	1.5e-05	Alpha-Other
ENSG00000260785:CASC17	lincRNA	1.29608	-3.94258	0.153219	0.21245	Alpha-Other
ENSG00000273443:AL645608.8	lincRNA	1.29565	-3.13552	0.0196499	0.0339637	Alpha-Other
ENSG00000182183:SHISAL2A	protein_coding	1.29535	-1.83261	1.19e-06	3.93e-06	Alpha-Other
ENSG00000148053:NTRK2	protein_coding	1.29469	2.76437	7.12e-06	2.14e-05	Alpha-Other
ENSG00000162636:FAM102B	protein_coding	1.29372	1.84299	3.75e-07	1.31e-06	Alpha-Other
ENSG00000143199:ADCY10	protein_coding	1.29358	-2.8964	6.19e-05	0.000163525	Alpha-Other
ENSG00000198003:CCDC151	protein_coding	1.293	2.78519	1.7e-16	1.29e-15	Alpha-Other
ENSG00000153234:NR4A2	protein_coding	1.29291	3.92744	1.71e-05	4.88e-05	Alpha-Other
ENSG00000077585:GPR137B	protein_coding	1.29245	4.2043	3.81e-36	8.54e-35	Alpha-Other
ENSG00000205293:LINC01602	lincRNA	1.29215	-0.398442	0.00101413	0.00221417	Alpha-Other
ENSG00000266900:AC027514.1	sense_intronic	1.29105	-1.12581	5.29e-12	2.88e-11	Alpha-Other
ENSG00000171428:NAT1	protein_coding	1.29104	1.884	6.85e-15	4.61e-14	Alpha-Other
ENSG00000165899:OTOGL	protein_coding	1.29042	0.911412	5.68e-06	1.73e-05	Alpha-Other
ENSG00000188467:SLC24A5	protein_coding	1.28705	-3.32692	0.00597823	0.0114145	Alpha-Other
ENSG00000168000:BSCL2	protein_coding	1.28698	7.2591	6.81e-34	1.36e-32	Alpha-Other
ENSG00000054179:ENTPD2	protein_coding	1.28666	3.08278	1.07e-14	7.11e-14	Alpha-Other
ENSG00000274678:AC106886.3	lincRNA	1.28656	-2.71181	5.4e-05	0.000143873	Alpha-Other
ENSG00000265142:MIR133A1HG	antisense	1.28644	-0.975422	2.98e-08	1.16e-07	Alpha-Other
ENSG00000254017:IGHEP2	IG_C_pseudogene	1.28542	-3.34645	0.000607844	0.00137706	Alpha-Other
ENSG00000177830:CHID1	protein_coding	1.28537	6.98183	4.49e-23	5.1e-22	Alpha-Other
ENSG00000170044:ZPLD1	protein_coding	1.28389	0.241179	1.05e-06	3.48e-06	Alpha-Other
ENSG00000110975:SYT10	protein_coding	1.28336	-3.1749	0.0416137	0.0668943	Alpha-Other
ENSG00000222020:HDAC4-AS1	antisense	1.28285	2.83366	3.31e-11	1.68e-10	Alpha-Other
ENSG00000274695:AC108704.1	lincRNA	1.28165	-2.07308	2.76e-08	1.08e-07	Alpha-Other
ENSG00000120049:KCNIP2	protein_coding	1.28127	-0.582454	1.63e-11	8.52e-11	Alpha-Other
ENSG00000118160:SLC8A2	protein_coding	1.28071	3.26288	1.68e-15	1.18e-14	Alpha-Other
ENSG00000222014:RAB6C	protein_coding	1.28005	-2.54284	1.25e-06	4.1e-06	Alpha-Other
ENSG00000164776:PHKG1	protein_coding	1.27987	3.11888	7.19e-08	2.71e-07	Alpha-Other
ENSG00000103269:RHBDL1	protein_coding	1.27918	2.56713	6.54e-07	2.22e-06	Alpha-Other
ENSG00000141448:GATA6	protein_coding	1.2787	3.37843	6.63e-10	3.01e-09	Alpha-Other
ENSG00000198711:SSBP3-AS1	antisense	1.27824	-3.24022	0.00364316	0.00725044	Alpha-Other
ENSG00000268049:AC012313.2	antisense	1.27656	-2.42267	1.65e-06	5.34e-06	Alpha-Other
ENSG00000270894:AC015849.4	sense_overlapping	1.2762	0.135402	3.41e-16	2.53e-15	Alpha-Other
ENSG00000136895:GARNL3	protein_coding	1.27431	0.389215	1.43e-20	1.4e-19	Alpha-Other
ENSG00000276397:LINC01879	lincRNA	1.27403	-3.31751	0.10738	0.155509	Alpha-Other
ENSG00000065923:SLC9A7	protein_coding	1.27193	3.52727	2.82e-26	3.82e-25	Alpha-Other
ENSG00000267160:AC091152.2	antisense	1.27126	-3.15438	0.00423647	0.00830818	Alpha-Other
ENSG00000277130:AC073569.3	sense_intronic	1.27111	-3.38135	0.0038975	0.007707	Alpha-Other
ENSG00000277491:AC087392.5	lincRNA	1.27079	-3.29954	0.00117132	0.00252986	Alpha-Other
ENSG00000198547:C20orf203	protein_coding	1.27026	-3.70942	0.0788397	0.118333	Alpha-Other
ENSG00000121207:LRAT	protein_coding	1.27012	0.15432	4.76e-07	1.64e-06	Alpha-Other
ENSG00000149577:SIDT2	protein_coding	1.26907	3.15177	8.46e-38	2.05e-36	Alpha-Other
ENSG00000253726:AC013562.1	sense_intronic	1.26873	0.138217	9.87e-09	4.04e-08	Alpha-Other
ENSG00000237767:LINC01370	lincRNA	1.26845	4.60245	1.94e-10	9.24e-10	Alpha-Other
ENSG00000154545:MAGED4	protein_coding	1.26774	-3.2571	0.00484924	0.00941398	Alpha-Other
ENSG00000254048:AC105150.1	sense_intronic	1.26757	-2.44923	3.61e-06	1.12e-05	Alpha-Other
ENSG00000198010:DLGAP2	protein_coding	1.26691	-2.19194	0.000423848	0.000986509	Alpha-Other
ENSG00000223935:LGALSL-DT	bidirectional_promoter_lncRNA	1.26683	-1.4493	3.76e-10	1.74e-09	Alpha-Other
ENSG00000162782:TDRD5	protein_coding	1.26651	-0.428729	1.41e-05	4.09e-05	Alpha-Other
ENSG00000166257:SCN3B	protein_coding	1.26376	4.06739	6.1e-30	9.99e-29	Alpha-Other
ENSG00000263847:AP005899.1	antisense	1.26316	-2.87096	0.000451852	0.00104719	Alpha-Other
ENSG00000162571:TTLL10	protein_coding	1.26244	-0.93013	1.65e-11	8.59e-11	Alpha-Other
ENSG00000081052:COL4A4	protein_coding	1.26213	-0.0687467	0.000573489	0.00130635	Alpha-Other
ENSG00000257835:AC073591.1	lincRNA	1.26127	-3.79684	0.093303	0.137308	Alpha-Other
ENSG00000205560:CPT1B	protein_coding	1.26114	1.4339	1.98e-15	1.39e-14	Alpha-Other
ENSG00000259511:UBE2Q2L	protein_coding	1.25903	0.515192	2.4e-08	9.49e-08	Alpha-Other
ENSG00000225794:AC073321.1	lincRNA	1.25884	-2.92647	0.0277403	0.0463852	Alpha-Other
ENSG00000198156:NPIPB6	protein_coding	1.25758	-1.19248	0.00238747	0.00490118	Alpha-Other
ENSG00000184368:MAP7D2	protein_coding	1.25665	3.6531	5.98e-19	5.3e-18	Alpha-Other
ENSG00000260198:AC009102.1	sense_intronic	1.25561	-2.28424	1.26e-06	4.13e-06	Alpha-Other
ENSG00000174808:BTC	protein_coding	1.25524	2.03771	9.92e-27	1.38e-25	Alpha-Other
ENSG00000269313:MAGIX	protein_coding	1.25483	3.98789	1.09e-36	2.48e-35	Alpha-Other
ENSG00000167780:SOAT2	protein_coding	1.2547	-3.25191	0.0169653	0.029687	Alpha-Other
ENSG00000117595:IRF6	protein_coding	1.25459	4.27101	3.11e-27	4.45e-26	Alpha-Other
ENSG00000110013:SIAE	protein_coding	1.25401	3.58407	5.63e-15	3.81e-14	Alpha-Other
ENSG00000262410:AC024361.1	sense_intronic	1.25312	-1.1897	8.07e-06	2.41e-05	Alpha-Other
ENSG00000129680:MAP7D3	protein_coding	1.25311	3.4444	2.95e-28	4.47e-27	Alpha-Other
ENSG00000225643:AL606491.1	lincRNA	1.25119	0.54136	0.000262335	0.000630557	Alpha-Other
ENSG00000172346:CSDC2	protein_coding	1.25087	-0.280972	1.55e-05	4.45e-05	Alpha-Other
ENSG00000254440:PBOV1	protein_coding	1.25015	-2.90276	0.000601102	0.00136351	Alpha-Other
ENSG00000151967:SCHIP1	protein_coding	1.24996	0.144842	1.36e-15	9.69e-15	Alpha-Other
ENSG00000236556:AC025038.1	antisense	1.24972	-2.63205	0.000726356	0.001625	Alpha-Other
ENSG00000170074:FAM153A	protein_coding	1.24924	-0.0437413	3.6e-05	9.85e-05	Alpha-Other
ENSG00000070961:ATP2B1	protein_coding	1.24759	6.36847	5.01e-41	1.46e-39	Alpha-Other
ENSG00000109501:WFS1	protein_coding	1.24722	5.61163	7.82e-13	4.52e-12	Alpha-Other
ENSG00000204128:C2orf72	protein_coding	1.24715	1.74679	1.74e-09	7.62e-09	Alpha-Other
ENSG00000251396:LINC01301	lincRNA	1.24689	-0.494052	6.48e-14	4.07e-13	Alpha-Other
ENSG00000167642:SPINT2	protein_coding	1.24642	9.56766	5.35e-47	2.01e-45	Alpha-Other
ENSG00000101082:SLA2	protein_coding	1.24521	-1.26881	1.31e-10	6.31e-10	Alpha-Other
ENSG00000232490:OSBPL10-AS1	antisense	1.24455	0.117871	2.22e-12	1.24e-11	Alpha-Other
ENSG00000177875:CCDC184	protein_coding	1.24401	3.05756	4.48e-11	2.25e-10	Alpha-Other
ENSG00000167543:TP53I13	protein_coding	1.24306	5.92602	4.89e-52	2.39e-50	Alpha-Other
ENSG00000140932:CMTM2	protein_coding	1.24288	-3.87322	0.035512	0.0579942	Alpha-Other
ENSG00000228791:THRB-AS1	processed_transcript	1.24268	-0.379431	1.41e-08	5.72e-08	Alpha-Other
ENSG00000285948:AC123768.5	antisense	1.24107	-1.44259	1.51e-07	5.5e-07	Alpha-Other
ENSG00000198691:ABCA4	protein_coding	1.24026	-2.14835	7.98e-06	2.38e-05	Alpha-Other
ENSG00000272810:U91328.3	lincRNA	1.23983	-2.04706	1.02e-07	3.77e-07	Alpha-Other
ENSG00000143552:NUP210L	protein_coding	1.23876	-2.33015	0.0393023	0.0634941	Alpha-Other
ENSG00000157833:GAREM2	protein_coding	1.238	0.625693	2.49e-10	1.17e-09	Alpha-Other
ENSG00000080503:SMARCA2	protein_coding	1.238	6.3294	6.24e-47	2.34e-45	Alpha-Other
ENSG00000099812:MISP	protein_coding	1.23791	3.7346	1.02e-19	9.42e-19	Alpha-Other
ENSG00000276742:AL731566.2	antisense	1.23677	-2.94719	0.00166405	0.00349966	Alpha-Other
ENSG00000196482:ESRRG	protein_coding	1.23651	3.55519	1.16e-12	6.64e-12	Alpha-Other
ENSG00000143125:PROK1	protein_coding	1.23552	-3.99159	0.1244	0.177043	Alpha-Other
ENSG00000060709:RIMBP2	protein_coding	1.23507	4.45846	1.19e-19	1.1e-18	Alpha-Other
ENSG00000152467:ZSCAN1	protein_coding	1.23489	2.19924	1.9e-14	1.24e-13	Alpha-Other
ENSG00000156959:LHFPL4	protein_coding	1.23348	2.78263	1.07e-32	2.03e-31	Alpha-Other
ENSG00000258538:AL133279.1	lincRNA	1.23248	-2.23881	0.000153215	0.00038207	Alpha-Other
ENSG00000166681:BEX3	protein_coding	1.23238	8.4354	5.75e-12	3.12e-11	Alpha-Other
ENSG00000260279:AC137932.1	antisense	1.23236	-2.80536	0.00122107	0.00262855	Alpha-Other
ENSG00000229474:PATL2	protein_coding	1.23232	0.316857	9.2e-11	4.5e-10	Alpha-Other
ENSG00000204396:VWA7	protein_coding	1.23229	0.883292	2.6e-12	1.45e-11	Alpha-Other
ENSG00000188130:MAPK12	protein_coding	1.23221	2.91176	1.37e-15	9.72e-15	Alpha-Other
ENSG00000173418:NAA20	protein_coding	1.23101	8.08398	1.56e-27	2.27e-26	Alpha-Other
ENSG00000254402:LRRC24	protein_coding	1.22969	5.03039	3.19e-16	2.37e-15	Alpha-Other
ENSG00000228857:AC104653.1	lincRNA	1.22774	-0.793727	0.000980843	0.00214713	Alpha-Other
ENSG00000237880:LINC01885	lincRNA	1.22751	0.1282	6.96e-06	2.09e-05	Alpha-Other
ENSG00000106397:PLOD3	protein_coding	1.22712	5.17321	2.96e-59	1.99e-57	Alpha-Other
ENSG00000107521:HPS1	protein_coding	1.22625	5.41649	3.68e-31	6.45e-30	Alpha-Other
ENSG00000240175:MAGI1-AS1	antisense	1.22563	-3.02056	0.00161635	0.00340891	Alpha-Other
ENSG00000158321:AUTS2	protein_coding	1.22549	2.69145	3.64e-20	3.46e-19	Alpha-Other
ENSG00000065413:ANKRD44	protein_coding	1.22528	2.53896	5.32e-26	7.12e-25	Alpha-Other
ENSG00000127415:IDUA	protein_coding	1.22395	2.82424	3.75e-12	2.07e-11	Alpha-Other
ENSG00000113924:HGD	protein_coding	1.22314	3.34334	1.89e-09	8.24e-09	Alpha-Other
ENSG00000259120:SMIM6	protein_coding	1.22278	5.16982	2.97e-19	2.67e-18	Alpha-Other
ENSG00000112246:SIM1	protein_coding	1.22262	3.73241	3.25e-24	3.95e-23	Alpha-Other
ENSG00000119782:FKBP1B	protein_coding	1.22251	4.4411	2.53e-26	3.43e-25	Alpha-Other
ENSG00000247345:AC092343.1	antisense	1.22243	-3.76185	0.12447	0.177121	Alpha-Other
ENSG00000260398:AC068700.1	sense_overlapping	1.22239	-3.08803	0.0106838	0.0194872	Alpha-Other
ENSG00000275426:AC253576.2	sense_intronic	1.22229	-1.07829	1.1e-11	5.81e-11	Alpha-Other
ENSG00000232023:LINC01807	lincRNA	1.22218	-3.4451	0.155802	0.215555	Alpha-Other
ENSG00000131730:CKMT2	protein_coding	1.22182	0.645156	1.22e-07	4.47e-07	Alpha-Other
ENSG00000055732:MCOLN3	protein_coding	1.22157	4.219	2.88e-14	1.86e-13	Alpha-Other
ENSG00000185156:MFSD6L	protein_coding	1.22118	1.66905	1.41e-09	6.24e-09	Alpha-Other
ENSG00000266983:AC011444.1	antisense	1.22097	-2.44776	0.000897141	0.0019769	Alpha-Other
ENSG00000271614:ATP2B1-AS1	lincRNA	1.22081	3.70349	1.3e-16	9.91e-16	Alpha-Other
ENSG00000215483:LINC00598	lincRNA	1.22074	0.0339599	2.22e-15	1.55e-14	Alpha-Other
ENSG00000118094:TREH	protein_coding	1.22064	-2.31547	0.000613451	0.00138896	Alpha-Other
ENSG00000228203:RNF144A-AS1	processed_transcript	1.22063	-0.647004	0.00321461	0.00646574	Alpha-Other
ENSG00000004866:ST7	protein_coding	1.21991	3.7264	8.26e-61	6.01e-59	Alpha-Other
ENSG00000250069:AC011379.1	sense_intronic	1.21935	2.33092	1.8e-17	1.46e-16	Alpha-Other
ENSG00000231690:LINC00574	lincRNA	1.21804	0.507736	6.29e-09	2.63e-08	Alpha-Other
ENSG00000268499:AC011479.2	sense_intronic	1.21755	-3.77779	0.031603	0.0522107	Alpha-Other
ENSG00000114841:DNAH1	protein_coding	1.21749	-0.794275	1.48e-09	6.52e-09	Alpha-Other
ENSG00000183569:SERHL2	protein_coding	1.21719	-0.734663	3.02e-05	8.34e-05	Alpha-Other
ENSG00000120664:SPART-AS1	antisense	1.21491	-1.20525	4.02e-10	1.86e-09	Alpha-Other
ENSG00000079385:CEACAM1	protein_coding	1.21445	3.22142	9.23e-17	7.13e-16	Alpha-Other
ENSG00000266288:AP005671.1	lincRNA	1.21439	-3.69654	0.037512	0.0608764	Alpha-Other
ENSG00000251260:WDFY3-AS1	antisense	1.21387	-3.10967	0.0174097	0.0303962	Alpha-Other
ENSG00000259999:AC009054.1	sense_intronic	1.21366	-3.39034	0.00115922	0.00250581	Alpha-Other
ENSG00000285938:AC072022.2	protein_coding	1.21266	-3.08586	0.00141373	0.00301154	Alpha-Other
ENSG00000149328:GLB1L2	protein_coding	1.2124	1.50207	7.33e-17	5.69e-16	Alpha-Other
ENSG00000259326:AC116158.1	antisense	1.21184	-3.05245	6.82e-05	0.000178826	Alpha-Other
ENSG00000270111:CELF2-DT	lincRNA	1.21089	-3.55033	0.0618353	0.0954172	Alpha-Other
ENSG00000123358:NR4A1	protein_coding	1.21033	5.23788	2.86e-11	1.46e-10	Alpha-Other
ENSG00000256188:TAS2R30	protein_coding	1.2088	-0.680926	1.13e-14	7.45e-14	Alpha-Other
ENSG00000185523:SPATA45	protein_coding	1.20806	-1.11005	1.01e-08	4.14e-08	Alpha-Other
ENSG00000228350:LINC02585	antisense	1.2075	-2.24429	0.00038618	0.000904711	Alpha-Other
ENSG00000170209:ANKK1	protein_coding	1.20723	-2.89784	0.000871613	0.0019252	Alpha-Other
ENSG00000275248:AL355810.1	lincRNA	1.20695	-3.46565	0.0331327	0.0544752	Alpha-Other
ENSG00000243410:PSMD6-AS1	antisense	1.20678	-1.43192	1.81e-10	8.65e-10	Alpha-Other
ENSG00000225206:MIR137HG	lincRNA	1.2065	-0.212689	0.000287081	0.0006853	Alpha-Other
ENSG00000274093:AC009032.1	sense_intronic	1.20644	-3.2086	0.000796279	0.00176954	Alpha-Other
ENSG00000260418:AL023284.4	lincRNA	1.20497	1.11652	3.32e-12	1.84e-11	Alpha-Other
ENSG00000268266:AC003005.2	lincRNA	1.20343	-3.60694	0.0898059	0.132732	Alpha-Other
ENSG00000262223:AC110285.1	lincRNA	1.20169	-3.68532	0.0524566	0.0824137	Alpha-Other
ENSG00000129103:SUMF2	protein_coding	1.20158	6.17875	1.35e-27	1.97e-26	Alpha-Other
ENSG00000272360:AC116036.2	lincRNA	1.20151	-2.32656	2.69e-05	7.49e-05	Alpha-Other
ENSG00000286226:AC093849.3	lincRNA	1.2013	-2.87253	0.000239569	0.000578882	Alpha-Other
ENSG00000204967:PCDHA4	protein_coding	1.20112	0.618406	2.44e-18	2.08e-17	Alpha-Other
ENSG00000260886:TAT-AS1	antisense	1.20054	2.35712	5.13e-10	2.34e-09	Alpha-Other
ENSG00000213626:LBH	protein_coding	1.19993	4.30389	8.37e-13	4.83e-12	Alpha-Other
ENSG00000284882:AL359762.1	bidirectional_promoter_lncRNA	1.1996	0.609157	1.15e-07	4.23e-07	Alpha-Other
ENSG00000256705:AL137779.1	antisense	1.19901	-1.55421	1.95e-08	7.78e-08	Alpha-Other
ENSG00000157657:ZNF618	protein_coding	1.19881	3.84091	2.35e-31	4.16e-30	Alpha-Other
ENSG00000184925:LCN12	protein_coding	1.1983	3.02965	7.21e-05	0.000188218	Alpha-Other
ENSG00000235042:AC098820.2	antisense	1.19738	-3.82729	0.121894	0.17387	Alpha-Other
ENSG00000272589:ZSWIM8-AS1	antisense	1.19671	-1.22845	6.16e-09	2.57e-08	Alpha-Other
ENSG00000228140:AL031283.1	lincRNA	1.19537	-3.03681	0.00469385	0.00913135	Alpha-Other
ENSG00000266990:AC004528.1	antisense	1.19382	-2.63185	0.000937665	0.00205977	Alpha-Other
ENSG00000159409:CELF3	protein_coding	1.19369	4.87903	1.52e-16	1.16e-15	Alpha-Other
ENSG00000255201:AC087623.1	antisense	1.19261	-4.01895	0.0829354	0.12362	Alpha-Other
ENSG00000138646:HERC5	protein_coding	1.19199	3.97887	2.35e-23	2.72e-22	Alpha-Other
ENSG00000111860:CEP85L	protein_coding	1.19154	2.8942	1.8e-45	6.34e-44	Alpha-Other
ENSG00000197584:KCNMB2	protein_coding	1.19081	5.90693	1.99e-13	1.2e-12	Alpha-Other
ENSG00000160712:IL6R	protein_coding	1.1907	4.70725	9e-31	1.54e-29	Alpha-Other
ENSG00000112294:ALDH5A1	protein_coding	1.18941	2.89422	7.8e-14	4.86e-13	Alpha-Other
ENSG00000072182:ASIC4	protein_coding	1.18935	-2.34482	0.000106861	0.000273114	Alpha-Other
ENSG00000181619:GPR135	protein_coding	1.18915	2.18777	2.46e-30	4.13e-29	Alpha-Other
ENSG00000204904:LINC01545	lincRNA	1.18896	-2.22468	1.81e-06	5.85e-06	Alpha-Other
ENSG00000285560:AC103739.3	antisense	1.18895	-2.75456	0.0107236	0.0195551	Alpha-Other
ENSG00000269489:AL589765.6	lincRNA	1.18765	-2.24778	1.39e-05	4.02e-05	Alpha-Other
ENSG00000146021:KLHL3	protein_coding	1.18642	2.87709	4.63e-13	2.72e-12	Alpha-Other
ENSG00000163624:CDS1	protein_coding	1.18607	3.68147	1.54e-25	2.01e-24	Alpha-Other
ENSG00000261765:AC009127.1	sense_intronic	1.18506	-3.5729	0.0107759	0.0196429	Alpha-Other
ENSG00000172794:RAB37	protein_coding	1.18495	-0.573481	8.84e-10	3.98e-09	Alpha-Other
ENSG00000281904:AC233263.6	lincRNA	1.18453	-2.57734	4.26e-05	0.000115356	Alpha-Other
ENSG00000236740:AL033384.1	lincRNA	1.18317	-2.59662	0.000272105	0.00065276	Alpha-Other
ENSG00000006576:PHTF2	protein_coding	1.18283	5.07629	1.33e-28	2.05e-27	Alpha-Other
ENSG00000254298:AC008641.1	lincRNA	1.1824	-3.79372	0.0747497	0.112893	Alpha-Other
ENSG00000156298:TSPAN7	protein_coding	1.18209	6.03206	1.38e-16	1.05e-15	Alpha-Other
ENSG00000120210:INSL6	protein_coding	1.18141	-3.46845	0.0282165	0.0471239	Alpha-Other
ENSG00000282728:PGR-AS1	processed_transcript	1.18126	-0.8373	7.37e-10	3.33e-09	Alpha-Other
ENSG00000273350:AC004832.5	sense_intronic	1.18043	-3.92001	0.148342	0.206542	Alpha-Other
ENSG00000171612:SLC25A33	protein_coding	1.18007	4.7374	3.48e-39	9.01e-38	Alpha-Other
ENSG00000278740:AC005332.7	lincRNA	1.1796	-1.161	6.61e-09	2.76e-08	Alpha-Other
ENSG00000108797:CNTNAP1	protein_coding	1.17875	-0.0433818	2.17e-10	1.03e-09	Alpha-Other
ENSG00000231064:AC234582.1	antisense	1.17856	0.861255	1.92e-15	1.35e-14	Alpha-Other
ENSG00000230751:AC007036.2	sense_intronic	1.17765	-1.84095	0.000800259	0.00177737	Alpha-Other
ENSG00000267939:AC008946.1	lincRNA	1.17673	0.367576	7.56e-05	0.000197014	Alpha-Other
ENSG00000100731:PCNX1	protein_coding	1.17634	4.24068	1.09e-34	2.28e-33	Alpha-Other
ENSG00000272130:AC091946.2	lincRNA	1.17632	-3.58908	0.0291826	0.0485667	Alpha-Other
ENSG00000145217:SLC26A1	protein_coding	1.17579	-0.949083	6.92e-06	2.08e-05	Alpha-Other
ENSG00000229205:LINC00200	lincRNA	1.17506	-3.34628	0.253691	0.328315	Alpha-Other
ENSG00000260601:AC131391.1	sense_intronic	1.17488	-2.67072	0.000711331	0.00159369	Alpha-Other
ENSG00000128016:ZFP36	protein_coding	1.17439	6.26134	4.3e-08	1.65e-07	Alpha-Other
ENSG00000133019:CHRM3	protein_coding	1.1731	2.55019	4.11e-05	0.00011137	Alpha-Other
ENSG00000149575:SCN2B	protein_coding	1.17306	-3.84593	0.0331	0.0544292	Alpha-Other
ENSG00000248367:AC008610.1	antisense	1.17206	-0.005173	1.52e-06	4.95e-06	Alpha-Other
ENSG00000160716:CHRNB2	protein_coding	1.17145	2.04801	3.02e-22	3.25e-21	Alpha-Other
ENSG00000217442:SYCE3	protein_coding	1.16989	1.76052	4.27e-05	0.000115519	Alpha-Other
ENSG00000125848:FLRT3	protein_coding	1.1696	3.48981	8.23e-05	0.00021376	Alpha-Other
ENSG00000278058:AC009159.3	lincRNA	1.16926	-1.27475	6.04e-09	2.53e-08	Alpha-Other
ENSG00000126262:FFAR2	protein_coding	1.16896	1.83709	7.37e-05	0.000192313	Alpha-Other
ENSG00000236358:AL355472.2	antisense	1.16872	-3.70113	0.113953	0.163948	Alpha-Other
ENSG00000105467:SYNGR4	protein_coding	1.16774	4.97974	2.28e-07	8.16e-07	Alpha-Other
ENSG00000236977:ANKRD44-IT1	sense_intronic	1.16668	-0.6942	4.54e-10	2.09e-09	Alpha-Other
ENSG00000266111:AC068025.2	lincRNA	1.16581	-2.30946	1.27e-05	3.69e-05	Alpha-Other
ENSG00000227591:HSD11B1-AS1	antisense	1.1658	0.22311	6.83e-06	2.05e-05	Alpha-Other
ENSG00000255409:RSF1-IT1	sense_intronic	1.16557	-2.14199	5.15e-07	1.77e-06	Alpha-Other
ENSG00000261544:AC011939.2	sense_intronic	1.16491	1.58159	7.73e-24	9.22e-23	Alpha-Other
ENSG00000105427:CNFN	protein_coding	1.16477	2.08456	7.09e-07	2.4e-06	Alpha-Other
ENSG00000169169:CPT1C	protein_coding	1.1647	2.42203	6.51e-11	3.22e-10	Alpha-Other
ENSG00000204866:IGFL2	protein_coding	1.16397	-1.35929	2.68e-05	7.45e-05	Alpha-Other
ENSG00000232656:IDI2-AS1	antisense	1.16388	-2.49417	0.000377394	0.000885465	Alpha-Other
ENSG00000170266:GLB1	protein_coding	1.16386	5.78383	1.59e-15	1.12e-14	Alpha-Other
ENSG00000225578:NCBP2-AS1	antisense	1.16343	-3.11118	0.000713911	0.00159916	Alpha-Other
ENSG00000104808:DHDH	protein_coding	1.16174	1.82113	4.38e-11	2.2e-10	Alpha-Other
ENSG00000259884:AC025259.3	lincRNA	1.16068	-1.46155	0.000673203	0.00151513	Alpha-Other
ENSG00000236915:CLCA4-AS1	antisense	1.16066	-2.00932	0.000876384	0.00193464	Alpha-Other
ENSG00000241644:INMT	protein_coding	1.16023	-3.69265	0.230762	0.302881	Alpha-Other
ENSG00000273419:AC004877.1	antisense	1.15979	-1.69508	3.31e-07	1.16e-06	Alpha-Other
ENSG00000179222:MAGED1	protein_coding	1.15922	6.3595	4.38e-18	3.68e-17	Alpha-Other
ENSG00000231877:AL359551.1	lincRNA	1.1584	-3.17257	0.0383302	0.0620702	Alpha-Other
ENSG00000197249:SERPINA1	protein_coding	1.15827	9.34366	4.73e-05	0.000127247	Alpha-Other
ENSG00000267784:AC010680.1	antisense	1.15821	-1.37354	3.09e-05	8.52e-05	Alpha-Other
ENSG00000114541:FRMD4B	protein_coding	1.15796	3.39674	1.59e-13	9.7e-13	Alpha-Other
ENSG00000237324:AC093158.1	antisense	1.1569	-3.36317	0.00608817	0.0116064	Alpha-Other
ENSG00000134222:PSRC1	protein_coding	1.15657	0.907753	3.45e-08	1.34e-07	Alpha-Other
ENSG00000254539:AC239804.1	lincRNA	1.15561	-3.29776	0.006937	0.0131098	Alpha-Other
ENSG00000272905:AC018648.1	lincRNA	1.15472	-1.6042	2.26e-08	8.95e-08	Alpha-Other
ENSG00000250602:AC093535.1	antisense	1.15464	-3.24628	0.00901115	0.0166619	Alpha-Other
ENSG00000261101:AC234775.3	sense_overlapping	1.15462	-1.06535	3.08e-09	1.32e-08	Alpha-Other
ENSG00000223704:LINC01422	lincRNA	1.15357	-1.07835	8.36e-08	3.13e-07	Alpha-Other
ENSG00000179085:DPM3	protein_coding	1.15343	7.03537	1.73e-15	1.22e-14	Alpha-Other
ENSG00000235961:PNMA6A	protein_coding	1.15341	1.60209	2.36e-10	1.11e-09	Alpha-Other
ENSG00000228779:Z69666.1	antisense	1.15268	-1.75549	8.92e-08	3.33e-07	Alpha-Other
ENSG00000230105:AL354793.1	lincRNA	1.15241	-3.33288	0.00605132	0.0115437	Alpha-Other
ENSG00000229495:AL450327.1	lincRNA	1.15201	-3.76732	0.0267782	0.0449214	Alpha-Other
ENSG00000131477:RAMP2	protein_coding	1.1519	4.0469	8.83e-05	0.000228159	Alpha-Other
ENSG00000253392:AC119403.1	antisense	1.15135	-0.247758	5.04e-07	1.73e-06	Alpha-Other
ENSG00000213186:TRIM59	protein_coding	1.15129	2.52938	1.18e-17	9.63e-17	Alpha-Other
ENSG00000105982:RNF32	protein_coding	1.15028	1.91434	6.25e-19	5.54e-18	Alpha-Other
ENSG00000186235:LINC02610	processed_transcript	1.14954	0.638203	0.00387436	0.00766709	Alpha-Other
ENSG00000135535:CD164	protein_coding	1.149	7.69752	3.98e-46	1.45e-44	Alpha-Other
ENSG00000107954:NEURL1	protein_coding	1.14877	5.40125	1.28e-20	1.25e-19	Alpha-Other
ENSG00000235099:AL138731.1	lincRNA	1.14852	-3.21228	0.00337922	0.00676714	Alpha-Other
ENSG00000176160:HSF5	protein_coding	1.14843	-3.59516	0.0984592	0.144113	Alpha-Other
ENSG00000103512:NOMO1	protein_coding	1.14792	3.50072	1.22e-08	4.95e-08	Alpha-Other
ENSG00000146469:VIP	protein_coding	1.14742	-1.93452	0.167573	0.229661	Alpha-Other
ENSG00000225465:RFPL1S	antisense	1.14726	0.635109	5.33e-09	2.24e-08	Alpha-Other
ENSG00000249096:LINC02362	lincRNA	1.14716	-1.45293	7e-08	2.64e-07	Alpha-Other
ENSG00000147162:OGT	protein_coding	1.14659	4.78697	2.08e-24	2.56e-23	Alpha-Other
ENSG00000204961:PCDHA9	protein_coding	1.14631	1.17743	3.72e-15	2.55e-14	Alpha-Other
ENSG00000185385:OR7A17	protein_coding	1.14622	-3.27439	0.014111	0.0251303	Alpha-Other
ENSG00000164099:PRSS12	protein_coding	1.14608	0.673161	7.68e-07	2.59e-06	Alpha-Other
ENSG00000137968:SLC44A5	protein_coding	1.14524	1.08527	0.000530207	0.0012162	Alpha-Other
ENSG00000205502:C2CD4B	protein_coding	1.14447	7.17121	1.55e-05	4.45e-05	Alpha-Other
ENSG00000205309:NT5M	protein_coding	1.14446	1.19404	6.35e-15	4.28e-14	Alpha-Other
ENSG00000166483:WEE1	protein_coding	1.14357	3.73401	6.5e-07	2.21e-06	Alpha-Other
ENSG00000104870:FCGRT	protein_coding	1.14352	6.30981	2.47e-12	1.38e-11	Alpha-Other
ENSG00000124635:HIST1H2BJ	protein_coding	1.14345	-0.252237	0.000315372	0.000748081	Alpha-Other
ENSG00000273951:AL031667.3	sense_intronic	1.14312	-2.35566	8.18e-05	0.000212482	Alpha-Other
ENSG00000125510:OPRL1	protein_coding	1.14276	-2.65161	0.00582992	0.0111469	Alpha-Other
ENSG00000163462:TRIM46	protein_coding	1.14261	1.74217	3.31e-11	1.68e-10	Alpha-Other
ENSG00000184792:OSBP2	protein_coding	1.14256	1.1734	1.52e-18	1.31e-17	Alpha-Other
ENSG00000165185:KIAA1958	protein_coding	1.14255	3.26426	1.69e-25	2.2e-24	Alpha-Other
ENSG00000273011:AC092681.3	lincRNA	1.14163	-0.378856	7.08e-05	0.000185043	Alpha-Other
ENSG00000236194:AC099811.1	sense_intronic	1.14143	-1.73209	1.42e-07	5.19e-07	Alpha-Other
ENSG00000204683:C10orf113	protein_coding	1.14062	-2.0736	4.48e-06	1.38e-05	Alpha-Other
ENSG00000250950:AC093752.2	lincRNA	1.14033	-3.20154	0.000663128	0.00149359	Alpha-Other
ENSG00000128594:LRRC4	protein_coding	1.14031	2.65816	9.09e-13	5.23e-12	Alpha-Other
ENSG00000276968:AL158196.1	antisense	1.13998	-2.48274	0.0068278	0.0129202	Alpha-Other
ENSG00000271848:AC073389.2	antisense	1.13955	-1.91247	1.04e-07	3.84e-07	Alpha-Other
ENSG00000284743:AL139254.3	lincRNA	1.13949	-3.35154	0.0111638	0.0202865	Alpha-Other
ENSG00000230063:AL360091.2	sense_intronic	1.13918	-3.53487	0.0198412	0.0342385	Alpha-Other
ENSG00000285523:AC005906.3	lincRNA	1.13871	-3.64947	0.24432	0.318111	Alpha-Other
ENSG00000245248:USP2-AS1	antisense	1.1386	0.417871	2.02e-08	8.02e-08	Alpha-Other
ENSG00000151067:CACNA1C	protein_coding	1.13825	4.03566	1.37e-22	1.51e-21	Alpha-Other
ENSG00000105223:PLD3	protein_coding	1.13801	7.72813	1.75e-23	2.04e-22	Alpha-Other
ENSG00000259007:AL358333.3	antisense	1.13788	-3.96348	0.106878	0.154878	Alpha-Other
ENSG00000173376:NDNF	protein_coding	1.13763	-0.0708501	0.0249897	0.0422032	Alpha-Other
ENSG00000278595:AL133396.2	lincRNA	1.13743	-3.18994	0.0106597	0.0194463	Alpha-Other
ENSG00000260855:AL591848.4	lincRNA	1.13679	-2.48033	6.88e-05	0.00018012	Alpha-Other
ENSG00000119139:TJP2	protein_coding	1.13658	4.78701	1.26e-07	4.62e-07	Alpha-Other
ENSG00000268061:NAPA-AS1	antisense	1.13634	2.06217	1.82e-11	9.46e-11	Alpha-Other
ENSG00000116704:SLC35D1	protein_coding	1.13629	2.3874	1.34e-28	2.07e-27	Alpha-Other
ENSG00000269155:AL009178.2	lincRNA	1.13558	-3.22236	0.0284591	0.0474815	Alpha-Other
ENSG00000261324:AC010168.2	sense_overlapping	1.13541	2.93152	6.54e-21	6.54e-20	Alpha-Other
ENSG00000238107:AC245100.6	lincRNA	1.13525	-2.70282	0.00998704	0.0183156	Alpha-Other
ENSG00000164972:C9orf24	protein_coding	1.13366	2.21855	0.000884458	0.00195117	Alpha-Other
ENSG00000102057:KCND1	protein_coding	1.1336	-0.770733	2.75e-07	9.75e-07	Alpha-Other
ENSG00000016082:ISL1	protein_coding	1.13339	6.89949	4.75e-20	4.49e-19	Alpha-Other
ENSG00000058056:USP13	protein_coding	1.13331	3.35645	4.52e-18	3.79e-17	Alpha-Other
ENSG00000234936:AC010883.1	antisense	1.13232	0.503507	6.72e-06	2.02e-05	Alpha-Other
ENSG00000110104:CCDC86	protein_coding	1.1316	4.32009	3.03e-23	3.48e-22	Alpha-Other
ENSG00000157637:SLC38A10	protein_coding	1.13085	5.89977	1.38e-24	1.72e-23	Alpha-Other
ENSG00000275417:AC068726.1	sense_intronic	1.13014	-3.70777	0.0683534	0.104246	Alpha-Other
ENSG00000258474:LINC02313	lincRNA	1.12985	-2.61275	0.00188507	0.00393746	Alpha-Other
ENSG00000258789:AL162171.2	antisense	1.12951	-2.99152	0.000171605	0.000424521	Alpha-Other
ENSG00000250490:LINC02145	lincRNA	1.12935	-2.52319	0.0366775	0.0596717	Alpha-Other
ENSG00000224505:AC138150.1	antisense	1.12846	2.62415	8.84e-20	8.22e-19	Alpha-Other
ENSG00000105866:SP4	protein_coding	1.12829	2.64666	1.42e-32	2.68e-31	Alpha-Other
ENSG00000105738:SIPA1L3	protein_coding	1.12825	4.45163	2.96e-30	4.95e-29	Alpha-Other
ENSG00000263731:AC145207.5	lincRNA	1.12747	0.475201	9.64e-22	1e-20	Alpha-Other
ENSG00000285632:AC084024.4	bidirectional_promoter_lncRNA	1.12719	-3.24165	0.00755595	0.0141794	Alpha-Other
ENSG00000117707:PROX1	protein_coding	1.1271	5.0562	6.15e-28	9.15e-27	Alpha-Other
ENSG00000215397:SCRT2	protein_coding	1.12702	0.360909	1.71e-09	7.51e-09	Alpha-Other
ENSG00000125531:FNDC11	protein_coding	1.12658	-0.139321	0.00013738	0.000344984	Alpha-Other
ENSG00000112212:TSPO2	protein_coding	1.12618	-1.21477	2e-05	5.66e-05	Alpha-Other
ENSG00000198780:FAM169A	protein_coding	1.12427	3.1643	3.82e-42	1.18e-40	Alpha-Other
ENSG00000144681:STAC	protein_coding	1.12339	-3.03164	0.0899423	0.1329	Alpha-Other
ENSG00000221955:SLC12A8	protein_coding	1.12279	2.55624	2.74e-15	1.9e-14	Alpha-Other
ENSG00000100580:TMED8	protein_coding	1.1226	5.00802	5.35e-27	7.54e-26	Alpha-Other
ENSG00000163644:PPM1K	protein_coding	1.12259	5.73677	5.34e-16	3.9e-15	Alpha-Other
ENSG00000185420:SMYD3	protein_coding	1.12066	4.1784	8.16e-17	6.32e-16	Alpha-Other
ENSG00000236445:LINC00608	antisense	1.12026	-3.61698	0.150774	0.209509	Alpha-Other
ENSG00000203721:LINC00862	lincRNA	1.11981	-1.87694	9.82e-07	3.28e-06	Alpha-Other
ENSG00000266896:AL354892.3	sense_intronic	1.11721	-0.775614	5.89e-11	2.93e-10	Alpha-Other
ENSG00000141837:CACNA1A	protein_coding	1.11655	6.45098	8.44e-11	4.14e-10	Alpha-Other
ENSG00000234705:HMGA1P4	antisense	1.11596	-0.416705	1.14e-08	4.63e-08	Alpha-Other
ENSG00000253586:AC067817.1	sense_intronic	1.11559	-2.2794	0.00123672	0.00265927	Alpha-Other
ENSG00000183655:KLHL25	protein_coding	1.11373	1.08034	6.18e-14	3.88e-13	Alpha-Other
ENSG00000214546:AC087491.1	lincRNA	1.11364	-3.46468	0.157825	0.217903	Alpha-Other
ENSG00000168476:REEP4	protein_coding	1.11133	4.53708	1.4e-17	1.14e-16	Alpha-Other
ENSG00000163606:CD200R1	protein_coding	1.11101	-2.73055	0.015683	0.0276642	Alpha-Other
ENSG00000143416:SELENBP1	protein_coding	1.11059	2.91496	9.92e-07	3.31e-06	Alpha-Other
ENSG00000275714:HIST1H3A	protein_coding	1.10986	-2.49155	0.0219754	0.0375432	Alpha-Other
ENSG00000183873:SCN5A	protein_coding	1.10903	-3.22937	0.0440309	0.0704446	Alpha-Other
ENSG00000185245:GP1BA	protein_coding	1.10851	-3.20426	0.0745639	0.112641	Alpha-Other
ENSG00000120306:CYSTM1	protein_coding	1.108	8.97494	3.92e-32	7.2e-31	Alpha-Other
ENSG00000140323:DISP2	protein_coding	1.10739	2.34745	4.23e-13	2.5e-12	Alpha-Other
ENSG00000139970:RTN1	protein_coding	1.10706	5.07646	1.41e-26	1.95e-25	Alpha-Other
ENSG00000272661:AC021097.1	antisense	1.1066	1.05032	1.11e-15	7.98e-15	Alpha-Other
ENSG00000181690:PLAG1	protein_coding	1.10499	2.46658	2.34e-16	1.76e-15	Alpha-Other
ENSG00000232653:GOLGA8N	protein_coding	1.1047	0.434525	1.15e-08	4.67e-08	Alpha-Other
ENSG00000278200:LINC01971	lincRNA	1.10437	-2.04341	2.4e-06	7.62e-06	Alpha-Other
ENSG00000258730:ITPK1-AS1	antisense	1.10424	-1.74653	6.52e-06	1.97e-05	Alpha-Other
ENSG00000105696:TMEM59L	protein_coding	1.10379	4.46302	8.76e-06	2.6e-05	Alpha-Other
ENSG00000275236:AC009120.5	lincRNA	1.10363	-0.419858	8.79e-08	3.29e-07	Alpha-Other
ENSG00000257769:AC026401.1	antisense	1.1036	-1.58483	4.7e-05	0.000126374	Alpha-Other
ENSG00000140022:STON2	protein_coding	1.10344	2.56495	5.54e-14	3.49e-13	Alpha-Other
ENSG00000104723:TUSC3	protein_coding	1.1034	8.06871	3.18e-22	3.41e-21	Alpha-Other
ENSG00000234699:AL139339.1	antisense	1.10292	-3.29199	0.0453583	0.0723398	Alpha-Other
ENSG00000241772:AC092620.1	3prime_overlapping_ncRNA	1.10288	0.744281	5.39e-18	4.51e-17	Alpha-Other
ENSG00000172469:MANEA	protein_coding	1.10234	3.66641	2.35e-21	2.4e-20	Alpha-Other
ENSG00000249378:LINC01060	lincRNA	1.10179	1.30416	0.0220449	0.0376564	Alpha-Other
ENSG00000271327:AC010201.2	lincRNA	1.10179	-1.12371	5.28e-08	2.01e-07	Alpha-Other
ENSG00000267940:AC022762.2	lincRNA	1.10136	-1.28593	9.04e-08	3.38e-07	Alpha-Other
ENSG00000231185:SPRY4-AS1	antisense	1.10116	-1.77527	0.000570329	0.00130016	Alpha-Other
ENSG00000167632:TRAPPC9	protein_coding	1.10095	4.18205	1.06e-25	1.39e-24	Alpha-Other
ENSG00000225891:AL513365.2	antisense	1.10094	-3.81721	0.119461	0.170839	Alpha-Other
ENSG00000129990:SYT5	protein_coding	1.10093	5.39176	1.25e-08	5.06e-08	Alpha-Other
ENSG00000100012:SEC14L3	protein_coding	1.10073	-3.30341	0.128592	0.18216	Alpha-Other
ENSG00000182901:RGS7	protein_coding	1.10071	3.70086	9.55e-20	8.86e-19	Alpha-Other
ENSG00000147488:ST18	protein_coding	1.10055	5.22913	1.94e-19	1.77e-18	Alpha-Other
ENSG00000229276:REV3L-IT1	sense_intronic	1.10049	-3.81668	0.134684	0.189664	Alpha-Other
ENSG00000272148:AC013403.2	antisense	1.10031	-2.01444	2.71e-05	7.52e-05	Alpha-Other
ENSG00000246339:EXTL3-AS1	antisense	1.10027	-0.736168	6.25e-11	3.1e-10	Alpha-Other
ENSG00000227646:STEAP2-AS1	processed_transcript	1.10009	-3.4657	0.0123592	0.0222539	Alpha-Other
ENSG00000122477:LRRC39	protein_coding	1.0998	0.645265	0.00806225	0.0150447	Alpha-Other
ENSG00000105668:UPK1A	protein_coding	1.09962	-3.7949	0.153229	0.212453	Alpha-Other
ENSG00000231189:AC013448.1	lincRNA	1.09885	-3.08374	0.00528013	0.010175	Alpha-Other
ENSG00000073008:PVR	protein_coding	1.09863	4.60471	3.02e-23	3.46e-22	Alpha-Other
ENSG00000275638:AC011939.3	antisense	1.0981	-3.21722	0.0211762	0.0363083	Alpha-Other
ENSG00000143643:TTC13	protein_coding	1.09798	2.72913	2.69e-34	5.5e-33	Alpha-Other
ENSG00000119125:GDA	protein_coding	1.09746	5.01674	1.29e-14	8.49e-14	Alpha-Other
ENSG00000181378:CFAP65	protein_coding	1.0973	3.9249	5.81e-07	1.98e-06	Alpha-Other
ENSG00000267787:AC027097.2	antisense	1.09725	1.22288	6.33e-26	8.47e-25	Alpha-Other
ENSG00000107929:LARP4B	protein_coding	1.09667	4.19747	1.94e-30	3.28e-29	Alpha-Other
ENSG00000174576:NPAS4	protein_coding	1.09584	2.52411	0.00403841	0.00795862	Alpha-Other
ENSG00000228261:ITPRIP-AS1	lincRNA	1.09536	-3.17903	0.0372566	0.0605082	Alpha-Other
ENSG00000274340:AC032011.1	lincRNA	1.09493	-2.54391	0.000148138	0.000370267	Alpha-Other
ENSG00000091844:RGS17	protein_coding	1.09478	5.24606	2.17e-35	4.68e-34	Alpha-Other
ENSG00000164663:USP49	protein_coding	1.09393	1.69353	2.2e-16	1.65e-15	Alpha-Other
ENSG00000185905:C16orf54	protein_coding	1.09383	-2.22431	0.00409238	0.00805953	Alpha-Other
ENSG00000263220:AC015727.1	antisense	1.09348	-1.24698	1.86e-08	7.45e-08	Alpha-Other
ENSG00000116857:TMEM9	protein_coding	1.09248	6.35865	1.59e-17	1.29e-16	Alpha-Other
ENSG00000124251:TP53TG5	protein_coding	1.09244	-1.89368	1.27e-07	4.66e-07	Alpha-Other
ENSG00000250551:MIR583HG	lincRNA	1.09221	-2.37435	8.32e-06	2.48e-05	Alpha-Other
ENSG00000178015:GPR150	protein_coding	1.09217	0.949946	6.29e-09	2.63e-08	Alpha-Other
ENSG00000229728:AL136531.1	antisense	1.09154	-1.44001	7.68e-07	2.59e-06	Alpha-Other
ENSG00000012232:EXTL3	protein_coding	1.09078	3.41264	5.62e-38	1.38e-36	Alpha-Other
ENSG00000251867:AC009812.1	antisense	1.09069	0.825705	1.11e-15	7.98e-15	Alpha-Other
ENSG00000003096:KLHL13	protein_coding	1.09054	0.200898	7.34e-05	0.000191518	Alpha-Other
ENSG00000066382:MPPED2	protein_coding	1.09022	1.29232	6.11e-09	2.56e-08	Alpha-Other
ENSG00000240405:SAMMSON	lincRNA	1.09021	-2.80371	0.00581555	0.0111222	Alpha-Other
ENSG00000272181:AC012557.2	antisense	1.09017	-2.29858	2.64e-05	7.34e-05	Alpha-Other
ENSG00000273367:AL355472.3	antisense	1.08979	0.0437263	9.22e-12	4.91e-11	Alpha-Other
ENSG00000273507:AL354809.1	lincRNA	1.08944	-3.8112	0.10244	0.149274	Alpha-Other
ENSG00000146521:LINC01558	lincRNA	1.08943	-2.12779	0.000110312	0.000281041	Alpha-Other
ENSG00000274751:AC120498.9	antisense	1.08943	-1.78242	3.03e-08	1.18e-07	Alpha-Other
ENSG00000186318:BACE1	protein_coding	1.08883	5.05778	1.86e-17	1.5e-16	Alpha-Other
ENSG00000272057:AC016575.1	lincRNA	1.0887	-0.503538	1.2e-09	5.33e-09	Alpha-Other
ENSG00000227388:AL133410.1	lincRNA	1.08853	2.14094	4.71e-22	5e-21	Alpha-Other
ENSG00000233030:AC243772.2	antisense	1.08803	-2.75427	0.00194345	0.00404671	Alpha-Other
ENSG00000261602:AC092115.2	antisense	1.08769	-3.89761	0.133123	0.187726	Alpha-Other
ENSG00000093072:ADA2	protein_coding	1.08702	4.11908	6.92e-07	2.34e-06	Alpha-Other
ENSG00000131484:AC091132.1	lincRNA	1.08697	-3.75398	0.0390493	0.0631337	Alpha-Other
ENSG00000105520:PLPPR2	protein_coding	1.08683	4.78201	2.82e-27	4.04e-26	Alpha-Other
ENSG00000257475:AC068888.2	sense_intronic	1.08658	-0.0879437	3.96e-09	1.69e-08	Alpha-Other
ENSG00000257327:AC012555.1	lincRNA	1.08648	-2.18163	4.7e-05	0.00012641	Alpha-Other
ENSG00000135100:HNF1A	protein_coding	1.08627	2.14391	1.21e-19	1.12e-18	Alpha-Other
ENSG00000214944:ARHGEF28	protein_coding	1.08533	3.72383	1.91e-18	1.64e-17	Alpha-Other
ENSG00000143158:MPC2	protein_coding	1.08524	7.74131	1.26e-38	3.18e-37	Alpha-Other
ENSG00000250244:AC010307.4	antisense	1.08366	-2.44767	0.0327562	0.0539291	Alpha-Other
ENSG00000068784:SRBD1	protein_coding	1.08321	4.6198	7.73e-40	2.08e-38	Alpha-Other
ENSG00000170099:SERPINA6	protein_coding	1.08294	3.19856	0.00152846	0.00323641	Alpha-Other
ENSG00000125505:MBOAT7	protein_coding	1.08286	4.9705	2.16e-27	3.13e-26	Alpha-Other
ENSG00000141098:GFOD2	protein_coding	1.08252	4.62959	4.35e-53	2.25e-51	Alpha-Other
ENSG00000215274:GAGE10	protein_coding	1.08185	-3.77759	0.190715	0.256859	Alpha-Other
ENSG00000234776:C11orf94	protein_coding	1.08136	-4.07284	0.173798	0.236939	Alpha-Other
ENSG00000142233:NTN5	protein_coding	1.0812	-2.41039	0.00256014	0.0052303	Alpha-Other
ENSG00000269982:AC018809.2	antisense	1.0804	-1.73912	2.95e-06	9.26e-06	Alpha-Other
ENSG00000285666:AC006972.1	lincRNA	1.08002	-2.60012	0.000103863	0.000265976	Alpha-Other
ENSG00000231829:AL157834.1	lincRNA	1.07988	1.13034	1.64e-09	7.22e-09	Alpha-Other
ENSG00000269743:SLC25A53	protein_coding	1.07843	3.89338	2.56e-15	1.78e-14	Alpha-Other
ENSG00000267388:AF038458.2	lincRNA	1.07831	-2.95911	0.00132893	0.00284443	Alpha-Other
ENSG00000113327:GABRG2	protein_coding	1.07829	1.53449	0.000221533	0.00053826	Alpha-Other
ENSG00000198535:C2CD4A	protein_coding	1.07706	6.64542	0.000318752	0.000755292	Alpha-Other
ENSG00000169213:RAB3B	protein_coding	1.07642	6.68233	2.07e-16	1.56e-15	Alpha-Other
ENSG00000243433:AC010973.1	antisense	1.07509	-3.95304	0.138983	0.195139	Alpha-Other
ENSG00000144712:CAND2	protein_coding	1.07396	2.28346	2.17e-16	1.63e-15	Alpha-Other
ENSG00000072682:P4HA2	protein_coding	1.07378	6.16503	1.32e-16	1.01e-15	Alpha-Other
ENSG00000278601:AL158163.2	antisense	1.07284	-1.42393	0.000157445	0.000391946	Alpha-Other
ENSG00000176593:AC008969.1	processed_transcript	1.07257	4.00515	6.87e-15	4.62e-14	Alpha-Other
ENSG00000139182:CLSTN3	protein_coding	1.07152	3.47306	7.78e-24	9.27e-23	Alpha-Other
ENSG00000226761:TAS2R46	protein_coding	1.0714	-3.23708	0.0041078	0.00808373	Alpha-Other
ENSG00000260947:AL356489.2	lincRNA	1.0712	-1.42784	5.02e-05	0.000134496	Alpha-Other
ENSG00000110721:CHKA	protein_coding	1.07118	3.92237	9.69e-25	1.22e-23	Alpha-Other
ENSG00000105750:ZNF85	protein_coding	1.07117	2.85909	9.86e-24	1.17e-22	Alpha-Other
ENSG00000175220:ARHGAP1	protein_coding	1.07031	5.08499	8.65e-38	2.1e-36	Alpha-Other
ENSG00000044446:PHKA2	protein_coding	1.06992	3.53608	1.62e-15	1.15e-14	Alpha-Other
ENSG00000116679:IVNS1ABP	protein_coding	1.06979	5.10756	4.44e-20	4.21e-19	Alpha-Other
ENSG00000276030:AC073534.2	lincRNA	1.06978	-1.84387	1.71e-07	6.2e-07	Alpha-Other
ENSG00000122778:KIAA1549	protein_coding	1.06946	2.27717	4.34e-24	5.23e-23	Alpha-Other
ENSG00000286035:AC073840.1	lincRNA	1.06891	-2.95267	0.0111102	0.020197	Alpha-Other
ENSG00000196684:HSH2D	protein_coding	1.068	0.922266	1.2e-09	5.34e-09	Alpha-Other
ENSG00000082269:FAM135A	protein_coding	1.06748	4.81583	4.01e-11	2.02e-10	Alpha-Other
ENSG00000143942:CHAC2	protein_coding	1.06724	3.45746	3.01e-12	1.67e-11	Alpha-Other
ENSG00000184381:PLA2G6	protein_coding	1.06675	2.03388	1.65e-11	8.62e-11	Alpha-Other
ENSG00000167971:CASKIN1	protein_coding	1.06551	-0.313014	8.57e-06	2.55e-05	Alpha-Other
ENSG00000267682:AC016590.2	sense_intronic	1.06449	-3.95087	0.117605	0.168536	Alpha-Other
ENSG00000179532:DNHD1	protein_coding	1.06439	0.957657	7.98e-12	4.28e-11	Alpha-Other
ENSG00000124155:PIGT	protein_coding	1.06406	6.8856	1.87e-17	1.51e-16	Alpha-Other
ENSG00000203711:C6orf99	lincRNA	1.06369	-1.05278	2.61e-07	9.28e-07	Alpha-Other
ENSG00000235902:AC108472.1	antisense	1.06307	-0.315249	0.00192779	0.00401626	Alpha-Other
ENSG00000186469:GNG2	protein_coding	1.06257	5.36511	1.79e-23	2.08e-22	Alpha-Other
ENSG00000257120:AL356756.1	antisense	1.06248	-3.49595	0.0437549	0.0700464	Alpha-Other
ENSG00000136274:NACAD	protein_coding	1.06202	1.80785	2.99e-09	1.28e-08	Alpha-Other
ENSG00000269397:AC011503.2	sense_intronic	1.0608	-2.33034	5.89e-05	0.000155991	Alpha-Other
ENSG00000275854:AC084824.4	sense_intronic	1.06074	-1.02064	1.39e-08	5.63e-08	Alpha-Other
ENSG00000214534:ZNF705E	protein_coding	1.06044	-3.20481	0.0049186	0.00953592	Alpha-Other
ENSG00000270589:AL158163.1	antisense	1.06023	-1.81289	0.000126183	0.000318894	Alpha-Other
ENSG00000121361:KCNJ8	protein_coding	1.06021	4.44072	2.81e-10	1.31e-09	Alpha-Other
ENSG00000281538:AC254562.3	lincRNA	1.06018	-3.31678	0.0517671	0.0814448	Alpha-Other
ENSG00000275485:AL512652.1	sense_intronic	1.05941	-3.09897	0.0517437	0.0814198	Alpha-Other
ENSG00000183850:ZNF730	protein_coding	1.05926	-1.53451	1.45e-05	4.19e-05	Alpha-Other
ENSG00000237461:AL359710.1	lincRNA	1.05923	-2.43612	8.56e-05	0.000221616	Alpha-Other
ENSG00000160191:PDE9A	protein_coding	1.05892	3.052	2.55e-17	2.04e-16	Alpha-Other
ENSG00000255404:AP001266.1	antisense	1.05877	-3.92792	0.189963	0.25598	Alpha-Other
ENSG00000254258:AC087354.1	lincRNA	1.05826	-2.80665	0.31177	0.391002	Alpha-Other
ENSG00000080298:RFX3	protein_coding	1.05746	3.23254	3.37e-20	3.21e-19	Alpha-Other
ENSG00000063587:ZNF275	protein_coding	1.05742	2.94629	5.71e-21	5.72e-20	Alpha-Other
ENSG00000185823:NPAP1	protein_coding	1.05742	-1.05533	2.44e-05	6.82e-05	Alpha-Other
ENSG00000244055:AC007566.1	antisense	1.05712	1.89678	3.69e-16	2.73e-15	Alpha-Other
ENSG00000269938:AC068790.2	sense_intronic	1.05666	-1.45187	3.93e-08	1.52e-07	Alpha-Other
ENSG00000260903:XKR7	protein_coding	1.05665	1.36731	4.51e-17	3.56e-16	Alpha-Other
ENSG00000247970:AL160313.1	lincRNA	1.05612	-1.30105	0.00019494	0.00047738	Alpha-Other
ENSG00000056998:GYG2	protein_coding	1.05457	2.20966	1.05e-11	5.57e-11	Alpha-Other
ENSG00000145349:CAMK2D	protein_coding	1.05375	5.24747	5.81e-40	1.57e-38	Alpha-Other
ENSG00000267054:AC008738.1	sense_intronic	1.05326	-1.77354	6.23e-06	1.89e-05	Alpha-Other
ENSG00000242791:AC117395.1	lincRNA	1.05315	-3.41297	0.0515366	0.0811315	Alpha-Other
ENSG00000135127:BICDL1	protein_coding	1.05274	3.08367	8.87e-28	1.31e-26	Alpha-Other
ENSG00000129991:TNNI3	protein_coding	1.05272	-2.67238	0.0434343	0.0695617	Alpha-Other
ENSG00000246662:LINC00535	antisense	1.05224	0.703343	6.19e-05	0.000163489	Alpha-Other
ENSG00000258199:AC073896.4	sense_overlapping	1.05214	-3.88685	0.187373	0.252972	Alpha-Other
ENSG00000258735:LINC00637	lincRNA	1.05179	-1.83637	0.00313178	0.00630961	Alpha-Other
ENSG00000186364:NUDT17	protein_coding	1.05175	0.841013	6.86e-09	2.86e-08	Alpha-Other
ENSG00000271151:AC016737.1	lincRNA	1.05163	-2.99845	0.00493453	0.00956262	Alpha-Other
ENSG00000270115:AL513327.3	lincRNA	1.05124	-3.47472	0.115534	0.165905	Alpha-Other
ENSG00000068024:HDAC4	protein_coding	1.05074	2.59281	2.83e-44	9.44e-43	Alpha-Other
ENSG00000112293:GPLD1	protein_coding	1.05045	1.68493	2.08e-11	1.07e-10	Alpha-Other
ENSG00000169992:NLGN2	protein_coding	1.05027	2.11774	7.49e-16	5.42e-15	Alpha-Other
ENSG00000162390:ACOT11	protein_coding	1.04962	2.82036	8.32e-15	5.56e-14	Alpha-Other
ENSG00000285593:AC055872.2	lincRNA	1.04856	-1.46871	2.15e-05	6.05e-05	Alpha-Other
ENSG00000117335:CD46	protein_coding	1.04832	7.17881	7.01e-40	1.89e-38	Alpha-Other
ENSG00000254985:RSF1-IT2	sense_intronic	1.04798	-2.33911	1.3e-05	3.77e-05	Alpha-Other
ENSG00000272223:AL136304.1	antisense	1.04794	-1.46118	6.12e-07	2.08e-06	Alpha-Other
ENSG00000196748:CLPSL2	protein_coding	1.04749	-1.16202	7.81e-05	0.000203411	Alpha-Other
ENSG00000100077:GRK3	protein_coding	1.04743	4.448	7.16e-15	4.81e-14	Alpha-Other
ENSG00000268810:AC007193.1	antisense	1.04688	-1.75581	0.000207863	0.000507214	Alpha-Other
ENSG00000275703:U47924.3	lincRNA	1.04662	-2.90336	0.00045807	0.00106065	Alpha-Other
ENSG00000134897:BIVM	protein_coding	1.04634	3.54192	4.07e-28	6.14e-27	Alpha-Other
ENSG00000230815:AL807757.1	sense_intronic	1.04513	-3.5079	0.0311084	0.0514519	Alpha-Other
ENSG00000170608:FOXA3	protein_coding	1.04484	4.11681	3.52e-40	9.66e-39	Alpha-Other
ENSG00000270059:AC121493.1	sense_intronic	1.04475	-2.80964	0.000526861	0.00120913	Alpha-Other
ENSG00000228412:AL022068.1	antisense	1.04458	3.3674	5.23e-16	3.82e-15	Alpha-Other
ENSG00000266456:AP001178.3	antisense	1.0428	-2.86628	0.009579	0.0176248	Alpha-Other
ENSG00000270084:GAS5-AS1	antisense	1.04261	-2.51035	7.05e-05	0.000184256	Alpha-Other
ENSG00000101076:HNF4A	protein_coding	1.04207	2.6928	1.08e-14	7.16e-14	Alpha-Other
ENSG00000154065:ANKRD29	protein_coding	1.042	1.11552	3.65e-11	1.85e-10	Alpha-Other
ENSG00000277687:AL139407.1	sense_intronic	1.04155	-1.36802	1.43e-06	4.66e-06	Alpha-Other
ENSG00000101746:NOL4	protein_coding	1.04055	5.06555	4.06e-14	2.59e-13	Alpha-Other
ENSG00000096968:JAK2	protein_coding	1.04007	2.31248	4.83e-24	5.81e-23	Alpha-Other
ENSG00000254450:ALG9-IT1	sense_intronic	1.04003	-2.22536	0.000639649	0.0014442	Alpha-Other
ENSG00000078699:CBFA2T2	protein_coding	1.03995	4.49529	1.34e-22	1.47e-21	Alpha-Other
ENSG00000069974:RAB27A	protein_coding	1.03947	5.04765	2.21e-17	1.78e-16	Alpha-Other
ENSG00000232077:LINC01031	lincRNA	1.03933	-3.88242	0.278151	0.355155	Alpha-Other
ENSG00000260265:LINC02562	lincRNA	1.03907	0.0722949	0.00627728	0.0119376	Alpha-Other
ENSG00000230317:LINC01284	lincRNA	1.03899	-0.948714	4.24e-06	1.31e-05	Alpha-Other
ENSG00000256436:TAS2R31	protein_coding	1.0385	-0.798345	0.000124818	0.000315547	Alpha-Other
ENSG00000271259:AC010201.1	lincRNA	1.03832	-2.22171	0.000622764	0.00140785	Alpha-Other
ENSG00000138613:APH1B	protein_coding	1.03772	5.28422	2.21e-21	2.26e-20	Alpha-Other
ENSG00000261655:AC100803.2	sense_overlapping	1.03734	-2.57761	4.35e-05	0.000117634	Alpha-Other
ENSG00000177888:ZBTB41	protein_coding	1.03682	4.70307	3.5e-51	1.64e-49	Alpha-Other
ENSG00000275056:AC020663.3	sense_intronic	1.03669	-0.212729	6.27e-10	2.84e-09	Alpha-Other
ENSG00000232415:ELN-AS1	antisense	1.03583	0.0627243	9.28e-07	3.1e-06	Alpha-Other
ENSG00000272674:PCDHB16	protein_coding	1.03529	2.49054	3.84e-14	2.46e-13	Alpha-Other
ENSG00000143842:SOX13	protein_coding	1.03496	2.30876	3.83e-22	4.09e-21	Alpha-Other
ENSG00000203985:LDLRAD1	protein_coding	1.03454	2.04575	0.0120008	0.0216587	Alpha-Other
ENSG00000268854:AC020909.3	antisense	1.03448	-1.31804	0.000190705	0.000468093	Alpha-Other
ENSG00000274507:AL121772.2	antisense	1.03286	-3.11935	0.00606399	0.011565	Alpha-Other
ENSG00000129673:AANAT	protein_coding	1.03246	-3.49959	0.0570623	0.0888347	Alpha-Other
ENSG00000178573:MAF	protein_coding	1.03235	3.53012	4.87e-09	2.06e-08	Alpha-Other
ENSG00000157445:CACNA2D3	protein_coding	1.032	0.0398755	0.00721447	0.0135824	Alpha-Other
ENSG00000143554:SLC27A3	protein_coding	1.03194	2.96177	1.31e-23	1.54e-22	Alpha-Other
ENSG00000284196:AL158064.1	processed_transcript	1.03155	-3.07888	0.212581	0.282407	Alpha-Other
ENSG00000180044:C3orf80	protein_coding	1.03139	2.28429	0.000953948	0.00209218	Alpha-Other
ENSG00000205078:SYCE1L	protein_coding	1.03132	2.62976	5.94e-07	2.03e-06	Alpha-Other
ENSG00000260060:AC009088.1	antisense	1.03114	-2.30193	2.78e-05	7.71e-05	Alpha-Other
ENSG00000176723:ZNF843	protein_coding	1.03054	1.01967	3.97e-07	1.38e-06	Alpha-Other
ENSG00000110245:APOC3	protein_coding	1.0305	-3.25469	0.0165494	0.0290291	Alpha-Other
ENSG00000237389:AL645634.2	lincRNA	1.03039	-3.73144	0.176391	0.240094	Alpha-Other
ENSG00000236830:CBR3-AS1	processed_transcript	1.03009	3.3897	2.45e-11	1.26e-10	Alpha-Other
ENSG00000229692:SOS1-IT1	sense_intronic	1.02998	-1.3276	2.3e-08	9.09e-08	Alpha-Other
ENSG00000166959:MS4A8	protein_coding	1.02954	2.92576	0.0010912	0.00237021	Alpha-Other
ENSG00000273274:ZBTB8B	protein_coding	1.0293	-0.435558	2.28e-06	7.26e-06	Alpha-Other
ENSG00000251456:AC113398.2	sense_intronic	1.02918	-2.7804	0.00246473	0.0050491	Alpha-Other
ENSG00000237422:AL158071.4	lincRNA	1.02837	-2.11922	1.11e-05	3.26e-05	Alpha-Other
ENSG00000196844:PATE2	protein_coding	1.028	-2.59043	0.000388357	0.000909262	Alpha-Other
ENSG00000259935:AC009754.1	sense_intronic	1.0279	-2.07143	1.78e-05	5.07e-05	Alpha-Other
ENSG00000198729:PPP1R14C	protein_coding	1.02764	4.04763	3.34e-20	3.19e-19	Alpha-Other
ENSG00000274833:AC110285.5	lincRNA	1.02746	-1.65375	0.00135776	0.00290082	Alpha-Other
ENSG00000232442:MHENCR	antisense	1.02744	4.20439	1.26e-16	9.65e-16	Alpha-Other
ENSG00000250714:AC100861.2	antisense	1.02733	-3.74078	0.103647	0.150816	Alpha-Other
ENSG00000178997:EXD1	protein_coding	1.02703	-3.16404	0.0230173	0.0391624	Alpha-Other
ENSG00000159388:BTG2	protein_coding	1.02667	7.12613	4.42e-08	1.7e-07	Alpha-Other
ENSG00000172955:ADH6	protein_coding	1.02665	-1.4803	0.0113833	0.0206419	Alpha-Other
ENSG00000215187:FAM166B	protein_coding	1.02639	-2.51517	0.000242785	0.000586349	Alpha-Other
ENSG00000249346:LINC01016	lincRNA	1.02634	-2.84451	0.0464299	0.0738365	Alpha-Other
ENSG00000109436:TBC1D9	protein_coding	1.02611	4.38294	8.23e-31	1.41e-29	Alpha-Other
ENSG00000186118:TEX38	protein_coding	1.02476	-3.2052	0.015068	0.0266817	Alpha-Other
ENSG00000102466:FGF14	protein_coding	1.02467	3.88238	1.57e-17	1.28e-16	Alpha-Other
ENSG00000111215:PRR4	protein_coding	1.02452	1.96411	2.49e-13	1.49e-12	Alpha-Other
ENSG00000184343:SRPK3	protein_coding	1.02391	-2.71085	0.0127174	0.0228334	Alpha-Other
ENSG00000249249:AC010226.1	antisense	1.0235	2.0445	2.3e-10	1.09e-09	Alpha-Other
ENSG00000230613:HM13-AS1	antisense	1.02334	-1.4371	0.000573434	0.00130635	Alpha-Other
ENSG00000274159:AL133243.1	sense_intronic	1.02297	-3.54636	0.0336074	0.0551701	Alpha-Other
ENSG00000153936:HS2ST1	protein_coding	1.02269	4.21613	2.21e-33	4.32e-32	Alpha-Other
ENSG00000114805:PLCH1	protein_coding	1.02257	1.52059	1.14e-11	6.03e-11	Alpha-Other
ENSG00000204969:PCDHA2	protein_coding	1.02233	-3.14035	0.00701505	0.0132401	Alpha-Other
ENSG00000285996:AC006116.11	antisense	1.02174	-3.3905	0.0448097	0.0715432	Alpha-Other
ENSG00000185290:NUPR2	protein_coding	1.02134	5.75029	1.82e-08	7.3e-08	Alpha-Other
ENSG00000113205:PCDHB3	protein_coding	1.02098	0.930992	8.56e-08	3.2e-07	Alpha-Other
ENSG00000138356:AOX1	protein_coding	1.02038	2.95852	0.000749236	0.00167266	Alpha-Other
ENSG00000064687:ABCA7	protein_coding	1.02036	2.53369	4.28e-10	1.97e-09	Alpha-Other
ENSG00000128578:STRIP2	protein_coding	1.02015	0.170408	1.92e-06	6.18e-06	Alpha-Other
ENSG00000179165:PXT1	protein_coding	1.02004	-3.63282	0.197211	0.264645	Alpha-Other
ENSG00000259336:AC021231.1	lincRNA	1.01981	-3.04765	0.00980687	0.0180146	Alpha-Other
ENSG00000239415:AP001469.3	antisense	1.01977	-0.0688454	5.92e-11	2.94e-10	Alpha-Other
ENSG00000259953:AL138756.1	sense_overlapping	1.01974	1.86554	3.08e-11	1.57e-10	Alpha-Other
ENSG00000260743:AC007823.1	lincRNA	1.01974	-3.54152	0.11003	0.158962	Alpha-Other
ENSG00000123700:KCNJ2	protein_coding	1.01921	1.55627	1.14e-08	4.64e-08	Alpha-Other
ENSG00000262833:AC016245.1	antisense	1.01895	-3.71598	0.0930285	0.13693	Alpha-Other
ENSG00000251666:ZNF346-IT1	sense_intronic	1.01885	-2.82186	0.00365129	0.00726391	Alpha-Other
ENSG00000204277:LINC01993	lincRNA	1.01835	-2.49512	0.000244993	0.00059113	Alpha-Other
ENSG00000227617:CERS6-AS1	processed_transcript	1.01787	-1.98139	0.0001656	0.000410752	Alpha-Other
ENSG00000085117:CD82	protein_coding	1.0176	5.2495	2.49e-17	1.99e-16	Alpha-Other
ENSG00000272161:AL589739.1	sense_intronic	1.01734	-3.41676	0.10698	0.155018	Alpha-Other
ENSG00000259659:AC009996.1	sense_intronic	1.01725	0.124358	9.35e-12	4.98e-11	Alpha-Other
ENSG00000186960:LINC01551	lincRNA	1.01721	-2.39608	0.00244388	0.0050108	Alpha-Other
ENSG00000270130:AC068790.7	sense_intronic	1.01705	-0.444769	6.69e-13	3.89e-12	Alpha-Other
ENSG00000196511:TPK1	protein_coding	1.0169	2.64024	1.42e-15	1.01e-14	Alpha-Other
ENSG00000228137:AP001469.2	antisense	1.01687	-3.70349	0.0456492	0.0727421	Alpha-Other
ENSG00000163956:LRPAP1	protein_coding	1.01602	7.95342	9.36e-15	6.22e-14	Alpha-Other
ENSG00000196632:WNK3	protein_coding	1.01596	3.6467	3.19e-20	3.05e-19	Alpha-Other
ENSG00000178537:SLC25A20	protein_coding	1.01563	2.77111	3.22e-38	7.99e-37	Alpha-Other
ENSG00000008277:ADAM22	protein_coding	1.01561	1.53417	3.03e-07	1.07e-06	Alpha-Other
ENSG00000044090:CUL7	protein_coding	1.01544	3.4838	2.31e-22	2.51e-21	Alpha-Other
ENSG00000262227:AC004771.3	antisense	1.01398	-1.31745	1.04e-05	3.05e-05	Alpha-Other
ENSG00000170899:GSTA4	protein_coding	1.01369	5.49965	4.1e-16	3.02e-15	Alpha-Other
ENSG00000233975:LINC02574	lincRNA	1.01351	-2.91073	0.00858304	0.0159387	Alpha-Other
ENSG00000263823:AC009831.1	antisense	1.01278	-1.33096	5.12e-06	1.57e-05	Alpha-Other
ENSG00000257859:CASC18	lincRNA	1.01268	-3.58478	0.10991	0.158819	Alpha-Other
ENSG00000235026:DPP10-AS1	antisense	1.01266	-0.0873265	3.89e-05	0.000105903	Alpha-Other
ENSG00000167419:LPO	protein_coding	1.01259	-1.24471	0.000724738	0.00162185	Alpha-Other
ENSG00000266289:AC012213.3	lincRNA	1.0121	-3.03542	0.0154887	0.0273538	Alpha-Other
ENSG00000257607:AC073957.2	antisense	1.01133	-3.53872	0.129592	0.183368	Alpha-Other
ENSG00000272342:AC116609.3	lincRNA	1.01105	-1.12919	0.134117	0.188968	Alpha-Other
ENSG00000178171:AMER3	protein_coding	1.00983	3.00415	6.32e-15	4.26e-14	Alpha-Other
ENSG00000104953:TLE6	protein_coding	1.00981	2.27786	1.84e-07	6.64e-07	Alpha-Other
ENSG00000267322:SNHG22	antisense	1.00972	-1.13721	7.78e-06	2.32e-05	Alpha-Other
ENSG00000109339:MAPK10	protein_coding	1.0095	5.48076	1.96e-15	1.38e-14	Alpha-Other
ENSG00000109819:PPARGC1A	protein_coding	1.00898	2.22648	0.0222847	0.038027	Alpha-Other
ENSG00000186453:FAM228A	protein_coding	1.00855	-0.531222	0.000208485	0.000508625	Alpha-Other
ENSG00000100218:RSPH14	protein_coding	1.00827	0.357586	3.53e-12	1.95e-11	Alpha-Other
ENSG00000279714:Z95114.2	lincRNA	1.008	-3.54462	0.0440398	0.0704541	Alpha-Other
ENSG00000261797:AC073878.2	lincRNA	1.00776	-3.89639	0.221395	0.292481	Alpha-Other
ENSG00000221882:OR3A2	protein_coding	1.00745	-2.00438	0.00361913	0.00720794	Alpha-Other
ENSG00000159921:GNE	protein_coding	1.00695	3.5759	8.73e-18	7.22e-17	Alpha-Other
ENSG00000149294:NCAM1	protein_coding	1.00691	4.70146	2.97e-18	2.52e-17	Alpha-Other
ENSG00000205189:ZBTB10	protein_coding	1.00672	3.89973	5.15e-28	7.7e-27	Alpha-Other
ENSG00000214595:EML6	protein_coding	1.00662	2.33545	5.46e-16	3.98e-15	Alpha-Other
ENSG00000270562:AC097634.1	lincRNA	1.00632	-0.68886	2.55e-07	9.08e-07	Alpha-Other
ENSG00000233058:LINC00884	antisense	1.00628	3.62366	2.82e-21	2.86e-20	Alpha-Other
ENSG00000100918:REC8	protein_coding	1.00594	4.35797	6.68e-23	7.49e-22	Alpha-Other
ENSG00000232139:LINC00867	lincRNA	1.0057	-3.70691	0.0793994	0.119089	Alpha-Other
ENSG00000156299:TIAM1	protein_coding	1.00545	4.07139	1.65e-14	1.08e-13	Alpha-Other
ENSG00000285688:AL161443.1	lincRNA	1.00526	-2.05419	1.77e-05	5.06e-05	Alpha-Other
ENSG00000284902:AC074008.1	sense_intronic	1.00488	-2.01609	5.62e-05	0.000149396	Alpha-Other
ENSG00000274918:AC116447.1	lincRNA	1.00409	-2.89695	0.00108882	0.0023655	Alpha-Other
ENSG00000184988:TMEM106A	protein_coding	1.00397	1.74073	5.02e-13	2.95e-12	Alpha-Other
ENSG00000169814:BTD	protein_coding	1.00375	4.58441	2e-13	1.21e-12	Alpha-Other
ENSG00000204644:ZFP57	protein_coding	1.00335	-1.49784	0.285435	0.362686	Alpha-Other
ENSG00000261286:ATP2C2-AS1	antisense	1.00311	-4.06952	0.180119	0.244425	Alpha-Other
ENSG00000148143:ZNF462	protein_coding	1.00297	4.10256	1.84e-23	2.14e-22	Alpha-Other
ENSG00000134824:FADS2	protein_coding	1.0028	4.76711	8.23e-10	3.71e-09	Alpha-Other
ENSG00000134115:CNTN6	protein_coding	1.00279	-3.74397	0.239587	0.31286	Alpha-Other
ENSG00000261668:AC093591.2	antisense	1.00261	-2.60172	0.00121801	0.00262244	Alpha-Other
ENSG00000277675:AC211486.5	antisense	1.00248	-2.23164	0.000999897	0.00218535	Alpha-Other
ENSG00000250320:AC113383.1	antisense	1.00206	2.7489	4.23e-07	1.47e-06	Alpha-Other
ENSG00000180773:SLC36A4	protein_coding	1.00198	6.25422	4.75e-21	4.79e-20	Alpha-Other
ENSG00000225528:Z82206.1	protein_coding	1.0011	-2.56743	0.000697722	0.00156551	Alpha-Other
ENSG00000126460:PRRG2	protein_coding	1.00065	4.54279	3.53e-35	7.55e-34	Alpha-Other
ENSG00000283341:AC068205.2	processed_transcript	1.00052	2.84457	0.000559179	0.00127737	Alpha-Other
ENSG00000235530:AC087294.1	antisense	1.00048	-0.0723803	1.72e-12	9.71e-12	Alpha-Other
ENSG00000259939:AC022167.1	antisense	0.999815	-2.05009	1.05e-05	3.08e-05	Alpha-Other
ENSG00000281162:LINC01127	lincRNA	0.999275	-4.01835	0.186091	0.251424	Alpha-Other
ENSG00000198944:SOWAHA	protein_coding	0.998385	3.08879	7.15e-08	2.69e-07	Alpha-Other
ENSG00000166317:SYNPO2L	protein_coding	0.998327	-1.58822	3.41e-05	9.35e-05	Alpha-Other
ENSG00000244675:AC108676.1	sense_overlapping	0.998304	-2.13648	0.000139845	0.000350644	Alpha-Other
ENSG00000260190:AL807752.5	sense_overlapping	0.996484	-3.04698	0.00955464	0.0175859	Alpha-Other
ENSG00000008300:CELSR3	protein_coding	0.996128	2.66211	1.66e-23	1.94e-22	Alpha-Other
ENSG00000260630:SNAI3-AS1	antisense	0.995539	1.30792	9.11e-15	6.06e-14	Alpha-Other
ENSG00000270207:AC077690.1	antisense	0.995178	-1.86167	0.000102502	0.000262723	Alpha-Other
ENSG00000113645:WWC1	protein_coding	0.995083	4.23517	2.54e-08	9.98e-08	Alpha-Other
ENSG00000139971:ARMH4	protein_coding	0.994459	2.71921	7.83e-17	6.07e-16	Alpha-Other
ENSG00000280336:AC244517.12	lincRNA	0.994449	-3.91502	0.149962	0.208505	Alpha-Other
ENSG00000224812:TMEM72-AS1	antisense	0.994036	-2.24613	0.00442752	0.00865442	Alpha-Other
ENSG00000106976:DNM1	protein_coding	0.994015	4.79996	1.07e-22	1.19e-21	Alpha-Other
ENSG00000165246:NLGN4Y	protein_coding	0.993451	1.5189	2.12e-15	1.48e-14	Alpha-Other
ENSG00000274528:AC090970.2	sense_intronic	0.993321	-2.73909	0.00114672	0.00248134	Alpha-Other
ENSG00000181396:OGFOD3	protein_coding	0.992423	5.39495	3e-13	1.79e-12	Alpha-Other
ENSG00000263627:PPP4R1-AS1	lincRNA	0.991825	-2.79594	0.00519513	0.010022	Alpha-Other
ENSG00000273062:AL449106.1	antisense	0.991745	-2.88744	0.00307258	0.00619677	Alpha-Other
ENSG00000267638:AC023855.1	antisense	0.991339	-3.2482	0.032026	0.0528571	Alpha-Other
ENSG00000255449:AP002812.5	antisense	0.990537	-3.71318	0.132614	0.187088	Alpha-Other
ENSG00000225076:WWC3-AS1	antisense	0.990505	-3.73615	0.16904	0.23144	Alpha-Other
ENSG00000129925:TMEM8A	protein_coding	0.990218	5.40637	3.64e-12	2e-11	Alpha-Other
ENSG00000267152:AC093227.1	lincRNA	0.990204	0.619836	4.29e-13	2.53e-12	Alpha-Other
ENSG00000141349:G6PC3	protein_coding	0.990135	5.62888	5.98e-27	8.41e-26	Alpha-Other
ENSG00000164638:SLC29A4	protein_coding	0.988731	6.31825	9.38e-08	3.49e-07	Alpha-Other
ENSG00000177103:DSCAML1	protein_coding	0.988679	2.36045	4.41e-15	3.01e-14	Alpha-Other
ENSG00000278434:AC023830.3	sense_intronic	0.988592	-2.30026	6.22e-05	0.000164186	Alpha-Other
ENSG00000161298:ZNF382	protein_coding	0.987277	2.50307	2.05e-27	2.96e-26	Alpha-Other
ENSG00000179873:NLRP11	protein_coding	0.986854	-2.35074	0.0114598	0.020766	Alpha-Other
ENSG00000259330:INAFM2	protein_coding	0.986594	2.70425	1.76e-31	3.13e-30	Alpha-Other
ENSG00000147231:RADX	protein_coding	0.98651	3.79874	1.42e-20	1.39e-19	Alpha-Other
ENSG00000236255:AC009404.1	lincRNA	0.985818	0.838876	1.09e-11	5.77e-11	Alpha-Other
ENSG00000261158:AC109597.2	antisense	0.985758	-1.93702	0.000826543	0.00183278	Alpha-Other
ENSG00000185950:IRS2	protein_coding	0.985595	4.97312	1.52e-12	8.62e-12	Alpha-Other
ENSG00000185101:ANO9	protein_coding	0.985594	1.10316	4.48e-06	1.38e-05	Alpha-Other
ENSG00000279342:AP000866.6	sense_intronic	0.985592	-0.121124	1.87e-11	9.72e-11	Alpha-Other
ENSG00000214128:TMEM213	protein_coding	0.985219	-3.36493	0.0335886	0.0551431	Alpha-Other
ENSG00000123612:ACVR1C	protein_coding	0.984232	4.2703	7.76e-08	2.92e-07	Alpha-Other
ENSG00000277651:AL391261.4	sense_intronic	0.984157	-3.81737	0.199069	0.266754	Alpha-Other
ENSG00000172348:RCAN2	protein_coding	0.983961	5.47095	2.73e-10	1.28e-09	Alpha-Other
ENSG00000161082:CELF5	protein_coding	0.982638	-0.872439	3.95e-05	0.000107491	Alpha-Other
ENSG00000259869:AL022344.1	lincRNA	0.981785	-0.208432	4.45e-05	0.000120168	Alpha-Other
ENSG00000225075:AL603832.1	antisense	0.981656	-3.15459	0.0251204	0.0424001	Alpha-Other
ENSG00000198826:ARHGAP11A	protein_coding	0.980197	0.777802	9.7e-09	3.98e-08	Alpha-Other
ENSG00000137875:BCL2L10	protein_coding	0.97954	0.701931	1.89e-14	1.24e-13	Alpha-Other
ENSG00000226849:AL109811.1	antisense	0.979322	-2.1486	9.63e-06	2.84e-05	Alpha-Other
ENSG00000254314:AC021915.2	antisense	0.979064	-1.35184	0.000461223	0.00106732	Alpha-Other
ENSG00000254409:AC087521.3	sense_overlapping	0.978987	-3.6786	0.0418009	0.0671489	Alpha-Other
ENSG00000273284:AP001033.2	sense_intronic	0.978715	0.733744	1.51e-11	7.87e-11	Alpha-Other
ENSG00000158445:KCNB1	protein_coding	0.978372	1.40001	5.62e-08	2.14e-07	Alpha-Other
ENSG00000263050:AC090617.5	lincRNA	0.977163	-3.07217	0.0376509	0.0610847	Alpha-Other
ENSG00000173535:TNFRSF10C	protein_coding	0.976756	-0.337316	9.78e-06	2.89e-05	Alpha-Other
ENSG00000178473:UCN3	protein_coding	0.976204	5.65567	4.15e-08	1.6e-07	Alpha-Other
ENSG00000262686:GLIS2-AS1	lincRNA	0.976125	-1.45735	0.00317887	0.0063995	Alpha-Other
ENSG00000228035:NGF-AS1	antisense	0.976016	-3.4288	0.0804164	0.120377	Alpha-Other
ENSG00000281183:NPTN-IT1	sense_intronic	0.975577	1.03367	1.93e-14	1.26e-13	Alpha-Other
ENSG00000278156:TSC22D1-AS1	antisense	0.975275	0.814417	8.82e-13	5.08e-12	Alpha-Other
ENSG00000228133:AC099684.1	antisense	0.975235	-0.206745	0.000561329	0.00128203	Alpha-Other
ENSG00000268205:AC005261.1	lincRNA	0.974527	4.94412	5.2e-23	5.88e-22	Alpha-Other
ENSG00000272610:MAGI1-IT1	sense_intronic	0.974418	-0.556483	1.35e-07	4.95e-07	Alpha-Other
ENSG00000253844:AC064807.2	lincRNA	0.974376	0.822492	0.000242555	0.000585855	Alpha-Other
ENSG00000272129:AL359715.3	lincRNA	0.974347	-1.39105	2.1e-06	6.73e-06	Alpha-Other
ENSG00000227375:DLG1-AS1	antisense	0.97421	-2.47029	0.000344039	0.000811537	Alpha-Other
ENSG00000242732:RTL5	protein_coding	0.972943	3.59232	3.44e-12	1.9e-11	Alpha-Other
ENSG00000123453:SARDH	protein_coding	0.972228	1.38878	0.000771617	0.001719	Alpha-Other
ENSG00000109927:TECTA	protein_coding	0.972004	-1.44236	1.68e-07	6.07e-07	Alpha-Other
ENSG00000236754:AC007666.1	antisense	0.971924	-3.77189	0.0606092	0.0937427	Alpha-Other
ENSG00000226709:FGF12-AS3	antisense	0.971623	-2.93085	0.00189118	0.00394845	Alpha-Other
ENSG00000174939:ASPHD1	protein_coding	0.97126	5.94719	3.48e-22	3.72e-21	Alpha-Other
ENSG00000237401:LINC01304	lincRNA	0.970556	-3.91099	0.228379	0.300261	Alpha-Other
ENSG00000237476:LINC01637	lincRNA	0.970465	3.053	3.78e-07	1.32e-06	Alpha-Other
ENSG00000130518:IQCN	protein_coding	0.970009	-0.19453	0.000162469	0.000403676	Alpha-Other
ENSG00000085719:CPNE3	protein_coding	0.969855	6.69187	4.22e-25	5.37e-24	Alpha-Other
ENSG00000130844:ZNF331	protein_coding	0.969777	5.14375	1.08e-10	5.23e-10	Alpha-Other
ENSG00000234465:PINLYP	protein_coding	0.969007	1.12202	1.61e-11	8.42e-11	Alpha-Other
ENSG00000163521:GLB1L	protein_coding	0.968091	1.88094	1.37e-11	7.21e-11	Alpha-Other
ENSG00000269997:AC068790.3	sense_intronic	0.967715	-2.56295	0.0042062	0.00825714	Alpha-Other
ENSG00000255850:RXYLT1-AS1	antisense	0.967434	-3.58218	0.0928701	0.136731	Alpha-Other
ENSG00000277218:AL139123.1	sense_intronic	0.966832	-2.34971	0.000712748	0.00159671	Alpha-Other
ENSG00000136425:CIB2	protein_coding	0.9665	2.56418	2.13e-10	1.01e-09	Alpha-Other
ENSG00000286186:AC018445.5	antisense	0.966389	-3.9244	0.146107	0.203803	Alpha-Other
ENSG00000103175:WFDC1	protein_coding	0.965854	-2.16761	0.0489652	0.0774981	Alpha-Other
ENSG00000166743:ACSM1	protein_coding	0.965846	0.974287	0.0108539	0.0197726	Alpha-Other
ENSG00000160584:SIK3	protein_coding	0.965642	4.43054	1.78e-40	5e-39	Alpha-Other
ENSG00000167723:TRPV3	protein_coding	0.965627	-1.38264	1.42e-05	4.11e-05	Alpha-Other
ENSG00000230825:AC005532.1	processed_transcript	0.964082	0.336881	0.000441503	0.00102463	Alpha-Other
ENSG00000237387:AL022329.2	antisense	0.963926	-3.47023	0.0958293	0.140617	Alpha-Other
ENSG00000165406:MARCH8	protein_coding	0.963642	4.17049	1.62e-22	1.77e-21	Alpha-Other
ENSG00000255794:RMST	processed_transcript	0.963266	1.90579	7.72e-10	3.49e-09	Alpha-Other
ENSG00000272397:AL138916.2	lincRNA	0.963207	-3.76682	0.0935274	0.137595	Alpha-Other
ENSG00000158747:NBL1	protein_coding	0.96313	5.96967	1.76e-08	7.04e-08	Alpha-Other
ENSG00000257446:ZNF878	protein_coding	0.962787	-1.89632	0.0070268	0.0132591	Alpha-Other
ENSG00000132669:RIN2	protein_coding	0.962651	5.64331	3.64e-13	2.16e-12	Alpha-Other
ENSG00000109472:CPE	protein_coding	0.961945	11.046	6.9e-11	3.41e-10	Alpha-Other
ENSG00000254577:AC087276.1	sense_overlapping	0.961861	-3.3998	0.0298383	0.049573	Alpha-Other
ENSG00000267719:LINC02078	lincRNA	0.961202	-3.62974	0.0445056	0.0711112	Alpha-Other
ENSG00000103202:NME4	protein_coding	0.961196	6.5534	1.61e-18	1.39e-17	Alpha-Other
ENSG00000145194:ECE2	protein_coding	0.961065	1.43206	0.00110011	0.00238729	Alpha-Other
ENSG00000270332:SMC2-AS1	lincRNA	0.960941	-0.708322	6.22e-07	2.12e-06	Alpha-Other
ENSG00000203737:GPR52	protein_coding	0.96039	-2.93086	0.00391396	0.00773561	Alpha-Other
ENSG00000260273:AL359711.2	antisense	0.9597	0.0199014	1.26e-08	5.11e-08	Alpha-Other
ENSG00000231760:AL355312.2	antisense	0.959524	-1.07959	0.000133867	0.000336816	Alpha-Other
ENSG00000262652:AC124283.3	sense_intronic	0.959272	-3.48102	0.0372617	0.0605123	Alpha-Other
ENSG00000236197:AC002429.2	antisense	0.95911	-2.1762	0.0007302	0.00163298	Alpha-Other
ENSG00000006695:COX10	protein_coding	0.959097	3.13664	1.03e-27	1.52e-26	Alpha-Other
ENSG00000232850:AL590708.1	lincRNA	0.95874	-1.14654	1.4e-05	4.06e-05	Alpha-Other
ENSG00000215440:NPEPL1	protein_coding	0.958738	3.78889	8.89e-11	4.35e-10	Alpha-Other
ENSG00000179363:TMEM31	protein_coding	0.95862	-1.68774	0.000238094	0.000575557	Alpha-Other
ENSG00000184635:ZNF93	protein_coding	0.957962	2.69593	6.52e-24	7.79e-23	Alpha-Other
[truncated: 20,148 more rows]

## Sheet: Proliferating_Alpha
Differential expression analysis by edgeR (P.Alpha vs all other cell types)
GeneID	BioType	logFC_edgeR	avg_logCPM_edgeR	PValue_edgeR	FDR_edgeR	Comparison
ENSG00000189057:FAM111B	protein_coding	8.57795	4.46337	2.12e-111	1.85e-108	Proliferating_Alpha-Other
ENSG00000131747:TOP2A	protein_coding	8.39799	6.70417	8.88e-37	1.16e-34	Proliferating_Alpha-Other
ENSG00000168078:PBK	protein_coding	8.35956	4.88701	2.01e-82	8.13e-80	Proliferating_Alpha-Other
ENSG00000175063:UBE2C	protein_coding	8.2498	6.69688	4.25e-48	7.28e-46	Proliferating_Alpha-Other
ENSG00000178999:AURKB	protein_coding	8.17992	3.8109	2.42e-77	8.1e-75	Proliferating_Alpha-Other
ENSG00000169607:CKAP2L	protein_coding	7.9743	2.98277	4.36e-79	1.55e-76	Proliferating_Alpha-Other
ENSG00000126787:DLGAP5	protein_coding	7.9364	2.99691	1e-38	1.38e-36	Proliferating_Alpha-Other
ENSG00000157456:CCNB2	protein_coding	7.89929	4.32164	1.2e-39	1.66e-37	Proliferating_Alpha-Other
ENSG00000278023:RDM1	protein_coding	7.80131	-0.527183	5.48e-47	9.19e-45	Proliferating_Alpha-Other
ENSG00000112984:KIF20A	protein_coding	7.74231	0.557613	5.47e-26	4.74e-24	Proliferating_Alpha-Other
ENSG00000148773:MKI67	protein_coding	7.73945	5.51355	1.58e-26	1.4e-24	Proliferating_Alpha-Other
ENSG00000089685:BIRC5	protein_coding	7.54284	5.22259	7.83e-79	2.75e-76	Proliferating_Alpha-Other
ENSG00000137804:NUSAP1	protein_coding	7.50345	5.92356	1.57e-95	9.43e-93	Proliferating_Alpha-Other
ENSG00000117650:NEK2	protein_coding	7.43381	1.90008	1.62e-53	3.2e-51	Proliferating_Alpha-Other
ENSG00000143476:DTL	protein_coding	7.37483	2.59262	1.09e-94	6.39e-92	Proliferating_Alpha-Other
ENSG00000117724:CENPF	protein_coding	7.36755	6.55193	5.51e-28	5.05e-26	Proliferating_Alpha-Other
ENSG00000121211:MND1	protein_coding	7.33068	3.63872	6.43e-182	5.03e-178	Proliferating_Alpha-Other
ENSG00000139734:DIAPH3	protein_coding	7.31581	3.15932	2.26e-69	6.17e-67	Proliferating_Alpha-Other
ENSG00000158402:CDC25C	protein_coding	7.31196	-1.02392	1.12e-24	9.15e-23	Proliferating_Alpha-Other
ENSG00000115163:CENPA	protein_coding	7.30368	3.29198	3.13e-32	3.45e-30	Proliferating_Alpha-Other
ENSG00000111206:FOXM1	protein_coding	7.25899	3.27524	7.92e-125	9.3e-122	Proliferating_Alpha-Other
ENSG00000077935:SMC1B	protein_coding	7.24341	-2.7644	1.58e-20	1.05e-18	Proliferating_Alpha-Other
ENSG00000093009:CDC45	protein_coding	7.23224	2.64911	6.69e-82	2.62e-79	Proliferating_Alpha-Other
ENSG00000138180:CEP55	protein_coding	7.2252	2.80258	3.52e-36	4.49e-34	Proliferating_Alpha-Other
ENSG00000109805:NCAPG	protein_coding	7.2068	3.64558	1.53e-118	1.56e-115	Proliferating_Alpha-Other
ENSG00000137812:KNL1	protein_coding	7.19947	3.11872	6.56e-102	4.17e-99	Proliferating_Alpha-Other
ENSG00000066279:ASPM	protein_coding	7.18506	4.37375	6e-28	5.49e-26	Proliferating_Alpha-Other
ENSG00000123485:HJURP	protein_coding	7.18297	0.748386	2.15e-24	1.73e-22	Proliferating_Alpha-Other
ENSG00000011426:ANLN	protein_coding	7.15971	3.79477	3.21e-106	2.28e-103	Proliferating_Alpha-Other
ENSG00000007968:E2F2	protein_coding	7.1473	-2.07048	2.4e-11	7.06e-10	Proliferating_Alpha-Other
ENSG00000170312:CDK1	protein_coding	7.11816	5.85159	6.27e-94	3.59e-91	Proliferating_Alpha-Other
ENSG00000165304:MELK	protein_coding	7.08942	2.6498	1e-81	3.87e-79	Proliferating_Alpha-Other
ENSG00000088325:TPX2	protein_coding	7.06317	5.07535	6.38e-75	1.94e-72	Proliferating_Alpha-Other
ENSG00000051341:POLQ	protein_coding	7.01544	0.359732	8.02e-72	2.3e-69	Proliferating_Alpha-Other
ENSG00000072571:HMMR	protein_coding	7.00878	5.25142	2.35e-50	4.41e-48	Proliferating_Alpha-Other
ENSG00000065328:MCM10	protein_coding	6.98472	1.76169	1.59e-75	5.2e-73	Proliferating_Alpha-Other
ENSG00000184661:CDCA2	protein_coding	6.98086	1.41419	2.1e-65	5.18e-63	Proliferating_Alpha-Other
ENSG00000117399:CDC20	protein_coding	6.95571	4.77582	1.26e-61	2.9e-59	Proliferating_Alpha-Other
ENSG00000101057:MYBL2	protein_coding	6.93097	2.13047	8.29e-36	1.04e-33	Proliferating_Alpha-Other
ENSG00000105011:ASF1B	protein_coding	6.91485	4.24575	1.01e-157	2.62e-154	Proliferating_Alpha-Other
ENSG00000035499:DEPDC1B	protein_coding	6.87655	-0.0998125	2.29e-41	3.3e-39	Proliferating_Alpha-Other
ENSG00000024526:DEPDC1	protein_coding	6.85338	1.73648	3.43e-43	5.26e-41	Proliferating_Alpha-Other
ENSG00000129173:E2F8	protein_coding	6.81435	-2.79923	6.24e-06	6.67e-05	Proliferating_Alpha-Other
ENSG00000109674:NEIL3	protein_coding	6.80779	-1.98142	1.37e-11	4.16e-10	Proliferating_Alpha-Other
ENSG00000085999:RAD54L	protein_coding	6.79116	-0.0289514	2.12e-59	4.61e-57	Proliferating_Alpha-Other
ENSG00000101412:E2F1	protein_coding	6.78716	4.42221	1.28e-91	6.41e-89	Proliferating_Alpha-Other
ENSG00000127564:PKMYT1	protein_coding	6.78311	2.25633	2.17e-90	1.06e-87	Proliferating_Alpha-Other
ENSG00000174371:EXO1	protein_coding	6.77415	-1.89551	8.18e-31	8.46e-29	Proliferating_Alpha-Other
ENSG00000161888:SPC24	protein_coding	6.75716	1.94019	4.6e-86	2.04e-83	Proliferating_Alpha-Other
ENSG00000171848:RRM2	protein_coding	6.75429	5.25978	1.37e-74	4.08e-72	Proliferating_Alpha-Other
ENSG00000135451:TROAP	protein_coding	6.75099	3.37929	1.07e-92	5.83e-90	Proliferating_Alpha-Other
ENSG00000171241:SHCBP1	protein_coding	6.72776	2.06185	4.49e-50	8.37e-48	Proliferating_Alpha-Other
ENSG00000136492:BRIP1	protein_coding	6.68721	-1.18282	2.78e-58	5.77e-56	Proliferating_Alpha-Other
ENSG00000186185:KIF18B	protein_coding	6.6324	-2.3144	3.58e-21	2.48e-19	Proliferating_Alpha-Other
ENSG00000121152:NCAPH	protein_coding	6.56414	1.41608	2.81e-115	2.64e-112	Proliferating_Alpha-Other
ENSG00000145386:CCNA2	protein_coding	6.53849	3.97914	1.89e-107	1.39e-104	Proliferating_Alpha-Other
ENSG00000118193:KIF14	protein_coding	6.5167	0.59274	5.21e-87	2.4e-84	Proliferating_Alpha-Other
ENSG00000006047:YBX2	protein_coding	6.44158	-2.94538	7.82e-12	2.48e-10	Proliferating_Alpha-Other
ENSG00000092853:CLSPN	protein_coding	6.41765	4.68687	1.74e-85	7.42e-83	Proliferating_Alpha-Other
ENSG00000104147:OIP5	protein_coding	6.39799	1.23079	1.28e-91	6.41e-89	Proliferating_Alpha-Other
ENSG00000100162:CENPM	protein_coding	6.39653	5.0216	6.87e-145	1.24e-141	Proliferating_Alpha-Other
ENSG00000101447:FAM83D	protein_coding	6.35024	-0.970153	1.85e-16	9.36e-15	Proliferating_Alpha-Other
ENSG00000129195:PIMREG	protein_coding	6.34516	0.6947	9.82e-12	3.06e-10	Proliferating_Alpha-Other
ENSG00000137807:KIF23	protein_coding	6.29404	1.87793	1.6e-52	3.11e-50	Proliferating_Alpha-Other
ENSG00000171320:ESCO2	protein_coding	6.28718	3.19906	1.18e-38	1.61e-36	Proliferating_Alpha-Other
ENSG00000154839:SKA1	protein_coding	6.26356	1.29458	2.3e-80	8.31e-78	Proliferating_Alpha-Other
ENSG00000237649:KIFC1	protein_coding	6.25648	3.24344	8.69e-153	2.04e-149	Proliferating_Alpha-Other
ENSG00000090889:KIF4A	protein_coding	6.21061	0.893453	5.73e-35	7e-33	Proliferating_Alpha-Other
ENSG00000198901:PRC1	protein_coding	6.13822	5.53245	1.38e-204	1.62e-200	Proliferating_Alpha-Other
ENSG00000183856:IQGAP3	protein_coding	6.12748	-2.06516	0.00122478	0.00667299	Proliferating_Alpha-Other
ENSG00000129810:SGO1	protein_coding	6.09879	3.09217	2.2e-128	2.86e-125	Proliferating_Alpha-Other
ENSG00000186871:ERCC6L	protein_coding	6.09263	-1.94323	2.22e-16	1.1e-14	Proliferating_Alpha-Other
ENSG00000146670:CDCA5	protein_coding	6.08124	3.1137	1.16e-121	1.23e-118	Proliferating_Alpha-Other
ENSG00000176890:TYMS	protein_coding	5.98804	6.12965	3.74e-177	2.19e-173	Proliferating_Alpha-Other
ENSG00000143228:NUF2	protein_coding	5.98405	3.46403	1.2e-81	4.56e-79	Proliferating_Alpha-Other
ENSG00000163808:KIF15	protein_coding	5.9802	0.60621	1.14e-73	3.3e-71	Proliferating_Alpha-Other
ENSG00000112742:TTK	protein_coding	5.95979	1.3293	3.93e-62	9.13e-60	Proliferating_Alpha-Other
ENSG00000051180:RAD51	protein_coding	5.9552	1.47234	5.5e-78	1.87e-75	Proliferating_Alpha-Other
ENSG00000166803:PCLAF	protein_coding	5.93402	6.43301	1.46e-234	3.43e-230	Proliferating_Alpha-Other
ENSG00000138778:CENPE	protein_coding	5.92457	3.54232	1.24e-20	8.38e-19	Proliferating_Alpha-Other
ENSG00000075702:WDR62	protein_coding	5.84646	0.310624	7.72e-70	2.13e-67	Proliferating_Alpha-Other
ENSG00000123219:CENPK	protein_coding	5.79087	3.90493	4.3e-109	3.37e-106	Proliferating_Alpha-Other
ENSG00000075218:GTSE1	protein_coding	5.77799	3.53638	6.45e-54	1.28e-51	Proliferating_Alpha-Other
ENSG00000188610:FAM72B	protein_coding	5.7708	-3.1924	4.28e-06	4.78e-05	Proliferating_Alpha-Other
ENSG00000076382:SPAG5	protein_coding	5.7646	2.45719	2.18e-102	1.42e-99	Proliferating_Alpha-Other
ENSG00000156970:BUB1B	protein_coding	5.74614	1.94841	3.01e-89	1.41e-86	Proliferating_Alpha-Other
ENSG00000142945:KIF2C	protein_coding	5.70507	1.77502	2.56e-48	4.42e-46	Proliferating_Alpha-Other
ENSG00000167900:TK1	protein_coding	5.68806	5.04394	8.97e-69	2.34e-66	Proliferating_Alpha-Other
ENSG00000100206:DMC1	protein_coding	5.62582	0.376471	6.92e-50	1.26e-47	Proliferating_Alpha-Other
ENSG00000276043:UHRF1	protein_coding	5.59855	2.21488	4.33e-69	1.16e-66	Proliferating_Alpha-Other
ENSG00000177602:HASPIN	protein_coding	5.58683	-2.56709	3.31e-17	1.79e-15	Proliferating_Alpha-Other
ENSG00000169679:BUB1	protein_coding	5.57853	2.96074	8.81e-75	2.65e-72	Proliferating_Alpha-Other
ENSG00000138160:KIF11	protein_coding	5.55062	2.27164	2.96e-83	1.22e-80	Proliferating_Alpha-Other
ENSG00000080986:NDC80	protein_coding	5.54216	3.39652	1.67e-23	1.28e-21	Proliferating_Alpha-Other
ENSG00000127423:AUNIP	protein_coding	5.51396	-1.72438	8.36e-33	9.48e-31	Proliferating_Alpha-Other
ENSG00000165244:ZNF367	protein_coding	5.49985	2.81036	3.81e-86	1.72e-83	Proliferating_Alpha-Other
ENSG00000165480:SKA3	protein_coding	5.49254	0.821513	3.4e-44	5.32e-42	Proliferating_Alpha-Other
ENSG00000151725:CENPU	protein_coding	5.47481	4.60485	2.11e-128	2.86e-125	Proliferating_Alpha-Other
ENSG00000134690:CDCA8	protein_coding	5.46629	2.71015	1.34e-103	9.25e-101	Proliferating_Alpha-Other
ENSG00000175305:CCNE2	protein_coding	5.46504	2.63446	5.38e-93	3.01e-90	Proliferating_Alpha-Other
ENSG00000102384:CENPI	protein_coding	5.41635	-1.74962	2.77e-29	2.73e-27	Proliferating_Alpha-Other
ENSG00000137310:TCF19	protein_coding	5.40252	3.90738	2.23e-92	1.16e-89	Proliferating_Alpha-Other
ENSG00000100526:CDKN3	protein_coding	5.38391	5.42517	7.5e-69	1.98e-66	Proliferating_Alpha-Other
ENSG00000085840:ORC1	protein_coding	5.38224	-0.389591	5.06e-59	1.09e-56	Proliferating_Alpha-Other
ENSG00000111665:CDCA3	protein_coding	5.34636	4.14646	4.33e-71	1.22e-68	Proliferating_Alpha-Other
ENSG00000111247:RAD51AP1	protein_coding	5.3408	3.89535	4.15e-142	6.95e-139	Proliferating_Alpha-Other
ENSG00000121621:KIF18A	protein_coding	5.3387	-0.35797	2.57e-35	3.17e-33	Proliferating_Alpha-Other
ENSG00000154920:EME1	protein_coding	5.28963	-0.665725	1.1e-41	1.61e-39	Proliferating_Alpha-Other
ENSG00000149554:CHEK1	protein_coding	5.28797	2.87565	3.55e-114	3.21e-111	Proliferating_Alpha-Other
ENSG00000166851:PLK1	protein_coding	5.23153	3.0421	4.59e-38	6.19e-36	Proliferating_Alpha-Other
ENSG00000101003:GINS1	protein_coding	5.22791	0.776584	4.23e-61	9.47e-59	Proliferating_Alpha-Other
ENSG00000185697:MYBL1	protein_coding	5.1958	0.491405	3.55e-69	9.58e-67	Proliferating_Alpha-Other
ENSG00000174123:TLR10	protein_coding	5.14234	-3.14954	0.0377302	0.110242	Proliferating_Alpha-Other
ENSG00000158164:TMSB15A	protein_coding	5.1351	2.34151	1.7e-48	2.96e-46	Proliferating_Alpha-Other
ENSG00000215784:FAM72D	protein_coding	5.10618	-2.20144	2.4e-05	0.000218985	Proliferating_Alpha-Other
ENSG00000078900:TP73	protein_coding	5.04427	-3.05239	5.03e-06	5.51e-05	Proliferating_Alpha-Other
ENSG00000175643:RMI2	protein_coding	5.02091	2.3059	5.42e-51	1.04e-48	Proliferating_Alpha-Other
ENSG00000161860:SYCE2	protein_coding	5.01455	-1.82323	6.1e-24	4.79e-22	Proliferating_Alpha-Other
ENSG00000139618:BRCA2	protein_coding	5.01322	3.96708	2.24e-161	7.51e-158	Proliferating_Alpha-Other
ENSG00000142731:PLK4	protein_coding	4.92779	0.0861828	6.66e-50	1.22e-47	Proliferating_Alpha-Other
ENSG00000122952:ZWINT	protein_coding	4.92734	5.47904	1.05e-163	4.1e-160	Proliferating_Alpha-Other
ENSG00000068489:PRR11	protein_coding	4.86485	1.05295	3.03e-34	3.59e-32	Proliferating_Alpha-Other
ENSG00000111732:AICDA	protein_coding	4.82509	-3.20475	0.0757947	0.18939	Proliferating_Alpha-Other
ENSG00000197299:BLM	protein_coding	4.80407	1.29331	1.94e-74	5.68e-72	Proliferating_Alpha-Other
ENSG00000091651:ORC6	protein_coding	4.80127	3.79348	5.51e-169	2.59e-165	Proliferating_Alpha-Other
ENSG00000164045:CDC25A	protein_coding	4.77006	-0.26268	8.76e-45	1.4e-42	Proliferating_Alpha-Other
ENSG00000164611:PTTG1	protein_coding	4.75751	6.79073	1.18e-25	1.01e-23	Proliferating_Alpha-Other
ENSG00000167513:CDT1	protein_coding	4.7378	3.84394	2.75e-108	2.08e-105	Proliferating_Alpha-Other
ENSG00000094804:CDC6	protein_coding	4.71227	2.99522	3.14e-60	6.89e-58	Proliferating_Alpha-Other
ENSG00000128408:RIBC2	protein_coding	4.66647	0.113623	1.02e-27	9.26e-26	Proliferating_Alpha-Other
ENSG00000165490:DDIAS	protein_coding	4.65393	-0.854288	1.15e-24	9.35e-23	Proliferating_Alpha-Other
ENSG00000140525:FANCI	protein_coding	4.6522	3.85998	1.27e-136	1.87e-133	Proliferating_Alpha-Other
ENSG00000137135:ARHGEF39	protein_coding	4.64151	0.594462	2.74e-46	4.49e-44	Proliferating_Alpha-Other
ENSG00000187741:FANCA	protein_coding	4.64059	2.22327	5.96e-85	2.5e-82	Proliferating_Alpha-Other
ENSG00000232732:AC097717.1	processed_transcript	4.63908	-2.58758	2.16e-07	3.23e-06	Proliferating_Alpha-Other
ENSG00000198826:ARHGAP11A	protein_coding	4.6338	3.39351	4.6e-75	1.42e-72	Proliferating_Alpha-Other
ENSG00000164087:POC1A	protein_coding	4.60214	2.41921	8.77e-81	3.22e-78	Proliferating_Alpha-Other
ENSG00000137078:SIT1	protein_coding	4.59241	-3.31589	0.078441	0.194327	Proliferating_Alpha-Other
ENSG00000113520:IL4	protein_coding	4.55585	-1.10011	3.44e-07	4.93e-06	Proliferating_Alpha-Other
ENSG00000087586:AURKA	protein_coding	4.54742	4.25101	3.35e-34	3.96e-32	Proliferating_Alpha-Other
ENSG00000123975:CKS2	protein_coding	4.54503	6.87498	6.68e-42	9.87e-40	Proliferating_Alpha-Other
ENSG00000156509:FBXO43	protein_coding	4.5434	-0.0518536	2.48e-24	1.97e-22	Proliferating_Alpha-Other
ENSG00000165891:E2F7	protein_coding	4.52899	-0.925526	5.96e-19	3.6e-17	Proliferating_Alpha-Other
ENSG00000186638:KIF24	protein_coding	4.5132	-1.54707	1.76e-20	1.17e-18	Proliferating_Alpha-Other
ENSG00000122966:CIT	protein_coding	4.50077	0.867437	1.58e-29	1.56e-27	Proliferating_Alpha-Other
ENSG00000196584:XRCC2	protein_coding	4.49736	0.773253	1.15e-42	1.74e-40	Proliferating_Alpha-Other
ENSG00000071539:TRIP13	protein_coding	4.46588	1.09341	9.9e-40	1.38e-37	Proliferating_Alpha-Other
ENSG00000146410:MTFR2	protein_coding	4.43843	0.777039	7.42e-47	1.24e-44	Proliferating_Alpha-Other
ENSG00000186193:SAPCD2	protein_coding	4.4098	0.277057	1.58e-40	2.2e-38	Proliferating_Alpha-Other
ENSG00000106462:EZH2	protein_coding	4.39294	3.61668	1.37e-68	3.46e-66	Proliferating_Alpha-Other
ENSG00000205426:KRT81	protein_coding	4.36957	4.85438	3.81e-05	0.000329844	Proliferating_Alpha-Other
ENSG00000171695:LKAAEAR1	protein_coding	4.35639	-0.956922	3.24e-27	2.91e-25	Proliferating_Alpha-Other
ENSG00000113368:LMNB1	protein_coding	4.35301	3.60681	2.88e-127	3.56e-124	Proliferating_Alpha-Other
ENSG00000134057:CCNB1	protein_coding	4.3402	5.2739	3.98e-16	1.94e-14	Proliferating_Alpha-Other
ENSG00000012048:BRCA1	protein_coding	4.33735	4.44256	3.26e-149	6.38e-146	Proliferating_Alpha-Other
ENSG00000160957:RECQL4	protein_coding	4.30907	0.635372	3.32e-49	5.91e-47	Proliferating_Alpha-Other
ENSG00000156802:ATAD2	protein_coding	4.2857	5.2352	2.79e-159	8.19e-156	Proliferating_Alpha-Other
ENSG00000206199:ANKUB1	protein_coding	4.26768	-3.47515	0.0156465	0.0551445	Proliferating_Alpha-Other
ENSG00000144554:FANCD2	protein_coding	4.26177	2.29539	1.81e-78	6.24e-76	Proliferating_Alpha-Other
ENSG00000076003:MCM6	protein_coding	4.25636	4.4937	4.46e-123	4.99e-120	Proliferating_Alpha-Other
ENSG00000140534:TICRR	protein_coding	4.24996	-3.10869	0.112839	0.254544	Proliferating_Alpha-Other
ENSG00000164109:MAD2L1	protein_coding	4.21496	5.09376	1.53e-103	1.03e-100	Proliferating_Alpha-Other
ENSG00000285077:AC091057.6	protein_coding	4.20691	-0.0924156	4.68e-30	4.75e-28	Proliferating_Alpha-Other
ENSG00000185480:PARPBP	protein_coding	4.20334	1.94175	3.38e-61	7.7e-59	Proliferating_Alpha-Other
ENSG00000260785:CASC17	lincRNA	4.19358	-3.42436	0.13499	0.288435	Proliferating_Alpha-Other
ENSG00000144354:CDCA7	protein_coding	4.18025	-2.51559	0.000324021	0.00213796	Proliferating_Alpha-Other
ENSG00000077152:UBE2T	protein_coding	4.17581	6.24514	3.24e-152	6.93e-149	Proliferating_Alpha-Other
ENSG00000118513:MYB	protein_coding	4.16511	-3.05024	0.000900837	0.00515708	Proliferating_Alpha-Other
ENSG00000228716:DHFR	protein_coding	4.16427	5.38791	1.46e-63	3.53e-61	Proliferating_Alpha-Other
ENSG00000110975:SYT10	protein_coding	4.13601	-2.84814	0.000394131	0.00253156	Proliferating_Alpha-Other
ENSG00000119969:HELLS	protein_coding	4.10591	5.21069	2.3e-138	3.61e-135	Proliferating_Alpha-Other
ENSG00000165887:ANKRD2	protein_coding	4.09694	-0.451785	3.73e-21	2.58e-19	Proliferating_Alpha-Other
ENSG00000136982:DSCC1	protein_coding	4.08314	1.89854	4.17e-36	5.26e-34	Proliferating_Alpha-Other
ENSG00000213347:MXD3	protein_coding	4.06615	2.88806	2.35e-44	3.71e-42	Proliferating_Alpha-Other
ENSG00000184709:LRRC26	protein_coding	4.03497	-0.05726	4.1e-28	3.8e-26	Proliferating_Alpha-Other
ENSG00000176208:ATAD5	protein_coding	4.03212	3.60999	4.05e-110	3.28e-107	Proliferating_Alpha-Other
ENSG00000271936:AC012073.1	antisense	3.99607	-3.25552	0.00748814	0.0302138	Proliferating_Alpha-Other
ENSG00000189139:FSCB	protein_coding	3.97973	-3.3964	0.00951024	0.0367015	Proliferating_Alpha-Other
ENSG00000161800:RACGAP1	protein_coding	3.96868	3.78947	3.15e-82	1.25e-79	Proliferating_Alpha-Other
ENSG00000135476:ESPL1	protein_coding	3.95157	-1.1796	8.11e-11	2.18e-09	Proliferating_Alpha-Other
ENSG00000196787:HIST1H2AG	protein_coding	3.91977	-2.47472	2.96e-07	4.32e-06	Proliferating_Alpha-Other
ENSG00000203760:CENPW	protein_coding	3.91608	5.62981	1.28e-110	1.07e-107	Proliferating_Alpha-Other
ENSG00000275185:AC130324.3	antisense	3.90244	-2.77798	7.14e-06	7.49e-05	Proliferating_Alpha-Other
ENSG00000013810:TACC3	protein_coding	3.87811	4.11673	6.74e-49	1.19e-46	Proliferating_Alpha-Other
ENSG00000205704:LINC00634	transcribed_unitary_pseudogene	3.87611	-3.5218	0.0194036	0.0654864	Proliferating_Alpha-Other
ENSG00000268658:LINC00664	lincRNA	3.87579	-2.1601	7.32e-08	1.2e-06	Proliferating_Alpha-Other
ENSG00000275216:AL161431.1	lincRNA	3.87238	-2.29755	0.0187894	0.0639836	Proliferating_Alpha-Other
ENSG00000231953:AL031432.1	antisense	3.86795	-3.5235	0.0210877	0.0697565	Proliferating_Alpha-Other
ENSG00000246228:CASC8	antisense	3.85588	-1.48034	2.48e-06	2.94e-05	Proliferating_Alpha-Other
ENSG00000162062:TEDC2	protein_coding	3.85349	1.52639	6.2e-45	1e-42	Proliferating_Alpha-Other
ENSG00000138182:KIF20B	protein_coding	3.8519	4.97167	5.39e-47	9.1e-45	Proliferating_Alpha-Other
ENSG00000278463:HIST1H2AB	protein_coding	3.84887	-2.73775	0.00102707	0.00574938	Proliferating_Alpha-Other
ENSG00000123473:STIL	protein_coding	3.81283	-0.0143395	2.45e-27	2.21e-25	Proliferating_Alpha-Other
ENSG00000166845:C18orf54	protein_coding	3.80501	-0.0868982	6.43e-23	4.77e-21	Proliferating_Alpha-Other
ENSG00000280924:LINC00628	lincRNA	3.80021	-3.33194	0.00361381	0.0166758	Proliferating_Alpha-Other
ENSG00000179673:RPRML	protein_coding	3.78477	-2.18483	7.43e-05	0.000595097	Proliferating_Alpha-Other
ENSG00000138346:DNA2	protein_coding	3.78191	0.559854	9.23e-31	9.5e-29	Proliferating_Alpha-Other
ENSG00000153044:CENPH	protein_coding	3.75581	4.68714	5.3e-90	2.54e-87	Proliferating_Alpha-Other
ENSG00000121753:ADGRB2	protein_coding	3.74704	-0.756965	9.96e-13	3.5e-11	Proliferating_Alpha-Other
ENSG00000138376:BARD1	protein_coding	3.74196	3.42001	1e-37	1.35e-35	Proliferating_Alpha-Other
ENSG00000141314:RHBDL3	protein_coding	3.73628	-1.39969	4.73e-11	1.33e-09	Proliferating_Alpha-Other
ENSG00000197472:ZNF695	protein_coding	3.72456	-2.45356	3.58e-06	4.08e-05	Proliferating_Alpha-Other
ENSG00000146918:NCAPG2	protein_coding	3.70662	2.89672	2.94e-68	7.34e-66	Proliferating_Alpha-Other
ENSG00000131470:PSMC3IP	protein_coding	3.70247	3.57348	1.34e-100	8.3e-98	Proliferating_Alpha-Other
ENSG00000176912:TYMSOS	bidirectional_promoter_lncRNA	3.69444	2.13114	1.55e-43	2.41e-41	Proliferating_Alpha-Other
ENSG00000237594:AP000251.1	lincRNA	3.6868	0.641345	1.33e-22	9.7e-21	Proliferating_Alpha-Other
ENSG00000186777:ZNF732	protein_coding	3.66901	-1.9798	0.000152945	0.00112599	Proliferating_Alpha-Other
ENSG00000131153:GINS2	protein_coding	3.66497	5.2695	1.31e-76	4.32e-74	Proliferating_Alpha-Other
ENSG00000167670:CHAF1A	protein_coding	3.66165	3.75024	1.4e-92	7.46e-90	Proliferating_Alpha-Other
ENSG00000114646:CSPG5	protein_coding	3.65707	-0.421029	1.64e-17	9.2e-16	Proliferating_Alpha-Other
ENSG00000163535:SGO2	protein_coding	3.64642	4.0866	2.34e-35	2.9e-33	Proliferating_Alpha-Other
ENSG00000250254:PTTG2	protein_coding	3.63436	-3.43082	0.0354995	0.105131	Proliferating_Alpha-Other
ENSG00000212724:KRTAP2-3	protein_coding	3.62452	3.92375	2.19e-06	2.63e-05	Proliferating_Alpha-Other
ENSG00000119403:PHF19	protein_coding	3.59812	4.59325	2.47e-116	2.42e-113	Proliferating_Alpha-Other
ENSG00000228137:AP001469.2	antisense	3.57813	-3.31384	0.0136625	0.0493594	Proliferating_Alpha-Other
ENSG00000101098:RIMS4	protein_coding	3.57512	-2.73298	0.00468673	0.0206372	Proliferating_Alpha-Other
ENSG00000187997:C17orf99	protein_coding	3.54979	-3.55898	0.068167	0.174604	Proliferating_Alpha-Other
ENSG00000181544:FANCB	protein_coding	3.5365	-0.044595	1e-20	6.8e-19	Proliferating_Alpha-Other
ENSG00000132465:JCHAIN	protein_coding	3.53544	-2.34234	0.00725405	0.0294616	Proliferating_Alpha-Other
ENSG00000273162:AL133215.2	lincRNA	3.53038	-1.44527	1.24e-12	4.31e-11	Proliferating_Alpha-Other
ENSG00000233198:RNF224	protein_coding	3.52668	-2.71576	0.00356292	0.0164717	Proliferating_Alpha-Other
ENSG00000154760:SLFN13	protein_coding	3.51069	-1.12678	1.55e-10	3.98e-09	Proliferating_Alpha-Other
ENSG00000167208:SNX20	protein_coding	3.50718	-3.31472	0.0679664	0.174261	Proliferating_Alpha-Other
ENSG00000274191:AC026333.4	lincRNA	3.50203	-2.66134	4.55e-05	0.000386958	Proliferating_Alpha-Other
ENSG00000175229:GAL3ST3	protein_coding	3.48558	-3.28461	0.056935	0.151976	Proliferating_Alpha-Other
ENSG00000140451:PIF1	protein_coding	3.47634	0.00841725	2.41e-09	5.16e-08	Proliferating_Alpha-Other
ENSG00000147536:GINS4	protein_coding	3.47571	1.72053	6.6e-45	1.06e-42	Proliferating_Alpha-Other
ENSG00000157303:SUSD3	protein_coding	3.47091	-1.22111	3.37e-08	5.85e-07	Proliferating_Alpha-Other
ENSG00000166451:CENPN	protein_coding	3.47048	3.9666	9.59e-69	2.47e-66	Proliferating_Alpha-Other
ENSG00000274997:HIST1H2AH	protein_coding	3.45179	-1.76669	9.38e-05	0.000732061	Proliferating_Alpha-Other
ENSG00000073111:MCM2	protein_coding	3.44724	2.27679	2.01e-50	3.8e-48	Proliferating_Alpha-Other
ENSG00000166508:MCM7	protein_coding	3.42071	5.66638	1.64e-85	7.12e-83	Proliferating_Alpha-Other
ENSG00000100297:MCM5	protein_coding	3.41686	4.2106	9e-59	1.92e-56	Proliferating_Alpha-Other
ENSG00000229563:LINC01204	lincRNA	3.40678	-2.99099	0.0119594	0.0443808	Proliferating_Alpha-Other
ENSG00000136108:CKAP2	protein_coding	3.40671	4.76581	1.13e-41	1.65e-39	Proliferating_Alpha-Other
ENSG00000100479:POLE2	protein_coding	3.40322	1.287	4.95e-36	6.22e-34	Proliferating_Alpha-Other
ENSG00000164104:HMGB2	protein_coding	3.40102	7.357	2.03e-52	3.91e-50	Proliferating_Alpha-Other
ENSG00000104738:MCM4	protein_coding	3.39103	4.38182	1.72e-70	4.81e-68	Proliferating_Alpha-Other
ENSG00000092470:WDR76	protein_coding	3.39099	3.52946	3.74e-75	1.17e-72	Proliferating_Alpha-Other
ENSG00000263574:AC125421.1	lincRNA	3.37188	-2.98433	0.0297466	0.0913005	Proliferating_Alpha-Other
ENSG00000139354:GAS2L3	protein_coding	3.37116	1.32632	1.23e-11	3.78e-10	Proliferating_Alpha-Other
ENSG00000260792:LINC02280	lincRNA	3.3707	-3.62958	0.258853	0.447354	Proliferating_Alpha-Other
ENSG00000236384:LINC00479	lincRNA	3.37057	-3.5916	0.0969543	0.227133	Proliferating_Alpha-Other
ENSG00000125319:C17orf53	protein_coding	3.34725	-1.48768	2.26e-09	4.86e-08	Proliferating_Alpha-Other
ENSG00000138092:CENPO	protein_coding	3.33397	0.771532	2.9e-28	2.72e-26	Proliferating_Alpha-Other
ENSG00000261061:AC092718.4	sense_intronic	3.32719	0.825149	1.64e-28	1.55e-26	Proliferating_Alpha-Other
ENSG00000183850:ZNF730	protein_coding	3.32024	-1.03199	1.27e-11	3.88e-10	Proliferating_Alpha-Other
ENSG00000242689:CNTF	protein_coding	3.31983	-3.0618	0.00521643	0.0225303	Proliferating_Alpha-Other
ENSG00000162063:CCNF	protein_coding	3.3176	0.971111	2.15e-31	2.29e-29	Proliferating_Alpha-Other
ENSG00000168496:FEN1	protein_coding	3.30406	5.75236	2.96e-75	9.39e-73	Proliferating_Alpha-Other
ENSG00000057468:MSH4	protein_coding	3.30038	-3.47272	0.0917054	0.218033	Proliferating_Alpha-Other
ENSG00000163507:CIP2A	protein_coding	3.29806	2.76879	2.34e-43	3.61e-41	Proliferating_Alpha-Other
ENSG00000261008:LINC01572	lincRNA	3.2897	-0.614016	3.92e-13	1.43e-11	Proliferating_Alpha-Other
ENSG00000183763:TRAIP	protein_coding	3.27654	0.733028	7.25e-22	5.16e-20	Proliferating_Alpha-Other
ENSG00000213967:ZNF726	protein_coding	3.27589	1.27273	2.23e-28	2.12e-26	Proliferating_Alpha-Other
ENSG00000269416:LINC01224	lincRNA	3.27303	-1.78373	5.67e-05	0.000469244	Proliferating_Alpha-Other
ENSG00000128250:RFPL1	protein_coding	3.27129	-2.86161	0.00119743	0.00654852	Proliferating_Alpha-Other
ENSG00000271239:AC007423.1	lincRNA	3.2623	-2.88185	0.0317586	0.0961933	Proliferating_Alpha-Other
ENSG00000176244:ACBD7	protein_coding	3.26125	-1.53967	1.65e-08	3.02e-07	Proliferating_Alpha-Other
ENSG00000117632:STMN1	protein_coding	3.25252	8.86035	8.55e-43	1.3e-40	Proliferating_Alpha-Other
ENSG00000104889:RNASEH2A	protein_coding	3.25086	1.77874	2.22e-32	2.47e-30	Proliferating_Alpha-Other
ENSG00000236641:Z99916.1	lincRNA	3.24426	-3.46293	0.0965896	0.226482	Proliferating_Alpha-Other
ENSG00000280587:LINC01348	lincRNA	3.24339	-2.89988	0.0216433	0.0712735	Proliferating_Alpha-Other
ENSG00000164520:RAET1E	protein_coding	3.24131	-3.43999	0.100985	0.234423	Proliferating_Alpha-Other
ENSG00000227718:AC016730.1	lincRNA	3.23664	-2.63724	0.0014151	0.00754043	Proliferating_Alpha-Other
ENSG00000197409:HIST1H3D	protein_coding	3.2307	-0.492628	1.02e-07	1.62e-06	Proliferating_Alpha-Other
ENSG00000258454:AC016526.2	sense_overlapping	3.22029	-3.51295	0.121931	0.269513	Proliferating_Alpha-Other
ENSG00000276672:AL161891.1	sense_intronic	3.20951	-0.157496	1.41e-15	6.62e-14	Proliferating_Alpha-Other
ENSG00000196081:ZNF724	protein_coding	3.20725	0.714811	2.32e-24	1.85e-22	Proliferating_Alpha-Other
ENSG00000162073:PAQR4	protein_coding	3.20018	3.27349	7.85e-26	6.75e-24	Proliferating_Alpha-Other
ENSG00000105369:CD79A	protein_coding	3.19773	-0.934538	0.00633235	0.0263938	Proliferating_Alpha-Other
ENSG00000183145:RIPPLY3	protein_coding	3.19495	1.73119	2.15e-24	1.73e-22	Proliferating_Alpha-Other
ENSG00000198554:WDHD1	protein_coding	3.19296	1.94043	1.79e-36	2.31e-34	Proliferating_Alpha-Other
ENSG00000286188:AC023787.1	lincRNA	3.19114	-3.3749	0.0664892	0.17139	Proliferating_Alpha-Other
ENSG00000268746:AC010519.1	lincRNA	3.17784	-3.20402	0.0377791	0.110371	Proliferating_Alpha-Other
ENSG00000139193:CD27	protein_coding	3.16993	-2.52849	0.00358625	0.0165714	Proliferating_Alpha-Other
ENSG00000197275:RAD54B	protein_coding	3.16859	-0.0753269	2.42e-17	1.33e-15	Proliferating_Alpha-Other
ENSG00000232342:AC022540.1	antisense	3.16648	-3.5587	0.108415	0.246793	Proliferating_Alpha-Other
ENSG00000285680:AL355481.1	antisense	3.15313	-2.704	0.0558108	0.149631	Proliferating_Alpha-Other
ENSG00000134222:PSRC1	protein_coding	3.14913	2.22517	1.27e-24	1.03e-22	Proliferating_Alpha-Other
ENSG00000268119:AC010615.2	processed_transcript	3.13728	0.049331	4.61e-15	2.05e-13	Proliferating_Alpha-Other
ENSG00000064195:DLX3	protein_coding	3.13631	-3.00622	0.0572877	0.152596	Proliferating_Alpha-Other
ENSG00000133119:RFC3	protein_coding	3.13353	3.89878	3.03e-81	1.13e-78	Proliferating_Alpha-Other
ENSG00000205056:LINC02397	lincRNA	3.13018	-3.02758	0.0294874	0.0906605	Proliferating_Alpha-Other
ENSG00000270882:HIST2H4A	protein_coding	3.12753	-2.24558	0.00114152	0.00629995	Proliferating_Alpha-Other
ENSG00000004838:ZMYND10	protein_coding	3.12045	0.216829	4.54e-09	9.2e-08	Proliferating_Alpha-Other
ENSG00000226761:TAS2R46	protein_coding	3.10736	-3.04732	0.0265495	0.0835179	Proliferating_Alpha-Other
ENSG00000184445:KNTC1	protein_coding	3.10399	1.68704	9.21e-33	1.04e-30	Proliferating_Alpha-Other
ENSG00000197977:ELOVL2	protein_coding	3.1013	-0.175995	1.79e-12	6.1e-11	Proliferating_Alpha-Other
ENSG00000113810:SMC4	protein_coding	3.09918	6.27305	6.14e-53	1.2e-50	Proliferating_Alpha-Other
ENSG00000231993:EP300-AS1	antisense	3.09564	-2.36471	6.84e-05	0.000553762	Proliferating_Alpha-Other
ENSG00000128944:KNSTRN	protein_coding	3.09065	4.17395	4.9e-27	4.37e-25	Proliferating_Alpha-Other
ENSG00000183166:CALN1	protein_coding	3.08144	-3.08365	0.0451663	0.127099	Proliferating_Alpha-Other
ENSG00000182010:RTKN2	protein_coding	3.07788	1.18239	5.22e-18	2.99e-16	Proliferating_Alpha-Other
ENSG00000214357:NEURL1B	protein_coding	3.07195	1.95075	1.8e-25	1.52e-23	Proliferating_Alpha-Other
ENSG00000229894:GK3P	protein_coding	3.06788	-2.83659	0.0071223	0.0289967	Proliferating_Alpha-Other
ENSG00000005189:REXO5	protein_coding	3.04731	2.40502	2.29e-22	1.64e-20	Proliferating_Alpha-Other
ENSG00000196092:PAX5	protein_coding	3.04532	-1.62454	0.00865538	0.0340346	Proliferating_Alpha-Other
ENSG00000165730:STOX1	protein_coding	3.03593	-0.912505	1.29e-08	2.41e-07	Proliferating_Alpha-Other
ENSG00000230912:AL021707.4	antisense	3.0335	-2.84256	0.00898325	0.0350454	Proliferating_Alpha-Other
ENSG00000149636:DSN1	protein_coding	3.00824	3.4601	2.76e-58	5.77e-56	Proliferating_Alpha-Other
ENSG00000254319:AC246817.2	lincRNA	3.00235	-0.939081	1.34e-10	3.46e-09	Proliferating_Alpha-Other
ENSG00000125872:LRRN4	protein_coding	2.99642	-1.98733	0.00550766	0.0235457	Proliferating_Alpha-Other
ENSG00000122483:CCDC18	protein_coding	2.98902	2.45739	2.25e-26	1.99e-24	Proliferating_Alpha-Other
ENSG00000230710:LINC00332	lincRNA	2.98684	-3.37279	0.192488	0.370174	Proliferating_Alpha-Other
ENSG00000174442:ZWILCH	protein_coding	2.98603	3.39182	1.46e-60	3.23e-58	Proliferating_Alpha-Other
ENSG00000244491:AL021707.5	antisense	2.97759	-2.87877	0.0141201	0.0506696	Proliferating_Alpha-Other
ENSG00000128218:VPREB3	protein_coding	2.97372	-0.803333	0.0081295	0.0322966	Proliferating_Alpha-Other
ENSG00000168348:INSM2	protein_coding	2.96914	-2.00063	0.000188774	0.00134678	Proliferating_Alpha-Other
ENSG00000227704:AL354892.1	antisense	2.96839	-3.55399	0.135012	0.288435	Proliferating_Alpha-Other
ENSG00000137563:GGH	protein_coding	2.96586	5.21436	4.34e-27	3.89e-25	Proliferating_Alpha-Other
ENSG00000225077:LINC00337	lincRNA	2.96581	-2.01501	9.58e-05	0.000746402	Proliferating_Alpha-Other
ENSG00000131484:AC091132.1	lincRNA	2.9606	-3.50469	0.119565	0.265834	Proliferating_Alpha-Other
ENSG00000275630:AC004816.2	lincRNA	2.95615	-1.8699	0.000145835	0.00108101	Proliferating_Alpha-Other
ENSG00000227218:AL157935.1	antisense	2.95136	-2.78922	0.00813385	0.0323084	Proliferating_Alpha-Other
ENSG00000232184:AL662889.1	sense_intronic	2.94993	-3.50835	0.220593	0.404765	Proliferating_Alpha-Other
ENSG00000126215:XRCC3	protein_coding	2.9465	0.46759	4.99e-18	2.87e-16	Proliferating_Alpha-Other
ENSG00000133063:CHIT1	protein_coding	2.93355	-3.38107	0.23656	0.422798	Proliferating_Alpha-Other
ENSG00000260239:LINC02533	lincRNA	2.92716	-3.57322	0.267772	0.457248	Proliferating_Alpha-Other
ENSG00000114346:ECT2	protein_coding	2.92522	4.02567	2.26e-47	3.85e-45	Proliferating_Alpha-Other
ENSG00000105486:LIG1	protein_coding	2.91259	4.1032	1.11e-62	2.64e-60	Proliferating_Alpha-Other
ENSG00000179242:CDH4	protein_coding	2.9057	-1.18859	1.25e-06	1.59e-05	Proliferating_Alpha-Other
ENSG00000159259:CHAF1B	protein_coding	2.89019	1.55828	9.9e-24	7.7e-22	Proliferating_Alpha-Other
ENSG00000262663:AC087222.1	lincRNA	2.88732	-2.89779	0.036802	0.108041	Proliferating_Alpha-Other
ENSG00000014138:POLA2	protein_coding	2.8764	3.10512	3.13e-49	5.61e-47	Proliferating_Alpha-Other
ENSG00000132016:C19orf57	protein_coding	2.87624	-0.943191	1.55e-08	2.84e-07	Proliferating_Alpha-Other
ENSG00000166801:FAM111A	protein_coding	2.87295	3.76341	4.67e-33	5.34e-31	Proliferating_Alpha-Other
ENSG00000275632:AL035461.2	lincRNA	2.87196	-1.66724	4.71e-06	5.21e-05	Proliferating_Alpha-Other
ENSG00000257167:TMPO-AS1	antisense	2.86617	2.1989	8.16e-23	5.99e-21	Proliferating_Alpha-Other
ENSG00000225110:PNMA6F	protein_coding	2.86545	-3.0814	0.116596	0.260888	Proliferating_Alpha-Other
ENSG00000165553:NGB	protein_coding	2.85308	-3.04809	0.0602709	0.158457	Proliferating_Alpha-Other
ENSG00000120334:CENPL	protein_coding	2.85193	2.56242	2.16e-41	3.13e-39	Proliferating_Alpha-Other
ENSG00000127586:CHTF18	protein_coding	2.85191	1.54118	1.28e-19	8.15e-18	Proliferating_Alpha-Other
ENSG00000112029:FBXO5	protein_coding	2.83493	3.00519	3.02e-41	4.33e-39	Proliferating_Alpha-Other
ENSG00000125885:MCM8	protein_coding	2.83301	2.58499	1.27e-34	1.52e-32	Proliferating_Alpha-Other
ENSG00000053438:NNAT	protein_coding	2.8266	0.0609391	1.13e-06	1.45e-05	Proliferating_Alpha-Other
ENSG00000172244:C5orf34	protein_coding	2.82592	0.454467	2.47e-17	1.35e-15	Proliferating_Alpha-Other
ENSG00000229331:GK-IT1	sense_intronic	2.82276	-2.83552	0.0307243	0.0937741	Proliferating_Alpha-Other
ENSG00000174944:P2RY14	protein_coding	2.82018	-2.55388	0.0384339	0.111895	Proliferating_Alpha-Other
ENSG00000266288:AP005671.1	lincRNA	2.8166	-3.39001	0.138993	0.294235	Proliferating_Alpha-Other
ENSG00000215018:COL28A1	protein_coding	2.81545	-1.93674	0.000207515	0.00146471	Proliferating_Alpha-Other
ENSG00000177084:POLE	protein_coding	2.80451	1.3869	8.79e-25	7.27e-23	Proliferating_Alpha-Other
ENSG00000185347:TEDC1	protein_coding	2.80035	3.32936	2.11e-49	3.81e-47	Proliferating_Alpha-Other
ENSG00000244151:AC010973.2	antisense	2.79236	-2.82591	0.0347999	0.103465	Proliferating_Alpha-Other
ENSG00000188389:PDCD1	protein_coding	2.79076	-3.41535	0.180619	0.354283	Proliferating_Alpha-Other
ENSG00000278903:CU633906.2	lincRNA	2.78837	-2.7571	0.0208302	0.0690951	Proliferating_Alpha-Other
ENSG00000107984:DKK1	protein_coding	2.7813	1.44636	0.0387872	0.112672	Proliferating_Alpha-Other
ENSG00000160447:PKN3	protein_coding	2.78069	0.189943	3.73e-11	1.07e-09	Proliferating_Alpha-Other
ENSG00000145861:C1QTNF2	protein_coding	2.77825	-2.07146	0.00117615	0.00645618	Proliferating_Alpha-Other
ENSG00000229676:ZNF492	protein_coding	2.76085	-1.42654	8.31e-06	8.55e-05	Proliferating_Alpha-Other
ENSG00000176974:SHMT1	protein_coding	2.75941	2.36717	6.29e-26	5.43e-24	Proliferating_Alpha-Other
ENSG00000267383:AC011447.3	antisense	2.74821	1.38762	3.97e-19	2.44e-17	Proliferating_Alpha-Other
ENSG00000241106:HLA-DOB	protein_coding	2.74192	-3.02547	0.105175	0.241478	Proliferating_Alpha-Other
ENSG00000240476:LINC00973	lincRNA	2.74035	-2.8308	0.129671	0.28072	Proliferating_Alpha-Other
ENSG00000254325:AC018607.1	sense_intronic	2.73307	-3.39288	0.316674	0.506755	Proliferating_Alpha-Other
ENSG00000114547:ROPN1B	protein_coding	2.73298	-0.833577	8.28e-06	8.53e-05	Proliferating_Alpha-Other
ENSG00000226887:ERVMER34-1	protein_coding	2.73175	-1.25216	0.000623321	0.00374551	Proliferating_Alpha-Other
ENSG00000166501:PRKCB	protein_coding	2.72129	-1.56222	0.00924138	0.0358585	Proliferating_Alpha-Other
ENSG00000273179:AC092535.4	antisense	2.72117	-3.47325	0.197446	0.37641	Proliferating_Alpha-Other
ENSG00000132646:PCNA	protein_coding	2.70351	6.83246	3.49e-63	8.37e-61	Proliferating_Alpha-Other
ENSG00000138658:ZGRF1	protein_coding	2.70028	1.39783	7.13e-21	4.87e-19	Proliferating_Alpha-Other
ENSG00000102879:CORO1A	protein_coding	2.69454	1.75618	0.000190923	0.00136027	Proliferating_Alpha-Other
ENSG00000265190:ANXA8	protein_coding	2.69309	-2.38661	0.0626465	0.163495	Proliferating_Alpha-Other
ENSG00000224707:E2F3-IT1	sense_intronic	2.68727	-1.85912	0.00022533	0.00157109	Proliferating_Alpha-Other
ENSG00000196660:SLC30A10	protein_coding	2.68169	-3.29402	0.24514	0.432049	Proliferating_Alpha-Other
ENSG00000112118:MCM3	protein_coding	2.67974	5.41412	2.14e-75	6.89e-73	Proliferating_Alpha-Other
ENSG00000111445:RFC5	protein_coding	2.67752	3.5426	2.1e-56	4.32e-54	Proliferating_Alpha-Other
ENSG00000132185:FCRLA	protein_coding	2.67127	-1.93334	0.0727456	0.183568	Proliferating_Alpha-Other
ENSG00000124635:HIST1H2BJ	protein_coding	2.6694	0.789959	2.52e-06	2.98e-05	Proliferating_Alpha-Other
ENSG00000260455:NBAT1	lincRNA	2.66649	-3.30532	0.183635	0.35828	Proliferating_Alpha-Other
ENSG00000103995:CEP152	protein_coding	2.66479	3.00233	1.3e-30	1.34e-28	Proliferating_Alpha-Other
ENSG00000197213:ZSCAN5B	protein_coding	2.65893	-3.55137	0.178638	0.351623	Proliferating_Alpha-Other
ENSG00000268654:MIMT1	lincRNA	2.65828	-0.487926	4.45e-09	9.03e-08	Proliferating_Alpha-Other
ENSG00000110777:POU2AF1	protein_coding	2.6491	-1.73827	0.00401673	0.0181673	Proliferating_Alpha-Other
ENSG00000138587:MNS1	protein_coding	2.64789	2.77022	1.62e-23	1.24e-21	Proliferating_Alpha-Other
ENSG00000160973:FOXH1	protein_coding	2.64403	-2.83682	0.0192156	0.06505	Proliferating_Alpha-Other
ENSG00000269933:AL031429.2	sense_intronic	2.64004	-2.08004	0.000835449	0.00482985	Proliferating_Alpha-Other
ENSG00000267751:AC009005.1	antisense	2.6318	0.833745	8.59e-09	1.67e-07	Proliferating_Alpha-Other
ENSG00000254166:CASC19	processed_transcript	2.63106	0.273497	2.13e-05	0.000196512	Proliferating_Alpha-Other
ENSG00000154146:NRGN	protein_coding	2.62758	2.10553	3.01e-08	5.28e-07	Proliferating_Alpha-Other
ENSG00000267698:AC002116.2	antisense	2.62476	-1.29756	2.77e-05	0.000248951	Proliferating_Alpha-Other
ENSG00000080839:RBL1	protein_coding	2.62474	1.57774	6.82e-23	5.04e-21	Proliferating_Alpha-Other
ENSG00000276916:AL442125.2	sense_intronic	2.62359	-3.38017	0.202697	0.382815	Proliferating_Alpha-Other
ENSG00000105131:EPHX3	protein_coding	2.60932	-0.102657	4.91e-10	1.16e-08	Proliferating_Alpha-Other
ENSG00000138271:GPR87	protein_coding	2.607	-1.77015	0.0963822	0.226172	Proliferating_Alpha-Other
ENSG00000105173:CCNE1	protein_coding	2.6069	0.569642	8.67e-13	3.06e-11	Proliferating_Alpha-Other
ENSG00000101945:SUV39H1	protein_coding	2.60284	1.15026	7.97e-17	4.18e-15	Proliferating_Alpha-Other
ENSG00000100626:GALNT16	protein_coding	2.59832	-0.996188	8.76e-06	8.96e-05	Proliferating_Alpha-Other
ENSG00000178295:GEN1	protein_coding	2.59789	1.6975	8.34e-24	6.51e-22	Proliferating_Alpha-Other
ENSG00000286159:AL035106.1	antisense	2.59535	-2.96796	0.0687222	0.175668	Proliferating_Alpha-Other
ENSG00000272954:AP000553.2	sense_intronic	2.59139	-1.0469	3.59e-06	4.08e-05	Proliferating_Alpha-Other
ENSG00000186603:HPDL	protein_coding	2.58463	-1.46291	0.00019724	0.0014006	Proliferating_Alpha-Other
ENSG00000133101:CCNA1	protein_coding	2.58318	-0.256234	0.00115584	0.00636704	Proliferating_Alpha-Other
ENSG00000166965:RCCD1	protein_coding	2.57895	3.66967	8.7e-37	1.15e-34	Proliferating_Alpha-Other
ENSG00000267160:AC091152.2	antisense	2.57807	-2.86879	0.0679325	0.174212	Proliferating_Alpha-Other
ENSG00000250448:AC092335.1	antisense	2.57716	-3.3103	0.180804	0.354527	Proliferating_Alpha-Other
ENSG00000164649:CDCA7L	protein_coding	2.57528	1.01044	3.18e-08	5.55e-07	Proliferating_Alpha-Other
ENSG00000100121:GGTLC2	protein_coding	2.57018	-3.37831	0.178599	0.351584	Proliferating_Alpha-Other
ENSG00000100092:SH3BP1	protein_coding	2.56641	0.731361	4.11e-11	1.17e-09	Proliferating_Alpha-Other
ENSG00000104814:MAP4K1	protein_coding	2.5651	-2.61911	0.039493	0.114317	Proliferating_Alpha-Other
ENSG00000011332:DPF1	protein_coding	2.55834	1.23698	3.77e-13	1.38e-11	Proliferating_Alpha-Other
ENSG00000163918:RFC4	protein_coding	2.55612	4.82701	1.31e-68	3.34e-66	Proliferating_Alpha-Other
ENSG00000010292:NCAPD2	protein_coding	2.54948	3.39227	1.09e-34	1.32e-32	Proliferating_Alpha-Other
ENSG00000254577:AC087276.1	sense_overlapping	2.54596	-3.06887	0.0591067	0.156236	Proliferating_Alpha-Other
ENSG00000120802:TMPO	protein_coding	2.54574	5.52711	1.3e-62	3.05e-60	Proliferating_Alpha-Other
ENSG00000226237:GAS1RR	lincRNA	2.53963	-1.22445	2.99e-05	0.000266166	Proliferating_Alpha-Other
ENSG00000156689:GLYATL2	protein_coding	2.53742	-3.27294	0.238403	0.424669	Proliferating_Alpha-Other
ENSG00000144852:NR1I2	protein_coding	2.53622	-3.42794	0.190198	0.367123	Proliferating_Alpha-Other
ENSG00000274364:AL110115.1	sense_intronic	2.53212	-3.0721	0.10483	0.240991	Proliferating_Alpha-Other
ENSG00000261786:AC006058.1	lincRNA	2.52323	-3.23699	0.305222	0.495477	Proliferating_Alpha-Other
ENSG00000247345:AC092343.1	antisense	2.51854	-3.21811	0.18038	0.353991	Proliferating_Alpha-Other
ENSG00000168393:DTYMK	protein_coding	2.51636	5.94883	3.58e-65	8.76e-63	Proliferating_Alpha-Other
ENSG00000233852:AC005304.1	lincRNA	2.51157	-3.35577	0.34887	0.53634	Proliferating_Alpha-Other
ENSG00000176160:HSF5	protein_coding	2.51007	-3.27055	0.195391	0.373676	Proliferating_Alpha-Other
ENSG00000149503:INCENP	protein_coding	2.50922	1.18752	1.1e-15	5.23e-14	Proliferating_Alpha-Other
ENSG00000124610:HIST1H1A	protein_coding	2.5032	-0.443435	5.19e-05	0.000433507	Proliferating_Alpha-Other
ENSG00000149548:CCDC15	protein_coding	2.50253	1.3038	2.06e-15	9.51e-14	Proliferating_Alpha-Other
ENSG00000135502:SLC26A10	protein_coding	2.50193	-2.43435	0.059689	0.157403	Proliferating_Alpha-Other
ENSG00000105048:TNNT1	protein_coding	2.50137	-1.92651	0.00177671	0.00917782	Proliferating_Alpha-Other
ENSG00000260179:AL162741.1	lincRNA	2.50002	-3.46683	0.187877	0.363921	Proliferating_Alpha-Other
ENSG00000284656:AL645937.4	lincRNA	2.49929	-3.42628	0.384785	0.567154	Proliferating_Alpha-Other
ENSG00000188277:C15orf62	protein_coding	2.49011	-2.77575	0.0728566	0.183671	Proliferating_Alpha-Other
ENSG00000232406:AL121895.1	antisense	2.48233	-3.58024	0.69972	0.792263	Proliferating_Alpha-Other
ENSG00000228786:LINC00266-4P	lincRNA	2.48029	-3.23177	0.168033	0.337228	Proliferating_Alpha-Other
ENSG00000181938:GINS3	protein_coding	2.47931	1.11824	6.89e-14	2.71e-12	Proliferating_Alpha-Other
ENSG00000261341:AC010325.1	protein_coding	2.47866	-3.2498	0.182911	0.357465	Proliferating_Alpha-Other
ENSG00000146263:MMS22L	protein_coding	2.47125	2.85302	1.31e-29	1.3e-27	Proliferating_Alpha-Other
ENSG00000236758:MTUS2-AS2	antisense	2.47112	-3.25585	0.186186	0.361587	Proliferating_Alpha-Other
ENSG00000105610:KLF1	protein_coding	2.46617	-2.93429	0.0658019	0.17001	Proliferating_Alpha-Other
ENSG00000122224:LY9	protein_coding	2.45346	-3.37184	0.216308	0.399624	Proliferating_Alpha-Other
ENSG00000261837:AC046158.2	sense_intronic	2.45041	-3.42801	0.227551	0.412654	Proliferating_Alpha-Other
ENSG00000247151:CSTF3-DT	processed_transcript	2.44585	-1.53205	9.33e-05	0.000728776	Proliferating_Alpha-Other
ENSG00000170779:CDCA4	protein_coding	2.44284	3.5717	2.97e-42	4.44e-40	Proliferating_Alpha-Other
ENSG00000132677:RHBG	protein_coding	2.43984	-3.38008	0.250654	0.438182	Proliferating_Alpha-Other
ENSG00000183814:LIN9	protein_coding	2.43718	1.23541	2.32e-15	1.06e-13	Proliferating_Alpha-Other
ENSG00000215274:GAGE10	protein_coding	2.43541	-3.37256	0.357587	0.544319	Proliferating_Alpha-Other
ENSG00000281344:HELLPAR	macro_lncRNA	2.43059	0.762101	1.14e-11	3.52e-10	Proliferating_Alpha-Other
ENSG00000228044:AL160408.1	lincRNA	2.42874	-3.09656	0.0756157	0.189015	Proliferating_Alpha-Other
ENSG00000285730:Z94721.3	bidirectional_promoter_lncRNA	2.42757	1.12902	3.74e-15	1.69e-13	Proliferating_Alpha-Other
ENSG00000273056:AL354694.1	lincRNA	2.42696	-3.11897	0.184794	0.359826	Proliferating_Alpha-Other
ENSG00000261829:AC009407.1	sense_overlapping	2.42224	-2.19151	0.0220327	0.0722416	Proliferating_Alpha-Other
ENSG00000225163:LINC00618	sense_overlapping	2.42218	-2.43608	0.00937027	0.0362547	Proliferating_Alpha-Other
ENSG00000144130:NT5DC4	protein_coding	2.42097	-2.94569	0.132768	0.284999	Proliferating_Alpha-Other
ENSG00000137404:NRM	protein_coding	2.41798	2.28546	7.77e-21	5.29e-19	Proliferating_Alpha-Other
ENSG00000276850:AC245041.2	lincRNA	2.41584	0.291943	6.22e-05	0.00050867	Proliferating_Alpha-Other
ENSG00000260612:AC009097.3	lincRNA	2.41564	-3.28778	0.214946	0.397916	Proliferating_Alpha-Other
ENSG00000267649:AC010327.4	lincRNA	2.41147	-2.65374	0.13542	0.289203	Proliferating_Alpha-Other
ENSG00000261270:AC012181.2	sense_intronic	2.4114	-3.34697	0.192616	0.37036	Proliferating_Alpha-Other
ENSG00000134291:TMEM106C	protein_coding	2.40861	7.47249	1.02e-34	1.24e-32	Proliferating_Alpha-Other
ENSG00000246548:LINC02288	lincRNA	2.40546	-2.82803	0.102302	0.236615	Proliferating_Alpha-Other
ENSG00000262380:AC026401.2	sense_intronic	2.40422	-2.79475	0.0355135	0.105145	Proliferating_Alpha-Other
ENSG00000235077:AC073842.1	antisense	2.40233	-3.33493	0.14697	0.306673	Proliferating_Alpha-Other
ENSG00000125726:CD70	protein_coding	2.40181	-2.72606	0.248973	0.436567	Proliferating_Alpha-Other
ENSG00000188486:H2AFX	protein_coding	2.40071	5.37338	1.22e-48	2.14e-46	Proliferating_Alpha-Other
ENSG00000145248:SLC10A4	protein_coding	2.39888	-2.8358	0.0881833	0.211869	Proliferating_Alpha-Other
ENSG00000256315:AP000462.2	processed_transcript	2.39811	-3.3176	0.230916	0.416195	Proliferating_Alpha-Other
ENSG00000165501:LRR1	protein_coding	2.39796	3.9103	1.15e-40	1.64e-38	Proliferating_Alpha-Other
ENSG00000108106:UBE2S	protein_coding	2.39253	7.34771	2.68e-19	1.68e-17	Proliferating_Alpha-Other
ENSG00000136824:SMC2	protein_coding	2.38853	6.03349	4.07e-56	8.31e-54	Proliferating_Alpha-Other
ENSG00000179750:APOBEC3B	protein_coding	2.38836	0.44526	0.000111599	0.000853921	Proliferating_Alpha-Other
ENSG00000266922:AC008543.3	sense_intronic	2.38651	-3.62928	0.308213	0.498571	Proliferating_Alpha-Other
ENSG00000085741:WNT11	protein_coding	2.38437	-2.56268	0.0755473	0.188895	Proliferating_Alpha-Other
ENSG00000254636:ARMS2	protein_coding	2.38241	-3.45877	0.339242	0.528316	Proliferating_Alpha-Other
ENSG00000168421:RHOH	protein_coding	2.38132	-1.39088	0.00226028	0.0112645	Proliferating_Alpha-Other
ENSG00000153898:MCOLN2	protein_coding	2.38008	-2.63917	0.0321764	0.0972081	Proliferating_Alpha-Other
ENSG00000223379:AL391987.3	lincRNA	2.37666	-2.69038	0.0678555	0.174129	Proliferating_Alpha-Other
ENSG00000284713:SMIM38	protein_coding	2.3754	-3.11702	0.228831	0.41412	Proliferating_Alpha-Other
ENSG00000203995:ZYG11A	protein_coding	2.36972	-3.57532	0.371921	0.556177	Proliferating_Alpha-Other
ENSG00000175463:TBC1D10C	protein_coding	2.36959	-2.86567	0.13857	0.293688	Proliferating_Alpha-Other
ENSG00000286067:AC004263.2	antisense	2.36639	-2.53207	0.0287031	0.0888407	Proliferating_Alpha-Other
ENSG00000254048:AC105150.1	sense_intronic	2.36497	-2.20167	0.013161	0.0479906	Proliferating_Alpha-Other
ENSG00000249690:AC110813.1	antisense	2.3623	-3.24757	0.196825	0.375617	Proliferating_Alpha-Other
ENSG00000007312:CD79B	protein_coding	2.36205	-0.878551	0.00948695	0.0366237	Proliferating_Alpha-Other
ENSG00000277901:AL390037.1	lincRNA	2.3581	-3.4222	0.30835	0.498725	Proliferating_Alpha-Other
ENSG00000283674:AC068587.4	processed_transcript	2.35373	2.63025	5.17e-16	2.5e-14	Proliferating_Alpha-Other
ENSG00000247774:PCED1B-AS1	processed_transcript	2.35225	-2.22032	0.041419	0.118753	Proliferating_Alpha-Other
ENSG00000226571:AL592429.2	antisense	2.34908	-3.26692	0.219889	0.403836	Proliferating_Alpha-Other
ENSG00000180914:OXTR	protein_coding	2.34822	0.0352486	8.63e-05	0.00067968	Proliferating_Alpha-Other
ENSG00000120539:MASTL	protein_coding	2.34811	2.8545	3.51e-29	3.43e-27	Proliferating_Alpha-Other
ENSG00000251175:AC008243.1	antisense	2.34453	-3.26422	0.232438	0.417882	Proliferating_Alpha-Other
ENSG00000062822:POLD1	protein_coding	2.34133	2.62043	6.06e-30	6.08e-28	Proliferating_Alpha-Other
ENSG00000259999:AC009054.1	sense_intronic	2.33775	-3.01795	0.0823898	0.201495	Proliferating_Alpha-Other
ENSG00000197332:AC008543.1	lincRNA	2.33718	-1.29488	0.000453455	0.00285406	Proliferating_Alpha-Other
ENSG00000139880:CDH24	protein_coding	2.33695	0.239681	6.87e-08	1.13e-06	Proliferating_Alpha-Other
ENSG00000105717:PBX4	protein_coding	2.3369	-1.36892	0.000416735	0.0026564	Proliferating_Alpha-Other
ENSG00000266456:AP001178.3	antisense	2.3369	-2.70353	0.0380474	0.111013	Proliferating_Alpha-Other
ENSG00000221829:FANCG	protein_coding	2.33237	2.73403	4.57e-28	4.21e-26	Proliferating_Alpha-Other
ENSG00000280693:SH3PXD2A-AS1	antisense	2.33102	-3.37361	0.210015	0.392097	Proliferating_Alpha-Other
ENSG00000203808:BVES-AS1	antisense	2.33101	0.570339	4.33e-09	8.81e-08	Proliferating_Alpha-Other
ENSG00000286109:AL357972.1	lincRNA	2.32894	-3.0963	0.197618	0.376589	Proliferating_Alpha-Other
ENSG00000250551:MIR583HG	lincRNA	2.32811	-2.08804	0.012769	0.0468231	Proliferating_Alpha-Other
ENSG00000159147:DONSON	protein_coding	2.32424	3.11531	2.91e-28	2.72e-26	Proliferating_Alpha-Other
ENSG00000159871:LYPD5	protein_coding	2.32232	0.4164	1.03e-09	2.32e-08	Proliferating_Alpha-Other
ENSG00000265750:AC090772.3	lincRNA	2.32219	-2.80129	0.0725793	0.183227	Proliferating_Alpha-Other
ENSG00000263257:AC040173.1	lincRNA	2.31947	-2.88784	0.0957122	0.225054	Proliferating_Alpha-Other
ENSG00000111602:TIMELESS	protein_coding	2.31737	3.40495	3.66e-36	4.65e-34	Proliferating_Alpha-Other
ENSG00000280206:AC026401.3	lincRNA	2.31427	-0.224757	4.09e-07	5.75e-06	Proliferating_Alpha-Other
ENSG00000188386:PPP3R2	protein_coding	2.30851	-2.56713	0.0662084	0.170854	Proliferating_Alpha-Other
ENSG00000254559:AC069287.2	antisense	2.30111	-2.68065	0.0829779	0.202533	Proliferating_Alpha-Other
ENSG00000261720:AC009041.3	lincRNA	2.29292	-3.25835	0.257053	0.445338	Proliferating_Alpha-Other
ENSG00000160949:TONSL	protein_coding	2.28793	0.886757	4.86e-12	1.58e-10	Proliferating_Alpha-Other
ENSG00000188581:KRTAP1-1	protein_coding	2.28504	-0.543569	0.00829234	0.0328379	Proliferating_Alpha-Other
ENSG00000254535:PABPC4L	protein_coding	2.27742	-2.04505	0.00998642	0.0381378	Proliferating_Alpha-Other
ENSG00000179284:DAND5	protein_coding	2.27635	-2.03477	0.0061937	0.0259125	Proliferating_Alpha-Other
ENSG00000260279:AC137932.1	antisense	2.27166	-2.40505	0.0218364	0.0717782	Proliferating_Alpha-Other
ENSG00000128652:HOXD3	protein_coding	2.27108	-3.0837	0.161252	0.327427	Proliferating_Alpha-Other
ENSG00000259017:AL133163.3	lincRNA	2.27034	-2.72314	0.100273	0.233255	Proliferating_Alpha-Other
ENSG00000277855:AC097634.3	antisense	2.27007	-2.11806	0.00642707	0.0267317	Proliferating_Alpha-Other
ENSG00000273274:ZBTB8B	protein_coding	2.26914	-0.0897169	4.63e-07	6.45e-06	Proliferating_Alpha-Other
ENSG00000275223:AL121906.2	lincRNA	2.26766	-2.90304	0.0924791	0.219518	Proliferating_Alpha-Other
ENSG00000266983:AC011444.1	antisense	2.26425	-2.13928	0.0195311	0.065773	Proliferating_Alpha-Other
ENSG00000186767:SPIN4	protein_coding	2.26178	1.76643	4.54e-18	2.63e-16	Proliferating_Alpha-Other
ENSG00000049541:RFC2	protein_coding	2.26046	4.81184	3.03e-42	4.5e-40	Proliferating_Alpha-Other
ENSG00000231298:MANCR	lincRNA	2.25924	0.238517	6.06e-05	0.000497828	Proliferating_Alpha-Other
ENSG00000234129:AC073529.1	lincRNA	2.25854	-1.40102	0.000417262	0.00265832	Proliferating_Alpha-Other
ENSG00000163923:RPL39L	protein_coding	2.25763	3.28228	1.57e-15	7.34e-14	Proliferating_Alpha-Other
ENSG00000168411:RFWD3	protein_coding	2.25461	3.45037	4.46e-33	5.14e-31	Proliferating_Alpha-Other
ENSG00000167325:RRM1	protein_coding	2.25347	5.96105	3.93e-61	8.88e-59	Proliferating_Alpha-Other
ENSG00000238266:LINC00707	lincRNA	2.24752	-2.35838	0.271279	0.461192	Proliferating_Alpha-Other
ENSG00000260701:AC025284.1	antisense	2.24604	-2.00225	0.00718335	0.0292148	Proliferating_Alpha-Other
ENSG00000122188:LAX1	protein_coding	2.23761	-2.73652	0.0885262	0.212316	Proliferating_Alpha-Other
ENSG00000233821:ENOX1-AS1	lincRNA	2.23096	-3.55672	0.331821	0.521075	Proliferating_Alpha-Other
ENSG00000276417:AC092111.2	lincRNA	2.23062	-2.9065	0.14857	0.308914	Proliferating_Alpha-Other
ENSG00000173083:HPSE	protein_coding	2.23007	1.91291	1.93e-10	4.84e-09	Proliferating_Alpha-Other
ENSG00000166796:LDHC	protein_coding	2.22634	0.370821	0.00259536	0.0126577	Proliferating_Alpha-Other
ENSG00000004777:ARHGAP33	protein_coding	2.22536	1.65808	8.62e-14	3.37e-12	Proliferating_Alpha-Other
ENSG00000261766:AC133550.2	antisense	2.22144	-2.80357	0.0835606	0.203595	Proliferating_Alpha-Other
ENSG00000231616:AL354733.2	antisense	2.21988	-3.38168	0.259955	0.448663	Proliferating_Alpha-Other
ENSG00000260442:ATP2A1-AS1	antisense	2.21721	0.122289	3.48e-07	4.99e-06	Proliferating_Alpha-Other
ENSG00000153404:PLEKHG4B	protein_coding	2.21259	-2.51859	0.0500614	0.137802	Proliferating_Alpha-Other
ENSG00000232139:LINC00867	lincRNA	2.21199	-3.35578	0.242956	0.429716	Proliferating_Alpha-Other
ENSG00000240423:LINC00636	lincRNA	2.21153	-1.83145	0.0246906	0.0790899	Proliferating_Alpha-Other
ENSG00000234181:AL353795.2	antisense	2.20755	-2.20249	0.0189519	0.0643598	Proliferating_Alpha-Other
ENSG00000171136:RLN3	protein_coding	2.20648	-3.46317	0.297585	0.487526	Proliferating_Alpha-Other
ENSG00000233785:AC131011.1	antisense	2.20602	-2.9766	0.142356	0.299557	Proliferating_Alpha-Other
ENSG00000248187:AC078850.1	lincRNA	2.20518	-1.97954	0.0337383	0.100811	Proliferating_Alpha-Other
ENSG00000176894:PXMP2	protein_coding	2.20295	5.03565	2.66e-46	4.4e-44	Proliferating_Alpha-Other
ENSG00000175877:TMEM270	protein_coding	2.20164	-0.462288	5.23e-05	0.000436824	Proliferating_Alpha-Other
ENSG00000260601:AC131391.1	sense_intronic	2.19976	-2.41046	0.0397395	0.11487	Proliferating_Alpha-Other
ENSG00000131351:HAUS8	protein_coding	2.19964	2.71987	7.86e-24	6.15e-22	Proliferating_Alpha-Other
ENSG00000123374:CDK2	protein_coding	2.19894	2.55243	4.2e-19	2.57e-17	Proliferating_Alpha-Other
ENSG00000245614:DDX11-AS1	antisense	2.19764	-1.14567	0.000152203	0.00112184	Proliferating_Alpha-Other
ENSG00000224137:LINC01857	lincRNA	2.19684	-3.08742	0.248655	0.436304	Proliferating_Alpha-Other
ENSG00000203688:LINC02487	lincRNA	2.19267	-2.69005	0.102488	0.23693	Proliferating_Alpha-Other
ENSG00000277351:AC013553.3	antisense	2.19266	-2.98985	0.241918	0.428493	Proliferating_Alpha-Other
ENSG00000101868:POLA1	protein_coding	2.18837	2.76323	3.89e-22	2.78e-20	Proliferating_Alpha-Other
ENSG00000154975:CA10	protein_coding	2.18773	0.0439192	1.21e-05	0.000119208	Proliferating_Alpha-Other
ENSG00000198797:BRINP2	protein_coding	2.1842	-2.07674	0.0127793	0.0468449	Proliferating_Alpha-Other
ENSG00000100629:CEP128	protein_coding	2.18261	1.04361	3.93e-11	1.12e-09	Proliferating_Alpha-Other
ENSG00000186714:CCDC73	protein_coding	2.17959	-1.67185	0.0129176	0.0472646	Proliferating_Alpha-Other
ENSG00000168135:KCNJ4	protein_coding	2.17892	-3.21724	0.237118	0.423243	Proliferating_Alpha-Other
ENSG00000183813:CCR4	protein_coding	2.17678	-3.60043	0.466463	0.63176	Proliferating_Alpha-Other
ENSG00000179841:AKAP5	protein_coding	2.16292	0.0446471	5.07e-07	6.96e-06	Proliferating_Alpha-Other
ENSG00000161405:IKZF3	protein_coding	2.16086	-2.09877	0.0339412	0.101263	Proliferating_Alpha-Other
ENSG00000196196:HRCT1	protein_coding	2.15859	-2.02971	0.0558483	0.149683	Proliferating_Alpha-Other
ENSG00000230991:AC092625.1	lincRNA	2.1577	-3.38651	0.488384	0.648151	Proliferating_Alpha-Other
ENSG00000262223:AC110285.1	lincRNA	2.15744	-3.41101	0.305017	0.495279	Proliferating_Alpha-Other
ENSG00000279968:GVQW2	protein_coding	2.15526	-2.37154	0.0488172	0.135122	Proliferating_Alpha-Other
ENSG00000000460:C1orf112	protein_coding	2.15253	1.4569	2.76e-14	1.13e-12	Proliferating_Alpha-Other
ENSG00000149679:CABLES2	protein_coding	2.15116	0.760403	1.23e-08	2.3e-07	Proliferating_Alpha-Other
ENSG00000269397:AC011503.2	sense_intronic	2.14729	-2.0779	0.00925127	0.0358909	Proliferating_Alpha-Other
ENSG00000157851:DPYSL5	protein_coding	2.14606	-3.20582	0.328098	0.517114	Proliferating_Alpha-Other
ENSG00000188051:TMEM221	protein_coding	2.14104	-3.02066	0.240387	0.426941	Proliferating_Alpha-Other
ENSG00000109881:CCDC34	protein_coding	2.14021	5.05775	6.04e-46	9.86e-44	Proliferating_Alpha-Other
ENSG00000130816:DNMT1	protein_coding	2.1392	6.09837	5.91e-54	1.19e-51	Proliferating_Alpha-Other
ENSG00000271862:AC104118.1	lincRNA	2.13856	-2.04091	0.0189079	0.0642382	Proliferating_Alpha-Other
ENSG00000234695:AC002076.1	antisense	2.1377	-2.33738	0.104108	0.239847	Proliferating_Alpha-Other
ENSG00000139287:TPH2	protein_coding	2.13593	-1.43506	0.00234802	0.011647	Proliferating_Alpha-Other
ENSG00000259126:AL161752.1	lincRNA	2.13412	-2.30357	0.0315281	0.095696	Proliferating_Alpha-Other
ENSG00000185155:MIXL1	protein_coding	2.13191	-3.2243	0.279954	0.470086	Proliferating_Alpha-Other
ENSG00000159055:MIS18A	protein_coding	2.13126	4.07922	3.45e-38	4.68e-36	Proliferating_Alpha-Other
ENSG00000151849:CENPJ	protein_coding	2.12945	1.95684	5.59e-17	2.98e-15	Proliferating_Alpha-Other
ENSG00000189362:NEMP2	protein_coding	2.12908	1.03171	2.05e-11	6.11e-10	Proliferating_Alpha-Other
ENSG00000152253:SPC25	protein_coding	2.12876	6.20862	2.41e-14	9.9e-13	Proliferating_Alpha-Other
ENSG00000159231:CBR3	protein_coding	2.12628	0.700294	8.15e-06	8.41e-05	Proliferating_Alpha-Other
ENSG00000102683:SGCG	protein_coding	2.12087	-3.17507	0.568326	0.703495	Proliferating_Alpha-Other
ENSG00000161996:WDR90	protein_coding	2.11786	1.73795	7.57e-13	2.68e-11	Proliferating_Alpha-Other
ENSG00000213186:TRIM59	protein_coding	2.11703	3.51364	7.68e-20	4.94e-18	Proliferating_Alpha-Other
ENSG00000253263:AP003354.1	lincRNA	2.11687	-3.49343	0.366846	0.551935	Proliferating_Alpha-Other
ENSG00000180998:GPR137C	protein_coding	2.11676	-0.698881	8.24e-05	0.000652171	Proliferating_Alpha-Other
ENSG00000073670:ADAM11	protein_coding	2.11596	-3.26377	0.237259	0.423306	Proliferating_Alpha-Other
ENSG00000182481:KPNA2	protein_coding	2.11565	6.38656	2.39e-09	5.13e-08	Proliferating_Alpha-Other
ENSG00000164082:GRM2	protein_coding	2.11443	-3.2197	0.257794	0.446049	Proliferating_Alpha-Other
ENSG00000122025:FLT3	protein_coding	2.11443	-1.19409	0.0110854	0.0416509	Proliferating_Alpha-Other
ENSG00000257509:AC073487.1	sense_intronic	2.11359	-3.14511	0.241288	0.427829	Proliferating_Alpha-Other
ENSG00000244926:ALKBH3-AS1	antisense	2.11203	-3.43976	0.349812	0.537277	Proliferating_Alpha-Other
ENSG00000124568:SLC17A1	protein_coding	2.1113	-1.33401	0.00547314	0.0234194	Proliferating_Alpha-Other
ENSG00000286181:AC232271.3	antisense	2.10854	-2.58342	0.0584024	0.15488	Proliferating_Alpha-Other
ENSG00000124491:F13A1	protein_coding	2.1081	-1.50444	0.0197782	0.0663527	Proliferating_Alpha-Other
ENSG00000228016:RAPGEF4-AS1	antisense	2.10298	-2.024	0.0127211	0.0466765	Proliferating_Alpha-Other
ENSG00000234965:SHISA8	protein_coding	2.10287	-0.852326	0.00841443	0.0332266	Proliferating_Alpha-Other
ENSG00000151503:NCAPD3	protein_coding	2.10146	3.88247	1.35e-33	1.58e-31	Proliferating_Alpha-Other
ENSG00000161180:CCDC116	protein_coding	2.10073	-3.12339	0.259434	0.447962	Proliferating_Alpha-Other
ENSG00000196433:ASMT	protein_coding	2.0874	-3.03316	0.281547	0.471816	Proliferating_Alpha-Other
ENSG00000226239:AL031658.1	antisense	2.08586	-3.29792	0.258356	0.446758	Proliferating_Alpha-Other
ENSG00000232987:LINC01219	lincRNA	2.08462	-3.10862	0.26781	0.457248	Proliferating_Alpha-Other
ENSG00000155966:AFF2	protein_coding	2.07839	-1.92122	0.0402582	0.116126	Proliferating_Alpha-Other
ENSG00000121957:GPSM2	protein_coding	2.07783	3.33875	2.42e-24	1.93e-22	Proliferating_Alpha-Other
ENSG00000270040:AL356055.1	sense_intronic	2.07524	-2.46757	0.100744	0.234095	Proliferating_Alpha-Other
ENSG00000277504:AC010536.3	antisense	2.07318	-3.13318	0.251955	0.439562	Proliferating_Alpha-Other
ENSG00000286189:AC108021.1	lincRNA	2.07226	-2.89842	0.120067	0.266496	Proliferating_Alpha-Other
ENSG00000225742:LINC02036	lincRNA	2.07101	-2.68903	0.143044	0.300493	Proliferating_Alpha-Other
ENSG00000128578:STRIP2	protein_coding	2.0694	0.582778	4.8e-07	6.66e-06	Proliferating_Alpha-Other
ENSG00000131650:KREMEN2	protein_coding	2.06911	-2.36335	0.0502998	0.138329	Proliferating_Alpha-Other
ENSG00000133454:MYO18B	protein_coding	2.06906	-2.21129	0.040406	0.116481	Proliferating_Alpha-Other
ENSG00000272405:AL365181.3	antisense	2.06775	-2.3786	0.0800704	0.19722	Proliferating_Alpha-Other
ENSG00000206417:H1FX-AS1	antisense	2.0676	0.3736	1.94e-07	2.93e-06	Proliferating_Alpha-Other
ENSG00000236635:LINC02540	lincRNA	2.06651	-3.49043	0.290922	0.481039	Proliferating_Alpha-Other
ENSG00000025423:HSD17B6	protein_coding	2.06639	-1.5765	0.00276766	0.0133648	Proliferating_Alpha-Other
ENSG00000277543:AC026471.5	antisense	2.0655	-1.45625	0.00615228	0.0257759	Proliferating_Alpha-Other
ENSG00000285483:AL590381.1	lincRNA	2.06344	-3.38577	0.440718	0.611918	Proliferating_Alpha-Other
ENSG00000236412:AC092941.2	lincRNA	2.06242	-3.27406	0.355315	0.542409	Proliferating_Alpha-Other
ENSG00000029153:ARNTL2	protein_coding	2.05644	3.15196	2.69e-12	9.08e-11	Proliferating_Alpha-Other
ENSG00000228140:AL031283.1	lincRNA	2.05583	-2.76396	0.160691	0.326682	Proliferating_Alpha-Other
ENSG00000166881:NEMP1	protein_coding	2.05303	1.55597	1.75e-11	5.26e-10	Proliferating_Alpha-Other
ENSG00000092295:TGM1	protein_coding	2.04828	-1.24933	0.00879867	0.034459	Proliferating_Alpha-Other
ENSG00000257194:AC126178.1	lincRNA	2.04622	-2.10556	0.0263991	0.0831785	Proliferating_Alpha-Other
ENSG00000236032:OR5H14	protein_coding	2.04073	-2.55327	0.125419	0.274816	Proliferating_Alpha-Other
ENSG00000269980:AC068768.1	antisense	2.03957	-3.19859	0.254142	0.441984	Proliferating_Alpha-Other
ENSG00000097046:CDC7	protein_coding	2.03806	1.9657	1.05e-14	4.57e-13	Proliferating_Alpha-Other
ENSG00000213551:DNAJC9	protein_coding	2.03702	5.53389	6.42e-50	1.19e-47	Proliferating_Alpha-Other
ENSG00000139908:TSSK4	protein_coding	2.03454	-2.77698	0.129085	0.280027	Proliferating_Alpha-Other
ENSG00000154040:CABYR	protein_coding	2.03343	-0.30145	0.000126798	0.000954055	Proliferating_Alpha-Other
ENSG00000285582:AC016042.1	antisense	2.03341	-2.51679	0.128856	0.27979	Proliferating_Alpha-Other
ENSG00000134940:ACRV1	protein_coding	2.02955	-2.93836	0.168704	0.338284	Proliferating_Alpha-Other
ENSG00000163806:SPDYA	protein_coding	2.02859	-0.51569	9.16e-05	0.000718331	Proliferating_Alpha-Other
ENSG00000282199:AC007993.3	antisense	2.02798	-3.14629	0.267691	0.45721	Proliferating_Alpha-Other
ENSG00000148019:CEP78	protein_coding	2.0257	4.23765	1.65e-31	1.76e-29	Proliferating_Alpha-Other
ENSG00000160117:ANKLE1	protein_coding	2.0247	-2.40757	0.0582618	0.154636	Proliferating_Alpha-Other
ENSG00000177595:PIDD1	protein_coding	2.02451	2.41952	3.97e-17	2.13e-15	Proliferating_Alpha-Other
ENSG00000164972:C9orf24	protein_coding	2.02434	3.10505	2.1e-06	2.54e-05	Proliferating_Alpha-Other
ENSG00000235522:AC010978.1	antisense	2.01891	-3.34443	0.323482	0.512914	Proliferating_Alpha-Other
ENSG00000161133:USP41	protein_coding	2.01845	-2.15175	0.0196972	0.066154	Proliferating_Alpha-Other
ENSG00000172167:MTBP	protein_coding	2.0175	0.179765	8.44e-07	1.11e-05	Proliferating_Alpha-Other
ENSG00000253604:AC131254.2	lincRNA	2.01708	-3.23705	0.35158	0.538771	Proliferating_Alpha-Other
ENSG00000029993:HMGB3	protein_coding	2.01568	7.59158	1.45e-12	4.97e-11	Proliferating_Alpha-Other
ENSG00000225656:AL118511.2	lincRNA	2.0137	-3.4564	0.387549	0.568994	Proliferating_Alpha-Other
ENSG00000278637:HIST1H4A	protein_coding	2.01365	-2.47656	0.123737	0.272173	Proliferating_Alpha-Other
ENSG00000214894:LINC00243	lincRNA	2.01305	-3.07306	0.334432	0.523565	Proliferating_Alpha-Other
ENSG00000267724:AC012254.3	antisense	2.01149	-2.96162	0.114698	0.257697	Proliferating_Alpha-Other
ENSG00000198650:TAT	protein_coding	2.01027	-1.58532	0.0070887	0.0289	Proliferating_Alpha-Other
ENSG00000226562:CYP4F26P	lincRNA	2.00646	-3.39572	0.353038	0.539999	Proliferating_Alpha-Other
ENSG00000272370:AC092354.2	lincRNA	2.00441	-2.29574	0.0602418	0.158412	Proliferating_Alpha-Other
ENSG00000274719:AC012653.2	sense_intronic	2.00279	-2.89175	0.382247	0.56531	Proliferating_Alpha-Other
ENSG00000229852:AC019205.1	antisense	2.00232	0.938466	3.49e-09	7.21e-08	Proliferating_Alpha-Other
ENSG00000153086:ACMSD	protein_coding	1.99935	1.29148	9.04e-08	1.45e-06	Proliferating_Alpha-Other
ENSG00000100749:VRK1	protein_coding	1.99791	4.23968	2.46e-37	3.26e-35	Proliferating_Alpha-Other
ENSG00000274834:AC010333.3	lincRNA	1.99268	-2.62326	0.136353	0.290329	Proliferating_Alpha-Other
ENSG00000173207:CKS1B	protein_coding	1.99248	6.798	1.28e-44	2.03e-42	Proliferating_Alpha-Other
ENSG00000148677:ANKRD1	protein_coding	1.98645	2.84892	0.0132582	0.0482776	Proliferating_Alpha-Other
ENSG00000231980:AC011899.1	antisense	1.98547	-3.03659	0.261305	0.450233	Proliferating_Alpha-Other
ENSG00000118655:DCLRE1B	protein_coding	1.9831	1.21697	1.57e-10	4.02e-09	Proliferating_Alpha-Other
ENSG00000076248:UNG	protein_coding	1.97684	3.76705	6.68e-32	7.23e-30	Proliferating_Alpha-Other
ENSG00000182378:PLCXD1	protein_coding	1.97257	2.39227	1.11e-14	4.82e-13	Proliferating_Alpha-Other
ENSG00000213892:CEACAM16	protein_coding	1.97111	-3.49039	0.553959	0.69423	Proliferating_Alpha-Other
ENSG00000141968:VAV1	protein_coding	1.96829	-1.05648	0.00324978	0.0152874	Proliferating_Alpha-Other
ENSG00000198331:HYLS1	protein_coding	1.96477	3.59547	9.49e-14	3.69e-12	Proliferating_Alpha-Other
ENSG00000040275:SPDL1	protein_coding	1.96378	3.28371	4.23e-21	2.9e-19	Proliferating_Alpha-Other
ENSG00000111913:RIPOR2	protein_coding	1.95628	-0.809118	0.00661128	0.0273477	Proliferating_Alpha-Other
ENSG00000181773:GPR3	protein_coding	1.95554	0.18237	7.04e-05	0.000568295	Proliferating_Alpha-Other
ENSG00000220908:LINC02531	lincRNA	1.95307	-2.92348	0.303109	0.493101	Proliferating_Alpha-Other
ENSG00000212128:TAS2R13	protein_coding	1.95137	-3.08976	0.282108	0.472421	Proliferating_Alpha-Other
ENSG00000178445:GLDC	protein_coding	1.94973	-0.461469	0.000403549	0.00258076	Proliferating_Alpha-Other
ENSG00000254694:AP001893.1	antisense	1.9454	-3.09005	0.285602	0.475727	Proliferating_Alpha-Other
ENSG00000275734:AC010538.1	sense_overlapping	1.94514	-0.405173	6.44e-05	0.000524772	Proliferating_Alpha-Other
ENSG00000169683:LRRC45	protein_coding	1.94467	2.59329	1.69e-14	7.18e-13	Proliferating_Alpha-Other
ENSG00000138152:BTBD16	protein_coding	1.94413	0.189486	8.66e-05	0.000682137	Proliferating_Alpha-Other
ENSG00000183760:ACP7	protein_coding	1.9434	-1.3689	0.00574497	0.0244091	Proliferating_Alpha-Other
ENSG00000224308:LINC01527	antisense	1.94298	-3.30487	0.259467	0.447987	Proliferating_Alpha-Other
ENSG00000182366:FAM87A	lincRNA	1.9413	-2.69133	0.126823	0.276809	Proliferating_Alpha-Other
ENSG00000183873:SCN5A	protein_coding	1.94029	-2.78009	0.166836	0.335573	Proliferating_Alpha-Other
ENSG00000183308:AC005037.1	antisense	1.93996	-1.92371	0.0379418	0.110792	Proliferating_Alpha-Other
ENSG00000013573:DDX11	protein_coding	1.93467	2.40825	1.81e-14	7.65e-13	Proliferating_Alpha-Other
ENSG00000278765:AC004477.3	lincRNA	1.92491	-2.34371	0.0830489	0.202643	Proliferating_Alpha-Other
ENSG00000261158:AC109597.2	antisense	1.92231	-1.60036	0.0226534	0.0737718	Proliferating_Alpha-Other
ENSG00000142623:PADI1	protein_coding	1.92206	-1.73977	0.105819	0.242481	Proliferating_Alpha-Other
ENSG00000226620:LINC00343	processed_transcript	1.92062	-3.26533	0.287686	0.477707	Proliferating_Alpha-Other
ENSG00000230205:AL359382.1	lincRNA	1.91961	-3.54046	0.404384	0.584268	Proliferating_Alpha-Other
ENSG00000161082:CELF5	protein_coding	1.91766	-0.483506	0.000874529	0.00502854	Proliferating_Alpha-Other
ENSG00000196550:FAM72A	protein_coding	1.91708	-0.703892	0.000528462	0.00324526	Proliferating_Alpha-Other
ENSG00000157470:FAM81A	protein_coding	1.91097	-0.297182	0.000135428	0.00101249	Proliferating_Alpha-Other
ENSG00000095002:MSH2	protein_coding	1.91064	3.96851	9.75e-34	1.14e-31	Proliferating_Alpha-Other
ENSG00000235099:AL138731.1	lincRNA	1.91024	-2.82606	0.153437	0.316275	Proliferating_Alpha-Other
ENSG00000143839:REN	protein_coding	1.90825	-1.60904	0.0436844	0.123875	Proliferating_Alpha-Other
ENSG00000168676:KCTD19	protein_coding	1.90666	-1.73319	0.0100582	0.0383673	Proliferating_Alpha-Other
ENSG00000183765:CHEK2	protein_coding	1.906	1.37103	7.16e-10	1.65e-08	Proliferating_Alpha-Other
ENSG00000100987:VSX1	protein_coding	1.90508	-2.50442	0.136559	0.290524	Proliferating_Alpha-Other
ENSG00000276071:AC074138.1	lincRNA	1.90343	-2.70394	0.136238	0.290302	Proliferating_Alpha-Other
ENSG00000112039:FANCE	protein_coding	1.90279	0.326844	6.44e-06	6.84e-05	Proliferating_Alpha-Other
ENSG00000272203:AC004775.1	lincRNA	1.90253	-2.46344	0.135578	0.289442	Proliferating_Alpha-Other
ENSG00000228686:AL590723.1	antisense	1.90002	-3.00027	0.269509	0.459114	Proliferating_Alpha-Other
ENSG00000179256:SMCO3	protein_coding	1.89971	-2.31659	0.0516405	0.141091	Proliferating_Alpha-Other
ENSG00000246283:AC090510.1	lincRNA	1.89874	-1.87997	0.0196198	0.0659916	Proliferating_Alpha-Other
ENSG00000233087:RAB6D	protein_coding	1.89792	-2.50822	0.142727	0.300113	Proliferating_Alpha-Other
ENSG00000237080:EHMT2-AS1	antisense	1.89709	-2.68975	0.193974	0.371936	Proliferating_Alpha-Other
ENSG00000141434:MEP1B	protein_coding	1.89701	-1.32056	0.0325017	0.0979765	Proliferating_Alpha-Other
ENSG00000229847:EMX2OS	antisense	1.89525	-3.17989	0.330808	0.52011	Proliferating_Alpha-Other
ENSG00000258754:LINC01579	lincRNA	1.89492	-3.31022	0.324058	0.513485	Proliferating_Alpha-Other
ENSG00000260953:AC009093.4	lincRNA	1.89351	-2.93717	0.308944	0.499357	Proliferating_Alpha-Other
ENSG00000167600:CYP2S1	protein_coding	1.8885	-2.72469	0.259016	0.447536	Proliferating_Alpha-Other
ENSG00000241472:PTPRG-AS1	processed_transcript	1.88834	1.94596	2.74e-12	9.2e-11	Proliferating_Alpha-Other
ENSG00000260691:ANKRD20A1	protein_coding	1.88555	-2.61814	0.133424	0.285928	Proliferating_Alpha-Other
ENSG00000006634:DBF4	protein_coding	1.88528	3.36879	5.66e-24	4.46e-22	Proliferating_Alpha-Other
ENSG00000168081:PNOC	protein_coding	1.88316	-2.54536	0.101286	0.234868	Proliferating_Alpha-Other
ENSG00000238121:LINC00426	lincRNA	1.88163	-3.12475	0.356537	0.543637	Proliferating_Alpha-Other
ENSG00000231256:CFAP97D1	protein_coding	1.88143	-3.18627	0.283482	0.473707	Proliferating_Alpha-Other
ENSG00000228923:AP000355.1	antisense	1.87777	-1.97592	0.0385013	0.112025	Proliferating_Alpha-Other
ENSG00000175093:SPSB4	protein_coding	1.8764	-2.32652	0.0935757	0.221449	Proliferating_Alpha-Other
ENSG00000156787:TBC1D31	protein_coding	1.87272	1.52843	2.16e-10	5.39e-09	Proliferating_Alpha-Other
ENSG00000131462:TUBG1	protein_coding	1.8725	5.97169	1.9e-37	2.53e-35	Proliferating_Alpha-Other
ENSG00000276509:AC239799.1	lincRNA	1.87114	-2.47853	0.201964	0.382099	Proliferating_Alpha-Other
ENSG00000125871:MGME1	protein_coding	1.87024	3.35592	1.26e-23	9.68e-22	Proliferating_Alpha-Other
ENSG00000237515:SHISA9	protein_coding	1.86985	-1.02877	0.00890011	0.0347756	Proliferating_Alpha-Other
ENSG00000241563:CORT	protein_coding	1.86776	0.801482	9.92e-07	1.29e-05	Proliferating_Alpha-Other
ENSG00000267746:AC104985.1	antisense	1.86772	-3.46117	0.40473	0.584339	Proliferating_Alpha-Other
ENSG00000167550:RHEBL1	protein_coding	1.86732	-0.465953	0.000540321	0.00330857	Proliferating_Alpha-Other
ENSG00000011201:ANOS1	protein_coding	1.86624	-1.08006	0.0191876	0.0649909	Proliferating_Alpha-Other
ENSG00000221933:OR2A25	protein_coding	1.86425	-3.35223	0.290002	0.479856	Proliferating_Alpha-Other
ENSG00000285624:AC025062.3	lincRNA	1.86384	-1.4327	0.018892	0.0642029	Proliferating_Alpha-Other
ENSG00000230613:HM13-AS1	antisense	1.86321	-1.0063	0.00399372	0.0180876	Proliferating_Alpha-Other
ENSG00000214773:AC112512.1	sense_intronic	1.86232	-2.97393	0.286304	0.476325	Proliferating_Alpha-Other
ENSG00000232093:DCST1-AS1	antisense	1.86188	-1.07723	0.00319552	0.0150805	Proliferating_Alpha-Other
ENSG00000232070:TMEM253	protein_coding	1.86017	-2.99494	0.27724	0.467632	Proliferating_Alpha-Other
ENSG00000281832:LINC00602	lincRNA	1.85601	-0.43315	0.000691135	0.00408814	Proliferating_Alpha-Other
ENSG00000229770:AL022337.1	bidirectional_promoter_lncRNA	1.85255	-2.46293	0.0771372	0.191887	Proliferating_Alpha-Other
ENSG00000232936:AL157400.2	antisense	1.8508	-3.16636	0.25465	0.442468	Proliferating_Alpha-Other
ENSG00000255240:AP001636.3	antisense	1.85003	-2.30288	0.0738625	0.185787	Proliferating_Alpha-Other
ENSG00000105605:CACNG7	protein_coding	1.84839	-3.27913	0.337445	0.526559	Proliferating_Alpha-Other
ENSG00000273102:AP000569.1	lincRNA	1.84828	-3.16365	0.367877	0.552752	Proliferating_Alpha-Other
ENSG00000278112:AC145423.3	sense_intronic	1.84818	-3.04726	0.282499	0.472704	Proliferating_Alpha-Other
ENSG00000233508:AL021395.1	lincRNA	1.84623	-1.00099	0.00446157	0.0198167	Proliferating_Alpha-Other
ENSG00000151164:RAD9B	protein_coding	1.84302	-1.8711	0.0455153	0.127855	Proliferating_Alpha-Other
ENSG00000274554:AC083806.2	antisense	1.8394	-2.70764	0.157021	0.321493	Proliferating_Alpha-Other
ENSG00000205309:NT5M	protein_coding	1.83887	1.5083	7.32e-08	1.2e-06	Proliferating_Alpha-Other
ENSG00000269404:SPIB	protein_coding	1.83708	-1.55681	0.0894893	0.213978	Proliferating_Alpha-Other
ENSG00000274528:AC090970.2	sense_intronic	1.83664	-2.36143	0.0737906	0.185627	Proliferating_Alpha-Other
ENSG00000257553:AC034102.4	antisense	1.8341	-2.93527	0.29437	0.484387	Proliferating_Alpha-Other
ENSG00000123080:CDKN2C	protein_coding	1.8336	5.15952	8.81e-14	3.44e-12	Proliferating_Alpha-Other
ENSG00000133739:LRRCC1	protein_coding	1.83171	3.47934	4.76e-23	3.56e-21	Proliferating_Alpha-Other
ENSG00000184697:CLDN6	protein_coding	1.83022	0.23751	0.00488731	0.0213603	Proliferating_Alpha-Other
ENSG00000226334:AL359182.1	antisense	1.83012	-2.79801	0.191581	0.369005	Proliferating_Alpha-Other
ENSG00000253829:AC067817.2	antisense	1.82957	-3.13404	0.28891	0.478994	Proliferating_Alpha-Other
ENSG00000232680:AC002511.1	lincRNA	1.82368	-2.10553	0.0892773	0.21358	Proliferating_Alpha-Other
ENSG00000242048:AC093583.1	processed_transcript	1.8226	-2.7191	0.158954	0.324218	Proliferating_Alpha-Other
ENSG00000178878:APOLD1	protein_coding	1.82257	2.23781	3.15e-05	0.000278684	Proliferating_Alpha-Other
ENSG00000232354:VIPR1-AS1	antisense	1.81959	-3.12967	0.310576	0.50091	Proliferating_Alpha-Other
ENSG00000119326:CTNNAL1	protein_coding	1.81889	5.93113	2.68e-19	1.68e-17	Proliferating_Alpha-Other
ENSG00000266805:AP005432.1	sense_intronic	1.81741	-1.40627	0.0152379	0.0539392	Proliferating_Alpha-Other
ENSG00000280620:SCAANT1	antisense	1.81712	-2.77926	0.209467	0.391477	Proliferating_Alpha-Other
ENSG00000144395:CCDC150	protein_coding	1.81608	1.74925	6.49e-11	1.78e-09	Proliferating_Alpha-Other
ENSG00000146143:PRIM2	protein_coding	1.81503	3.05334	5.77e-20	3.73e-18	Proliferating_Alpha-Other
ENSG00000106268:NUDT1	protein_coding	1.81342	5.04594	8.13e-33	9.27e-31	Proliferating_Alpha-Other
ENSG00000173638:SLC19A1	protein_coding	1.81317	1.15115	1.78e-06	2.2e-05	Proliferating_Alpha-Other
ENSG00000117834:SLC5A9	protein_coding	1.81187	-3.16666	0.335545	0.524642	Proliferating_Alpha-Other
ENSG00000166582:CENPV	protein_coding	1.81173	4.73669	5.79e-15	2.57e-13	Proliferating_Alpha-Other
ENSG00000213145:CRIP1	protein_coding	1.81157	5.9807	8.74e-09	1.7e-07	Proliferating_Alpha-Other
ENSG00000273272:U62317.4	lincRNA	1.80993	-1.01437	0.0687185	0.175668	Proliferating_Alpha-Other
ENSG00000168061:SAC3D1	protein_coding	1.8079	4.9376	1.07e-36	1.4e-34	Proliferating_Alpha-Other
ENSG00000261594:TPBGL	protein_coding	1.80737	-0.860664	0.0112399	0.0421302	Proliferating_Alpha-Other
ENSG00000102362:SYTL4	protein_coding	1.80431	2.25255	5.57e-07	7.57e-06	Proliferating_Alpha-Other
ENSG00000256299:AC073912.2	lincRNA	1.80381	-3.05223	0.298522	0.488384	Proliferating_Alpha-Other
ENSG00000111331:OAS3	protein_coding	1.80265	1.93725	1.3e-07	2.04e-06	Proliferating_Alpha-Other
ENSG00000174469:CNTNAP2	protein_coding	1.80176	-1.52233	0.0448463	0.126395	Proliferating_Alpha-Other
ENSG00000224307:AL161785.1	lincRNA	1.80153	-3.00989	0.323959	0.513398	Proliferating_Alpha-Other
ENSG00000232234:AL355499.1	bidirectional_promoter_lncRNA	1.80129	-2.5762	0.146411	0.305778	Proliferating_Alpha-Other
ENSG00000277224:HIST1H2BF	protein_coding	1.80053	-2.24545	0.0925385	0.219592	Proliferating_Alpha-Other
ENSG00000132164:SLC6A11	protein_coding	1.79837	-3.22728	0.425119	0.599908	Proliferating_Alpha-Other
ENSG00000183379:SYNDIG1L	protein_coding	1.79818	-0.761613	0.0140348	0.0504484	Proliferating_Alpha-Other
ENSG00000255129:AP000880.1	antisense	1.79355	1.00042	1.55e-05	0.000148631	Proliferating_Alpha-Other
ENSG00000179148:ALOXE3	protein_coding	1.79354	-1.81252	0.0749852	0.187785	Proliferating_Alpha-Other
ENSG00000174792:ODAPH	protein_coding	1.79037	-3.11797	0.310782	0.501001	Proliferating_Alpha-Other
ENSG00000272715:AL157904.1	lincRNA	1.78808	-2.02215	0.0552135	0.148599	Proliferating_Alpha-Other
ENSG00000129484:PARP2	protein_coding	1.78601	4.34785	5.46e-30	5.53e-28	Proliferating_Alpha-Other
ENSG00000173825:TIGD3	protein_coding	1.78579	0.361863	1.3e-05	0.000127289	Proliferating_Alpha-Other
ENSG00000250060:AC122710.1	lincRNA	1.78465	-3.07615	0.349394	0.536839	Proliferating_Alpha-Other
ENSG00000175322:ZNF519	protein_coding	1.78147	1.83536	2.53e-09	5.39e-08	Proliferating_Alpha-Other
ENSG00000197061:HIST1H4C	protein_coding	1.78111	8.49452	2.99e-07	4.36e-06	Proliferating_Alpha-Other
ENSG00000224939:LINC00184	lincRNA	1.78064	-2.90611	0.280507	0.470671	Proliferating_Alpha-Other
ENSG00000261996:AC004706.1	lincRNA	1.7804	-2.76857	0.160748	0.326718	Proliferating_Alpha-Other
ENSG00000203469:AL354956.1	antisense	1.78035	-3.13757	0.336759	0.525902	Proliferating_Alpha-Other
ENSG00000188807:TMEM201	protein_coding	1.78033	2.28564	2.55e-13	9.55e-12	Proliferating_Alpha-Other
ENSG00000176619:LMNB2	protein_coding	1.77926	4.12066	1.32e-21	9.27e-20	Proliferating_Alpha-Other
ENSG00000097021:ACOT7	protein_coding	1.77681	3.97391	8.49e-27	7.55e-25	Proliferating_Alpha-Other
ENSG00000093217:XYLB	protein_coding	1.77571	0.784081	4.36e-06	4.85e-05	Proliferating_Alpha-Other
ENSG00000275248:AL355810.1	lincRNA	1.77149	-3.00425	0.303557	0.493609	Proliferating_Alpha-Other
ENSG00000239791:AC002310.2	antisense	1.7704	-1.74188	0.0273836	0.0855573	Proliferating_Alpha-Other
ENSG00000132436:FIGNL1	protein_coding	1.76804	2.63192	2.99e-15	1.36e-13	Proliferating_Alpha-Other
ENSG00000173421:CCDC36	protein_coding	1.76796	-2.22943	0.17508	0.347046	Proliferating_Alpha-Other
ENSG00000265055:AC145343.1	lincRNA	1.76707	-0.31742	0.000844814	0.00487678	Proliferating_Alpha-Other
ENSG00000156535:CD109	protein_coding	1.76663	2.90603	1.05e-05	0.000104582	Proliferating_Alpha-Other
ENSG00000068615:REEP1	protein_coding	1.76526	3.1411	2.18e-14	8.98e-13	Proliferating_Alpha-Other
ENSG00000259430:CERS3-AS1	antisense	1.76167	-3.06603	0.448169	0.617228	Proliferating_Alpha-Other
ENSG00000253854:AC010834.3	antisense	1.76065	-2.77435	0.160227	0.326134	Proliferating_Alpha-Other
ENSG00000058804:NDC1	protein_coding	1.76016	2.85545	5.43e-13	1.95e-11	Proliferating_Alpha-Other
ENSG00000149328:GLB1L2	protein_coding	1.75975	1.98379	2.19e-10	5.45e-09	Proliferating_Alpha-Other
ENSG00000278259:MYO19	protein_coding	1.75942	4.16939	2.22e-25	1.86e-23	Proliferating_Alpha-Other
ENSG00000224186:C5orf66	antisense	1.75866	-2.24474	0.0633856	0.165039	Proliferating_Alpha-Other
ENSG00000181518:OR8D4	protein_coding	1.75831	-2.52431	0.312036	0.502196	Proliferating_Alpha-Other
ENSG00000260657:AC107871.2	lincRNA	1.75524	-2.40317	0.21296	0.395862	Proliferating_Alpha-Other
ENSG00000196166:C8orf86	protein_coding	1.75521	-3.18669	0.311179	0.501297	Proliferating_Alpha-Other
ENSG00000112877:CEP72	protein_coding	1.75477	0.712812	3.47e-06	3.97e-05	Proliferating_Alpha-Other
ENSG00000231073:AL590133.1	antisense	1.75184	-3.38935	0.36656	0.551822	Proliferating_Alpha-Other
ENSG00000149305:HTR3B	protein_coding	1.74706	-2.83918	0.244834	0.431737	Proliferating_Alpha-Other
ENSG00000236761:CTAGE9	protein_coding	1.74632	-2.3735	0.205609	0.38611	Proliferating_Alpha-Other
ENSG00000259062:ACTN1-AS1	antisense	1.74611	-2.5125	0.168548	0.338008	Proliferating_Alpha-Other
ENSG00000283384:AL138694.1	lincRNA	1.74199	-0.34672	0.000554296	0.00338884	Proliferating_Alpha-Other
ENSG00000261822:AC018362.2	antisense	1.74131	-2.66388	0.214895	0.397855	Proliferating_Alpha-Other
ENSG00000264269:AC016866.1	antisense	1.74064	-3.11363	0.379696	0.563046	Proliferating_Alpha-Other
ENSG00000227502:LINC01268	lincRNA	1.73857	-1.45571	0.0294319	0.0906187	Proliferating_Alpha-Other
ENSG00000245148:ARAP1-AS2	antisense	1.73782	-2.89801	0.318145	0.508196	Proliferating_Alpha-Other
ENSG00000227712:AL359915.1	lincRNA	1.73777	-3.10296	0.366698	0.551843	Proliferating_Alpha-Other
ENSG00000124564:SLC17A3	protein_coding	1.7363	-3.1466	0.198314	0.377421	Proliferating_Alpha-Other
ENSG00000204516:MICB	protein_coding	1.73325	-1.12126	0.0210773	0.0697319	Proliferating_Alpha-Other
ENSG00000225731:AP001627.1	antisense	1.73202	-3.35645	0.429692	0.603521	Proliferating_Alpha-Other
ENSG00000167371:PRRT2	protein_coding	1.73001	1.20768	3.12e-07	4.53e-06	Proliferating_Alpha-Other
ENSG00000262461:SPDYE9P	protein_coding	1.72861	-3.3685	0.428297	0.602486	Proliferating_Alpha-Other
ENSG00000254187:AC008708.2	antisense	1.72755	0.492473	8.04e-05	0.000637671	Proliferating_Alpha-Other
ENSG00000062282:DGAT2	protein_coding	1.72396	1.16006	3.1e-06	3.59e-05	Proliferating_Alpha-Other
ENSG00000259876:AC010333.1	antisense	1.7192	-3.18639	0.376662	0.560352	Proliferating_Alpha-Other
ENSG00000260046:AL162632.3	lincRNA	1.71832	-2.27022	0.110022	0.249687	Proliferating_Alpha-Other
ENSG00000229047:AF127577.1	antisense	1.71817	-3.09967	0.359213	0.545748	Proliferating_Alpha-Other
ENSG00000102034:ELF4	protein_coding	1.71747	1.47478	2.16e-08	3.88e-07	Proliferating_Alpha-Other
ENSG00000236924:AL162411.1	lincRNA	1.71604	-0.652804	0.00635278	0.0264675	Proliferating_Alpha-Other
ENSG00000227698:AP001619.1	sense_intronic	1.71182	-2.57748	0.17486	0.34681	Proliferating_Alpha-Other
ENSG00000187123:LYPD6	protein_coding	1.7107	-0.673768	0.0267021	0.0838969	Proliferating_Alpha-Other
ENSG00000278920:AC005005.4	sense_overlapping	1.7073	-1.7199	0.0567642	0.151597	Proliferating_Alpha-Other
ENSG00000249307:LINC01088	processed_transcript	1.70515	-1.81061	0.0555968	0.149277	Proliferating_Alpha-Other
ENSG00000273906:AC011297.1	sense_intronic	1.70449	0.854684	2.81e-06	3.3e-05	Proliferating_Alpha-Other
ENSG00000272056:AC013472.3	antisense	1.702	-2.74662	0.22915	0.414252	Proliferating_Alpha-Other
ENSG00000167525:PROCA1	protein_coding	1.70095	-0.0842396	0.00038958	0.00250575	Proliferating_Alpha-Other
ENSG00000258483:LINC02251	lincRNA	1.7009	-2.92309	0.228283	0.413417	Proliferating_Alpha-Other
ENSG00000198056:PRIM1	protein_coding	1.70071	3.74687	2.46e-17	1.35e-15	Proliferating_Alpha-Other
ENSG00000236008:LINC01814	lincRNA	1.69943	-0.101764	0.000769605	0.00449792	Proliferating_Alpha-Other
ENSG00000228705:LINC00659	antisense	1.69766	-1.92788	0.149903	0.310941	Proliferating_Alpha-Other
ENSG00000272109:AC008906.2	antisense	1.69649	-2.67037	0.168285	0.337619	Proliferating_Alpha-Other
ENSG00000228727:SAPCD1	protein_coding	1.69598	-0.396353	0.00156701	0.00823598	Proliferating_Alpha-Other
ENSG00000228639:ROCR	lincRNA	1.69585	-2.62818	0.203249	0.38318	Proliferating_Alpha-Other
ENSG00000109685:NSD2	protein_coding	1.69579	4.57593	2.2e-32	2.46e-30	Proliferating_Alpha-Other
ENSG00000197134:ZNF257	protein_coding	1.69566	1.04497	9.16e-07	1.2e-05	Proliferating_Alpha-Other
ENSG00000164032:H2AFZ	protein_coding	1.69486	9.62021	4.29e-32	4.68e-30	Proliferating_Alpha-Other
ENSG00000136425:CIB2	protein_coding	1.69318	3.2559	1.68e-09	3.68e-08	Proliferating_Alpha-Other
ENSG00000135378:PRRG4	protein_coding	1.69214	4.38977	1.31e-15	6.15e-14	Proliferating_Alpha-Other
ENSG00000223528:AL359094.1	antisense	1.6902	-3.16462	0.318844	0.508794	Proliferating_Alpha-Other
ENSG00000204536:CCHCR1	protein_coding	1.68973	3.46459	2.18e-16	1.09e-14	Proliferating_Alpha-Other
ENSG00000122574:WIPF3	protein_coding	1.68912	2.641	4.93e-10	1.16e-08	Proliferating_Alpha-Other
ENSG00000099256:PRTFDC1	protein_coding	1.6864	3.52633	3.04e-12	1.01e-10	Proliferating_Alpha-Other
ENSG00000229976:AL118523.1	lincRNA	1.68604	-3.26044	0.369732	0.554574	Proliferating_Alpha-Other
ENSG00000106327:TFR2	protein_coding	1.68543	-0.887454	0.0121097	0.0448043	Proliferating_Alpha-Other
ENSG00000265194:AL359922.2	antisense	1.68358	-3.08859	0.339459	0.52858	Proliferating_Alpha-Other
ENSG00000278238:AL359513.1	lincRNA	1.6823	1.80629	0.000894606	0.00513142	Proliferating_Alpha-Other
ENSG00000237356:AL365295.1	processed_transcript	1.68138	-1.66895	0.0455181	0.127855	Proliferating_Alpha-Other
ENSG00000260111:AC012184.1	antisense	1.6784	-3.03567	0.362421	0.548568	Proliferating_Alpha-Other
ENSG00000256034:AP002770.1	antisense	1.67471	-3.26554	0.346914	0.534737	Proliferating_Alpha-Other
ENSG00000176092:CRYBG2	protein_coding	1.67342	-0.323107	0.00388807	0.0177117	Proliferating_Alpha-Other
ENSG00000187783:TMEM72	protein_coding	1.67334	-2.08708	0.129416	0.28041	Proliferating_Alpha-Other
ENSG00000214770:AL161756.1	antisense	1.67266	0.0799329	0.000248545	0.00170511	Proliferating_Alpha-Other
ENSG00000266969:AP002449.1	antisense	1.66738	-2.05671	0.147159	0.306931	Proliferating_Alpha-Other
ENSG00000280634:THRIL	antisense	1.66604	-0.682252	0.0267846	0.0840775	Proliferating_Alpha-Other
ENSG00000271983:AC023302.1	lincRNA	1.66588	-1.94652	0.0733647	0.184753	Proliferating_Alpha-Other
ENSG00000112297:CRYBG1	protein_coding	1.66475	1.55721	0.000489439	0.00304023	Proliferating_Alpha-Other
ENSG00000134363:FST	protein_coding	1.66381	1.77747	9e-05	0.00070707	Proliferating_Alpha-Other
ENSG00000141577:CEP131	protein_coding	1.66357	2.23483	2.39e-12	8.06e-11	Proliferating_Alpha-Other
ENSG00000277991:FP236241.1	lincRNA	1.66119	-2.56919	0.277765	0.467828	Proliferating_Alpha-Other
ENSG00000205572:SERF1B	protein_coding	1.66065	-2.58007	0.183283	0.357834	Proliferating_Alpha-Other
ENSG00000132780:NASP	protein_coding	1.65962	6.27554	1.53e-40	2.17e-38	Proliferating_Alpha-Other
ENSG00000115353:TACR1	protein_coding	1.65945	-3.05891	0.375887	0.559925	Proliferating_Alpha-Other
ENSG00000112312:GMNN	protein_coding	1.65796	5.52198	2.1e-16	1.05e-14	Proliferating_Alpha-Other
ENSG00000269653:AC011479.3	sense_intronic	1.65616	-2.38707	0.171585	0.342578	Proliferating_Alpha-Other
ENSG00000279047:AC244517.5	antisense	1.6549	-2.39235	0.12536	0.274714	Proliferating_Alpha-Other
ENSG00000174448:STARD6	protein_coding	1.65416	-2.89966	0.324452	0.513628	Proliferating_Alpha-Other
ENSG00000088305:DNMT3B	protein_coding	1.64984	-0.554566	0.00643121	0.0267394	Proliferating_Alpha-Other
ENSG00000185271:KLHL33	protein_coding	1.64959	-3.00309	0.356044	0.543224	Proliferating_Alpha-Other
ENSG00000278153:AL121782.1	lincRNA	1.64773	-3.24832	0.375112	0.559094	Proliferating_Alpha-Other
ENSG00000135318:NT5E	protein_coding	1.64758	1.53671	6.77e-05	0.000549522	Proliferating_Alpha-Other
ENSG00000144331:ZNF385B	protein_coding	1.64741	-1.99591	0.101891	0.235945	Proliferating_Alpha-Other
ENSG00000255856:AC069503.1	lincRNA	1.64543	-1.37289	0.0367063	0.107868	Proliferating_Alpha-Other
ENSG00000275549:STPG3-AS1	antisense	1.64031	-1.39163	0.0287878	0.0890444	Proliferating_Alpha-Other
ENSG00000183647:ZNF530	protein_coding	1.63861	1.07388	5.09e-06	5.57e-05	Proliferating_Alpha-Other
ENSG00000185304:RGPD2	protein_coding	1.6366	-2.12105	0.270524	0.460308	Proliferating_Alpha-Other
ENSG00000188910:GJB3	protein_coding	1.6365	-0.211417	0.0412496	0.118361	Proliferating_Alpha-Other
ENSG00000179051:RCC2	protein_coding	1.63631	3.89294	5.4e-13	1.94e-11	Proliferating_Alpha-Other
ENSG00000162039:MEIOB	protein_coding	1.63607	-1.43164	0.0787988	0.194946	Proliferating_Alpha-Other
ENSG00000257711:AC079385.2	antisense	1.63588	-2.59029	0.183358	0.357951	Proliferating_Alpha-Other
ENSG00000112242:E2F3	protein_coding	1.63555	3.05228	2.7e-14	1.11e-12	Proliferating_Alpha-Other
ENSG00000171793:CTPS1	protein_coding	1.63514	3.85003	5.29e-15	2.35e-13	Proliferating_Alpha-Other
ENSG00000229582:AL358074.1	processed_transcript	1.63377	-3.33812	0.373586	0.55779	Proliferating_Alpha-Other
ENSG00000184788:SATL1	protein_coding	1.63186	-1.38888	0.0310029	0.0944525	Proliferating_Alpha-Other
ENSG00000215246:AC116351.1	antisense	1.63185	-2.90577	0.366371	0.55182	Proliferating_Alpha-Other
ENSG00000249860:MTRNR2L5	protein_coding	1.63139	-3.10474	0.341099	0.529891	Proliferating_Alpha-Other
ENSG00000257735:AC090115.1	antisense	1.63138	-3.42608	0.46083	0.627235	Proliferating_Alpha-Other
ENSG00000159618:ADGRG5	protein_coding	1.63119	-0.960315	0.0218456	0.0717985	Proliferating_Alpha-Other
ENSG00000101958:GLRA2	protein_coding	1.63113	-2.94526	0.401126	0.58133	Proliferating_Alpha-Other
ENSG00000082684:SEMA5B	protein_coding	1.62468	-2.95136	0.402314	0.582498	Proliferating_Alpha-Other
ENSG00000186205:MARC1	protein_coding	1.62456	1.05035	1.56e-06	1.94e-05	Proliferating_Alpha-Other
ENSG00000263235:AC006111.2	sense_overlapping	1.62221	-2.55226	0.185201	0.360291	Proliferating_Alpha-Other
ENSG00000100714:MTHFD1	protein_coding	1.62204	4.28269	6.89e-18	3.93e-16	Proliferating_Alpha-Other
ENSG00000223813:AC007255.1	antisense	1.62172	-2.55051	0.194449	0.372512	Proliferating_Alpha-Other
ENSG00000265490:AP001178.2	antisense	1.61956	-3.1906	0.398624	0.578868	Proliferating_Alpha-Other
ENSG00000272979:AC093388.1	antisense	1.61869	-3.1005	0.40648	0.585642	Proliferating_Alpha-Other
ENSG00000270276:HIST2H4B	protein_coding	1.61761	-3.17553	0.365368	0.55102	Proliferating_Alpha-Other
ENSG00000231924:PSG1	protein_coding	1.61563	-2.54774	0.293948	0.484003	Proliferating_Alpha-Other
ENSG00000169689:CENPX	protein_coding	1.61355	6.48225	3.84e-19	2.37e-17	Proliferating_Alpha-Other
ENSG00000175455:CCDC14	protein_coding	1.61336	4.76624	2.34e-23	1.77e-21	Proliferating_Alpha-Other
ENSG00000253666:AP000424.1	antisense	1.6133	-0.2325	0.009257	0.0359072	Proliferating_Alpha-Other
ENSG00000005844:ITGAL	protein_coding	1.61302	-3.04759	0.392405	0.573419	Proliferating_Alpha-Other
ENSG00000120210:INSL6	protein_coding	1.61263	-3.19777	0.399366	0.579633	Proliferating_Alpha-Other
ENSG00000221887:HMSD	protein_coding	1.61219	-2.09065	0.127828	0.278339	Proliferating_Alpha-Other
ENSG00000178235:SLITRK1	protein_coding	1.61209	0.0740539	0.00207801	0.0105032	Proliferating_Alpha-Other
ENSG00000205078:SYCE1L	protein_coding	1.6099	3.46659	1.72e-07	2.63e-06	Proliferating_Alpha-Other
ENSG00000165799:RNASE7	protein_coding	1.60789	-0.776598	0.0569767	0.152038	Proliferating_Alpha-Other
ENSG00000169085:VXN	protein_coding	1.60537	-3.01268	0.412939	0.59043	Proliferating_Alpha-Other
ENSG00000220161:LINC02076	lincRNA	1.60122	-1.79032	0.0755485	0.188895	Proliferating_Alpha-Other
ENSG00000158865:SLC5A11	protein_coding	1.60052	-3.04647	0.361579	0.547839	Proliferating_Alpha-Other
ENSG00000070950:RAD18	protein_coding	1.6005	3.07309	5.99e-15	2.65e-13	Proliferating_Alpha-Other
ENSG00000163781:TOPBP1	protein_coding	1.59795	4.50841	7.83e-30	7.82e-28	Proliferating_Alpha-Other
ENSG00000147234:FRMPD3	protein_coding	1.597	-0.0307415	0.00265112	0.0128761	Proliferating_Alpha-Other
ENSG00000220008:LINGO3	protein_coding	1.59338	-2.93205	0.352199	0.539334	Proliferating_Alpha-Other
ENSG00000158571:PFKFB1	protein_coding	1.59262	-2.97929	0.348379	0.535826	Proliferating_Alpha-Other
ENSG00000004468:CD38	protein_coding	1.59165	-2.07423	0.214158	0.396896	Proliferating_Alpha-Other
ENSG00000261838:AC092718.6	antisense	1.58977	-2.82689	0.349256	0.536751	Proliferating_Alpha-Other
ENSG00000214435:AS3MT	protein_coding	1.58627	1.89853	2.72e-07	3.99e-06	Proliferating_Alpha-Other
ENSG00000278869:BX539320.1	lincRNA	1.5843	-2.2192	0.115585	0.259195	Proliferating_Alpha-Other
ENSG00000234869:AL021392.1	antisense	1.58363	-2.51763	0.222125	0.406496	Proliferating_Alpha-Other
ENSG00000126803:HSPA2	protein_coding	1.58107	4.42129	9.46e-06	9.58e-05	Proliferating_Alpha-Other
ENSG00000050344:NFE2L3	protein_coding	1.58055	1.25307	0.000762624	0.0044649	Proliferating_Alpha-Other
ENSG00000260185:AC009097.1	antisense	1.57958	-2.98911	0.350292	0.537619	Proliferating_Alpha-Other
ENSG00000173705:SUSD5	protein_coding	1.5779	-2.16372	0.207545	0.388907	Proliferating_Alpha-Other
ENSG00000041515:MYO16	protein_coding	1.57527	1.37503	7.54e-06	7.86e-05	Proliferating_Alpha-Other
ENSG00000172476:RAB40A	protein_coding	1.57407	-2.40421	0.190441	0.36744	Proliferating_Alpha-Other
ENSG00000188312:CENPP	protein_coding	1.57341	2.24453	4.09e-08	6.98e-07	Proliferating_Alpha-Other
ENSG00000197360:ZNF98	protein_coding	1.57329	0.178777	0.00146175	0.00776439	Proliferating_Alpha-Other
ENSG00000134516:DOCK2	protein_coding	1.57231	-0.861009	0.0487753	0.135038	Proliferating_Alpha-Other
ENSG00000268945:AC010422.2	lincRNA	1.57202	-2.3341	0.192867	0.370661	Proliferating_Alpha-Other
ENSG00000256747:AC009511.2	antisense	1.57156	-3.45792	0.489922	0.648891	Proliferating_Alpha-Other
ENSG00000109956:B3GAT1	protein_coding	1.56888	0.281656	0.00164903	0.0086188	Proliferating_Alpha-Other
ENSG00000132749:TESMIN	protein_coding	1.56399	1.36988	1.14e-06	1.46e-05	Proliferating_Alpha-Other
ENSG00000112245:PTP4A1	protein_coding	1.56069	-1.94738	0.145031	0.303854	Proliferating_Alpha-Other
ENSG00000180198:RCC1	protein_coding	1.55935	3.75284	3.69e-09	7.61e-08	Proliferating_Alpha-Other
ENSG00000272425:AC009902.3	lincRNA	1.55703	-2.96812	0.372322	0.556646	Proliferating_Alpha-Other
ENSG00000163950:SLBP	protein_coding	1.55658	6.4275	5.06e-32	5.5e-30	Proliferating_Alpha-Other
ENSG00000163975:MELTF	protein_coding	1.55641	3.59484	2.24e-09	4.81e-08	Proliferating_Alpha-Other
ENSG00000255959:AP000777.2	antisense	1.55586	-3.38307	0.467622	0.632424	Proliferating_Alpha-Other
ENSG00000172139:SLC9C1	protein_coding	1.55463	0.0175426	0.00424098	0.0189986	Proliferating_Alpha-Other
ENSG00000225706:PTPRD-AS1	lincRNA	1.55407	-0.0149054	0.0032798	0.0154101	Proliferating_Alpha-Other
ENSG00000259424:IRAIN	antisense	1.55246	-2.1001	0.136904	0.291126	Proliferating_Alpha-Other
ENSG00000128918:ALDH1A2	protein_coding	1.55034	-0.190511	0.0602872	0.158482	Proliferating_Alpha-Other
ENSG00000216863:LY86-AS1	antisense	1.54983	-2.95247	0.403696	0.583744	Proliferating_Alpha-Other
ENSG00000274591:AC025031.3	sense_intronic	1.54883	-2.98408	0.436105	0.6083	Proliferating_Alpha-Other
ENSG00000004809:SLC22A16	protein_coding	1.54833	-1.70438	0.0933018	0.220912	Proliferating_Alpha-Other
ENSG00000205089:CCNI2	protein_coding	1.54676	-0.555941	0.00627955	0.0261969	Proliferating_Alpha-Other
ENSG00000251161:AC020661.1	lincRNA	1.54556	-2.92411	0.358592	0.545108	Proliferating_Alpha-Other
ENSG00000243550:LINC01214	lincRNA	1.54534	0.0568274	0.00667458	0.0275486	Proliferating_Alpha-Other
ENSG00000286140:DERPC	protein_coding	1.54504	-3.5548	0.57311	0.707068	Proliferating_Alpha-Other
ENSG00000148835:TAF5	protein_coding	1.54388	2.20811	7.66e-10	1.76e-08	Proliferating_Alpha-Other
ENSG00000230773:AC092650.1	lincRNA	1.54365	-1.08694	0.0399195	0.115305	Proliferating_Alpha-Other
ENSG00000166483:WEE1	protein_coding	1.54352	4.37453	7.42e-10	1.71e-08	Proliferating_Alpha-Other
ENSG00000234614:C2CD4D-AS1	antisense	1.54228	-3.16804	0.413818	0.591172	Proliferating_Alpha-Other
ENSG00000187790:FANCM	protein_coding	1.54066	1.69687	5.35e-07	7.29e-06	Proliferating_Alpha-Other
ENSG00000133302:SLF1	protein_coding	1.54038	2.96375	9.51e-12	2.97e-10	Proliferating_Alpha-Other
ENSG00000242641:LINC00971	lincRNA	1.53832	-3.46472	0.56886	0.703787	Proliferating_Alpha-Other
ENSG00000236194:AC099811.1	sense_intronic	1.53774	-1.56369	0.0783161	0.1941	Proliferating_Alpha-Other
ENSG00000127074:RGS13	protein_coding	1.53733	-0.164622	0.491232	0.64967	Proliferating_Alpha-Other
ENSG00000273313:RBAKDN	lincRNA	1.53695	-0.739698	0.018589	0.0634024	Proliferating_Alpha-Other
ENSG00000181625:SLX1B	protein_coding	1.53474	-3.32242	0.383309	0.565966	Proliferating_Alpha-Other
ENSG00000233251:AC007743.1	antisense	1.53438	-1.73519	0.0848203	0.205704	Proliferating_Alpha-Other
ENSG00000126453:BCL2L12	protein_coding	1.53434	2.95509	3.12e-06	3.61e-05	Proliferating_Alpha-Other
ENSG00000128951:DUT	protein_coding	1.53306	7.66784	3.17e-20	2.09e-18	Proliferating_Alpha-Other
ENSG00000266744:AC005304.3	lincRNA	1.53298	-1.24789	0.0331484	0.0995046	Proliferating_Alpha-Other
ENSG00000072864:NDE1	protein_coding	1.53206	2.3051	1.33e-09	2.95e-08	Proliferating_Alpha-Other
ENSG00000160352:ZNF714	protein_coding	1.53127	3.48015	3.69e-13	1.35e-11	Proliferating_Alpha-Other
ENSG00000116830:TTF2	protein_coding	1.53	3.85452	9.36e-15	4.09e-13	Proliferating_Alpha-Other
ENSG00000236849:LINC01474	lincRNA	1.52759	-1.36764	0.0435962	0.123684	Proliferating_Alpha-Other
ENSG00000250073:AP000866.2	antisense	1.52468	-0.289454	0.00315203	0.0149202	Proliferating_Alpha-Other
ENSG00000084774:CAD	protein_coding	1.522	3.09922	6.76e-13	2.4e-11	Proliferating_Alpha-Other
ENSG00000226763:SRRM5	protein_coding	1.52169	-2.13653	0.145394	0.304304	Proliferating_Alpha-Other
ENSG00000114113:RBP2	protein_coding	1.52157	-0.929076	0.0661692	0.170791	Proliferating_Alpha-Other
ENSG00000167523:SPATA33	protein_coding	1.52141	4.74309	6.32e-19	3.81e-17	Proliferating_Alpha-Other
ENSG00000158825:CDA	protein_coding	1.51911	-0.508177	0.0522981	0.142522	Proliferating_Alpha-Other
ENSG00000259274:AC107241.1	antisense	1.51855	-1.53094	0.0558817	0.14972	Proliferating_Alpha-Other
ENSG00000236445:LINC00608	antisense	1.51502	-3.20429	0.437472	0.609275	Proliferating_Alpha-Other
ENSG00000099901:RANBP1	protein_coding	1.51484	7.62268	4.13e-28	3.82e-26	Proliferating_Alpha-Other
ENSG00000269489:AL589765.6	lincRNA	1.51262	-1.99687	0.133971	0.286708	Proliferating_Alpha-Other
ENSG00000260064:AC092332.1	sense_intronic	1.51079	-2.85197	0.365747	0.551309	Proliferating_Alpha-Other
ENSG00000172519:OR10H5	protein_coding	1.50745	-1.92359	0.168107	0.33732	Proliferating_Alpha-Other
ENSG00000123146:ADGRE5	protein_coding	1.50716	2.19083	0.00898408	0.0350454	Proliferating_Alpha-Other
ENSG00000267834:AL592211.1	lincRNA	1.50607	-1.50087	0.0550863	0.148297	Proliferating_Alpha-Other
ENSG00000251493:FOXD1	protein_coding	1.50599	-1.75259	0.19101	0.368148	Proliferating_Alpha-Other
ENSG00000161714:PLCD3	protein_coding	1.50522	1.11856	0.000571122	0.00347182	Proliferating_Alpha-Other
ENSG00000226240:LINC00381	lincRNA	1.50398	-2.73448	0.280395	0.470559	Proliferating_Alpha-Other
ENSG00000164400:CSF2	protein_coding	1.50359	-0.636582	0.232569	0.418018	Proliferating_Alpha-Other
ENSG00000147394:ZNF185	protein_coding	1.5035	1.47363	1.29e-05	0.0001264	Proliferating_Alpha-Other
ENSG00000167747:C19orf48	protein_coding	1.50243	4.87857	1.42e-12	4.89e-11	Proliferating_Alpha-Other
ENSG00000189410:SH2D5	protein_coding	1.50197	-0.957302	0.0716091	0.181354	Proliferating_Alpha-Other
ENSG00000151287:TEX30	protein_coding	1.50063	5.31687	5.96e-20	3.84e-18	Proliferating_Alpha-Other
ENSG00000262979:AC124319.2	sense_intronic	1.4994	-3.03156	0.384936	0.567261	Proliferating_Alpha-Other
ENSG00000232448:AL354824.2	lincRNA	1.49933	-1.35726	0.0594402	0.156921	Proliferating_Alpha-Other
ENSG00000132561:MATN2	protein_coding	1.49836	2.90604	5.02e-07	6.91e-06	Proliferating_Alpha-Other
ENSG00000145604:SKP2	protein_coding	1.49708	1.68504	9.08e-08	1.46e-06	Proliferating_Alpha-Other
ENSG00000184992:BRI3BP	protein_coding	1.49517	5.25813	1.17e-23	9.07e-22	Proliferating_Alpha-Other
ENSG00000077514:POLD3	protein_coding	1.49455	4.07476	1.41e-16	7.21e-15	Proliferating_Alpha-Other
ENSG00000154102:C16orf74	protein_coding	1.49365	1.20978	0.000440742	0.00278299	Proliferating_Alpha-Other
ENSG00000114948:ADAM23	protein_coding	1.49267	-0.848499	0.0313432	0.0952546	Proliferating_Alpha-Other
ENSG00000213973:ZNF99	protein_coding	1.49145	-2.38817	0.255078	0.442916	Proliferating_Alpha-Other
ENSG00000144152:FBLN7	protein_coding	1.49002	3.63959	6.31e-06	6.73e-05	Proliferating_Alpha-Other
ENSG00000272734:ADIRF-AS1	processed_transcript	1.4898	-0.16916	0.00480371	0.0210773	Proliferating_Alpha-Other
ENSG00000197291:RAMP2-AS1	lincRNA	1.48721	-0.63589	0.00973951	0.0373836	Proliferating_Alpha-Other
ENSG00000203907:OOEP	protein_coding	1.48633	-2.206	0.233993	0.419775	Proliferating_Alpha-Other
ENSG00000173085:COQ2	protein_coding	1.48571	4.17323	4.02e-18	2.34e-16	Proliferating_Alpha-Other
ENSG00000183979:NPB	protein_coding	1.48549	-0.280559	0.00379761	0.0173636	Proliferating_Alpha-Other
ENSG00000227431:CSE1L-AS1	antisense	1.48451	-2.965	0.385579	0.567648	Proliferating_Alpha-Other
ENSG00000140968:IRF8	protein_coding	1.4844	-0.097516	0.0537493	0.145548	Proliferating_Alpha-Other
ENSG00000226644:AL121899.1	lincRNA	1.48216	-0.773671	0.0367374	0.107919	Proliferating_Alpha-Other
ENSG00000179603:GRM8	protein_coding	1.48072	-0.10694	0.00947695	0.0365971	Proliferating_Alpha-Other
ENSG00000183117:CSMD1	protein_coding	1.47665	-0.611314	0.108291	0.246606	Proliferating_Alpha-Other
ENSG00000282943:AC004784.1	antisense	1.47656	-0.891406	0.0689191	0.176069	Proliferating_Alpha-Other
ENSG00000178826:TMEM139	protein_coding	1.47639	1.82093	0.000947706	0.0053769	Proliferating_Alpha-Other
ENSG00000005513:SOX8	protein_coding	1.47598	-1.79895	0.175703	0.347614	Proliferating_Alpha-Other
ENSG00000124795:DEK	protein_coding	1.47562	7.64477	1.4e-33	1.63e-31	Proliferating_Alpha-Other
ENSG00000154928:EPHB1	protein_coding	1.47462	-1.40856	0.123498	0.271915	Proliferating_Alpha-Other
ENSG00000119333:WDR34	protein_coding	1.47375	5.84693	2.55e-26	2.25e-24	Proliferating_Alpha-Other
ENSG00000092445:TYRO3	protein_coding	1.47054	0.273788	0.00720019	0.0292709	Proliferating_Alpha-Other
ENSG00000285632:AC084024.4	bidirectional_promoter_lncRNA	1.47039	-2.96863	0.384819	0.567169	Proliferating_Alpha-Other
ENSG00000133863:TEX15	protein_coding	1.46746	-3.11919	0.438709	0.610382	Proliferating_Alpha-Other
ENSG00000236556:AC025038.1	antisense	1.46679	-2.24462	0.217759	0.401416	Proliferating_Alpha-Other
ENSG00000142856:ITGB3BP	protein_coding	1.46665	5.68484	1.26e-10	3.26e-09	Proliferating_Alpha-Other
ENSG00000100147:CCDC134	protein_coding	1.46601	1.81742	7.06e-07	9.44e-06	Proliferating_Alpha-Other
ENSG00000246777:AC044802.1	lincRNA	1.4659	-2.38683	0.230346	0.415518	Proliferating_Alpha-Other
ENSG00000133107:TRPC4	protein_coding	1.46483	0.772319	0.000695675	0.00411006	Proliferating_Alpha-Other
ENSG00000267033:AC020911.1	antisense	1.46434	-2.45519	0.226223	0.411336	Proliferating_Alpha-Other
ENSG00000261736:AC002551.1	sense_intronic	1.46241	-2.91773	0.3967	0.577357	Proliferating_Alpha-Other
ENSG00000170745:KCNS3	protein_coding	1.46193	2.34388	3.03e-05	0.000269714	Proliferating_Alpha-Other
ENSG00000127129:EDN2	protein_coding	1.46077	0.344494	0.0350895	0.1041	Proliferating_Alpha-Other
ENSG00000120647:CCDC77	protein_coding	1.46051	2.02341	1.1e-07	1.74e-06	Proliferating_Alpha-Other
ENSG00000205208:C4orf46	protein_coding	1.45913	2.90834	3.87e-10	9.32e-09	Proliferating_Alpha-Other
ENSG00000258884:LINC02321	lincRNA	1.45828	3.24974	2.86e-05	0.000255917	Proliferating_Alpha-Other
ENSG00000247903:AC024896.1	antisense	1.45807	-2.93667	0.379194	0.562693	Proliferating_Alpha-Other
ENSG00000147117:ZNF157	protein_coding	1.45787	-2.43896	0.23218	0.417543	Proliferating_Alpha-Other
ENSG00000232063:AL691447.2	lincRNA	1.45574	-0.751337	0.0170121	0.0589922	Proliferating_Alpha-Other
ENSG00000258136:AC007622.2	antisense	1.45199	-2.91536	0.388195	0.569499	Proliferating_Alpha-Other
ENSG00000254186:AC113414.1	antisense	1.45194	-1.97603	0.159705	0.325335	Proliferating_Alpha-Other
ENSG00000274447:AC005790.1	antisense	1.4516	-0.744797	0.0162539	0.0569009	Proliferating_Alpha-Other
ENSG00000268812:AC004264.1	antisense	1.45158	-0.567165	0.0516762	0.141155	Proliferating_Alpha-Other
ENSG00000279714:Z95114.2	lincRNA	1.4493	-3.03875	0.395286	0.576123	Proliferating_Alpha-Other
ENSG00000256694:AC026369.2	antisense	1.44911	-2.70555	0.414613	0.5916	Proliferating_Alpha-Other
ENSG00000050628:PTGER3	protein_coding	1.44831	2.84263	1.94e-08	3.51e-07	Proliferating_Alpha-Other
ENSG00000183801:OLFML1	protein_coding	1.44695	-0.941965	0.177715	0.350418	Proliferating_Alpha-Other
ENSG00000254656:RTL1	protein_coding	1.44593	-3.123	0.475747	0.639021	Proliferating_Alpha-Other
ENSG00000258730:ITPK1-AS1	antisense	1.44554	-1.53089	0.101234	0.234769	Proliferating_Alpha-Other
ENSG00000101224:CDC25B	protein_coding	1.4452	3.84762	2.42e-11	7.12e-10	Proliferating_Alpha-Other
ENSG00000150750:C11orf53	protein_coding	1.44333	1.78377	0.00117155	0.00643844	Proliferating_Alpha-Other
ENSG00000151466:SCLT1	protein_coding	1.44182	3.3991	3.16e-14	1.28e-12	Proliferating_Alpha-Other
ENSG00000278177:AL354811.1	antisense	1.44138	0.949572	0.00121795	0.00664063	Proliferating_Alpha-Other
ENSG00000284543:LINC01226	processed_transcript	1.44006	-1.46703	0.121592	0.269093	Proliferating_Alpha-Other
ENSG00000198064:NPIPB13	protein_coding	1.4388	-2.41465	0.302082	0.491873	Proliferating_Alpha-Other
ENSG00000242715:CCDC169	protein_coding	1.43791	-1.53111	0.0814731	0.199862	Proliferating_Alpha-Other
ENSG00000213390:ARHGAP19	protein_coding	1.43771	1.95491	1.77e-07	2.7e-06	Proliferating_Alpha-Other
ENSG00000143257:NR1I3	protein_coding	1.4368	-3.21426	0.416041	0.592833	Proliferating_Alpha-Other
ENSG00000159307:SCUBE1	protein_coding	1.43509	-2.76918	0.409768	0.588051	Proliferating_Alpha-Other
ENSG00000248132:LINC02101	lincRNA	1.43461	-0.586473	0.0109411	0.0411945	Proliferating_Alpha-Other
ENSG00000149634:SPATA25	protein_coding	1.43457	-3.00803	0.42152	0.59781	Proliferating_Alpha-Other
ENSG00000147041:SYTL5	protein_coding	1.43312	0.509713	0.0320317	0.0968457	Proliferating_Alpha-Other
ENSG00000139629:GALNT6	protein_coding	1.43147	0.501495	0.00394626	0.0179003	Proliferating_Alpha-Other
ENSG00000184260:HIST2H2AC	protein_coding	1.43128	3.29868	6.56e-05	0.000534424	Proliferating_Alpha-Other
ENSG00000056558:TRAF1	protein_coding	1.42987	1.38264	0.00712358	0.0289969	Proliferating_Alpha-Other
ENSG00000137727:ARHGAP20	protein_coding	1.42904	-1.09415	0.0530197	0.144154	Proliferating_Alpha-Other
ENSG00000183150:GPR19	protein_coding	1.42716	1.52801	6.07e-06	6.51e-05	Proliferating_Alpha-Other
ENSG00000266642:AC024267.6	antisense	1.4266	-2.63471	0.322563	0.512014	Proliferating_Alpha-Other
ENSG00000217555:CKLF	protein_coding	1.42653	7.08968	1.58e-24	1.28e-22	Proliferating_Alpha-Other
ENSG00000172687:ZNF738	protein_coding	1.42571	3.06906	5.06e-12	1.64e-10	Proliferating_Alpha-Other
ENSG00000197785:ATAD3A	protein_coding	1.42541	4.35075	3.6e-14	1.45e-12	Proliferating_Alpha-Other
ENSG00000182628:SKA2	protein_coding	1.42501	5.22771	6.18e-25	5.15e-23	Proliferating_Alpha-Other
ENSG00000079616:KIF22	protein_coding	1.42404	4.96423	1.02e-16	5.31e-15	Proliferating_Alpha-Other
ENSG00000177302:TOP3A	protein_coding	1.42291	3.47208	2.34e-13	8.8e-12	Proliferating_Alpha-Other
ENSG00000174946:GPR171	protein_coding	1.4225	-1.94453	0.241288	0.427829	Proliferating_Alpha-Other
ENSG00000142621:FHAD1	protein_coding	1.42167	0.416848	0.00170304	0.00885573	Proliferating_Alpha-Other
ENSG00000176697:BDNF	protein_coding	1.42095	-2.92843	0.422112	0.598	Proliferating_Alpha-Other
ENSG00000135517:MIP	protein_coding	1.42044	-2.61529	0.320297	0.510142	Proliferating_Alpha-Other
ENSG00000274565:AC080038.2	antisense	1.41997	-2.95278	0.423153	0.598678	Proliferating_Alpha-Other
ENSG00000258700:LINC00871	lincRNA	1.41983	-2.56077	0.269751	0.459373	Proliferating_Alpha-Other
ENSG00000268066:FMR1-AS1	processed_transcript	1.41787	-1.53583	0.071316	0.180816	Proliferating_Alpha-Other
ENSG00000196090:PTPRT	protein_coding	1.41589	3.31334	2.05e-05	0.000190631	Proliferating_Alpha-Other
ENSG00000102001:CACNA1F	protein_coding	1.41533	-2.3918	0.258472	0.446843	Proliferating_Alpha-Other
ENSG00000249695:AC026369.1	antisense	1.41515	-3.04276	0.395893	0.576616	Proliferating_Alpha-Other
ENSG00000277440:AC012676.4	sense_intronic	1.41453	-1.92145	0.164844	0.332648	Proliferating_Alpha-Other
ENSG00000124134:KCNS1	protein_coding	1.41345	-2.90755	0.476861	0.63971	Proliferating_Alpha-Other
ENSG00000277386:AL138999.1	sense_intronic	1.41337	-0.403784	0.00918939	0.0357039	Proliferating_Alpha-Other
ENSG00000147606:SLC26A7	protein_coding	1.41225	-1.91582	0.165755	0.334027	Proliferating_Alpha-Other
ENSG00000144962:SPATA16	protein_coding	1.41206	-3.22393	0.461402	0.627797	Proliferating_Alpha-Other
ENSG00000213160:KLHL23	protein_coding	1.4115	4.17294	8.41e-12	2.66e-10	Proliferating_Alpha-Other
ENSG00000129991:TNNI3	protein_coding	1.41104	-2.34497	0.284325	0.474305	Proliferating_Alpha-Other
ENSG00000139656:SMIM2	protein_coding	1.41076	-3.30138	0.476061	0.639196	Proliferating_Alpha-Other
ENSG00000265817:FSBP	protein_coding	1.41063	0.916572	0.000174785	0.00126214	Proliferating_Alpha-Other
ENSG00000268583:AC011466.1	antisense	1.40979	-0.826508	0.0299706	0.091892	Proliferating_Alpha-Other
ENSG00000253500:AF121898.1	antisense	1.40827	-3.04009	0.404047	0.584003	Proliferating_Alpha-Other
ENSG00000170122:FOXD4	protein_coding	1.40699	-2.9385	0.403821	0.583853	Proliferating_Alpha-Other
ENSG00000183048:SLC25A10	protein_coding	1.40693	3.39483	3.1e-10	7.59e-09	Proliferating_Alpha-Other
ENSG00000267226:AC104971.1	bidirectional_promoter_lncRNA	1.40678	-1.87472	0.151526	0.31323	Proliferating_Alpha-Other
ENSG00000072501:SMC1A	protein_coding	1.40509	5.99348	6e-30	6.04e-28	Proliferating_Alpha-Other
ENSG00000272279:AL512329.2	lincRNA	1.40222	-3.32747	0.637462	0.749	Proliferating_Alpha-Other
ENSG00000197256:KANK2	protein_coding	1.40161	3.12556	1.31e-06	1.65e-05	Proliferating_Alpha-Other
ENSG00000253174:AC009630.2	antisense	1.40112	-2.82231	0.397266	0.577718	Proliferating_Alpha-Other
ENSG00000102239:BRS3	protein_coding	1.39863	1.69429	0.00106326	0.00592234	Proliferating_Alpha-Other
ENSG00000253853:AC246817.1	lincRNA	1.39842	-1.9675	0.17369	0.345512	Proliferating_Alpha-Other
ENSG00000175315:CST6	protein_coding	1.39699	2.55408	0.0450015	0.126746	Proliferating_Alpha-Other
ENSG00000204410:MSH5	protein_coding	1.39644	1.2317	2.32e-05	0.000212413	Proliferating_Alpha-Other
ENSG00000144218:AFF3	protein_coding	1.39464	-1.63923	0.195079	0.373262	Proliferating_Alpha-Other
ENSG00000254027:AC009902.2	antisense	1.39191	-2.31858	0.242059	0.428642	Proliferating_Alpha-Other
ENSG00000118412:CASP8AP2	protein_coding	1.39147	4.45562	4.96e-18	2.86e-16	Proliferating_Alpha-Other
ENSG00000248473:LINC01962	lincRNA	1.39081	-2.02413	0.15849	0.323694	Proliferating_Alpha-Other
ENSG00000070882:OSBPL3	protein_coding	1.39077	-0.239908	0.0203463	0.0678105	Proliferating_Alpha-Other
ENSG00000271584:LINC02550	lincRNA	1.39075	-1.70368	0.128925	0.279835	Proliferating_Alpha-Other
ENSG00000223751:AC116609.1	lincRNA	1.39042	-2.91417	0.447038	0.61643	Proliferating_Alpha-Other
ENSG00000285572:AL136441.1	lincRNA	1.39011	-2.8337	0.422005	0.59795	Proliferating_Alpha-Other
ENSG00000178522:AMBN	protein_coding	1.3891	-3.45408	0.642433	0.752807	Proliferating_Alpha-Other
ENSG00000142408:CACNG8	protein_coding	1.38779	-1.18948	0.0982937	0.229675	Proliferating_Alpha-Other
ENSG00000203814:HIST2H2BF	protein_coding	1.38677	-1.22825	0.0757506	0.1893	Proliferating_Alpha-Other
ENSG00000223695:FO393418.1	lincRNA	1.38583	-1.49526	0.136928	0.291152	Proliferating_Alpha-Other
ENSG00000266598:AC037487.2	antisense	1.38571	-2.4161	0.251125	0.438679	Proliferating_Alpha-Other
ENSG00000260232:PWRN4	lincRNA	1.38499	-0.726648	0.0464348	0.129859	Proliferating_Alpha-Other
ENSG00000133665:DYDC2	protein_coding	1.38498	-0.974719	0.0972406	0.227713	Proliferating_Alpha-Other
ENSG00000025770:NCAPH2	protein_coding	1.38348	4.17996	7.24e-17	3.82e-15	Proliferating_Alpha-Other
ENSG00000077420:APBB1IP	protein_coding	1.38316	1.18304	0.0385024	0.112025	Proliferating_Alpha-Other
ENSG00000125657:TNFSF9	protein_coding	1.38245	-1.60589	0.167229	0.336017	Proliferating_Alpha-Other
ENSG00000125450:NUP85	protein_coding	1.3819	3.72076	1.78e-15	8.25e-14	Proliferating_Alpha-Other
ENSG00000186103:ARGFX	protein_coding	1.38155	-2.63364	0.29145	0.48137	Proliferating_Alpha-Other
ENSG00000273590:SMIM11B	protein_coding	1.38071	-2.74846	0.415491	0.592445	Proliferating_Alpha-Other
ENSG00000259771:AC092756.1	sense_intronic	1.38055	-1.4316	0.112249	0.253691	Proliferating_Alpha-Other
ENSG00000165685:TMEM52B	protein_coding	1.37996	-2.97346	0.441296	0.612323	Proliferating_Alpha-Other
ENSG00000147459:DOCK5	protein_coding	1.37984	2.03058	0.000426216	0.00270436	Proliferating_Alpha-Other
ENSG00000142230:SAE1	protein_coding	1.37959	4.88263	7.92e-22	5.62e-20	Proliferating_Alpha-Other
ENSG00000231128:AL137856.1	antisense	1.37955	-3.28616	0.466822	0.631943	Proliferating_Alpha-Other
ENSG00000175216:CKAP5	protein_coding	1.37954	4.89701	6.85e-23	5.04e-21	Proliferating_Alpha-Other
ENSG00000119915:ELOVL3	protein_coding	1.37911	-2.38167	0.246641	0.43394	Proliferating_Alpha-Other
ENSG00000069493:CLEC2D	protein_coding	1.37901	1.2081	0.00705084	0.0287956	Proliferating_Alpha-Other
ENSG00000203737:GPR52	protein_coding	1.37839	-2.74403	0.403584	0.583653	Proliferating_Alpha-Other
ENSG00000266965:AC090220.1	sense_intronic	1.37774	-2.94292	0.482233	0.643864	Proliferating_Alpha-Other
ENSG00000277144:AC092757.3	lincRNA	1.37704	-2.31014	0.2559	0.444045	Proliferating_Alpha-Other
ENSG00000166558:SLC38A8	protein_coding	1.37677	0.986184	0.0157244	0.0553938	Proliferating_Alpha-Other
ENSG00000266821:AC018521.7	lincRNA	1.37649	-2.52151	0.265066	0.454114	Proliferating_Alpha-Other
ENSG00000240219:AL512306.2	lincRNA	1.37525	-2.59789	0.41191	0.589918	Proliferating_Alpha-Other
ENSG00000159374:M1AP	protein_coding	1.37507	-1.44935	0.0846203	0.205304	Proliferating_Alpha-Other
ENSG00000256802:AC022613.1	antisense	1.37489	4.21741	0.000142194	0.00105736	Proliferating_Alpha-Other
ENSG00000261663:AC009065.8	antisense	1.37375	-1.42372	0.102993	0.237792	Proliferating_Alpha-Other
ENSG00000117593:DARS2	protein_coding	1.3731	2.95027	1.59e-09	3.5e-08	Proliferating_Alpha-Other
ENSG00000272240:AC004908.1	antisense	1.37109	-2.69988	0.32459	0.513808	Proliferating_Alpha-Other
ENSG00000137142:IGFBPL1	protein_coding	1.36918	3.6073	1.31e-07	2.05e-06	Proliferating_Alpha-Other
ENSG00000231439:WASIR2	lincRNA	1.36805	-3.13878	0.459797	0.62641	Proliferating_Alpha-Other
ENSG00000286042:LCAL1	lincRNA	1.36773	-0.431609	0.11427	0.257055	Proliferating_Alpha-Other
ENSG00000259881:AC092384.2	antisense	1.36702	-2.82575	0.408153	0.586936	Proliferating_Alpha-Other
ENSG00000140365:COMMD4	protein_coding	1.36572	6.2247	2.04e-25	1.72e-23	Proliferating_Alpha-Other
ENSG00000198830:HMGN2	protein_coding	1.36472	9.14534	2.13e-14	8.81e-13	Proliferating_Alpha-Other
ENSG00000214919:AC104472.1	sense_intronic	1.36423	-3.18982	0.563126	0.699862	Proliferating_Alpha-Other
ENSG00000272944:AC079834.2	antisense	1.36411	-2.06004	0.13615	0.290234	Proliferating_Alpha-Other
ENSG00000238005:AL391832.2	lincRNA	1.36114	0.896256	0.00134077	0.00722303	Proliferating_Alpha-Other
ENSG00000260352:AC092287.1	antisense	1.35952	-2.78382	0.433569	0.60653	Proliferating_Alpha-Other
ENSG00000143869:GDF7	protein_coding	1.35847	-2.84081	0.424569	0.599564	Proliferating_Alpha-Other
ENSG00000259768:AC004943.2	antisense	1.35819	0.676957	0.000955843	0.00540608	Proliferating_Alpha-Other
ENSG00000175592:FOSL1	protein_coding	1.35721	3.10178	0.00615501	0.0257781	Proliferating_Alpha-Other
ENSG00000282997:AL162456.1	sense_intronic	1.35629	-3.25942	0.523302	0.671671	Proliferating_Alpha-Other
ENSG00000138347:MYPN	protein_coding	1.35601	-2.72798	0.489819	0.648891	Proliferating_Alpha-Other
ENSG00000237402:CAMTA1-IT1	sense_intronic	1.35499	-1.71899	0.140096	0.295985	Proliferating_Alpha-Other
ENSG00000184357:HIST1H1B	protein_coding	1.35448	-2.16757	0.643227	0.753287	Proliferating_Alpha-Other
ENSG00000277806:AC006213.5	sense_intronic	1.35389	-2.97462	0.414413	0.591501	Proliferating_Alpha-Other
ENSG00000178773:CPNE7	protein_coding	1.35323	-0.740486	0.0511405	0.14005	Proliferating_Alpha-Other
ENSG00000182264:IZUMO1	protein_coding	1.3527	-2.71771	0.444691	0.614696	Proliferating_Alpha-Other
ENSG00000273568:AC131009.3	sense_intronic	1.35222	0.0922833	0.00968113	0.0372021	Proliferating_Alpha-Other
ENSG00000197451:HNRNPAB	protein_coding	1.35198	6.72848	2.61e-19	1.65e-17	Proliferating_Alpha-Other
ENSG00000171877:FRMD5	protein_coding	1.35194	0.296014	0.00862246	0.0339392	Proliferating_Alpha-Other
ENSG00000113569:NUP155	protein_coding	1.35174	3.4073	6.62e-14	2.61e-12	Proliferating_Alpha-Other
ENSG00000223478:AL441992.1	antisense	1.34907	4.21853	5.38e-09	1.08e-07	Proliferating_Alpha-Other
ENSG00000175832:ETV4	protein_coding	1.34902	0.515249	0.00246372	0.0121214	Proliferating_Alpha-Other
ENSG00000196711:ALKAL1	protein_coding	1.34895	-1.97348	0.203783	0.383909	Proliferating_Alpha-Other
ENSG00000284624:AC092902.4	processed_transcript	1.34877	-0.52257	0.0360877	0.106383	Proliferating_Alpha-Other
ENSG00000042088:TDP1	protein_coding	1.34811	2.67671	7.85e-09	1.53e-07	Proliferating_Alpha-Other
ENSG00000159556:ISL2	protein_coding	1.34634	-2.84067	0.443478	0.613943	Proliferating_Alpha-Other
ENSG00000272622:AC010735.2	lincRNA	1.34627	-1.22536	0.0648293	0.167849	Proliferating_Alpha-Other
ENSG00000230530:LIMD1-AS1	bidirectional_promoter_lncRNA	1.34386	-0.669049	0.0228116	0.0741844	Proliferating_Alpha-Other
ENSG00000259166:AL049836.2	lincRNA	1.34317	-2.83066	0.594559	0.720541	Proliferating_Alpha-Other
ENSG00000227131:AL139275.2	lincRNA	1.34263	-2.03538	0.358316	0.544934	Proliferating_Alpha-Other
ENSG00000144136:SLC20A1	protein_coding	1.34135	4.08187	3.49e-09	7.21e-08	Proliferating_Alpha-Other
ENSG00000226355:AL353803.1	lincRNA	1.34126	-2.98288	0.437388	0.609275	Proliferating_Alpha-Other
ENSG00000112149:CD83	protein_coding	1.34125	2.04017	8.9e-06	9.08e-05	Proliferating_Alpha-Other
ENSG00000168010:ATG16L2	protein_coding	1.34119	2.90377	9.09e-09	1.76e-07	Proliferating_Alpha-Other
ENSG00000228862:AC068389.1	lincRNA	1.34039	-2.41962	0.292922	0.482985	Proliferating_Alpha-Other
ENSG00000166153:DEPDC4	protein_coding	1.33835	0.347139	0.00312034	0.014818	Proliferating_Alpha-Other
ENSG00000242798:AC073842.2	antisense	1.33763	-1.87441	0.170855	0.341613	Proliferating_Alpha-Other
ENSG00000129355:CDKN2D	protein_coding	1.33736	5.64783	8.23e-06	8.48e-05	Proliferating_Alpha-Other
ENSG00000226330:AL606489.1	antisense	1.33611	-3.36475	0.729004	0.813225	Proliferating_Alpha-Other
ENSG00000178150:ZNF114	protein_coding	1.33607	-1.86527	0.203832	0.383972	Proliferating_Alpha-Other
ENSG00000152455:SUV39H2	protein_coding	1.33552	2.30626	1.52e-07	2.35e-06	Proliferating_Alpha-Other
ENSG00000259291:ZNF710-AS1	antisense	1.33535	0.157811	0.0118061	0.0439231	Proliferating_Alpha-Other
ENSG00000095319:NUP188	protein_coding	1.33509	3.4082	1.28e-12	4.44e-11	Proliferating_Alpha-Other
ENSG00000269688:AC008982.2	sense_intronic	1.33375	0.517118	0.00262512	0.0127816	Proliferating_Alpha-Other
ENSG00000178966:RMI1	protein_coding	1.33355	3.14973	5.97e-12	1.91e-10	Proliferating_Alpha-Other
ENSG00000144481:TRPM8	protein_coding	1.33205	-1.89521	0.219694	0.403666	Proliferating_Alpha-Other
ENSG00000248968:AC012640.1	antisense	1.33142	-2.89491	0.439455	0.610996	Proliferating_Alpha-Other
ENSG00000223802:CERS1	protein_coding	1.32969	1.26933	0.0022109	0.0110771	Proliferating_Alpha-Other
ENSG00000281904:AC233263.6	lincRNA	1.32933	-2.32651	0.272423	0.4623	Proliferating_Alpha-Other
ENSG00000264107:AC138207.2	antisense	1.32884	-0.320681	0.00940382	0.0363519	Proliferating_Alpha-Other
ENSG00000254333:NDST1-AS1	lincRNA	1.32825	-1.27421	0.120009	0.266428	Proliferating_Alpha-Other
ENSG00000247675:LRP4-AS1	antisense	1.32765	-1.81914	0.136418	0.290356	Proliferating_Alpha-Other
ENSG00000233384:AC096537.1	bidirectional_promoter_lncRNA	1.32713	-0.584326	0.0251929	0.080294	Proliferating_Alpha-Other
ENSG00000115884:SDC1	protein_coding	1.32712	3.47085	0.000929649	0.00528963	Proliferating_Alpha-Other
ENSG00000266490:AC127024.5	lincRNA	1.32709	0.7973	0.00115581	0.00636704	Proliferating_Alpha-Other
ENSG00000136122:BORA	protein_coding	1.32674	0.554259	0.00259125	0.0126429	Proliferating_Alpha-Other
ENSG00000137814:HAUS2	protein_coding	1.32614	4.03083	1.54e-14	6.6e-13	Proliferating_Alpha-Other
ENSG00000163485:ADORA1	protein_coding	1.32504	0.446497	0.0506083	0.138982	Proliferating_Alpha-Other
ENSG00000274507:AL121772.2	antisense	1.32193	-2.74127	0.422532	0.59817	Proliferating_Alpha-Other
ENSG00000165731:RET	protein_coding	1.32155	-0.376437	0.0641735	0.16661	Proliferating_Alpha-Other
ENSG00000134802:SLC43A3	protein_coding	1.32013	4.10021	0.000582661	0.00353009	Proliferating_Alpha-Other
ENSG00000116273:PHF13	protein_coding	1.3191	3.08476	1.88e-10	4.74e-09	Proliferating_Alpha-Other
ENSG00000235026:DPP10-AS1	antisense	1.31889	0.320908	0.00671983	0.0276937	Proliferating_Alpha-Other
ENSG00000161981:SNRNP25	protein_coding	1.31843	5.72291	6.96e-17	3.68e-15	Proliferating_Alpha-Other
ENSG00000225611:LINC02158	antisense	1.31661	-2.70724	0.424133	0.599309	Proliferating_Alpha-Other
ENSG00000259033:AL356804.1	lincRNA	1.31639	-2.01613	0.211584	0.39396	Proliferating_Alpha-Other
ENSG00000111339:ART4	protein_coding	1.31531	-1.23539	0.0665313	0.171461	Proliferating_Alpha-Other
ENSG00000175591:P2RY2	protein_coding	1.31504	-0.111951	0.0235186	0.076012	Proliferating_Alpha-Other
ENSG00000101342:TLDC2	protein_coding	1.31381	-1.75175	0.145951	0.305117	Proliferating_Alpha-Other
ENSG00000267007:AC012615.2	antisense	1.31336	-2.33286	0.27633	0.466666	Proliferating_Alpha-Other
ENSG00000230234:AL162582.1	lincRNA	1.31322	-2.26274	0.407091	0.586162	Proliferating_Alpha-Other
ENSG00000156381:ANKRD9	protein_coding	1.31225	4.16164	1.77e-10	4.48e-09	Proliferating_Alpha-Other
ENSG00000261787:TCF24	protein_coding	1.31136	-0.19514	0.0683712	0.174974	Proliferating_Alpha-Other
ENSG00000135045:C9orf40	protein_coding	1.31124	3.62173	2.36e-13	8.84e-12	Proliferating_Alpha-Other
ENSG00000116237:ICMT	protein_coding	1.31092	5.19393	2.25e-22	1.62e-20	Proliferating_Alpha-Other
ENSG00000236200:KDM4A-AS1	antisense	1.30943	1.98698	1.22e-05	0.00012044	Proliferating_Alpha-Other
ENSG00000260063:AL512408.1	antisense	1.30857	-2.15799	0.188132	0.364154	Proliferating_Alpha-Other
ENSG00000229258:LPGAT1-AS1	antisense	1.30794	-3.06952	0.460463	0.626969	Proliferating_Alpha-Other
ENSG00000272678:AC112503.1	antisense	1.30598	-1.52912	0.126003	0.275686	Proliferating_Alpha-Other
ENSG00000225806:AL121917.1	antisense	1.30482	-1.31072	0.0963149	0.226131	Proliferating_Alpha-Other
ENSG00000109272:PF4V1	protein_coding	1.30467	-1.61025	0.195465	0.373757	Proliferating_Alpha-Other
ENSG00000166006:KCNC2	protein_coding	1.3037	0.897707	0.00695227	0.0284624	Proliferating_Alpha-Other
ENSG00000185869:ZNF829	protein_coding	1.30362	1.66888	8.96e-06	9.13e-05	Proliferating_Alpha-Other
ENSG00000170425:ADORA2B	protein_coding	1.30349	0.577631	0.0179081	0.061446	Proliferating_Alpha-Other
ENSG00000232581:AC079742.1	antisense	1.30348	-3.14097	0.518532	0.668842	Proliferating_Alpha-Other
ENSG00000230623:AC104461.1	processed_transcript	1.30341	0.537704	0.00737955	0.029868	Proliferating_Alpha-Other
ENSG00000082497:SERTAD4	protein_coding	1.30304	1.08934	0.000539304	0.00330407	Proliferating_Alpha-Other
ENSG00000173698:ADGRG2	protein_coding	1.30272	2.65987	3.61e-05	0.000314552	Proliferating_Alpha-Other
ENSG00000255176:AP000941.1	antisense	1.30161	-2.75357	0.433941	0.606663	Proliferating_Alpha-Other
ENSG00000176953:NFATC2IP	protein_coding	1.30156	4.48001	1.39e-19	8.86e-18	Proliferating_Alpha-Other
ENSG00000171017:LRRC8E	protein_coding	1.30065	-0.0526656	0.0369022	0.108268	Proliferating_Alpha-Other
ENSG00000163040:CCDC74A	protein_coding	1.30008	3.28304	1.38e-05	0.00013383	Proliferating_Alpha-Other
ENSG00000251350:LINC02475	lincRNA	1.29908	-3.02151	0.705911	0.796411	Proliferating_Alpha-Other
ENSG00000163689:C3orf67	protein_coding	1.29718	2.41871	1.12e-06	1.43e-05	Proliferating_Alpha-Other
ENSG00000236708:AC073316.3	antisense	1.29714	-3.35177	0.642073	0.752573	Proliferating_Alpha-Other
ENSG00000263466:AC006441.1	antisense	1.29694	-3.30462	0.53183	0.678563	Proliferating_Alpha-Other
ENSG00000188060:RAB42	protein_coding	1.29616	1.62388	0.00713869	0.0290433	Proliferating_Alpha-Other
ENSG00000103522:IL21R	protein_coding	1.29613	-2.17925	0.340008	0.528973	Proliferating_Alpha-Other
ENSG00000205838:TTC23L	protein_coding	1.29601	-1.65822	0.185786	0.361219	Proliferating_Alpha-Other
ENSG00000268530:AC008403.3	antisense	1.29596	-2.93805	0.446895	0.616269	Proliferating_Alpha-Other
ENSG00000132182:NUP210	protein_coding	1.29591	3.86997	4.06e-14	1.62e-12	Proliferating_Alpha-Other
ENSG00000189334:S100A14	protein_coding	1.29389	5.86529	0.0372819	0.109177	Proliferating_Alpha-Other
ENSG00000224644:AL135787.1	antisense	1.29364	-3.00821	0.458305	0.625501	Proliferating_Alpha-Other
ENSG00000276649:AL117335.1	antisense	1.29187	-0.71695	0.058766	0.155546	Proliferating_Alpha-Other
ENSG00000108379:WNT3	protein_coding	1.29165	-0.199073	0.0514052	0.140629	Proliferating_Alpha-Other
ENSG00000260558:AC018557.2	lincRNA	1.2906	-1.98372	0.296564	0.486464	Proliferating_Alpha-Other
ENSG00000176225:RTTN	protein_coding	1.2901	2.07879	2.71e-06	3.18e-05	Proliferating_Alpha-Other
ENSG00000198885:ITPRIPL1	protein_coding	1.28949	-1.61467	0.141822	0.298745	Proliferating_Alpha-Other
ENSG00000236107:SCN1A-AS1	antisense	1.28814	0.269788	0.00784109	0.031347	Proliferating_Alpha-Other
ENSG00000137843:PAK6	protein_coding	1.28791	3.10246	1.33e-07	2.08e-06	Proliferating_Alpha-Other
ENSG00000267606:AC006116.9	lincRNA	1.28754	-3.29875	0.51265	0.66429	Proliferating_Alpha-Other
ENSG00000187942:LDLRAD2	protein_coding	1.28725	-2.79053	0.448676	0.617635	Proliferating_Alpha-Other
ENSG00000196860:TOMM20L	protein_coding	1.2872	-3.17378	0.507648	0.660668	Proliferating_Alpha-Other
ENSG00000235852:AC005540.1	antisense	1.28554	-2.15607	0.313839	0.504199	Proliferating_Alpha-Other
ENSG00000271931:AL353135.1	antisense	1.28436	-2.08131	0.195923	0.374419	Proliferating_Alpha-Other
ENSG00000237424:FOXD2-AS1	lincRNA	1.28325	-1.85435	0.197814	0.376775	Proliferating_Alpha-Other
ENSG00000107719:PALD1	protein_coding	1.28026	-0.658996	0.0774001	0.192374	Proliferating_Alpha-Other
ENSG00000154065:ANKRD29	protein_coding	1.27935	1.45281	0.00140409	0.007492	Proliferating_Alpha-Other
ENSG00000100433:KCNK10	protein_coding	1.2792	0.325541	0.0183806	0.062801	Proliferating_Alpha-Other
ENSG00000215187:FAM166B	protein_coding	1.27908	-2.1085	0.190755	0.367834	Proliferating_Alpha-Other
ENSG00000285212:AL009178.3	lincRNA	1.27856	-2.58816	0.453959	0.622029	Proliferating_Alpha-Other
ENSG00000148735:PLEKHS1	protein_coding	1.27673	-1.02567	0.126949	0.276981	Proliferating_Alpha-Other
ENSG00000245571:FAM111A-DT	lincRNA	1.27669	1.28106	0.000136485	0.00101845	Proliferating_Alpha-Other
ENSG00000255150:EID3	protein_coding	1.27494	2.79561	1.01e-08	1.93e-07	Proliferating_Alpha-Other
ENSG00000187775:DNAH17	protein_coding	1.27417	-2.73726	0.4647	0.630309	Proliferating_Alpha-Other
ENSG00000134258:VTCN1	protein_coding	1.27411	2.92161	0.0283657	0.0880502	Proliferating_Alpha-Other
ENSG00000101323:HAO1	protein_coding	1.27373	0.597071	0.0440848	0.124728	Proliferating_Alpha-Other
ENSG00000101624:CEP76	protein_coding	1.27244	2.0569	2.13e-06	2.57e-05	Proliferating_Alpha-Other
ENSG00000125454:SLC25A19	protein_coding	1.27153	2.52352	1.16e-06	1.49e-05	Proliferating_Alpha-Other
ENSG00000261924:AC127496.1	antisense	1.27135	-3.15423	0.55776	0.696918	Proliferating_Alpha-Other
ENSG00000168298:HIST1H1E	protein_coding	1.26933	4.28562	0.00379908	0.0173669	Proliferating_Alpha-Other
ENSG00000249069:LINC01033	lincRNA	1.26813	-3.5983	0.785449	0.855069	Proliferating_Alpha-Other
ENSG00000269243:AC008894.2	antisense	1.26717	-3.09569	0.482578	0.644068	Proliferating_Alpha-Other
ENSG00000177725:AC105206.1	sense_overlapping	1.26585	-1.59194	0.13423	0.287157	Proliferating_Alpha-Other
ENSG00000130695:CEP85	protein_coding	1.2655	2.36966	1.22e-05	0.000120209	Proliferating_Alpha-Other
ENSG00000145536:ADAMTS16	protein_coding	1.26475	-2.14198	0.298802	0.488701	Proliferating_Alpha-Other
ENSG00000152463:OLAH	protein_coding	1.26473	-1.97586	0.355157	0.542207	Proliferating_Alpha-Other
ENSG00000258429:PDF	protein_coding	1.26426	-2.09956	0.282302	0.472508	Proliferating_Alpha-Other
ENSG00000170006:TMEM154	protein_coding	1.26413	1.72329	0.00544607	0.0233376	Proliferating_Alpha-Other
ENSG00000186191:BPIFB4	protein_coding	1.26356	-3.201	0.473099	0.637102	Proliferating_Alpha-Other
ENSG00000272836:AL022328.1	antisense	1.26326	-2.83342	0.445268	0.615139	Proliferating_Alpha-Other
ENSG00000168038:ULK4	protein_coding	1.26203	2.80738	3.12e-06	3.61e-05	Proliferating_Alpha-Other
ENSG00000137880:GCHFR	protein_coding	1.2619	5.98376	5.88e-12	1.88e-10	Proliferating_Alpha-Other
ENSG00000106144:CASP2	protein_coding	1.26113	3.07316	1.81e-09	3.94e-08	Proliferating_Alpha-Other
ENSG00000106804:C5	protein_coding	1.26112	0.801718	0.00325996	0.0153291	Proliferating_Alpha-Other
ENSG00000259488:AC023355.1	antisense	1.25968	-0.183335	0.015981	0.056163	Proliferating_Alpha-Other
ENSG00000131944:FAAP24	protein_coding	1.25783	2.05468	1.14e-05	0.000113293	Proliferating_Alpha-Other
ENSG00000162009:SSTR5	protein_coding	1.2576	-3.10692	0.493216	0.650648	Proliferating_Alpha-Other
ENSG00000175567:UCP2	protein_coding	1.25564	4.93342	4.73e-05	0.000398997	Proliferating_Alpha-Other
ENSG00000214049:UCA1	lincRNA	1.2546	2.32536	0.014066	0.0505225	Proliferating_Alpha-Other
ENSG00000197616:MYH6	protein_coding	1.25436	-2.92954	0.446633	0.616016	Proliferating_Alpha-Other
ENSG00000228109:MELTF-AS1	antisense	1.25411	2.97601	6.93e-06	7.29e-05	Proliferating_Alpha-Other
ENSG00000103044:HAS3	protein_coding	1.25306	0.0295302	0.0674208	0.173278	Proliferating_Alpha-Other
ENSG00000156136:DCK	protein_coding	1.25187	5.63584	1.75e-12	5.97e-11	Proliferating_Alpha-Other
ENSG00000251169:LINC01843	lincRNA	1.24964	1.12722	0.00110463	0.00612952	Proliferating_Alpha-Other
ENSG00000075461:CACNG4	protein_coding	1.24847	1.54751	0.00270737	0.0131222	Proliferating_Alpha-Other
ENSG00000152240:HAUS1	protein_coding	1.24687	4.43786	2.41e-15	1.1e-13	Proliferating_Alpha-Other
ENSG00000228817:BACH1-IT2	lincRNA	1.24634	-2.26781	0.309619	0.499889	Proliferating_Alpha-Other
ENSG00000135472:FAIM2	protein_coding	1.24559	0.601588	0.0181176	0.0620017	Proliferating_Alpha-Other
ENSG00000258355:AC079174.1	sense_intronic	1.24513	-2.6269	0.461805	0.628161	Proliferating_Alpha-Other
ENSG00000161692:DBF4B	protein_coding	1.24356	1.5827	0.000443711	0.00279873	Proliferating_Alpha-Other
ENSG00000149639:SOGA1	protein_coding	1.24295	3.40481	1.39e-08	2.59e-07	Proliferating_Alpha-Other
ENSG00000094661:OR1I1	protein_coding	1.24188	-3.05325	0.47355	0.63749	Proliferating_Alpha-Other
ENSG00000223784:LINP1	lincRNA	1.24158	-0.962278	0.2361	0.422265	Proliferating_Alpha-Other
ENSG00000154611:PSMA8	protein_coding	1.23999	-3.374	0.690379	0.785512	Proliferating_Alpha-Other
ENSG00000170579:DLGAP1	protein_coding	1.23942	-3.06326	0.785192	0.854948	Proliferating_Alpha-Other
ENSG00000170734:POLH	protein_coding	1.23894	2.50795	4.15e-07	5.84e-06	Proliferating_Alpha-Other
ENSG00000167614:TTYH1	protein_coding	1.23863	1.94183	0.0123365	0.0455069	Proliferating_Alpha-Other
ENSG00000249057:MAST4-IT1	sense_intronic	1.23838	-2.87034	0.484829	0.645678	Proliferating_Alpha-Other
ENSG00000232656:IDI2-AS1	antisense	1.23526	-2.22775	0.329975	0.519252	Proliferating_Alpha-Other
ENSG00000221826:PSG3	protein_coding	1.23476	-1.64782	0.371264	0.55556	Proliferating_Alpha-Other
ENSG00000153707:PTPRD	protein_coding	1.23461	2.14081	5.47e-05	0.000453992	Proliferating_Alpha-Other
ENSG00000203772:SPRN	protein_coding	1.23445	-1.21033	0.185503	0.36079	Proliferating_Alpha-Other
ENSG00000124207:CSE1L	protein_coding	1.23289	5.32786	1.72e-22	1.24e-20	Proliferating_Alpha-Other
ENSG00000248371:LINC02056	lincRNA	1.23264	-3.1038	0.491396	0.649811	Proliferating_Alpha-Other
ENSG00000285555:AC005293.1	antisense	1.2325	-3.49468	0.730445	0.81433	Proliferating_Alpha-Other
ENSG00000151948:GLT1D1	protein_coding	1.23205	2.28897	0.000812192	0.00471746	Proliferating_Alpha-Other
ENSG00000263986:AC087393.2	antisense	1.23094	-1.82579	0.227403	0.412491	Proliferating_Alpha-Other
ENSG00000160051:IQCC	protein_coding	1.23045	1.34168	0.000249583	0.00171123	Proliferating_Alpha-Other
ENSG00000269481:AC010319.4	antisense	1.23038	-2.69305	0.452562	0.620874	Proliferating_Alpha-Other
ENSG00000256364:AC069234.2	antisense	1.2289	-2.90346	0.47565	0.639021	Proliferating_Alpha-Other
ENSG00000260855:AL591848.4	lincRNA	1.22888	-2.24191	0.29789	0.487797	Proliferating_Alpha-Other
ENSG00000272040:AC010245.2	lincRNA	1.22795	-0.908789	0.0785181	0.194437	Proliferating_Alpha-Other
ENSG00000167601:AXL	protein_coding	1.22777	3.04313	0.0121364	0.0448888	Proliferating_Alpha-Other
ENSG00000261229:AC021483.2	lincRNA	1.22732	-1.49813	0.148448	0.308688	Proliferating_Alpha-Other
ENSG00000160446:ZDHHC12	protein_coding	1.22669	6.40053	3.02e-17	1.64e-15	Proliferating_Alpha-Other
ENSG00000157212:PAXIP1	protein_coding	1.22664	2.67324	7.73e-08	1.26e-06	Proliferating_Alpha-Other
ENSG00000267114:AC011481.2	lincRNA	1.22617	-2.78151	0.458466	0.625513	Proliferating_Alpha-Other
ENSG00000227630:LINC01132	lincRNA	1.22591	-0.927623	0.120908	0.267907	Proliferating_Alpha-Other
ENSG00000240922:LSAMP-AS1	antisense	1.22535	-1.38754	0.171207	0.342136	Proliferating_Alpha-Other
ENSG00000197903:HIST1H2BK	protein_coding	1.22531	-0.0351972	0.128575	0.279304	Proliferating_Alpha-Other
ENSG00000177301:KCNA2	protein_coding	1.22512	-2.57957	0.468151	0.632688	Proliferating_Alpha-Other
ENSG00000115392:FANCL	protein_coding	1.22508	4.13899	2.39e-11	7.04e-10	Proliferating_Alpha-Other
ENSG00000115590:IL1R2	protein_coding	1.22501	1.99412	0.0322548	0.0973698	Proliferating_Alpha-Other
ENSG00000260278:AC098818.2	antisense	1.22415	-1.34449	0.1512	0.312776	Proliferating_Alpha-Other
ENSG00000251325:AC024132.3	lincRNA	1.22372	-0.539431	0.0781058	0.193701	Proliferating_Alpha-Other
ENSG00000229352:AC007563.1	lincRNA	1.22367	-2.39759	0.312867	0.50312	Proliferating_Alpha-Other
ENSG00000146215:CRIP3	protein_coding	1.22289	1.51076	0.00465249	0.0205095	Proliferating_Alpha-Other
ENSG00000163006:CCDC138	protein_coding	1.22195	1.4074	0.00027158	0.00183949	Proliferating_Alpha-Other
ENSG00000101639:CEP192	protein_coding	1.2209	2.7576	1.19e-07	1.88e-06	Proliferating_Alpha-Other
ENSG00000153902:LGI4	protein_coding	1.22078	-2.12258	0.305312	0.495551	Proliferating_Alpha-Other
ENSG00000130701:RBBP8NL	protein_coding	1.21971	-3.08656	0.593578	0.719992	Proliferating_Alpha-Other
ENSG00000214063:TSPAN4	protein_coding	1.21706	4.6359	1.63e-07	2.5e-06	Proliferating_Alpha-Other
ENSG00000261431:AL023803.1	antisense	1.21607	-1.68563	0.217759	0.401416	Proliferating_Alpha-Other
ENSG00000163497:FEV	protein_coding	1.21517	5.52206	0.000504539	0.00311956	Proliferating_Alpha-Other
ENSG00000270871:AC015849.3	antisense	1.2142	-1.99686	0.240595	0.42718	Proliferating_Alpha-Other
ENSG00000105968:H2AFV	protein_coding	1.21373	7.50414	1.07e-20	7.26e-19	Proliferating_Alpha-Other
ENSG00000173200:PARP15	protein_coding	1.21276	-2.67911	0.462486	0.628396	Proliferating_Alpha-Other
ENSG00000088881:EBF4	protein_coding	1.21149	1.88191	0.000444211	0.00280113	Proliferating_Alpha-Other
ENSG00000100258:LMF2	protein_coding	1.21112	5.33396	2.54e-18	1.49e-16	Proliferating_Alpha-Other
ENSG00000118777:ABCG2	protein_coding	1.20842	1.9494	0.00766361	0.0307948	Proliferating_Alpha-Other
ENSG00000164946:FREM1	protein_coding	1.20783	-1.94358	0.239572	0.426041	Proliferating_Alpha-Other
ENSG00000085465:OVGP1	protein_coding	1.2078	-1.40805	0.136275	0.290302	Proliferating_Alpha-Other
ENSG00000229414:KCNQ1-AS1	antisense	1.20664	-2.38766	0.315621	0.506127	Proliferating_Alpha-Other
ENSG00000101911:PRPS2	protein_coding	1.20656	4.32674	7.73e-10	1.77e-08	Proliferating_Alpha-Other
ENSG00000105427:CNFN	protein_coding	1.20628	2.61983	0.000287681	0.00193073	Proliferating_Alpha-Other
ENSG00000196634:LUADT1	lincRNA	1.20558	-3.08243	0.523246	0.671662	Proliferating_Alpha-Other
ENSG00000156398:SFXN2	protein_coding	1.20421	1.83123	8.1e-05	0.000641602	Proliferating_Alpha-Other
ENSG00000246323:AC113382.1	antisense	1.20297	-2.97363	0.478318	0.640787	Proliferating_Alpha-Other
ENSG00000044459:CNTLN	protein_coding	1.20257	3.56992	2.13e-09	4.6e-08	Proliferating_Alpha-Other
ENSG00000260005:AC027601.1	antisense	1.20185	-2.55228	0.333109	0.522085	Proliferating_Alpha-Other
ENSG00000180537:RNF182	protein_coding	1.20084	-0.340125	0.0450361	0.126793	Proliferating_Alpha-Other
ENSG00000087250:MT3	protein_coding	1.1961	0.797092	0.0516609	0.14113	Proliferating_Alpha-Other
ENSG00000135424:ITGA7	protein_coding	1.19584	0.37157	0.0221793	0.0725734	Proliferating_Alpha-Other
ENSG00000260465:AC018557.1	antisense	1.19562	-1.14229	0.0997535	0.232339	Proliferating_Alpha-Other
ENSG00000274859:AC131238.1	antisense	1.19251	-1.60183	0.165565	0.333731	Proliferating_Alpha-Other
ENSG00000230453:ANKRD18B	protein_coding	1.19236	-1.49551	0.179466	0.352788	Proliferating_Alpha-Other
ENSG00000275426:AC253576.2	sense_intronic	1.19117	-0.878966	0.0840888	0.204543	Proliferating_Alpha-Other
ENSG00000198088:NUP62CL	protein_coding	1.19061	1.42735	0.000911126	0.00520457	Proliferating_Alpha-Other
ENSG00000273387:AC005005.3	antisense	1.19018	-3.18632	0.549362	0.690761	Proliferating_Alpha-Other
ENSG00000182263:FIGN	protein_coding	1.18979	1.82062	0.000196569	0.00139683	Proliferating_Alpha-Other
ENSG00000162444:RBP7	protein_coding	1.18897	1.71422	0.000689509	0.00408058	Proliferating_Alpha-Other
ENSG00000184162:NR2C2AP	protein_coding	1.18873	4.41629	8.37e-11	2.24e-09	Proliferating_Alpha-Other
ENSG00000107147:KCNT1	protein_coding	1.18709	-1.77267	0.227314	0.412414	Proliferating_Alpha-Other
ENSG00000134259:NGF	protein_coding	1.1864	1.16531	0.0310672	0.0946118	Proliferating_Alpha-Other
ENSG00000259690:AC107980.1	sense_intronic	1.18577	0.992978	0.00332084	0.0155686	Proliferating_Alpha-Other
ENSG00000133131:MORC4	protein_coding	1.18536	3.44568	2.04e-09	4.43e-08	Proliferating_Alpha-Other
ENSG00000138030:KHK	protein_coding	1.18422	3.10635	4.54e-07	6.34e-06	Proliferating_Alpha-Other
ENSG00000111581:NUP107	protein_coding	1.18362	3.93389	7.07e-12	2.25e-10	Proliferating_Alpha-Other
ENSG00000153012:LGI2	protein_coding	1.18225	0.781466	0.00881727	0.0345093	Proliferating_Alpha-Other
ENSG00000273343:AC007663.4	sense_intronic	1.18124	-2.33398	0.321206	0.511035	Proliferating_Alpha-Other
ENSG00000271781:AC026740.1	antisense	1.1809	-2.78967	0.526039	0.673627	Proliferating_Alpha-Other
ENSG00000171792:RHNO1	protein_coding	1.18082	4.07641	3.8e-10	9.15e-09	Proliferating_Alpha-Other
ENSG00000107736:CDH23	protein_coding	1.18072	-1.37507	0.208258	0.389807	Proliferating_Alpha-Other
ENSG00000278733:AC022079.2	antisense	1.1806	-2.18371	0.334741	0.523771	Proliferating_Alpha-Other
ENSG00000116062:MSH6	protein_coding	1.18027	4.86601	3.61e-14	1.45e-12	Proliferating_Alpha-Other
ENSG00000113525:IL5	protein_coding	1.17971	-2.63567	0.496096	0.653054	Proliferating_Alpha-Other
ENSG00000255197:AC090559.1	antisense	1.17787	-2.18956	0.31409	0.504464	Proliferating_Alpha-Other
ENSG00000264705:AC090337.1	lincRNA	1.17736	-2.44432	0.518543	0.668842	Proliferating_Alpha-Other
ENSG00000265692:LINC01970	lincRNA	1.17701	0.212041	0.0102143	0.0388755	Proliferating_Alpha-Other
ENSG00000100373:UPK3A	protein_coding	1.17681	-0.377753	0.0429628	0.122187	Proliferating_Alpha-Other
ENSG00000262228:AC087392.3	lincRNA	1.17614	-2.08939	0.309063	0.499396	Proliferating_Alpha-Other
ENSG00000162881:OXER1	protein_coding	1.17588	-0.985967	0.0966153	0.226519	Proliferating_Alpha-Other
ENSG00000182557:SPNS3	protein_coding	1.17553	-1.78422	0.294027	0.484003	Proliferating_Alpha-Other
ENSG00000172009:THOP1	protein_coding	1.17505	4.2948	2.9e-13	1.07e-11	Proliferating_Alpha-Other
ENSG00000137270:GCM1	protein_coding	1.17421	-2.84935	0.489853	0.648891	Proliferating_Alpha-Other
ENSG00000188501:LCTL	protein_coding	1.17408	-1.92302	0.243615	0.430427	Proliferating_Alpha-Other
ENSG00000164746:C7orf57	protein_coding	1.17372	-1.95164	0.321812	0.511505	Proliferating_Alpha-Other
ENSG00000284669:AC092053.3	antisense	1.17251	-1.68831	0.227083	0.412229	Proliferating_Alpha-Other
ENSG00000099937:SERPIND1	protein_coding	1.17223	0.0618774	0.0407678	0.117351	Proliferating_Alpha-Other
ENSG00000203999:LINC01270	lincRNA	1.17054	-2.84579	0.474185	0.638088	Proliferating_Alpha-Other
ENSG00000189308:LIN54	protein_coding	1.16995	2.8783	1.03e-07	1.64e-06	Proliferating_Alpha-Other
ENSG00000271763:AC091544.5	antisense	1.16983	-3.2003	0.565822	0.701689	Proliferating_Alpha-Other
ENSG00000228037:AL139246.3	lincRNA	1.16922	-2.03627	0.337272	0.526361	Proliferating_Alpha-Other
ENSG00000183684:ALYREF	protein_coding	1.16881	4.99756	3.92e-10	9.44e-09	Proliferating_Alpha-Other
ENSG00000082196:C1QTNF3	protein_coding	1.16868	1.59448	0.000209799	0.00147861	Proliferating_Alpha-Other
ENSG00000237819:AC002454.1	antisense	1.16763	-2.07719	0.337174	0.526313	Proliferating_Alpha-Other
ENSG00000040608:RTN4R	protein_coding	1.16663	0.7403	0.00551559	0.0235753	Proliferating_Alpha-Other
ENSG00000224738:AC099850.1	antisense	1.16652	-0.284354	0.0479404	0.133103	Proliferating_Alpha-Other
ENSG00000141499:WRAP53	protein_coding	1.16637	2.96583	1.23e-08	2.3e-07	Proliferating_Alpha-Other
ENSG00000269148:AC092301.1	antisense	1.1661	-1.72437	0.234484	0.420495	Proliferating_Alpha-Other
ENSG00000272468:AL021807.1	lincRNA	1.16531	-3.15015	0.527202	0.674491	Proliferating_Alpha-Other
ENSG00000118308:LRMP	protein_coding	1.16453	0.086113	0.25306	0.440719	Proliferating_Alpha-Other
ENSG00000264812:AC132938.2	sense_intronic	1.16347	-2.10829	0.315615	0.506127	Proliferating_Alpha-Other
ENSG00000172059:KLF11	protein_coding	1.16318	3.77722	8.75e-09	1.7e-07	Proliferating_Alpha-Other
ENSG00000183955:KMT5A	protein_coding	1.16316	3.55797	6.08e-09	1.2e-07	Proliferating_Alpha-Other
ENSG00000188508:KRTDAP	protein_coding	1.16282	-1.56994	0.220286	0.404388	Proliferating_Alpha-Other
ENSG00000260417:AC092127.1	lincRNA	1.16216	-2.95469	0.506889	0.660216	Proliferating_Alpha-Other
ENSG00000187715:KBTBD12	protein_coding	1.16214	-1.60682	0.26031	0.449095	Proliferating_Alpha-Other
ENSG00000263627:PPP4R1-AS1	lincRNA	1.16146	-2.39587	0.340745	0.529671	Proliferating_Alpha-Other
ENSG00000229299:AL121845.1	antisense	1.16145	-2.13943	0.315131	0.505617	Proliferating_Alpha-Other
ENSG00000132704:FCRL2	protein_coding	1.16128	-3.38893	0.66797	0.769824	Proliferating_Alpha-Other
ENSG00000182575:NXPH3	protein_coding	1.15871	-0.854491	0.0980556	0.229301	Proliferating_Alpha-Other
ENSG00000272211:AC114760.2	antisense	1.15862	-1.61145	0.279954	0.470086	Proliferating_Alpha-Other
ENSG00000285694:AL162718.2	lincRNA	1.15857	-3.20181	0.508586	0.661424	Proliferating_Alpha-Other
ENSG00000231189:AC013448.1	lincRNA	1.15847	-2.8375	0.541171	0.684789	Proliferating_Alpha-Other
ENSG00000149403:GRIK4	protein_coding	1.15747	-3.04003	0.511385	0.663545	Proliferating_Alpha-Other
ENSG00000235448:LURAP1L-AS1	antisense	1.1563	1.55456	0.00171756	0.0089194	Proliferating_Alpha-Other
ENSG00000279232:AC008522.1	antisense	1.15566	-2.17322	0.32427	0.513545	Proliferating_Alpha-Other
ENSG00000273262:AL121928.1	antisense	1.15449	-2.34327	0.36403	0.549744	Proliferating_Alpha-Other
ENSG00000176753:C15orf56	processed_transcript	1.15449	-1.0666	0.0962226	0.22596	Proliferating_Alpha-Other
ENSG00000134574:DDB2	protein_coding	1.15346	4.56987	1.16e-12	4.05e-11	Proliferating_Alpha-Other
ENSG00000177519:RPRM	protein_coding	1.15312	-1.9952	0.334007	0.523073	Proliferating_Alpha-Other
ENSG00000213397:HAUS7	protein_coding	1.15287	1.53256	0.000874131	0.00502749	Proliferating_Alpha-Other
ENSG00000239389:PCDHA13	protein_coding	1.15143	-1.21562	0.193626	0.371541	Proliferating_Alpha-Other
ENSG00000231768:LINC01354	lincRNA	1.15125	-2.75978	0.492112	0.650006	Proliferating_Alpha-Other
ENSG00000254298:AC008641.1	lincRNA	1.15083	-3.34885	0.635563	0.747741	Proliferating_Alpha-Other
ENSG00000175279:CENPS	protein_coding	1.15038	5.18548	3.74e-13	1.37e-11	Proliferating_Alpha-Other
ENSG00000275560:AC008115.3	sense_intronic	1.15014	-0.706514	0.0805081	0.198007	Proliferating_Alpha-Other
ENSG00000102098:SCML2	protein_coding	1.14992	1.70242	0.00057025	0.00346809	Proliferating_Alpha-Other
ENSG00000057019:DCBLD2	protein_coding	1.14847	4.24752	2.49e-05	0.000226753	Proliferating_Alpha-Other
ENSG00000272695:GAS6-DT	lincRNA	1.14804	-1.90191	0.25176	0.439329	Proliferating_Alpha-Other
ENSG00000148123:PLPPR1	protein_coding	1.14775	2.25483	0.000268415	0.0018212	Proliferating_Alpha-Other
ENSG00000248367:AC008610.1	antisense	1.14673	0.16817	0.0298703	0.0916387	Proliferating_Alpha-Other
ENSG00000083720:OXCT1	protein_coding	1.14665	4.37802	3.73e-10	9.01e-09	Proliferating_Alpha-Other
ENSG00000108179:PPIF	protein_coding	1.14607	4.97688	6.21e-13	2.22e-11	Proliferating_Alpha-Other
ENSG00000285857:AC016727.3	antisense	1.14586	-2.80027	0.480043	0.642327	Proliferating_Alpha-Other
ENSG00000166823:MESP1	protein_coding	1.14547	4.65578	3.46e-10	8.39e-09	Proliferating_Alpha-Other
ENSG00000125850:OVOL2	protein_coding	1.14541	3.01406	1.27e-07	2e-06	Proliferating_Alpha-Other
ENSG00000229325:ACAP2-IT1	sense_intronic	1.1453	-2.80843	0.481676	0.643376	Proliferating_Alpha-Other
ENSG00000130561:SAG	protein_coding	1.14468	-3.07514	0.490347	0.649058	Proliferating_Alpha-Other
ENSG00000137819:PAQR5	protein_coding	1.14452	1.89671	0.0199519	0.0667994	Proliferating_Alpha-Other
ENSG00000167850:CD300C	protein_coding	1.14407	-2.21837	0.377238	0.560924	Proliferating_Alpha-Other
ENSG00000136167:LCP1	protein_coding	1.14303	2.4933	0.0590033	0.156051	Proliferating_Alpha-Other
ENSG00000213123:TCTEX1D2	protein_coding	1.14245	5.22041	3.56e-14	1.44e-12	Proliferating_Alpha-Other
ENSG00000120699:EXOSC8	protein_coding	1.14229	5.89198	1.38e-14	5.91e-13	Proliferating_Alpha-Other
ENSG00000059145:UNKL	protein_coding	1.14119	2.02971	0.000398227	0.00255228	Proliferating_Alpha-Other
ENSG00000175318:GRAMD2A	protein_coding	1.14092	-1.69642	0.198032	0.377038	Proliferating_Alpha-Other
ENSG00000110427:KIAA1549L	protein_coding	1.14029	2.10345	0.000122289	0.000924406	Proliferating_Alpha-Other
ENSG00000136861:CDK5RAP2	protein_coding	1.13994	4.45572	3.01e-11	8.76e-10	Proliferating_Alpha-Other
ENSG00000154529:CNTNAP3B	protein_coding	1.13976	0.424044	0.0188377	0.0641149	Proliferating_Alpha-Other
ENSG00000245694:CRNDE	lincRNA	1.13904	1.56862	0.00536002	0.0230614	Proliferating_Alpha-Other
ENSG00000196408:NOXO1	protein_coding	1.13858	-0.612533	0.0874359	0.210483	Proliferating_Alpha-Other
ENSG00000267062:AC018761.2	antisense	1.1374	-1.13525	0.140851	0.29738	Proliferating_Alpha-Other
ENSG00000225234:TRAPPC12-AS1	antisense	1.13614	-0.675697	0.0705414	0.179336	Proliferating_Alpha-Other
ENSG00000158169:FANCC	protein_coding	1.13558	2.36228	8.38e-06	8.61e-05	Proliferating_Alpha-Other
ENSG00000249115:HAUS5	protein_coding	1.13524	1.71772	0.000212143	0.00149154	Proliferating_Alpha-Other
ENSG00000259495:AC016705.2	lincRNA	1.13431	2.35071	0.000176299	0.00127151	Proliferating_Alpha-Other
ENSG00000066923:STAG3	protein_coding	1.13295	0.949992	0.00686707	0.0281823	Proliferating_Alpha-Other
ENSG00000166592:RRAD	protein_coding	1.13282	3.46697	0.0842383	0.204758	Proliferating_Alpha-Other
ENSG00000126246:IGFLR1	protein_coding	1.13261	2.78448	1.38e-05	0.000133317	Proliferating_Alpha-Other
ENSG00000119698:PPP4R4	protein_coding	1.13208	1.6235	0.00103041	0.00576398	Proliferating_Alpha-Other
ENSG00000257327:AC012555.1	lincRNA	1.13177	-1.90675	0.253274	0.44097	Proliferating_Alpha-Other
ENSG00000187676:B3GLCT	protein_coding	1.13011	1.71994	0.000312673	0.0020765	Proliferating_Alpha-Other
ENSG00000272967:AC073352.2	antisense	1.1281	-1.42085	0.194076	0.372039	Proliferating_Alpha-Other
ENSG00000240747:KRBOX1	protein_coding	1.12688	3.58759	1.28e-05	0.000125656	Proliferating_Alpha-Other
ENSG00000266644:AC103810.5	antisense	1.12635	-2.72243	0.501321	0.65629	Proliferating_Alpha-Other
ENSG00000261105:LMO7-AS1	antisense	1.12635	-0.863314	0.213243	0.396013	Proliferating_Alpha-Other
ENSG00000162882:HAAO	protein_coding	1.12409	2.49542	4.81e-05	0.000405331	Proliferating_Alpha-Other
ENSG00000198700:IPO9	protein_coding	1.12388	4.81014	6.1e-17	3.24e-15	Proliferating_Alpha-Other
ENSG00000142632:ARHGEF19	protein_coding	1.12369	0.69744	0.0284134	0.0881531	Proliferating_Alpha-Other
ENSG00000141858:SAMD1	protein_coding	1.12332	4.31668	1.86e-12	6.33e-11	Proliferating_Alpha-Other
ENSG00000138675:FGF5	protein_coding	1.12307	-2.39982	0.51848	0.668835	Proliferating_Alpha-Other
ENSG00000012963:UBR7	protein_coding	1.12296	3.61174	4.32e-10	1.03e-08	Proliferating_Alpha-Other
ENSG00000149927:DOC2A	protein_coding	1.12216	-0.350021	0.0789801	0.195169	Proliferating_Alpha-Other
ENSG00000116701:NCF2	protein_coding	1.12157	2.72325	0.00761081	0.0306088	Proliferating_Alpha-Other
ENSG00000167971:CASKIN1	protein_coding	1.12097	-0.141277	0.057571	0.153229	Proliferating_Alpha-Other
ENSG00000248112:AC108174.1	lincRNA	1.12088	-3.29434	0.598386	0.723318	Proliferating_Alpha-Other
ENSG00000186652:PRG2	protein_coding	1.12058	-1.41589	0.266043	0.455152	Proliferating_Alpha-Other
ENSG00000156876:SASS6	protein_coding	1.12045	2.86607	1.25e-06	1.59e-05	Proliferating_Alpha-Other
ENSG00000196376:SLC35F1	protein_coding	1.1202	-1.383	0.19174	0.36916	Proliferating_Alpha-Other
ENSG00000152076:CCDC74B	protein_coding	1.11924	2.13602	0.000187305	0.00133757	Proliferating_Alpha-Other
ENSG00000162398:LEXM	protein_coding	1.11885	-2.70793	0.529629	0.676785	Proliferating_Alpha-Other
ENSG00000166073:GPR176	protein_coding	1.1181	0.833101	0.0221076	0.0724007	Proliferating_Alpha-Other
ENSG00000103888:CEMIP	protein_coding	1.11708	-1.16422	0.209792	0.391804	Proliferating_Alpha-Other
ENSG00000258101:AC010173.1	antisense	1.11665	-1.78987	0.249918	0.437515	Proliferating_Alpha-Other
ENSG00000260886:TAT-AS1	antisense	1.11649	2.77787	0.00078256	0.00456568	Proliferating_Alpha-Other
ENSG00000116205:TCEANC2	protein_coding	1.11642	2.25132	4.28e-05	0.000366527	Proliferating_Alpha-Other
ENSG00000145949:MYLK4	protein_coding	1.1163	-1.76227	0.277529	0.467648	Proliferating_Alpha-Other
ENSG00000123136:DDX39A	protein_coding	1.11591	5.83654	2.12e-07	3.17e-06	Proliferating_Alpha-Other
ENSG00000285979:AC009090.6	antisense	1.11586	-1.20897	0.150863	0.312361	Proliferating_Alpha-Other
ENSG00000146938:NLGN4X	protein_coding	1.11558	-0.796798	0.122252	0.270038	Proliferating_Alpha-Other
ENSG00000138780:GSTCD	protein_coding	1.11469	2.90164	7.33e-07	9.75e-06	Proliferating_Alpha-Other
ENSG00000229356:LRRC3-DT	antisense	1.11396	-3.02625	0.540708	0.684351	Proliferating_Alpha-Other
ENSG00000111344:RASAL1	protein_coding	1.11331	-1.2237	0.183735	0.358359	Proliferating_Alpha-Other
ENSG00000257809:AC034102.5	antisense	1.11186	-2.92954	0.509738	0.662209	Proliferating_Alpha-Other
ENSG00000248671:AP002495.1	processed_transcript	1.11127	1.95142	9.87e-05	0.000766555	Proliferating_Alpha-Other
ENSG00000140873:ADAMTS18	protein_coding	1.11	0.289853	0.0380849	0.111086	Proliferating_Alpha-Other
ENSG00000078795:PKD2L2	protein_coding	1.10748	-0.877436	0.132223	0.284209	Proliferating_Alpha-Other
ENSG00000081237:PTPRC	protein_coding	1.10489	0.673672	0.225836	0.410887	Proliferating_Alpha-Other
ENSG00000104808:DHDH	protein_coding	1.10459	2.04282	0.000644467	0.00384503	Proliferating_Alpha-Other
ENSG00000165804:ZNF219	protein_coding	1.10402	2.95546	6.02e-06	6.46e-05	Proliferating_Alpha-Other
ENSG00000186281:GPAT2	protein_coding	1.10362	0.285096	0.0331874	0.0995986	Proliferating_Alpha-Other
ENSG00000103540:CCP110	protein_coding	1.10354	3.65686	1.23e-07	1.94e-06	Proliferating_Alpha-Other
ENSG00000163638:ADAMTS9	protein_coding	1.10326	4.0782	0.0388949	0.112923	Proliferating_Alpha-Other
ENSG00000168743:NPNT	protein_coding	1.10279	5.10723	3.74e-06	4.24e-05	Proliferating_Alpha-Other
ENSG00000174233:ADCY6	protein_coding	1.10168	3.17455	6.27e-07	8.44e-06	Proliferating_Alpha-Other
ENSG00000260190:AL807752.5	sense_overlapping	1.10046	-2.72017	0.494168	0.651356	Proliferating_Alpha-Other
ENSG00000042832:TG	protein_coding	1.10045	-2.62579	0.503459	0.657732	Proliferating_Alpha-Other
ENSG00000051825:MPHOSPH9	protein_coding	1.09965	4.23491	4.4e-11	1.25e-09	Proliferating_Alpha-Other
ENSG00000130270:ATP8B3	protein_coding	1.09955	-0.0304932	0.0634152	0.165065	Proliferating_Alpha-Other
ENSG00000258366:RTEL1	protein_coding	1.09945	0.877211	0.00572703	0.0243472	Proliferating_Alpha-Other
ENSG00000251456:AC113398.2	sense_intronic	1.09923	-2.58497	0.498902	0.654866	Proliferating_Alpha-Other
ENSG00000277159:AL139384.2	lincRNA	1.09919	-1.27616	0.185282	0.36042	Proliferating_Alpha-Other
ENSG00000255374:TAS2R43	protein_coding	1.09901	-3.1198	0.633208	0.746654	Proliferating_Alpha-Other
ENSG00000092929:UNC13D	protein_coding	1.09875	1.15643	0.0486783	0.134801	Proliferating_Alpha-Other
ENSG00000272669:AL021707.6	antisense	1.09801	-0.227419	0.0591234	0.156263	Proliferating_Alpha-Other
ENSG00000231728:TMSB15B-AS1	antisense	1.09701	0.575987	0.0286045	0.0886057	Proliferating_Alpha-Other
ENSG00000183798:EMILIN3	protein_coding	1.09671	-3.20356	0.614841	0.733654	Proliferating_Alpha-Other
ENSG00000143799:PARP1	protein_coding	1.09546	6.74612	1.74e-17	9.7e-16	Proliferating_Alpha-Other
ENSG00000204282:TNRC6C-AS1	processed_transcript	1.09461	-0.610913	0.167004	0.335766	Proliferating_Alpha-Other
ENSG00000273805:AC083805.3	antisense	1.09461	-1.42863	0.185971	0.361485	Proliferating_Alpha-Other
ENSG00000232907:DLGAP4-AS1	antisense	1.09431	-2.30025	0.353916	0.540905	Proliferating_Alpha-Other
ENSG00000241886:AC112496.1	sense_intronic	1.09386	-1.0281	0.146074	0.305264	Proliferating_Alpha-Other
ENSG00000251455:AC092611.1	antisense	1.0937	-2.90013	0.550451	0.691621	Proliferating_Alpha-Other
ENSG00000115604:IL18R1	protein_coding	1.0936	-0.111695	0.140983	0.297562	Proliferating_Alpha-Other
ENSG00000184792:OSBP2	protein_coding	1.09342	1.28281	0.00253014	0.0123807	Proliferating_Alpha-Other
ENSG00000225916:AC007879.2	lincRNA	1.09267	-2.86027	0.521263	0.670546	Proliferating_Alpha-Other
ENSG00000270084:GAS5-AS1	antisense	1.09202	-2.12501	0.340322	0.529327	Proliferating_Alpha-Other
ENSG00000197273:GUCA2A	protein_coding	1.09192	-0.366013	0.149435	0.310217	Proliferating_Alpha-Other
ENSG00000079215:SLC1A3	protein_coding	1.09078	-1.35518	0.269759	0.459373	Proliferating_Alpha-Other
ENSG00000175985:PLEKHD1	protein_coding	1.09017	-2.15282	0.359672	0.546253	Proliferating_Alpha-Other
ENSG00000243137:PSG4	protein_coding	1.08981	0.937424	0.141107	0.297692	Proliferating_Alpha-Other
ENSG00000111879:FAM184A	protein_coding	1.08961	3.05719	2.52e-05	0.000229167	Proliferating_Alpha-Other
ENSG00000100350:FOXRED2	protein_coding	1.08881	3.26123	0.000561729	0.00342715	Proliferating_Alpha-Other
ENSG00000021826:CPS1	protein_coding	1.08858	-0.474078	0.0945162	0.22309	Proliferating_Alpha-Other
ENSG00000054967:RELT	protein_coding	1.08749	1.82451	0.000967968	0.00545888	Proliferating_Alpha-Other
ENSG00000119685:TTLL5	protein_coding	1.08749	2.6527	6.17e-06	6.6e-05	Proliferating_Alpha-Other
ENSG00000125257:ABCC4	protein_coding	1.08617	1.8183	0.00206284	0.010431	Proliferating_Alpha-Other
ENSG00000188580:NKAIN2	protein_coding	1.08616	-3.0993	0.606937	0.728293	Proliferating_Alpha-Other
ENSG00000188229:TUBB4B	protein_coding	1.08607	8.74773	5e-07	6.89e-06	Proliferating_Alpha-Other
ENSG00000174799:CEP135	protein_coding	1.0858	2.63865	4.2e-06	4.71e-05	Proliferating_Alpha-Other
ENSG00000182685:BRICD5	protein_coding	1.08474	0.668707	0.0118698	0.0441243	Proliferating_Alpha-Other
ENSG00000008516:MMP25	protein_coding	1.08281	-2.14952	0.351554	0.538771	Proliferating_Alpha-Other
ENSG00000198176:TFDP1	protein_coding	1.08222	5.66606	1.13e-12	3.95e-11	Proliferating_Alpha-Other
ENSG00000231830:AC245140.1	antisense	1.08214	-2.23743	0.363481	0.549267	Proliferating_Alpha-Other
ENSG00000075643:MOCOS	protein_coding	1.08052	-0.22162	0.0990596	0.231119	Proliferating_Alpha-Other
ENSG00000180730:SHISA2	protein_coding	1.07931	0.555114	0.0512855	0.140395	Proliferating_Alpha-Other
ENSG00000058056:USP13	protein_coding	1.07853	3.62584	6.7e-06	7.08e-05	Proliferating_Alpha-Other
ENSG00000104611:SH2D4A	protein_coding	1.07771	3.13506	0.00793692	0.0316386	Proliferating_Alpha-Other
ENSG00000260954:AL133297.1	sense_intronic	1.07736	-2.82181	0.500824	0.655968	Proliferating_Alpha-Other
ENSG00000227627:AL080276.2	antisense	1.07658	1.58851	0.000655395	0.00390328	Proliferating_Alpha-Other
ENSG00000247240:UBL7-AS1	antisense	1.07628	2.90846	4.98e-06	5.47e-05	Proliferating_Alpha-Other
ENSG00000281207:SLFNL1-AS1	antisense	1.07587	-2.22074	0.35856	0.545108	Proliferating_Alpha-Other
ENSG00000162607:USP1	protein_coding	1.07505	5.79707	2.1e-16	1.05e-14	Proliferating_Alpha-Other
ENSG00000168268:NT5DC2	protein_coding	1.07375	5.29004	1.25e-10	3.26e-09	Proliferating_Alpha-Other
ENSG00000270522:AL162713.1	lincRNA	1.07338	-3.07026	0.543899	0.686919	Proliferating_Alpha-Other
ENSG00000125520:SLC2A4RG	protein_coding	1.07335	5.24481	5.69e-12	1.83e-10	Proliferating_Alpha-Other
ENSG00000204248:COL11A2	protein_coding	1.07306	-2.78199	0.503649	0.657834	Proliferating_Alpha-Other
ENSG00000103316:CRYM	protein_coding	1.07219	0.68705	0.0406569	0.117075	Proliferating_Alpha-Other
ENSG00000128973:CLN6	protein_coding	1.07206	4.43251	3.74e-13	1.37e-11	Proliferating_Alpha-Other
ENSG00000119640:ACYP1	protein_coding	1.072	5.78378	5.83e-09	1.15e-07	Proliferating_Alpha-Other
ENSG00000234465:PINLYP	protein_coding	1.07148	1.43193	0.00141187	0.00752664	Proliferating_Alpha-Other
ENSG00000028277:POU2F2	protein_coding	1.07078	0.827559	0.0914141	0.217473	Proliferating_Alpha-Other
ENSG00000108384:RAD51C	protein_coding	1.06967	5.20452	2.11e-14	8.77e-13	Proliferating_Alpha-Other
ENSG00000272002:AC010904.2	lincRNA	1.06958	-2.73691	0.516328	0.667364	Proliferating_Alpha-Other
ENSG00000260963:AC026462.3	lincRNA	1.06894	-1.22002	0.200592	0.380238	Proliferating_Alpha-Other
ENSG00000227811:INKA2-AS1	bidirectional_promoter_lncRNA	1.06876	0.441886	0.0183597	0.0627388	Proliferating_Alpha-Other
ENSG00000075340:ADD2	protein_coding	1.0683	-1.96526	0.400358	0.58071	Proliferating_Alpha-Other
ENSG00000065675:PRKCQ	protein_coding	1.06723	0.0223185	0.0525376	0.143042	Proliferating_Alpha-Other
ENSG00000185467:KPNA7	protein_coding	1.0672	0.026618	0.183122	0.357788	Proliferating_Alpha-Other
ENSG00000285530:AL445928.2	antisense	1.06719	-2.39042	0.394739	0.575683	Proliferating_Alpha-Other
ENSG00000183137:CEP57L1	protein_coding	1.06675	3.81218	4.87e-09	9.81e-08	Proliferating_Alpha-Other
ENSG00000169282:KCNAB1	protein_coding	1.06656	0.685717	0.0135849	0.0491475	Proliferating_Alpha-Other
ENSG00000141255:SPATA22	protein_coding	1.06655	-3.18877	0.626936	0.741958	Proliferating_Alpha-Other
ENSG00000172458:IL17D	protein_coding	1.06572	-0.493594	0.083773	0.203944	Proliferating_Alpha-Other
ENSG00000232265:AC239803.1	lincRNA	1.06559	-1.8345	0.354744	0.541818	Proliferating_Alpha-Other
ENSG00000188095:MESP2	protein_coding	1.06506	-1.2163	0.245559	0.432657	Proliferating_Alpha-Other
ENSG00000175920:DOK7	protein_coding	1.06449	-2.29771	0.440048	0.611544	Proliferating_Alpha-Other
ENSG00000177917:ARL6IP6	protein_coding	1.06392	4.5135	1.14e-10	2.98e-09	Proliferating_Alpha-Other
ENSG00000136159:NUDT15	protein_coding	1.06205	4.64366	2.55e-10	6.32e-09	Proliferating_Alpha-Other
ENSG00000285480:AC021097.2	protein_coding	1.06148	-2.69306	0.57956	0.712224	Proliferating_Alpha-Other
ENSG00000268854:AC020909.3	antisense	1.06063	-1.11232	0.183242	0.357814	Proliferating_Alpha-Other
ENSG00000134072:CAMK1	protein_coding	1.06041	3.69284	3.15e-06	3.64e-05	Proliferating_Alpha-Other
ENSG00000162636:FAM102B	protein_coding	1.06027	2.09452	0.0045271	0.0200534	Proliferating_Alpha-Other
ENSG00000173218:VANGL1	protein_coding	1.05922	1.88811	0.0171384	0.0593426	Proliferating_Alpha-Other
ENSG00000283646:LINC02009	lincRNA	1.05837	-2.9109	0.539339	0.683716	Proliferating_Alpha-Other
ENSG00000094916:CBX5	protein_coding	1.05595	6.83512	3.65e-17	1.96e-15	Proliferating_Alpha-Other
ENSG00000232306:AC012485.2	lincRNA	1.0558	-1.62314	0.310822	0.501033	Proliferating_Alpha-Other
ENSG00000123737:EXOSC9	protein_coding	1.05562	4.60863	8.48e-11	2.27e-09	Proliferating_Alpha-Other
ENSG00000186118:TEX38	protein_coding	1.05434	-2.81755	0.516558	0.667418	Proliferating_Alpha-Other
ENSG00000137124:ALDH1B1	protein_coding	1.05402	3.43462	0.000101076	0.000782581	Proliferating_Alpha-Other
ENSG00000166004:CEP295	protein_coding	1.05338	3.61648	1.37e-07	2.14e-06	Proliferating_Alpha-Other
ENSG00000280207:AC106795.5	lincRNA	1.05325	-0.65735	0.128291	0.278923	Proliferating_Alpha-Other
ENSG00000108018:SORCS1	protein_coding	1.05134	-1.38861	0.231714	0.416928	Proliferating_Alpha-Other
ENSG00000155755:TMEM237	protein_coding	1.05095	3.75839	7.45e-10	1.71e-08	Proliferating_Alpha-Other
ENSG00000250986:LINC02600	lincRNA	1.04669	-3.00837	0.71535	0.803323	Proliferating_Alpha-Other
ENSG00000172742:OR4D9	protein_coding	1.04664	-1.24553	0.222528	0.406886	Proliferating_Alpha-Other
ENSG00000075303:SLC25A40	protein_coding	1.04619	2.90011	4.07e-06	4.58e-05	Proliferating_Alpha-Other
ENSG00000235904:RBMS3-AS3	antisense	1.04482	-2.71817	0.521554	0.670799	Proliferating_Alpha-Other
ENSG00000092621:PHGDH	protein_coding	1.04455	5.50631	0.000470862	0.00294467	Proliferating_Alpha-Other
ENSG00000272476:AL024507.2	antisense	1.04413	-1.15798	0.190905	0.368057	Proliferating_Alpha-Other
ENSG00000272217:AL645940.1	lincRNA	1.04247	-2.65191	0.514549	0.665739	Proliferating_Alpha-Other
ENSG00000183654:MARCH11	protein_coding	1.04133	-1.3424	0.300093	0.490044	Proliferating_Alpha-Other
ENSG00000236663:FRGCA	antisense	1.04092	-3.23841	0.965187	0.978151	Proliferating_Alpha-Other
ENSG00000164430:CGAS	protein_coding	1.04088	0.516551	0.0578203	0.153736	Proliferating_Alpha-Other
ENSG00000271065:AC107031.1	antisense	1.04014	-3.12671	0.580461	0.712565	Proliferating_Alpha-Other
ENSG00000274373:AC148476.1	lincRNA	1.03998	-1.63315	0.370601	0.554997	Proliferating_Alpha-Other
ENSG00000196104:SPOCK3	protein_coding	1.0393	4.31945	0.00122503	0.00667299	Proliferating_Alpha-Other
ENSG00000102221:JADE3	protein_coding	1.03867	1.17351	0.00576065	0.0244625	Proliferating_Alpha-Other
ENSG00000258725:PRC1-AS1	antisense	1.03755	-2.76584	0.552126	0.692865	Proliferating_Alpha-Other
ENSG00000198924:DCLRE1A	protein_coding	1.03666	2.44237	2.64e-05	0.000238207	Proliferating_Alpha-Other
ENSG00000196616:ADH1B	protein_coding	1.03648	-2.43789	0.561809	0.699061	Proliferating_Alpha-Other
ENSG00000189403:HMGB1	protein_coding	1.03614	9.43794	1.05e-15	5.01e-14	Proliferating_Alpha-Other
ENSG00000178691:SUZ12	protein_coding	1.03565	5.56448	1.86e-17	1.03e-15	Proliferating_Alpha-Other
ENSG00000167536:DHRS13	protein_coding	1.03478	3.43163	4.32e-06	4.82e-05	Proliferating_Alpha-Other
ENSG00000279949:AC022784.6	lincRNA	1.03464	-2.93007	0.534398	0.68014	Proliferating_Alpha-Other
ENSG00000244383:FAM3D-AS1	antisense	1.03421	-3.07089	0.611702	0.731171	Proliferating_Alpha-Other
ENSG00000179088:C12orf42	protein_coding	1.03339	-2.45408	0.416907	0.593779	Proliferating_Alpha-Other
ENSG00000270332:SMC2-AS1	lincRNA	1.03304	-0.442051	0.075903	0.18956	Proliferating_Alpha-Other
ENSG00000260034:LCMT1-AS2	antisense	1.03302	-2.37859	0.397437	0.577877	Proliferating_Alpha-Other
ENSG00000188763:FZD9	protein_coding	1.03195	-2.38435	0.422359	0.598097	Proliferating_Alpha-Other
ENSG00000134242:PTPN22	protein_coding	1.03184	-1.94604	0.379446	0.562895	Proliferating_Alpha-Other
ENSG00000284906:ARHGAP11B	protein_coding	1.03161	-2.74372	0.533187	0.679371	Proliferating_Alpha-Other
ENSG00000121236:TRIM6	protein_coding	1.03055	-1.29862	0.241238	0.427829	Proliferating_Alpha-Other
ENSG00000129159:KCNC1	protein_coding	1.03038	3.3554	8.8e-06	8.98e-05	Proliferating_Alpha-Other
ENSG00000138738:PRDM5	protein_coding	1.03018	2.21817	9.19e-05	0.000719907	Proliferating_Alpha-Other
ENSG00000185379:RAD51D	protein_coding	1.03015	3.75212	6.47e-08	1.07e-06	Proliferating_Alpha-Other
ENSG00000173809:AC008736.1	protein_coding	1.02981	0.673184	0.0153514	0.0542836	Proliferating_Alpha-Other
ENSG00000276131:AC009118.2	antisense	1.0286	1.31125	0.00641203	0.0266785	Proliferating_Alpha-Other
ENSG00000149136:SSRP1	protein_coding	1.02817	5.89711	7e-18	3.97e-16	Proliferating_Alpha-Other
ENSG00000249249:AC010226.1	antisense	1.02694	2.40069	0.000396364	0.00254242	Proliferating_Alpha-Other
ENSG00000278291:AL161772.1	antisense	1.02681	1.97356	0.00147743	0.00783524	Proliferating_Alpha-Other
ENSG00000260209:AP000842.3	lincRNA	1.02636	-2.07792	0.410239	0.588386	Proliferating_Alpha-Other
ENSG00000277157:HIST1H4D	protein_coding	1.02618	-1.59046	0.313611	0.503902	Proliferating_Alpha-Other
ENSG00000185860:CCDC190	protein_coding	1.02617	-2.75811	0.568864	0.703787	Proliferating_Alpha-Other
ENSG00000254450:ALG9-IT1	sense_intronic	1.02593	-2.03338	0.379532	0.562917	Proliferating_Alpha-Other
ENSG00000139725:RHOF	protein_coding	1.02526	2.87246	0.00446404	0.0198167	Proliferating_Alpha-Other
ENSG00000253586:AC067817.1	sense_intronic	1.02523	-2.11349	0.389204	0.570466	Proliferating_Alpha-Other
ENSG00000236756:DNAJC9-AS1	antisense	1.02418	-0.582624	0.0929881	0.220369	Proliferating_Alpha-Other
ENSG00000213121:AL590867.1	lincRNA	1.02402	-2.0848	0.3822	0.56531	Proliferating_Alpha-Other
ENSG00000281691:RBM5-AS1	antisense	1.02365	-1.22171	0.220629	0.4048	Proliferating_Alpha-Other
ENSG00000247775:SNCA-AS1	antisense	1.02354	-2.76228	0.53464	0.680261	Proliferating_Alpha-Other
ENSG00000256940:AP001453.2	antisense	1.02286	-2.17662	0.408371	0.586998	Proliferating_Alpha-Other
ENSG00000196844:PATE2	protein_coding	1.02282	-2.20302	0.376596	0.560347	Proliferating_Alpha-Other
ENSG00000189159:JPT1	protein_coding	1.02233	7.13375	5.08e-06	5.56e-05	Proliferating_Alpha-Other
ENSG00000205111:CDKL4	protein_coding	1.02142	-1.68946	0.327477	0.516603	Proliferating_Alpha-Other
ENSG00000198785:GRIN3A	protein_coding	1.02141	-0.189569	0.130237	0.281572	Proliferating_Alpha-Other
ENSG00000235021:AL591848.2	lincRNA	1.02099	-3.30837	0.668616	0.770304	Proliferating_Alpha-Other
ENSG00000066405:CLDN18	protein_coding	1.02079	-0.963839	0.240775	0.427372	Proliferating_Alpha-Other
ENSG00000262877:AC110285.2	lincRNA	1.02061	-0.727505	0.142789	0.300189	Proliferating_Alpha-Other
ENSG00000271155:AL161729.1	antisense	1.0206	-0.297199	0.0730027	0.183999	Proliferating_Alpha-Other
ENSG00000138646:HERC5	protein_coding	1.01994	4.30808	3.08e-06	3.58e-05	Proliferating_Alpha-Other
ENSG00000275718:CCL15	protein_coding	1.01964	-0.0351284	0.103722	0.2391	Proliferating_Alpha-Other
ENSG00000235118:FAM237A	protein_coding	1.01961	-1.61332	0.309797	0.500032	Proliferating_Alpha-Other
ENSG00000260253:AC084262.1	sense_overlapping	1.0193	-0.978888	0.190701	0.367774	Proliferating_Alpha-Other
ENSG00000112038:OPRM1	protein_coding	1.01914	0.387759	0.0663073	0.171034	Proliferating_Alpha-Other
ENSG00000063015:SEZ6	protein_coding	1.01902	3.1332	5.12e-05	0.000428798	Proliferating_Alpha-Other
ENSG00000261649:GOLGA6L7	protein_coding	1.01868	-1.34909	0.224587	0.409343	Proliferating_Alpha-Other
ENSG00000230366:DSCR9	lincRNA	1.01846	-1.65521	0.295606	0.48557	Proliferating_Alpha-Other
ENSG00000129675:ARHGEF6	protein_coding	1.01804	0.125718	0.204275	0.384466	Proliferating_Alpha-Other
ENSG00000285517:AC010198.2	lincRNA	1.01801	0.392906	0.046876	0.130769	Proliferating_Alpha-Other
ENSG00000140025:EFCAB11	protein_coding	1.01781	3.40376	2.25e-07	3.34e-06	Proliferating_Alpha-Other
ENSG00000261373:VPS9D1-AS1	antisense	1.01658	-1.52935	0.305889	0.496111	Proliferating_Alpha-Other
ENSG00000197191:CYSRT1	protein_coding	1.01653	-0.880954	0.125279	0.274664	Proliferating_Alpha-Other
ENSG00000235688:SNTG2-AS1	antisense	1.01631	1.61036	0.0256633	0.0813844	Proliferating_Alpha-Other
ENSG00000250899:AC125807.2	lincRNA	1.01601	-1.43716	0.285453	0.475598	Proliferating_Alpha-Other
ENSG00000145375:SPATA5	protein_coding	1.01528	2.12025	0.000452998	0.00285194	Proliferating_Alpha-Other
ENSG00000273802:HIST1H2BG	protein_coding	1.01471	1.45434	0.0349967	0.103901	Proliferating_Alpha-Other
ENSG00000281538:AC254562.3	lincRNA	1.01471	-3.01428	0.594821	0.720715	Proliferating_Alpha-Other
ENSG00000247679:AC139795.2	antisense	1.01465	-1.37275	0.219753	0.403666	Proliferating_Alpha-Other
ENSG00000264007:AC104564.2	sense_intronic	1.01348	-3.3589	0.746676	0.825838	Proliferating_Alpha-Other
ENSG00000204856:FAM216A	protein_coding	1.01265	2.82059	0.000198062	0.00140431	Proliferating_Alpha-Other
ENSG00000196230:TUBB	protein_coding	1.01252	9.83011	4.51e-08	7.66e-07	Proliferating_Alpha-Other
ENSG00000285244:DINOL	bidirectional_promoter_lncRNA	1.01183	-2.729	0.535005	0.680433	Proliferating_Alpha-Other
ENSG00000132773:TOE1	protein_coding	1.01159	2.94905	2.4e-06	2.86e-05	Proliferating_Alpha-Other
ENSG00000075131:TIPIN	protein_coding	1.01136	4.0163	1.91e-05	0.000179065	Proliferating_Alpha-Other
ENSG00000165972:CCDC38	protein_coding	1.01109	-2.98227	0.535571	0.680877	Proliferating_Alpha-Other
ENSG00000196118:CCDC189	protein_coding	1.01103	1.72505	0.00148938	0.00788793	Proliferating_Alpha-Other
ENSG00000225855:RUSC1-AS1	antisense	1.01027	0.690454	0.0148763	0.0529222	Proliferating_Alpha-Other
ENSG00000070031:SCT	protein_coding	1.01016	1.19493	0.0756204	0.189015	Proliferating_Alpha-Other
ENSG00000092140:G2E3	protein_coding	1.00855	3.82804	6.74e-08	1.11e-06	Proliferating_Alpha-Other
ENSG00000188566:NDOR1	protein_coding	1.00813	0.447023	0.0245768	0.0787578	Proliferating_Alpha-Other
ENSG00000273374:AC069222.1	lincRNA	1.00731	-2.2184	0.385918	0.567893	Proliferating_Alpha-Other
ENSG00000256980:KHDC1L	protein_coding	1.00698	-2.83822	0.52553	0.673314	Proliferating_Alpha-Other
ENSG00000161980:POLR3K	protein_coding	1.00653	5.39983	4.6e-12	1.51e-10	Proliferating_Alpha-Other
ENSG00000139278:GLIPR1	protein_coding	1.00619	4.07069	0.016351	0.0571557	Proliferating_Alpha-Other
ENSG00000143401:ANP32E	protein_coding	1.0057	6.10601	2.54e-09	5.42e-08	Proliferating_Alpha-Other
ENSG00000253729:PRKDC	protein_coding	1.00537	6.48913	9.01e-11	2.4e-09	Proliferating_Alpha-Other
ENSG00000144485:HES6	protein_coding	1.00486	3.61741	1.05e-05	0.000105188	Proliferating_Alpha-Other
ENSG00000276408:AC025287.2	lincRNA	1.00418	-2.1587	0.387696	0.569017	Proliferating_Alpha-Other
ENSG00000235100:AL157400.3	lincRNA	1.00393	-0.379409	0.0727427	0.183568	Proliferating_Alpha-Other
ENSG00000250135:AL049795.2	sense_intronic	1.00365	-1.51603	0.272657	0.462529	Proliferating_Alpha-Other
ENSG00000147166:ITGB1BP2	protein_coding	1.00309	-2.29316	0.411107	0.589163	Proliferating_Alpha-Other
ENSG00000273447:AC004067.1	antisense	1.00282	-1.34214	0.237152	0.423243	Proliferating_Alpha-Other
ENSG00000251602:AL928654.1	antisense	1.00217	2.16617	0.00233685	0.0115993	Proliferating_Alpha-Other
ENSG00000100558:PLEK2	protein_coding	1.00195	2.88725	0.0152076	0.0538481	Proliferating_Alpha-Other
ENSG00000182173:TSEN54	protein_coding	1.0009	4.12754	1.14e-09	2.54e-08	Proliferating_Alpha-Other
ENSG00000273107:AL512598.1	lincRNA	1.00012	1.14978	0.0167674	0.0583244	Proliferating_Alpha-Other
ENSG00000184304:PRKD1	protein_coding	0.999401	1.61416	0.00537626	0.0231186	Proliferating_Alpha-Other
ENSG00000236871:LINC00106	lincRNA	0.999106	-1.29804	0.213906	0.396586	Proliferating_Alpha-Other
ENSG00000214188:ST7-OT4	sense_intronic	0.998706	0.7206	0.0193301	0.0653134	Proliferating_Alpha-Other
ENSG00000144893:MED12L	protein_coding	0.997267	0.882729	0.0107583	0.0406105	Proliferating_Alpha-Other
ENSG00000267013:LINC01929	lincRNA	0.996989	-1.34642	0.412967	0.59043	Proliferating_Alpha-Other
ENSG00000086015:MAST2	protein_coding	0.996974	2.87944	4.17e-05	0.000358617	Proliferating_Alpha-Other
ENSG00000122870:BICC1	protein_coding	0.996178	4.24963	0.0122224	0.0451712	Proliferating_Alpha-Other
ENSG00000273424:AL008582.1	lincRNA	0.996046	-1.74697	0.306682	0.496882	Proliferating_Alpha-Other
ENSG00000283141:LINC02666	lincRNA	0.994896	-2.87935	0.54299	0.686461	Proliferating_Alpha-Other
ENSG00000263096:AC007638.2	antisense	0.994779	-2.08831	0.396936	0.577417	Proliferating_Alpha-Other
ENSG00000163661:PTX3	protein_coding	0.994538	1.1181	0.157736	0.322542	Proliferating_Alpha-Other
ENSG00000269058:CALR3	protein_coding	0.994241	-2.09485	0.387599	0.568994	Proliferating_Alpha-Other
ENSG00000128833:MYO5C	protein_coding	0.99417	3.86382	0.000217682	0.00152637	Proliferating_Alpha-Other
ENSG00000006534:ALDH3B1	protein_coding	0.993755	1.37198	0.0241251	0.0775325	Proliferating_Alpha-Other
ENSG00000214900:LINC01588	lincRNA	0.993553	0.825544	0.0400627	0.11569	Proliferating_Alpha-Other
ENSG00000129534:MIS18BP1	protein_coding	0.993228	5.08287	7.88e-07	1.04e-05	Proliferating_Alpha-Other
ENSG00000125207:PIWIL1	protein_coding	0.992811	-1.90237	0.309441	0.499766	Proliferating_Alpha-Other
ENSG00000232912:RERE-AS1	antisense	0.992801	-1.71203	0.324433	0.513628	Proliferating_Alpha-Other
ENSG00000282440:AC074099.1	lincRNA	0.989955	-3.16901	0.667418	0.769377	Proliferating_Alpha-Other
ENSG00000124159:MATN4	protein_coding	0.989667	-2.11198	0.419787	0.596362	Proliferating_Alpha-Other
ENSG00000130713:EXOSC2	protein_coding	0.989543	2.86853	2.67e-05	0.000240782	Proliferating_Alpha-Other
ENSG00000186283:TOR3A	protein_coding	0.989493	5.10605	7.47e-11	2.02e-09	Proliferating_Alpha-Other
ENSG00000272589:ZSWIM8-AS1	antisense	0.988927	-1.02694	0.20223	0.382277	Proliferating_Alpha-Other
ENSG00000170540:ARL6IP1	protein_coding	0.987657	7.89981	7.62e-05	0.000608154	Proliferating_Alpha-Other
ENSG00000178921:PFAS	protein_coding	0.987588	1.34845	0.0056278	0.0240156	Proliferating_Alpha-Other
ENSG00000108448:TRIM16L	protein_coding	0.98746	2.50465	0.0159907	0.0561805	Proliferating_Alpha-Other
ENSG00000277595:AC007546.1	sense_intronic	0.987387	-2.12519	0.384522	0.566944	Proliferating_Alpha-Other
ENSG00000203711:C6orf99	lincRNA	0.98701	-0.765107	0.135599	0.289453	Proliferating_Alpha-Other
ENSG00000129596:CDO1	protein_coding	0.985921	2.69112	0.0013203	0.00712911	Proliferating_Alpha-Other
ENSG00000185386:MAPK11	protein_coding	0.985187	2.48306	0.000224498	0.00156622	Proliferating_Alpha-Other
ENSG00000267510:AC011451.1	antisense	0.984532	-1.86222	0.395919	0.576616	Proliferating_Alpha-Other
ENSG00000130520:LSM4	protein_coding	0.984375	7.84869	3.93e-15	1.77e-13	Proliferating_Alpha-Other
ENSG00000188878:FBF1	protein_coding	0.983668	1.93736	0.000784004	0.00457297	Proliferating_Alpha-Other
ENSG00000233928:AL591501.1	lincRNA	0.983371	3.3047	0.00285248	0.0136899	Proliferating_Alpha-Other
ENSG00000177508:IRX3	protein_coding	0.983218	0.687245	0.123797	0.272253	Proliferating_Alpha-Other
ENSG00000258559:AC005519.1	sense_overlapping	0.983073	-2.79139	0.549525	0.690855	Proliferating_Alpha-Other
ENSG00000119397:CNTRL	protein_coding	0.982856	3.11858	4.73e-06	5.23e-05	Proliferating_Alpha-Other
ENSG00000095713:CRTAC1	protein_coding	0.982094	2.55932	0.00452835	0.0200534	Proliferating_Alpha-Other
ENSG00000182873:PRKCZ-AS1	antisense	0.981768	-0.896463	0.157466	0.322078	Proliferating_Alpha-Other
ENSG00000236013:AL357146.1	lincRNA	0.981189	-2.74974	0.488385	0.648151	Proliferating_Alpha-Other
ENSG00000242781:LINC02050	lincRNA	0.979593	-2.75847	0.620986	0.738019	Proliferating_Alpha-Other
ENSG00000257027:AC010186.3	sense_intronic	0.979172	-2.72136	0.547308	0.689471	Proliferating_Alpha-Other
ENSG00000259523:AC022613.2	antisense	0.979099	-0.336163	0.106849	0.244198	Proliferating_Alpha-Other
ENSG00000015592:STMN4	protein_coding	0.979099	0.0840256	0.237839	0.423954	Proliferating_Alpha-Other
ENSG00000114019:AMOTL2	protein_coding	0.978985	2.2663	0.0322009	0.0972447	Proliferating_Alpha-Other
ENSG00000141052:MYOCD	protein_coding	0.978938	-2.58271	0.618426	0.735987	Proliferating_Alpha-Other
ENSG00000204261:PSMB8-AS1	lincRNA	0.978717	2.99154	1.75e-05	0.000165296	Proliferating_Alpha-Other
ENSG00000249614:LINC02503	lincRNA	0.977876	-2.75506	0.542841	0.686323	Proliferating_Alpha-Other
ENSG00000275567:AC008250.2	sense_intronic	0.976468	-2.97651	0.590448	0.718307	Proliferating_Alpha-Other
ENSG00000277270:AL160412.1	lincRNA	0.976199	-3.09897	0.595295	0.720992	Proliferating_Alpha-Other
ENSG00000128708:HAT1	protein_coding	0.975042	5.79144	5.98e-13	2.14e-11	Proliferating_Alpha-Other
ENSG00000133392:MYH11	protein_coding	0.974689	-1.45996	0.279151	0.469117	Proliferating_Alpha-Other
ENSG00000235097:LINC00330	lincRNA	0.97453	-2.92695	0.544397	0.687307	Proliferating_Alpha-Other
ENSG00000285663:AC108457.1	lincRNA	0.973521	-3.15728	0.646975	0.75549	Proliferating_Alpha-Other
ENSG00000117676:RPS6KA1	protein_coding	0.973188	3.20324	1.4e-05	0.000135559	Proliferating_Alpha-Other
ENSG00000266933:AC005775.1	antisense	0.973054	-2.32064	0.40886	0.587473	Proliferating_Alpha-Other
ENSG00000160229:ZNF66	protein_coding	0.972033	2.5329	0.000747456	0.00438703	Proliferating_Alpha-Other
ENSG00000166979:EVA1C	protein_coding	0.971157	3.33728	6.65e-05	0.000541286	Proliferating_Alpha-Other
ENSG00000144278:GALNT13	protein_coding	0.97022	2.98702	0.00134294	0.00723144	Proliferating_Alpha-Other
ENSG00000198711:SSBP3-AS1	antisense	0.970147	-2.82891	0.561069	0.698852	Proliferating_Alpha-Other
ENSG00000260101:AC008074.2	lincRNA	0.96987	-1.0554	0.193187	0.371091	Proliferating_Alpha-Other
ENSG00000184986:TMEM121	protein_coding	0.969587	3.34194	4.79e-05	0.000403701	Proliferating_Alpha-Other
ENSG00000105750:ZNF85	protein_coding	0.969492	3.16606	1.4e-05	0.000135069	Proliferating_Alpha-Other
ENSG00000179564:LSMEM2	protein_coding	0.968442	-2.84119	0.595118	0.720893	Proliferating_Alpha-Other
ENSG00000131730:CKMT2	protein_coding	0.968073	0.9045	0.0274133	0.0856274	Proliferating_Alpha-Other
ENSG00000272354:AC092354.1	lincRNA	0.968048	-1.81278	0.396469	0.577202	Proliferating_Alpha-Other
ENSG00000272567:AC109347.2	lincRNA	0.967896	-2.09475	0.397433	0.577877	Proliferating_Alpha-Other
ENSG00000198053:SIRPA	protein_coding	0.967632	3.05614	0.00137454	0.0073745	Proliferating_Alpha-Other
ENSG00000234156:AL359636.2	antisense	0.96729	-3.00347	0.617899	0.735584	Proliferating_Alpha-Other
ENSG00000232719:AC007272.1	lincRNA	0.967277	-2.91499	0.551242	0.69231	Proliferating_Alpha-Other
ENSG00000128268:MGAT3	protein_coding	0.967252	-0.182664	0.0868172	0.209358	Proliferating_Alpha-Other
ENSG00000276952:AL121772.3	antisense	0.967207	-2.72677	0.54744	0.689532	Proliferating_Alpha-Other
ENSG00000261668:AC093591.2	antisense	0.966431	-2.34813	0.434563	0.607107	Proliferating_Alpha-Other
ENSG00000177465:ACOT4	protein_coding	0.966129	2.71215	0.000294987	0.00197411	Proliferating_Alpha-Other
ENSG00000229140:CCDC26	lincRNA	0.965491	-2.61437	0.569284	0.70405	Proliferating_Alpha-Other
ENSG00000236977:ANKRD44-IT1	sense_intronic	0.965336	-0.557378	0.13061	0.282085	Proliferating_Alpha-Other
ENSG00000147180:ZNF711	protein_coding	0.965221	1.63654	0.00299225	0.0142732	Proliferating_Alpha-Other
ENSG00000136689:IL1RN	protein_coding	0.965176	2.10319	0.112485	0.253989	Proliferating_Alpha-Other
ENSG00000155561:NUP205	protein_coding	0.964617	3.57895	1.73e-07	2.64e-06	Proliferating_Alpha-Other
ENSG00000135736:CCDC102A	protein_coding	0.964429	1.0003	0.0555487	0.149216	Proliferating_Alpha-Other
ENSG00000136811:ODF2	protein_coding	0.963153	3.13501	2.94e-06	3.43e-05	Proliferating_Alpha-Other
ENSG00000106399:RPA3	protein_coding	0.963142	7.13656	2.36e-06	2.81e-05	Proliferating_Alpha-Other
ENSG00000184990:SIVA1	protein_coding	0.962763	7.42299	4.07e-09	8.31e-08	Proliferating_Alpha-Other
ENSG00000234199:LINC01191	lincRNA	0.962502	-0.701721	0.208588	0.390331	Proliferating_Alpha-Other
ENSG00000175793:SFN	protein_coding	0.962502	3.93292	0.154464	0.317819	Proliferating_Alpha-Other
ENSG00000151812:SLC35F4	protein_coding	0.961999	1.28333	0.0166531	0.0580043	Proliferating_Alpha-Other
ENSG00000276007:AC079414.3	sense_intronic	0.961703	0.496722	0.0375751	0.109871	Proliferating_Alpha-Other
ENSG00000268983:AC005253.2	antisense	0.961693	-3.30876	0.737497	0.819219	Proliferating_Alpha-Other
ENSG00000260589:STAM-AS1	antisense	0.961602	1.49917	0.0092186	0.0357878	Proliferating_Alpha-Other
ENSG00000145365:TIFA	protein_coding	0.960836	3.52849	4.86e-05	0.000409315	Proliferating_Alpha-Other
ENSG00000124067:SLC12A4	protein_coding	0.960524	2.96774	0.00039907	0.00255699	Proliferating_Alpha-Other
ENSG00000116667:C1orf21	protein_coding	0.959605	4.03801	1.92e-05	0.000180018	Proliferating_Alpha-Other
ENSG00000157833:GAREM2	protein_coding	0.959132	0.782689	0.0307686	0.093873	Proliferating_Alpha-Other
ENSG00000224531:SMIM13	protein_coding	0.958624	3.43165	9.23e-07	1.2e-05	Proliferating_Alpha-Other
ENSG00000205106:AC044839.1	lincRNA	0.957873	-1.34187	0.268137	0.457677	Proliferating_Alpha-Other
ENSG00000172731:LRRC20	protein_coding	0.954984	2.43872	0.000695452	0.00411006	Proliferating_Alpha-Other
ENSG00000274038:AC007014.2	sense_intronic	0.954359	-2.69866	0.556217	0.695818	Proliferating_Alpha-Other
ENSG00000249859:PVT1	lincRNA	0.954287	0.215983	0.149901	0.310941	Proliferating_Alpha-Other
ENSG00000184224:C11orf72	lincRNA	0.954236	-2.85918	0.561821	0.699061	Proliferating_Alpha-Other
ENSG00000080345:RIF1	protein_coding	0.954065	5.48854	3.89e-14	1.57e-12	Proliferating_Alpha-Other
ENSG00000255284:AP006621.3	lincRNA	0.952752	3.51711	3.68e-06	4.18e-05	Proliferating_Alpha-Other
ENSG00000174607:UGT8	protein_coding	0.952309	3.44812	3.11e-05	0.000275826	Proliferating_Alpha-Other
ENSG00000162571:TTLL10	protein_coding	0.951424	-0.755058	0.165798	0.334086	Proliferating_Alpha-Other
ENSG00000269113:TRABD2B	protein_coding	0.951242	-0.412097	0.208665	0.390414	Proliferating_Alpha-Other
ENSG00000188130:MAPK12	protein_coding	0.951068	3.1205	0.00018265	0.00131167	Proliferating_Alpha-Other
ENSG00000117115:PADI2	protein_coding	0.950714	-2.73837	0.581784	0.713423	Proliferating_Alpha-Other
ENSG00000153048:CARHSP1	protein_coding	0.95047	7.46863	2.32e-09	4.97e-08	Proliferating_Alpha-Other
ENSG00000108424:KPNB1	protein_coding	0.949561	7.01204	1.45e-15	6.79e-14	Proliferating_Alpha-Other
ENSG00000228221:LINC00578	lincRNA	0.949353	-2.76744	0.584628	0.715117	Proliferating_Alpha-Other
ENSG00000179958:DCTPP1	protein_coding	0.94915	6.09494	1.64e-06	2.04e-05	Proliferating_Alpha-Other
ENSG00000111728:ST8SIA1	protein_coding	0.94839	1.35331	0.0173885	0.0600401	Proliferating_Alpha-Other
ENSG00000128591:FLNC	protein_coding	0.948364	0.487626	0.140262	0.296308	Proliferating_Alpha-Other
ENSG00000021852:C8B	protein_coding	0.947796	-1.55402	0.408588	0.587238	Proliferating_Alpha-Other
ENSG00000110324:IL10RA	protein_coding	0.947551	1.63602	0.00931387	0.0361039	Proliferating_Alpha-Other
ENSG00000183196:CHST6	protein_coding	0.947378	-2.04502	0.420506	0.597051	Proliferating_Alpha-Other
ENSG00000138623:SEMA7A	protein_coding	0.947141	1.8873	0.0272215	0.0851529	Proliferating_Alpha-Other
ENSG00000031691:CENPQ	protein_coding	0.947098	3.68111	1.55e-06	1.92e-05	Proliferating_Alpha-Other
ENSG00000089558:KCNH4	protein_coding	0.946997	-2.94942	0.576273	0.709108	Proliferating_Alpha-Other
ENSG00000162621:LRRC53	protein_coding	0.946552	-2.94425	0.639458	0.75067	Proliferating_Alpha-Other
ENSG00000120664:SPART-AS1	antisense	0.946318	-0.984583	0.200958	0.380717	Proliferating_Alpha-Other
ENSG00000235501:AC105942.1	antisense	0.946028	2.06326	0.00259358	0.0126516	Proliferating_Alpha-Other
ENSG00000164344:KLKB1	protein_coding	0.945858	1.79383	0.0350916	0.1041	Proliferating_Alpha-Other
ENSG00000146013:GFRA3	protein_coding	0.944313	-2.6026	0.594621	0.720548	Proliferating_Alpha-Other
ENSG00000164684:ZNF704	protein_coding	0.944161	2.62102	0.0137452	0.0495973	Proliferating_Alpha-Other
ENSG00000171462:DLK2	protein_coding	0.943884	1.50412	0.0116257	0.0433207	Proliferating_Alpha-Other
ENSG00000253356:AC084024.3	antisense	0.942655	-3.02352	0.827306	0.884239	Proliferating_Alpha-Other
ENSG00000177842:ZNF620	protein_coding	0.94261	3.37926	7.38e-05	0.000592018	Proliferating_Alpha-Other
ENSG00000140470:ADAMTS17	protein_coding	0.942177	-1.15802	0.265323	0.454202	Proliferating_Alpha-Other
ENSG00000188368:PRR19	protein_coding	0.941783	-0.015232	0.0776628	0.192868	Proliferating_Alpha-Other
ENSG00000226508:LINC01918	lincRNA	0.94131	0.587792	0.0410186	0.1179	Proliferating_Alpha-Other
ENSG00000274849:AC023043.4	sense_intronic	0.940344	-2.6473	0.570596	0.705115	Proliferating_Alpha-Other
ENSG00000267890:AC010624.2	lincRNA	0.940176	-1.93034	0.348954	0.536393	Proliferating_Alpha-Other
ENSG00000146477:SLC22A3	protein_coding	0.939339	-0.151829	0.19275	0.370508	Proliferating_Alpha-Other
ENSG00000184207:PGP	protein_coding	0.939185	6.05057	3.86e-09	7.91e-08	Proliferating_Alpha-Other
ENSG00000155363:MOV10	protein_coding	0.939184	3.17779	3.68e-05	0.000320299	Proliferating_Alpha-Other
ENSG00000184154:LRTOMT	protein_coding	0.938475	3.23515	4.42e-05	0.000376703	Proliferating_Alpha-Other
ENSG00000285560:AC103739.3	antisense	0.938398	-2.57379	0.569251	0.704046	Proliferating_Alpha-Other
ENSG00000105894:PTN	protein_coding	0.936822	-0.452373	0.286603	0.476549	Proliferating_Alpha-Other
ENSG00000173456:RNF26	protein_coding	0.93618	4.45118	6.06e-08	1.01e-06	Proliferating_Alpha-Other
ENSG00000164053:ATRIP	protein_coding	0.935929	1.66045	0.00420269	0.0188703	Proliferating_Alpha-Other
ENSG00000136206:SPDYE1	protein_coding	0.93548	-2.24036	0.416355	0.593172	Proliferating_Alpha-Other
ENSG00000160072:ATAD3B	protein_coding	0.935212	3.17849	0.000107933	0.000829379	Proliferating_Alpha-Other
ENSG00000102383:ZDHHC15	protein_coding	0.935048	1.58973	0.0038999	0.0177578	Proliferating_Alpha-Other
ENSG00000182504:CEP97	protein_coding	0.934885	3.19131	7.13e-06	7.49e-05	Proliferating_Alpha-Other
ENSG00000244607:CCDC13	protein_coding	0.934432	0.349148	0.069673	0.177551	Proliferating_Alpha-Other
ENSG00000069424:KCNAB2	protein_coding	0.934375	1.95474	0.00314115	0.0148897	Proliferating_Alpha-Other
ENSG00000224122:POU6F2-AS1	antisense	0.932947	0.596056	0.0634509	0.165135	Proliferating_Alpha-Other
ENSG00000128050:PAICS	protein_coding	0.931351	5.80749	4.22e-10	1.01e-08	Proliferating_Alpha-Other
ENSG00000272851:AC096772.1	antisense	0.930224	-1.00954	0.213813	0.396511	Proliferating_Alpha-Other
ENSG00000163029:SMC6	protein_coding	0.930208	4.1003	8.97e-08	1.44e-06	Proliferating_Alpha-Other
ENSG00000236345:SCAT8	antisense	0.929717	-1.13682	0.316793	0.50676	Proliferating_Alpha-Other
ENSG00000158246:TENT5B	protein_coding	0.928358	0.938409	0.0238028	0.0767159	Proliferating_Alpha-Other
ENSG00000139350:NEDD1	protein_coding	0.927612	3.43237	1.67e-06	2.06e-05	Proliferating_Alpha-Other
ENSG00000251191:LINC00589	lincRNA	0.927219	-1.75196	0.410032	0.588197	Proliferating_Alpha-Other
ENSG00000224565:LINC01754	lincRNA	0.92601	-2.40805	0.632699	0.746354	Proliferating_Alpha-Other
ENSG00000110148:CCKBR	protein_coding	0.924894	1.71985	0.0197451	0.0662899	Proliferating_Alpha-Other
ENSG00000181781:ODF3L2	protein_coding	0.923082	-2.9268	0.615872	0.734406	Proliferating_Alpha-Other
ENSG00000226650:KIF4B	protein_coding	0.922228	-2.67421	0.563619	0.700215	Proliferating_Alpha-Other
ENSG00000228672:PROB1	protein_coding	0.921806	-0.598527	0.161095	0.327249	Proliferating_Alpha-Other
ENSG00000258099:ATXN2-AS	antisense	0.921589	-2.06132	0.421436	0.597801	Proliferating_Alpha-Other
ENSG00000118514:ALDH8A1	protein_coding	0.921168	-1.91851	0.439285	0.610832	Proliferating_Alpha-Other
ENSG00000272563:AC016745.2	lincRNA	0.920184	0.224108	0.0629035	0.164074	Proliferating_Alpha-Other
ENSG00000261235:AC092142.1	antisense	0.919964	-2.93089	0.664904	0.767365	Proliferating_Alpha-Other
ENSG00000119973:PRLHR	protein_coding	0.919908	1.91543	0.0308864	0.0941833	Proliferating_Alpha-Other
ENSG00000261798:AL033527.3	antisense	0.919177	-0.310531	0.128391	0.279039	Proliferating_Alpha-Other
ENSG00000152705:CATSPER3	protein_coding	0.918683	-0.913486	0.185069	0.360184	Proliferating_Alpha-Other
ENSG00000166402:TUB	protein_coding	0.917942	0.644837	0.0436885	0.123875	Proliferating_Alpha-Other
ENSG00000173040:EVC2	protein_coding	0.917674	-0.410338	0.176054	0.34807	Proliferating_Alpha-Other
ENSG00000116670:MAD2L2	protein_coding	0.917075	5.00893	1.03e-09	2.31e-08	Proliferating_Alpha-Other
ENSG00000185101:ANO9	protein_coding	0.917027	1.36642	0.0212204	0.0701403	Proliferating_Alpha-Other
ENSG00000102780:DGKH	protein_coding	0.916852	4.06404	4.86e-07	6.73e-06	Proliferating_Alpha-Other
ENSG00000197142:ACSL5	protein_coding	0.916345	1.32693	0.127807	0.278339	Proliferating_Alpha-Other
ENSG00000141560:FN3KRP	protein_coding	0.915804	4.36363	1.32e-09	2.93e-08	Proliferating_Alpha-Other
ENSG00000103494:RPGRIP1L	protein_coding	0.915497	2.83273	0.000116494	0.000885607	Proliferating_Alpha-Other
ENSG00000162929:KIAA1841	protein_coding	0.915021	2.93508	2.37e-05	0.000216716	Proliferating_Alpha-Other
ENSG00000038210:PI4K2B	protein_coding	0.913817	3.4044	1.29e-05	0.000126428	Proliferating_Alpha-Other
ENSG00000089820:ARHGAP4	protein_coding	0.913445	-0.215855	0.121666	0.269193	Proliferating_Alpha-Other
ENSG00000116497:S100PBP	protein_coding	0.911985	3.68905	3.08e-07	4.46e-06	Proliferating_Alpha-Other
ENSG00000092377:TBL1Y	protein_coding	0.911364	-0.768856	0.179584	0.35293	Proliferating_Alpha-Other
ENSG00000006625:GGCT	protein_coding	0.911167	6.05121	3.27e-08	5.69e-07	Proliferating_Alpha-Other
ENSG00000156504:FAM122B	protein_coding	0.91102	3.96344	6.6e-07	8.87e-06	Proliferating_Alpha-Other
ENSG00000282317:AL451007.2	lincRNA	0.909478	-3.04188	0.636992	0.748672	Proliferating_Alpha-Other
ENSG00000228939:AKT3-IT1	sense_intronic	0.90914	-0.408371	0.140512	0.29681	Proliferating_Alpha-Other
ENSG00000137962:ARHGAP29	protein_coding	0.907705	4.94011	0.000302448	0.00201887	Proliferating_Alpha-Other
ENSG00000174776:WDR49	protein_coding	0.907604	-2.65436	0.591475	0.718844	Proliferating_Alpha-Other
ENSG00000273373:AL355488.1	antisense	0.906674	1.12511	0.0202153	0.0674791	Proliferating_Alpha-Other
ENSG00000259736:CRTC3-AS1	antisense	0.906594	-1.36961	0.276877	0.467259	Proliferating_Alpha-Other
ENSG00000138031:ADCY3	protein_coding	0.906311	1.98102	0.0238461	0.0768125	Proliferating_Alpha-Other
ENSG00000143851:PTPN7	protein_coding	0.90593	-1.44981	0.359292	0.545782	Proliferating_Alpha-Other
ENSG00000196814:MVB12B	protein_coding	0.905462	0.493509	0.0547471	0.147654	Proliferating_Alpha-Other
ENSG00000276203:ANKRD20A3	protein_coding	0.904982	-0.289284	0.127978	0.278552	Proliferating_Alpha-Other
ENSG00000251298:AC093835.1	antisense	0.904629	-2.75486	0.590724	0.718494	Proliferating_Alpha-Other
ENSG00000249635:AC109361.1	antisense	0.904333	-1.49281	0.335476	0.524569	Proliferating_Alpha-Other
ENSG00000112232:KHDRBS2	protein_coding	0.903056	-2.17677	0.458561	0.625513	Proliferating_Alpha-Other
ENSG00000174529:TMEM81	protein_coding	0.902636	-0.434318	0.15837	0.323477	Proliferating_Alpha-Other
ENSG00000228624:HDAC2-AS2	antisense	0.902435	-1.28695	0.28431	0.474305	Proliferating_Alpha-Other
ENSG00000135638:EMX1	protein_coding	0.901453	-2.87818	0.590354	0.718268	Proliferating_Alpha-Other
ENSG00000230432:AC114803.1	antisense	0.90128	-1.79132	0.493159	0.650646	Proliferating_Alpha-Other
ENSG00000011485:PPP5C	protein_coding	0.90099	4.68604	4.38e-10	1.04e-08	Proliferating_Alpha-Other
ENSG00000275485:AL512652.1	sense_intronic	0.900492	-2.81074	0.597775	0.722802	Proliferating_Alpha-Other
ENSG00000139835:GRTP1	protein_coding	0.898987	1.14418	0.105229	0.241553	Proliferating_Alpha-Other
ENSG00000186532:SMYD4	protein_coding	0.898765	2.96597	3.54e-05	0.000309348	Proliferating_Alpha-Other
ENSG00000093000:NUP50	protein_coding	0.898757	4.58036	1.69e-10	4.3e-09	Proliferating_Alpha-Other
ENSG00000165948:IFI27L1	protein_coding	0.89845	5.99122	5.19e-05	0.000433739	Proliferating_Alpha-Other
ENSG00000248309:MEF2C-AS1	antisense	0.898422	-2.5947	0.579769	0.712224	Proliferating_Alpha-Other
ENSG00000260853:AC109460.2	antisense	0.898335	-1.17983	0.27249	0.462346	Proliferating_Alpha-Other
ENSG00000143942:CHAC2	protein_coding	0.898299	3.79094	0.000445765	0.00281017	Proliferating_Alpha-Other
ENSG00000214300:SPDYE3	protein_coding	0.897734	-1.67636	0.383119	0.565966	Proliferating_Alpha-Other
ENSG00000168476:REEP4	protein_coding	0.897155	5.06163	0.000107915	0.000829379	Proliferating_Alpha-Other
ENSG00000247416:AP000802.1	antisense	0.897154	-0.389474	0.150866	0.312361	Proliferating_Alpha-Other
ENSG00000260750:AC092720.1	lincRNA	0.896888	-1.59701	0.347313	0.534997	Proliferating_Alpha-Other
ENSG00000160753:RUSC1	protein_coding	0.896148	4.78399	7.93e-10	1.81e-08	Proliferating_Alpha-Other
ENSG00000157617:C2CD2	protein_coding	0.895644	2.15033	0.0133915	0.0486271	Proliferating_Alpha-Other
ENSG00000161547:SRSF2	protein_coding	0.895541	6.98304	2.48e-08	4.42e-07	Proliferating_Alpha-Other
ENSG00000271009:AC116667.1	lincRNA	0.894013	-0.836386	0.219074	0.403048	Proliferating_Alpha-Other
ENSG00000126016:AMOT	protein_coding	0.893634	1.94882	0.00424947	0.0190186	Proliferating_Alpha-Other
ENSG00000166509:CLEC3A	protein_coding	0.893001	-3.33318	0.737995	0.81944	Proliferating_Alpha-Other
ENSG00000184371:CSF1	protein_coding	0.892698	2.43443	0.0316495	0.0959742	Proliferating_Alpha-Other
ENSG00000226312:CFLAR-AS1	antisense	0.891737	-1.45159	0.354694	0.541776	Proliferating_Alpha-Other
ENSG00000135314:KHDC1	protein_coding	0.891425	2.3964	0.00058763	0.00355469	Proliferating_Alpha-Other
ENSG00000175352:NRIP3	protein_coding	0.890484	-0.0447183	0.160632	0.326647	Proliferating_Alpha-Other
ENSG00000128596:CCDC136	protein_coding	0.890289	-0.317216	0.140761	0.297255	Proliferating_Alpha-Other
ENSG00000106628:POLD2	protein_coding	0.889388	6.37501	1.18e-11	3.63e-10	Proliferating_Alpha-Other
ENSG00000148488:ST8SIA6	protein_coding	0.888847	-2.76199	0.736205	0.818488	Proliferating_Alpha-Other
ENSG00000164976:MYORG	protein_coding	0.887382	1.80809	0.0102812	0.0390605	Proliferating_Alpha-Other
ENSG00000170289:CNGB3	protein_coding	0.886215	-2.85529	0.629144	0.743804	Proliferating_Alpha-Other
ENSG00000125835:SNRPB	protein_coding	0.886183	7.78944	1.01e-11	3.16e-10	Proliferating_Alpha-Other
ENSG00000272417:AC034229.4	lincRNA	0.886074	-2.80943	0.57848	0.711078	Proliferating_Alpha-Other
ENSG00000148308:GTF3C5	protein_coding	0.885754	4.25671	7.67e-08	1.25e-06	Proliferating_Alpha-Other
ENSG00000259757:AC091891.1	lincRNA	0.885367	-1.90289	0.451203	0.619726	Proliferating_Alpha-Other
ENSG00000275191:AC007497.1	sense_intronic	0.884983	-2.77267	0.58038	0.712543	Proliferating_Alpha-Other
ENSG00000103067:ESRP2	protein_coding	0.884902	1.89673	0.00570312	0.0242664	Proliferating_Alpha-Other
ENSG00000261386:AC027682.4	lincRNA	0.883993	-1.02555	0.253604	0.441368	Proliferating_Alpha-Other
ENSG00000140323:DISP2	protein_coding	0.882192	2.53237	0.00478499	0.0210069	Proliferating_Alpha-Other
ENSG00000262079:AC007638.1	lincRNA	0.882192	-1.45365	0.388598	0.569878	Proliferating_Alpha-Other
ENSG00000163964:PIGX	protein_coding	0.882089	5.69925	7.1e-11	1.94e-09	Proliferating_Alpha-Other
ENSG00000100401:RANGAP1	protein_coding	0.880834	4.91375	4.92e-09	9.91e-08	Proliferating_Alpha-Other
ENSG00000116254:CHD5	protein_coding	0.880568	2.07057	0.0203094	0.0677239	Proliferating_Alpha-Other
ENSG00000270894:AC015849.4	sense_overlapping	0.88002	0.189071	0.092677	0.219809	Proliferating_Alpha-Other
ENSG00000258317:AC034102.6	antisense	0.879754	-2.67582	0.589312	0.717765	Proliferating_Alpha-Other
ENSG00000249021:AC008549.2	lincRNA	0.879194	-0.66645	0.18147	0.355389	Proliferating_Alpha-Other
ENSG00000130045:NXNL2	protein_coding	0.879122	-1.65988	0.399211	0.579506	Proliferating_Alpha-Other
ENSG00000135127:BICDL1	protein_coding	0.878547	3.24891	8.22e-05	0.000650862	Proliferating_Alpha-Other
ENSG00000272609:AC016252.1	antisense	0.87811	-2.05226	0.447237	0.616478	Proliferating_Alpha-Other
ENSG00000228033:AC010967.1	lincRNA	0.878045	-1.66373	0.383299	0.565966	Proliferating_Alpha-Other
ENSG00000259804:AC027682.1	antisense	0.87769	-0.662413	0.168993	0.338694	Proliferating_Alpha-Other
ENSG00000171700:RGS19	protein_coding	0.877637	2.51369	0.00215845	0.0108514	Proliferating_Alpha-Other
ENSG00000223979:SMCR2	lincRNA	0.877401	-2.06034	0.469819	0.634176	Proliferating_Alpha-Other
ENSG00000003249:DBNDD1	protein_coding	0.877394	3.05633	0.000946168	0.00537076	Proliferating_Alpha-Other
ENSG00000184635:ZNF93	protein_coding	0.877367	2.94686	8.89e-05	0.000698759	Proliferating_Alpha-Other
ENSG00000227868:TEX46	protein_coding	0.876838	-2.60108	0.580399	0.712543	Proliferating_Alpha-Other
ENSG00000163655:GMPS	protein_coding	0.876712	5.37585	3.02e-09	6.35e-08	Proliferating_Alpha-Other
ENSG00000235445:AC016027.3	sense_intronic	0.876506	-2.75181	0.594476	0.720541	Proliferating_Alpha-Other
ENSG00000250930:LNX1-AS1	antisense	0.876392	-2.90483	0.635465	0.747664	Proliferating_Alpha-Other
ENSG00000198824:CHAMP1	protein_coding	0.876289	3.72903	7.44e-06	7.78e-05	Proliferating_Alpha-Other
ENSG00000237461:AL359710.1	lincRNA	0.875928	-2.20952	0.447309	0.616478	Proliferating_Alpha-Other
ENSG00000212124:TAS2R19	protein_coding	0.875561	-2.50366	0.580824	0.71284	Proliferating_Alpha-Other
ENSG00000132383:RPA1	protein_coding	0.875398	4.30764	2.71e-08	4.8e-07	Proliferating_Alpha-Other
ENSG00000147874:HAUS6	protein_coding	0.875333	3.89277	3.92e-07	5.56e-06	Proliferating_Alpha-Other
ENSG00000263731:AC145207.5	lincRNA	0.87438	0.640702	0.0444981	0.125677	Proliferating_Alpha-Other
ENSG00000260593:AC009097.2	antisense	0.874291	-1.64054	0.371473	0.555836	Proliferating_Alpha-Other
ENSG00000270607:AC009549.1	lincRNA	0.873474	0.735161	0.0626435	0.163495	Proliferating_Alpha-Other
ENSG00000255159:AC026894.1	antisense	0.873169	-2.96397	0.672736	0.773268	Proliferating_Alpha-Other
ENSG00000206337:HCP5	sense_overlapping	0.872714	2.35941	0.00674421	0.0277752	Proliferating_Alpha-Other
ENSG00000260095:AC106820.3	antisense	0.872488	-1.38981	0.321696	0.511433	Proliferating_Alpha-Other
ENSG00000189306:RRP7A	protein_coding	0.872321	5.43774	2.33e-06	2.79e-05	Proliferating_Alpha-Other
ENSG00000254162:AC009812.3	lincRNA	0.872065	-2.13261	0.447139	0.616478	Proliferating_Alpha-Other
ENSG00000272627:AC016542.1	sense_intronic	0.871997	-2.49543	0.576319	0.709128	Proliferating_Alpha-Other
ENSG00000108515:ENO3	protein_coding	0.871541	0.902248	0.0258514	0.0818923	Proliferating_Alpha-Other
ENSG00000162614:NEXN	protein_coding	0.870519	2.11602	0.059468	0.156962	Proliferating_Alpha-Other
ENSG00000144231:POLR2D	protein_coding	0.870124	4.29153	5.45e-08	9.13e-07	Proliferating_Alpha-Other
ENSG00000254966:AC103974.1	antisense	0.870001	-3.20713	0.692903	0.787471	Proliferating_Alpha-Other
ENSG00000112576:CCND3	protein_coding	0.869823	5.6023	5.62e-05	0.000465221	Proliferating_Alpha-Other
ENSG00000213066:FGFR1OP	protein_coding	0.869444	3.29162	1.23e-05	0.000121448	Proliferating_Alpha-Other
ENSG00000104756:KCTD9	protein_coding	0.866526	3.72282	2.05e-06	2.49e-05	Proliferating_Alpha-Other
ENSG00000239482:AC112487.1	lincRNA	0.866327	-2.24499	0.458381	0.625513	Proliferating_Alpha-Other
ENSG00000239921:LINC01471	lincRNA	0.865971	-1.53009	0.388841	0.570055	Proliferating_Alpha-Other
ENSG00000101463:SYNDIG1	protein_coding	0.865929	2.67252	0.0151296	0.0536403	Proliferating_Alpha-Other
ENSG00000231607:DLEU2	antisense	0.865403	4.08973	5.87e-05	0.000483627	Proliferating_Alpha-Other
ENSG00000258593:AL583810.1	lincRNA	0.865255	0.121625	0.0917605	0.218143	Proliferating_Alpha-Other
[truncated: 20,300 more rows]

## Sheet: Beta
Differential expression analysis by edgeR (Beta vs all other cell types)
GeneID	BioType	logFC_edgeR	avg_logCPM_edgeR	PValue_edgeR	FDR_edgeR	Comparison
ENSG00000121351:IAPP	protein_coding	7.24991	12.0112	2.49e-77	2.67e-75	Beta-Other
ENSG00000254647:INS	protein_coding	6.98575	17.4439	3.58e-114	2.08e-111	Beta-Other
ENSG00000156564:LRFN2	protein_coding	6.8715	2.97155	7.4e-297	1.72e-292	Beta-Other
ENSG00000138083:SIX3	protein_coding	6.81572	4.76211	1.38e-102	4.23e-100	Beta-Other
ENSG00000182759:MAFA	protein_coding	6.55016	6.80748	3.75e-67	2.46e-65	Beta-Other
ENSG00000265179:AP000894.2	processed_transcript	6.51335	3.23511	4.7e-156	9.11e-153	Beta-Other
ENSG00000236502:SIX3-AS1	lincRNA	6.38933	3.87106	5.32e-74	5.05e-72	Beta-Other
ENSG00000251504:LINC01099	lincRNA	6.35087	2.63662	3.03e-109	1.28e-106	Beta-Other
ENSG00000236075:AL359475.1	sense_intronic	6.26182	-1.11343	2.69e-65	1.64e-63	Beta-Other
ENSG00000198739:LRRTM3	protein_coding	6.23137	3.69382	8.78e-135	7.86e-132	Beta-Other
ENSG00000141433:ADCYAP1	protein_coding	6.19674	6.69524	1.41e-118	8.87e-116	Beta-Other
ENSG00000185559:DLK1	protein_coding	6.1689	8.32972	2.76e-54	1.05e-52	Beta-Other
ENSG00000010282:HHATL	protein_coding	6.13885	3.1141	1.7e-86	2.83e-84	Beta-Other
ENSG00000226454:AL033380.1	processed_transcript	6.12566	0.680921	4.8e-90	9.23e-88	Beta-Other
ENSG00000151834:GABRA2	protein_coding	6.08096	0.824875	1.89e-128	1.42e-125	Beta-Other
ENSG00000184221:OLIG1	protein_coding	6.02808	1.761	2.6e-109	1.12e-106	Beta-Other
ENSG00000238034:AL109807.1	lincRNA	6.02076	0.794451	5.1e-25	4.8e-24	Beta-Other
ENSG00000151789:ZNF385D	protein_coding	5.94992	4.03299	7.63e-266	8.87e-262	Beta-Other
ENSG00000230387:AL118508.1	lincRNA	5.9487	2.56152	1.74e-73	1.61e-71	Beta-Other
ENSG00000075035:WSCD2	protein_coding	5.91132	3.03685	1.44e-65	8.91e-64	Beta-Other
ENSG00000089169:RPH3A	protein_coding	5.83521	0.206166	2.17e-25	2.08e-24	Beta-Other
ENSG00000163581:SLC2A2	protein_coding	5.82832	1.89791	2.26e-78	2.58e-76	Beta-Other
ENSG00000225156:AC012354.1	lincRNA	5.80938	0.830679	5.43e-54	2.02e-52	Beta-Other
ENSG00000259439:LINC01833	lincRNA	5.80743	0.497195	3.04e-44	7.17e-43	Beta-Other
ENSG00000261350:AC018558.2	lincRNA	5.71962	-1.34505	3.77e-32	5.05e-31	Beta-Other
ENSG00000187634:SAMD11	protein_coding	5.68958	7.02994	2.23e-220	1.73e-216	Beta-Other
ENSG00000084453:SLCO1A2	protein_coding	5.63798	0.711451	5.71e-63	3.11e-61	Beta-Other
ENSG00000251416:AC103879.1	lincRNA	5.59548	-1.35775	5.2e-23	4.41e-22	Beta-Other
ENSG00000187664:HAPLN4	protein_coding	5.57399	1.2978	8.85e-102	2.68e-99	Beta-Other
ENSG00000136541:ERMN	protein_coding	5.54482	0.744415	3.12e-68	2.16e-66	Beta-Other
ENSG00000184459:BPIFC	protein_coding	5.47871	0.677004	3.04e-49	9.05e-48	Beta-Other
ENSG00000177468:OLIG3	protein_coding	5.4459	-0.337168	2.94e-24	2.66e-23	Beta-Other
ENSG00000162949:CAPN13	protein_coding	5.37839	3.79935	2.15e-100	6.24e-98	Beta-Other
ENSG00000113396:SLC27A6	protein_coding	5.34287	0.809903	5.49e-82	7.47e-80	Beta-Other
ENSG00000100253:MIOX	protein_coding	5.34194	1.75526	9.07e-38	1.6e-36	Beta-Other
ENSG00000110448:CD5	protein_coding	5.30846	2.49643	4.96e-81	6.31e-79	Beta-Other
ENSG00000277749:AC023300.2	antisense	5.30159	0.199914	4.22e-56	1.72e-54	Beta-Other
ENSG00000145888:GLRA1	protein_coding	5.27387	1.77441	1.03e-76	1.07e-74	Beta-Other
ENSG00000204092:LINC00951	lincRNA	5.14569	0.22639	7e-71	5.69e-69	Beta-Other
ENSG00000232192:KIF26B-AS1	antisense	5.1398	-1.09957	1.3e-62	6.98e-61	Beta-Other
ENSG00000125492:BARHL1	protein_coding	5.06555	-1.16846	4.72e-23	4e-22	Beta-Other
ENSG00000227757:AP000282.1	antisense	5.02059	-3.43061	1.86e-10	7.1e-10	Beta-Other
ENSG00000254938:AP002833.1	lincRNA	5.01976	0.0653409	2.57e-34	3.82e-33	Beta-Other
ENSG00000254126:CD8B2	protein_coding	5.01784	0.56704	1.08e-21	8.58e-21	Beta-Other
ENSG00000254226:LINC01933	lincRNA	4.96208	1.76848	4.02e-114	2.28e-111	Beta-Other
ENSG00000149527:PLCH2	protein_coding	4.9569	2.34445	4.82e-66	3.04e-64	Beta-Other
ENSG00000122852:SFTPA1	protein_coding	4.93694	1.63585	2.59e-88	4.68e-86	Beta-Other
ENSG00000249926:AC117500.1	lincRNA	4.91401	-1.68712	2.06e-31	2.66e-30	Beta-Other
ENSG00000149571:KIRREL3	protein_coding	4.91333	1.18121	1.81e-63	1.02e-61	Beta-Other
ENSG00000187848:P2RX2	protein_coding	4.90002	-0.579796	2.75e-18	1.79e-17	Beta-Other
ENSG00000260878:AC104072.1	sense_overlapping	4.8189	-3.05155	3.36e-15	1.79e-14	Beta-Other
ENSG00000227338:AL139280.1	lincRNA	4.76233	-2.3859	1.26e-07	3.71e-07	Beta-Other
ENSG00000130287:NCAN	protein_coding	4.71229	-3.06971	9.57e-09	3.14e-08	Beta-Other
ENSG00000204091:TDRG1	antisense	4.70074	-2.19351	3.7e-32	4.96e-31	Beta-Other
ENSG00000240801:AC132217.1	3prime_overlapping_ncRNA	4.69337	-1.95868	3.01e-31	3.86e-30	Beta-Other
ENSG00000175262:C1orf127	protein_coding	4.6791	4.78207	4.54e-52	1.54e-50	Beta-Other
ENSG00000128040:SPINK2	protein_coding	4.62385	2.80123	1.14e-76	1.18e-74	Beta-Other
ENSG00000254620:AL050327.1	lincRNA	4.61904	-2.84952	1.04e-08	3.4e-08	Beta-Other
ENSG00000272798:AL008721.1	lincRNA	4.59975	-1.22579	2.4e-51	7.89e-50	Beta-Other
ENSG00000248703:LINC02415	lincRNA	4.59257	-2.18044	2.82e-05	6.54e-05	Beta-Other
ENSG00000077327:SPAG6	protein_coding	4.56134	1.83978	4.24e-123	2.82e-120	Beta-Other
ENSG00000247381:PLUT	lincRNA	4.5	0.664786	1.15e-21	9.12e-21	Beta-Other
ENSG00000182747:SLC35D3	protein_coding	4.46594	1.19323	6.54e-52	2.22e-50	Beta-Other
ENSG00000104722:NEFM	protein_coding	4.46439	4.3483	2.61e-45	6.53e-44	Beta-Other
ENSG00000178919:FOXE1	protein_coding	4.42307	-1.01593	6.38e-29	7.27e-28	Beta-Other
ENSG00000260857:AC018558.1	lincRNA	4.41679	-2.58264	2.03e-10	7.71e-10	Beta-Other
ENSG00000212900:KRTAP3-2	protein_coding	4.4131	-2.63453	0.00980822	0.0160335	Beta-Other
ENSG00000070985:TRPM5	protein_coding	4.38143	0.655743	2.03e-22	1.67e-21	Beta-Other
ENSG00000126733:DACH2	protein_coding	4.38079	2.73203	1.01e-142	1.23e-139	Beta-Other
ENSG00000187922:LCN10	protein_coding	4.37195	0.279318	5.27e-59	2.47e-57	Beta-Other
ENSG00000106236:NPTX2	protein_coding	4.37163	7.27062	6.66e-78	7.34e-76	Beta-Other
ENSG00000135406:PRPH	protein_coding	4.36581	2.60581	1.77e-55	7.04e-54	Beta-Other
ENSG00000185904:LINC00839	lincRNA	4.32889	2.27735	6.2e-68	4.23e-66	Beta-Other
ENSG00000256008:AC125616.1	antisense	4.32757	-1.51491	3.9e-53	1.4e-51	Beta-Other
ENSG00000154645:CHODL	protein_coding	4.3258	1.5766	4.97e-31	6.29e-30	Beta-Other
ENSG00000170577:SIX2	protein_coding	4.27056	2.60965	2.13e-91	4.5e-89	Beta-Other
ENSG00000261713:SSTR5-AS1	processed_transcript	4.2591	3.8057	4.85e-89	9.03e-87	Beta-Other
ENSG00000027644:INSRR	protein_coding	4.24551	-2.33819	4.09e-14	2.02e-13	Beta-Other
ENSG00000165072:MAMDC2	protein_coding	4.23989	0.311388	3.86e-42	8.32e-41	Beta-Other
ENSG00000231171:LINC01098	lincRNA	4.23832	-3.31555	3.84e-10	1.42e-09	Beta-Other
ENSG00000144868:TMEM108	protein_coding	4.22169	2.00923	1.23e-124	8.39e-122	Beta-Other
ENSG00000124302:CHST8	protein_coding	4.21181	3.1799	9.15e-57	3.86e-55	Beta-Other
ENSG00000114757:PEX5L	protein_coding	4.2035	0.536809	1.7e-25	1.64e-24	Beta-Other
ENSG00000136943:CTSV	protein_coding	4.16641	4.0481	3.33e-30	4.05e-29	Beta-Other
ENSG00000149654:CDH22	protein_coding	4.1423	3.69505	2.66e-52	9.12e-51	Beta-Other
ENSG00000128253:RFPL2	protein_coding	4.12184	-0.752694	4.07e-34	5.98e-33	Beta-Other
ENSG00000144847:IGSF11	protein_coding	4.11107	1.30081	2.46e-68	1.72e-66	Beta-Other
ENSG00000147145:LPAR4	protein_coding	4.10506	-1.3553	6.63e-27	6.87e-26	Beta-Other
ENSG00000159450:TCHH	protein_coding	4.09357	-0.291614	1.78e-40	3.57e-39	Beta-Other
ENSG00000259554:AC084882.1	sense_intronic	4.08637	-2.49809	6.85e-35	1.04e-33	Beta-Other
ENSG00000277586:NEFL	protein_coding	4.08536	-0.926603	4.6e-16	2.59e-15	Beta-Other
ENSG00000074317:SNCB	protein_coding	4.07199	3.48345	1e-107	3.83e-105	Beta-Other
ENSG00000184471:C1QTNF8	protein_coding	4.06636	-2.24899	3.71e-19	2.53e-18	Beta-Other
ENSG00000165061:ZMAT4	protein_coding	4.0662	-0.301291	1.34e-25	1.29e-24	Beta-Other
ENSG00000156687:UNC5D	protein_coding	4.06057	1.59871	3.69e-47	1e-45	Beta-Other
ENSG00000225299:AL139240.1	antisense	4.03439	-3.51508	3.8e-11	1.53e-10	Beta-Other
ENSG00000083454:P2RX5	protein_coding	4.03344	-0.0827437	2.05e-41	4.23e-40	Beta-Other
ENSG00000152936:LMNTD1	protein_coding	4.03267	-0.186	4.39e-70	3.39e-68	Beta-Other
ENSG00000215644:GCGR	protein_coding	4.02649	3.37649	1.43e-97	3.78e-95	Beta-Other
ENSG00000148826:NKX6-2	protein_coding	4.00927	-0.298168	1.29e-12	5.76e-12	Beta-Other
ENSG00000226953:NCKAP5-AS2	antisense	4.00652	-0.377063	2.35e-29	2.74e-28	Beta-Other
ENSG00000251173:UCHL1-AS1	antisense	4.0032	-2.15779	4.52e-20	3.26e-19	Beta-Other
ENSG00000204624:DISP3	protein_coding	4.00153	2.30599	5.47e-56	2.21e-54	Beta-Other
ENSG00000196092:PAX5	protein_coding	4.00145	-2.09593	3.28e-12	1.43e-11	Beta-Other
ENSG00000231290:APCDD1L-DT	processed_transcript	3.98338	4.87182	2.02e-56	8.47e-55	Beta-Other
ENSG00000102048:ASB9	protein_coding	3.97936	3.59929	8.77e-51	2.8e-49	Beta-Other
ENSG00000183230:CTNNA3	protein_coding	3.95411	-0.956746	3.41e-35	5.27e-34	Beta-Other
ENSG00000169851:PCDH7	protein_coding	3.95048	3.4097	9.54e-45	2.31e-43	Beta-Other
ENSG00000223914:LINC02471	lincRNA	3.94887	-1.89841	4.06e-28	4.45e-27	Beta-Other
ENSG00000224318:CHL1-AS2	processed_transcript	3.93978	0.00837101	2.33e-24	2.12e-23	Beta-Other
ENSG00000248749:AC104063.1	lincRNA	3.93641	0.310548	7e-109	2.86e-106	Beta-Other
ENSG00000240687:AC082651.1	lincRNA	3.93311	-1.66895	1.48e-37	2.58e-36	Beta-Other
ENSG00000214548:MEG3	lincRNA	3.90493	8.87951	7.75e-60	3.77e-58	Beta-Other
ENSG00000143333:RGS16	protein_coding	3.90326	5.12503	3.57e-60	1.77e-58	Beta-Other
ENSG00000091831:ESR1	protein_coding	3.89281	2.45281	9.71e-72	8.43e-70	Beta-Other
ENSG00000230061:TRPM2-AS	antisense	3.8828	-0.548866	2.4e-35	3.75e-34	Beta-Other
ENSG00000181218:HIST3H2A	protein_coding	3.88118	4.43851	5.78e-70	4.43e-68	Beta-Other
ENSG00000152578:GRIA4	protein_coding	3.87817	3.0777	7.39e-60	3.61e-58	Beta-Other
ENSG00000180176:TH	protein_coding	3.87381	-0.864609	3.71e-33	5.25e-32	Beta-Other
ENSG00000112164:GLP1R	protein_coding	3.86463	4.06427	3.64e-65	2.19e-63	Beta-Other
ENSG00000272163:AF106564.1	antisense	3.85705	2.11065	1.8e-75	1.81e-73	Beta-Other
ENSG00000165621:OXGR1	protein_coding	3.83836	0.0225368	2.85e-36	4.68e-35	Beta-Other
ENSG00000168032:ENTPD3	protein_coding	3.83784	4.33611	3.12e-68	2.16e-66	Beta-Other
ENSG00000259234:ANKRD34C-AS1	lincRNA	3.82121	1.4892	2.94e-76	3e-74	Beta-Other
ENSG00000167281:RBFOX3	protein_coding	3.81894	2.76304	2.14e-33	3.06e-32	Beta-Other
ENSG00000204711:C9orf135	protein_coding	3.80891	3.6785	2.11e-31	2.73e-30	Beta-Other
ENSG00000075043:KCNQ2	protein_coding	3.78836	3.36751	1.31e-63	7.43e-62	Beta-Other
ENSG00000214999:AC129492.2	antisense	3.78185	-3.67582	1.67e-08	5.34e-08	Beta-Other
ENSG00000162951:LRRTM1	protein_coding	3.78058	-0.389801	2.72e-33	3.85e-32	Beta-Other
ENSG00000083067:TRPM3	protein_coding	3.77325	3.23125	1.77e-79	2.16e-77	Beta-Other
ENSG00000279082:LINC01727	lincRNA	3.77179	-2.89322	1.17e-12	5.26e-12	Beta-Other
ENSG00000235711:ANKRD34C	protein_coding	3.76577	0.535689	6.02e-54	2.24e-52	Beta-Other
ENSG00000225127:LINC00237	lincRNA	3.7545	-3.19563	3.65e-16	2.07e-15	Beta-Other
ENSG00000196358:NTNG2	protein_coding	3.74976	2.37964	2.44e-108	9.61e-106	Beta-Other
ENSG00000248859:LINC01574	lincRNA	3.74711	2.97468	1.79e-51	5.92e-50	Beta-Other
ENSG00000185915:KLHL34	protein_coding	3.73548	0.142082	3.46e-46	9.01e-45	Beta-Other
ENSG00000100191:SLC5A4	protein_coding	3.7265	-1.51043	4.32e-26	4.27e-25	Beta-Other
ENSG00000150625:GPM6A	protein_coding	3.72033	3.47666	1.07e-43	2.49e-42	Beta-Other
ENSG00000222033:LINC01124	lincRNA	3.71939	-1.60423	3.14e-41	6.43e-40	Beta-Other
ENSG00000233215:LINC01687	lincRNA	3.71741	-3.11151	2.86e-06	7.37e-06	Beta-Other
ENSG00000264589:MAPT-AS1	antisense	3.71517	-2.58466	4.72e-16	2.66e-15	Beta-Other
ENSG00000180875:GREM2	protein_coding	3.70006	2.15656	5.25e-32	6.98e-31	Beta-Other
ENSG00000216921:AC131097.2	protein_coding	3.69877	-3.57549	1.41e-05	3.37e-05	Beta-Other
ENSG00000171396:KRTAP4-4	protein_coding	3.69037	-3.6399	0.00173069	0.00317843	Beta-Other
ENSG00000250971:AC110772.2	lincRNA	3.68813	-2.52119	8.39e-16	4.64e-15	Beta-Other
ENSG00000256574:OR13A1	protein_coding	3.68592	-2.59929	4.7e-18	3.01e-17	Beta-Other
ENSG00000138796:HADH	protein_coding	3.68244	7.90676	8.4e-84	1.24e-81	Beta-Other
ENSG00000171724:VAT1L	protein_coding	3.67877	2.75204	3.45e-54	1.3e-52	Beta-Other
ENSG00000163273:NPPC	protein_coding	3.67872	0.621411	3.53e-22	2.87e-21	Beta-Other
ENSG00000184350:MRGPRE	protein_coding	3.67385	0.306349	1.48e-21	1.16e-20	Beta-Other
ENSG00000157766:ACAN	protein_coding	3.65518	-2.92736	0.000547535	0.00107916	Beta-Other
ENSG00000251185:AC025244.1	lincRNA	3.65252	-2.57167	4.58e-09	1.55e-08	Beta-Other
ENSG00000204335:SP5	protein_coding	3.64038	-0.127812	9.89e-30	1.18e-28	Beta-Other
ENSG00000157087:ATP2B2	protein_coding	3.62154	-2.70898	1.84e-08	5.87e-08	Beta-Other
ENSG00000251381:LINC00958	lincRNA	3.6137	-0.0722696	2.18e-26	2.19e-25	Beta-Other
ENSG00000230098:TCERG1L-AS1	antisense	3.613	-0.901761	4.8e-26	4.74e-25	Beta-Other
ENSG00000224764:AL353768.1	antisense	3.60082	-0.693409	2.27e-24	2.07e-23	Beta-Other
ENSG00000139515:PDX1	protein_coding	3.59694	5.72132	1.95e-72	1.73e-70	Beta-Other
ENSG00000175175:PPM1E	protein_coding	3.59361	2.50052	1.24e-155	2.22e-152	Beta-Other
ENSG00000186868:MAPT	protein_coding	3.59041	3.90113	6.72e-67	4.36e-65	Beta-Other
ENSG00000099869:IGF2-AS	antisense	3.58861	-1.98768	2.52e-40	5e-39	Beta-Other
ENSG00000183638:RP1L1	protein_coding	3.58833	-1.3911	3.05e-09	1.05e-08	Beta-Other
ENSG00000171126:KCNG3	protein_coding	3.58096	1.98791	2.88e-84	4.31e-82	Beta-Other
ENSG00000134121:CHL1	protein_coding	3.57949	2.91068	1.17e-35	1.86e-34	Beta-Other
ENSG00000180549:FUT7	protein_coding	3.57363	-2.09137	2.26e-20	1.65e-19	Beta-Other
ENSG00000168913:ENHO	protein_coding	3.55351	1.97877	3.29e-46	8.56e-45	Beta-Other
ENSG00000176769:TCERG1L	protein_coding	3.54727	2.78788	8.43e-36	1.35e-34	Beta-Other
ENSG00000283183:AC116565.1	lincRNA	3.54003	0.83607	1.26e-20	9.4e-20	Beta-Other
ENSG00000263745:AP005230.1	lincRNA	3.53875	-2.09524	8.31e-09	2.74e-08	Beta-Other
ENSG00000235806:AF241728.1	lincRNA	3.53707	-3.30524	4.31e-06	1.09e-05	Beta-Other
ENSG00000129757:CDKN1C	protein_coding	3.53483	8.8972	1.31e-70	1.05e-68	Beta-Other
ENSG00000267872:AC073539.1	lincRNA	3.53481	-3.46867	2.91e-07	8.27e-07	Beta-Other
ENSG00000155886:SLC24A2	protein_coding	3.53343	-1.06893	2.97e-10	1.11e-09	Beta-Other
ENSG00000284779:IGF2	protein_coding	3.53167	0.750714	1.27e-21	1e-20	Beta-Other
ENSG00000014257:ACPP	protein_coding	3.52469	2.50548	2.9e-16	1.66e-15	Beta-Other
ENSG00000226416:MRPL23-AS1	antisense	3.52118	-0.518717	6.7e-30	8.06e-29	Beta-Other
ENSG00000273238:TMEM271	protein_coding	3.5165	2.09001	1.72e-18	1.13e-17	Beta-Other
ENSG00000258334:AC125611.4	antisense	3.5164	-1.4863	2.91e-34	4.3e-33	Beta-Other
ENSG00000230223:ATXN8OS	antisense	3.50746	-1.20205	2.36e-14	1.18e-13	Beta-Other
ENSG00000166426:CRABP1	protein_coding	3.50146	-1.29602	8.99e-06	2.2e-05	Beta-Other
ENSG00000167858:TEKT1	protein_coding	3.50056	-1.19396	2.14e-12	9.44e-12	Beta-Other
ENSG00000184611:KCNH7	protein_coding	3.49204	-0.446062	1.23e-37	2.14e-36	Beta-Other
ENSG00000233451:AL513128.1	sense_overlapping	3.47045	-1.9725	2.28e-33	3.25e-32	Beta-Other
ENSG00000223764:LINC02593	lincRNA	3.46403	0.865313	2.98e-56	1.24e-54	Beta-Other
ENSG00000230489:VAV3-AS1	antisense	3.46211	-3.52946	3.08e-07	8.72e-07	Beta-Other
ENSG00000255571:MIR9-3HG	lincRNA	3.45248	-0.239812	4e-46	1.04e-44	Beta-Other
ENSG00000113763:UNC5A	protein_coding	3.43885	-0.158248	1.61e-31	2.1e-30	Beta-Other
ENSG00000196071:OR2L13	protein_coding	3.43481	-3.58466	6.97e-06	1.72e-05	Beta-Other
ENSG00000263551:AP005328.1	lincRNA	3.43105	-3.07045	1.73e-07	5.04e-07	Beta-Other
ENSG00000263938:AC100832.2	sense_intronic	3.42389	0.186172	1.61e-86	2.72e-84	Beta-Other
ENSG00000127325:BEST3	protein_coding	3.42154	0.994322	1.07e-23	9.35e-23	Beta-Other
ENSG00000253457:SMIM18	protein_coding	3.41917	2.24687	1.02e-43	2.38e-42	Beta-Other
ENSG00000165325:DEUP1	protein_coding	3.40064	3.13343	3.32e-30	4.05e-29	Beta-Other
ENSG00000188523:CFAP77	protein_coding	3.39075	-2.66373	1.88e-07	5.44e-07	Beta-Other
ENSG00000137285:TUBB2B	protein_coding	3.35406	5.52788	7.94e-79	9.33e-77	Beta-Other
ENSG00000243491:AC082651.3	lincRNA	3.35289	0.445226	1.5e-46	3.98e-45	Beta-Other
ENSG00000249604:AC096564.2	antisense	3.34556	0.0379174	1.2e-32	1.66e-31	Beta-Other
ENSG00000104371:DKK4	protein_coding	3.34215	0.906478	3.09e-09	1.06e-08	Beta-Other
ENSG00000140284:SLC27A2	protein_coding	3.33454	2.1497	3.24e-75	3.25e-73	Beta-Other
ENSG00000248373:AC096577.1	lincRNA	3.33054	-3.748	2.09e-05	4.92e-05	Beta-Other
ENSG00000163623:NKX6-1	protein_coding	3.32838	5.90313	4.34e-110	1.98e-107	Beta-Other
ENSG00000196890:HIST3H2BB	protein_coding	3.32778	-1.35735	2.55e-28	2.82e-27	Beta-Other
ENSG00000279685:MAPT-IT1	sense_intronic	3.32462	-1.30497	3.07e-33	4.34e-32	Beta-Other
ENSG00000205054:LINC01121	processed_transcript	3.31135	0.395517	5.21e-38	9.3e-37	Beta-Other
ENSG00000227589:AL136528.1	antisense	3.29557	-3.58984	0.000128384	0.000274501	Beta-Other
ENSG00000145642:SHISAL2B	protein_coding	3.28856	6.99987	1.28e-19	8.98e-19	Beta-Other
ENSG00000176659:C20orf197	lincRNA	3.28846	-3.81365	5.12e-07	1.42e-06	Beta-Other
ENSG00000229086:LINC01548	lincRNA	3.2514	-3.79637	3.7e-05	8.45e-05	Beta-Other
ENSG00000261226:AC092384.3	sense_intronic	3.24742	-0.762659	1.26e-31	1.64e-30	Beta-Other
ENSG00000112175:BMP5	protein_coding	3.23531	5.27961	5.25e-72	4.62e-70	Beta-Other
ENSG00000069702:TGFBR3	protein_coding	3.23034	4.14074	1.64e-99	4.59e-97	Beta-Other
ENSG00000239705:AL354710.2	antisense	3.22958	-3.85108	0.000213336	0.000443861	Beta-Other
ENSG00000148600:CDHR1	protein_coding	3.22944	-1.11003	6.11e-22	4.91e-21	Beta-Other
ENSG00000234233:KCNH1-IT1	sense_intronic	3.22776	-2.03086	1.99e-16	1.15e-15	Beta-Other
ENSG00000226235:LEMD1-AS1	antisense	3.2266	-3.8055	0.00165662	0.00305253	Beta-Other
ENSG00000235434:AL391883.1	antisense	3.22034	-2.01457	1.79e-20	1.32e-19	Beta-Other
ENSG00000183454:GRIN2A	protein_coding	3.21741	2.37115	3.11e-58	1.41e-56	Beta-Other
ENSG00000237560:LINC01497	lincRNA	3.2173	0.203986	8.16e-06	2.01e-05	Beta-Other
ENSG00000273115:AP001596.2	lincRNA	3.2071	-1.93358	5.17e-34	7.54e-33	Beta-Other
ENSG00000168490:PHYHIP	protein_coding	3.20047	1.27385	4.19e-48	1.19e-46	Beta-Other
ENSG00000259697:AC126323.2	lincRNA	3.1964	-3.41613	4.52e-10	1.67e-09	Beta-Other
ENSG00000162461:SLC25A34	protein_coding	3.19425	2.90438	2.83e-32	3.82e-31	Beta-Other
ENSG00000273032:DGCR9	processed_transcript	3.193	3.0728	1.2e-50	3.83e-49	Beta-Other
ENSG00000143473:KCNH1	protein_coding	3.18338	0.934873	8.24e-43	1.82e-41	Beta-Other
ENSG00000270112:AC090241.2	processed_transcript	3.18337	0.126782	1.33e-36	2.21e-35	Beta-Other
ENSG00000259223:AC009654.1	lincRNA	3.16994	-3.34185	0.000294156	0.000601472	Beta-Other
ENSG00000231156:AC093702.1	lincRNA	3.16049	-2.214	2.9e-19	2e-18	Beta-Other
ENSG00000164188:RANBP3L	protein_coding	3.15325	-3.46361	4.42e-06	1.12e-05	Beta-Other
ENSG00000101638:ST8SIA5	protein_coding	3.14744	-0.233105	4.49e-48	1.27e-46	Beta-Other
ENSG00000177551:NHLH2	protein_coding	3.14555	-2.09911	1.85e-14	9.36e-14	Beta-Other
ENSG00000180834:MAP6D1	protein_coding	3.13028	1.42776	8.94e-23	7.48e-22	Beta-Other
ENSG00000158715:SLC45A3	protein_coding	3.12944	1.48916	2.71e-43	6.16e-42	Beta-Other
ENSG00000146352:CLVS2	protein_coding	3.12156	-0.95878	8.31e-13	3.78e-12	Beta-Other
ENSG00000179008:C14orf39	protein_coding	3.11728	-2.12596	3.31e-15	1.77e-14	Beta-Other
ENSG00000183734:ASCL2	protein_coding	3.11092	4.85186	8.85e-23	7.4e-22	Beta-Other
ENSG00000136457:CHAD	protein_coding	3.11039	-3.16956	4.56e-10	1.68e-09	Beta-Other
ENSG00000166265:CYYR1	protein_coding	3.10907	4.01942	3.85e-33	5.44e-32	Beta-Other
ENSG00000271981:AL158211.2	lincRNA	3.1066	-2.94912	2.08e-17	1.27e-16	Beta-Other
ENSG00000264745:TTC39C-AS1	antisense	3.10154	-1.71053	1.03e-13	4.94e-13	Beta-Other
ENSG00000284645:AL592182.3	lincRNA	3.10046	-3.08312	7.69e-10	2.79e-09	Beta-Other
ENSG00000036828:CASR	protein_coding	3.09957	5.42083	2.23e-59	1.07e-57	Beta-Other
ENSG00000169877:AHSP	protein_coding	3.09639	-1.29231	5.89e-10	2.15e-09	Beta-Other
ENSG00000147255:IGSF1	protein_coding	3.09477	2.0897	1.81e-27	1.92e-26	Beta-Other
ENSG00000213578:CPLX3	protein_coding	3.09304	-2.3313	2.81e-07	7.99e-07	Beta-Other
ENSG00000160180:TFF3	protein_coding	3.09301	6.70133	6.89e-46	1.77e-44	Beta-Other
ENSG00000150361:KLHL1	protein_coding	3.09258	-1.34343	2.04e-10	7.74e-10	Beta-Other
ENSG00000155016:CYP2U1	protein_coding	3.09104	3.72488	3.97e-95	9.61e-93	Beta-Other
ENSG00000256762:STH	protein_coding	3.08866	-3.22564	2.6e-07	7.43e-07	Beta-Other
ENSG00000227006:AL136988.2	antisense	3.08515	-2.20215	1.25e-19	8.76e-19	Beta-Other
ENSG00000228648:AL353747.2	lincRNA	3.08003	-3.73271	0.00059812	0.00117349	Beta-Other
ENSG00000282527:AC110491.3	antisense	3.07893	-2.08403	5.36e-16	3.01e-15	Beta-Other
ENSG00000253974:NRG1-IT1	sense_intronic	3.07086	-1.21343	5.32e-37	9.06e-36	Beta-Other
ENSG00000151917:BEND6	protein_coding	3.06395	2.45132	2.75e-49	8.19e-48	Beta-Other
ENSG00000143171:RXRG	protein_coding	3.06121	3.11617	7.19e-33	1e-31	Beta-Other
ENSG00000265702:AC005821.1	antisense	3.05769	-1.53285	3.4e-11	1.37e-10	Beta-Other
ENSG00000271474:AC106881.1	antisense	3.05663	-0.419352	5e-19	3.39e-18	Beta-Other
ENSG00000256196:AP003721.1	antisense	3.05628	-0.500214	4.19e-23	3.57e-22	Beta-Other
ENSG00000106772:PRUNE2	protein_coding	3.05107	5.53347	9.32e-56	3.75e-54	Beta-Other
ENSG00000124721:DNAH8	protein_coding	3.05025	-3.27136	0.000119904	0.000257269	Beta-Other
ENSG00000179761:PIPOX	protein_coding	3.03633	3.83703	4.05e-37	6.93e-36	Beta-Other
ENSG00000278716:AC133540.1	lincRNA	3.03225	-0.58571	1.47e-10	5.63e-10	Beta-Other
ENSG00000261707:AC092134.1	antisense	3.03003	-3.35108	0.00488579	0.00840241	Beta-Other
ENSG00000267391:MIR122HG	lincRNA	3.02907	-3.54578	0.0041193	0.00716473	Beta-Other
ENSG00000223573:TINCR	protein_coding	3.02805	1.23186	2.18e-54	8.32e-53	Beta-Other
ENSG00000250546:AC079160.1	processed_transcript	3.02619	-0.840777	3.46e-46	8.99e-45	Beta-Other
ENSG00000226956:AP000432.1	lincRNA	3.02198	-3.778	0.000485883	0.000963195	Beta-Other
ENSG00000225626:C9orf135-DT	bidirectional_promoter_lncRNA	3.01646	-4.03062	0.0102731	0.0167463	Beta-Other
ENSG00000170369:CST2	protein_coding	3.0164	2.66807	1.98e-13	9.34e-13	Beta-Other
ENSG00000141485:SLC13A5	protein_coding	3.0161	-0.925089	9.5e-27	9.74e-26	Beta-Other
ENSG00000265752:AC010754.1	lincRNA	3.01049	-1.74915	7.3e-08	2.2e-07	Beta-Other
ENSG00000225986:UBXN10-AS1	antisense	3.00744	0.193626	5.87e-47	1.58e-45	Beta-Other
ENSG00000254338:MAFA-AS1	antisense	3.00329	-3.45637	3.43e-08	1.07e-07	Beta-Other
ENSG00000156097:GPR61	protein_coding	2.99348	-1.99241	8.61e-22	6.85e-21	Beta-Other
ENSG00000155849:ELMO1	protein_coding	2.98357	4.36564	3.41e-74	3.25e-72	Beta-Other
ENSG00000117472:TSPAN1	protein_coding	2.98338	5.57198	4.6e-24	4.11e-23	Beta-Other
ENSG00000116032:GRIN3B	protein_coding	2.97997	-0.832633	4.68e-17	2.82e-16	Beta-Other
ENSG00000131094:C1QL1	protein_coding	2.96772	7.28009	2.46e-31	3.17e-30	Beta-Other
ENSG00000233200:LINC02634	lincRNA	2.9621	-3.06131	8.5e-11	3.32e-10	Beta-Other
ENSG00000196208:GREB1	protein_coding	2.95735	1.28749	6.07e-26	5.97e-25	Beta-Other
ENSG00000265962:GACAT2	antisense	2.94996	-1.61399	5.7e-17	3.41e-16	Beta-Other
ENSG00000233208:LINC00642	lincRNA	2.94496	-2.53317	1.83e-14	9.27e-14	Beta-Other
ENSG00000177272:KCNA3	protein_coding	2.94015	0.0552895	1.61e-46	4.27e-45	Beta-Other
ENSG00000225746:MEG8	lincRNA	2.93833	5.23048	3.06e-63	1.69e-61	Beta-Other
ENSG00000254607:AP001783.1	antisense	2.93466	-0.676979	1.03e-23	8.99e-23	Beta-Other
ENSG00000101958:GLRA2	protein_coding	2.93429	-3.42204	0.000125257	0.000268013	Beta-Other
ENSG00000150672:DLG2	protein_coding	2.92721	2.66367	2.54e-125	1.79e-122	Beta-Other
ENSG00000100314:CABP7	protein_coding	2.92259	4.03365	4.78e-49	1.41e-47	Beta-Other
ENSG00000014164:ZC3H3	protein_coding	2.9195	4.09378	1.68e-86	2.81e-84	Beta-Other
ENSG00000285755:AC132153.1	lincRNA	2.91849	0.0907275	1.14e-37	2e-36	Beta-Other
ENSG00000171227:TMEM37	protein_coding	2.91697	6.10437	3.98e-45	9.89e-44	Beta-Other
ENSG00000237328:RAI1-AS1	antisense	2.91361	-3.24232	8.03e-06	1.98e-05	Beta-Other
ENSG00000162975:KCNF1	protein_coding	2.90919	0.111741	9.55e-16	5.27e-15	Beta-Other
ENSG00000225937:PCA3	antisense	2.90762	0.35298	6.88e-21	5.19e-20	Beta-Other
ENSG00000249481:SPATS1	protein_coding	2.90502	-2.07406	5.7e-15	2.99e-14	Beta-Other
ENSG00000170373:CST1	protein_coding	2.90335	1.59614	0.000310431	0.00063297	Beta-Other
ENSG00000215162:LINC00269	lincRNA	2.8999	-1.72552	1.9e-15	1.03e-14	Beta-Other
ENSG00000236497:LINC01744	lincRNA	2.8986	-2.25251	3.65e-19	2.49e-18	Beta-Other
ENSG00000169860:P2RY1	protein_coding	2.89584	2.57057	1.43e-48	4.14e-47	Beta-Other
ENSG00000175766:EIF4E1B	protein_coding	2.89238	0.644199	4.56e-25	4.31e-24	Beta-Other
ENSG00000258274:AC012085.2	antisense	2.89017	-3.06611	1.37e-09	4.86e-09	Beta-Other
ENSG00000103546:SLC6A2	protein_coding	2.88928	-3.51265	0.0117342	0.0189252	Beta-Other
ENSG00000253821:AC090796.1	lincRNA	2.88811	-1.08971	3.82e-17	2.31e-16	Beta-Other
ENSG00000160360:GPSM1	protein_coding	2.88594	4.31592	4.27e-27	4.47e-26	Beta-Other
ENSG00000013725:CD6	protein_coding	2.87514	-0.0712877	5.84e-26	5.75e-25	Beta-Other
ENSG00000150594:ADRA2A	protein_coding	2.87033	3.12456	3.52e-36	5.75e-35	Beta-Other
ENSG00000253837:AC090197.1	processed_transcript	2.866	-0.672194	7.79e-19	5.23e-18	Beta-Other
ENSG00000136267:DGKB	protein_coding	2.86276	1.28382	7.22e-27	7.46e-26	Beta-Other
ENSG00000232396:AC004882.1	antisense	2.85173	1.64844	7.55e-41	1.53e-39	Beta-Other
ENSG00000241832:CECR3	lincRNA	2.84841	-3.09494	2.71e-09	9.33e-09	Beta-Other
ENSG00000203706:SERTAD4-AS1	antisense	2.84567	2.68141	7.1e-41	1.44e-39	Beta-Other
ENSG00000124935:SCGB1D2	protein_coding	2.84305	0.302279	2.83e-14	1.41e-13	Beta-Other
ENSG00000070886:EPHA8	protein_coding	2.84077	0.705642	9.57e-17	5.64e-16	Beta-Other
ENSG00000197959:DNM3	protein_coding	2.84072	2.51351	4.09e-52	1.39e-50	Beta-Other
ENSG00000261447:AL162412.1	lincRNA	2.83433	-0.855241	1.07e-34	1.61e-33	Beta-Other
ENSG00000019505:SYT13	protein_coding	2.82934	6.19544	2.47e-46	6.48e-45	Beta-Other
ENSG00000236130:PTCSC2	lincRNA	2.82816	-3.05538	7.56e-06	1.86e-05	Beta-Other
ENSG00000159248:GJD2	protein_coding	2.82808	4.29964	9.55e-35	1.44e-33	Beta-Other
ENSG00000109265:KIAA1211	protein_coding	2.8149	-0.143089	2.15e-41	4.43e-40	Beta-Other
ENSG00000249242:TMEM150C	protein_coding	2.81341	3.70783	1.21e-67	8.09e-66	Beta-Other
ENSG00000261033:AC005730.2	antisense	2.81292	-1.72399	2.18e-24	1.98e-23	Beta-Other
ENSG00000231720:AL353747.3	lincRNA	2.81286	-3.46386	0.000754762	0.00145977	Beta-Other
ENSG00000248738:AC037441.1	antisense	2.80829	-4.0111	0.00402507	0.00701343	Beta-Other
ENSG00000235934:AC007405.2	antisense	2.79951	-2.96129	8.88e-13	4.02e-12	Beta-Other
ENSG00000242242:NECTIN3-AS1	antisense	2.79926	0.309949	5.8e-70	4.43e-68	Beta-Other
ENSG00000214146:LINC02026	lincRNA	2.79787	-1.3521	1.19e-29	1.41e-28	Beta-Other
ENSG00000251011:TMEM108-AS1	antisense	2.79771	-4.0133	0.000298956	0.000610909	Beta-Other
ENSG00000106089:STX1A	protein_coding	2.79656	6.6023	1.39e-44	3.34e-43	Beta-Other
ENSG00000162009:SSTR5	protein_coding	2.7962	-3.39846	5.99e-07	1.66e-06	Beta-Other
ENSG00000131389:SLC6A6	protein_coding	2.79076	5.73063	8.62e-77	9.07e-75	Beta-Other
ENSG00000254528:AP000757.1	antisense	2.78527	1.84583	4.38e-46	1.14e-44	Beta-Other
ENSG00000124343:XG	protein_coding	2.78518	-1.72334	8.81e-15	4.55e-14	Beta-Other
ENSG00000253695:AC011008.1	antisense	2.77756	-2.43099	4.24e-11	1.69e-10	Beta-Other
ENSG00000153789:FAM92B	protein_coding	2.77454	-1.34238	6.22e-08	1.89e-07	Beta-Other
ENSG00000213996:TM6SF2	protein_coding	2.76817	-0.556127	3.23e-23	2.76e-22	Beta-Other
ENSG00000249856:AC116337.3	lincRNA	2.76038	-3.51916	8.42e-06	2.07e-05	Beta-Other
ENSG00000198768:APCDD1L	protein_coding	2.75595	2.73788	7.58e-23	6.37e-22	Beta-Other
ENSG00000105711:SCN1B	protein_coding	2.75211	5.44892	2.34e-42	5.08e-41	Beta-Other
ENSG00000254973:AC105219.4	lincRNA	2.74969	-2.95837	2.52e-14	1.26e-13	Beta-Other
ENSG00000253686:LINC01484	lincRNA	2.74692	1.16074	1.9e-19	1.32e-18	Beta-Other
ENSG00000244342:LINC00698	lincRNA	2.74659	-2.32596	2.3e-07	6.61e-07	Beta-Other
ENSG00000178752:ERFE	protein_coding	2.74313	0.215782	3.05e-08	9.53e-08	Beta-Other
ENSG00000182885:ADGRG3	protein_coding	2.73647	-2.0927	0.000799332	0.00154187	Beta-Other
ENSG00000154277:UCHL1	protein_coding	2.72932	8.02868	5.61e-59	2.63e-57	Beta-Other
ENSG00000186675:MAGEE2	protein_coding	2.72181	-1.74657	7.67e-16	4.26e-15	Beta-Other
ENSG00000232692:AP001596.1	antisense	2.72068	-1.25619	6.31e-20	4.5e-19	Beta-Other
ENSG00000281106:TMEM272	protein_coding	2.71917	-3.80207	0.0122586	0.019704	Beta-Other
ENSG00000272479:AC010857.1	lincRNA	2.71909	-3.90094	5.35e-05	0.000119808	Beta-Other
ENSG00000177301:KCNA2	protein_coding	2.71851	-2.84971	2.92e-06	7.53e-06	Beta-Other
ENSG00000116014:KISS1R	protein_coding	2.71778	3.92441	1.31e-17	8.11e-17	Beta-Other
ENSG00000237262:AC068492.1	lincRNA	2.71692	-2.59687	3.79e-07	1.06e-06	Beta-Other
ENSG00000280870:AC233296.1	lincRNA	2.71621	-3.60921	3.15e-09	1.08e-08	Beta-Other
ENSG00000261678:SCRT1	protein_coding	2.71393	2.6239	3.19e-24	2.88e-23	Beta-Other
ENSG00000250007:AC087457.1	antisense	2.70897	3.10261	3.27e-42	7.05e-41	Beta-Other
ENSG00000132938:MTUS2	protein_coding	2.70515	3.54797	8.21e-67	5.25e-65	Beta-Other
ENSG00000253622:AC027419.2	sense_intronic	2.70174	-2.18228	3.63e-11	1.46e-10	Beta-Other
ENSG00000175329:ISX	protein_coding	2.70032	-3.51827	0.00420861	0.00730587	Beta-Other
ENSG00000259954:IL21R-AS1	antisense	2.70014	-2.42621	1.3e-21	1.03e-20	Beta-Other
ENSG00000173114:LRRN3	protein_coding	2.69886	0.893856	1.69e-52	5.88e-51	Beta-Other
ENSG00000225532:AL731684.1	lincRNA	2.69333	-3.75202	0.000249299	0.000514043	Beta-Other
ENSG00000267341:AC100843.1	antisense	2.69059	-2.93486	7.07e-16	3.93e-15	Beta-Other
ENSG00000123836:PFKFB2	protein_coding	2.68429	4.84174	2.61e-50	8.18e-49	Beta-Other
[truncated: 21,757 more rows]

## Sheet: Delta
Differential expression analysis by edgeR (Delta vs all other cell types)
[truncated: 22,168 more rows]

[truncated: 10 more sheets: Epsilon, Gamma, Acinar, Ductal, Endothelial, Immune, Mast, Schwann, Stellate, Quiescent_Stellate]
