# Supplementary material for: Deep single-cell decoding of human pancreatic islets reveals T2D β-cell gene expression defects
Source: EMBO J. 2026 Apr 15;45(11):3978–4005. doi: 10.1038/s44318-026-00744-w (PMC13226668; doi:10.1038/s44318-026-00744-w)
Supplement: Supplementary file 6 — Dataset EV3 [file 44318_2026_744_MOESM6_ESM.xlsx]

## Sheet: Alpha
Dataset EV3. Enriched GO terms in Alpha signature genes (Alpha vs all other cell types) by clusterProfiler
ID	Description	GeneRatio	BgRatio	pvalue	FDR	qvalue	geneID	Count	Celltype
GO:0007189	adenylate cyclase-activating G protein-coupled receptor signaling pathway	11/171	147/18866	1e-07	0.000123327	0.000105057	ADRB1/GCG/ADGRG2/ADCY7/ADCY2/GPER1/PTGER3/ADORA2A/OPRM1/ADGRG4/DRD1	11	Alpha
GO:0046942	carboxylic acid transport	16/171	350/18866	1.28e-07	0.000123327	0.000105057	RGS4/SLC7A14/GLS/SLC38A4/ABCG2/ADORA2A/AVPR1B/FABP5/SLC17A1/SLC38A8/SLC6A19/OCA2/SLC17A2/SLC25A48/CCK/SLC17A3	16	Alpha
GO:0015849	organic acid transport	16/171	353/18866	1.44e-07	0.000123327	0.000105057	RGS4/SLC7A14/GLS/SLC38A4/ABCG2/ADORA2A/AVPR1B/FABP5/SLC17A1/SLC38A8/SLC6A19/OCA2/SLC17A2/SLC25A48/CCK/SLC17A3	16	Alpha
GO:0019933	cAMP-mediated signaling	12/171	199/18866	2.77e-07	0.000177784	0.000151447	ADRB1/GCG/ADGRG2/ADCY7/ADCY2/GPER1/PTGER3/ADORA2A/CRH/OPRM1/ADGRG4/DRD1	12	Alpha
GO:0032102	negative regulation of response to external stimulus	17/171	433/18866	4.42e-07	0.000227027	0.000193395	DPP4/ADAMTS18/F2/ADCY7/APOH/GPER1/GRIN3A/ADORA2A/FAP/EPHA4/CD109/CCK/MMP26/DRD1/NLRP3/FGB/IL4	17	Alpha
GO:1903522	regulation of blood circulation	14/171	303/18866	7.14e-07	0.000305572	0.000260304	RGS4/ADRB1/FXYD3/BVES/ANK2/KCNJ3/KCNIP1/AVPR1B/KCNH6/TAC1/CACNG1/CACNG7/FGB/KCNJ4	14	Alpha
GO:0019935	cyclic-nucleotide-mediated signaling	12/171	224/18866	9.79e-07	0.000359323	0.000306092	ADRB1/GCG/ADGRG2/ADCY7/ADCY2/GPER1/PTGER3/ADORA2A/CRH/OPRM1/ADGRG4/DRD1	12	Alpha
GO:0006865	amino acid transport	10/171	156/18866	1.61e-06	0.000518375	0.000441581	RGS4/SLC7A14/GLS/SLC38A4/ADORA2A/SLC38A8/SLC6A19/OCA2/SLC25A48/CCK	10	Alpha
GO:0060047	heart contraction	13/171	287/18866	2.25e-06	0.000601001	0.000511967	RGS4/ADRB1/FXYD3/BVES/ANK2/KCNJ3/KCNIP1/SGCZ/KCNH6/TAC1/CACNG1/CACNG7/KCNJ4	13	Alpha
GO:0034765	regulation of ion transmembrane transport	17/171	489/18866	2.34e-06	0.000601001	0.000511967	RGS4/FXYD5/FXYD3/KCNAB1/F2/ANK2/KCNJ3/GPER1/KCNIP1/CRH/KCNH6/CACNA1I/OPRM1/CACNG1/DRD1/CACNG7/KCNJ4	17	Alpha
GO:0042391	regulation of membrane potential	16/171	443/18866	2.89e-06	0.000620079	0.000528219	RGS4/ADRB1/POPDC3/BVES/ANK2/KCNJ3/GPER1/GRIN3A/ADORA2A/KCNH6/CACNA1I/OPRM1/TAC1/CCK/DRD1/RIMS4	16	Alpha
GO:0035637	multicellular organismal signaling	11/171	206/18866	2.9e-06	0.000620079	0.000528219	FXYD3/ANK2/KCNJ3/GPER1/KCNIP1/KCNH6/CACNA1I/CACNG1/DRD1/CACNG7/KCNJ4	11	Alpha
GO:0003015	heart process	13/171	297/18866	3.28e-06	0.0006475	0.000551577	RGS4/ADRB1/FXYD3/BVES/ANK2/KCNJ3/KCNIP1/SGCZ/KCNH6/TAC1/CACNG1/CACNG7/KCNJ4	13	Alpha
GO:0008016	regulation of heart contraction	12/171	256/18866	3.93e-06	0.000721743	0.000614822	RGS4/ADRB1/FXYD3/BVES/ANK2/KCNJ3/KCNIP1/KCNH6/TAC1/CACNG1/CACNG7/KCNJ4	12	Alpha
GO:0072376	protein activation cascade	5/171	28/18866	4.79e-06	0.000768959	0.000655043	F10/F2/APOH/F13A1/FGB	5	Alpha
GO:0072378	blood coagulation, fibrin clot formation	5/171	28/18866	4.79e-06	0.000768959	0.000655043	F10/F2/APOH/F13A1/FGB	5	Alpha
GO:0007631	feeding behavior	8/171	105/18866	5.11e-06	0.000771903	0.000657551	GCG/GLS/BRS3/ADORA2A/PYY/OPRM1/CCK/DRD1	8	Alpha
GO:0033555	multicellular organismal response to stress	7/171	76/18866	5.74e-06	0.000819561	0.000698149	DPP4/ADRB1/CRH/PRKCG/TAC1/CCK/DRD1	7	Alpha
GO:0007188	adenylate cyclase-modulating G protein-coupled receptor signaling pathway	11/171	233/18866	9.39e-06	0.00127006	0.00108191	ADRB1/GCG/ADGRG2/ADCY7/ADCY2/GPER1/PTGER3/ADORA2A/OPRM1/ADGRG4/DRD1	11	Alpha
GO:0050819	negative regulation of coagulation	6/171	55/18866	1.02e-05	0.0013091	0.00111517	ADAMTS18/F2/APOH/FAP/HS3ST5/FGB	6	Alpha
GO:0099177	regulation of trans-synaptic signaling	15/171	455/18866	1.77e-05	0.00206674	0.00176057	RGS4/VGF/GPER1/GRIN3A/ADORA2A/LRRTM2/CRH/PRKCG/DCC/FABP5/EPHA4/TAC1/DRD1/CACNG7/RIMS4	15	Alpha
GO:0019932	second-messenger-mediated signaling	15/171	456/18866	1.81e-05	0.00206674	0.00176057	ADRB1/GCG/ADGRG2/ANK2/ADCY7/ADCY2/PLCE1/GPER1/ACKR2/PTGER3/ADORA2A/CRH/OPRM1/ADGRG4/DRD1	15	Alpha
GO:1904062	regulation of cation transmembrane transport	13/171	349/18866	1.85e-05	0.00206674	0.00176057	RGS4/FXYD5/FXYD3/KCNAB1/F2/ANK2/GPER1/KCNIP1/CRH/OPRM1/CACNG1/DRD1/CACNG7	13	Alpha
GO:1903035	negative regulation of response to wounding	7/171	93/18866	2.19e-05	0.00234118	0.00199435	ADAMTS18/F2/APOH/FAP/EPHA4/CD109/FGB	7	Alpha
GO:0050806	positive regulation of synaptic transmission	9/171	172/18866	2.78e-05	0.00285263	0.00243004	RGS4/GPER1/ADORA2A/LRRTM2/CRH/EPHA4/TAC1/DRD1/CACNG7	9	Alpha
GO:0007187	G protein-coupled receptor signaling pathway, coupled to cyclic nucleotide second messenger	11/171	263/18866	2.9e-05	0.00286318	0.00243902	ADRB1/GCG/ADGRG2/ADCY7/ADCY2/GPER1/PTGER3/ADORA2A/OPRM1/ADGRG4/DRD1	11	Alpha
GO:0042596	fear response	5/171	41/18866	3.32e-05	0.00315902	0.00269103	DPP4/ADRB1/CRH/CCK/DRD1	5	Alpha
GO:0002027	regulation of heart rate	7/171	104/18866	4.51e-05	0.00399709	0.00340495	RGS4/ADRB1/BVES/ANK2/KCNJ3/KCNH6/TAC1	7	Alpha
GO:0043279	response to alkaloid	7/171	104/18866	4.51e-05	0.00399709	0.00340495	RGS4/ADORA2A/CRH/PRKCG/OPRM1/TAC1/DRD1	7	Alpha
GO:0061337	cardiac conduction	8/171	148/18866	6.21e-05	0.00531505	0.00452767	FXYD3/ANK2/KCNJ3/KCNIP1/KCNH6/CACNG1/CACNG7/KCNJ4	8	Alpha
GO:0010959	regulation of metal ion transport	13/171	396/18866	6.81e-05	0.00559224	0.00476379	RGS4/GCG/FXYD5/FXYD3/KCNAB1/F2/ANK2/GPER1/KCNIP1/ADORA2A/CRH/CACNG1/DRD1	13	Alpha
GO:0050804	modulation of chemical synaptic transmission	14/171	454/18866	6.98e-05	0.00559224	0.00476379	RGS4/VGF/GPER1/GRIN3A/ADORA2A/LRRTM2/CRH/PRKCG/DCC/EPHA4/TAC1/DRD1/CACNG7/RIMS4	14	Alpha
GO:0006814	sodium ion transport	10/171	241/18866	7.18e-05	0.00559224	0.00476379	FXYD5/FXYD3/SLC38A4/SLC17A1/CACNA1I/SLC38A8/SLC6A19/SLC34A3/SLC17A2/SLC17A3	10	Alpha
GO:0061045	negative regulation of wound healing	6/171	78/18866	7.6e-05	0.00574533	0.0048942	ADAMTS18/F2/APOH/FAP/CD109/FGB	6	Alpha
GO:0042730	fibrinolysis	4/171	26/18866	8.34e-05	0.00600923	0.00511901	F2/APOH/FAP/FGB	4	Alpha
GO:0050817	coagulation	12/171	349/18866	8.42e-05	0.00600923	0.00511901	F10/ADAMTS18/F2/APOH/SERPINA10/ADORA2A/SERPIND1/PRKCG/FAP/HS3ST5/F13A1/FGB	12	Alpha
GO:0030195	negative regulation of blood coagulation	5/171	50/18866	8.79e-05	0.00610253	0.00519849	ADAMTS18/F2/APOH/FAP/FGB	5	Alpha
GO:1900047	negative regulation of hemostasis	5/171	51/18866	9.67e-05	0.00653986	0.00557103	ADAMTS18/F2/APOH/FAP/FGB	5	Alpha
GO:0070838	divalent metal ion transport	14/171	471/18866	0.000102926	0.0067799	0.0057755	RGS4/GCG/F2/ANK2/GPER1/GRIN3A/ADORA2A/CRH/CACNA1I/OPRM1/CACNG1/DRD1/CACNG7/SLC39A12	14	Alpha
GO:0072511	divalent inorganic cation transport	14/171	478/18866	0.000120144	0.00771624	0.00657313	RGS4/GCG/F2/ANK2/GPER1/GRIN3A/ADORA2A/CRH/CACNA1I/OPRM1/CACNG1/DRD1/CACNG7/SLC39A12	14	Alpha
GO:0006816	calcium ion transport	13/171	426/18866	0.000141114	0.00884199	0.00753212	RGS4/GCG/F2/ANK2/GPER1/GRIN3A/ADORA2A/CRH/CACNA1I/OPRM1/CACNG1/DRD1/CACNG7	13	Alpha
GO:0050818	regulation of coagulation	6/171	88/18866	0.000148904	0.00910795	0.00775867	ADAMTS18/F2/APOH/FAP/HS3ST5/FGB	6	Alpha
GO:0014072	response to isoquinoline alkaloid	4/171	31/18866	0.000169362	0.00988845	0.00842355	RGS4/PRKCG/OPRM1/TAC1	4	Alpha
GO:0043278	response to morphine	4/171	31/18866	0.000169362	0.00988845	0.00842355	RGS4/PRKCG/OPRM1/TAC1	4	Alpha
GO:0035725	sodium ion transmembrane transport	8/171	174/18866	0.000191231	0.0107739	0.00917785	FXYD5/FXYD3/SLC17A1/CACNA1I/SLC6A19/SLC34A3/SLC17A2/SLC17A3	8	Alpha
GO:0046415	urate metabolic process	3/171	13/18866	0.000195737	0.0107739	0.00917785	ABCG2/SLC17A1/SLC17A3	3	Alpha
GO:0017157	regulation of exocytosis	9/171	222/18866	0.00019711	0.0107739	0.00917785	VSNL1/GRIN3A/ADORA2A/PRKCG/CACNA1I/DRD1/RIMS4/FGB/IL4	9	Alpha
GO:0030431	sleep	4/171	34/18866	0.000244393	0.0129741	0.0110521	ADRB1/ADORA2A/CRH/CACNA1I	4	Alpha
GO:0051917	regulation of fibrinolysis	3/171	14/18866	0.000247463	0.0129741	0.0110521	F2/APOH/FAP	3	Alpha
GO:0051047	positive regulation of secretion	11/171	340/18866	0.000281864	0.0144822	0.0123367	GCG/VSNL1/GPER1/ADORA2A/AVPR1B/CRH/CACNA1I/TAC1/CCK/FGB/IL4	11	Alpha
GO:0007596	blood coagulation	11/171	343/18866	0.000303755	0.0151804	0.0129315	F10/ADAMTS18/F2/APOH/SERPINA10/ADORA2A/SERPIND1/PRKCG/FAP/F13A1/FGB	11	Alpha
GO:0060134	prepulse inhibition	3/171	15/18866	0.000307272	0.0151804	0.0129315	GRIN3A/ADORA2A/DRD1	3	Alpha
GO:0007599	hemostasis	11/171	348/18866	0.000343425	0.0165045	0.0140595	F10/ADAMTS18/F2/APOH/SERPINA10/ADORA2A/SERPIND1/PRKCG/FAP/F13A1/FGB	11	Alpha
GO:0003018	vascular process in circulatory system	8/171	190/18866	0.000346923	0.0165045	0.0140595	ADRB1/ABCG2/GPER1/ADORA2A/AVPR1B/FABP5/DRD1/FGB	8	Alpha
GO:0006813	potassium ion transport	9/171	242/18866	0.000372459	0.0173972	0.0148199	RGS4/FXYD3/KCNAB1/ANK2/KCNJ3/KCNIP1/KCNH6/DRD1/KCNJ4	9	Alpha
GO:0046928	regulation of neurotransmitter secretion	6/171	106/18866	0.000409951	0.0185339	0.0157882	GPER1/GRIN3A/ADORA2A/PRKCG/DRD1/RIMS4	6	Alpha
GO:0001662	behavioral fear response	4/171	39/18866	0.000418438	0.0185339	0.0157882	DPP4/CRH/CCK/DRD1	4	Alpha
GO:0007190	activation of adenylate cyclase activity	4/171	39/18866	0.000418438	0.0185339	0.0157882	ADRB1/ADCY7/ADCY2/DRD1	4	Alpha
GO:0002209	behavioral defense response	4/171	40/18866	0.000461668	0.0201021	0.0171241	DPP4/CRH/CCK/DRD1	4	Alpha
GO:0007212	dopamine receptor signaling pathway	4/171	41/18866	0.000507989	0.0216497	0.0184425	RGS4/OPRM1/NSG2/DRD1	4	Alpha
GO:0051924	regulation of calcium ion transport	9/171	253/18866	0.000514065	0.0216497	0.0184425	RGS4/GCG/F2/ANK2/GPER1/ADORA2A/CRH/CACNG1/DRD1	9	Alpha
GO:0002526	acute inflammatory response	6/171	111/18866	0.000524281	0.0217238	0.0185056	F2/PTGER3/OPRM1/TAC1/NLRP3/IL4	6	Alpha
GO:0045187	regulation of circadian sleep/wake cycle, sleep	3/171	18/18866	0.000540152	0.0220262	0.0187632	ADRB1/ADORA2A/CRH	3	Alpha
GO:1903532	positive regulation of secretion by cell	10/171	313/18866	0.000587444	0.0235804	0.0200871	GCG/VSNL1/GPER1/ADORA2A/CRH/CACNA1I/TAC1/CCK/FGB/IL4	10	Alpha
GO:0032095	regulation of response to food	3/171	19/18866	0.000637173	0.0248015	0.0211273	PRKCG/OPRM1/CCK	3	Alpha
GO:2000319	regulation of T-helper 17 cell differentiation	3/171	19/18866	0.000637173	0.0248015	0.0211273	IL23R/NLRP3/IL4	3	Alpha
GO:1903305	regulation of regulated secretory pathway	7/171	162/18866	0.000698201	0.0267713	0.0228053	GRIN3A/ADORA2A/PRKCG/CACNA1I/DRD1/RIMS4/IL4	7	Alpha
GO:0009914	hormone transport	10/171	323/18866	0.000748186	0.028266	0.0240786	DPP4/TTR/GCG/VSNL1/VGF/GPER1/CRH/CRYM/TAC1/FGB	10	Alpha
GO:0051588	regulation of neurotransmitter transport	6/171	120/18866	0.000791123	0.029415	0.0250574	GPER1/GRIN3A/ADORA2A/PRKCG/DRD1/RIMS4	6	Alpha
GO:2000300	regulation of synaptic vesicle exocytosis	5/171	80/18866	0.000801499	0.029415	0.0250574	GRIN3A/ADORA2A/PRKCG/DRD1/RIMS4	5	Alpha
GO:0014075	response to amine	4/171	47/18866	0.000857736	0.0307767	0.0262174	RGS4/ADORA2A/GLDC/DRD1	4	Alpha
GO:0051928	positive regulation of calcium ion transport	6/171	122/18866	0.000862562	0.0307767	0.0262174	GCG/F2/ANK2/GPER1/CRH/DRD1	6	Alpha
GO:0042692	muscle cell differentiation	11/171	390/18866	0.000883682	0.0310984	0.0264914	RGS4/POPDC3/BVES/ANK2/GPER1/KLHL41/SGCZ/NPNT/ACTA1/MYO18B/IL4	11	Alpha
GO:0030193	regulation of blood coagulation	5/171	82/18866	0.000896582	0.031126	0.0265149	ADAMTS18/F2/APOH/FAP/FGB	5	Alpha
GO:0042220	response to cocaine	4/171	48/18866	0.00092916	0.0318268	0.0271119	RGS4/CRH/OPRM1/DRD1	4	Alpha
GO:1900046	regulation of hemostasis	5/171	83/18866	0.000947155	0.0320163	0.0272733	ADAMTS18/F2/APOH/FAP/FGB	5	Alpha
GO:0042749	regulation of circadian sleep/wake cycle	3/171	22/18866	0.000992621	0.0322624	0.027483	ADRB1/ADORA2A/CRH	3	Alpha
GO:0050802	circadian sleep/wake cycle, sleep	3/171	22/18866	0.000992621	0.0322624	0.027483	ADRB1/ADORA2A/CRH	3	Alpha
GO:2000316	regulation of T-helper 17 type immune response	3/171	22/18866	0.000992621	0.0322624	0.027483	IL23R/NLRP3/IL4	3	Alpha
GO:0002673	regulation of acute inflammatory response	4/171	49/18866	0.00100467	0.0322624	0.027483	PTGER3/TAC1/NLRP3/IL4	4	Alpha
GO:0043270	positive regulation of ion transport	9/171	284/18866	0.00116534	0.0366832	0.0312489	GCG/F2/ANK2/GPER1/ADORA2A/AVPR1B/CRH/CCK/DRD1	9	Alpha
GO:0060291	long-term synaptic potentiation	5/171	87/18866	0.00117089	0.0366832	0.0312489	ADORA2A/LRRTM2/CRH/EPHA4/DRD1	5	Alpha
GO:0046887	positive regulation of hormone secretion	6/171	131/18866	0.00124758	0.0386148	0.0328943	GCG/VSNL1/GPER1/CRH/TAC1/FGB	6	Alpha
GO:0055001	muscle cell development	7/171	183/18866	0.00142087	0.0419474	0.0357332	RGS4/BVES/ANK2/KLHL41/SGCZ/ACTA1/MYO18B	7	Alpha
GO:1903034	regulation of response to wounding	7/171	183/18866	0.00142087	0.0419474	0.0357332	ADAMTS18/F2/APOH/FAP/EPHA4/CD109/FGB	7	Alpha
GO:0051952	regulation of amine transport	5/171	91/18866	0.00143154	0.0419474	0.0357332	RGS4/ADORA2A/CRH/CCK/DRD1	5	Alpha
GO:0022410	circadian sleep/wake cycle process	3/171	25/18866	0.00145322	0.0419474	0.0357332	ADRB1/ADORA2A/CRH	3	Alpha
GO:0032104	regulation of response to extracellular stimulus	3/171	25/18866	0.00145322	0.0419474	0.0357332	PRKCG/OPRM1/CCK	3	Alpha
GO:0032107	regulation of response to nutrient levels	3/171	25/18866	0.00145322	0.0419474	0.0357332	PRKCG/OPRM1/CCK	3	Alpha
GO:0003333	amino acid transmembrane transport	5/171	92/18866	0.00150289	0.0428991	0.0365439	RGS4/SLC7A14/SLC38A4/SLC38A8/SLC6A19	5	Alpha
GO:0001508	action potential	6/171	138/18866	0.00162855	0.0455689	0.0388182	ANK2/KCNJ3/GPER1/CACNA1I/TAC1/DRD1	6	Alpha
GO:0071377	cellular response to glucagon stimulus	3/171	26/18866	0.00163189	0.0455689	0.0388182	GCG/ADCY7/ADCY2	3	Alpha
GO:0007586	digestion	6/171	141/18866	0.0018165	0.0483008	0.0411454	MUC13/PTGER3/ARX/CRH/TAC1/CCK	6	Alpha
GO:0001963	synaptic transmission, dopaminergic	3/171	27/18866	0.00182374	0.0483008	0.0411454	ADORA2A/CRH/DRD1	3	Alpha
GO:0006817	phosphate ion transport	3/171	27/18866	0.00182374	0.0483008	0.0411454	SLC17A1/SLC34A3/SLC17A3	3	Alpha
GO:0048520	positive regulation of behavior	3/171	27/18866	0.00182374	0.0483008	0.0411454	ADORA2A/CRH/CCK	3	Alpha
GO:0072539	T-helper 17 cell differentiation	3/171	27/18866	0.00182374	0.0483008	0.0411454	IL23R/NLRP3/IL4	3	Alpha

## Sheet: P.Alpha
Enriched GO terms in P.Alpha signature genes (P.Alpha vs all other cell types) by clusterProfiler
ID	Description	GeneRatio	BgRatio	pvalue	FDR	qvalue	geneID	Count	Celltype
GO:0000280	nuclear division	79/232	428/18866	9.31e-72	1.97e-68	1.6e-68	PRC1/MND1/ZWINT/BRCA2/KIFC1/SGO1/CDCA5/NCAPG/NCAPH/CHEK1/CENPK/CDT1/ANLN/CDCA8/MAD2L1/SPAG5/PSMC3IP/NUSAP1/CDK1/CCNE2/PKMYT1/BUB1B/KIF14/FANCA/KIF11/RACGAP1/NUF2/BIRC5/FANCD2/RAD51/AURKB/TPX2/BUB1/MYBL1/NCAPG2/TTK/CDC20/CDC6/RAD54L/DSN1/BRIP1/NEK2/SMC4/KIF23/DMC1/TACC3/KIF2C/UBE2C/KIF20B/CKS2/EME1/TRIP13/CCNB2/DLGAP5/PLK1/TOP2A/DSCC1/MYBL2/SGO2/KIF18A/KIF4A/AURKA/KNTC1/CENPF/ASPM/KNSTRN/MKI67/PTT…	79	Proliferating Alpha
GO:0048285	organelle fission	80/232	476/18866	2.64e-69	2.79e-66	2.26e-66	PRC1/MND1/ZWINT/BRCA2/KIFC1/SGO1/CDCA5/NCAPG/NCAPH/CHEK1/CENPK/CDT1/ANLN/CDCA8/MAD2L1/SPAG5/PSMC3IP/NUSAP1/CDK1/CCNE2/PKMYT1/BUB1B/KIF14/FANCA/KIF11/RACGAP1/NUF2/BIRC5/FANCD2/RAD51/AURKB/TPX2/BUB1/MYBL1/NCAPG2/TTK/CDC20/CDC6/RAD54L/DSN1/BRIP1/NEK2/SMC4/KIF23/DMC1/TACC3/KIF2C/UBE2C/KIF20B/MTFR2/CKS2/EME1/TRIP13/CCNB2/DLGAP5/PLK1/TOP2A/DSCC1/MYBL2/SGO2/KIF18A/KIF4A/AURKA/KNTC1/CENPF/ASPM/KNSTRN/MKI…	80	Proliferating Alpha
GO:0007059	chromosome segregation	71/232	334/18866	1.04e-68	7.34e-66	5.96e-66	PRC1/ZWINT/KIFC1/BRCA1/SGO1/CDCA5/NCAPG/NCAPH/CENPW/CENPK/CDT1/CDCA8/MAD2L1/SPAG5/KNL1/NUSAP1/CCNE2/OIP5/CENPH/BUB1B/KIF14/RACGAP1/NUF2/SKA1/BIRC5/FANCD2/AURKB/FEN1/BUB1/CENPN/NCAPG2/CDCA2/TTK/CDC20/CDC6/DSN1/BRIP1/NEK2/SMC4/KIF23/RMI2/DMC1/TACC3/KIF2C/UBE2C/SKA3/EME1/TRIP13/DLGAP5/ESCO2/PLK1/TOP2A/DSCC1/SGO2/KIF18A/KIF4A/CENPF/KNSTRN/MKI67/PTTG1/PSRC1/HJURP/SYCE2/NDC80/KIF18B/CENPE/SMC1B/HASPIN/…	71	Proliferating Alpha
GO:0140014	mitotic nuclear division	62/232	286/18866	3.38e-60	1.79e-57	1.45e-57	PRC1/ZWINT/KIFC1/SGO1/CDCA5/NCAPG/NCAPH/CHEK1/CENPK/CDT1/ANLN/CDCA8/MAD2L1/SPAG5/NUSAP1/CDK1/PKMYT1/BUB1B/KIF14/KIF11/RACGAP1/NUF2/BIRC5/AURKB/TPX2/BUB1/NCAPG2/TTK/CDC20/CDC6/DSN1/NEK2/SMC4/KIF23/TACC3/KIF2C/UBE2C/KIF20B/TRIP13/CCNB2/DLGAP5/PLK1/DSCC1/MYBL2/SGO2/KIF18A/KIF4A/AURKA/KNTC1/CENPF/KNSTRN/MKI67/PTTG1/CDC25C/PSRC1/FBXO43/NDC80/KIF18B/CENPE/HASPIN/CCNB1/ESPL1	62	Proliferating Alpha
GO:0098813	nuclear chromosome segregation	60/232	272/18866	1.12e-58	4.73e-56	3.84e-56	PRC1/ZWINT/KIFC1/SGO1/CDCA5/NCAPG/NCAPH/CENPK/CDT1/CDCA8/MAD2L1/SPAG5/KNL1/NUSAP1/CCNE2/BUB1B/KIF14/RACGAP1/NUF2/FANCD2/AURKB/FEN1/BUB1/NCAPG2/TTK/CDC20/CDC6/DSN1/BRIP1/NEK2/SMC4/KIF23/RMI2/DMC1/TACC3/KIF2C/UBE2C/EME1/TRIP13/DLGAP5/ESCO2/PLK1/TOP2A/DSCC1/SGO2/KIF18A/KIF4A/CENPF/KNSTRN/PTTG1/PSRC1/SYCE2/NDC80/KIF18B/CENPE/SMC1B/HASPIN/FAM83D/CCNB1/ESPL1	60	Proliferating Alpha
GO:0000819	sister chromatid segregation	52/232	196/18866	2.98e-55	1.05e-52	8.53e-53	PRC1/ZWINT/KIFC1/SGO1/CDCA5/NCAPG/NCAPH/CENPK/CDT1/CDCA8/MAD2L1/SPAG5/NUSAP1/BUB1B/KIF14/RACGAP1/NUF2/AURKB/FEN1/BUB1/NCAPG2/TTK/CDC20/CDC6/DSN1/NEK2/SMC4/KIF23/RMI2/TACC3/KIF2C/UBE2C/TRIP13/DLGAP5/ESCO2/PLK1/TOP2A/DSCC1/SGO2/KIF18A/KIF4A/CENPF/KNSTRN/PTTG1/PSRC1/NDC80/KIF18B/CENPE/SMC1B/HASPIN/CCNB1/ESPL1	52	Proliferating Alpha
GO:0000070	mitotic sister chromatid segregation	47/232	161/18866	4.5e-52	1.36e-49	1.1e-49	PRC1/ZWINT/KIFC1/SGO1/CDCA5/NCAPG/NCAPH/CENPK/CDT1/CDCA8/MAD2L1/SPAG5/NUSAP1/BUB1B/KIF14/RACGAP1/NUF2/AURKB/BUB1/NCAPG2/TTK/CDC20/CDC6/DSN1/NEK2/SMC4/KIF23/TACC3/KIF2C/UBE2C/TRIP13/DLGAP5/PLK1/DSCC1/SGO2/KIF18A/KIF4A/CENPF/KNSTRN/PTTG1/PSRC1/NDC80/KIF18B/CENPE/HASPIN/CCNB1/ESPL1	47	Proliferating Alpha
GO:0006260	DNA replication	47/232	273/18866	2.39e-40	6.31e-38	5.12e-38	PCLAF/ORC6/BRCA2/BRCA1/MCM6/CHEK1/FAM111B/ATAD5/CDT1/CCNA2/DTL/CDK1/CCNE2/CHAF1A/MCM7/CLSPN/CDC45/RFC3/RAD51/GINS2/MCM10/FEN1/RRM2/BLM/POLQ/MCM4/GINS1/CDC6/ORC1/MCM5/BRIP1/RMI2/MCM2/RECQL4/GINS4/EME1/ESCO2/BARD1/WDHD1/DSCC1/POLE2/RNASEH2A/EXO1/DNA2/E2F7/PIF1/E2F8	47	Proliferating Alpha
GO:0051321	meiotic cell cycle	40/232	254/18866	9.96e-33	2.34e-30	1.9e-30	MND1/BRCA2/SGO1/NCAPH/PSMC3IP/CCNE2/PKMYT1/BUB1B/FANCA/NUF2/FANCD2/RAD51/BUB1/MYBL1/TTK/CDC20/RAD54L/BRIP1/NEK2/SMC4/DMC1/CDC25A/XRCC2/CKS2/EME1/TRIP13/PLK1/TOP2A/SGO2/KIF18A/AURKA/EXO1/ASPM/PTTG1/CDC25C/FBXO43/SYCE2/SMC1B/RAD54B/ESPL1	40	Proliferating Alpha
GO:0071103	DNA conformation change	44/232	355/18866	2.1e-31	4.44e-29	3.61e-29	ASF1B/CENPM/HELLS/CENPU/MCM6/CDCA5/NCAPG/NCAPH/CENPW/CENPK/KNL1/NUSAP1/CDK1/CHAF1A/OIP5/CENPH/MCM7/RFC3/RAD51/GINS2/BLM/POLQ/MCM4/CENPN/NCAPG2/RAD54L/MCM5/BRIP1/SMC4/HMGB2/MCM2/RECQL4/GINS4/TOP2A/DSCC1/CENPA/DNA2/CENPI/CENPO/HJURP/RAD54B/ERCC6L/CCNB1/PIF1	44	Proliferating Alpha
GO:1902850	microtubule cytoskeleton organization involved in mitosis	32/232	144/18866	2.73e-31	5.24e-29	4.26e-29	PRC1/KIFC1/MAD2L1/NUSAP1/CENPH/KIF11/RACGAP1/NUF2/POC1A/BIRC5/AURKB/TPX2/WDR62/TTK/CDC20/NEK2/KIF23/TACC3/STMN1/SAPCD2/DLGAP5/PLK1/MYBL2/KIF4A/AURKA/CENPA/STIL/PSRC1/NDC80/CENPE/CCNB1/ESPL1	32	Proliferating Alpha
GO:1903046	meiotic cell cycle process	35/232	193/18866	6.81e-31	1.2e-28	9.74e-29	MND1/BRCA2/SGO1/NCAPH/PSMC3IP/CCNE2/BUB1B/FANCA/NUF2/FANCD2/RAD51/BUB1/MYBL1/TTK/CDC20/RAD54L/BRIP1/SMC4/DMC1/CDC25A/CKS2/EME1/TRIP13/PLK1/TOP2A/SGO2/KIF18A/AURKA/ASPM/PTTG1/CDC25C/FBXO43/SYCE2/RAD54B/ESPL1	35	Proliferating Alpha
GO:0051983	regulation of chromosome segregation	28/232	107/18866	1.2e-29	1.95e-27	1.58e-27	CDCA5/CDT1/MAD2L1/SPAG5/BUB1B/RACGAP1/AURKB/FEN1/BUB1/TTK/CDC20/CDC6/NEK2/RMI2/TACC3/KIF2C/UBE2C/TRIP13/DLGAP5/PLK1/CENPF/KNSTRN/MKI67/PTTG1/NDC80/CENPE/CCNB1/ESPL1	28	Proliferating Alpha
GO:0140013	meiotic nuclear division	33/232	177/18866	1.42e-29	2.15e-27	1.74e-27	MND1/BRCA2/SGO1/NCAPH/PSMC3IP/CCNE2/BUB1B/FANCA/NUF2/FANCD2/RAD51/BUB1/MYBL1/TTK/CDC20/RAD54L/BRIP1/SMC4/DMC1/CKS2/EME1/TRIP13/PLK1/TOP2A/SGO2/KIF18A/AURKA/ASPM/PTTG1/FBXO43/SYCE2/RAD54B/ESPL1	33	Proliferating Alpha
GO:0007088	regulation of mitotic nuclear division	32/232	163/18866	1.88e-29	2.66e-27	2.16e-27	CDCA5/CHEK1/CDT1/ANLN/MAD2L1/NUSAP1/PKMYT1/BUB1B/KIF11/AURKB/BUB1/TTK/CDC20/CDC6/NEK2/TACC3/UBE2C/KIF20B/TRIP13/DLGAP5/PLK1/AURKA/KNTC1/CENPF/MKI67/PTTG1/CDC25C/FBXO43/NDC80/CENPE/CCNB1/ESPL1	32	Proliferating Alpha
GO:0007051	spindle organization	33/232	183/18866	4.48e-29	5.93e-27	4.81e-27	PRC1/KIFC1/CENPW/SPAG5/CENPH/KIF11/RACGAP1/NUF2/POC1A/BIRC5/AURKB/TPX2/WDR62/TTK/CDC20/NEK2/KIF23/TACC3/STMN1/DLGAP5/PLK1/MYBL2/KIF4A/AURKA/AUNIP/ASPM/STIL/KNSTRN/PSRC1/NDC80/CENPE/CCNB1/ESPL1	33	Proliferating Alpha
GO:0000075	cell cycle checkpoint	35/232	219/18866	6.57e-29	8.17e-27	6.63e-27	ZWINT/BRCA1/CHEK1/CDT1/MAD2L1/DTL/CDK1/E2F1/BUB1B/CLSPN/CDC45/FANCD2/AURKB/WDR76/BUB1/BLM/TTK/CDC20/CDC6/ORC1/BRIP1/GTSE1/EME1/TRIP13/PLK1/TOP2A/AURKA/KNTC1/DNA2/CENPF/CDC25C/NDC80/E2F7/CCNB1/E2F8	35	Proliferating Alpha
GO:0006261	DNA-dependent DNA replication	30/232	151/18866	8.08e-28	9.5e-26	7.71e-26	ORC6/BRCA2/MCM6/ATAD5/CDT1/CCNE2/MCM7/CDC45/RFC3/RAD51/GINS2/MCM10/FEN1/BLM/POLQ/MCM4/GINS1/CDC6/ORC1/MCM5/MCM2/RECQL4/GINS4/EME1/WDHD1/DSCC1/POLE2/DNA2/E2F7/E2F8	30	Proliferating Alpha
GO:0051783	regulation of nuclear division	32/232	188/18866	2.21e-27	2.46e-25	2e-25	CDCA5/CHEK1/CDT1/ANLN/MAD2L1/NUSAP1/PKMYT1/BUB1B/KIF11/AURKB/BUB1/TTK/CDC20/CDC6/NEK2/TACC3/UBE2C/KIF20B/TRIP13/DLGAP5/PLK1/AURKA/KNTC1/CENPF/MKI67/PTTG1/CDC25C/FBXO43/NDC80/CENPE/CCNB1/ESPL1	32	Proliferating Alpha
GO:0007052	mitotic spindle organization	27/232	118/18866	6.83e-27	7.22e-25	5.86e-25	PRC1/KIFC1/CENPH/KIF11/RACGAP1/NUF2/POC1A/BIRC5/AURKB/TPX2/WDR62/TTK/CDC20/NEK2/KIF23/TACC3/STMN1/DLGAP5/PLK1/MYBL2/KIF4A/AURKA/STIL/PSRC1/NDC80/CENPE/CCNB1	27	Proliferating Alpha
GO:1901987	regulation of cell cycle phase transition	45/232	486/18866	1.25e-26	1.26e-24	1.02e-24	BRCA1/CDCA5/CHEK1/ATAD5/CDT1/ANLN/MAD2L1/DTL/CDK1/E2F1/BUB1B/KIF14/CLSPN/CDC45/AURKB/TPX2/BUB1/BLM/EZH2/TTK/CDC20/CDC6/ORC1/GTSE1/NEK2/HMMR/PLK4/UBE2C/CDC25A/TRIP13/DLGAP5/PLK1/AURKA/KNTC1/CENPF/CDC25C/NDC80/CENPE/E2F7/FAM83D/CCNB1/ESPL1/STOX1/E2F8/RFPL1	45	Proliferating Alpha
GO:0006310	DNA recombination	37/232	299/18866	2.05e-26	1.97e-24	1.6e-24	MND1/BRCA2/BRCA1/RAD51AP1/MCM6/CHEK1/ATAD5/PSMC3IP/MCM7/CDC45/FANCD2/RAD51/GINS2/FEN1/BLM/POLQ/MCM4/PARPBP/RAD54L/MCM5/BRIP1/HMGB2/RMI2/MCM2/DMC1/RECQL4/GINS4/XRCC2/EME1/TRIP13/TOP2A/AUNIP/EXO1/FANCB/RAD54B/PIF1/IL4	37	Proliferating Alpha
GO:1901990	regulation of mitotic cell cycle phase transition	43/232	448/18866	4.43e-26	4.08e-24	3.31e-24	BRCA1/CDCA5/ATAD5/CDT1/ANLN/MAD2L1/DTL/CDK1/E2F1/BUB1B/KIF14/CLSPN/CDC45/AURKB/TPX2/BUB1/BLM/EZH2/TTK/CDC20/CDC6/ORC1/GTSE1/NEK2/HMMR/PLK4/UBE2C/CDC25A/TRIP13/DLGAP5/PLK1/AURKA/KNTC1/CENPF/CDC25C/NDC80/CENPE/E2F7/CCNB1/ESPL1/STOX1/E2F8/RFPL1	43	Proliferating Alpha
GO:0007093	mitotic cell cycle checkpoint	29/232	166/18866	3.19e-25	2.81e-23	2.28e-23	ZWINT/BRCA1/CDT1/MAD2L1/CDK1/E2F1/BUB1B/CLSPN/FANCD2/AURKB/BUB1/BLM/TTK/CDC20/CDC6/ORC1/GTSE1/EME1/TRIP13/PLK1/TOP2A/AURKA/KNTC1/CENPF/CDC25C/NDC80/E2F7/CCNB1/E2F8	29	Proliferating Alpha
GO:0090068	positive regulation of cell cycle process	36/232	302/18866	3.86e-25	3.26e-23	2.65e-23	BRCA1/CDCA5/ATAD5/CDT1/MAD2L1/SPAG5/NUSAP1/DTL/CDK1/E2F1/KIF14/RACGAP1/CDC45/POC1A/AURKB/FEN1/EZH2/CDC6/GTSE1/KIF23/PLK4/UBE2C/KIF20B/CDC25A/DLGAP5/AURKA/CIT/CDC25C/NDC80/E2F7/FAM83D/CCNB1/ESPL1/STOX1/TP73/E2F8	36	Proliferating Alpha
GO:0045787	positive regulation of cell cycle	40/232	396/18866	4.09e-25	3.33e-23	2.7e-23	BRCA2/BRCA1/CDCA5/CHEK1/ATAD5/CDT1/MAD2L1/SPAG5/NUSAP1/DTL/CDK1/E2F1/KIF14/RACGAP1/CDC45/POC1A/AURKB/FEN1/EZH2/CDC6/GTSE1/KIF23/PLK4/UBE2C/KIF20B/CDC25A/CKS2/DLGAP5/AURKA/CIT/CDC25C/PSRC1/NDC80/E2F7/FAM83D/CCNB1/ESPL1/STOX1/TP73/E2F8	40	Proliferating Alpha
GO:0006302	double-strand break repair	34/232	262/18866	5.25e-25	4.11e-23	3.34e-23	BRCA2/BRCA1/RAD51AP1/FOXM1/MCM6/CDCA5/CHEK1/MCM7/CDC45/FANCD2/RAD51/GINS2/FEN1/BLM/POLQ/MCM4/PARPBP/RAD54L/MCM5/BRIP1/RMI2/MCM2/DMC1/RECQL4/GINS4/XRCC2/EME1/TRIP13/ESCO2/BARD1/AUNIP/DNA2/FANCB/RAD54B	34	Proliferating Alpha
GO:0033045	regulation of sister chromatid segregation	22/232	84/18866	1.65e-23	1.25e-21	1.01e-21	CDCA5/CDT1/MAD2L1/BUB1B/AURKB/FEN1/BUB1/TTK/CDC20/CDC6/RMI2/TACC3/UBE2C/TRIP13/DLGAP5/PLK1/CENPF/PTTG1/NDC80/CENPE/CCNB1/ESPL1	22	Proliferating Alpha
GO:0051304	chromosome separation	22/232	94/18866	2.5e-22	1.82e-20	1.48e-20	NCAPH/CDT1/MAD2L1/BUB1B/AURKB/BUB1/TTK/CDC20/CDC6/TACC3/UBE2C/EME1/TRIP13/DLGAP5/PLK1/TOP2A/CENPF/PTTG1/NDC80/CENPE/CCNB1/ESPL1	22	Proliferating Alpha
GO:0000724	double-strand break repair via homologous recombination	25/232	138/18866	2.81e-22	1.98e-20	1.61e-20	BRCA2/BRCA1/RAD51AP1/MCM6/CHEK1/MCM7/CDC45/RAD51/GINS2/FEN1/BLM/POLQ/MCM4/PARPBP/RAD54L/MCM5/RMI2/MCM2/DMC1/RECQL4/GINS4/XRCC2/AUNIP/FANCB/RAD54B	25	Proliferating Alpha
GO:0061982	meiosis I cell cycle process	24/232	124/18866	3.79e-22	2.58e-20	2.1e-20	MND1/BRCA2/SGO1/PSMC3IP/CCNE2/FANCD2/RAD51/MYBL1/RAD54L/BRIP1/DMC1/CDC25A/CKS2/EME1/TRIP13/PLK1/TOP2A/SGO2/AURKA/PTTG1/CDC25C/SYCE2/RAD54B/ESPL1	24	Proliferating Alpha
GO:0000725	recombinational repair	25/232	140/18866	4.08e-22	2.7e-20	2.19e-20	BRCA2/BRCA1/RAD51AP1/MCM6/CHEK1/MCM7/CDC45/RAD51/GINS2/FEN1/BLM/POLQ/MCM4/PARPBP/RAD54L/MCM5/RMI2/MCM2/DMC1/RECQL4/GINS4/XRCC2/AUNIP/FANCB/RAD54B	25	Proliferating Alpha
GO:0010965	regulation of mitotic sister chromatid separation	19/232	61/18866	4.54e-22	2.91e-20	2.36e-20	CDT1/MAD2L1/BUB1B/AURKB/BUB1/TTK/CDC20/CDC6/TACC3/UBE2C/TRIP13/DLGAP5/PLK1/CENPF/PTTG1/NDC80/CENPE/CCNB1/ESPL1	19	Proliferating Alpha
GO:0051306	mitotic sister chromatid separation	19/232	64/18866	1.29e-21	8.03e-20	6.52e-20	CDT1/MAD2L1/BUB1B/AURKB/BUB1/TTK/CDC20/CDC6/TACC3/UBE2C/TRIP13/DLGAP5/PLK1/CENPF/PTTG1/NDC80/CENPE/CCNB1/ESPL1	19	Proliferating Alpha
GO:0010948	negative regulation of cell cycle process	35/232	359/18866	1.6e-21	9.68e-20	7.86e-20	BRCA1/CHEK1/CDT1/MAD2L1/DTL/CDK1/E2F1/BUB1B/CLSPN/RAD51/AURKB/BUB1/RRM2/BLM/EZH2/TTK/CDC20/CDC6/ORC1/GTSE1/NEK2/TRIP13/PLK1/AURKA/CCNF/CENPF/PTTG1/CDC25C/FBXO43/NDC80/E2F7/CCNB1/ESPL1/E2F8/RFPL1	35	Proliferating Alpha
GO:1905818	regulation of chromosome separation	19/232	66/18866	2.51e-21	1.47e-19	1.2e-19	CDT1/MAD2L1/BUB1B/AURKB/BUB1/TTK/CDC20/CDC6/TACC3/UBE2C/TRIP13/DLGAP5/PLK1/CENPF/PTTG1/NDC80/CENPE/CCNB1/ESPL1	19	Proliferating Alpha
GO:0045930	negative regulation of mitotic cell cycle	34/232	341/18866	3.08e-21	1.76e-19	1.43e-19	ZWINT/BRCA1/CHEK1/CDT1/MAD2L1/CDK1/E2F1/BUB1B/CLSPN/FANCD2/AURKB/BUB1/BLM/EZH2/TTK/CDC20/CDC6/ORC1/GTSE1/EME1/TRIP13/PLK1/TOP2A/AURKA/KNTC1/CENPF/PTTG1/CDC25C/DDIAS/NDC80/E2F7/CCNB1/E2F8/RFPL1	34	Proliferating Alpha
GO:0007091	metaphase/anaphase transition of mitotic cell cycle	18/232	58/18866	6.19e-21	3.44e-19	2.79e-19	CDT1/MAD2L1/BUB1B/AURKB/BUB1/TTK/CDC20/CDC6/TACC3/UBE2C/TRIP13/DLGAP5/PLK1/CENPF/NDC80/CENPE/CCNB1/ESPL1	18	Proliferating Alpha
GO:0033044	regulation of chromosome organization	34/232	356/18866	1.23e-20	6.58e-19	5.34e-19	ATAD2/BRCA1/CDCA5/PHF19/CHEK1/CDT1/MAD2L1/BUB1B/CDC45/AURKB/FEN1/BUB1/TTK/CDC20/CDC6/NEK2/RMI2/MCM2/TACC3/UBE2C/TRIP13/DLGAP5/PLK1/TOP2A/CENPF/MKI67/PTTG1/NDC80/CENPE/CCNB1/ESPL1/PIF1/MYB/PAX5	34	Proliferating Alpha
GO:0044784	metaphase/anaphase transition of cell cycle	18/232	60/18866	1.24e-20	6.58e-19	5.34e-19	CDT1/MAD2L1/BUB1B/AURKB/BUB1/TTK/CDC20/CDC6/TACC3/UBE2C/TRIP13/DLGAP5/PLK1/CENPF/NDC80/CENPE/CCNB1/ESPL1	18	Proliferating Alpha
GO:0033047	regulation of mitotic sister chromatid segregation	19/232	72/18866	1.6e-20	8.25e-19	6.69e-19	CDT1/MAD2L1/BUB1B/AURKB/BUB1/TTK/CDC20/CDC6/TACC3/UBE2C/TRIP13/DLGAP5/PLK1/CENPF/PTTG1/NDC80/CENPE/CCNB1/ESPL1	19	Proliferating Alpha
GO:0007127	meiosis I	22/232	119/18866	6.24e-20	3.14e-18	2.55e-18	MND1/BRCA2/SGO1/PSMC3IP/CCNE2/FANCD2/RAD51/MYBL1/RAD54L/BRIP1/DMC1/CKS2/EME1/TRIP13/PLK1/TOP2A/SGO2/AURKA/PTTG1/SYCE2/RAD54B/ESPL1	22	Proliferating Alpha
GO:0030071	regulation of mitotic metaphase/anaphase transition	17/232	56/18866	1.19e-19	5.87e-18	4.76e-18	CDT1/MAD2L1/BUB1B/AURKB/BUB1/TTK/CDC20/CDC6/UBE2C/TRIP13/DLGAP5/PLK1/CENPF/NDC80/CENPE/CCNB1/ESPL1	17	Proliferating Alpha
GO:0044843	cell cycle G1/S phase transition	31/232	310/18866	1.82e-19	8.75e-18	7.11e-18	TYMS/ORC6/MCM6/CDT1/CCNA2/CDK1/CCNE2/E2F1/KIF14/MCM7/CDC45/MCM10/RRM2/MCM4/CDKN3/EZH2/DHFR/CDC6/ORC1/MCM5/GTSE1/MCM2/CDC25A/POLE2/AURKA/CDC25C/E2F7/FAM83D/CCNB1/E2F8/IQGAP3	31	Proliferating Alpha
GO:1902099	regulation of metaphase/anaphase transition of cell cycle	17/232	58/18866	2.35e-19	1.1e-17	8.93e-18	CDT1/MAD2L1/BUB1B/AURKB/BUB1/TTK/CDC20/CDC6/UBE2C/TRIP13/DLGAP5/PLK1/CENPF/NDC80/CENPE/CCNB1/ESPL1	17	Proliferating Alpha
GO:0031570	DNA integrity checkpoint	24/232	161/18866	2.39e-19	1.1e-17	8.93e-18	BRCA1/CHEK1/CDT1/DTL/CDK1/E2F1/CLSPN/CDC45/FANCD2/WDR76/BLM/CDC6/ORC1/BRIP1/GTSE1/EME1/PLK1/TOP2A/AURKA/DNA2/CDC25C/E2F7/CCNB1/E2F8	24	Proliferating Alpha
GO:0065004	protein-DNA complex assembly	28/232	243/18866	2.57e-19	1.16e-17	9.41e-18	ASF1B/CENPM/HELLS/CENPU/MCM6/CENPW/CENPK/CDT1/KNL1/CHAF1A/OIP5/CENPH/MCM7/CDC45/RAD51/MCM4/CENPN/MCM5/HMGB2/MCM2/DMC1/DLGAP5/CENPA/CENPI/CENPO/CENPF/HJURP/CENPE	28	Proliferating Alpha
GO:0044839	cell cycle G2/M phase transition	29/232	273/18866	5.47e-19	2.41e-17	1.96e-17	BRCA1/FOXM1/CHEK1/ATAD5/CCNA2/DTL/CDK1/PKMYT1/KIF14/CLSPN/MELK/AURKB/TPX2/BLM/CDC6/ORC1/GTSE1/NEK2/HMMR/PLK4/CDC25A/CCNB2/PLK1/AURKA/CENPF/CDC25C/CCNB1/STOX1/RFPL1	29	Proliferating Alpha
GO:0032392	DNA geometric change	21/232	116/18866	7.08e-19	3.05e-17	2.48e-17	MCM6/MCM7/RFC3/RAD51/GINS2/BLM/POLQ/MCM4/RAD54L/MCM5/BRIP1/HMGB2/MCM2/RECQL4/GINS4/TOP2A/DSCC1/DNA2/RAD54B/ERCC6L/PIF1	21	Proliferating Alpha
GO:0044786	cell cycle DNA replication	17/232	65/18866	2.06e-18	8.73e-17	7.08e-17	BRCA2/MCM6/ATAD5/CDT1/MCM7/CDC45/RFC3/RAD51/FEN1/MCM4/GINS1/MCM5/MCM2/POLE2/DNA2/E2F7/E2F8	17	Proliferating Alpha
GO:0000082	G1/S transition of mitotic cell cycle	29/232	287/18866	2.18e-18	9.02e-17	7.32e-17	TYMS/ORC6/MCM6/CDT1/CDK1/CCNE2/E2F1/KIF14/MCM7/CDC45/MCM10/RRM2/MCM4/CDKN3/EZH2/DHFR/CDC6/ORC1/MCM5/GTSE1/MCM2/CDC25A/POLE2/AURKA/CDC25C/E2F7/CCNB1/E2F8/IQGAP3	29	Proliferating Alpha
GO:0045132	meiotic chromosome segregation	19/232	93/18866	3.11e-18	1.26e-16	1.03e-16	SGO1/NCAPH/CCNE2/BUB1B/NUF2/FANCD2/BUB1/TTK/BRIP1/SMC4/DMC1/EME1/TRIP13/PLK1/TOP2A/SGO2/PTTG1/SYCE2/ESPL1	19	Proliferating Alpha
GO:1901988	negative regulation of cell cycle phase transition	28/232	270/18866	4.37e-18	1.71e-16	1.39e-16	BRCA1/CHEK1/CDT1/MAD2L1/DTL/CDK1/E2F1/BUB1B/CLSPN/AURKB/BUB1/BLM/EZH2/TTK/CDC20/CDC6/ORC1/GTSE1/TRIP13/PLK1/AURKA/CENPF/CDC25C/NDC80/E2F7/CCNB1/E2F8/RFPL1	28	Proliferating Alpha
GO:0034508	centromere complex assembly	16/232	56/18866	4.38e-18	1.71e-16	1.39e-16	CENPM/HELLS/CENPU/CENPW/CENPK/KNL1/OIP5/CENPH/CENPN/DLGAP5/CENPA/CENPI/CENPO/CENPF/HJURP/CENPE	16	Proliferating Alpha
GO:0051383	kinetochore organization	12/232	22/18866	5.21e-18	2.01e-16	1.63e-16	CENPW/CENPK/CDT1/CENPH/NUF2/CENPN/SMC4/DLGAP5/CENPA/CENPF/NDC80/CENPE	12	Proliferating Alpha
GO:0071824	protein-DNA complex subunit organization	28/232	282/18866	1.39e-17	5.23e-16	4.25e-16	ASF1B/CENPM/HELLS/CENPU/MCM6/CENPW/CENPK/CDT1/KNL1/CHAF1A/OIP5/CENPH/MCM7/CDC45/RAD51/MCM4/CENPN/MCM5/HMGB2/MCM2/DMC1/DLGAP5/CENPA/CENPI/CENPO/CENPF/HJURP/CENPE	28	Proliferating Alpha
GO:0000910	cytokinesis	23/232	172/18866	1.68e-17	6.22e-16	5.05e-16	PRC1/BRCA2/ANLN/NUSAP1/KIF14/RACGAP1/AURKB/CDC6/KIF23/PLK4/KIF20B/STMN1/CKAP2/PLK1/CEP55/KIF4A/AURKA/CENPA/CIT/KIF20A/E2F7/ESPL1/E2F8	23	Proliferating Alpha
GO:0051310	metaphase plate congression	16/232	61/18866	2.02e-17	7.36e-16	5.97e-16	KIFC1/CDCA5/CDT1/CDCA8/SPAG5/KIF14/NUF2/AURKB/KIF2C/KIF18A/CENPF/PSRC1/NDC80/CENPE/FAM83D/CCNB1	16	Proliferating Alpha
GO:0006323	DNA packaging	26/232	240/18866	2.47e-17	8.85e-16	7.19e-16	ASF1B/CENPM/HELLS/CENPU/CDCA5/NCAPG/NCAPH/CENPW/CENPK/KNL1/NUSAP1/CDK1/CHAF1A/OIP5/CENPH/CENPN/NCAPG2/SMC4/HMGB2/MCM2/TOP2A/CENPA/CENPI/CENPO/HJURP/CCNB1	26	Proliferating Alpha
GO:0032508	DNA duplex unwinding	19/232	108/18866	6.07e-17	2.14e-15	1.74e-15	MCM6/MCM7/RFC3/RAD51/GINS2/BLM/POLQ/MCM4/MCM5/BRIP1/MCM2/RECQL4/GINS4/TOP2A/DSCC1/DNA2/RAD54B/ERCC6L/PIF1	19	Proliferating Alpha
GO:1901991	negative regulation of mitotic cell cycle phase transition	26/232	251/18866	7.51e-17	2.55e-15	2.07e-15	BRCA1/CDT1/MAD2L1/CDK1/E2F1/BUB1B/CLSPN/AURKB/BUB1/BLM/EZH2/TTK/CDC20/CDC6/ORC1/GTSE1/TRIP13/PLK1/AURKA/CENPF/CDC25C/NDC80/E2F7/CCNB1/E2F8/RFPL1	26	Proliferating Alpha
GO:0050000	chromosome localization	17/232	79/18866	7.58e-17	2.55e-15	2.07e-15	KIFC1/CDCA5/CDT1/CDCA8/SPAG5/KIF14/NUF2/AURKB/KIF2C/DLGAP5/KIF18A/CENPF/PSRC1/NDC80/CENPE/FAM83D/CCNB1	17	Proliferating Alpha
GO:0051303	establishment of chromosome localization	17/232	79/18866	7.58e-17	2.55e-15	2.07e-15	KIFC1/CDCA5/CDT1/CDCA8/SPAG5/KIF14/NUF2/AURKB/KIF2C/DLGAP5/KIF18A/CENPF/PSRC1/NDC80/CENPE/FAM83D/CCNB1	17	Proliferating Alpha
GO:0008608	attachment of spindle microtubules to kinetochore	13/232	34/18866	7.75e-17	2.56e-15	2.08e-15	SGO1/CDT1/SPAG5/KNL1/RACGAP1/NUF2/AURKB/NEK2/KIF2C/KNSTRN/NDC80/CENPE/CCNB1	13	Proliferating Alpha
GO:0000086	G2/M transition of mitotic cell cycle	26/232	254/18866	1.01e-16	3.24e-15	2.63e-15	BRCA1/FOXM1/CCNA2/DTL/CDK1/PKMYT1/KIF14/CLSPN/MELK/AURKB/TPX2/BLM/CDC6/ORC1/NEK2/HMMR/PLK4/CDC25A/CCNB2/PLK1/AURKA/CENPF/CDC25C/CCNB1/STOX1/RFPL1	26	Proliferating Alpha
GO:0033046	negative regulation of sister chromatid segregation	14/232	44/18866	1.01e-16	3.24e-15	2.63e-15	CDT1/MAD2L1/BUB1B/AURKB/BUB1/TTK/CDC20/TRIP13/PLK1/CENPF/PTTG1/NDC80/CCNB1/ESPL1	14	Proliferating Alpha
GO:0051985	negative regulation of chromosome segregation	14/232	45/18866	1.45e-16	4.58e-15	3.72e-15	CDT1/MAD2L1/BUB1B/AURKB/BUB1/TTK/CDC20/TRIP13/PLK1/CENPF/PTTG1/NDC80/CCNB1/ESPL1	14	Proliferating Alpha
GO:1902749	regulation of cell cycle G2/M phase transition	24/232	217/18866	2.75e-16	8.56e-15	6.95e-15	BRCA1/CHEK1/ATAD5/DTL/CDK1/KIF14/CLSPN/AURKB/TPX2/BLM/CDC6/ORC1/GTSE1/NEK2/HMMR/PLK4/CDC25A/PLK1/AURKA/CENPF/CDC25C/CCNB1/STOX1/RFPL1	24	Proliferating Alpha
GO:0033260	nuclear DNA replication	15/232	60/18866	4.6e-16	1.39e-14	1.13e-14	BRCA2/MCM6/ATAD5/CDT1/MCM7/CDC45/RFC3/RAD51/FEN1/MCM4/GINS1/MCM5/MCM2/POLE2/DNA2	15	Proliferating Alpha
GO:0051784	negative regulation of nuclear division	15/232	60/18866	4.6e-16	1.39e-14	1.13e-14	CHEK1/CDT1/MAD2L1/BUB1B/AURKB/BUB1/TTK/CDC20/TRIP13/PLK1/CENPF/PTTG1/FBXO43/NDC80/CCNB1	15	Proliferating Alpha
GO:0006270	DNA replication initiation	13/232	39/18866	6.42e-16	1.89e-14	1.53e-14	ORC6/MCM6/CDT1/CCNE2/MCM7/CDC45/MCM10/MCM4/CDC6/ORC1/MCM5/MCM2/POLE2	13	Proliferating Alpha
GO:2000816	negative regulation of mitotic sister chromatid separation	13/232	39/18866	6.42e-16	1.89e-14	1.53e-14	CDT1/MAD2L1/BUB1B/AURKB/BUB1/TTK/CDC20/TRIP13/PLK1/CENPF/PTTG1/NDC80/CCNB1	13	Proliferating Alpha
GO:1905819	negative regulation of chromosome separation	13/232	40/18866	9.41e-16	2.73e-14	2.21e-14	CDT1/MAD2L1/BUB1B/AURKB/BUB1/TTK/CDC20/TRIP13/PLK1/CENPF/PTTG1/NDC80/CCNB1	13	Proliferating Alpha
GO:0045839	negative regulation of mitotic nuclear division	14/232	52/18866	1.43e-15	4.08e-14	3.31e-14	CHEK1/CDT1/MAD2L1/BUB1B/AURKB/BUB1/TTK/CDC20/TRIP13/PLK1/CENPF/PTTG1/NDC80/CCNB1	14	Proliferating Alpha
GO:2001251	negative regulation of chromosome organization	20/232	148/18866	1.86e-15	5.25e-14	4.26e-14	ATAD2/BRCA1/CDT1/MAD2L1/BUB1B/AURKB/BUB1/TTK/CDC20/MCM2/TRIP13/PLK1/TOP2A/CENPF/PTTG1/NDC80/CCNB1/ESPL1/PIF1/PAX5	20	Proliferating Alpha
GO:0033048	negative regulation of mitotic sister chromatid segregation	13/232	42/18866	1.95e-15	5.44e-14	4.41e-14	CDT1/MAD2L1/BUB1B/AURKB/BUB1/TTK/CDC20/TRIP13/PLK1/CENPF/PTTG1/NDC80/CCNB1	13	Proliferating Alpha
GO:0072331	signal transduction by p53 class mediator	25/232	267/18866	3.29e-15	9.04e-14	7.34e-14	BRCA2/BRCA1/FOXM1/CHEK1/ATAD5/CDK1/E2F1/RFC3/AURKB/TPX2/BLM/BRIP1/GTSE1/RMI2/BARD1/AURKA/EXO1/DNA2/CDC25C/ANKRD2/E2F7/CCNB1/E2F2/TP73/E2F8	25	Proliferating Alpha
GO:0007094	mitotic spindle assembly checkpoint	12/232	34/18866	3.88e-15	1.01e-13	8.23e-14	CDT1/MAD2L1/BUB1B/AURKB/BUB1/TTK/CDC20/TRIP13/PLK1/CENPF/NDC80/CCNB1	12	Proliferating Alpha
GO:0031577	spindle checkpoint	12/232	34/18866	3.88e-15	1.01e-13	8.23e-14	CDT1/MAD2L1/BUB1B/AURKB/BUB1/TTK/CDC20/TRIP13/PLK1/CENPF/NDC80/CCNB1	12	Proliferating Alpha
GO:0071173	spindle assembly checkpoint	12/232	34/18866	3.88e-15	1.01e-13	8.23e-14	CDT1/MAD2L1/BUB1B/AURKB/BUB1/TTK/CDC20/TRIP13/PLK1/CENPF/NDC80/CCNB1	12	Proliferating Alpha
GO:0071174	mitotic spindle checkpoint	12/232	34/18866	3.88e-15	1.01e-13	8.23e-14	CDT1/MAD2L1/BUB1B/AURKB/BUB1/TTK/CDC20/TRIP13/PLK1/CENPF/NDC80/CCNB1	12	Proliferating Alpha
GO:0045841	negative regulation of mitotic metaphase/anaphase transition	12/232	36/18866	8.67e-15	2.23e-13	1.81e-13	CDT1/MAD2L1/BUB1B/AURKB/BUB1/TTK/CDC20/TRIP13/PLK1/CENPF/NDC80/CCNB1	12	Proliferating Alpha
GO:0000281	mitotic cytokinesis	15/232	72/18866	8.77e-15	2.23e-13	1.81e-13	PRC1/ANLN/NUSAP1/RACGAP1/KIF23/KIF20B/STMN1/CKAP2/PLK1/CEP55/KIF4A/CENPA/CIT/KIF20A/ESPL1	15	Proliferating Alpha
GO:0007080	mitotic metaphase plate congression	13/232	47/18866	1.02e-14	2.54e-13	2.06e-13	KIFC1/CDCA5/CDT1/CDCA8/KIF14/NUF2/AURKB/KIF2C/KIF18A/PSRC1/NDC80/CENPE/CCNB1	13	Proliferating Alpha
GO:0031055	chromatin remodeling at centromere	13/232	47/18866	1.02e-14	2.54e-13	2.06e-13	CENPM/HELLS/CENPU/CENPW/CENPK/KNL1/OIP5/CENPH/CENPN/CENPA/CENPI/CENPO/HJURP	13	Proliferating Alpha
GO:1902100	negative regulation of metaphase/anaphase transition of cell cycle	12/232	37/18866	1.27e-14	3.12e-13	2.54e-13	CDT1/MAD2L1/BUB1B/AURKB/BUB1/TTK/CDC20/TRIP13/PLK1/CENPF/NDC80/CCNB1	12	Proliferating Alpha
GO:0045931	positive regulation of mitotic cell cycle	20/232	168/18866	2.24e-14	5.44e-13	4.41e-13	BRCA2/CDCA5/CDT1/MAD2L1/NUSAP1/DTL/CDK1/CDC45/AURKB/CDC6/UBE2C/KIF20B/CDC25A/DLGAP5/AURKA/CDC25C/NDC80/CCNB1/ESPL1/STOX1	20	Proliferating Alpha
GO:0051302	regulation of cell division	20/232	171/18866	3.15e-14	7.58e-13	6.15e-13	PRC1/ORC6/BRCA2/KIF14/RACGAP1/AURKB/BLM/CDC6/KIF23/PLK4/KIF20B/PLK1/AURKA/CIT/ASPM/KIF20A/KIF18B/E2F7/E2F8/RFPL1	20	Proliferating Alpha
GO:0051225	spindle assembly	17/232	115/18866	5.6e-14	1.33e-12	1.08e-12	PRC1/KIFC1/CENPW/SPAG5/KIF11/RACGAP1/BIRC5/AURKB/TPX2/CDC20/NEK2/KIF23/PLK1/MYBL2/KIF4A/AURKA/ASPM	17	Proliferating Alpha
GO:0006336	DNA replication-independent nucleosome assembly	13/232	53/18866	5.72e-14	1.34e-12	1.09e-12	ASF1B/CENPM/CENPU/CENPW/CENPK/KNL1/OIP5/CENPH/CENPN/CENPA/CENPI/CENPO/HJURP	13	Proliferating Alpha
GO:0010389	regulation of G2/M transition of mitotic cell cycle	21/232	200/18866	6.15e-14	1.43e-12	1.16e-12	BRCA1/DTL/CDK1/KIF14/CLSPN/AURKB/TPX2/BLM/CDC6/ORC1/NEK2/HMMR/PLK4/CDC25A/PLK1/AURKA/CENPF/CDC25C/CCNB1/STOX1/RFPL1	21	Proliferating Alpha
GO:0034724	DNA replication-independent nucleosome organization	13/232	54/18866	7.45e-14	1.71e-12	1.39e-12	ASF1B/CENPM/CENPU/CENPW/CENPK/KNL1/OIP5/CENPH/CENPN/CENPA/CENPI/CENPO/HJURP	13	Proliferating Alpha
GO:0061640	cytoskeleton-dependent cytokinesis	16/232	100/18866	8.77e-14	2e-12	1.62e-12	PRC1/ANLN/NUSAP1/RACGAP1/AURKB/KIF23/KIF20B/STMN1/CKAP2/PLK1/CEP55/KIF4A/CENPA/CIT/KIF20A/ESPL1	16	Proliferating Alpha
GO:0034080	CENP-A containing nucleosome assembly	12/232	43/18866	9.85e-14	2.19e-12	1.78e-12	CENPM/CENPU/CENPW/CENPK/KNL1/OIP5/CENPH/CENPN/CENPA/CENPI/CENPO/HJURP	12	Proliferating Alpha
GO:0061641	CENP-A containing chromatin organization	12/232	43/18866	9.85e-14	2.19e-12	1.78e-12	CENPM/CENPU/CENPW/CENPK/KNL1/OIP5/CENPH/CENPN/CENPA/CENPI/CENPO/HJURP	12	Proliferating Alpha
GO:0000727	double-strand break repair via break-induced replication	8/232	12/18866	2.2e-13	4.85e-12	3.93e-12	MCM6/MCM7/CDC45/GINS2/MCM4/MCM5/MCM2/GINS4	8	Proliferating Alpha
GO:0007098	centrosome cycle	17/232	125/18866	2.3e-13	5.02e-12	4.08e-12	PCLAF/BRCA2/BRCA1/SGO1/CHEK1/CDK1/KIF11/POC1A/WDR62/NEK2/PLK4/XRCC2/PLK1/AURKA/CCNF/STIL/NDC80	17	Proliferating Alpha
GO:0010639	negative regulation of organelle organization	28/232	416/18866	2.81e-13	6.06e-12	4.92e-12	ATAD2/BRCA1/CHEK1/CDT1/MAD2L1/BUB1B/AURKB/TPX2/BUB1/TTK/CDC20/NEK2/MCM2/TMSB15A/STMN1/CKAP2/TRIP13/PLK1/TOP2A/CCNF/CENPF/PTTG1/FBXO43/NDC80/CCNB1/ESPL1/PIF1/PAX5	28	Proliferating Alpha
GO:0032465	regulation of cytokinesis	15/232	90/18866	2.86e-13	6.11e-12	4.96e-12	PRC1/BRCA2/KIF14/RACGAP1/AURKB/CDC6/KIF23/PLK4/KIF20B/PLK1/AURKA/CIT/KIF20A/E2F7/E2F8	15	Proliferating Alpha
GO:1901989	positive regulation of cell cycle phase transition	16/232	110/18866	4.08e-13	8.63e-12	7.01e-12	CDCA5/ATAD5/CDT1/DTL/CDK1/CDC45/EZH2/CDC6/UBE2C/CDC25A/DLGAP5/CDC25C/FAM83D/CCNB1/ESPL1/STOX1	16	Proliferating Alpha
GO:0000077	DNA damage checkpoint	18/232	151/18866	4.55e-13	9.52e-12	7.73e-12	BRCA1/CHEK1/DTL/CDK1/E2F1/CLSPN/FANCD2/WDR76/BLM/BRIP1/GTSE1/EME1/PLK1/AURKA/CDC25C/E2F7/CCNB1/E2F8	18	Proliferating Alpha
GO:0007062	sister chromatid cohesion	13/232	63/18866	6.38e-13	1.32e-11	1.07e-11	SGO1/CDCA5/BUB1B/FEN1/BUB1/CDC20/ESCO2/PLK1/DSCC1/SGO2/SMC1B/HASPIN/ESPL1	13	Proliferating Alpha
GO:0031023	microtubule organizing center organization	17/232	136/18866	9.44e-13	1.94e-11	1.57e-11	PCLAF/BRCA2/BRCA1/SGO1/CHEK1/CDK1/KIF11/POC1A/WDR62/NEK2/PLK4/XRCC2/PLK1/AURKA/CCNF/STIL/NDC80	17	Proliferating Alpha
GO:0090307	mitotic spindle assembly	13/232	65/18866	9.8e-13	1.99e-11	1.62e-11	PRC1/KIFC1/KIF11/RACGAP1/BIRC5/AURKB/TPX2/CDC20/NEK2/KIF23/PLK1/MYBL2/KIF4A	13	Proliferating Alpha
GO:0070507	regulation of microtubule cytoskeleton organization	19/232	190/18866	2.43e-12	4.89e-11	3.97e-11	BRCA1/CHEK1/SPAG5/KIF11/POC1A/SKA1/TPX2/NEK2/PLK4/TACC3/SKA3/STMN1/CKAP2/PLK1/KIF18A/AURKA/CCNF/STIL/PSRC1	19	Proliferating Alpha
GO:0070192	chromosome organization involved in meiotic cell cycle	13/232	70/18866	2.68e-12	5.35e-11	4.35e-11	SGO1/NCAPH/CCNE2/BUB1B/FANCD2/RAD51/BUB1/BRIP1/SMC4/DMC1/TRIP13/SGO2/SYCE2	13	Proliferating Alpha
GO:1904029	regulation of cyclin-dependent protein kinase activity	15/232	106/18866	3.4e-12	6.72e-11	5.46e-11	CCNA2/CCNE2/PKMYT1/BLM/CDKN3/CDC6/CDC25A/CKS2/CCNB2/PLK1/CCNF/CDC25C/PSRC1/CCNB1/STOX1	15	Proliferating Alpha
GO:0044774	mitotic DNA integrity checkpoint	15/232	108/18866	4.5e-12	8.8e-11	7.15e-11	CDK1/E2F1/CLSPN/FANCD2/BLM/CDC6/ORC1/GTSE1/EME1/TOP2A/AURKA/CDC25C/E2F7/CCNB1/E2F8	15	Proliferating Alpha
GO:0043486	histone exchange	12/232	59/18866	6.05e-12	1.17e-10	9.53e-11	CENPM/CENPU/CENPW/CENPK/KNL1/OIP5/CENPH/CENPN/CENPA/CENPI/CENPO/HJURP	12	Proliferating Alpha
GO:0051382	kinetochore assembly	8/232	17/18866	1.02e-11	1.97e-10	1.6e-10	CENPW/CENPK/CENPH/CENPN/DLGAP5/CENPA/CENPF/CENPE	8	Proliferating Alpha
GO:0000079	regulation of cyclin-dependent protein serine/threonine kinase activity	14/232	102/18866	2.79e-11	5.31e-10	4.31e-10	CCNA2/CCNE2/PKMYT1/BLM/CDKN3/CDC6/CDC25A/CKS2/CCNB2/PLK1/CCNF/CDC25C/PSRC1/CCNB1	14	Proliferating Alpha
GO:0006334	nucleosome assembly	16/232	145/18866	3.09e-11	5.84e-10	4.74e-10	ASF1B/CENPM/CENPU/CENPW/CENPK/KNL1/CHAF1A/OIP5/CENPH/CENPN/HMGB2/MCM2/CENPA/CENPI/CENPO/HJURP	16	Proliferating Alpha
GO:0034502	protein localization to chromosome	13/232	85/18866	3.55e-11	6.64e-10	5.39e-10	BRCA2/CDCA5/CDT1/KNL1/CDK1/AURKB/EZH2/TTK/ESCO2/PLK1/CENPA/NDC80/HASPIN	13	Proliferating Alpha
GO:0007131	reciprocal meiotic recombination	11/232	55/18866	5.7e-11	1.06e-09	8.59e-10	MND1/PSMC3IP/FANCD2/RAD51/RAD54L/BRIP1/DMC1/EME1/TRIP13/TOP2A/RAD54B	11	Proliferating Alpha
GO:0035825	homologous recombination	11/232	56/18866	7.02e-11	1.29e-09	1.05e-09	MND1/PSMC3IP/FANCD2/RAD51/RAD54L/BRIP1/DMC1/EME1/TRIP13/TOP2A/RAD54B	11	Proliferating Alpha
GO:0072401	signal transduction involved in DNA integrity checkpoint	12/232	73/18866	8.54e-11	1.54e-09	1.25e-09	BRCA1/CHEK1/DTL/CDK1/E2F1/GTSE1/PLK1/AURKA/CDC25C/E2F7/CCNB1/E2F8	12	Proliferating Alpha
GO:0072422	signal transduction involved in DNA damage checkpoint	12/232	73/18866	8.54e-11	1.54e-09	1.25e-09	BRCA1/CHEK1/DTL/CDK1/E2F1/GTSE1/PLK1/AURKA/CDC25C/E2F7/CCNB1/E2F8	12	Proliferating Alpha
GO:0042770	signal transduction in response to DNA damage	15/232	133/18866	9.5e-11	1.7e-09	1.38e-09	BRCA2/BRCA1/FOXM1/CHEK1/ATAD5/DTL/CDK1/E2F1/GTSE1/PLK1/AURKA/CDC25C/E2F7/CCNB1/E2F8	15	Proliferating Alpha
GO:0072395	signal transduction involved in cell cycle checkpoint	12/232	74/18866	1.01e-10	1.79e-09	1.45e-09	BRCA1/CHEK1/DTL/CDK1/E2F1/GTSE1/PLK1/AURKA/CDC25C/E2F7/CCNB1/E2F8	12	Proliferating Alpha
GO:0071459	protein localization to chromosome, centromeric region	8/232	22/18866	1.28e-10	2.25e-09	1.83e-09	CDT1/KNL1/CDK1/AURKB/TTK/CENPA/NDC80/HASPIN	8	Proliferating Alpha
GO:1901992	positive regulation of mitotic cell cycle phase transition	13/232	94/18866	1.31e-10	2.29e-09	1.86e-09	CDCA5/CDT1/DTL/CDK1/CDC45/CDC6/UBE2C/CDC25A/DLGAP5/CDC25C/CCNB1/ESPL1/STOX1	13	Proliferating Alpha
GO:0032886	regulation of microtubule-based process	19/232	240/18866	1.46e-10	2.53e-09	2.05e-09	BRCA1/CHEK1/SPAG5/KIF11/POC1A/SKA1/TPX2/NEK2/PLK4/TACC3/SKA3/STMN1/CKAP2/PLK1/KIF18A/AURKA/CCNF/STIL/PSRC1	19	Proliferating Alpha
GO:0051656	establishment of organelle localization	25/232	432/18866	1.47e-10	2.54e-09	2.06e-09	KIFC1/CDCA5/CDT1/CDCA8/MAD2L1/SPAG5/NUSAP1/KIF14/NUF2/AURKB/KIF23/KIF2C/SAPCD2/DLGAP5/PLK1/KIF18A/CENPA/CENPF/PSRC1/NDC80/CENPE/FAM83D/CCNB1/ESPL1/IL4	25	Proliferating Alpha
GO:0045143	homologous chromosome segregation	11/232	62/18866	2.25e-10	3.83e-09	3.11e-09	SGO1/CCNE2/FANCD2/BRIP1/DMC1/TRIP13/PLK1/SGO2/PTTG1/SYCE2/ESPL1	11	Proliferating Alpha
GO:0000083	regulation of transcription involved in G1/S transition of mitotic cell cycle	9/232	35/18866	2.94e-10	4.98e-09	4.04e-09	TYMS/CDT1/E2F1/CDC45/RRM2/DHFR/CDC6/ORC1/E2F7	9	Proliferating Alpha
GO:0031497	chromatin assembly	17/232	195/18866	3.15e-10	5.29e-09	4.29e-09	ASF1B/CENPM/HELLS/CENPU/CENPW/CENPK/KNL1/CHAF1A/OIP5/CENPH/CENPN/HMGB2/MCM2/CENPA/CENPI/CENPO/HJURP	17	Proliferating Alpha
GO:0006268	DNA unwinding involved in DNA replication	7/232	16/18866	4.04e-10	6.68e-09	5.43e-09	MCM6/MCM7/RAD51/BLM/MCM4/MCM2/RECQL4	7	Proliferating Alpha
GO:1902969	mitotic DNA replication	7/232	16/18866	4.04e-10	6.68e-09	5.43e-09	BRCA2/MCM6/CDC45/RAD51/MCM4/GINS1/MCM2	7	Proliferating Alpha
GO:0034728	nucleosome organization	16/232	183/18866	1.02e-09	1.67e-08	1.36e-08	ASF1B/CENPM/CENPU/CENPW/CENPK/KNL1/CHAF1A/OIP5/CENPH/CENPN/HMGB2/MCM2/CENPA/CENPI/CENPO/HJURP	16	Proliferating Alpha
GO:0043044	ATP-dependent chromatin remodeling	12/232	90/18866	1.06e-09	1.72e-08	1.4e-08	CENPM/CENPU/CENPW/CENPK/KNL1/OIP5/CENPH/CENPN/CENPA/CENPI/CENPO/HJURP	12	Proliferating Alpha
GO:0034501	protein localization to kinetochore	7/232	18/18866	1.1e-09	1.77e-08	1.43e-08	CDT1/KNL1/CDK1/AURKB/TTK/NDC80/HASPIN	7	Proliferating Alpha
GO:0051782	negative regulation of cell division	7/232	18/18866	1.1e-09	1.77e-08	1.43e-08	ORC6/AURKB/BLM/ASPM/E2F7/E2F8/RFPL1	7	Proliferating Alpha
GO:0006275	regulation of DNA replication	13/232	112/18866	1.22e-09	1.94e-08	1.57e-08	BRCA2/ATAD5/CDT1/CCNA2/CDK1/RFC3/BLM/CDC6/ESCO2/DSCC1/DNA2/E2F7/E2F8	13	Proliferating Alpha
GO:0006271	DNA strand elongation involved in DNA replication	7/232	19/18866	1.73e-09	2.72e-08	2.21e-08	MCM7/RFC3/GINS2/MCM4/GINS1/GINS4/DNA2	7	Proliferating Alpha
GO:0006333	chromatin assembly or disassembly	17/232	220/18866	2.03e-09	3.18e-08	2.58e-08	ASF1B/CENPM/HELLS/CENPU/CENPW/CENPK/KNL1/CHAF1A/OIP5/CENPH/CENPN/HMGB2/MCM2/CENPA/CENPI/CENPO/HJURP	17	Proliferating Alpha
GO:0044773	mitotic DNA damage checkpoint	12/232	101/18866	4.09e-09	6.36e-08	5.16e-08	CDK1/E2F1/CLSPN/FANCD2/BLM/GTSE1/EME1/AURKA/CDC25C/E2F7/CCNB1/E2F8	12	Proliferating Alpha
GO:0030261	chromosome condensation	9/232	47/18866	5e-09	7.72e-08	6.26e-08	CDCA5/NCAPG/NCAPH/NUSAP1/CDK1/NCAPG2/SMC4/TOP2A/CCNB1	9	Proliferating Alpha
GO:0051988	regulation of attachment of spindle microtubules to kinetochore	6/232	13/18866	5.18e-09	7.93e-08	6.44e-08	SPAG5/RACGAP1/AURKB/NEK2/KNSTRN/CCNB1	6	Proliferating Alpha
GO:1901796	regulation of signal transduction by p53 class mediator	15/232	180/18866	6.65e-09	1.01e-07	8.22e-08	BRCA1/CHEK1/ATAD5/RFC3/AURKB/TPX2/BLM/BRIP1/RMI2/BARD1/AURKA/EXO1/DNA2/ANKRD2/TP73	15	Proliferating Alpha
GO:1902750	negative regulation of cell cycle G2/M phase transition	12/232	108/18866	8.87e-09	1.34e-07	1.09e-07	BRCA1/CHEK1/DTL/CDK1/CLSPN/AURKB/BLM/CDC6/ORC1/PLK1/AURKA/RFPL1	12	Proliferating Alpha
GO:0051315	attachment of mitotic spindle microtubules to kinetochore	6/232	15/18866	1.48e-08	2.22e-07	1.8e-07	CDT1/NUF2/AURKB/KIF2C/NDC80/CENPE	6	Proliferating Alpha
GO:0022616	DNA strand elongation	7/232	26/18866	2.09e-08	3.12e-07	2.53e-07	MCM7/RFC3/GINS2/MCM4/GINS1/GINS4/DNA2	7	Proliferating Alpha
GO:0051052	regulation of DNA metabolic process	20/232	365/18866	2.78e-08	4.11e-07	3.34e-07	BRCA1/RAD51AP1/FOXM1/CHEK1/ATAD5/CDT1/RFC3/RAD51/AURKB/BLM/POLQ/PARPBP/NEK2/RMI2/DSCC1/AUNIP/FANCB/PIF1/STOX1/IL4	20	Proliferating Alpha
GO:0007050	cell cycle arrest	16/232	234/18866	3.48e-08	5.11e-07	4.15e-07	BRCA1/FOXM1/CDK1/E2F1/CDKN3/GTSE1/KIF20B/BARD1/PRR11/AURKA/CDC25C/DDIAS/E2F7/CCNB1/TP73/E2F8	16	Proliferating Alpha
GO:0000076	DNA replication checkpoint	6/232	17/18866	3.58e-08	5.23e-07	4.24e-07	CDT1/CLSPN/CDC45/CDC6/ORC1/DNA2	6	Proliferating Alpha
GO:0046605	regulation of centrosome cycle	9/232	59/18866	4.06e-08	5.88e-07	4.77e-07	BRCA1/CHEK1/KIF11/POC1A/NEK2/PLK4/AURKA/CCNF/STIL	9	Proliferating Alpha
GO:0071158	positive regulation of cell cycle arrest	10/232	81/18866	5.7e-08	8.21e-07	6.66e-07	BRCA1/CDK1/E2F1/GTSE1/AURKA/CDC25C/E2F7/CCNB1/TP73/E2F8	10	Proliferating Alpha
GO:1902751	positive regulation of cell cycle G2/M phase transition	7/232	30/18866	6.22e-08	8.88e-07	7.21e-07	ATAD5/DTL/CDK1/CDC25A/CDC25C/CCNB1/STOX1	7	Proliferating Alpha
GO:0051231	spindle elongation	5/232	10/18866	6.46e-08	9.16e-07	7.44e-07	PRC1/RACGAP1/AURKB/KIF23/KIF4A	5	Proliferating Alpha
GO:0031145	anaphase-promoting complex-dependent catabolic process	10/232	83/18866	7.23e-08	1.02e-06	8.28e-07	MAD2L1/CDK1/BUB1B/AURKB/CDC20/UBE2C/PLK1/AURKA/PTTG1/CCNB1	10	Proliferating Alpha
GO:0071156	regulation of cell cycle arrest	11/232	106/18866	7.65e-08	1.07e-06	8.7e-07	BRCA1/FOXM1/CDK1/E2F1/GTSE1/AURKA/CDC25C/E2F7/CCNB1/TP73/E2F8	11	Proliferating Alpha
GO:0030330	DNA damage response, signal transduction by p53 class mediator	11/232	107/18866	8.43e-08	1.17e-06	9.53e-07	BRCA2/BRCA1/FOXM1/CDK1/E2F1/GTSE1/AURKA/CDC25C/E2F7/CCNB1/E2F8	11	Proliferating Alpha
GO:0006338	chromatin remodeling	15/232	218/18866	8.67e-08	1.2e-06	9.73e-07	CENPM/HELLS/CENPU/CENPW/CENPK/KNL1/OIP5/CENPH/CENPN/HMGB2/CENPA/CENPI/CENPO/HJURP/MYB	15	Proliferating Alpha
GO:0000723	telomere maintenance	13/232	161/18866	1.01e-07	1.38e-06	1.12e-06	BRCA2/CCNE2/RFC3/RAD51/AURKB/FEN1/BLM/NEK2/RECQL4/POLE2/EXO1/DNA2/PIF1	13	Proliferating Alpha
GO:0051984	positive regulation of chromosome segregation	7/232	33/18866	1.26e-07	1.72e-06	1.4e-06	CDT1/AURKB/FEN1/CDC6/DLGAP5/CCNB1/ESPL1	7	Proliferating Alpha
GO:0051653	spindle localization	8/232	50/18866	1.59e-07	2.16e-06	1.76e-06	MAD2L1/NUSAP1/SAPCD2/PLK1/CENPA/ASPM/NDC80/ESPL1	8	Proliferating Alpha
GO:0040001	establishment of mitotic spindle localization	7/232	35/18866	1.95e-07	2.63e-06	2.13e-06	MAD2L1/NUSAP1/SAPCD2/PLK1/CENPA/NDC80/ESPL1	7	Proliferating Alpha
GO:0051255	spindle midzone assembly	5/232	12/18866	1.99e-07	2.66e-06	2.16e-06	PRC1/RACGAP1/AURKB/KIF23/KIF4A	5	Proliferating Alpha
GO:0031572	G2 DNA damage checkpoint	7/232	36/18866	2.39e-07	3.18e-06	2.58e-06	BRCA1/CHEK1/DTL/CDK1/CLSPN/BLM/PLK1	7	Proliferating Alpha
GO:0032200	telomere organization	13/232	174/18866	2.49e-07	3.29e-06	2.67e-06	BRCA2/CCNE2/RFC3/RAD51/AURKB/FEN1/BLM/NEK2/RECQL4/POLE2/EXO1/DNA2/PIF1	13	Proliferating Alpha
GO:0036297	interstrand cross-link repair	8/232	55/18866	3.43e-07	4.51e-06	3.66e-06	UBE2T/RAD51AP1/FANCI/FANCA/FANCD2/RAD51/EME1/FANCB	8	Proliferating Alpha
GO:0006977	DNA damage response, signal transduction by p53 class mediator resulting in cell cycle arrest	8/232	56/18866	3.96e-07	5.17e-06	4.2e-06	CDK1/E2F1/GTSE1/AURKA/CDC25C/E2F7/CCNB1/E2F8	8	Proliferating Alpha
GO:0032506	cytokinetic process	7/232	39/18866	4.27e-07	5.55e-06	4.5e-06	ANLN/RACGAP1/AURKB/KIF23/KIF20B/CEP55/KIF20A	7	Proliferating Alpha
GO:0045840	positive regulation of mitotic nuclear division	8/232	57/18866	4.56e-07	5.81e-06	4.71e-06	CDCA5/CDT1/NUSAP1/AURKB/UBE2C/DLGAP5/AURKA/ESPL1	8	Proliferating Alpha
GO:0072431	signal transduction involved in mitotic G1 DNA damage checkpoint	8/232	57/18866	4.56e-07	5.81e-06	4.71e-06	CDK1/E2F1/GTSE1/AURKA/CDC25C/E2F7/CCNB1/E2F8	8	Proliferating Alpha
GO:1902400	intracellular signal transduction involved in G1 DNA damage checkpoint	8/232	57/18866	4.56e-07	5.81e-06	4.71e-06	CDK1/E2F1/GTSE1/AURKA/CDC25C/E2F7/CCNB1/E2F8	8	Proliferating Alpha
GO:0016572	histone phosphorylation	7/232	40/18866	5.13e-07	6.45e-06	5.24e-06	CHEK1/CCNA2/CDK1/AURKB/AURKA/HASPIN/CCNB1	7	Proliferating Alpha
GO:0032467	positive regulation of cytokinesis	7/232	40/18866	5.13e-07	6.45e-06	5.24e-06	KIF14/RACGAP1/AURKB/CDC6/KIF23/KIF20B/CIT	7	Proliferating Alpha
GO:0072413	signal transduction involved in mitotic cell cycle checkpoint	8/232	59/18866	5.99e-07	7.41e-06	6.01e-06	CDK1/E2F1/GTSE1/AURKA/CDC25C/E2F7/CCNB1/E2F8	8	Proliferating Alpha
GO:1902402	signal transduction involved in mitotic DNA damage checkpoint	8/232	59/18866	5.99e-07	7.41e-06	6.01e-06	CDK1/E2F1/GTSE1/AURKA/CDC25C/E2F7/CCNB1/E2F8	8	Proliferating Alpha
GO:1902403	signal transduction involved in mitotic DNA integrity checkpoint	8/232	59/18866	5.99e-07	7.41e-06	6.01e-06	CDK1/E2F1/GTSE1/AURKA/CDC25C/E2F7/CCNB1/E2F8	8	Proliferating Alpha
GO:0010971	positive regulation of G2/M transition of mitotic cell cycle	6/232	27/18866	7.73e-07	9.51e-06	7.72e-06	DTL/CDK1/CDC25A/CDC25C/CCNB1/STOX1	6	Proliferating Alpha
GO:0000018	regulation of DNA recombination	10/232	107/18866	8.08e-07	9.87e-06	8.01e-06	RAD51AP1/CHEK1/ATAD5/RAD51/BLM/POLQ/PARPBP/RMI2/FANCB/IL4	10	Proliferating Alpha
GO:0031571	mitotic G1 DNA damage checkpoint	8/232	63/18866	1e-06	1.22e-05	9.88e-06	CDK1/E2F1/GTSE1/AURKA/CDC25C/E2F7/CCNB1/E2F8	8	Proliferating Alpha
GO:2000779	regulation of double-strand break repair	9/232	85/18866	1.01e-06	1.22e-05	9.88e-06	RAD51AP1/FOXM1/CHEK1/RAD51/POLQ/PARPBP/RMI2/AUNIP/FANCB	9	Proliferating Alpha
GO:0007076	mitotic chromosome condensation	5/232	16/18866	1.05e-06	1.27e-05	1.03e-05	CDCA5/NCAPG/NCAPH/NUSAP1/SMC4	5	Proliferating Alpha
GO:0044783	G1 DNA damage checkpoint	8/232	64/18866	1.13e-06	1.35e-05	1.09e-05	CDK1/E2F1/GTSE1/AURKA/CDC25C/E2F7/CCNB1/E2F8	8	Proliferating Alpha
GO:0044819	mitotic G1/S transition checkpoint	8/232	64/18866	1.13e-06	1.35e-05	1.09e-05	CDK1/E2F1/GTSE1/AURKA/CDC25C/E2F7/CCNB1/E2F8	8	Proliferating Alpha
GO:0051293	establishment of spindle localization	7/232	45/18866	1.18e-06	1.4e-05	1.14e-05	MAD2L1/NUSAP1/SAPCD2/PLK1/CENPA/NDC80/ESPL1	7	Proliferating Alpha
GO:0007019	microtubule depolymerization	7/232	46/18866	1.38e-06	1.62e-05	1.32e-05	TPX2/KIF2C/STMN1/CKAP2/KIF18A/KIF18B/KIF24	7	Proliferating Alpha
GO:0007292	female gamete generation	11/232	142/18866	1.49e-06	1.74e-05	1.41e-05	BRCA2/NCAPH/TTK/DMC1/TRIP13/PLK1/TOP2A/AURKA/ASPM/CCNB1/YBX2	11	Proliferating Alpha
GO:0010569	regulation of double-strand break repair via homologous recombination	7/232	47/18866	1.61e-06	1.87e-05	1.52e-05	RAD51AP1/CHEK1/RAD51/POLQ/PARPBP/RMI2/FANCB	7	Proliferating Alpha
GO:1902806	regulation of cell cycle G1/S phase transition	13/232	206/18866	1.7e-06	1.97e-05	1.6e-05	CDK1/E2F1/KIF14/CDC45/EZH2/CDC6/GTSE1/AURKA/CDC25C/E2F7/FAM83D/CCNB1/E2F8	13	Proliferating Alpha
GO:0051298	centrosome duplication	8/232	68/18866	1.82e-06	2.09e-05	1.69e-05	BRCA2/BRCA1/POC1A/WDR62/PLK4/CCNF/STIL/NDC80	8	Proliferating Alpha
GO:0031109	microtubule polymerization or depolymerization	10/232	117/18866	1.84e-06	2.1e-05	1.7e-05	SKA1/TPX2/KIF2C/SKA3/STMN1/CKAP2/KIF18A/PSRC1/KIF18B/KIF24	10	Proliferating Alpha
GO:0007143	female meiotic nuclear division	6/232	31/18866	1.85e-06	2.1e-05	1.7e-05	NCAPH/TTK/TRIP13/PLK1/TOP2A/AURKA	6	Proliferating Alpha
GO:0044818	mitotic G2/M transition checkpoint	6/232	32/18866	2.25e-06	2.54e-05	2.06e-05	BRCA1/CDK1/CLSPN/BLM/CDC6/ORC1	6	Proliferating Alpha
GO:0051785	positive regulation of nuclear division	8/232	71/18866	2.53e-06	2.85e-05	2.31e-05	CDCA5/CDT1/NUSAP1/AURKB/UBE2C/DLGAP5/AURKA/ESPL1	8	Proliferating Alpha
GO:0010972	negative regulation of G2/M transition of mitotic cell cycle	9/232	96/18866	2.82e-06	3.16e-05	2.56e-05	BRCA1/CDK1/CLSPN/AURKB/BLM/CDC6/ORC1/AURKA/RFPL1	9	Proliferating Alpha
GO:2000045	regulation of G1/S transition of mitotic cell cycle	12/232	185/18866	3.23e-06	3.58e-05	2.9e-05	CDK1/E2F1/KIF14/CDC45/EZH2/CDC6/GTSE1/AURKA/CDC25C/E2F7/CCNB1/E2F8	12	Proliferating Alpha
GO:0051445	regulation of meiotic cell cycle	7/232	52/18866	3.25e-06	3.58e-05	2.9e-05	TTK/CDC20/CDC25A/TRIP13/ASPM/CDC25C/FBXO43	7	Proliferating Alpha
GO:0090329	regulation of DNA-dependent DNA replication	7/232	52/18866	3.25e-06	3.58e-05	2.9e-05	BRCA2/CDT1/RFC3/BLM/DSCC1/E2F7/E2F8	7	Proliferating Alpha
GO:0022412	cellular process involved in reproduction in multicellular organism	17/232	375/18866	4.26e-06	4.67e-05	3.79e-05	BRCA2/NCAPH/KNL1/FANCA/MYBL1/TTK/BRIP1/HMGB2/DMC1/TRIP13/PLK1/TOP2A/KIF18A/AURKA/ASPM/CCNB1/YBX2	17	Proliferating Alpha
GO:2001020	regulation of response to DNA damage stimulus	13/232	226/18866	4.73e-06	5.16e-05	4.19e-05	BRCA1/RAD51AP1/FOXM1/CHEK1/ATAD5/RAD51/WDR76/POLQ/PARPBP/RMI2/AUNIP/DDIAS/FANCB	13	Proliferating Alpha
GO:0006282	regulation of DNA repair	10/232	132/18866	5.49e-06	5.95e-05	4.83e-05	BRCA1/RAD51AP1/FOXM1/CHEK1/RAD51/POLQ/PARPBP/RMI2/AUNIP/FANCB	10	Proliferating Alpha
GO:0071897	DNA biosynthetic process	12/232	196/18866	5.85e-06	6.32e-05	5.13e-05	PCLAF/TYMS/DTL/RFC3/AURKB/POLQ/TK1/NEK2/DSCC1/POLE2/CENPF/PIF1	12	Proliferating Alpha
GO:0045740	positive regulation of DNA replication	6/232	40/18866	8.77e-06	9.42e-05	7.64e-05	ATAD5/CDT1/CDK1/DNA2/E2F7/E2F8	6	Proliferating Alpha
GO:0070317	negative regulation of G0 to G1 transition	6/232	41/18866	1.02e-05	0.000106888	8.68e-05	BRCA1/CHEK1/E2F1/RAD51/RRM2/EZH2	6	Proliferating Alpha
GO:0007077	mitotic nuclear envelope disassembly	4/232	12/18866	1.02e-05	0.000106888	8.68e-05	CDK1/CCNB2/PLK1/CCNB1	4	Proliferating Alpha
GO:0045144	meiotic sister chromatid segregation	4/232	12/18866	1.02e-05	0.000106888	8.68e-05	SGO1/BUB1B/BUB1/SGO2	4	Proliferating Alpha
GO:0051177	meiotic sister chromatid cohesion	4/232	12/18866	1.02e-05	0.000106888	8.68e-05	SGO1/BUB1B/BUB1/SGO2	4	Proliferating Alpha
GO:0070601	centromeric sister chromatid cohesion	4/232	12/18866	1.02e-05	0.000106888	8.68e-05	SGO1/BUB1B/BUB1/SGO2	4	Proliferating Alpha
GO:0000729	DNA double-strand break processing	5/232	25/18866	1.17e-05	0.000121195	9.84e-05	BRCA1/BLM/BRIP1/BARD1/DNA2	5	Proliferating Alpha
GO:0051307	meiotic chromosome separation	5/232	25/18866	1.17e-05	0.000121195	9.84e-05	NCAPH/TTK/EME1/TOP2A/ESPL1	5	Proliferating Alpha
GO:0006890	retrograde vesicle-mediated transport, Golgi to endoplasmic reticulum	8/232	87/18866	1.17e-05	0.000121195	9.84e-05	KIF11/RACGAP1/KIF15/KIF23/KIF2C/KIF18A/KIF4A/CENPE	8	Proliferating Alpha
GO:0007018	microtubule-based movement	16/232	368/18866	1.38e-05	0.000141666	0.000114997	KIFC1/KIF14/KIF11/RACGAP1/KIF15/KIF23/KIF2C/KIF20B/DLGAP5/KIF18A/KIF4A/KIF20A/KIF18B/CENPE/KIF24/ZMYND10	16	Proliferating Alpha
GO:0007064	mitotic sister chromatid cohesion	5/232	26/18866	1.43e-05	0.000146609	0.000119009	SGO1/CDCA5/CDC20/DSCC1/HASPIN	5	Proliferating Alpha
GO:0001833	inner cell mass cell proliferation	4/232	13/18866	1.46e-05	0.000148494	0.000120539	BRCA2/NCAPG2/GINS1/GINS4	4	Proliferating Alpha
GO:0001556	oocyte maturation	5/232	27/18866	1.74e-05	0.000176429	0.000143216	BRCA2/DMC1/TRIP13/AURKA/CCNB1	5	Proliferating Alpha
GO:0070316	regulation of G0 to G1 transition	6/232	45/18866	1.77e-05	0.000178072	0.000144549	BRCA1/CHEK1/E2F1/RAD51/RRM2/EZH2	6	Proliferating Alpha
GO:0045023	G0 to G1 transition	6/232	46/18866	2.01e-05	0.000196444	0.000159462	BRCA1/CHEK1/E2F1/RAD51/RRM2/EZH2	6	Proliferating Alpha
GO:0007100	mitotic centrosome separation	4/232	14/18866	2.02e-05	0.000196444	0.000159462	CHEK1/KIF11/NEK2/AURKA	4	Proliferating Alpha
GO:0007135	meiosis II	4/232	14/18866	2.02e-05	0.000196444	0.000159462	SGO1/BUB1B/BUB1/SGO2	4	Proliferating Alpha
GO:0061983	meiosis II cell cycle process	4/232	14/18866	2.02e-05	0.000196444	0.000159462	SGO1/BUB1B/BUB1/SGO2	4	Proliferating Alpha
GO:0072425	signal transduction involved in G2 DNA damage checkpoint	4/232	14/18866	2.02e-05	0.000196444	0.000159462	BRCA1/CHEK1/DTL/PLK1	4	Proliferating Alpha
GO:0090231	regulation of spindle checkpoint	4/232	14/18866	2.02e-05	0.000196444	0.000159462	CDT1/MAD2L1/NDC80/CCNB1	4	Proliferating Alpha
GO:0090266	regulation of mitotic cell cycle spindle assembly checkpoint	4/232	14/18866	2.02e-05	0.000196444	0.000159462	CDT1/MAD2L1/NDC80/CCNB1	4	Proliferating Alpha
GO:1903504	regulation of mitotic spindle checkpoint	4/232	14/18866	2.02e-05	0.000196444	0.000159462	CDT1/MAD2L1/NDC80/CCNB1	4	Proliferating Alpha
GO:0007140	male meiotic nuclear division	6/232	47/18866	2.28e-05	0.000219533	0.000178205	BRCA2/FANCA/MYBL1/DMC1/TRIP13/KIF18A	6	Proliferating Alpha
GO:0048599	oocyte development	6/232	47/18866	2.28e-05	0.000219533	0.000178205	BRCA2/DMC1/TRIP13/AURKA/CCNB1/YBX2	6	Proliferating Alpha
GO:2000134	negative regulation of G1/S transition of mitotic cell cycle	9/232	126/18866	2.61e-05	0.000249376	0.00020243	CDK1/E2F1/EZH2/GTSE1/AURKA/CDC25C/E2F7/CCNB1/E2F8	9	Proliferating Alpha
GO:0051299	centrosome separation	4/232	15/18866	2.73e-05	0.000260517	0.000211473	CHEK1/KIF11/NEK2/AURKA	4	Proliferating Alpha
GO:0007129	homologous chromosome pairing at meiosis	6/232	49/18866	2.91e-05	0.000276336	0.000224314	CCNE2/FANCD2/BRIP1/DMC1/TRIP13/SYCE2	6	Proliferating Alpha
GO:0000132	establishment of mitotic spindle orientation	5/232	30/18866	2.99e-05	0.000281974	0.000228892	MAD2L1/SAPCD2/PLK1/CENPA/NDC80	5	Proliferating Alpha
GO:0019886	antigen processing and presentation of exogenous peptide antigen via MHC class II	8/232	99/18866	3.03e-05	0.000285126	0.00023145	KIF11/RACGAP1/KIF15/KIF23/KIF2C/KIF18A/KIF4A/CENPE	8	Proliferating Alpha
GO:0030397	membrane disassembly	4/232	16/18866	3.61e-05	0.000336433	0.000273098	CDK1/CCNB2/PLK1/CCNB1	4	Proliferating Alpha
GO:0051081	nuclear envelope disassembly	4/232	16/18866	3.61e-05	0.000336433	0.000273098	CDK1/CCNB2/PLK1/CCNB1	4	Proliferating Alpha
GO:1902807	negative regulation of cell cycle G1/S phase transition	9/232	132/18866	3.77e-05	0.000349468	0.000283679	CDK1/E2F1/EZH2/GTSE1/AURKA/CDC25C/E2F7/CCNB1/E2F8	9	Proliferating Alpha
GO:0002495	antigen processing and presentation of peptide antigen via MHC class II	8/232	103/18866	4.04e-05	0.000373034	0.000302809	KIF11/RACGAP1/KIF15/KIF23/KIF2C/KIF18A/KIF4A/CENPE	8	Proliferating Alpha
GO:0009994	oocyte differentiation	6/232	52/18866	4.11e-05	0.00037826	0.000307051	BRCA2/DMC1/TRIP13/AURKA/CCNB1/YBX2	6	Proliferating Alpha
GO:1901976	regulation of cell cycle checkpoint	5/232	32/18866	4.14e-05	0.000378723	0.000307427	CDT1/MAD2L1/WDR76/NDC80/CCNB1	5	Proliferating Alpha
GO:0002504	antigen processing and presentation of peptide or polysaccharide antigen via MHC class II	8/232	104/18866	4.33e-05	0.000394723	0.000320414	KIF11/RACGAP1/KIF15/KIF23/KIF2C/KIF18A/KIF4A/CENPE	8	Proliferating Alpha
GO:0072698	protein localization to microtubule cytoskeleton	6/232	53/18866	4.59e-05	0.000416767	0.000338309	SPAG5/TTK/KIF20B/AURKA/STIL/FAM83D	6	Proliferating Alpha
GO:0007096	regulation of exit from mitosis	4/232	17/18866	4.68e-05	0.000422681	0.000343109	CDCA5/ANLN/UBE2C/KNTC1	4	Proliferating Alpha
GO:2000780	negative regulation of double-strand break repair	5/232	34/18866	5.6e-05	0.000504206	0.000409287	POLQ/PARPBP/RMI2/AUNIP/FANCB	5	Proliferating Alpha
GO:0031297	replication fork processing	5/232	35/18866	6.47e-05	0.000577469	0.000468758	BRCA2/RAD51/BLM/EME1/DNA2	5	Proliferating Alpha
GO:1904031	positive regulation of cyclin-dependent protein kinase activity	5/232	35/18866	6.47e-05	0.000577469	0.000468758	CDC6/CKS2/PSRC1/CCNB1/STOX1	5	Proliferating Alpha
GO:0044380	protein localization to cytoskeleton	6/232	57/18866	6.97e-05	0.000619067	0.000502525	SPAG5/TTK/KIF20B/AURKA/STIL/FAM83D	6	Proliferating Alpha
GO:2001021	negative regulation of response to DNA damage stimulus	7/232	83/18866	7.29e-05	0.000645549	0.000524022	ATAD5/POLQ/PARPBP/RMI2/AUNIP/DDIAS/FANCB	7	Proliferating Alpha
GO:0010212	response to ionizing radiation	9/232	144/18866	7.43e-05	0.000650176	0.000527777	BRCA2/BRCA1/RAD51AP1/FANCD2/RAD51/BLM/RAD54L/DMC1/XRCC2	9	Proliferating Alpha
GO:0045738	negative regulation of DNA repair	5/232	36/18866	7.44e-05	0.000650176	0.000527777	POLQ/PARPBP/RMI2/AUNIP/FANCB	5	Proliferating Alpha
GO:0051294	establishment of spindle orientation	5/232	36/18866	7.44e-05	0.000650176	0.000527777	MAD2L1/SAPCD2/PLK1/CENPA/NDC80	5	Proliferating Alpha
GO:2000042	negative regulation of double-strand break repair via homologous recombination	4/232	19/18866	7.47e-05	0.000650176	0.000527777	POLQ/PARPBP/RMI2/FANCB	4	Proliferating Alpha
GO:2001252	positive regulation of chromosome organization	10/232	182/18866	8.81e-05	0.000763826	0.000620032	BRCA1/PHF19/CDT1/AURKB/FEN1/NEK2/DLGAP5/CCNB1/ESPL1/MYB	10	Proliferating Alpha
GO:0001832	blastocyst growth	4/232	20/18866	9.25e-05	0.000798333	0.000648044	BRCA2/NCAPG2/GINS1/GINS4	4	Proliferating Alpha
GO:0090224	regulation of spindle organization	5/232	38/18866	9.71e-05	0.000834786	0.000677634	SPAG5/TPX2/TACC3/PLK1/PSRC1	5	Proliferating Alpha
GO:0051781	positive regulation of cell division	7/232	87/18866	9.85e-05	0.000843343	0.00068458	KIF14/RACGAP1/AURKB/CDC6/KIF23/KIF20B/CIT	7	Proliferating Alpha
GO:0048477	oogenesis	7/232	91/18866	0.000130877	0.00111615	0.000906026	BRCA2/DMC1/TRIP13/AURKA/ASPM/CCNB1/YBX2	7	Proliferating Alpha
GO:0006312	mitotic recombination	4/232	22/18866	0.000136953	0.00115401	0.000936761	BRCA2/RAD51/DMC1/RAD54B	4	Proliferating Alpha
GO:0007063	regulation of sister chromatid cohesion	4/232	22/18866	0.000136953	0.00115401	0.000936761	CDCA5/FEN1/BUB1/ESPL1	4	Proliferating Alpha
GO:0062033	positive regulation of mitotic sister chromatid segregation	4/232	22/18866	0.000136953	0.00115401	0.000936761	CDT1/AURKB/DLGAP5/ESPL1	4	Proliferating Alpha
GO:0009314	response to radiation	16/232	447/18866	0.000139558	0.00117129	0.000950787	PCLAF/BRCA2/BRCA1/RAD51AP1/CHEK1/DTL/PBK/FANCD2/RAD51/AURKB/FEN1/BLM/RAD54L/DMC1/CDC25A/XRCC2	16	Proliferating Alpha
GO:0051054	positive regulation of DNA metabolic process	10/232	200/18866	0.000191167	0.00159809	0.00129725	BRCA1/FOXM1/ATAD5/RFC3/RAD51/AURKB/NEK2/DSCC1/FANCB/IL4	10	Proliferating Alpha
GO:0007141	male meiosis I	4/232	24/18866	0.00019514	0.00161851	0.00131382	BRCA2/MYBL1/DMC1/TRIP13	4	Proliferating Alpha
GO:1904666	regulation of ubiquitin protein ligase activity	4/232	24/18866	0.00019514	0.00161851	0.00131382	MAD2L1/CDC20/UBE2C/PLK1	4	Proliferating Alpha
GO:0010824	regulation of centrosome duplication	5/232	44/18866	0.000197857	0.00162197	0.00131663	BRCA1/POC1A/PLK4/CCNF/STIL	5	Proliferating Alpha
GO:0045005	DNA-dependent DNA replication maintenance of fidelity	5/232	44/18866	0.000197857	0.00162197	0.00131663	BRCA2/RAD51/BLM/EME1/DNA2	5	Proliferating Alpha
GO:0045910	negative regulation of DNA recombination	5/232	44/18866	0.000197857	0.00162197	0.00131663	BLM/POLQ/PARPBP/RMI2/FANCB	5	Proliferating Alpha
GO:0033314	mitotic DNA replication checkpoint	3/232	10/18866	0.000206671	0.00168768	0.00136997	CLSPN/CDC6/ORC1	3	Proliferating Alpha
GO:0045835	negative regulation of meiotic nuclear division	3/232	11/18866	0.000281596	0.00229067	0.00185944	TTK/TRIP13/FBXO43	3	Proliferating Alpha
GO:0032201	telomere maintenance via semi-conservative replication	4/232	27/18866	0.000313106	0.00253724	0.00205959	RFC3/FEN1/POLE2/DNA2	4	Proliferating Alpha
GO:0009411	response to UV	8/232	140/18866	0.00034402	0.00277711	0.0022543	PCLAF/BRCA2/CHEK1/DTL/PBK/AURKB/FEN1/CDC25A	8	Proliferating Alpha
GO:0010458	exit from mitosis	4/232	28/18866	0.000361788	0.00289842	0.00235278	CDCA5/ANLN/UBE2C/KNTC1	4	Proliferating Alpha
GO:0071168	protein localization to chromatin	4/232	28/18866	0.000361788	0.00289842	0.00235278	CDCA5/EZH2/ESCO2/PLK1	4	Proliferating Alpha
GO:0035404	histone-serine phosphorylation	3/232	12/18866	0.000372058	0.00295828	0.00240137	AURKB/AURKA/CCNB1	3	Proliferating Alpha
GO:2000105	positive regulation of DNA-dependent DNA replication	3/232	12/18866	0.000372058	0.00295828	0.00240137	CDT1/E2F7/E2F8	3	Proliferating Alpha
GO:0072332	intrinsic apoptotic signaling pathway by p53 class mediator	6/232	78/18866	0.000397948	0.00314977	0.00255681	BRCA2/ATAD5/E2F1/ANKRD2/E2F2/TP73	6	Proliferating Alpha
GO:0048146	positive regulation of fibroblast proliferation	5/232	51/18866	0.000399119	0.00314977	0.00255681	CCNA2/E2F1/CDC6/CCNB1/MYB	5	Proliferating Alpha
GO:0006301	postreplication repair	5/232	52/18866	0.000437203	0.00343749	0.00279036	PCLAF/BRCA1/DTL/RFC3/POLE2	5	Proliferating Alpha
GO:0051642	centrosome localization	4/232	30/18866	0.000475005	0.00371321	0.00301419	MAD2L1/DLGAP5/AURKA/ASPM	4	Proliferating Alpha
GO:0000212	meiotic spindle organization	3/232	13/18866	0.000479294	0.00371321	0.00301419	AURKA/ASPM/ESPL1	3	Proliferating Alpha
GO:0045842	positive regulation of mitotic metaphase/anaphase transition	3/232	13/18866	0.000479294	0.00371321	0.00301419	CDT1/DLGAP5/ESPL1	3	Proliferating Alpha
GO:1901970	positive regulation of mitotic sister chromatid separation	3/232	13/18866	0.000479294	0.00371321	0.00301419	CDT1/DLGAP5/ESPL1	3	Proliferating Alpha
GO:0045737	positive regulation of cyclin-dependent protein serine/threonine kinase activity	4/232	31/18866	0.000540153	0.00415427	0.00337221	CDC6/CKS2/PSRC1/CCNB1	4	Proliferating Alpha
GO:0061842	microtubule organizing center localization	4/232	31/18866	0.000540153	0.00415427	0.00337221	MAD2L1/DLGAP5/AURKA/ASPM	4	Proliferating Alpha
GO:0051261	protein depolymerization	7/232	115/18866	0.000552554	0.00423424	0.00343713	TPX2/KIF2C/STMN1/CKAP2/KIF18A/KIF18B/KIF24	7	Proliferating Alpha
GO:0060707	trophoblast giant cell differentiation	3/232	14/18866	0.000604489	0.00458242	0.00371975	PLK4/E2F7/E2F8	3	Proliferating Alpha
GO:1902101	positive regulation of metaphase/anaphase transition of cell cycle	3/232	14/18866	0.000604489	0.00458242	0.00371975	CDT1/DLGAP5/ESPL1	3	Proliferating Alpha
GO:1904668	positive regulation of ubiquitin protein ligase activity	3/232	14/18866	0.000604489	0.00458242	0.00371975	CDC20/UBE2C/PLK1	3	Proliferating Alpha
GO:0010165	response to X-ray	4/232	32/18866	0.000611409	0.00461134	0.00374324	BRCA2/RAD51/BLM/XRCC2	4	Proliferating Alpha
GO:0018107	peptidyl-threonine phosphorylation	7/232	117/18866	0.000612665	0.00461134	0.00374324	CHEK1/CDK1/TTK/PLK1/CIT/HASPIN/STOX1	7	Proliferating Alpha
GO:0031110	regulation of microtubule polymerization or depolymerization	6/232	85/18866	0.000631009	0.00473257	0.00384164	SKA1/TPX2/SKA3/STMN1/CKAP2/PSRC1	6	Proliferating Alpha
GO:0040020	regulation of meiotic nuclear division	4/232	33/18866	0.000689084	0.00514987	0.00418038	TTK/CDC20/TRIP13/FBXO43	4	Proliferating Alpha
GO:1902275	regulation of chromatin organization	9/232	195/18866	0.000710611	0.00529205	0.0042958	ATAD2/BRCA1/PHF19/CHEK1/CDC45/MKI67/CCNB1/MYB/PAX5	9	Proliferating Alpha
GO:0060249	anatomical structure homeostasis	15/232	469/18866	0.000730825	0.00542349	0.00440249	BRCA2/CCNE2/RFC3/RAD51/AURKB/FEN1/BLM/NEK2/RECQL4/BARD1/POLE2/EXO1/DNA2/PIF1/JCHAIN	15	Proliferating Alpha
GO:0001325	formation of extrachromosomal circular DNA	3/232	15/18866	0.000748775	0.00546089	0.00443286	BLM/EXO1/DNA2	3	Proliferating Alpha
GO:0046606	negative regulation of centrosome cycle	3/232	15/18866	0.000748775	0.00546089	0.00443286	BRCA1/NEK2/CCNF	3	Proliferating Alpha
GO:0090656	t-circle formation	3/232	15/18866	0.000748775	0.00546089	0.00443286	BLM/EXO1/DNA2	3	Proliferating Alpha
GO:0090737	telomere maintenance via telomere trimming	3/232	15/18866	0.000748775	0.00546089	0.00443286	BLM/EXO1/DNA2	3	Proliferating Alpha
GO:1905820	positive regulation of chromosome separation	3/232	15/18866	0.000748775	0.00546089	0.00443286	CDT1/DLGAP5/ESPL1	3	Proliferating Alpha
GO:0060236	regulation of mitotic spindle organization	4/232	34/18866	0.000773492	0.00562177	0.00456345	TPX2/TACC3/PLK1/PSRC1	4	Proliferating Alpha
GO:0043161	proteasome-mediated ubiquitin-dependent protein catabolic process	14/232	424/18866	0.000805278	0.00583275	0.00473471	MAD2L1/CDK1/BUB1B/KIF14/PBK/AURKB/CDC20/UBE2C/PLK1/AURKA/CCNF/PTTG1/CCNB1/RFPL1	14	Proliferating Alpha
GO:0051447	negative regulation of meiotic cell cycle	3/232	16/18866	0.000913236	0.00659213	0.00535113	TTK/TRIP13/FBXO43	3	Proliferating Alpha
GO:0016569	covalent chromatin modification	15/232	481/18866	0.000943164	0.006785	0.0055077	BRCA2/BRCA1/HELLS/PHF19/CHEK1/CCNA2/CDK1/AURKB/UHRF1/EZH2/AURKA/HASPIN/CCNB1/MYB/PAX5	15	Proliferating Alpha
GO:0018210	peptidyl-threonine modification	7/232	126/18866	0.000950467	0.00681436	0.00553153	CHEK1/CDK1/TTK/PLK1/CIT/HASPIN/STOX1	7	Proliferating Alpha
GO:0001701	in utero embryonic development	13/232	383/18866	0.000958823	0.00685105	0.00556131	BRCA2/ASF1B/NCAPG2/GINS1/NEK2/PLK4/GINS4/XRCC2/CCNB2/STIL/E2F7/CCNB1/E2F8	13	Proliferating Alpha
GO:0051053	negative regulation of DNA metabolic process	7/232	127/18866	0.000995587	0.00708979	0.0057551	BLM/POLQ/PARPBP/RMI2/AUNIP/FANCB/PIF1	7	Proliferating Alpha
GO:0007099	centriole replication	4/232	37/18866	0.00107026	0.007596	0.00616602	BRCA1/WDR62/PLK4/STIL	4	Proliferating Alpha
GO:0006266	DNA ligation	3/232	17/18866	0.00109891	0.00774731	0.00628884	RAD51/HMGB2/TOP2A	3	Proliferating Alpha
GO:0006978	DNA damage response, signal transduction by p53 class mediator resulting in transcription of p21 class mediator	3/232	17/18866	0.00109891	0.00774731	0.00628884	BRCA2/BRCA1/FOXM1	3	Proliferating Alpha
GO:2000241	regulation of reproductive process	8/232	170/18866	0.00123274	0.00866192	0.00703128	TTK/CDC20/CDC25A/TRIP13/AURKA/ASPM/CDC25C/FBXO43	8	Proliferating Alpha
GO:0042772	DNA damage response, signal transduction resulting in transcription	3/232	18/18866	0.00130678	0.00915179	0.00742893	BRCA2/BRCA1/FOXM1	3	Proliferating Alpha
GO:0006284	base-excision repair	4/232	40/18866	0.00143897	0.0100113	0.00812661	FEN1/POLQ/DNA2/NEIL3	4	Proliferating Alpha
GO:0098534	centriole assembly	4/232	40/18866	0.00143897	0.0100113	0.00812661	BRCA1/WDR62/PLK4/STIL	4	Proliferating Alpha
GO:0002478	antigen processing and presentation of exogenous peptide antigen	8/232	177/18866	0.00159329	0.0110485	0.00896861	KIF11/RACGAP1/KIF15/KIF23/KIF2C/KIF18A/KIF4A/CENPE	8	Proliferating Alpha
GO:0008630	intrinsic apoptotic signaling pathway in response to DNA damage	6/232	103/18866	0.00171846	0.0118776	0.00964159	BRCA2/BRCA1/ATAD5/E2F1/DDIAS/TP73	6	Proliferating Alpha
GO:0019985	translesion synthesis	4/232	42/18866	0.00172893	0.011911	0.00966873	PCLAF/DTL/RFC3/POLE2	4	Proliferating Alpha
GO:0090305	nucleic acid phosphodiester bond hydrolysis	11/232	313/18866	0.00177552	0.0121923	0.00989704	ATAD5/RFC3/FEN1/POLQ/HMGB2/EME1/RNASEH2A/EXO1/DNA2/REXO5/SLFN13	11	Proliferating Alpha
GO:0001824	blastocyst development	6/232	104/18866	0.00180529	0.0123566	0.0100304	BRCA2/ASF1B/NCAPG2/GINS1/NEK2/GINS4	6	Proliferating Alpha
GO:0016570	histone modification	14/232	468/18866	0.0020393	0.0139133	0.0112941	BRCA2/BRCA1/PHF19/CHEK1/CCNA2/CDK1/AURKB/UHRF1/EZH2/AURKA/HASPIN/CCNB1/MYB/PAX5	14	Proliferating Alpha
GO:0019884	antigen processing and presentation of exogenous antigen	8/232	185/18866	0.00210265	0.0142993	0.0116074	KIF11/RACGAP1/KIF15/KIF23/KIF2C/KIF18A/KIF4A/CENPE	8	Proliferating Alpha
GO:0007281	germ cell development	10/232	275/18866	0.00221984	0.015048	0.0122151	BRCA2/KNL1/BRIP1/HMGB2/DMC1/TRIP13/AURKA/ASPM/CCNB1/YBX2	10	Proliferating Alpha
GO:0031100	animal organ regeneration	5/232	75/18866	0.00231083	0.0156147	0.0126752	TYMS/CCNA2/CDK1/EZH2/AURKA	5	Proliferating Alpha
GO:0002200	somatic diversification of immune receptors	5/232	77/18866	0.00259353	0.0174692	0.0141805	ATAD5/POLQ/HMGB2/EXO1/IL4	5	Proliferating Alpha
GO:0000002	mitochondrial genome maintenance	3/232	23/18866	0.00271061	0.0180074	0.0146175	DNA2/PIF1/STOX1	3	Proliferating Alpha
GO:0046599	regulation of centriole replication	3/232	23/18866	0.00271061	0.0180074	0.0146175	BRCA1/PLK4/STIL	3	Proliferating Alpha
GO:0051570	regulation of histone H3-K9 methylation	3/232	23/18866	0.00271061	0.0180074	0.0146175	BRCA1/MYB/PAX5	3	Proliferating Alpha
GO:1902410	mitotic cytokinetic process	3/232	23/18866	0.00271061	0.0180074	0.0146175	KIF20B/CEP55/KIF20A	3	Proliferating Alpha
GO:0010498	proteasomal protein catabolic process	14/232	483/18866	0.00271602	0.0180074	0.0146175	MAD2L1/CDK1/BUB1B/KIF14/PBK/AURKB/CDC20/UBE2C/PLK1/AURKA/CCNF/PTTG1/CCNB1/RFPL1	14	Proliferating Alpha
GO:0048002	antigen processing and presentation of peptide antigen	8/232	194/18866	0.0028203	0.0186404	0.0151313	KIF11/RACGAP1/KIF15/KIF23/KIF2C/KIF18A/KIF4A/CENPE	8	Proliferating Alpha
GO:0061647	histone H3-K9 modification	4/232	49/18866	0.00306081	0.020102	0.0163177	BRCA1/CHEK1/MYB/PAX5	4	Proliferating Alpha
GO:0007095	mitotic G2 DNA damage checkpoint	3/232	24/18866	0.00306996	0.020102	0.0163177	CDK1/CLSPN/BLM	3	Proliferating Alpha
GO:0070193	synaptonemal complex organization	3/232	24/18866	0.00306996	0.020102	0.0163177	TRIP13/PLK1/SYCE2	3	Proliferating Alpha
GO:0097193	intrinsic apoptotic signaling pathway	10/232	290/18866	0.00325027	0.021217	0.0172228	BRCA2/BRCA1/ATAD5/E2F1/MELK/DDIAS/ANKRD2/RTKN2/E2F2/TP73	10	Proliferating Alpha
GO:0031099	regeneration	8/232	201/18866	0.00350038	0.0227794	0.0184911	TYMS/CCNA2/CDK1/EZH2/DHFR/AURKA/CCNB1/CNTF	8	Proliferating Alpha
GO:0048145	regulation of fibroblast proliferation	5/232	83/18866	0.00359193	0.0233035	0.0189165	CCNA2/E2F1/CDC6/CCNB1/MYB	5	Proliferating Alpha
GO:0048144	fibroblast proliferation	5/232	84/18866	0.00378177	0.0244601	0.0198554	CCNA2/E2F1/CDC6/CCNB1/MYB	5	Proliferating Alpha
GO:0006998	nuclear envelope organization	4/232	52/18866	0.00380056	0.0245067	0.0198932	CDK1/CCNB2/PLK1/CCNB1	4	Proliferating Alpha
GO:0060706	cell differentiation involved in embryonic placenta development	3/232	26/18866	0.00387303	0.024898	0.0202109	PLK4/E2F7/E2F8	3	Proliferating Alpha
GO:0000731	DNA synthesis involved in DNA repair	4/232	53/18866	0.00407179	0.0260965	0.0211837	PCLAF/DTL/RFC3/POLE2	4	Proliferating Alpha
GO:0051494	negative regulation of cytoskeleton organization	7/232	163/18866	0.00409607	0.0261728	0.0212456	BRCA1/TPX2/NEK2/TMSB15A/STMN1/CKAP2/CCNF	7	Proliferating Alpha
GO:0051101	regulation of DNA binding	6/232	124/18866	0.0043406	0.0276517	0.0224461	CDCA5/CDT1/E2F1/NEK2/HMGB2/HJURP	6	Proliferating Alpha
GO:0051438	regulation of ubiquitin-protein transferase activity	4/232	54/18866	0.00435581	0.0276653	0.0224572	MAD2L1/CDC20/UBE2C/PLK1	4	Proliferating Alpha
GO:0010332	response to gamma radiation	4/232	56/18866	0.00496331	0.0314294	0.0255127	BRCA2/FANCD2/RAD51/XRCC2	4	Proliferating Alpha
GO:0043457	regulation of cellular respiration	3/232	30/18866	0.00583368	0.0368306	0.0298971	CDK1/CCNB1/IL4	3	Proliferating Alpha
GO:1902808	positive regulation of cell cycle G1/S phase transition	4/232	60/18866	0.0063435	0.0397294	0.0322502	CDC45/EZH2/CDC6/FAM83D	4	Proliferating Alpha
GO:0097711	ciliary basal body-plasma membrane docking	5/232	95/18866	0.00636891	0.0397352	0.0322549	CDK1/NEK2/PLK4/PLK1/KIF24	5	Proliferating Alpha
GO:0071539	protein localization to centrosome	3/232	31/18866	0.00640085	0.039817	0.0323213	SPAG5/AURKA/STIL	3	Proliferating Alpha
GO:0048469	cell maturation	7/232	179/18866	0.00677722	0.0420346	0.0341214	TYMS/BRCA2/KIF14/DMC1/TRIP13/AURKA/CCNB1	7	Proliferating Alpha
GO:0097421	liver regeneration	3/232	32/18866	0.00699976	0.043288	0.0351388	TYMS/EZH2/AURKA	3	Proliferating Alpha
GO:1905508	protein localization to microtubule organizing center	3/232	33/18866	0.00763082	0.0465151	0.0377585	SPAG5/AURKA/STIL	3	Proliferating Alpha
GO:0030010	establishment of cell polarity	6/232	141/18866	0.00802732	0.0483698	0.0392639	MAD2L1/KIF20B/SAPCD2/PLK1/CENPA/NDC80	6	Proliferating Alpha
GO:0019882	antigen processing and presentation	8/232	232/18866	0.00815275	0.048986	0.0397642	KIF11/RACGAP1/KIF15/KIF23/KIF2C/KIF18A/KIF4A/CENPE	8	Proliferating Alpha
GO:0001578	microtubule bundle formation	5/232	101/18866	0.00820847	0.049181	0.0399225	PRC1/PLK1/KIF20A/PSRC1/ZMYND10	5	Proliferating Alpha
GO:0008156	negative regulation of DNA replication	3/232	34/18866	0.00829444	0.0495557	0.0402267	BRCA2/BLM/CDC6	3	Proliferating Alpha

## Sheet: Beta
Enriched GO terms in Beta signature genes (Beta vs all other cell types) by clusterProfiler
ID	Description	GeneRatio	BgRatio	pvalue	FDR	qvalue	geneID	Count	Celltype
GO:0001764	neuron migration	9/149	164/18866	6.28e-06	0.012692	0.011543	NKX6-1/NTNG2/TUBB2B/KIRREL3/UNC5D/GPM6A/CHL1/OLIG3/BARHL1	9	Beta
GO:0060078	regulation of postsynaptic membrane potential	8/149	144/18866	1.91e-05	0.0154326	0.0140355	GABRA2/TMEM108/ADCYAP1/GLRA1/IGSF11/GRIN2A/P2RX5/P2RX2	8	Beta
GO:0030072	peptide hormone secretion	10/149	257/18866	3.84e-05	0.0154326	0.0140355	ADCYAP1/INS/NKX6-1/HADH/SLC2A2/PDX1/MAFA/GLP1R/CASR/CPLX3	10	Beta
GO:0050808	synapse organization	13/149	433/18866	4.06e-05	0.0154326	0.0140355	LRFN2/LRRTM3/GABRA2/TMEM108/INS/NTNG2/SNCB/MAPT/KIRREL3/GPM6A/LRRTM1/P2RX2/NEFL	13	Beta
GO:0030073	insulin secretion	9/149	213/18866	5.01e-05	0.0154326	0.0140355	ADCYAP1/NKX6-1/HADH/SLC2A2/PDX1/MAFA/GLP1R/CASR/CPLX3	9	Beta
GO:0035270	endocrine system development	7/149	125/18866	6.1e-05	0.0154326	0.0140355	ADCYAP1/NKX6-1/SIX3/PDX1/BMP5/FOXE1/NKX6-2	7	Beta
GO:0050804	modulation of chemical synaptic transmission	13/149	454/18866	6.57e-05	0.0154326	0.0140355	LRFN2/TMEM108/ADCYAP1/INS/NTNG2/TUBB2B/NPTX2/IGSF11/MAPT/GRIN2A/LRRTM1/SLC24A2/CPLX3	13	Beta
GO:0099177	regulation of trans-synaptic signaling	13/149	455/18866	6.72e-05	0.0154326	0.0140355	LRFN2/TMEM108/ADCYAP1/INS/NTNG2/TUBB2B/NPTX2/IGSF11/MAPT/GRIN2A/LRRTM1/SLC24A2/CPLX3	13	Beta
GO:0019932	second-messenger-mediated signaling	13/149	456/18866	6.87e-05	0.0154326	0.0140355	ADCYAP1/INS/GCGR/IAPP/PDX1/MAFA/MAPT/GLP1R/GRIN2A/P2RX5/PEX5L/NPPC/P2RX2	13	Beta
GO:0021520	spinal cord motor neuron cell fate specification	3/149	13/18866	0.000130292	0.026345	0.0239599	NKX6-1/OLIG3/NKX6-2	3	Beta
GO:0060079	excitatory postsynaptic potential	6/149	103/18866	0.00016711	0.0307178	0.0279369	TMEM108/GLRA1/IGSF11/GRIN2A/P2RX5/P2RX2	6	Beta
GO:0046879	hormone secretion	10/149	314/18866	0.000200886	0.0328663	0.0298909	ADCYAP1/INS/NKX6-1/HADH/SLC2A2/PDX1/MAFA/GLP1R/CASR/CPLX3	10	Beta
GO:0042391	regulation of membrane potential	12/149	443/18866	0.000211307	0.0328663	0.0298909	GABRA2/TMEM108/ADCYAP1/GLRA1/IGSF11/MAPT/GRIN2A/KCNH1/P2RX5/KCNH7/CTNNA3/P2RX2	12	Beta
GO:0009914	hormone transport	10/149	323/18866	0.000251953	0.0355641	0.0323445	ADCYAP1/INS/NKX6-1/HADH/SLC2A2/PDX1/MAFA/GLP1R/CASR/CPLX3	10	Beta
GO:0099565	chemical synaptic transmission, postsynaptic	6/149	112/18866	0.000263829	0.0355641	0.0323445	TMEM108/GLRA1/IGSF11/GRIN2A/P2RX5/P2RX2	6	Beta
GO:0090276	regulation of peptide hormone secretion	8/149	213/18866	0.000295387	0.0373295	0.0339501	ADCYAP1/INS/NKX6-1/HADH/SLC2A2/PDX1/GLP1R/CASR	8	Beta
GO:0031016	pancreas development	5/149	79/18866	0.000404746	0.0481409	0.0437827	NKX6-1/PDX1/BMP5/IGF2/NKX6-2	5	Beta
GO:0031018	endocrine pancreas development	4/149	45/18866	0.000432859	0.0486245	0.0442225	NKX6-1/PDX1/BMP5/NKX6-2	4	Beta

## Sheet: Delta
Enriched GO terms in Delta signature genes (Delta vs all other cell types) by clusterProfiler
ID	Description	GeneRatio	BgRatio	pvalue	FDR	qvalue	geneID	Count	Celltype
GO:0007416	synapse assembly	13/120	184/18866	1.67e-10	3.45e-07	2.93e-07	LRFN5/CBLN4/GHSR/ERBB4/GABRA1/DRD2/GABRG2/AMIGO2/ADGRB3/SLITRK6/GABRB2/LRTM1/ASIC2	13	Delta
GO:0007214	gamma-aminobutyric acid signaling pathway	6/120	27/18866	1.55e-08	1.09e-05	9.21e-06	GABRA1/GABRG2/GABRA5/GABRA3/GABRB2/GABBR2	6	Delta
GO:0050808	synapse organization	16/120	433/18866	1.57e-08	1.09e-05	9.21e-06	LRFN5/CBLN4/GHSR/ERBB4/GABRA1/DRD2/GABRG2/PPFIA2/AMIGO2/LRRC4C/NTNG1/ADGRB3/SLITRK6/GABRB2/LRTM1/ASIC2	16	Delta
GO:0051932	synaptic transmission, GABAergic	7/120	48/18866	2.09e-08	1.09e-05	9.21e-06	GABRA1/DRD2/GABRG2/HAP1/GABRA5/GABRA3/GABRB2	7	Delta
GO:0007188	adenylate cyclase-modulating G protein-coupled receptor signaling pathway	11/120	233/18866	2.87e-07	0.000118893	0.000100821	RGS2/DRD2/PTH2R/CALCR/GRM7/ADGRB3/TSHR/CALCB/GHRH/CRHR2/LGR5	11	Delta
GO:0034776	response to histamine	4/120	11/18866	4.96e-07	0.000171471	0.000145407	GABRA1/DRD2/GABRG2/GABRB2	4	Delta
GO:0051953	negative regulation of amine transport	5/120	27/18866	6.91e-07	0.000204646	0.000173539	GHSR/RGS2/DRD2/GRM7/TRH	5	Delta
GO:0007187	G protein-coupled receptor signaling pathway, coupled to cyclic nucleotide second messenger	11/120	263/18866	9.52e-07	0.000246785	0.000209273	RGS2/DRD2/PTH2R/CALCR/GRM7/ADGRB3/TSHR/CALCB/GHRH/CRHR2/LGR5	11	Delta
GO:1904862	inhibitory synapse assembly	4/120	16/18866	2.67e-06	0.000615124	0.000521622	CBLN4/GABRA1/GABRG2/GABRB2	4	Delta
GO:0034329	cell junction assembly	13/120	434/18866	3.97e-06	0.000823209	0.000698078	LRFN5/CBLN4/GHSR/ERBB4/GABRA1/DRD2/GABRG2/AMIGO2/ADGRB3/SLITRK6/GABRB2/LRTM1/ASIC2	13	Delta
GO:0019933	cAMP-mediated signaling	9/120	199/18866	5.14e-06	0.000940581	0.000797608	RGS2/DRD2/CALCR/ADGRB3/TSHR/CALCB/GHRH/GAL/LGR5	9	Delta
GO:0051963	regulation of synapse assembly	7/120	107/18866	5.44e-06	0.000940581	0.000797608	LRFN5/GHSR/AMIGO2/ADGRB3/SLITRK6/LRTM1/ASIC2	7	Delta
GO:0090596	sensory organ morphogenesis	10/120	269/18866	8.61e-06	0.00137231	0.00116371	SALL1/CALB1/FRZB/RBP4/HCN1/RIPOR2/SLITRK6/VSX1/PDE6C/FGF10	10	Delta
GO:0019935	cyclic-nucleotide-mediated signaling	9/120	224/18866	1.33e-05	0.0018436	0.00156337	RGS2/DRD2/CALCR/ADGRB3/TSHR/CALCB/GHRH/GAL/LGR5	9	Delta
GO:0043583	ear development	9/120	224/18866	1.33e-05	0.0018436	0.00156337	SALL1/CALB1/FRZB/GABRA5/RIPOR2/SLITRK6/GABRB2/FGF10/LGR5	9	Delta
GO:0050807	regulation of synapse organization	9/120	229/18866	1.59e-05	0.00206055	0.00174734	LRFN5/GHSR/DRD2/PPFIA2/AMIGO2/ADGRB3/SLITRK6/LRTM1/ASIC2	9	Delta
GO:0090102	cochlea development	5/120	51/18866	1.78e-05	0.00217071	0.00184075	CALB1/FRZB/GABRA5/SLITRK6/GABRB2	5	Delta
GO:0050803	regulation of synapse structure or activity	9/120	240/18866	2.31e-05	0.00265529	0.00225168	LRFN5/GHSR/DRD2/PPFIA2/AMIGO2/ADGRB3/SLITRK6/LRTM1/ASIC2	9	Delta
GO:0051952	regulation of amine transport	6/120	91/18866	2.51e-05	0.00273326	0.0023178	GHSR/RGS2/DRD2/SYT1/GRM7/TRH	6	Delta
GO:0050804	modulation of chemical synaptic transmission	12/120	454/18866	3.29e-05	0.00323094	0.00273982	GHSR/DRD2/BCHE/CALB1/PPFIA2/SYT1/LRRC4C/NTNG1/GRM7/JPH4/HAP1/CRHR2	12	Delta
GO:0099177	regulation of trans-synaptic signaling	12/120	455/18866	3.36e-05	0.00323094	0.00273982	GHSR/DRD2/BCHE/CALB1/PPFIA2/SYT1/LRRC4C/NTNG1/GRM7/JPH4/HAP1/CRHR2	12	Delta
GO:0019932	second-messenger-mediated signaling	12/120	456/18866	3.43e-05	0.00323094	0.00273982	RGS2/DRD2/CALCR/AGTR1/JPH4/HAP1/ADGRB3/TSHR/CALCB/GHRH/GAL/LGR5	12	Delta
GO:0048839	inner ear development	8/120	197/18866	3.8e-05	0.00331138	0.00280803	CALB1/FRZB/GABRA5/RIPOR2/SLITRK6/GABRB2/FGF10/LGR5	8	Delta
GO:0060042	retina morphogenesis in camera-type eye	5/120	60/18866	3.95e-05	0.00331138	0.00280803	CALB1/RBP4/HCN1/VSX1/PDE6C	5	Delta
GO:0015837	amine transport	6/120	99/18866	4.04e-05	0.00331138	0.00280803	GHSR/RGS2/DRD2/SYT1/GRM7/TRH	6	Delta
GO:0007189	adenylate cyclase-activating G protein-coupled receptor signaling pathway	7/120	147/18866	4.31e-05	0.00331138	0.00280803	DRD2/CALCR/ADGRB3/TSHR/CALCB/GHRH/LGR5	7	Delta
GO:0007611	learning or memory	9/120	260/18866	4.31e-05	0.00331138	0.00280803	GHSR/DRD2/BCHE/CALB1/BRINP1/JPH4/NRXN3/GABRA5/ADGRB3	9	Delta
GO:0046883	regulation of hormone secretion	9/120	267/18866	5.3e-05	0.00381365	0.00323396	GHSR/DRD2/GRP/AGTR1/RBP4/GHRH/GAL/KCNG2/TRH	9	Delta
GO:0007605	sensory perception of sound	7/120	152/18866	5.34e-05	0.00381365	0.00323396	SRRM4/GRM7/GABRA5/RIPOR2/SLITRK6/GABRB2/ASIC2	7	Delta
GO:0040018	positive regulation of multicellular organism growth	4/120	33/18866	5.52e-05	0.0038164	0.00323629	GHSR/DRD2/GHR/GHRH	4	Delta
GO:0042490	mechanoreceptor differentiation	5/120	66/18866	6.28e-05	0.00417735	0.00354237	TMEM132E/GABRA5/RIPOR2/SLITRK6/GABRB2	5	Delta
GO:0051965	positive regulation of synapse assembly	5/120	67/18866	6.75e-05	0.00417735	0.00354237	AMIGO2/ADGRB3/SLITRK6/LRTM1/ASIC2	5	Delta
GO:0051956	negative regulation of amino acid transport	3/120	13/18866	6.85e-05	0.00417735	0.00354237	RGS2/GRM7/TRH	3	Delta
GO:0060123	regulation of growth hormone secretion	3/120	13/18866	6.85e-05	0.00417735	0.00354237	GHSR/DRD2/GHRH	3	Delta
GO:0048638	regulation of developmental growth	10/120	353/18866	8.69e-05	0.00514491	0.00436286	GHSR/ERBB4/RGS2/DRD2/GHR/SEMA3D/SYT1/RBP4/GHRH/PLXNA4	10	Delta
GO:0021536	diencephalon development	5/120	74/18866	0.000108653	0.00625663	0.00530559	SALL1/DRD2/HAP1/GHRH/FGF10	5	Delta
GO:0050954	sensory perception of mechanical stimulus	7/120	173/18866	0.000120345	0.00674258	0.00571768	SRRM4/GRM7/GABRA5/RIPOR2/SLITRK6/GABRB2/ASIC2	7	Delta
GO:0030252	growth hormone secretion	3/120	16/18866	0.000132296	0.00720465	0.00610951	GHSR/DRD2/GHRH	3	Delta
GO:0050890	cognition	9/120	302/18866	0.000135543	0.00720465	0.00610951	GHSR/DRD2/BCHE/CALB1/BRINP1/JPH4/NRXN3/GABRA5/ADGRB3	9	Delta
GO:0021983	pituitary gland development	4/120	42/18866	0.000144549	0.00749126	0.00635255	SALL1/DRD2/GHRH/FGF10	4	Delta
GO:0021675	nerve development	5/120	79/18866	0.000148221	0.00749421	0.00635505	SALL1/GABRA5/SLITRK6/GABRB2/PLXNA4	5	Delta
GO:0060119	inner ear receptor cell development	4/120	43/18866	0.000158595	0.00769319	0.00652379	GABRA5/RIPOR2/SLITRK6/GABRB2	4	Delta
GO:0006813	potassium ion transport	8/120	242/18866	0.000159579	0.00769319	0.00652379	DRD2/KCNT2/HCN1/SLC9A2/GAL/KCNV1/KCNH5/KCNG2	8	Delta
GO:0046879	hormone secretion	9/120	314/18866	0.000181482	0.00855029	0.00725061	GHSR/DRD2/GRP/AGTR1/RBP4/GHRH/GAL/KCNG2/TRH	9	Delta
GO:0014047	glutamate secretion	4/120	45/18866	0.000189608	0.00861206	0.00730299	PPFIA2/SYT1/GRM7/TRH	4	Delta
GO:0046887	positive regulation of hormone secretion	6/120	131/18866	0.000191102	0.00861206	0.00730299	DRD2/GRP/RBP4/GHRH/GAL/TRH	6	Delta
GO:0048880	sensory system development	10/120	394/18866	0.000212513	0.0093732	0.00794843	TMEM132E/DRD2/CALB1/RBP4/HCN1/CRYGD/SLITRK6/VSX1/PDE6C/FGF10	10	Delta
GO:0009914	hormone transport	9/120	323/18866	0.00022389	0.00966926	0.00819949	GHSR/DRD2/GRP/AGTR1/RBP4/GHRH/GAL/KCNG2/TRH	9	Delta
GO:0030072	peptide hormone secretion	8/120	257/18866	0.000240248	0.010164	0.00861899	GHSR/DRD2/GRP/RBP4/GHRH/GAL/KCNG2/TRH	8	Delta
GO:0043010	camera-type eye development	9/120	332/18866	0.000274238	0.0113699	0.00964163	DRD2/CALB1/RBP4/HCN1/CRYGD/SLITRK6/VSX1/PDE6C/FGF10	9	Delta
GO:0034765	regulation of ion transmembrane transport	11/120	489/18866	0.000289816	0.0116967	0.00991873	RGS2/DRD2/CALCR/JPH4/HAP1/HCN1/GAL/KCNV1/ASIC2/KCNH5/KCNG2	11	Delta
GO:1901888	regulation of cell junction assembly	7/120	200/18866	0.000293404	0.0116967	0.00991873	LRFN5/GHSR/AMIGO2/ADGRB3/SLITRK6/LRTM1/ASIC2	7	Delta
GO:0015850	organic hydroxy compound transport	8/120	268/18866	0.000318528	0.0122342	0.0103746	GHSR/DRD2/SYT1/AGTR1/SLC5A8/RBP4/GAL/APOC3	8	Delta
GO:0060078	regulation of postsynaptic membrane potential	6/120	144/18866	0.000318692	0.0122342	0.0103746	GABRA1/DRD2/GABRG2/GABRA5/GABRA3/GABRB2	6	Delta
GO:0007612	learning	6/120	145/18866	0.000330743	0.012466	0.0105711	DRD2/BCHE/JPH4/NRXN3/GABRA5/ADGRB3	6	Delta
GO:1902476	chloride transmembrane transport	5/120	97/18866	0.000387021	0.0143267	0.012149	GABRA1/GABRG2/GABRA5/GABRA3/GABRB2	5	Delta
GO:0090277	positive regulation of peptide hormone secretion	5/120	99/18866	0.000425212	0.0153294	0.0129993	DRD2/GRP/RBP4/GHRH/TRH	5	Delta
GO:0090276	regulation of peptide hormone secretion	7/120	213/18866	0.000428898	0.0153294	0.0129993	GHSR/DRD2/GRP/RBP4/GHRH/KCNG2/TRH	7	Delta
GO:0032891	negative regulation of organic acid transport	3/120	24/18866	0.000460723	0.0161878	0.0137272	RGS2/GRM7/TRH	3	Delta
GO:0006865	amino acid transport	6/120	156/18866	0.000488337	0.0167441	0.0141989	RGS2/PPFIA2/SYT1/GRM7/SLC6A11/TRH	6	Delta
GO:0071805	potassium ion transmembrane transport	7/120	218/18866	0.00049271	0.0167441	0.0141989	KCNT2/HCN1/SLC9A2/GAL/KCNV1/KCNH5/KCNG2	7	Delta
GO:1901890	positive regulation of cell junction assembly	5/120	103/18866	0.000510053	0.0170539	0.0144616	AMIGO2/ADGRB3/SLITRK6/LRTM1/ASIC2	5	Delta
GO:0010447	response to acidic pH	3/120	25/18866	0.000521128	0.0171476	0.0145411	SST/PCK1/ASIC2	3	Delta
GO:0060113	inner ear receptor cell differentiation	4/120	59/18866	0.00054084	0.0175181	0.0148553	GABRA5/RIPOR2/SLITRK6/GABRB2	4	Delta
GO:0007631	feeding behavior	5/120	105/18866	0.000556963	0.0177628	0.0150628	LEPR/GHSR/DRD2/GAL/TRH	5	Delta
GO:0060384	innervation	3/120	26/18866	0.000586377	0.0184176	0.015618	GABRA5/SLITRK6/GABRB2	3	Delta
GO:0006821	chloride transport	5/120	111/18866	0.00071725	0.0221919	0.0188187	GABRA1/GABRG2/GABRA5/GABRA3/GABRB2	5	Delta
GO:0099560	synaptic membrane adhesion	3/120	28/18866	0.000732021	0.0223159	0.0189238	LRFN5/LRRC4C/NTNG1	3	Delta
GO:0001654	eye development	9/120	384/18866	0.000783539	0.0235402	0.019962	DRD2/CALB1/RBP4/HCN1/CRYGD/SLITRK6/VSX1/PDE6C/FGF10	9	Delta
GO:0150063	visual system development	9/120	388/18866	0.000842991	0.0249646	0.0211698	DRD2/CALB1/RBP4/HCN1/CRYGD/SLITRK6/VSX1/PDE6C/FGF10	9	Delta
GO:0098656	anion transmembrane transport	8/120	315/18866	0.000921097	0.0266655	0.0226122	GABRA1/RGS2/GABRG2/SLC5A8/GABRA5/GABRA3/GABRB2/SLC9A2	8	Delta
GO:0040014	regulation of multicellular organism growth	4/120	68/18866	0.000926152	0.0266655	0.0226122	GHSR/DRD2/GHR/GHRH	4	Delta
GO:1903792	negative regulation of anion transport	3/120	31/18866	0.000990553	0.028129	0.0238533	RGS2/GRM7/TRH	3	Delta
GO:0050795	regulation of behavior	4/120	70/18866	0.00103261	0.028927	0.0245299	LEPR/GHSR/DRD2/GHRH	4	Delta
GO:0098661	inorganic anion transmembrane transport	5/120	121/18866	0.00105791	0.0292408	0.024796	GABRA1/GABRG2/GABRA5/GABRA3/GABRB2	5	Delta
GO:0015800	acidic amino acid transport	4/120	71/18866	0.00108893	0.0297021	0.0251872	PPFIA2/SYT1/GRM7/TRH	4	Delta
GO:0042471	ear morphogenesis	5/120	123/18866	0.00113836	0.0304938	0.0258586	SALL1/FRZB/RIPOR2/SLITRK6/FGF10	5	Delta
GO:0003407	neural retina development	4/120	72/18866	0.00114738	0.0304938	0.0258586	CALB1/HCN1/VSX1/PDE6C	4	Delta
GO:0003338	metanephros morphogenesis	3/120	33/18866	0.00119125	0.0312591	0.0265076	SALL1/CALB1/FGF10	3	Delta
GO:0048593	camera-type eye morphogenesis	5/120	125/18866	0.00122326	0.0316977	0.0268795	CALB1/RBP4/HCN1/VSX1/PDE6C	5	Delta
GO:0048639	positive regulation of developmental growth	6/120	187/18866	0.00125606	0.0321459	0.0272595	GHSR/ERBB4/DRD2/GHR/SYT1/GHRH	6	Delta
GO:0000381	regulation of alternative mRNA splicing, via spliceosome	4/120	76/18866	0.00140324	0.0354747	0.0300824	SRRM4/RBM24/KHDRBS2/RBFOX1	4	Delta
GO:0051955	regulation of amino acid transport	3/120	36/18866	0.00153746	0.0383995	0.0325626	RGS2/GRM7/TRH	3	Delta
GO:0009755	hormone-mediated signaling pathway	6/120	200/18866	0.00176821	0.0423982	0.0359534	SST/GHSR/TSHR/CRHR2/LGR5/TRH	6	Delta
GO:0046942	carboxylic acid transport	8/120	350/18866	0.0017974	0.0423982	0.0359534	RGS2/DRD2/PPFIA2/SYT1/SLC5A8/GRM7/SLC6A11/TRH	8	Delta
GO:0032094	response to food	3/120	38/18866	0.00179982	0.0423982	0.0359534	GHSR/GAST/GHRH	3	Delta
GO:0048009	insulin-like growth factor receptor signaling pathway	3/120	38/18866	0.00179982	0.0423982	0.0359534	GHSR/GHR/GHRH	3	Delta
GO:0051954	positive regulation of amine transport	3/120	38/18866	0.00179982	0.0423982	0.0359534	DRD2/SYT1/TRH	3	Delta
GO:0030534	adult behavior	5/120	137/18866	0.00183448	0.042729	0.036234	GHSR/DRD2/GABRG2/NRXN3/SLITRK6	5	Delta
GO:0015849	organic acid transport	8/120	353/18866	0.00189574	0.0436651	0.0370278	RGS2/DRD2/PPFIA2/SYT1/SLC5A8/GRM7/SLC6A11/TRH	8	Delta
GO:0097553	calcium ion transmembrane import into cytosol	5/120	140/18866	0.00201701	0.0458181	0.0388535	DRD2/CALCR/JPH4/HAP1/RYR1	5	Delta
GO:0051480	regulation of cytosolic calcium ion concentration	8/120	357/18866	0.00203341	0.0458181	0.0388535	DRD2/CALB1/CALCR/AGTR1/JPH4/HAP1/RYR1/CALCB	8	Delta
GO:0042391	regulation of membrane potential	9/120	443/18866	0.00210425	0.0458966	0.0389201	GABRA1/DRD2/GABRG2/GABRA5/HCN1/GABRA3/GABRB2/ASIC2/KCNH5	9	Delta
GO:0000380	alternative mRNA splicing, via spliceosome	4/120	87/18866	0.00230765	0.0493172	0.0418207	SRRM4/RBM24/KHDRBS2/RBFOX1	4	Delta

## Sheet: Epsilon
Enriched GO terms in Epsilon signature genes (Epsilon vs all other cell types) by clusterProfiler
ID	Description	GeneRatio	BgRatio	pvalue	FDR	qvalue	geneID	Count	Celltype
GO:0051004	regulation of lipoprotein lipase activity	4/141	24/18866	2.83e-05	0.022659	0.0202306	APOC3/APOA1/PCSK6/LPL	4	Epsilon
GO:0007187	G protein-coupled receptor signaling pathway, coupled to cyclic nucleotide second messenger	10/141	263/18866	2.91e-05	0.022659	0.0202306	HRH2/NPY1R/ADGRD1/FFAR3/CALCR/OPRK1/GPR12/PTGFR/GRM8/DRD1	10	Epsilon
GO:0015850	organic hydroxy compound transport	10/141	268/18866	3.41e-05	0.022659	0.0202306	GHRL/SYT10/AQP10/FFAR3/APOC3/APOA1/AGTR1/SLC22A3/AKR1C4/DRD1	10	Epsilon
GO:0006721	terpenoid metabolic process	7/141	124/18866	4.08e-05	0.022659	0.0202306	HMGCS2/LRAT/APOC3/APOA1/LPL/AKR1C4/CYP2E1	7	Epsilon
GO:0034372	very-low-density lipoprotein particle remodeling	3/141	11/18866	6.45e-05	0.022659	0.0202306	APOC3/APOA1/LPL	3	Epsilon
GO:0060272	embryonic skeletal joint morphogenesis	3/141	11/18866	6.45e-05	0.022659	0.0202306	BMP7/BMP4/COL2A1	3	Epsilon
GO:0007188	adenylate cyclase-modulating G protein-coupled receptor signaling pathway	9/141	233/18866	6.53e-05	0.022659	0.0202306	NPY1R/ADGRD1/FFAR3/CALCR/OPRK1/GPR12/PTGFR/GRM8/DRD1	9	Epsilon
GO:0034368	protein-lipid complex remodeling	4/141	31/18866	8.04e-05	0.022659	0.0202306	APOC3/APOA1/AGTR1/LPL	4	Epsilon
GO:0034369	plasma lipoprotein particle remodeling	4/141	31/18866	8.04e-05	0.022659	0.0202306	APOC3/APOA1/AGTR1/LPL	4	Epsilon
GO:0034367	protein-containing complex remodeling	4/141	32/18866	9.14e-05	0.0231717	0.0206884	APOC3/APOA1/AGTR1/LPL	4	Epsilon
GO:0006720	isoprenoid metabolic process	7/141	144/18866	0.000105139	0.0233811	0.0208753	HMGCS2/LRAT/APOC3/APOA1/LPL/AKR1C4/CYP2E1	7	Epsilon
GO:0034370	triglyceride-rich lipoprotein particle remodeling	3/141	13/18866	0.000110636	0.0233811	0.0208753	APOC3/APOA1/LPL	3	Epsilon
GO:0072498	embryonic skeletal joint development	3/141	15/18866	0.000174093	0.0339615	0.0303217	BMP7/BMP4/COL2A1	3	Epsilon
GO:0019226	transmission of nerve impulse	5/141	72/18866	0.000203262	0.0368195	0.0328735	GHRL/ANK3/SCN5A/CACNG2/DRD1	5	Epsilon
GO:0034384	high-density lipoprotein particle clearance	3/141	17/18866	0.000257347	0.0435088	0.0388458	APOC3/AMN/APOA1	3	Epsilon
GO:1905952	regulation of lipid localization	7/141	171/18866	0.000303417	0.0480917	0.0429376	GHRL/LRAT/APOC3/APOA1/AGTR1/LPL/FITM1	7	Epsilon

## Sheet: Gamma
Enriched GO terms in Gamma signature genes (Gamma vs all other cell types) by clusterProfiler
ID	Description	GeneRatio	BgRatio	pvalue	FDR	qvalue	geneID	Count	Celltype
GO:0007188	adenylate cyclase-modulating G protein-coupled receptor signaling pathway	8/90	233/18866	1.56e-05	0.0221619	0.0200445	CHRM3/PTGFR/VIPR1/TSHR/ADGRB3/OPRM1/CHRM2/CRHR1	8	Gamma
GO:0007187	G protein-coupled receptor signaling pathway, coupled to cyclic nucleotide second messenger	8/90	263/18866	3.71e-05	0.0221619	0.0200445	CHRM3/PTGFR/VIPR1/TSHR/ADGRB3/OPRM1/CHRM2/CRHR1	8	Gamma
GO:0015850	organic hydroxy compound transport	8/90	268/18866	4.23e-05	0.0221619	0.0200445	GRAMD1B/SLC6A4/ABCB4/AGTR1/SLC5A8/CARTPT/AQP3/CRHR1	8	Gamma
GO:0019932	second-messenger-mediated signaling	10/90	456/18866	6.27e-05	0.0246236	0.022271	CHRM3/AGTR1/PTGFR/TSHR/ADGRB3/EPHA5/KCNC2/OPRM1/NDNF/CRHR1	10	Gamma
GO:0007213	G protein-coupled acetylcholine receptor signaling pathway	3/90	19/18866	9.63e-05	0.0256796	0.0232262	CHRM3/OPRM1/CHRM2	3	Gamma
GO:0019935	cyclic-nucleotide-mediated signaling	7/90	224/18866	9.81e-05	0.0256796	0.0232262	PTGFR/TSHR/ADGRB3/EPHA5/KCNC2/OPRM1/CRHR1	7	Gamma
GO:0007156	homophilic cell adhesion via plasma membrane adhesion molecules	6/90	168/18866	0.000153054	0.0300649	0.0271924	PCDH10/PCDH9/PCDH8/CDH17/DCHS2/CDH20	6	Gamma
GO:0007218	neuropeptide signaling pathway	5/90	106/18866	0.000153197	0.0300649	0.0271924	NPFFR2/NPW/PPY/CARTPT/OPRM1	5	Gamma
GO:2001257	regulation of cation channel activity	6/90	185/18866	0.000257994	0.0380995	0.0344594	SHISA6/KCNC2/KCNG1/OPRM1/STAC/CRHR1	6	Gamma
GO:0032412	regulation of ion transmembrane transporter activity	7/90	265/18866	0.00027598	0.0380995	0.0344594	CHRM3/SHISA6/KCNC2/KCNG1/OPRM1/STAC/CRHR1	7	Gamma
GO:0095500	acetylcholine receptor signaling pathway	3/90	28/18866	0.000315466	0.0380995	0.0344594	CHRM3/OPRM1/CHRM2	3	Gamma
GO:0022898	regulation of transmembrane transporter activity	7/90	276/18866	0.000352847	0.0380995	0.0344594	CHRM3/SHISA6/KCNC2/KCNG1/OPRM1/STAC/CRHR1	7	Gamma
GO:0098742	cell-cell adhesion via plasma-membrane adhesion molecules	7/90	277/18866	0.000360609	0.0380995	0.0344594	PCDH10/PCDH9/TENM2/PCDH8/CDH17/DCHS2/CDH20	7	Gamma
GO:0019933	cAMP-mediated signaling	6/90	199/18866	0.000381192	0.0380995	0.0344594	PTGFR/TSHR/ADGRB3/EPHA5/OPRM1/CRHR1	6	Gamma
GO:1905144	response to acetylcholine	3/90	30/18866	0.000388275	0.0380995	0.0344594	CHRM3/OPRM1/CHRM2	3	Gamma
GO:1905145	cellular response to acetylcholine	3/90	30/18866	0.000388275	0.0380995	0.0344594	CHRM3/OPRM1/CHRM2	3	Gamma
GO:0045761	regulation of adenylate cyclase activity	3/90	32/18866	0.000471087	0.0422522	0.0382153	NPFFR2/CRHR1/GABBR2	3	Gamma
GO:0032409	regulation of transporter activity	7/90	291/18866	0.00048442	0.0422522	0.0382153	CHRM3/SHISA6/KCNC2/KCNG1/OPRM1/STAC/CRHR1	7	Gamma
GO:0042310	vasoconstriction	4/90	78/18866	0.000527649	0.0436005	0.0394348	CHRM3/SLC6A4/AGTR1/FGB	4	Gamma

## Sheet: Acinar
Enriched GO terms in Acinar signature genes (Acinar vs all other cell types) by clusterProfiler
ID	Description	GeneRatio	BgRatio	pvalue	FDR	qvalue	geneID	Count	Celltype
GO:0007586	digestion	23/358	141/18866	2.54e-15	9.14e-12	8.16e-12	PRSS2/CTRB2/SGK1/CTRB1/PRSS1/AKR1C2/SERPINA3/AKR1C1/PNLIP/CLPSL2/CEL/AMY2A/PRSS3/HAMP/CLPS/APOA2/KCNQ1/GUCA2B/VSIG1/CLPSL1/FGF10/PGC/PGA5	23	Acinar
GO:0006805	xenobiotic metabolic process	15/358	118/18866	6.86e-09	8.74e-06	7.81e-06	DPEP1/MGST1/AKR1C1/AKR7A3/CES3/AADAC/ACY3/GSTA2/SULT1B1/CYP3A5/CYP2E1/GSTA1/UGT2B15/CYP3A4/UGT1A1	15	Acinar
GO:0019730	antimicrobial humoral response	16/358	137/18866	7.47e-09	8.74e-06	7.81e-06	PRSS2/REG3G/REG1A/PLA2G1B/REG1B/RARRES2/REG3A/PRSS3/LYZ/CXCL2/LTF/WFDC3/PLA2G2A/PGC/WFDC10B/ITLN1	16	Acinar
GO:0071466	cellular response to xenobiotic stimulus	15/358	123/18866	1.22e-08	8.74e-06	7.81e-06	DPEP1/MGST1/AKR1C1/AKR7A3/CES3/AADAC/ACY3/GSTA2/SULT1B1/CYP3A5/CYP2E1/GSTA1/UGT2B15/CYP3A4/UGT1A1	15	Acinar
GO:0006721	terpenoid metabolic process	15/358	124/18866	1.36e-08	8.74e-06	7.81e-06	SDC4/AKR1C3/AKR1C1/PNLIP/RARRES2/GPC4/CYP3A5/CLPS/CYP2E1/RBP2/APOA2/ADH1C/AKR1B10/CYP3A4/UGT1A1	15	Acinar
GO:0006953	acute-phase response	10/358	47/18866	1.48e-08	8.74e-06	7.81e-06	REG3G/ITIH4/EPO/SERPINA3/REG3A/SERPINF2/HAMP/LBP/UGT1A1/ORM2	10	Acinar
GO:0001523	retinoid metabolic process	14/358	108/18866	1.7e-08	8.74e-06	7.81e-06	SDC4/AKR1C3/AKR1C1/PNLIP/RARRES2/GPC4/CYP3A5/CLPS/RBP2/APOA2/ADH1C/AKR1B10/CYP3A4/UGT1A1	14	Acinar
GO:0008202	steroid metabolic process	24/358	332/18866	2.42e-08	9.39e-06	8.39e-06	AKR1C2/ACADL/AKR1C3/AKR1C1/NR5A2/CYP27B1/CEL/GFI1/CEBPA/SULT1B1/ATP8B1/CYP3A5/UGT2B7/CYP2E1/APOA2/UGT2B15/CYP21A2/CYP17A1/CYP3A4/SULT1E1/LHB/AFP/UGT2B17/UGT1A1	24	Acinar
GO:0002526	acute inflammatory response	14/358	111/18866	2.43e-08	9.39e-06	8.39e-06	REG3G/ITIH4/EPO/SERPINA3/F3/REG3A/SERPINF2/HAMP/C3/OSMR/APOA2/LBP/UGT1A1/ORM2	14	Acinar
GO:0009410	response to xenobiotic stimulus	15/358	130/18866	2.61e-08	9.39e-06	8.39e-06	DPEP1/MGST1/AKR1C1/AKR7A3/CES3/AADAC/ACY3/GSTA2/SULT1B1/CYP3A5/CYP2E1/GSTA1/UGT2B15/CYP3A4/UGT1A1	15	Acinar
GO:0016101	diterpenoid metabolic process	14/358	114/18866	3.43e-08	1.12e-05	1e-05	SDC4/AKR1C3/AKR1C1/PNLIP/RARRES2/GPC4/CYP3A5/CLPS/RBP2/APOA2/ADH1C/AKR1B10/CYP3A4/UGT1A1	14	Acinar
GO:0006959	humoral immune response	25/358	377/18866	6.67e-08	2e-05	1.79e-05	PRSS2/REG3G/REG1A/PLA2G1B/REG1B/C4BPB/RARRES2/REG3A/C5/PRSS3/C3/LYZ/CXCL2/CFB/C4BPA/VTN/LTF/BLNK/WFDC3/POU2AF1/PLA2G2A/C8A/PGC/WFDC10B/ITLN1	25	Acinar
GO:0006720	isoprenoid metabolic process	15/358	144/18866	1.04e-07	2.87e-05	2.56e-05	SDC4/AKR1C3/AKR1C1/PNLIP/RARRES2/GPC4/CYP3A5/CLPS/CYP2E1/RBP2/APOA2/ADH1C/AKR1B10/CYP3A4/UGT1A1	15	Acinar
GO:0009235	cobalamin metabolic process	7/358	22/18866	1.12e-07	2.87e-05	2.56e-05	CTRB2/CTRB1/PRSS1/CTRC/PRSS3/TCN1/CBLIF	7	Acinar
GO:0006766	vitamin metabolic process	14/358	131/18866	2.01e-07	4.82e-05	4.31e-05	CTRB2/CTRB1/PRSS1/AOX1/AKR1C3/CTRC/CYP27B1/GFI1/ALDH1L1/PRSS3/RBP2/TCN1/CYP3A4/CBLIF	14	Acinar
GO:0042445	hormone metabolic process	18/358	221/18866	2.44e-07	5.49e-05	4.9e-05	AKR1C2/AKR1C3/AKR1C1/SULT1B1/PCSK6/DUOX2/CYP3A5/UGT2B7/DUOXA2/ADH1C/AKR1B10/CYP21A2/CYP17A1/CYP3A4/SULT1E1/LHB/AFP/UGT1A1	18	Acinar
GO:0034754	cellular hormone metabolic process	14/358	134/18866	2.66e-07	5.64e-05	5.04e-05	AKR1C2/AKR1C3/AKR1C1/CYP3A5/UGT2B7/ADH1C/AKR1B10/CYP21A2/CYP17A1/CYP3A4/SULT1E1/LHB/AFP/UGT1A1	14	Acinar
GO:0042448	progesterone metabolic process	6/358	17/18866	4.64e-07	9.29e-05	8.3e-05	AKR1C2/AKR1C3/AKR1C1/CYP17A1/LHB/AFP	6	Acinar
GO:0006575	cellular modified amino acid metabolic process	15/358	190/18866	3.63e-06	0.000688732	0.000615087	GATM/PLA2G1B/PLA2G10/DPEP1/ACADL/GSTA2/SULT1B1/GNMT/ALDH1L1/SLC6A8/DUOX2/GSTA1/GGT6/DUOXA2/PLA2G2A	15	Acinar
GO:0002576	platelet degranulation	12/358	129/18866	6.48e-06	0.00116748	0.00104265	EGF/ALB/ITIH4/SERPINA4/SERPINA3/RARRES2/RAB27B/SERPINF2/P2RX1/TTN/FGG/ORM2	12	Acinar
GO:0010951	negative regulation of endopeptidase activity	17/358	258/18866	9.47e-06	0.00160096	0.00142977	SPINK1/SERPINI2/ITIH4/DPEP1/SERPINA4/SERPINA3/CD44/SERPINF2/C5/C3/PAX2/BIRC3/VTN/LTF/TNFSF14/WFDC3/WFDC10B	17	Acinar
GO:0016042	lipid catabolic process	20/358	343/18866	9.78e-06	0.00160096	0.00142977	PLA2G1B/PLA2G10/ACADL/AKR1C3/CES3/PNLIP/CYP27B1/AADAC/CLPSL2/CEL/RARRES2/PLIN5/CLPS/APOA2/PLA2G2A/AKR1B10/CLPSL1/CYP3A4/SULT1E1/GLYATL2	20	Acinar
GO:0019835	cytolysis	6/358	29/18866	1.47e-05	0.00230277	0.00205653	REG3G/C5/LYZ/PLA2G2A/C8A/LBP	6	Acinar
GO:0010466	negative regulation of peptidase activity	17/358	272/18866	1.88e-05	0.00274511	0.00245158	SPINK1/SERPINI2/ITIH4/DPEP1/SERPINA4/SERPINA3/CD44/SERPINF2/C5/C3/PAX2/BIRC3/VTN/LTF/TNFSF14/WFDC3/WFDC10B	17	Acinar
GO:0033013	tetrapyrrole metabolic process	8/358	61/18866	1.91e-05	0.00274511	0.00245158	CTRB2/CTRB1/PRSS1/CTRC/PRSS3/TCN1/CBLIF/UGT1A1	8	Acinar
GO:0045616	regulation of keratinocyte differentiation	7/358	45/18866	2.04e-05	0.00282406	0.00252209	REG3G/ZFP36L1/CYP27B1/REG3A/FOXC1/GRHL2/TP63	7	Acinar
GO:0022600	digestive system process	10/358	102/18866	2.42e-05	0.00314696	0.00281046	SGK1/SERPINA3/AKR1C1/PNLIP/CEL/HAMP/APOA2/KCNQ1/VSIG1/FGF10	10	Acinar
GO:0030647	aminoglycoside antibiotic metabolic process	4/358	10/18866	2.45e-05	0.00314696	0.00281046	AKR1C2/AKR1C3/AKR1C1/AKR1B10	4	Acinar
GO:0006767	water-soluble vitamin metabolic process	9/358	85/18866	3.34e-05	0.00414778	0.00370426	CTRB2/CTRB1/PRSS1/AOX1/CTRC/ALDH1L1/PRSS3/TCN1/CBLIF	9	Acinar
GO:0044241	lipid digestion	5/358	21/18866	3.79e-05	0.00455137	0.00406469	AKR1C1/PNLIP/CEL/CLPS/APOA2	5	Acinar
GO:0006882	cellular zinc ion homeostasis	6/358	37/18866	6.33e-05	0.00722183	0.00644961	SLC39A5/SLC30A2/MT1G/MT1M/MT1H/MT1HL1	6	Acinar
GO:0055076	transition metal ion homeostasis	11/358	138/18866	6.62e-05	0.00722183	0.00644961	SLC25A37/SLC39A5/SLC30A2/MT1G/HAMP/MT1M/MT1H/STEAP4/LTF/CP/MT1HL1	11	Acinar
GO:0098754	detoxification	11/358	138/18866	6.62e-05	0.00722183	0.00644961	ALB/MGST1/AKR7A3/SOD2/MT1G/MT1M/DUOX2/MT1H/GSTA1/AKR1B10/MT1HL1	11	Acinar
GO:0010043	response to zinc ion	7/358	54/18866	6.87e-05	0.00728088	0.00650234	SLC30A2/MT1G/HAMP/MT1M/MT1H/MT1HL1/APOBEC1	7	Acinar
GO:0034308	primary alcohol metabolic process	9/358	94/18866	7.43e-05	0.00764618	0.00682859	AKR1C2/AKR1C3/AKR1C1/SULT1B1/CYP3A5/ADH1C/AKR1B10/CYP3A4/SULT1E1	9	Acinar
GO:0055069	zinc ion homeostasis	6/358	39/18866	8.61e-05	0.00843987	0.0075374	SLC39A5/SLC30A2/MT1G/MT1M/MT1H/MT1HL1	6	Acinar
GO:0061844	antimicrobial humoral immune response mediated by antimicrobial peptide	8/358	75/18866	8.67e-05	0.00843987	0.0075374	REG3G/REG1A/PLA2G1B/REG1B/REG3A/CXCL2/LTF/PGC	8	Acinar
GO:0052548	regulation of endopeptidase activity	21/358	434/18866	9.15e-05	0.00867172	0.00774446	SPINK1/SERPINI2/ITIH4/DPEP1/SERPINA4/SERPINA3/F3/CD44/SERPINF2/C5/C3/PAX2/BIRC3/VTN/LTF/P2RX1/TNFSF14/FOXL2/WFDC3/TP63/WFDC10B	21	Acinar
GO:0008207	C21-steroid hormone metabolic process	6/358	40/18866	9.97e-05	0.0089739	0.00801433	AKR1C2/AKR1C3/AKR1C1/CYP17A1/LHB/AFP	6	Acinar
GO:0050892	intestinal absorption	6/358	40/18866	9.97e-05	0.0089739	0.00801433	AKR1C1/PNLIP/CEL/HAMP/APOA2/KCNQ1	6	Acinar
GO:0010838	positive regulation of keratinocyte proliferation	4/358	14/18866	0.000109789	0.00938337	0.00838001	REG3G/REG3A/FGF10/TP63	4	Acinar
GO:0045605	negative regulation of epidermal cell differentiation	4/358	14/18866	0.000109789	0.00938337	0.00838001	REG3G/REG3A/GRHL2/TP63	4	Acinar
GO:0006690	icosanoid metabolic process	10/358	122/18866	0.000112017	0.00938337	0.00838001	PLA2G1B/PLA2G10/DPEP1/AKR1C2/AKR1C3/AKR1C1/CPA1/CYP2E1/GSTA1/GGT6	10	Acinar
GO:0010273	detoxification of copper ion	4/358	15/18866	0.000147478	0.0118048	0.0105425	MT1G/MT1M/MT1H/MT1HL1	4	Acinar
GO:1990169	stress response to copper ion	4/358	15/18866	0.000147478	0.0118048	0.0105425	MT1G/MT1M/MT1H/MT1HL1	4	Acinar
GO:0034310	primary alcohol catabolic process	4/358	16/18866	0.000193705	0.0151679	0.013546	AKR1C3/SULT1B1/AKR1B10/SULT1E1	4	Acinar
GO:0017144	drug metabolic process	6/358	46/18866	0.000221005	0.0169374	0.0151263	DPEP1/AOX1/CYP3A5/CYP2E1/CYP3A4/UGT1A1	6	Acinar
GO:0045604	regulation of epidermal cell differentiation	7/358	65/18866	0.000226029	0.0169587	0.0151453	REG3G/ZFP36L1/CYP27B1/REG3A/FOXC1/GRHL2/TP63	7	Acinar
GO:0052547	regulation of peptidase activity	21/358	466/18866	0.00024321	0.0169587	0.0151453	SPINK1/SERPINI2/ITIH4/DPEP1/SERPINA4/SERPINA3/F3/CD44/SERPINF2/C5/C3/PAX2/BIRC3/VTN/LTF/P2RX1/TNFSF14/FOXL2/WFDC3/TP63/WFDC10B	21	Acinar
GO:0006957	complement activation, alternative pathway	4/358	17/18866	0.000249531	0.0169587	0.0151453	C5/C3/CFB/C8A	4	Acinar
GO:0030299	intestinal cholesterol absorption	4/358	17/18866	0.000249531	0.0169587	0.0151453	AKR1C1/PNLIP/CEL/APOA2	4	Acinar
GO:0061687	detoxification of inorganic compound	4/358	17/18866	0.000249531	0.0169587	0.0151453	MT1G/MT1M/MT1H/MT1HL1	4	Acinar
GO:0097501	stress response to metal ion	4/358	17/18866	0.000249531	0.0169587	0.0151453	MT1G/MT1M/MT1H/MT1HL1	4	Acinar
GO:0051346	negative regulation of hydrolase activity	21/358	473/18866	0.000296945	0.0198073	0.0176893	SPINK1/SERPINI2/ITIH4/DPEP1/SERPINA4/SH3BP4/SERPINA3/PLIN5/CD44/SERPINF2/C5/C3/PAX2/SH3RF2/BIRC3/VTN/APOA2/LTF/TNFSF14/WFDC3/WFDC10B	21	Acinar
GO:0051923	sulfation	4/358	18/18866	0.000316046	0.0199798	0.0178434	TPST2/SULT1B1/UST/SULT1E1	4	Acinar
GO:0052695	cellular glucuronidation	4/358	18/18866	0.000316046	0.0199798	0.0178434	UGT2B7/UGT2B15/UGT2B17/UGT1A1	4	Acinar
GO:0007548	sex differentiation	15/358	280/18866	0.000316172	0.0199798	0.0178434	GATA4/LGR4/MGST1/AKR1C3/YBX3/FOXC1/LFNG/AMHR2/FOXL2/TEX11/FGF10/CYP17A1/TP63/LHB/AFP	15	Acinar
GO:0048608	reproductive structure development	20/358	443/18866	0.00033255	0.0206525	0.0184442	GATA4/LGR4/MGST1/GJB1/AKR1C3/ZFP36L1/CYP27B1/YBX3/CEBPA/FOXC1/LFNG/GRHL2/AMHR2/FOXL2/GJB2/TEX11/FGF10/TP63/LHB/AFP	20	Acinar
GO:0042573	retinoic acid metabolic process	5/358	33/18866	0.00036675	0.0220312	0.0196754	AKR1C3/CYP3A5/ADH1C/CYP3A4/UGT1A1	5	Acinar
GO:0046916	cellular transition metal ion homeostasis	9/358	116/18866	0.000369923	0.0220312	0.0196754	SLC39A5/SLC30A2/MT1G/HAMP/MT1M/MT1H/LTF/CP/MT1HL1	9	Acinar
GO:0061458	reproductive system development	20/358	447/18866	0.0003731	0.0220312	0.0196754	GATA4/LGR4/MGST1/GJB1/AKR1C3/ZFP36L1/CYP27B1/YBX3/CEBPA/FOXC1/LFNG/GRHL2/AMHR2/FOXL2/GJB2/TEX11/FGF10/TP63/LHB/AFP	20	Acinar
GO:0045683	negative regulation of epidermis development	4/358	19/18866	0.000394365	0.0225477	0.0201367	REG3G/REG3A/GRHL2/TP63	4	Acinar
GO:0098856	intestinal lipid absorption	4/358	19/18866	0.000394365	0.0225477	0.0201367	AKR1C1/PNLIP/CEL/APOA2	4	Acinar
GO:0006066	alcohol metabolic process	18/358	385/18866	0.000433844	0.0244173	0.0218064	IMPA2/AKR1C2/ACADL/AKR1C3/AKR1C1/CYP27B1/CEL/GFI1/CEBPA/SULT1B1/CYP3A5/APOA2/ADH1C/ITPKA/MOGAT1/AKR1B10/CYP3A4/SULT1E1	18	Acinar
GO:1902644	tertiary alcohol metabolic process	4/358	20/18866	0.000485622	0.0269109	0.0240334	AKR1C2/AKR1C3/AKR1C1/AKR1B10	4	Acinar
GO:0120254	olefinic compound metabolic process	9/358	121/18866	0.000504709	0.0275449	0.0245996	PLA2G10/AKR1C2/AKR1C3/AKR1C1/CYP2E1/GSTA1/CYP17A1/LHB/AFP	9	Acinar
GO:0045833	negative regulation of lipid metabolic process	8/358	98/18866	0.000554691	0.0298209	0.0266321	ACADL/AKR1C3/CYP27B1/GFI1/PLIN5/APOA2/APOBEC1/UGT1A1	8	Acinar
GO:0016137	glycoside metabolic process	4/358	21/18866	0.000590967	0.030573	0.0273039	AKR1C2/AKR1C3/AKR1C1/AKR1B10	4	Acinar
GO:0046164	alcohol catabolic process	6/358	55/18866	0.000592796	0.030573	0.0273039	IMPA2/AKR1C3/CEL/SULT1B1/AKR1B10/SULT1E1	6	Acinar
GO:1901616	organic hydroxy compound catabolic process	7/358	76/18866	0.000594146	0.030573	0.0273039	IMPA2/AKR1C3/CYP27B1/CEL/SULT1B1/AKR1B10/SULT1E1	7	Acinar
GO:0071276	cellular response to cadmium ion	5/358	38/18866	0.000717743	0.0364128	0.0325193	AKR1C3/MT1G/MT1M/MT1H/MT1HL1	5	Acinar
GO:0045861	negative regulation of proteolysis	17/358	369/18866	0.000732461	0.0366434	0.0327252	SPINK1/SERPINI2/ITIH4/DPEP1/SERPINA4/SERPINA3/CD44/SERPINF2/C5/C3/PAX2/BIRC3/VTN/LTF/TNFSF14/WFDC3/WFDC10B	17	Acinar
GO:0000041	transition metal ion transport	9/358	129/18866	0.000802341	0.0394583	0.0352391	SLC25A37/SLC39A5/SLC30A2/HAMP/STEAP4/LTF/TCN1/CP/CBLIF	9	Acinar
GO:0010837	regulation of keratinocyte proliferation	5/358	39/18866	0.000810637	0.0394583	0.0352391	REG3G/ZFP36L1/REG3A/FGF10/TP63	5	Acinar
GO:0006063	uronic acid metabolic process	4/358	23/18866	0.000848572	0.0402179	0.0359174	UGT2B7/UGT2B15/UGT2B17/UGT1A1	4	Acinar
GO:0019585	glucuronate metabolic process	4/358	23/18866	0.000848572	0.0402179	0.0359174	UGT2B7/UGT2B15/UGT2B17/UGT1A1	4	Acinar
GO:0071294	cellular response to zinc ion	4/358	24/18866	0.00100318	0.0469278	0.0419098	MT1G/MT1M/MT1H/MT1HL1	4	Acinar
GO:0090303	positive regulation of wound healing	6/358	61/18866	0.00103236	0.0476739	0.0425762	REG3G/F3/REG3A/SERPINF2/DUOX2/VTN	6	Acinar
GO:0044282	small molecule catabolic process	19/358	452/18866	0.00109249	0.0498122	0.0444859	BCAT1/IMPA2/ACADL/AFMID/SLC25A21/AKR1C3/FUT2/CYP27B1/CEL/ALDOB/SULT1B1/PLIN5/CD44/ALDH1L1/AKR1B10/CDA/APOBEC1/SULT1E1/GLYATL2	19	Acinar

## Sheet: Ductal
Enriched GO terms in Ductal signature genes (Ductal vs all other cell types) by clusterProfiler
ID	Description	GeneRatio	BgRatio	pvalue	FDR	qvalue	geneID	Count	Celltype
GO:0008544	epidermis development	60/615	477/18866	1.84e-19	8.57e-16	6.57e-16	KRT8/FGFR2/KRT19/KRT18/EVPL/KRT80/SLC44A4/KRT23/EPHA2/KRT15/LAMA3/FERMT1/TGFB2/KRT7/KRTAP1-1/CDH3/BCL2/BMP4/PRSS8/KRT6B/APCDD1/GRHL2/FA2H/YAP1/EGFR/LAMC2/CST6/CCN2/SFN/SULT2B1/CELSR1/LAMB3/TNF/SVEP1/POU2F3/SPRR3/KRTAP2-3/KRT17/PKP1/KRT5/SHH/TGM1/SPRR2A/OVOL1/PI3/KRT81/SCEL/EDAR/DKK1/SPRR1B/CDSN/COL17A1/DSC3/KRT13/TP63/KRT16/SPINK5/CERS3/DSG3/KRT79	60	Ductal
GO:0043588	skin development	56/615	425/18866	3.61e-19	8.57e-16	6.57e-16	KRT8/FGFR2/KRT19/KRT18/EVPL/KRT80/FRAS1/KRT23/EPHA2/KRT15/FERMT1/TGFB2/KRT7/KRTAP1-1/CDH3/ITGB4/BCL2/PRSS8/KRT6B/APCDD1/CLDN1/GRHL2/FA2H/YAP1/EGFR/SFN/MET/CELSR1/TNF/ITGA2/GJB3/SPRR3/KRTAP2-3/KRT17/PKP1/KRT5/SHH/TGM1/SLITRK5/SPRR2A/OVOL1/PI3/KRT81/SCEL/EDAR/DKK1/SPRR1B/CDSN/DSC3/KRT13/TP63/KRT16/SPINK5/CERS3/DSG3/KRT79	56	Ductal
GO:0070268	cornification	27/615	113/18866	2.5e-16	3.96e-13	3.03e-13	KRT8/KRT19/KRT18/EVPL/KRT80/KRT23/KRT15/KRT7/PRSS8/KRT6B/SPRR3/KRT17/PKP1/KRT5/TGM1/SPRR2A/PI3/KRT81/SPRR1B/CDSN/DSC3/KRT13/KRT16/SPINK5/CERS3/DSG3/KRT79	27	Ductal
GO:0071621	granulocyte chemotaxis	26/615	127/18866	4.74e-14	5.62e-11	4.31e-11	CSF1/CX3CL1/S100A14/IL23A/TGFB2/CCL2/EDN2/CXCL6/CXCL1/EDN1/CD74/CCL20/CXCL3/TRPV4/CXCL2/SAA1/PF4/S100A9/CXCL5/CCL7/IL1B/CXCL11/CCL8/CXCL10/CCL21/CXCL9	26	Ductal
GO:0030593	neutrophil chemotaxis	23/615	103/18866	1.97e-13	1.87e-10	1.44e-10	CX3CL1/IL23A/TGFB2/CCL2/EDN2/CXCL6/CXCL1/EDN1/CD74/CCL20/CXCL3/CXCL2/SAA1/PF4/S100A9/CXCL5/CCL7/IL1B/CXCL11/CCL8/CXCL10/CCL21/CXCL9	23	Ductal
GO:0097530	granulocyte migration	27/615	150/18866	4.12e-13	3.26e-10	2.5e-10	CSF1/CX3CL1/S100A14/IL23A/TGFB2/CCL2/EDN2/CXCL6/CXCL1/EDN1/CD74/CCL20/CD177/CXCL3/TRPV4/CXCL2/SAA1/PF4/S100A9/CXCL5/CCL7/IL1B/CXCL11/CCL8/CXCL10/CCL21/CXCL9	27	Ductal
GO:1990266	neutrophil migration	24/615	122/18866	1.13e-12	7.64e-10	5.86e-10	CX3CL1/IL23A/TGFB2/CCL2/EDN2/CXCL6/CXCL1/EDN1/CD74/CCL20/CD177/CXCL3/CXCL2/SAA1/PF4/S100A9/CXCL5/CCL7/IL1B/CXCL11/CCL8/CXCL10/CCL21/CXCL9	24	Ductal
GO:0009913	epidermal cell differentiation	41/615	365/18866	5.12e-12	3.04e-09	2.33e-09	KRT8/KRT19/KRT18/EVPL/KRT80/SLC44A4/KRT23/EPHA2/KRT15/KRT7/KRTAP1-1/CDH3/BMP4/PRSS8/KRT6B/GRHL2/FA2H/YAP1/SFN/SULT2B1/SPRR3/KRTAP2-3/KRT17/PKP1/KRT5/TGM1/SPRR2A/OVOL1/PI3/KRT81/SCEL/SPRR1B/CDSN/DSC3/KRT13/TP63/KRT16/SPINK5/CERS3/DSG3/KRT79	41	Ductal
GO:0070371	ERK1 and ERK2 cascade	38/615	325/18866	9.38e-12	4.94e-09	3.79e-09	ERBB2/FGFR2/BMP2/FGFR3/ARHGAP8/CX3CL1/CTSH/EPHB2/DAB2IP/PDGFC/EPHA2/PKHD1/PDGFD/BMP4/CCL2/GAS6/NOTCH2/CCN1/EGFR/FGF19/SEMA7A/CCN2/LGALS9/TNFSF11/TNF/PTPRR/CD74/OXTR/CHI3L1/CCL20/TRPV4/FGF2/SLC30A10/CCL7/IL1B/PSCA/CCL8/CCL21	38	Ductal
GO:0031424	keratinization	31/615	225/18866	1.18e-11	5.62e-09	4.31e-09	KRT8/KRT19/KRT18/EVPL/KRT80/KRT23/KRT15/KRT7/KRTAP1-1/CDH3/PRSS8/KRT6B/SFN/SPRR3/KRTAP2-3/KRT17/PKP1/KRT5/TGM1/SPRR2A/PI3/KRT81/SPRR1B/CDSN/DSC3/KRT13/KRT16/SPINK5/CERS3/DSG3/KRT79	31	Ductal
GO:0030595	leukocyte chemotaxis	31/615	232/18866	2.65e-11	1.02e-08	7.83e-09	CXCL16/CSF1/CX3CL1/S100A14/IL23A/TGFB2/CCL2/GAS6/EDN2/CXCL6/CXCL1/EDN1/LGALS9/TNFSF11/CD74/CCL20/CXCL3/PADI2/TRPV4/CXCL2/SAA1/PF4/S100A9/CXCL5/CCL7/IL1B/CXCL11/CCL8/CXCL10/CCL21/CXCL9	31	Ductal
GO:0030216	keratinocyte differentiation	36/615	306/18866	2.8e-11	1.02e-08	7.83e-09	KRT8/KRT19/KRT18/EVPL/KRT80/KRT23/EPHA2/KRT15/KRT7/KRTAP1-1/CDH3/PRSS8/KRT6B/GRHL2/YAP1/SFN/SPRR3/KRTAP2-3/KRT17/PKP1/KRT5/TGM1/SPRR2A/PI3/KRT81/SCEL/SPRR1B/CDSN/DSC3/KRT13/TP63/KRT16/SPINK5/CERS3/DSG3/KRT79	36	Ductal
GO:0070372	regulation of ERK1 and ERK2 cascade	36/615	306/18866	2.8e-11	1.02e-08	7.83e-09	ERBB2/FGFR2/BMP2/FGFR3/ARHGAP8/CX3CL1/EPHB2/DAB2IP/PDGFC/EPHA2/PKHD1/PDGFD/BMP4/CCL2/GAS6/NOTCH2/CCN1/EGFR/FGF19/SEMA7A/CCN2/LGALS9/TNFSF11/TNF/PTPRR/CD74/CHI3L1/CCL20/TRPV4/FGF2/SLC30A10/CCL7/IL1B/PSCA/CCL8/CCL21	36	Ductal
GO:0060326	cell chemotaxis	35/615	311/18866	1.82e-10	6.17e-08	4.73e-08	CXCL16/CSF1/CX3CL1/EPHA2/S100A14/IL23A/PDGFD/TGFB2/CCL2/GAS6/EDN2/CXCL6/CXCL1/EDN1/LGALS9/MET/TNFSF11/CD74/CCL20/CXCL3/PADI2/TRPV4/CXCL2/FGF2/SAA1/PF4/S100A9/CXCL5/CCL7/IL1B/CXCL11/CCL8/CXCL10/CCL21/CXCL9	35	Ductal
GO:0097529	myeloid leukocyte migration	29/615	222/18866	2.02e-10	6.39e-08	4.9e-08	CSF1/CX3CL1/S100A14/IL23A/PDGFD/TGFB2/CCL2/EDN2/CXCL6/CXCL1/EDN1/TNFSF11/CD74/CCL20/CD177/CXCL3/TRPV4/CXCL2/SAA1/PF4/S100A9/CXCL5/CCL7/IL1B/CXCL11/CCL8/CXCL10/CCL21/CXCL9	29	Ductal
GO:0070098	chemokine-mediated signaling pathway	18/615	88/18866	3.9e-10	1.16e-07	8.86e-08	CX3CL1/CCL2/CXCL6/CXCL1/EDN1/CCL20/CXCL3/PADI2/CXCL2/PF4/TFF2/CXCL5/CCL7/CXCL11/CCL8/CXCL10/CCL21/CXCL9	18	Ductal
GO:0048565	digestive tract development	22/615	135/18866	4.6e-10	1.28e-07	9.84e-08	FGFR2/HNF1B/SMAD3/CDX2/PDGFC/ALDH1A2/TGFB2/BCL2/BMP4/PCSK5/KLF5/YAP1/EGFR/SFRP5/TNF/SOX11/SPDEF/OXTR/PTK6/AGR2/SHH/TP63	22	Ductal
GO:1990868	response to chemokine	18/615	97/18866	2.06e-09	4.9e-07	3.76e-07	CX3CL1/CCL2/CXCL6/CXCL1/EDN1/CCL20/CXCL3/PADI2/CXCL2/PF4/TFF2/CXCL5/CCL7/CXCL11/CCL8/CXCL10/CCL21/CXCL9	18	Ductal
GO:1990869	cellular response to chemokine	18/615	97/18866	2.06e-09	4.9e-07	3.76e-07	CX3CL1/CCL2/CXCL6/CXCL1/EDN1/CCL20/CXCL3/PADI2/CXCL2/PF4/TFF2/CXCL5/CCL7/CXCL11/CCL8/CXCL10/CCL21/CXCL9	18	Ductal
GO:0070374	positive regulation of ERK1 and ERK2 cascade	27/615	215/18866	2.07e-09	4.9e-07	3.76e-07	FGFR2/BMP2/FGFR3/ARHGAP8/CX3CL1/PDGFC/PDGFD/BMP4/CCL2/GAS6/NOTCH2/EGFR/FGF19/SEMA7A/CCN2/LGALS9/TNFSF11/TNF/CD74/CHI3L1/CCL20/TRPV4/FGF2/SLC30A10/CCL7/CCL8/CCL21	27	Ductal
GO:0055123	digestive system development	22/615	147/18866	2.43e-09	5.48e-07	4.2e-07	FGFR2/HNF1B/SMAD3/CDX2/PDGFC/ALDH1A2/TGFB2/BCL2/BMP4/PCSK5/KLF5/YAP1/EGFR/SFRP5/TNF/SOX11/SPDEF/OXTR/PTK6/AGR2/SHH/TP63	22	Ductal
GO:0002237	response to molecule of bacterial origin	35/615	356/18866	6.75e-09	1.46e-06	1.12e-06	FGFR2/CX3CL1/LITAF/DAB2IP/INAVA/S100A14/CCL2/NR1H4/CLDN1/PTAFR/CXCL6/CXCL1/TLR1/SLPI/ANKRD1/EDN1/LGALS9/GJA1/PALM3/IL1A/TNF/LCN2/CXCL3/CXCL2/PPARGC1A/CSF2/PF4/S100A9/DMBT1/CXCL5/IL1B/CXCL11/CXCL10/UGT1A1/CXCL9	35	Ductal
GO:0001822	kidney development	30/615	283/18866	1.49e-08	3.07e-06	2.36e-06	SDC1/FGFR2/HNF1B/BMP2/SMAD3/CTSH/FRAS1/FSTL3/PKHD1/PDGFD/ALDH1A2/TGFB2/BCL2/BMP4/PCSK5/TACSTD2/WNT7B/NOTCH2/CA2/YAP1/PROM1/TFAP2A/IRX3/SOX11/SOX8/SHH/FGF2/OVOL1/SERPINB7/GATA3	30	Ductal
GO:0042303	molting cycle	18/615	111/18866	1.91e-08	3.62e-06	2.78e-06	FGFR2/FERMT1/TGFB2/CDH3/BCL2/APCDD1/FA2H/EGFR/CELSR1/TNF/KRT17/EPS8L3/SHH/EDAR/DKK1/TP63/KRT16/SPINK5	18	Ductal
GO:0042633	hair cycle	18/615	111/18866	1.91e-08	3.62e-06	2.78e-06	FGFR2/FERMT1/TGFB2/CDH3/BCL2/APCDD1/FA2H/EGFR/CELSR1/TNF/KRT17/EPS8L3/SHH/EDAR/DKK1/TP63/KRT16/SPINK5	18	Ductal
GO:0006953	acute-phase response	12/615	47/18866	2.38e-08	4.34e-06	3.33e-06	TNFSF11/IL1A/TNF/APCS/CRP/SAA1/SAA2/SAA4/ORM1/IL1B/ORM2/UGT1A1	12	Ductal
GO:0006959	humoral immune response	35/615	377/18866	2.92e-08	5.13e-06	3.93e-06	SPNS2/RNASE7/BCL2/CCL2/CXCL6/NOTCH2/CXCL1/C6/DEFB1/SLPI/SERPING1/BLNK/TNF/LCN2/WFDC2/APCS/CRP/CXCL3/CXCL2/MASP1/CFB/PI3/C3/PF4/C4BPA/S100A9/DMBT1/PGLYRP4/CXCL5/IL1B/CXCL11/CXCL10/SPINK5/GATA3/CXCL9	35	Ductal
GO:0072001	renal system development	30/615	292/18866	3.04e-08	5.16e-06	3.96e-06	SDC1/FGFR2/HNF1B/BMP2/SMAD3/CTSH/FRAS1/FSTL3/PKHD1/PDGFD/ALDH1A2/TGFB2/BCL2/BMP4/PCSK5/TACSTD2/WNT7B/NOTCH2/CA2/YAP1/PROM1/TFAP2A/IRX3/SOX11/SOX8/SHH/FGF2/OVOL1/SERPINB7/GATA3	30	Ductal
GO:0048568	embryonic organ development	39/615	451/18866	3.28e-08	5.37e-06	4.12e-06	KRT8/FGFR2/HNF1B/KRT19/SMAD3/CDX2/SLC44A4/EPHB2/PDGFC/ALDH1A3/EPHA2/HYAL1/FOLR1/ALDH1A2/TGFB2/BMP4/PCSK5/WNT7B/GRHL2/PLCD3/NOTCH2/KCNQ4/YAP1/CCN1/EGFR/EDN1/GSC/TFAP2A/CELSR1/TNF/SOX11/SHH/CSF2/TTPA/HMX3/IRX5/NRK/HMX2/GATA3	39	Ductal
GO:0050673	epithelial cell proliferation	39/615	453/18866	3.7e-08	5.7e-06	4.37e-06	ERBB2/FGFR2/HNF1B/CDKN2B/BMP2/TGFA/CAV2/SMAD3/DAB2IP/EPHA2/HYAL1/WNT7A/FERMT1/ALDH1A2/TGFB2/AREG/CDH3/BMP4/CCL2/TACSTD2/CCND1/CLDN1/NOTCH2/YAP1/EPPK1/EGFR/SFN/GJA1/TNFSF11/TNF/SOX11/LRG1/FGFBP1/SHH/TGM1/FGF2/ODAM/TP63/GATA3	39	Ductal
GO:0032874	positive regulation of stress-activated MAPK cascade	22/615	170/18866	3.72e-08	5.7e-06	4.37e-06	BMP2/DAB2IP/TLR3/INAVA/WNT7A/TGFB2/WNT7B/TRAF1/SH3RF2/FGF19/CCN2/EDN1/FGD2/TNFSF11/TNF/TRPV4/ERN2/EDAR/DKK1/NRK/IL1B/CCL21	22	Ductal
GO:0001655	urogenital system development	32/615	330/18866	4.18e-08	6.19e-06	4.75e-06	SDC1/FGFR2/HNF1B/BMP2/SMAD3/CTSH/FRAS1/EPHB2/FSTL3/PKHD1/PDGFD/ALDH1A2/TGFB2/BCL2/BMP4/PCSK5/TACSTD2/WNT7B/NOTCH2/CA2/YAP1/PROM1/TFAP2A/IRX3/SOX11/SOX8/SHH/FGF2/OVOL1/SERPINB7/TP63/GATA3	32	Ductal
GO:0070304	positive regulation of stress-activated protein kinase signaling cascade	22/615	172/18866	4.61e-08	6.63e-06	5.08e-06	BMP2/DAB2IP/TLR3/INAVA/WNT7A/TGFB2/WNT7B/TRAF1/SH3RF2/FGF19/CCN2/EDN1/FGD2/TNFSF11/TNF/TRPV4/ERN2/EDAR/DKK1/NRK/IL1B/CCL21	22	Ductal
GO:0032496	response to lipopolysaccharide	32/615	334/18866	5.54e-08	7.69e-06	5.9e-06	FGFR2/CX3CL1/LITAF/DAB2IP/S100A14/CCL2/NR1H4/CLDN1/PTAFR/CXCL6/CXCL1/SLPI/ANKRD1/EDN1/LGALS9/GJA1/PALM3/IL1A/TNF/LCN2/CXCL3/CXCL2/PPARGC1A/CSF2/PF4/S100A9/CXCL5/IL1B/CXCL11/CXCL10/UGT1A1/CXCL9	32	Ductal
GO:0042476	odontogenesis	19/615	132/18866	5.67e-08	7.69e-06	5.9e-06	SDC1/FGFR2/CSF1/BMP2/TGFB2/BMP4/APCDD1/CA2/AQP1/TNFRSF11B/EDN1/TFAP2A/TNFSF11/WDR72/SHH/ODAM/EDAR/DLX3/TP63	19	Ductal
GO:0050678	regulation of epithelial cell proliferation	35/615	395/18866	9.29e-08	1.22e-05	9.39e-06	ERBB2/FGFR2/CDKN2B/BMP2/TGFA/CAV2/SMAD3/DAB2IP/HYAL1/WNT7A/ALDH1A2/TGFB2/AREG/CDH3/BMP4/CCL2/TACSTD2/CCND1/CLDN1/NOTCH2/YAP1/EPPK1/EGFR/SFN/GJA1/TNF/SOX11/LRG1/FGFBP1/SHH/TGM1/FGF2/ODAM/TP63/GATA3	35	Ductal
GO:0019730	antimicrobial humoral response	19/615	137/18866	1.04e-07	1.33e-05	1.02e-05	RNASE7/CXCL6/CXCL1/DEFB1/SLPI/LCN2/WFDC2/CXCL3/CXCL2/PI3/PF4/S100A9/DMBT1/PGLYRP4/CXCL5/CXCL11/CXCL10/SPINK5/CXCL9	19	Ductal
GO:0034329	cell junction assembly	37/615	434/18866	1.07e-07	1.33e-05	1.02e-05	CLDN23/CLDN16/SEMA4A/AGRN/SMAD3/SHANK2/CLDN6/EPHB2/POF1B/EPHA2/WNT7A/LAMA3/ITGB4/FLNA/BCL2/AJUBA/NR1H4/TRIP6/CLDN1/CLDN10/GRHL2/CLDN2/LAMC2/FLRT2/ADGRF1/LAMB3/GJA1/TNF/ITGA2/OXTR/PKP1/KRT5/TRPV4/SLITRK5/DKK1/COL17A1/IL1B	37	Ductal
GO:0002526	acute inflammatory response	17/615	111/18866	1.12e-07	1.37e-05	1.05e-05	ADORA1/VNN1/TNFSF11/IL1A/TNF/APCS/OSMR/CRP/SAA1/SAA2/C3/SAA4/ORM1/IL1B/GATA3/ORM2/UGT1A1	17	Ductal
GO:0046330	positive regulation of JNK cascade	19/615	138/18866	1.17e-07	1.37e-05	1.05e-05	DAB2IP/TLR3/WNT7A/WNT7B/TRAF1/SH3RF2/FGF19/CCN2/EDN1/FGD2/TNFSF11/TNF/TRPV4/ERN2/EDAR/DKK1/NRK/IL1B/CCL21	19	Ductal
GO:0061844	antimicrobial humoral immune response mediated by antimicrobial peptide	14/615	75/18866	1.18e-07	1.37e-05	1.05e-05	RNASE7/CXCL6/CXCL1/DEFB1/CXCL3/CXCL2/PF4/S100A9/PGLYRP4/CXCL5/CXCL11/CXCL10/SPINK5/CXCL9	14	Ductal
GO:0001942	hair follicle development	15/615	87/18866	1.26e-07	1.43e-05	1.09e-05	FGFR2/FERMT1/TGFB2/CDH3/BCL2/APCDD1/EGFR/CELSR1/TNF/KRT17/SHH/EDAR/DKK1/TP63/SPINK5	15	Ductal
GO:0007254	JNK cascade	24/615	213/18866	1.32e-07	1.46e-05	1.12e-05	SH2D3A/DAB2IP/AMBP/TLR3/WNT7A/WNT7B/TRAF1/ADORA2B/SH3RF2/EGFR/FGF19/CCN2/EDN1/FGD2/TNFSF11/TNF/TRPV4/ERN2/EDAR/DKK1/NRK/IL1B/CCL21/SERPINB3	24	Ductal
GO:0046328	regulation of JNK cascade	22/615	184/18866	1.55e-07	1.67e-05	1.28e-05	DAB2IP/AMBP/TLR3/WNT7A/WNT7B/TRAF1/SH3RF2/EGFR/FGF19/CCN2/EDN1/FGD2/TNFSF11/TNF/TRPV4/ERN2/EDAR/DKK1/NRK/IL1B/CCL21/SERPINB3	22	Ductal
GO:0043406	positive regulation of MAP kinase activity	27/615	264/18866	1.64e-07	1.73e-05	1.33e-05	ADORA1/ERBB2/BMP2/TGFA/MUC20/FLT3/DAB2IP/PDGFC/INAVA/PDGFD/AJUBA/BMP4/WNT7B/MST1R/ADORA2B/EGFR/EDN1/FGD2/TNFSF11/TNF/CD74/FGF2/SAA1/ERN2/DKK1/NRK/IL1B	27	Ductal
GO:0022404	molting cycle process	15/615	89/18866	1.72e-07	1.74e-05	1.34e-05	FGFR2/FERMT1/TGFB2/CDH3/BCL2/APCDD1/EGFR/CELSR1/TNF/KRT17/SHH/EDAR/DKK1/TP63/SPINK5	15	Ductal
GO:0022405	hair cycle process	15/615	89/18866	1.72e-07	1.74e-05	1.34e-05	FGFR2/FERMT1/TGFB2/CDH3/BCL2/APCDD1/EGFR/CELSR1/TNF/KRT17/SHH/EDAR/DKK1/TP63/SPINK5	15	Ductal
GO:0048608	reproductive structure development	37/615	443/18866	1.79e-07	1.77e-05	1.36e-05	SDC1/KRT8/FGFR2/KRT19/CDX2/TNFSF10/HSD17B2/FSTL3/TLR3/BIK/WNT7A/TGFB2/FLNA/BCL2/BMP4/WNT7B/CCND1/GRHL2/PLCD3/NOTCH2/CCN1/SERPINA5/EGFR/BMPR1B/GJA1/GJB3/SPP1/SOX8/SHH/CSF2/TTPA/IRX5/NRK/NDP/DLX3/TP63/GATA3	37	Ductal
GO:0002687	positive regulation of leukocyte migration	19/615	142/18866	1.85e-07	1.8e-05	1.38e-05	CSF1/CX3CL1/S100A14/IL23A/PDGFD/GAS6/EDN2/PTAFR/EDN1/LGALS9/TNF/ITGA2/CD74/CCL20/TRPV4/CCL7/CCL8/CXCL10/CCL21	19	Ductal
GO:0098773	skin epidermis development	15/615	90/18866	2.01e-07	1.91e-05	1.46e-05	FGFR2/FERMT1/TGFB2/CDH3/BCL2/APCDD1/EGFR/CELSR1/TNF/KRT17/SHH/EDAR/DKK1/TP63/SPINK5	15	Ductal
GO:0045785	positive regulation of cell adhesion	36/615	428/18866	2.21e-07	2.04e-05	1.57e-05	ERBB2/DOCK5/CSF1/UNC13D/PIEZO1/FUT3/VNN1/TPM1/SMAD3/CX3CL1/FSTL3/VTCN1/HYAL1/VCAM1/IL4R/FERMT1/IL23A/TGFB2/FLNA/CCL2/VSIR/PTAFR/CCN1/CEACAM6/LGALS9/TNFSF11/IL1A/TNF/ITGA2/CD74/AGR2/SHH/SAA1/IL1B/GATA3/CCL21	36	Ductal
GO:0061458	reproductive system development	37/615	447/18866	2.24e-07	2.04e-05	1.57e-05	SDC1/KRT8/FGFR2/KRT19/CDX2/TNFSF10/HSD17B2/FSTL3/TLR3/BIK/WNT7A/TGFB2/FLNA/BCL2/BMP4/WNT7B/CCND1/GRHL2/PLCD3/NOTCH2/CCN1/SERPINA5/EGFR/BMPR1B/GJA1/GJB3/SPP1/SOX8/SHH/CSF2/TTPA/IRX5/NRK/NDP/DLX3/TP63/GATA3	37	Ductal
GO:0034612	response to tumor necrosis factor	30/615	320/18866	2.32e-07	2.08e-05	1.59e-05	CXCL16/KRT8/KRT18/CX3CL1/DAB2IP/HYAL1/CCL2/NR1H4/CLDN1/GAS6/TRAF1/ANKRD1/TNFRSF11B/BIRC3/EDN1/GBP3/TNFSF11/TNF/LCN2/GBP2/TNFRSF9/CHI3L1/CCL20/PPARGC1A/UBD/EDAR/CCL7/CCL8/GATA3/CCL21	30	Ductal
GO:0051403	stress-activated MAPK cascade	28/615	286/18866	2.41e-07	2.12e-05	1.63e-05	BMP2/SH2D3A/DAB2IP/AMBP/TLR3/INAVA/WNT7A/TGFB2/WNT7B/TRAF1/ADORA2B/SH3RF2/EGFR/FGF19/CCN2/EDN1/FGD2/LGALS9/TNFSF11/TNF/TRPV4/ERN2/EDAR/DKK1/NRK/IL1B/CCL21/SERPINB3	28	Ductal
GO:0032872	regulation of stress-activated MAPK cascade	25/615	237/18866	2.61e-07	2.24e-05	1.72e-05	BMP2/DAB2IP/AMBP/TLR3/INAVA/WNT7A/TGFB2/WNT7B/TRAF1/SH3RF2/EGFR/FGF19/CCN2/EDN1/FGD2/TNFSF11/TNF/TRPV4/ERN2/EDAR/DKK1/NRK/IL1B/CCL21/SERPINB3	25	Ductal
GO:0002064	epithelial cell development	24/615	221/18866	2.64e-07	2.24e-05	1.72e-05	ONECUT2/SDC1/TJP3/POF1B/EPHA2/WNT7A/FLNA/BMP4/WNT7B/CLDN1/GRHL2/NOTCH2/KLF5/YAP1/COL22A1/SFN/MET/ONECUT1/TNF/SPDEF/SOX8/CDSN/IL1B/TP63	24	Ductal
GO:0052548	regulation of endopeptidase activity	36/615	434/18866	3.11e-07	2.59e-05	1.98e-05	SMAD3/TNFSF10/CTSH/TNFRSF10A/AMBP/CASP10/PAPLN/VSIR/GAS6/CCN1/SERPINA5/SLPI/CST6/AQP1/SERPING1/BIRC3/CCN2/SFN/LGALS9/ITIH5/TNF/WFDC2/ITIH2/TFPI2/SERPINB2/CST5/SLC22A2/PI3/C3/ANXA8/S100A9/SERPINB7/TP63/SPINK5/SERPINB3/SERPINB4	36	Ductal
GO:0051384	response to glucocorticoid	19/615	147/18866	3.22e-07	2.63e-05	2.02e-05	SDC1/ANXA3/FLT3/AREG/BCL2/HNMT/WNT7B/CCND1/CLDN1/PTAFR/IL1RN/EGFR/AQP1/EDN1/HSD11B2/TNF/ALDH3A1/TRIM63/UGT1A1	19	Ductal
GO:0070302	regulation of stress-activated protein kinase signaling cascade	25/615	240/18866	3.32e-07	2.67e-05	2.05e-05	BMP2/DAB2IP/AMBP/TLR3/INAVA/WNT7A/TGFB2/WNT7B/TRAF1/SH3RF2/EGFR/FGF19/CCN2/EDN1/FGD2/TNFSF11/TNF/TRPV4/ERN2/EDAR/DKK1/NRK/IL1B/CCL21/SERPINB3	25	Ductal
GO:0007498	mesoderm development	18/615	134/18866	3.66e-07	2.9e-05	2.22e-05	FGFR2/SMAD3/EPHA2/ITGB4/BMP4/YAP1/EYA2/MESP2/IRX3/GJA1/ITGA2/HMGA2/SHH/OVOL1/DKK1/TRIM15/TP63/BMX	18	Ductal
GO:0016338	calcium-independent cell-cell adhesion via plasma membrane cell-adhesion molecules	8/615	23/18866	3.87e-07	3.01e-05	2.31e-05	CLDN23/CLDN16/BMP2/CX3CL1/CLDN6/CLDN1/CLDN10/CLDN2	8	Ductal
GO:0044706	multi-multicellular organism process	24/615	226/18866	4e-07	3.03e-05	2.32e-05	AMBP/BCL2/PCSK5/MMP7/PTAFR/EDN1/LGALS9/HSD11B2/GJA1/ITGA2/PSG9/SPP1/OXTR/PSG5/CLIC5/PSG3/SLC38A3/PSG2/HMX3/PSG4/NRK/PSG7/IL1B/PSG1	24	Ductal
GO:0045216	cell-cell junction organization	23/615	210/18866	4.02e-07	3.03e-05	2.32e-05	CLDN23/CLDN16/TJP3/SMAD3/CLDN6/POF1B/EPHA2/INAVA/TGFB2/CDH3/NR1H4/CLDN1/CLDN10/GRHL2/CLDN2/NECTIN4/GJA1/TNF/SVEP1/PKP1/CD177/TRPV4/IL1B	23	Ductal
GO:0031960	response to corticosteroid	20/615	164/18866	4.11e-07	3.05e-05	2.34e-05	SDC1/ANXA3/FLT3/AREG/BCL2/HNMT/WNT7B/CCND1/CLDN1/PTAFR/IL1RN/EGFR/AQP1/CCN2/EDN1/HSD11B2/TNF/ALDH3A1/TRIM63/UGT1A1	20	Ductal
GO:0050679	positive regulation of epithelial cell proliferation	23/615	211/18866	4.38e-07	3.2e-05	2.45e-05	ERBB2/FGFR2/BMP2/TGFA/CAV2/HYAL1/WNT7A/AREG/CDH3/BMP4/CCND1/CLDN1/NOTCH2/YAP1/EGFR/SOX11/LRG1/FGFBP1/SHH/TGM1/FGF2/ODAM/TP63	23	Ductal
GO:0001894	tissue homeostasis	26/615	261/18866	4.63e-07	3.33e-05	2.56e-05	CSF1/TJP3/CTSH/SLC1A1/INAVA/CDH3/BCL2/CLDN1/CA2/YAP1/PROM1/PIWIL4/EGFR/NXNL2/TNFRSF11B/CCN2/GJA1/TNFSF11/MUC6/SPP1/PIGR/ZG16B/TFF1/TFF2/PIP/MUC4	26	Ductal
GO:0048546	digestive tract morphogenesis	11/615	50/18866	4.75e-07	3.36e-05	2.58e-05	FGFR2/HNF1B/SMAD3/BCL2/BMP4/EGFR/SFRP5/SOX11/AGR2/SHH/TP63	11	Ductal
GO:0030323	respiratory tube development	21/615	181/18866	4.92e-07	3.43e-05	2.63e-05	FGFR2/CTSH/FSTL3/ALDH1A2/BMP4/PCSK5/WNT7B/EDN2/GRHL2/YAP1/EGFR/CCN2/CELSR1/TNF/SOX11/SPDEF/CHI3L1/AGR2/SHH/FGF2/SLC23A1	21	Ductal
GO:0071356	cellular response to tumor necrosis factor	28/615	297/18866	5.22e-07	3.59e-05	2.76e-05	KRT8/KRT18/CX3CL1/DAB2IP/HYAL1/CCL2/NR1H4/CLDN1/GAS6/TRAF1/ANKRD1/TNFRSF11B/BIRC3/EDN1/GBP3/TNFSF11/TNF/LCN2/GBP2/TNFRSF9/CHI3L1/CCL20/PPARGC1A/EDAR/CCL7/CCL8/GATA3/CCL21	28	Ductal
GO:0031098	stress-activated protein kinase signaling cascade	28/615	300/18866	6.4e-07	4.34e-05	3.33e-05	BMP2/SH2D3A/DAB2IP/AMBP/TLR3/INAVA/WNT7A/TGFB2/WNT7B/TRAF1/ADORA2B/SH3RF2/EGFR/FGF19/CCN2/EDN1/FGD2/LGALS9/TNFSF11/TNF/TRPV4/ERN2/EDAR/DKK1/NRK/IL1B/CCL21/SERPINB3	28	Ductal
GO:0001890	placenta development	19/615	156/18866	8.14e-07	5.44e-05	4.17e-05	KRT8/FGFR2/KRT19/CDX2/HSD17B2/WNT7B/GRHL2/PLCD3/NOTCH2/CCN1/EGFR/GJA1/GJB3/SPP1/CSF2/TTPA/NRK/NDP/DLX3	19	Ductal
GO:0061138	morphogenesis of a branching epithelium	21/615	187/18866	8.47e-07	5.58e-05	4.28e-05	FGFR2/HNF1B/CSF1/BMP2/CTSH/EPHA2/AREG/BCL2/BMP4/TACSTD2/GRHL2/YAP1/NTN4/EDN1/MET/CELSR1/TNF/SOX8/SHH/FGF2/TP63	21	Ductal
GO:0031589	cell-substrate adhesion	31/615	359/18866	8.83e-07	5.74e-05	4.4e-05	ONECUT2/DOCK5/CSF1/TTYH1/UNC13D/SMAD3/CX3CL1/ADAMTS9/VCAM1/FERMT1/ITGB4/FLNA/BCL2/AJUBA/TACSTD2/TRIP6/GAS6/NTN4/CCN1/CEACAM6/ITGB6/CCN2/ONECUT1/LAMB3/ITGA2/AJAP1/AGR2/MSLN/COL17A1/MUC4/CCL21	31	Ductal
GO:0031581	hemidesmosome assembly	6/615	12/18866	9.15e-07	5.85e-05	4.49e-05	LAMA3/ITGB4/LAMC2/LAMB3/KRT5/COL17A1	6	Ductal
GO:0043123	positive regulation of I-kappaB kinase/NF-kappaB signaling	21/615	188/18866	9.25e-07	5.85e-05	4.49e-05	TNFSF10/CX3CL1/LITAF/TLR3/GPRC5B/INAVA/CASP10/FLNA/AJUBA/NEK6/BIRC3/LGALS9/GJA1/TNFSF11/TRIM22/TNF/CD74/UBD/EDAR/IL1B/CCL21	21	Ductal
GO:0048247	lymphocyte chemotaxis	12/615	65/18866	1.07e-06	6.62e-05	5.08e-05	CXCL16/CX3CL1/CCL2/GAS6/CCL20/PADI2/SAA1/CCL7/CXCL11/CCL8/CXCL10/CCL21	12	Ductal
GO:0071219	cellular response to molecule of bacterial origin	23/615	222/18866	1.07e-06	6.62e-05	5.08e-05	CX3CL1/LITAF/DAB2IP/CCL2/NR1H4/PTAFR/CXCL6/CXCL1/TLR1/ANKRD1/IL1A/TNF/LCN2/CXCL3/CXCL2/PPARGC1A/CSF2/PF4/CXCL5/IL1B/CXCL11/CXCL10/CXCL9	23	Ductal
GO:0071902	positive regulation of protein serine/threonine kinase activity	30/615	345/18866	1.15e-06	6.97e-05	5.34e-05	ADORA1/ERBB2/BMP2/TGFA/MUC20/FLT3/DAB2IP/PDGFC/INAVA/PDGFD/AJUBA/BMP4/WNT7B/CCND1/MST1R/ADORA2B/EGFR/EDN1/FGD2/TNFSF11/TNF/CD74/TCIM/HMGA2/FGF2/SAA1/ERN2/DKK1/NRK/IL1B	30	Ductal
GO:0048545	response to steroid hormone	30/615	346/18866	1.22e-06	7.3e-05	5.6e-05	SDC1/PMEPA1/ANXA3/FLT3/TGFB2/AREG/BCL2/HNMT/BMP4/WNT7B/CCND1/CLDN1/PTAFR/CA2/IL1RN/YAP1/EGFR/AQP1/CCN2/EDN1/HSD11B2/TNF/NR2E3/SPP1/OXTR/PADI2/ALDH3A1/TP63/TRIM63/UGT1A1	30	Ductal
GO:0048333	mesodermal cell differentiation	9/615	35/18866	1.3e-06	7.6e-05	5.83e-05	FGFR2/ITGB4/BMP4/EYA2/GJA1/ITGA2/HMGA2/DKK1/TRIM15	9	Ductal
GO:0071222	cellular response to lipopolysaccharide	22/615	208/18866	1.3e-06	7.6e-05	5.83e-05	CX3CL1/LITAF/DAB2IP/CCL2/NR1H4/PTAFR/CXCL6/CXCL1/ANKRD1/IL1A/TNF/LCN2/CXCL3/CXCL2/PPARGC1A/CSF2/PF4/CXCL5/IL1B/CXCL11/CXCL10/CXCL9	22	Ductal
GO:0030324	lung development	20/615	177/18866	1.4e-06	8.04e-05	6.17e-05	FGFR2/CTSH/FSTL3/ALDH1A2/BMP4/WNT7B/EDN2/GRHL2/YAP1/EGFR/CCN2/CELSR1/TNF/SOX11/SPDEF/CHI3L1/AGR2/SHH/FGF2/SLC23A1	20	Ductal
GO:0048732	gland development	35/615	443/18866	1.41e-06	8.04e-05	6.17e-05	ONECUT2/IGSF3/FGFR2/HNF1B/CSF1/BMP2/SMAD3/FSTL3/ALDH1A3/EPHA2/ALDH1A2/TGFB2/AREG/BCL2/BMP4/WNT7B/CCND1/CLDN1/BAAT/NOTCH2/FA2H/NTN4/SERPINA5/EGFR/MET/ONECUT1/TNFSF11/TNF/ITGA2/OXTR/SHH/EDAR/TP63/GATA3/UGT1A1	35	Ductal
GO:0044409	entry into host	18/615	147/18866	1.46e-06	8.25e-05	6.33e-05	CAV2/CLDN6/EPHA2/HYAL1/CLDN1/GAS6/NECTIN4/EGFR/ITGB6/LGALS9/MET/TRIM22/ITGA2/CD74/APCS/TRIM31/HAVCR1/SERPINB3	18	Ductal
GO:0042481	regulation of odontogenesis	8/615	27/18866	1.56e-06	8.72e-05	6.69e-05	CSF1/BMP2/BMP4/APCDD1/TNFRSF11B/EDN1/TFAP2A/SHH	8	Ductal
GO:0052547	regulation of peptidase activity	36/615	466/18866	1.68e-06	9.26e-05	7.11e-05	SMAD3/TNFSF10/CTSH/TNFRSF10A/AMBP/CASP10/PAPLN/VSIR/GAS6/CCN1/SERPINA5/SLPI/CST6/AQP1/SERPING1/BIRC3/CCN2/SFN/LGALS9/ITIH5/TNF/WFDC2/ITIH2/TFPI2/SERPINB2/CST5/SLC22A2/PI3/C3/ANXA8/S100A9/SERPINB7/TP63/SPINK5/SERPINB3/SERPINB4	36	Ductal
GO:0046718	viral entry into host cell	17/615	134/18866	1.74e-06	9.47e-05	7.26e-05	CAV2/CLDN6/EPHA2/HYAL1/CLDN1/GAS6/NECTIN4/EGFR/ITGB6/LGALS9/TRIM22/ITGA2/CD74/APCS/TRIM31/HAVCR1/SERPINB3	17	Ductal
GO:0002685	regulation of leukocyte migration	22/615	212/18866	1.79e-06	9.53e-05	7.31e-05	ADORA1/CSF1/CX3CL1/S100A14/IL23A/PDGFD/CCL2/GAS6/EDN2/PTAFR/EDN1/LGALS9/TNF/ITGA2/CD74/CCL20/PADI2/TRPV4/CCL7/CCL8/CXCL10/CCL21	22	Ductal
GO:0072080	nephron tubule development	14/615	93/18866	1.82e-06	9.53e-05	7.31e-05	HNF1B/BMP2/BCL2/BMP4/TACSTD2/WNT7B/NOTCH2/YAP1/PROM1/IRX3/SOX8/SHH/FGF2/GATA3	14	Ductal
GO:1903035	negative regulation of response to wounding	14/615	93/18866	1.82e-06	9.53e-05	7.31e-05	TSPAN8/SMAD3/RGMA/EPPK1/SERPING1/EDN1/GJA1/TNF/AJAP1/APCS/SPP1/C1QTNF1/SERPINB2/FGF2	14	Ductal
GO:0007565	female pregnancy	21/615	196/18866	1.83e-06	9.53e-05	7.31e-05	AMBP/BCL2/PCSK5/MMP7/LGALS9/HSD11B2/GJA1/ITGA2/PSG9/SPP1/OXTR/PSG5/CLIC5/PSG3/SLC38A3/PSG2/HMX3/PSG4/PSG7/IL1B/PSG1	21	Ductal
GO:0030198	extracellular matrix organization	32/615	395/18866	2.35e-06	0.000120813	9.27e-05	THSD4/AGRN/CAV2/SMAD3/ADAMTS9/VCAM1/LAMA3/FERMT1/TGFB2/ITGB4/PAPLN/MMP7/GAS6/NTN4/CCN1/LAMC2/ADAMTS10/ITGB6/TNFRSF11B/FLRT2/COL22A1/CCN2/LAMB3/HAS3/TNF/ITGA2/WDR72/SPP1/ITGAM/FGF2/COL17A1/SPINK5	32	Ductal
GO:0061326	renal tubule development	14/615	95/18866	2.37e-06	0.000120813	9.27e-05	HNF1B/BMP2/BCL2/BMP4/TACSTD2/WNT7B/NOTCH2/YAP1/PROM1/IRX3/SOX8/SHH/FGF2/GATA3	14	Ductal
GO:0043062	extracellular structure organization	32/615	396/18866	2.47e-06	0.000124924	9.58e-05	THSD4/AGRN/CAV2/SMAD3/ADAMTS9/VCAM1/LAMA3/FERMT1/TGFB2/ITGB4/PAPLN/MMP7/GAS6/NTN4/CCN1/LAMC2/ADAMTS10/ITGB6/TNFRSF11B/FLRT2/COL22A1/CCN2/LAMB3/HAS3/TNF/ITGA2/WDR72/SPP1/ITGAM/FGF2/COL17A1/SPINK5	32	Ductal
GO:0051047	positive regulation of secretion	29/615	340/18866	2.54e-06	0.000126759	9.72e-05	ADORA1/SDC1/UNC13D/CFTR/IL4R/TGFB2/NR1H4/PTAFR/ADORA2B/EGFR/ANKRD1/AQP1/EDN1/GJA1/TNFSF11/IL1A/TNF/SOX11/SPP1/OXTR/C1QTNF1/CD177/RAB27B/ITGAM/SAA1/CLEC4E/NPPB/KCNN4/IL1B	29	Ductal
GO:0001763	morphogenesis of a branching structure	21/615	201/18866	2.74e-06	0.000134165	0.000102891	FGFR2/HNF1B/CSF1/BMP2/CTSH/EPHA2/AREG/BCL2/BMP4/TACSTD2/GRHL2/YAP1/NTN4/EDN1/MET/CELSR1/TNF/SOX8/SHH/FGF2/TP63	21	Ductal
GO:0052126	movement in host environment	19/615	169/18866	2.75e-06	0.000134165	0.000102891	CAV2/CLDN6/EPHA2/HYAL1/CLDN1/GAS6/NECTIN4/EGFR/ITGB6/LGALS9/MET/TRIM22/ITGA2/CD74/APCS/TRIM31/TRIM15/HAVCR1/SERPINB3	19	Ductal
GO:0043122	regulation of I-kappaB kinase/NF-kappaB signaling	24/615	252/18866	2.83e-06	0.000134165	0.000102891	TNFSF10/CX3CL1/LITAF/DAB2IP/TLR3/GPRC5B/INAVA/CASP10/FLNA/AJUBA/NR1H4/NEK6/TRAF1/BIRC3/LGALS9/GJA1/TNFSF11/TRIM22/TNF/CD74/UBD/EDAR/IL1B/CCL21	24	Ductal
GO:0043405	regulation of MAP kinase activity	29/615	342/18866	2.85e-06	0.000134165	0.000102891	ADORA1/ERBB2/BMP2/TGFA/MUC20/EPHB2/FLT3/DAB2IP/PDGFC/INAVA/PDGFD/AJUBA/BMP4/WNT7B/MST1R/ADORA2B/EGFR/EDN1/FGD2/TNFSF11/TNF/CD74/FGF2/SAA1/ERN2/DKK1/NRK/IL1B/SERPINB3	29	Ductal
GO:0042634	regulation of hair cycle	8/615	29/18866	2.85e-06	0.000134165	0.000102891	FERMT1/TGFB2/CDH3/FA2H/TNF/KRT17/EPS8L3/SPINK5	8	Ductal
GO:0050891	multicellular organismal water homeostasis	12/615	71/18866	2.86e-06	0.000134165	0.000102891	SCNN1A/CFTR/CLDN1/FA2H/AQP1/SFN/MET/SCNN1G/ADCY5/TRPV4/TP63/KRT16	12	Ductal
GO:0048754	branching morphogenesis of an epithelial tube	18/615	155/18866	3.16e-06	0.000146835	0.000112608	FGFR2/HNF1B/CSF1/BMP2/CTSH/EPHA2/AREG/BCL2/BMP4/TACSTD2/YAP1/EDN1/MET/CELSR1/TNF/SOX8/SHH/FGF2	18	Ductal
GO:0001701	in utero embryonic development	31/615	383/18866	3.43e-06	0.000157007	0.000120409	KRT8/FGFR2/HNF1B/KRT19/BMP2/TPM1/SMAD3/CDX2/POU5F1/HSD17B2/C6orf141/WNT7B/GRHL2/PLCD3/NOTCH2/CCN1/SLC34A2/C6/EGFR/LMX1B/EDN1/PTPRR/TM4SF1/GJB3/SOX8/KPNA7/CSF2/TTPA/NRK/DSC3/GATA3	31	Ductal
GO:0010837	regulation of keratinocyte proliferation	9/615	39/18866	3.46e-06	0.000157007	0.000120409	FGFR2/AREG/CDH3/NOTCH2/YAP1/EPPK1/SFN/TGM1/TP63	9	Ductal
GO:0060541	respiratory system development	21/615	204/18866	3.47e-06	0.000157007	0.000120409	FGFR2/CTSH/FSTL3/ALDH1A3/ALDH1A2/BMP4/WNT7B/EDN2/GRHL2/YAP1/EGFR/CCN2/CELSR1/TNF/SOX11/SPDEF/CHI3L1/AGR2/SHH/FGF2/SLC23A1	21	Ductal
GO:0001704	formation of primary germ layer	16/615	127/18866	3.82e-06	0.000171207	0.000131299	FGFR2/HNF1B/SMAD3/POU5F1/EPHA2/LAMA3/ITGB4/BMP4/EYA2/LAMB3/MESP2/GJA1/ITGA2/HMGA2/DKK1/TRIM15	16	Ductal
GO:0072073	kidney epithelium development	17/615	142/18866	3.89e-06	0.000172534	0.000132317	SDC1/FGFR2/HNF1B/BMP2/SMAD3/BCL2/BMP4/TACSTD2/WNT7B/NOTCH2/YAP1/PROM1/IRX3/SOX8/SHH/FGF2/GATA3	17	Ductal
GO:0043616	keratinocyte proliferation	10/615	50/18866	3.99e-06	0.00017518	0.000134346	FGFR2/FERMT1/AREG/CDH3/NOTCH2/YAP1/EPPK1/SFN/TGM1/TP63	10	Ductal
GO:0003007	heart morphogenesis	24/615	258/18866	4.26e-06	0.000183606	0.000140808	FGFR2/BMP2/TPM1/SMAD3/ADGRG6/NPY1R/FOLR1/ALDH1A2/TGFB2/BMP4/GRHL2/NOTCH2/EPHB4/YAP1/CCN1/ANKRD1/FLRT2/MESP2/LEFTY1/SOX11/SHH/DKK1/DNAH11/GATA3	24	Ductal
GO:0010951	negative regulation of endopeptidase activity	24/615	258/18866	4.26e-06	0.000183606	0.000140808	AMBP/PAPLN/GAS6/SERPINA5/SLPI/CST6/AQP1/SERPING1/BIRC3/SFN/ITIH5/TNF/WFDC2/ITIH2/TFPI2/SERPINB2/CST5/PI3/C3/ANXA8/SERPINB7/SPINK5/SERPINB3/SERPINB4	24	Ductal
GO:0032147	activation of protein kinase activity	28/615	331/18866	4.42e-06	0.000188941	0.000144899	ADORA1/BMP2/TGFA/MUC20/TNFRSF10A/DAB2IP/PDGFC/TLR3/GPRC5B/INAVA/IL23A/TGFB2/BMP4/WNT7B/GAS6/ADORA2B/EGFR/TNFSF11/TNF/CD74/GPRC5A/CHI3L1/ADCY5/FGF2/SAA1/ERN2/NRK/IL1B	28	Ductal
GO:0050921	positive regulation of chemotaxis	17/615	144/18866	4.71e-06	0.000199696	0.000153147	CSF1/SMAD3/S100A14/IL23A/PDGFD/GAS6/EDN2/EDN1/LGALS9/MET/ITGA2/CD74/TRPV4/FGF2/CCL7/CXCL10/CCL21	17	Ductal
GO:0001707	mesoderm formation	12/615	75/18866	5.17e-06	0.000217298	0.000166646	FGFR2/SMAD3/EPHA2/ITGB4/BMP4/EYA2/MESP2/GJA1/ITGA2/HMGA2/DKK1/TRIM15	12	Ductal
GO:0061448	connective tissue development	24/615	262/18866	5.55e-06	0.000230884	0.000177065	CSF1/BMP2/FGFR3/SMAD3/BARX2/HYAL1/WNT7A/PDGFD/BMP4/NR1H4/WNT7B/CCN1/BMPR1B/CCN2/EDN1/CHI3L1/SOX8/HMGA2/TRPV4/FGF2/PPARGC1A/CHRDL2/SERPINB7/BMP3	24	Ductal
GO:0060425	lung morphogenesis	10/615	52/18866	5.79e-06	0.000238933	0.000183238	FGFR2/CTSH/BMP4/WNT7B/GRHL2/YAP1/CELSR1/TNF/SOX11/SHH	10	Ductal
GO:0051897	positive regulation of protein kinase B signaling	19/615	178/18866	5.94e-06	0.000242939	0.00018631	ERBB2/FGFR2/FGFR3/TGFA/CX3CL1/AREG/GAS6/MST1R/PIK3AP1/EGFR/FGF19/MET/TNFSF11/TNF/CHI3L1/C1QTNF1/FGF2/GATA3/CCL21	19	Ductal
GO:0071216	cellular response to biotic stimulus	23/615	246/18866	6.18e-06	0.000250569	0.000192161	CX3CL1/LITAF/DAB2IP/CCL2/NR1H4/PTAFR/CXCL6/CXCL1/TLR1/ANKRD1/IL1A/TNF/LCN2/CXCL3/CXCL2/PPARGC1A/CSF2/PF4/CXCL5/IL1B/CXCL11/CXCL10/CXCL9	23	Ductal
GO:0048762	mesenchymal cell differentiation	22/615	229/18866	6.34e-06	0.000252758	0.000193841	FGFR2/SEMA4A/IL17RD/BMP2/SMAD3/DAB2IP/FOLR1/ALDH1A2/TGFB2/BCL2/BMP4/SEMA3B/SEMA7A/EDN1/GSC/SOX11/SOX8/HMGA2/SHH/IL1B/GATA3/SERPINB3	22	Ductal
GO:0050920	regulation of chemotaxis	22/615	229/18866	6.34e-06	0.000252758	0.000193841	CSF1/SEMA4A/SMAD3/S100A14/IL23A/PDGFD/CCL2/GAS6/SEMA3B/EDN2/SEMA7A/EDN1/LGALS9/MET/ITGA2/CD74/PADI2/TRPV4/FGF2/CCL7/CXCL10/CCL21	22	Ductal
GO:0097191	extrinsic apoptotic signaling pathway	22/615	230/18866	6.8e-06	0.000268869	0.000206196	KRT8/FGFR3/KRT18/SMAD3/TNFSF10/CX3CL1/TNFRSF10A/DAB2IP/TLR3/TGFB2/BCL2/BMP4/YAP1/TRAF1/EYA2/BMPR1B/IL1A/TNF/LCN2/CSF2/PF4/IL1B	22	Ductal
GO:0048332	mesoderm morphogenesis	12/615	77/18866	6.86e-06	0.000269025	0.000206316	FGFR2/SMAD3/EPHA2/ITGB4/BMP4/EYA2/MESP2/GJA1/ITGA2/HMGA2/DKK1/TRIM15	12	Ductal
GO:0042493	response to drug	31/615	397/18866	7.13e-06	0.000277135	0.000212535	HNF1B/TLR3/ABCC3/TGFB2/CDH3/BCL2/SLC22A3/CCND1/GAS6/ATP8B1/EGFR/ANKRD1/AQP1/TNFRSF11B/EDN1/HSD11B2/LCN2/ITGA2/KCNQ1/OXTR/HMGA2/PPARGC1A/SLC22A2/CA9/CYP2C18/ALDH3A1/CYP2C9/IL1B/CYP2B6/GATA3/UGT1A1	31	Ductal
GO:0061045	negative regulation of wound healing	12/615	78/18866	7.87e-06	0.00030363	0.000232854	TSPAN8/SMAD3/EPPK1/SERPING1/EDN1/GJA1/TNF/AJAP1/APCS/C1QTNF1/SERPINB2/FGF2	12	Ductal
GO:0033083	regulation of immature T cell proliferation	5/615	10/18866	7.97e-06	0.000304863	0.0002338	ERBB2/BMP4/IL1A/SHH/IL1B	5	Ductal
GO:0016331	morphogenesis of embryonic epithelium	17/615	151/18866	8.97e-06	0.000339277	0.000260192	FGFR2/HNF1B/ALDH1A3/FOLR1/ALDH1A2/TGFB2/BMP4/WNT7B/GRHL2/TFAP2A/CELSR1/IRX3/SOX11/SOX8/SHH/TP63/GATA3	17	Ductal
GO:0030104	water homeostasis	12/615	79/18866	9.01e-06	0.000339277	0.000260192	SCNN1A/CFTR/CLDN1/FA2H/AQP1/SFN/MET/SCNN1G/ADCY5/TRPV4/TP63/KRT16	12	Ductal
GO:1901224	positive regulation of NIK/NF-kappaB signaling	12/615	80/18866	1.03e-05	0.000382356	0.000293229	TNFRSF10A/TLR3/IL23A/TRIP6/EGFR/EDN1/LGALS9/TNF/CHI3L1/TCIM/EDAR/IL1B	12	Ductal
GO:0048566	embryonic digestive tract development	8/615	34/18866	1.04e-05	0.000382356	0.000293229	FGFR2/HNF1B/ALDH1A2/TGFB2/PCSK5/TNF/SOX11/SHH	8	Ductal
GO:0090092	regulation of transmembrane receptor protein serine/threonine kinase signaling pathway	23/615	254/18866	1.05e-05	0.000382356	0.000293229	ONECUT2/PMEPA1/IL17RD/CDKN2B/BMP2/CAV2/SMAD3/FSTL3/FOLR1/FERMT1/TGFB2/VEPH1/BMP4/NOTCH2/CCN1/SFRP5/ONECUT1/LEFTY1/SOX11/LRG1/SHH/DKK1/BMP3	23	Ductal
GO:0010466	negative regulation of peptidase activity	24/615	272/18866	1.05e-05	0.000382356	0.000293229	AMBP/PAPLN/GAS6/SERPINA5/SLPI/CST6/AQP1/SERPING1/BIRC3/SFN/ITIH5/TNF/WFDC2/ITIH2/TFPI2/SERPINB2/CST5/PI3/C3/ANXA8/SERPINB7/SPINK5/SERPINB3/SERPINB4	24	Ductal
GO:0034341	response to interferon-gamma	20/615	202/18866	1.06e-05	0.000384274	0.0002947	CXCL16/CX3CL1/VCAM1/TLR3/CCL2/CLDN1/PTAFR/RAB7B/EDN1/LGALS9/GBP3/TRIM22/GBP2/KYNU/CCL20/UBD/TRIM31/CCL7/CCL8/CCL21	20	Ductal
GO:0090287	regulation of cellular response to growth factor stimulus	26/615	310/18866	1.12e-05	0.00040395	0.00030979	ONECUT2/PMEPA1/IL17RD/CDKN2B/CAV2/SMAD3/DAB2IP/FSTL3/FOLR1/FERMT1/VEPH1/BMP4/MYOF/NOTCH2/SHISA2/CCN1/SFRP5/ONECUT1/SOX11/LRG1/FGFBP1/DOK5/FGF2/DKK1/IL1B/GATA3	26	Ductal
GO:0090183	regulation of kidney development	10/615	56/18866	1.16e-05	0.000413564	0.000317163	HNF1B/PDGFD/BMP4/TACSTD2/YAP1/PROM1/SOX8/SHH/SERPINB7/GATA3	10	Ductal
GO:0060562	epithelial tube morphogenesis	27/615	331/18866	1.27e-05	0.00044892	0.000344277	FGFR2/HNF1B/CSF1/BMP2/SMAD3/CTSH/EPHA2/FOLR1/TGFB2/AREG/BCL2/BMP4/TACSTD2/GRHL2/NOTCH2/YAP1/EDN1/MET/CELSR1/IRX3/TNF/SOX11/SOX8/SHH/FGF2/CXCL10/GATA3	27	Ductal
GO:0110111	negative regulation of animal organ morphogenesis	8/615	35/18866	1.32e-05	0.000461872	0.000354211	HNF1B/TGFB2/BCL2/BMP4/TACSTD2/TNFRSF11B/TNF/GATA3	8	Ductal
GO:1903532	positive regulation of secretion by cell	26/615	313/18866	1.33e-05	0.000461872	0.000354211	SDC1/UNC13D/CFTR/IL4R/TGFB2/NR1H4/PTAFR/ADORA2B/EGFR/ANKRD1/EDN1/GJA1/TNFSF11/IL1A/TNF/SOX11/SPP1/OXTR/C1QTNF1/CD177/RAB27B/ITGAM/SAA1/CLEC4E/KCNN4/IL1B	26	Ductal
GO:0120193	tight junction organization	12/615	82/18866	1.33e-05	0.000461872	0.000354211	CLDN23/CLDN16/CLDN6/POF1B/EPHA2/CLDN1/CLDN10/GRHL2/CLDN2/GJA1/TNF/SVEP1	12	Ductal
GO:0072009	nephron epithelium development	14/615	110/18866	1.36e-05	0.000467268	0.000358349	HNF1B/BMP2/BCL2/BMP4/TACSTD2/WNT7B/NOTCH2/YAP1/PROM1/IRX3/SOX8/SHH/FGF2/GATA3	14	Ductal
GO:0033079	immature T cell proliferation	5/615	11/18866	1.42e-05	0.000485214	0.000372112	ERBB2/BMP4/IL1A/SHH/IL1B	5	Ductal
GO:0043491	protein kinase B signaling	24/615	278/18866	1.51e-05	0.000511106	0.000391968	ERBB2/FGFR2/FGFR3/TGFA/CX3CL1/EPHA2/PKHD1/AREG/CCL2/GAS6/MST1R/PIK3AP1/EGFR/SFRP5/FGF19/MET/TNFSF11/TNF/CHI3L1/C1QTNF1/FGF2/IL1B/GATA3/CCL21	24	Ductal
GO:0071674	mononuclear cell migration	13/615	97/18866	1.56e-05	0.000526172	0.000403522	CSF1/CX3CL1/S100A14/PDGFD/CCL2/TNFSF11/TNF/CCL20/TRPV4/CCL7/CCL8/CXCL10/CCL21	13	Ductal
GO:1901099	negative regulation of signal transduction in absence of ligand	8/615	36/18866	1.64e-05	0.000545455	0.00041831	CX3CL1/BCL2/EYA2/IL1A/TNF/CSF2/PF4/IL1B	8	Ductal
GO:2001240	negative regulation of extrinsic apoptotic signaling pathway in absence of ligand	8/615	36/18866	1.64e-05	0.000545455	0.00041831	CX3CL1/BCL2/EYA2/IL1A/TNF/CSF2/PF4/IL1B	8	Ductal
GO:0072006	nephron development	16/615	143/18866	1.77e-05	0.00058247	0.000446697	HNF1B/BMP2/PDGFD/BCL2/BMP4/TACSTD2/WNT7B/NOTCH2/YAP1/PROM1/IRX3/SOX8/SHH/FGF2/SERPINB7/GATA3	16	Ductal
GO:1902107	positive regulation of leukocyte differentiation	17/615	159/18866	1.78e-05	0.00058247	0.000446697	CSF1/VNN1/IL4R/IL23A/VSIR/GAS6/NOTCH2/CA2/LGALS9/TNFSF11/IL1A/TNF/CD74/SHH/PF4/IL1B/GATA3	17	Ductal
GO:0070555	response to interleukin-1	20/615	211/18866	2.02e-05	0.000655283	0.000502538	CX3CL1/DAB2IP/HYAL1/HNMT/CCL2/IL1RN/ANKRD1/EDN1/LGALS9/GBP3/IL1A/LCN2/GBP2/CHI3L1/CCL20/CCL7/IL1B/TRIM63/CCL8/CCL21	20	Ductal
GO:0060428	lung epithelium development	8/615	37/18866	2.04e-05	0.000657807	0.000504473	FGFR2/BMP4/WNT7B/GRHL2/YAP1/SPDEF/AGR2/SHH	8	Ductal
GO:0019058	viral life cycle	27/615	341/18866	2.16e-05	0.000687835	0.000527502	CAV2/CLDN6/APOBEC3C/EPHA2/HYAL1/BCL2/PCSK5/CCL2/CLDN1/GAS6/NECTIN4/SLPI/EGFR/ITGB6/LGALS9/TRIM22/TNF/ITGA2/CD74/APCS/APOBEC3B/HMGA2/TRIM31/TRIM15/HAVCR1/CCL8/SERPINB3	27	Ductal
GO:0051701	interaction with host	20/615	212/18866	2.16e-05	0.000687835	0.000527502	CAV2/CLDN6/EPHA2/HYAL1/CLDN1/GAS6/NECTIN4/EGFR/ITGB6/LGALS9/MET/TRIM22/ITGA2/CD74/APCS/KPNA7/TRIM31/TRIM15/HAVCR1/SERPINB3	20	Ductal
GO:0060602	branch elongation of an epithelium	6/615	19/18866	2.21e-05	0.000697613	0.000535001	FGFR2/HNF1B/AREG/BMP4/YAP1/SHH	6	Ductal
GO:0007160	cell-matrix adhesion	21/615	230/18866	2.22e-05	0.000697613	0.000535001	ONECUT2/CSF1/SMAD3/CX3CL1/ADAMTS9/VCAM1/FERMT1/ITGB4/BCL2/AJUBA/TRIP6/CEACAM6/ITGB6/CCN2/ONECUT1/ITGA2/AJAP1/MSLN/COL17A1/MUC4/CCL21	21	Ductal
GO:0007249	I-kappaB kinase/NF-kappaB signaling	24/615	286/18866	2.41e-05	0.000750941	0.000575898	TNFSF10/CX3CL1/LITAF/DAB2IP/TLR3/GPRC5B/INAVA/CASP10/FLNA/AJUBA/NR1H4/NEK6/TRAF1/BIRC3/LGALS9/GJA1/TNFSF11/TRIM22/TNF/CD74/UBD/EDAR/IL1B/CCL21	24	Ductal
GO:0072676	lymphocyte migration	14/615	117/18866	2.76e-05	0.00085598	0.000656453	CXCL16/SPNS2/CX3CL1/CCL2/GAS6/CCL20/PADI2/SAA1/CCL7/CXCL11/CCL8/CXCL10/GATA3/CCL21	14	Ductal
GO:0032602	chemokine production	11/615	75/18866	2.98e-05	0.000917351	0.000703518	EPHA2/TLR3/NR1H4/CXCL6/ADORA2B/LGALS9/TNF/CD74/TRPV4/S100A9/IL1B	11	Ductal
GO:0051896	regulation of protein kinase B signaling	22/615	253/18866	3.03e-05	0.000928867	0.00071235	ERBB2/FGFR2/FGFR3/TGFA/CX3CL1/EPHA2/PKHD1/AREG/GAS6/MST1R/PIK3AP1/EGFR/SFRP5/FGF19/MET/TNFSF11/TNF/CHI3L1/C1QTNF1/FGF2/GATA3/CCL21	22	Ductal
GO:0002544	chronic inflammatory response	6/615	20/18866	3.07e-05	0.000934033	0.000716311	UNC13D/VNN1/ADORA2B/GJA1/TNF/S100A9	6	Ductal
GO:0001892	embryonic placenta development	12/615	89/18866	3.11e-05	0.000938608	0.00071982	KRT8/FGFR2/KRT19/CDX2/WNT7B/GRHL2/PLCD3/CCN1/EGFR/CSF2/TTPA/NRK	12	Ductal
GO:0060441	epithelial tube branching involved in lung morphogenesis	7/615	29/18866	3.16e-05	0.000947855	0.000726911	FGFR2/CTSH/BMP4/YAP1/CELSR1/TNF/SHH	7	Ductal
GO:0035107	appendage morphogenesis	16/615	150/18866	3.21e-05	0.000949795	0.000728399	FGFR2/FRAS1/WNT7A/ALDH1A2/TGFB2/BMP4/PCSK5/GRHL2/NOTCH2/BMPR1B/TFAP2A/FREM2/SOX11/SHH/DKK1/TP63	16	Ductal
GO:0035108	limb morphogenesis	16/615	150/18866	3.21e-05	0.000949795	0.000728399	FGFR2/FRAS1/WNT7A/ALDH1A2/TGFB2/BMP4/PCSK5/GRHL2/NOTCH2/BMPR1B/TFAP2A/FREM2/SOX11/SHH/DKK1/TP63	16	Ductal
GO:2000027	regulation of animal organ morphogenesis	22/615	254/18866	3.22e-05	0.000949795	0.000728399	FGFR2/HNF1B/CSF1/BMP2/WNT7A/TGFB2/VANGL1/BCL2/BMP4/APCDD1/TACSTD2/NTN4/TNFRSF11B/EDN1/TFAP2A/CELSR1/TNF/AJAP1/SOX8/SHH/DKK1/GATA3	22	Ductal
GO:1903524	positive regulation of blood circulation	11/615	76/18866	3.38e-05	0.000990057	0.000759276	TPM1/SLC1A1/TGFB2/EDN2/PTAFR/EGFR/CCN2/EDN1/GJA1/KCNQ1/OXTR	11	Ductal
GO:1902893	regulation of pri-miRNA transcription by RNA polymerase II	9/615	51/18866	3.51e-05	0.00102091	0.000782938	BMP2/SMAD3/POU5F1/TGFB2/BMP4/KLF5/TNF/FGF2/GATA3	9	Ductal
GO:0008202	steroid metabolic process	26/615	332/18866	3.68e-05	0.00106427	0.000816192	BMP2/HSD17B2/CFTR/NR1H4/BAAT/ATP8B1/OSBPL3/FGF19/SULT2B1/APOL1/HSD11B2/TNF/SPP1/CES1/SHH/PPARGC1A/UGT2B15/CYP2C9/IL1B/CYP2B6/DHRS9/UGT2B17/AKR1C4/UGT2B11/G6PC/UGT1A1	26	Ductal
GO:0060601	lateral sprouting from an epithelium	5/615	13/18866	3.75e-05	0.00107761	0.000826423	FGFR2/BMP4/CELSR1/SHH/TP63	5	Ductal
GO:0001503	ossification	30/615	412/18866	3.77e-05	0.00107761	0.000826423	FGFR2/CSF1/BMP2/FGFR3/SMAD3/FSTL3/EPHA2/MN1/TGFB2/AREG/BCL2/BMP4/WNT7B/CCN1/EGFR/SEMA7A/BMPR1B/CCN2/TFAP2A/TNFSF11/TNF/SOX11/SPP1/SOX8/FZD9/SHH/CHRDL2/DKK1/TP63/BMP3	30	Ductal
GO:0070830	bicellular tight junction assembly	11/615	77/18866	3.83e-05	0.001088	0.000834386	CLDN23/CLDN16/CLDN6/POF1B/EPHA2/CLDN1/CLDN10/GRHL2/CLDN2/GJA1/TNF	11	Ductal
GO:0042475	odontogenesis of dentin-containing tooth	12/615	91/18866	3.89e-05	0.00109236	0.000837729	CSF1/BMP2/BMP4/APCDD1/CA2/TNFRSF11B/WDR72/SHH/ODAM/EDAR/DLX3/TP63	12	Ductal
GO:0045682	regulation of epidermis development	12/615	91/18866	3.89e-05	0.00109236	0.000837729	FERMT1/TGFB2/CDH3/BMP4/GRHL2/SFN/SULT2B1/TNF/KRT17/CDSN/TP63/SPINK5	12	Ductal
GO:0071559	response to transforming growth factor beta	22/615	258/18866	4.09e-05	0.00114018	0.000874407	ONECUT2/FGFR2/PMEPA1/IL17RD/CDKN2B/CAV2/SMAD3/FNDC4/FOLR1/WNT7A/FERMT1/PDGFD/TGFB2/VEPH1/CLDN1/ANKRD1/EDN1/ONECUT1/LEFTY1/SOX11/LRG1/PPARGC1A	22	Ductal
GO:1903708	positive regulation of hemopoiesis	19/615	204/18866	4.11e-05	0.00114018	0.000874407	CSF1/VNN1/IL4R/IL23A/VSIR/GAS6/NOTCH2/CA2/RAB7B/LGALS9/TNFSF11/IL1A/TNF/CD74/SHH/PF4/IL1B/RHEX/GATA3	19	Ductal
GO:0048880	sensory system development	29/615	394/18866	4.17e-05	0.00114018	0.000874407	SMAD3/SLC44A4/EPHB2/ALDH1A3/EPHA2/WNT7A/ALDH1A2/TGFB2/BCL2/BMP4/WNT7B/GRHL2/NOTCH2/PROM1/EGFR/BMPR1B/TFAP2A/FREM2/CABP4/SOX11/NR2E3/ITGAM/SOX8/SHH/FGF2/C3/IRX5/NDP/GATA3	29	Ductal
GO:0051797	regulation of hair follicle development	6/615	21/18866	4.18e-05	0.00114018	0.000874407	FERMT1/TGFB2/CDH3/TNF/KRT17/SPINK5	6	Ductal
GO:0072111	cell proliferation involved in kidney development	6/615	21/18866	4.18e-05	0.00114018	0.000874407	BMP2/PDGFD/BMP4/SHH/SERPINB7/GATA3	6	Ductal
GO:0043583	ear development	20/615	224/18866	4.76e-05	0.00128941	0.00098885	FGFR2/BMP2/SLC44A4/EPHB2/ALDH1A3/TGFB2/BCL2/BMP4/KCNQ4/ATP8B1/EDN1/GSC/TFAP2A/CELSR1/FREM2/KCNQ1/SHH/HMX3/HMX2/GATA3	20	Ductal
GO:0061614	pri-miRNA transcription by RNA polymerase II	9/615	53/18866	4.82e-05	0.00129444	0.000992708	BMP2/SMAD3/POU5F1/TGFB2/BMP4/KLF5/TNF/FGF2/GATA3	9	Ductal
GO:0007369	gastrulation	18/615	189/18866	4.86e-05	0.00129444	0.000992708	FGFR2/HNF1B/SMAD3/POU5F1/EPHA2/LAMA3/ITGB4/BMP4/IL1RN/EYA2/GSC/LAMB3/MESP2/GJA1/ITGA2/HMGA2/DKK1/TRIM15	18	Ductal
GO:0071260	cellular response to mechanical stimulus	11/615	79/18866	4.88e-05	0.00129444	0.000992708	PIEZO1/TNFRSF10A/TLR3/MMP7/EGFR/ANKRD1/AQP1/GJA1/ITGA2/IL1B/CASP5	11	Ductal
GO:0120192	tight junction assembly	11/615	79/18866	4.88e-05	0.00129444	0.000992708	CLDN23/CLDN16/CLDN6/POF1B/EPHA2/CLDN1/CLDN10/GRHL2/CLDN2/GJA1/TNF	11	Ductal
GO:0001667	ameboidal-type cell migration	33/615	481/18866	5.1e-05	0.00134393	0.00103066	DOCK5/SEMA4A/ANXA3/AMOTL2/CTSH/DAB2IP/ADAMTS9/EPHA2/HYAL1/FOLR1/WNT7A/FERMT1/TGFB2/BMP4/TACSTD2/SEMA3B/EPHB4/EPPK1/SEMA7A/EDN1/MET/GJA1/TNF/PTPRR/ITGA2/FGFBP1/SOX8/S100A2/SHH/FGF2/KRT16/GATA3/S100P	33	Ductal
GO:0002688	regulation of leukocyte chemotaxis	14/615	124/18866	5.3e-05	0.00138148	0.00105946	CSF1/S100A14/IL23A/CCL2/GAS6/EDN2/EDN1/LGALS9/CD74/PADI2/TRPV4/CCL7/CXCL10/CCL21	14	Ductal
GO:0022612	gland morphogenesis	14/615	124/18866	5.3e-05	0.00138148	0.00105946	FGFR2/CSF1/EPHA2/TGFB2/AREG/BCL2/BMP4/NOTCH2/NTN4/EGFR/TNF/SHH/EDAR/TP63	14	Ductal
GO:0060993	kidney morphogenesis	12/615	94/18866	5.39e-05	0.00139729	0.00107158	HNF1B/BMP2/FRAS1/BCL2/BMP4/TACSTD2/WNT7B/IRX3/SOX8/SHH/FGF2/GATA3	12	Ductal
GO:0010838	positive regulation of keratinocyte proliferation	5/615	14/18866	5.68e-05	0.00146402	0.00112276	AREG/CDH3/NOTCH2/TGM1/TP63	5	Ductal
GO:0048562	embryonic organ morphogenesis	24/615	302/18866	5.77e-05	0.00147878	0.00113408	FGFR2/HNF1B/SMAD3/SLC44A4/EPHB2/ALDH1A3/EPHA2/HYAL1/FOLR1/BMP4/GRHL2/NOTCH2/KCNQ4/YAP1/EDN1/GSC/TFAP2A/CELSR1/SOX11/SHH/HMX3/IRX5/HMX2/GATA3	24	Ductal
GO:0003073	regulation of systemic arterial blood pressure	12/615	95/18866	5.99e-05	0.00152769	0.00117159	ADORA1/TPM1/GPR37L1/PCSK5/GAS6/EDN2/EDN1/HSD11B2/GJA1/OXTR/CES1/NPPB	12	Ductal
GO:0002690	positive regulation of leukocyte chemotaxis	12/615	96/18866	6.64e-05	0.00168199	0.00128992	CSF1/S100A14/IL23A/GAS6/EDN2/EDN1/LGALS9/CD74/TRPV4/CCL7/CXCL10/CCL21	12	Ductal
GO:0032642	regulation of chemokine production	10/615	68/18866	6.66e-05	0.00168199	0.00128992	EPHA2/TLR3/NR1H4/CXCL6/ADORA2B/LGALS9/TNF/CD74/TRPV4/IL1B	10	Ductal
GO:0090596	sensory organ morphogenesis	22/615	269/18866	7.62e-05	0.0019142	0.001468	FGFR2/SLC44A4/EPHB2/ALDH1A3/EPHA2/BCL2/BMP4/NOTCH2/KCNQ4/PROM1/EDN1/GSC/TFAP2A/CELSR1/CABP4/SOX11/NR2E3/SOX8/HMX3/IRX5/HMX2/GATA3	22	Ductal
GO:0150063	visual system development	28/615	388/18866	7.93e-05	0.00198038	0.00151876	SMAD3/EPHB2/ALDH1A3/EPHA2/WNT7A/ALDH1A2/TGFB2/BCL2/BMP4/WNT7B/GRHL2/NOTCH2/PROM1/EGFR/BMPR1B/TFAP2A/FREM2/CABP4/SOX11/NR2E3/ITGAM/SOX8/SHH/FGF2/C3/IRX5/NDP/GATA3	28	Ductal
GO:0038127	ERBB signaling pathway	15/615	145/18866	8.02e-05	0.00198436	0.00152181	ADORA1/ERBB2/TGFA/DAB2IP/AREG/RHBDF1/EGFR/SH3TC2/PTPRR/GPRC5A/PTK6/PIGR/AGR2/FAM83A/SLC30A10	15	Ductal
GO:0090132	epithelium migration	27/615	368/18866	8.03e-05	0.00198436	0.00152181	DOCK5/SEMA4A/ANXA3/CTSH/DAB2IP/ADAMTS9/EPHA2/HYAL1/WNT7A/FERMT1/TGFB2/BMP4/TACSTD2/GRHL2/EPHB4/EPPK1/EDN1/MET/TNF/PTPRR/ITGA2/FGFBP1/S100A2/FGF2/KRT16/GATA3/S100P	27	Ductal
GO:0001657	ureteric bud development	12/615	98/18866	8.15e-05	0.0020025	0.00153572	SDC1/FGFR2/HNF1B/BMP2/SMAD3/BCL2/BMP4/TACSTD2/SOX8/SHH/FGF2/GATA3	12	Ductal
GO:0051216	cartilage development	18/615	197/18866	8.34e-05	0.0020249	0.0015529	BMP2/FGFR3/SMAD3/BARX2/HYAL1/WNT7A/BMP4/WNT7B/CCN1/BMPR1B/CCN2/EDN1/CHI3L1/HMGA2/TRPV4/FGF2/CHRDL2/BMP3	18	Ductal
GO:0060485	mesenchyme development	23/615	290/18866	8.43e-05	0.0020249	0.0015529	FGFR2/SEMA4A/IL17RD/BMP2/SMAD3/DAB2IP/FOLR1/ALDH1A2/TGFB2/BCL2/BMP4/SEMA3B/YAP1/SEMA7A/EDN1/GSC/SOX11/SOX8/HMGA2/SHH/IL1B/GATA3/SERPINB3	23	Ductal
GO:1902105	regulation of leukocyte differentiation	23/615	290/18866	8.43e-05	0.0020249	0.0015529	ERBB2/CSF1/VNN1/FSTL3/TLR3/IL4R/IL23A/BMP4/VSIR/GAS6/NOTCH2/CA2/LGALS9/TNFSF11/IL1A/TNF/CD74/APCS/SHH/PF4/IL1B/SPINK5/GATA3	23	Ductal
GO:0009615	response to virus	26/615	349/18866	8.45e-05	0.0020249	0.0015529	UNC13D/APOBEC3C/SLFN13/HYAL1/TLR3/IL23A/FLNA/BCL2/MST1R/IFIT2/BIRC3/LGALS9/GBP3/TRIM22/TNF/LCN2/APOBEC3B/HMGA2/DMBT1/IFI44L/IL1B/TRIM15/CCL8/CXCL10/GATA3/CXCL9	26	Ductal
GO:0071560	cellular response to transforming growth factor beta stimulus	21/615	252/18866	8.45e-05	0.0020249	0.0015529	ONECUT2/FGFR2/PMEPA1/IL17RD/CDKN2B/CAV2/SMAD3/FOLR1/WNT7A/FERMT1/PDGFD/TGFB2/VEPH1/CLDN1/ANKRD1/EDN1/ONECUT1/LEFTY1/SOX11/LRG1/PPARGC1A	21	Ductal
GO:0014031	mesenchymal cell development	11/615	84/18866	8.67e-05	0.00205578	0.00157658	SEMA4A/FOLR1/ALDH1A2/BCL2/BMP4/SEMA3B/SEMA7A/EDN1/SOX11/SOX8/SHH	11	Ductal
GO:0048864	stem cell development	11/615	84/18866	8.67e-05	0.00205578	0.00157658	SEMA4A/FOLR1/WNT7A/ALDH1A2/BMP4/SEMA3B/SEMA7A/EDN1/SOX11/SOX8/SHH	11	Ductal
GO:0046942	carboxylic acid transport	26/615	350/18866	8.85e-05	0.0020891	0.00160213	SLC6A20/ADORA1/SLC38A1/SLC3A1/SLC1A1/SLC16A5/FOLR1/ACSL5/LRRC8E/ABCC3/SLC16A7/NR1H4/ATP8B1/SLC17A4/EDN1/GJA1/TNFSF11/SLC26A9/CES1/SLC38A3/SLC22A2/SLC6A14/SLC47A1/IL1B/AKR1C4/SLC23A1	26	Ductal
GO:0072163	mesonephric epithelium development	12/615	99/18866	9e-05	0.00210341	0.00161311	SDC1/FGFR2/HNF1B/BMP2/SMAD3/BCL2/BMP4/TACSTD2/SOX8/SHH/FGF2/GATA3	12	Ductal
GO:0072164	mesonephric tubule development	12/615	99/18866	9e-05	0.00210341	0.00161311	SDC1/FGFR2/HNF1B/BMP2/SMAD3/BCL2/BMP4/TACSTD2/SOX8/SHH/FGF2/GATA3	12	Ductal
GO:0071695	anatomical structure maturation	20/615	235/18866	9.28e-05	0.00214063	0.00164165	AGRN/BMP2/FGFR3/CX3CL1/CFTR/FERMT1/ALDH1A2/TGFB2/CDH3/BCL2/NTN4/DEFB1/RND1/SOX8/C3/IRX5/RHEX/SPINK5/GATA3/CCL21	20	Ductal
GO:0048736	appendage development	17/615	181/18866	9.29e-05	0.00214063	0.00164165	FGFR2/FRAS1/WNT7A/ALDH1A2/TGFB2/ITGB4/BMP4/PCSK5/GRHL2/NOTCH2/BMPR1B/TFAP2A/FREM2/SOX11/SHH/DKK1/TP63	17	Ductal
GO:0060173	limb development	17/615	181/18866	9.29e-05	0.00214063	0.00164165	FGFR2/FRAS1/WNT7A/ALDH1A2/TGFB2/ITGB4/BMP4/PCSK5/GRHL2/NOTCH2/BMPR1B/TFAP2A/FREM2/SOX11/SHH/DKK1/TP63	17	Ductal
GO:0007043	cell-cell junction assembly	15/615	147/18866	9.37e-05	0.0021485	0.00164769	CLDN23/CLDN16/CLDN6/POF1B/EPHA2/NR1H4/CLDN1/CLDN10/GRHL2/CLDN2/GJA1/TNF/PKP1/TRPV4/IL1B	15	Ductal
GO:0043297	apical junction assembly	11/615	85/18866	9.67e-05	0.00220484	0.0016909	CLDN23/CLDN16/CLDN6/POF1B/EPHA2/CLDN1/CLDN10/GRHL2/CLDN2/GJA1/TNF	11	Ductal
GO:0071346	cellular response to interferon-gamma	17/615	182/18866	9.95e-05	0.00225843	0.00173199	CX3CL1/VCAM1/TLR3/CCL2/CLDN1/PTAFR/RAB7B/EDN1/LGALS9/GBP3/TRIM22/GBP2/CCL20/TRIM31/CCL7/CCL8/CCL21	17	Ductal
GO:0002886	regulation of myeloid leukocyte mediated immunity	9/615	58/18866	0.000100226	0.00226463	0.00173675	UNC13D/IL4R/PTAFR/CXCL6/ADORA2B/LGALS9/CD177/ITGAM/C3	9	Ductal
GO:0015849	organic acid transport	26/615	353/18866	0.000101685	0.00228671	0.00175368	SLC6A20/ADORA1/SLC38A1/SLC3A1/SLC1A1/SLC16A5/FOLR1/ACSL5/LRRC8E/ABCC3/SLC16A7/NR1H4/ATP8B1/SLC17A4/EDN1/GJA1/TNFSF11/SLC26A9/CES1/SLC38A3/SLC22A2/SLC6A14/SLC47A1/IL1B/AKR1C4/SLC23A1	26	Ductal
GO:0018108	peptidyl-tyrosine phosphorylation	27/615	374/18866	0.000105189	0.00234329	0.00179707	ADORA1/ERBB2/FGFR2/EPHB6/FGFR3/TGFA/EPHB2/FLT3/PDGFC/EPHA2/GPRC5B/IL23A/PDGFD/AREG/GAS6/EPHB4/MST1R/EGFR/CLCF1/MET/TNF/CD74/GPRC5A/PTK6/CSF2/DOK7/BMX	27	Ductal
GO:0090130	tissue migration	27/615	374/18866	0.000105189	0.00234329	0.00179707	DOCK5/SEMA4A/ANXA3/CTSH/DAB2IP/ADAMTS9/EPHA2/HYAL1/WNT7A/FERMT1/TGFB2/BMP4/TACSTD2/GRHL2/EPHB4/EPPK1/EDN1/MET/TNF/PTPRR/ITGA2/FGFBP1/S100A2/FGF2/KRT16/GATA3/S100P	27	Ductal
GO:0071347	cellular response to interleukin-1	17/615	183/18866	0.000106419	0.00235961	0.00180959	CX3CL1/DAB2IP/HYAL1/CCL2/IL1RN/ANKRD1/EDN1/GBP3/IL1A/LCN2/GBP2/CHI3L1/CCL20/CCL7/IL1B/CCL8/CCL21	17	Ductal
GO:0031099	regeneration	18/615	201/18866	0.000107981	0.00238312	0.00182762	ANXA3/FLT3/RGMA/FOLR1/WNT7A/BCL2/CCND1/CLDN1/GAS6/BAAT/KLF5/YAP1/EPPK1/EGFR/SPP1/FZD9/IGFBP1/UGT1A1	18	Ductal
GO:0098656	anion transmembrane transport	24/615	315/18866	0.000111151	0.00244171	0.00187255	SLC6A20/SLC4A4/TTYH1/SLC38A1/SLC44A4/SLC3A1/SLC1A1/CFTR/FOLR1/ACSL5/LRRC8E/SLC16A7/PTAFR/GABRE/APOL1/GJA1/CLIC5/SLC26A9/SLC38A3/SLC22A2/GABRP/SLC6A14/SLC47A1/SLC23A1	24	Ductal
GO:0007435	salivary gland morphogenesis	7/615	35/18866	0.000114747	0.00250909	0.00192423	FGFR2/TGFB2/NTN4/EGFR/TNF/SHH/EDAR	7	Ductal
GO:0098742	cell-cell adhesion via plasma-membrane adhesion molecules	22/615	277/18866	0.000117038	0.0025305	0.00194064	CLDN23/CLDN16/BMP2/CX3CL1/CLDN6/VCAM1/TGFB2/CDH3/AJUBA/CLDN1/CLDN10/IL1RN/CLDN2/MPZL2/NECTIN4/CEACAM6/CELSR1/CD177/ITGAM/CEACAM5/DSC3/DSG3	22	Ductal
GO:0010934	macrophage cytokine production	5/615	16/18866	0.000117325	0.0025305	0.00194064	GPRC5B/TGFB2/GAS6/SEMA7A/CD74	5	Ductal
GO:0042487	regulation of odontogenesis of dentin-containing tooth	5/615	16/18866	0.000117325	0.0025305	0.00194064	CSF1/BMP2/BMP4/APCDD1/TNFRSF11B	5	Ductal
GO:0018212	peptidyl-tyrosine modification	27/615	377/18866	0.000120059	0.00257774	0.00197687	ADORA1/ERBB2/FGFR2/EPHB6/FGFR3/TGFA/EPHB2/FLT3/PDGFC/EPHA2/GPRC5B/IL23A/PDGFD/AREG/GAS6/EPHB4/MST1R/EGFR/CLCF1/MET/TNF/CD74/GPRC5A/PTK6/CSF2/DOK7/BMX	27	Ductal
GO:0042445	hormone metabolic process	19/615	221/18866	0.000120709	0.00258003	0.00197863	BMP2/HSD17B2/ALDH1A3/ALDH1A2/PCSK5/SPP1/CES1/SHH/DUOXA1/PPARGC1A/CYP2C18/AKR1B10/CYP2C9/DHRS9/AKR1C4/UGT2B11/IYD/GATA3/UGT1A1	19	Ductal
GO:0061436	establishment of skin barrier	6/615	25/18866	0.000122096	0.00259797	0.00199239	CLDN1/FA2H/SFN/MET/TP63/KRT16	6	Ductal
GO:0072078	nephron tubule morphogenesis	10/615	73/18866	0.000123081	0.00260641	0.00199886	HNF1B/BMP2/BCL2/BMP4/TACSTD2/IRX3/SOX8/SHH/FGF2/GATA3	10	Ductal
GO:0034754	cellular hormone metabolic process	14/615	134/18866	0.000123592	0.00260641	0.00199886	BMP2/HSD17B2/ALDH1A3/ALDH1A2/SPP1/SHH/PPARGC1A/CYP2C18/AKR1B10/CYP2C9/DHRS9/AKR1C4/UGT2B11/UGT1A1	14	Ductal
GO:0022409	positive regulation of cell-cell adhesion	22/615	279/18866	0.000129866	0.00272661	0.00209105	PIEZO1/FUT3/VNN1/CX3CL1/FSTL3/VTCN1/VCAM1/IL4R/IL23A/CCL2/VSIR/PTAFR/CEACAM6/LGALS9/TNFSF11/IL1A/TNF/CD74/SHH/IL1B/GATA3/CCL21	22	Ductal
GO:0001823	mesonephros development	12/615	103/18866	0.000132286	0.00275307	0.00211133	SDC1/FGFR2/HNF1B/BMP2/SMAD3/BCL2/BMP4/TACSTD2/SOX8/SHH/FGF2/GATA3	12	Ductal
GO:0048661	positive regulation of smooth muscle cell proliferation	12/615	103/18866	0.000132286	0.00275307	0.00211133	FGFR2/CX3CL1/PDGFD/BMP4/PTAFR/EGFR/EDN1/GJA1/TNF/ITGA2/FGF2/PPARGC1A	12	Ductal
GO:1901222	regulation of NIK/NF-kappaB signaling	13/615	119/18866	0.000136316	0.00282453	0.00216614	LITAF/TNFRSF10A/TLR3/IL23A/TRIP6/EGFR/EDN1/LGALS9/TNF/CHI3L1/TCIM/EDAR/IL1B	13	Ductal
GO:0071634	regulation of transforming growth factor beta production	7/615	36/18866	0.000138476	0.00285682	0.0021909	SMAD3/CX3CL1/TGFB2/CDH3/ITGB6/LGALS9/SERPINB7	7	Ductal
GO:2001239	regulation of extrinsic apoptotic signaling pathway in absence of ligand	8/615	48/18866	0.000145296	0.00298455	0.00228885	CX3CL1/BCL2/EYA2/IL1A/TNF/CSF2/PF4/IL1B	8	Ductal
GO:0014033	neural crest cell differentiation	11/615	89/18866	0.000147114	0.00300886	0.0023075	SEMA4A/FOLR1/ALDH1A2/BMP4/SEMA3B/SEMA7A/EDN1/GSC/SOX11/SOX8/SHH	11	Ductal
GO:0016266	O-glycan processing	9/615	61/18866	0.000149656	0.00304771	0.0023373	MUC20/CHST4/MUC15/MUC6/GALNT5/MUC5B/MUC16/MUC4/ST6GALNAC2	9	Ductal
GO:0070633	transepithelial transport	6/615	26/18866	0.00015438	0.00312785	0.00239875	SLC1A1/CFTR/AQP1/EDN1/CSF2/SLC23A1	6	Ductal
GO:0072088	nephron epithelium morphogenesis	10/615	75/18866	0.000154909	0.00312785	0.00239875	HNF1B/BMP2/BCL2/BMP4/TACSTD2/IRX3/SOX8/SHH/FGF2/GATA3	10	Ductal
GO:0090185	negative regulation of kidney development	5/615	17/18866	0.000161769	0.00325252	0.00249436	HNF1B/BMP4/TACSTD2/SHH/GATA3	5	Ductal
GO:0010631	epithelial cell migration	26/615	365/18866	0.000173798	0.00347962	0.00266852	DOCK5/SEMA4A/ANXA3/CTSH/DAB2IP/ADAMTS9/EPHA2/HYAL1/WNT7A/FERMT1/TGFB2/BMP4/TACSTD2/EPHB4/EPPK1/EDN1/MET/TNF/PTPRR/ITGA2/FGFBP1/S100A2/FGF2/KRT16/GATA3/S100P	26	Ductal
GO:0001656	metanephros development	11/615	91/18866	0.000179783	0.00358433	0.00274883	HNF1B/CTSH/FRAS1/BCL2/BMP4/WNT7B/YAP1/IRX3/SOX8/SHH/GATA3	11	Ductal
GO:0010469	regulation of signaling receptor activity	16/615	174/18866	0.000189363	0.00375954	0.00288319	ADORA1/TGFA/SHANK2/EPHB2/AREG/SHISA9/CCL2/LYPD6/LYPD1/GPRC5A/LYPD6B/CACNG8/PPARGC1A/DKK1/MUC4/PSCA	16	Ductal
GO:2001237	negative regulation of extrinsic apoptotic signaling pathway	12/615	107/18866	0.000190581	0.00376106	0.00288436	TNFSF10/CX3CL1/TNFRSF10A/BCL2/BMP4/YAP1/EYA2/IL1A/TNF/CSF2/PF4/IL1B	12	Ductal
GO:0033081	regulation of T cell differentiation in thymus	6/615	27/18866	0.000193059	0.00376106	0.00288436	ERBB2/VNN1/BMP4/IL1A/SHH/IL1B	6	Ductal
GO:0045672	positive regulation of osteoclast differentiation	6/615	27/18866	0.000193059	0.00376106	0.00288436	CSF1/IL23A/NOTCH2/CA2/TNFSF11/TNF	6	Ductal
GO:0061333	renal tubule morphogenesis	10/615	77/18866	0.000193403	0.00376106	0.00288436	HNF1B/BMP2/BCL2/BMP4/TACSTD2/IRX3/SOX8/SHH/FGF2/GATA3	10	Ductal
GO:0072028	nephron morphogenesis	10/615	77/18866	0.000193403	0.00376106	0.00288436	HNF1B/BMP2/BCL2/BMP4/TACSTD2/IRX3/SOX8/SHH/FGF2/GATA3	10	Ductal
GO:0051346	negative regulation of hydrolase activity	31/615	473/18866	0.00019452	0.00376734	0.00288918	LMTK3/DAB2IP/PPP1R1B/AMBP/TGFB2/SH2D4A/PAPLN/GAS6/SERPINA5/SH3RF2/SLPI/CST6/AQP1/SERPING1/BIRC3/SFN/ITIH5/TNF/WFDC2/ITIH2/APCS/TFPI2/SERPINB2/CST5/PI3/C3/ANXA8/SERPINB7/SPINK5/SERPINB3/SERPINB4	31	Ductal
GO:0071604	transforming growth factor beta production	7/615	38/18866	0.00019786	0.00381644	0.00292683	SMAD3/CX3CL1/TGFB2/CDH3/ITGB6/LGALS9/SERPINB7	7	Ductal
GO:0001660	fever generation	4/615	10/18866	0.000200753	0.00382559	0.00293385	TNFSF11/IL1A/TNF/IL1B	4	Ductal
GO:0015893	drug transport	4/615	10/18866	0.000200753	0.00382559	0.00293385	ABCC3/SLC22A3/ATP8B1/SLC22A2	4	Ductal
GO:2001225	regulation of chloride transport	4/615	10/18866	0.000200753	0.00382559	0.00293385	CFTR/PTAFR/CA2/GABRE	4	Ductal
GO:0050729	positive regulation of inflammatory response	15/615	158/18866	0.000210108	0.00398785	0.00305829	CX3CL1/TLR3/GPRC5B/IL23A/ADORA2B/EGFR/TNFSF11/TNF/ITGA2/OSMR/TRPV4/C3/S100A9/IL1B/IL1RL1	15	Ductal
GO:0052695	cellular glucuronidation	5/615	18/18866	0.000218007	0.00410494	0.00314808	UGT2A3/UGT2B15/UGT2B17/UGT2B11/UGT1A1	5	Ductal
GO:0072189	ureter development	5/615	18/18866	0.000218007	0.00410494	0.00314808	ALDH1A2/BMP4/SOX8/SHH/GATA3	5	Ductal
GO:0035272	exocrine system development	8/615	51/18866	0.000225026	0.00422035	0.0032366	IGSF3/FGFR2/TGFB2/NTN4/EGFR/TNF/SHH/EDAR	8	Ductal
GO:0007431	salivary gland development	7/615	39/18866	0.000234434	0.00437949	0.00335864	FGFR2/TGFB2/NTN4/EGFR/TNF/SHH/EDAR	7	Ductal
GO:0010669	epithelial structure maintenance	6/615	28/18866	0.000238993	0.00441254	0.00338398	INAVA/PIWIL4/MUC6/TFF1/TFF2/MUC4	6	Ductal
GO:0031069	hair follicle morphogenesis	6/615	28/18866	0.000238993	0.00441254	0.00338398	FGFR2/TGFB2/BCL2/KRT17/SHH/TP63	6	Ductal
GO:0033561	regulation of water loss via skin	6/615	28/18866	0.000238993	0.00441254	0.00338398	CLDN1/FA2H/SFN/MET/TP63/KRT16	6	Ductal
GO:0045778	positive regulation of ossification	11/615	94/18866	0.000240208	0.00441778	0.003388	BMP2/SMAD3/TGFB2/BMP4/WNT7B/CCN1/BMPR1B/TFAP2A/SOX11/FZD9/TP63	11	Ductal
GO:0043010	camera-type eye development	24/615	332/18866	0.000245595	0.00448526	0.00343976	SMAD3/EPHB2/ALDH1A3/EPHA2/WNT7A/ALDH1A2/TGFB2/BMP4/WNT7B/GRHL2/NOTCH2/PROM1/EGFR/BMPR1B/TFAP2A/CABP4/SOX11/NR2E3/SOX8/SHH/FGF2/IRX5/NDP/GATA3	24	Ductal
GO:0060675	ureteric bud morphogenesis	9/615	65/18866	0.000245768	0.00448526	0.00343976	HNF1B/BMP2/BCL2/BMP4/TACSTD2/SOX8/SHH/FGF2/GATA3	9	Ductal
GO:0048839	inner ear development	17/615	197/18866	0.00025895	0.00470773	0.00361036	FGFR2/BMP2/SLC44A4/EPHB2/ALDH1A3/TGFB2/BMP4/KCNQ4/ATP8B1/TFAP2A/CELSR1/FREM2/KCNQ1/SHH/HMX3/HMX2/GATA3	17	Ductal
GO:0014032	neural crest cell development	10/615	80/18866	0.000266011	0.00481763	0.00369465	SEMA4A/FOLR1/ALDH1A2/BMP4/SEMA3B/SEMA7A/EDN1/SOX11/SOX8/SHH	10	Ductal
GO:0022407	regulation of cell-cell adhesion	29/615	439/18866	0.000271928	0.00490609	0.00376248	ERBB2/PIEZO1/FUT3/VNN1/BMP2/CX3CL1/FSTL3/VTCN1/VCAM1/IL4R/IL23A/BMP4/CCL2/VSIR/PTAFR/IL1RN/CEACAM6/LGALS9/TNFSF11/IL1A/TNF/CD74/C1QTNF1/SHH/TRPV4/CDSN/IL1B/GATA3/CCL21	29	Ductal
GO:0030501	positive regulation of bone mineralization	7/615	40/18866	0.000276263	0.00491345	0.00376813	BMP2/SMAD3/BMP4/CCN1/BMPR1B/TFAP2A/FZD9	7	Ductal
GO:0090184	positive regulation of kidney development	7/615	40/18866	0.000276263	0.00491345	0.00376813	PDGFD/BMP4/PROM1/SOX8/SHH/SERPINB7/GATA3	7	Ductal
GO:1902895	positive regulation of pri-miRNA transcription by RNA polymerase II	7/615	40/18866	0.000276263	0.00491345	0.00376813	BMP2/SMAD3/TGFB2/KLF5/TNF/FGF2/GATA3	7	Ductal
GO:0072171	mesonephric tubule morphogenesis	9/615	66/18866	0.000276479	0.00491345	0.00376813	HNF1B/BMP2/BCL2/BMP4/TACSTD2/SOX8/SHH/FGF2/GATA3	9	Ductal
GO:0045683	negative regulation of epidermis development	5/615	19/18866	0.000287973	0.00507967	0.00389561	FERMT1/CDH3/GRHL2/CDSN/TP63	5	Ductal
GO:0048245	eosinophil chemotaxis	5/615	19/18866	0.000287973	0.00507967	0.00389561	CX3CL1/CCL2/CCL7/CCL8/CCL21	5	Ductal
GO:0042482	positive regulation of odontogenesis	4/615	11/18866	0.000307347	0.00532248	0.00408182	CSF1/BMP2/EDN1/TFAP2A	4	Ductal
GO:0043589	skin morphogenesis	4/615	11/18866	0.000307347	0.00532248	0.00408182	ITGB4/ITGA2/CDSN/TP63	4	Ductal
GO:0044848	biological phase	4/615	11/18866	0.000307347	0.00532248	0.00408182	FERMT1/TGFB2/CDH3/SPINK5	4	Ductal
GO:0060433	bronchus development	4/615	11/18866	0.000307347	0.00532248	0.00408182	BMP4/WNT7B/SPDEF/AGR2	4	Ductal
GO:0098883	synapse pruning	4/615	11/18866	0.000307347	0.00532248	0.00408182	CX3CL1/ITGAM/C3/DKK1	4	Ductal
GO:0002548	monocyte chemotaxis	9/615	67/18866	0.000310299	0.00535407	0.00410604	CX3CL1/S100A14/CCL2/TNFSF11/CCL20/CCL7/CCL8/CXCL10/CCL21	9	Ductal
GO:1901184	regulation of ERBB signaling pathway	11/615	97/18866	0.00031696	0.00544918	0.00417898	ADORA1/ERBB2/TGFA/DAB2IP/AREG/RHBDF1/EGFR/SH3TC2/GPRC5A/PTK6/AGR2	11	Ductal
GO:0007178	transmembrane receptor protein serine/threonine kinase signaling pathway	25/615	359/18866	0.000324176	0.00555313	0.0042587	ONECUT2/PMEPA1/IL17RD/CDKN2B/BMP2/CAV2/SMAD3/FSTL3/RGMA/FOLR1/FERMT1/TGFB2/VEPH1/BMP4/NOTCH2/CCN1/SFRP5/BMPR1B/ONECUT1/LEFTY1/SOX11/LRG1/SHH/DKK1/BMP3	25	Ductal
GO:1901342	regulation of vasculature development	29/615	444/18866	0.000327862	0.00558939	0.00428651	ERBB2/SEMA4A/ANXA3/CX3CL1/CTSH/DAB2IP/ADAMTS9/EPHA2/HYAL1/TLR3/PDGFD/TGFB2/BMP4/C6/AQP1/IL1A/TNF/LRG1/CHI3L1/FGFBP1/HMGA2/FGF2/C3/PF4/SERPINB7/NPPB/IL1B/CXCL10/SPINK5	29	Ductal
GO:0045165	cell fate commitment	21/615	278/18866	0.000328649	0.00558939	0.00428651	ONECUT2/FGFR2/HNF1B/BMP2/POU5F1/WNT7A/IL23A/BCL2/BMP4/WNT7B/NOTCH2/EYA2/GSC/ONECUT1/SPDEF/SOX8/SHH/FGF2/DKK1/TRIM15/GATA3	21	Ductal
GO:1903034	regulation of response to wounding	16/615	183/18866	0.000336126	0.00569613	0.00436837	TSPAN8/SMAD3/EPHB2/RGMA/CLDN1/EPPK1/SERPING1/EDN1/GJA1/TNF/AJAP1/APCS/SPP1/C1QTNF1/SERPINB2/FGF2	16	Ductal
GO:0006766	vitamin metabolic process	13/615	131/18866	0.000355353	0.00597531	0.00458247	VNN1/FOLR1/ALDH1A2/SLC52A3/VNN2/SLC19A3/TNF/CYP4F11/ALDH1L1/VNN3/TTPA/IL1B/SLC23A1	13	Ductal
GO:0003401	axis elongation	6/615	30/18866	0.000356378	0.00597531	0.00458247	FGFR2/HNF1B/AREG/BMP4/YAP1/SHH	6	Ductal
GO:0033688	regulation of osteoblast proliferation	6/615	30/18866	0.000356378	0.00597531	0.00458247	FGFR2/BMP2/SMAD3/BCL2/CCN1/SOX8	6	Ductal
GO:0001819	positive regulation of cytokine production	29/615	447/18866	0.000366116	0.00611697	0.00469111	SMAD3/CX3CL1/TLR3/GPRC5B/INAVA/IL23A/PTAFR/TLR1/ADORA2B/RAB7B/SEMA7A/BIRC3/LGALS9/IL1A/TNF/CD74/TRPV4/CSF2/SAA1/C3/PF4/CLEC4E/SERPINB7/ORM1/IL1B/TRIM15/IL1RL1/GATA3/ORM2	29	Ductal
GO:0002320	lymphoid progenitor cell differentiation	5/615	20/18866	0.000373728	0.00622225	0.00477185	FLT3/BCL2/BMP4/SHH/GATA3	5	Ductal
GO:0007044	cell-substrate junction assembly	11/615	99/18866	0.00037883	0.00628514	0.00482008	SMAD3/LAMA3/ITGB4/BCL2/AJUBA/TRIP6/LAMC2/LAMB3/ITGA2/KRT5/COL17A1	11	Ductal
GO:0001654	eye development	26/615	384/18866	0.000382258	0.00631992	0.00484675	SMAD3/EPHB2/ALDH1A3/EPHA2/WNT7A/ALDH1A2/TGFB2/BCL2/BMP4/WNT7B/GRHL2/NOTCH2/PROM1/EGFR/BMPR1B/TFAP2A/FREM2/CABP4/SOX11/NR2E3/SOX8/SHH/FGF2/IRX5/NDP/GATA3	26	Ductal
GO:0002699	positive regulation of immune effector process	18/615	223/18866	0.000391439	0.00644922	0.00494592	UNC13D/GPRC5B/IL4R/IL23A/PTAFR/ADORA2B/C6/SEMA7A/CLCF1/LGALS9/TNF/CD74/CD177/ITGAM/C3/IL1B/TRIM15/GATA3	18	Ductal
GO:0050886	endocrine process	10/615	84/18866	0.000397102	0.0065199	0.00500012	PCSK5/EDN2/EDN1/HSD11B2/GJA1/OXTR/C1QTNF1/CES1/IL1B/GATA3	10	Ductal
GO:0035148	tube formation	14/615	150/18866	0.000402647	0.00658814	0.00505246	FGFR2/HNF1B/DAB2IP/FOLR1/TGFB2/BMP4/GRHL2/CELSR1/IRX3/SOX11/SOX8/SHH/EDAR/GATA3	14	Ductal
GO:0061041	regulation of wound healing	14/615	151/18866	0.00043082	0.00702488	0.00538739	TSPAN8/SMAD3/EPHB2/CLDN1/EPPK1/SERPING1/EDN1/GJA1/TNF/AJAP1/APCS/C1QTNF1/SERPINB2/FGF2	14	Ductal
GO:0060688	regulation of morphogenesis of a branching structure	8/615	56/18866	0.000435217	0.00703434	0.00539465	FGFR2/HNF1B/BMP4/TACSTD2/NTN4/TNF/SOX8/SHH	8	Ductal
GO:0048863	stem cell differentiation	20/615	264/18866	0.000435437	0.00703434	0.00539465	FGFR2/HNF1B/SEMA4A/FOLR1/WNT7A/ALDH1A2/TGFB2/BMP4/TACSTD2/SEMA3B/YAP1/SEMA7A/EDN1/GSC/SOX11/SOX8/HMGA2/SHH/TP63/GATA3	20	Ductal
GO:0110110	positive regulation of animal organ morphogenesis	10/615	85/18866	0.000437163	0.00703434	0.00539465	FGFR2/CSF1/BMP2/TGFB2/BMP4/EDN1/TFAP2A/SOX8/DKK1/GATA3	10	Ductal
GO:0015701	bicarbonate transport	7/615	43/18866	0.000438812	0.00703434	0.00539465	SLC4A4/CFTR/CA2/AQP1/SLC26A9/CA4/CA9	7	Ductal
GO:0045823	positive regulation of heart contraction	7/615	43/18866	0.000438812	0.00703434	0.00539465	TPM1/SLC1A1/TGFB2/EDN2/CCN2/EDN1/KCNQ1	7	Ductal
GO:0045117	azole transmembrane transport	4/615	12/18866	0.000449164	0.00715195	0.00548484	SLC44A4/SLC28A1/SLC19A3/SLC38A3	4	Ductal
GO:0072531	pyrimidine-containing compound transmembrane transport	4/615	12/18866	0.000449164	0.00715195	0.00548484	SLC44A4/SLC28A3/SLC28A1/SLC19A3	4	Ductal
GO:0030098	lymphocyte differentiation	25/615	368/18866	0.000468088	0.00742835	0.00569681	ERBB2/CMTM7/SEMA4A/VNN1/FLT3/VCAM1/IL4R/IL23A/BCL2/BMP4/VSIR/GAS6/NOTCH2/CLCF1/BLNK/LGALS9/ONECUT1/IL1A/CD74/FZD9/SHH/CLEC4E/IL1B/SPINK5/GATA3	25	Ductal
GO:0072330	monocarboxylic acid biosynthetic process	19/615	246/18866	0.000473406	0.0074877	0.00574233	LIPH/ALDH1A3/ALDH1A2/NR1H4/EDN2/BAAT/FA2H/HOGA1/OSBPL3/FGF19/EDN1/ACSS1/CYP4F11/CD74/CES1/CYP2C9/IL1B/DHRS9/AKR1C4	19	Ductal
GO:0030277	maintenance of gastrointestinal epithelium	5/615	21/18866	0.000477452	0.00752662	0.00577217	INAVA/MUC6/TFF1/TFF2/MUC4	5	Ductal
GO:0032102	negative regulation of response to external stimulus	28/615	433/18866	0.000483859	0.00760235	0.00583025	ADORA1/TSPAN8/SEMA4A/SMAD3/CX3CL1/FNDC4/RGMA/CCL2/NR1H4/SEMA3B/EPPK1/SERPING1/SEMA7A/EDN1/LGALS9/GJA1/TNF/AJAP1/APCS/SPP1/C1QTNF1/SERPINB2/PADI2/FGF2/SAA1/SPINK5/GATA3/SERPINB4	28	Ductal
GO:0045861	negative regulation of proteolysis	25/615	369/18866	0.000487106	0.00762811	0.00585001	AMBP/PAPLN/GAS6/SERPINA5/SLPI/CST6/AQP1/SERPING1/BIRC3/SFN/ITIH5/TNF/WFDC2/ITIH2/TFPI2/SERPINB2/CST5/SHH/PI3/C3/ANXA8/SERPINB7/SPINK5/SERPINB3/SERPINB4	25	Ductal
GO:0150115	cell-substrate junction organization	11/615	102/18866	0.000490445	0.00765513	0.00587073	SMAD3/LAMA3/ITGB4/BCL2/AJUBA/TRIP6/LAMC2/LAMB3/ITGA2/KRT5/COL17A1	11	Ductal
GO:0007584	response to nutrient	15/615	171/18866	0.000492775	0.00766628	0.00587928	CDKN2B/FOLR1/ALDH1A2/NR1H4/CCND1/GAS6/EGFR/TNFRSF11B/ITGA2/KYNU/SPP1/TTPA/ALDH3A1/CXCL10/UGT1A1	15	Ductal
GO:0021700	developmental maturation	21/615	287/18866	0.000501363	0.0077744	0.0059622	AGRN/BMP2/FGFR3/CX3CL1/DAB2IP/CFTR/FERMT1/ALDH1A2/TGFB2/CDH3/BCL2/NTN4/DEFB1/RND1/SOX8/C3/IRX5/RHEX/SPINK5/GATA3/CCL21	21	Ductal
GO:0048730	epidermis morphogenesis	6/615	32/18866	0.000514618	0.00795395	0.00609989	FGFR2/TGFB2/BCL2/KRT17/SHH/TP63	6	Ductal
GO:0051781	positive regulation of cell division	10/615	87/18866	0.000527392	0.00812492	0.00623102	FGFR2/TGFA/PDGFC/PDGFD/TGFB2/SVIL/IL1A/SHH/FGF2/IL1B	10	Ductal
GO:0002763	positive regulation of myeloid leukocyte differentiation	8/615	58/18866	0.000554734	0.00851848	0.00653284	CSF1/IL23A/NOTCH2/CA2/TNFSF11/TNF/CD74/PF4	8	Ductal
GO:0002703	regulation of leukocyte mediated immunity	17/615	211/18866	0.000574168	0.00878847	0.00673989	UNC13D/TLR3/IL4R/IL23A/PTAFR/CXCL6/ADORA2B/CLCF1/LGALS9/TNF/CD177/ITGAM/C3/C4BPA/IL1B/GATA3/SERPINB4	17	Ductal
GO:0032755	positive regulation of interleukin-6 production	10/615	88/18866	0.000577985	0.0088082	0.00675502	TLR3/INAVA/TLR1/ADORA2B/RAB7B/LGALS9/IL1A/TNF/CD74/IL1B	10	Ductal
GO:0048525	negative regulation of viral process	11/615	104/18866	0.000579169	0.0088082	0.00675502	APOBEC3C/SLPI/TNF/POU2F3/APCS/CRP/APOBEC3B/HMGA2/TRIM31/TRIM15/CCL8	11	Ductal
GO:0032722	positive regulation of chemokine production	7/615	45/18866	0.000584153	0.00885561	0.00679138	TLR3/ADORA2B/LGALS9/TNF/CD74/TRPV4/IL1B	7	Ductal
GO:0002065	columnar/cuboidal epithelial cell differentiation	12/615	121/18866	0.000595982	0.00900616	0.00690684	FGFR2/BMP2/CDX2/BMP4/KLF5/YAP1/SOX11/SPDEF/PTK6/AGR2/DLX3/TP63	12	Ductal
GO:0000187	activation of MAPK activity	14/615	156/18866	0.000598253	0.00901178	0.00691115	BMP2/TGFA/MUC20/DAB2IP/INAVA/WNT7B/ADORA2B/TNFSF11/TNF/CD74/FGF2/SAA1/ERN2/IL1B	14	Ductal
GO:0030278	regulation of ossification	17/615	212/18866	0.000605824	0.00909695	0.00697647	FGFR2/CSF1/BMP2/SMAD3/TGFB2/AREG/BCL2/BMP4/WNT7B/CCN1/BMPR1B/TFAP2A/TNF/SOX11/FZD9/DKK1/TP63	17	Ductal
GO:0030111	regulation of Wnt signaling pathway	25/615	375/18866	0.00061609	0.00922192	0.0070723	DCDC2/FGFR2/HNF1B/BMP2/BICC1/SMAD3/DAB2IP/GPRC5B/FOLR1/FERMT1/CDH3/TRABD2B/APCDD1/SHISA2/YAP1/NKD2/EGFR/SFRP5/LYPD6/GSC/FZD9/SHH/SCEL/IGFBP1/DKK1	25	Ductal
GO:0001658	branching involved in ureteric bud morphogenesis	8/615	59/18866	0.000623728	0.00929206	0.00712609	HNF1B/BMP2/BCL2/BMP4/TACSTD2/SOX8/SHH/FGF2	8	Ductal
GO:0044070	regulation of anion transport	11/615	105/18866	0.000628318	0.00929206	0.00712609	ADORA1/CFTR/ACSL5/PTAFR/CA2/GABRE/EDN1/TNFSF11/CES1/SLC38A3/IL1B	11	Ductal
GO:0045621	positive regulation of lymphocyte differentiation	11/615	105/18866	0.000628318	0.00929206	0.00712609	VNN1/IL4R/IL23A/VSIR/GAS6/LGALS9/IL1A/CD74/SHH/IL1B/GATA3	11	Ductal
GO:0016322	neuron remodeling	4/615	13/18866	0.000632125	0.00929206	0.00712609	CX3CL1/NTN4/RND1/C3	4	Ductal
GO:0033089	positive regulation of T cell differentiation in thymus	4/615	13/18866	0.000632125	0.00929206	0.00712609	VNN1/IL1A/SHH/IL1B	4	Ductal
GO:0043506	regulation of JUN kinase activity	10/615	89/18866	0.000632526	0.00929206	0.00712609	DAB2IP/WNT7B/EDN1/FGD2/TNFSF11/TNF/ERN2/DKK1/NRK/SERPINB3	10	Ductal
GO:1903900	regulation of viral life cycle	14/615	157/18866	0.000637643	0.00933831	0.00716157	CAV2/APOBEC3C/BCL2/SLPI/LGALS9/TRIM22/TNF/CD74/APCS/APOBEC3B/HMGA2/TRIM31/TRIM15/CCL8	14	Ductal
GO:0043507	positive regulation of JUN kinase activity	9/615	74/18866	0.000655621	0.00957206	0.00734083	DAB2IP/WNT7B/EDN1/FGD2/TNFSF11/TNF/ERN2/DKK1/NRK	9	Ductal
GO:0007219	Notch signaling pathway	16/615	195/18866	0.000677336	0.00985877	0.0075607	HNF1B/KRT19/ANXA4/BMP2/PRAG1/TSPAN15/TGFB2/NR1H4/NOTCH2/YAP1/EGFR/DTX4/ONECUT1/MESP2/TCIM/TP63	16	Ductal
GO:0007173	epidermal growth factor receptor signaling pathway	12/615	123/18866	0.000690669	0.00999154	0.00766252	ADORA1/TGFA/DAB2IP/AREG/RHBDF1/EGFR/GPRC5A/PTK6/PIGR/AGR2/FAM83A/SLC30A10	12	Ductal
GO:0042471	ear morphogenesis	12/615	123/18866	0.000690669	0.00999154	0.00766252	FGFR2/SLC44A4/EPHB2/ALDH1A3/KCNQ4/EDN1/GSC/TFAP2A/CELSR1/HMX3/HMX2/GATA3	12	Ductal
GO:0045927	positive regulation of growth	20/615	274/18866	0.000696735	0.0100487	0.00770633	CXCL16/ERBB2/FGFR2/CSF1/AGRN/SLC44A4/HYAL1/TGFB2/BCL2/YAP1/EGFR/SEMA7A/SFN/EDN1/KRT17/AGR2/RASAL1/FGF2/IGFBP1/S100A9	20	Ductal
GO:0001889	liver development	13/615	141/18866	0.000719892	0.0102229	0.00783998	ONECUT2/HNF1B/SMAD3/ALDH1A2/CCND1/CLDN1/BAAT/NOTCH2/EGFR/MET/ONECUT1/ITGA2/UGT1A1	13	Ductal
GO:0002888	positive regulation of myeloid leukocyte mediated immunity	6/615	34/18866	0.000722708	0.0102229	0.00783998	IL4R/PTAFR/ADORA2B/CD177/ITGAM/C3	6	Ductal
GO:0060795	cell fate commitment involved in formation of primary germ layer	6/615	34/18866	0.000722708	0.0102229	0.00783998	HNF1B/POU5F1/BMP4/EYA2/DKK1/TRIM15	6	Ductal
GO:0032675	regulation of interleukin-6 production	14/615	159/18866	0.000723046	0.0102229	0.00783998	CX3CL1/TLR3/INAVA/NR1H4/GAS6/TLR1/ADORA2B/RAB7B/LGALS9/IL1A/TNF/CD74/ORM1/IL1B	14	Ductal
GO:0038034	signal transduction in absence of ligand	9/615	75/18866	0.0007239	0.0102229	0.00783998	CX3CL1/BCL2/EYA2/IL1A/TNF/LCN2/CSF2/PF4/IL1B	9	Ductal
GO:0043627	response to estrogen	9/615	75/18866	0.0007239	0.0102229	0.00783998	KRT19/CITED4/IL4R/WNT7A/CCND1/CA2/SLC34A2/TNFRSF11B/GATA3	9	Ductal
GO:0097192	extrinsic apoptotic signaling pathway in absence of ligand	9/615	75/18866	0.0007239	0.0102229	0.00783998	CX3CL1/BCL2/EYA2/IL1A/TNF/LCN2/CSF2/PF4/IL1B	9	Ductal
GO:0006063	uronic acid metabolic process	5/615	23/18866	0.000748064	0.0104707	0.00802998	UGT2A3/UGT2B15/UGT2B17/UGT2B11/UGT1A1	5	Ductal
GO:0019585	glucuronate metabolic process	5/615	23/18866	0.000748064	0.0104707	0.00802998	UGT2A3/UGT2B15/UGT2B17/UGT2B11/UGT1A1	5	Ductal
GO:0072677	eosinophil migration	5/615	23/18866	0.000748064	0.0104707	0.00802998	CX3CL1/CCL2/CCL7/CCL8/CCL21	5	Ductal
GO:0042551	neuron maturation	7/615	47/18866	0.000765334	0.0106185	0.00814331	AGRN/CX3CL1/BCL2/NTN4/RND1/C3/IRX5	7	Ductal
GO:0043300	regulation of leukocyte degranulation	7/615	47/18866	0.000765334	0.0106185	0.00814331	UNC13D/IL4R/PTAFR/ADORA2B/LGALS9/CD177/ITGAM	7	Ductal
GO:0045933	positive regulation of muscle contraction	7/615	47/18866	0.000765334	0.0106185	0.00814331	EDN2/PTAFR/CCN2/EDN1/ITGA2/KCNQ1/OXTR	7	Ductal
GO:0045765	regulation of angiogenesis	26/615	403/18866	0.000785852	0.0108478	0.00831918	ERBB2/SEMA4A/ANXA3/CX3CL1/CTSH/DAB2IP/ADAMTS9/EPHA2/HYAL1/TLR3/TGFB2/C6/AQP1/IL1A/TNF/LRG1/CHI3L1/FGFBP1/HMGA2/FGF2/C3/PF4/NPPB/IL1B/CXCL10/SPINK5	26	Ductal
GO:0060249	anatomical structure homeostasis	29/615	469/18866	0.00078938	0.0108478	0.00831918	ADORA1/CSF1/TJP3/CX3CL1/CTSH/SLC1A1/INAVA/CDH3/BCL2/CLDN1/CA2/YAP1/PROM1/PIWIL4/EGFR/NXNL2/TNFRSF11B/CCN2/GJA1/TNFSF11/MUC6/SPP1/PIGR/MAPK15/ZG16B/TFF1/TFF2/PIP/MUC4	29	Ductal
GO:0060070	canonical Wnt signaling pathway	23/615	339/18866	0.000791339	0.0108478	0.00831918	SDC1/FGFR2/BMP2/BICC1/SMAD3/DAB2IP/GPRC5B/FOLR1/WNT7A/FERMT1/CDH3/WNT7B/YAP1/NKD2/EGFR/SFRP5/LYPD6/FZD9/SHH/SCEL/IGFBP1/DKK1/GATA3	23	Ductal
GO:0050727	regulation of inflammatory response	27/615	425/18866	0.000791947	0.0108478	0.00831918	ADORA1/SMAD3/CX3CL1/FNDC4/TLR3/GPRC5B/IL23A/NR1H4/ADORA2B/PIK3AP1/EGFR/SEMA7A/BIRC3/TNFSF11/TNF/ITGA2/APCS/OSMR/TRPV4/DUOXA1/SAA1/C3/S100A9/IL1B/CASP5/IL1RL1/GATA3	27	Ductal
GO:0032526	response to retinoic acid	11/615	108/18866	0.000797052	0.0108478	0.00831918	FGFR2/CTSH/HSD17B2/ALDH1A2/WNT7B/YAP1/AQP1/GJA1/GJB3/PTK6/DKK1	11	Ductal
GO:0003014	renal system process	12/615	125/18866	0.000797637	0.0108478	0.00831918	ADORA1/BCL2/BMP4/PCSK5/GAS6/AQP1/EDN1/HSD11B2/GJA1/KCNQ1/ADCY5/NPPB	12	Ductal
GO:0033077	T cell differentiation in thymus	9/615	76/18866	0.000797866	0.0108478	0.00831918	ERBB2/VNN1/BCL2/BMP4/IL1A/CD74/SHH/IL1B/GATA3	9	Ductal
GO:0045582	positive regulation of T cell differentiation	10/615	92/18866	0.000822207	0.0111468	0.00854848	VNN1/IL4R/IL23A/VSIR/LGALS9/IL1A/CD74/SHH/IL1B/GATA3	10	Ductal
GO:0033687	osteoblast proliferation	6/615	35/18866	0.000848493	0.0114704	0.00879665	FGFR2/BMP2/SMAD3/BCL2/CCN1/SOX8	6	Ductal
GO:0010935	regulation of macrophage cytokine production	4/615	14/18866	0.000862266	0.0115793	0.0088802	GPRC5B/TGFB2/SEMA7A/CD74	4	Ductal
GO:1901722	regulation of cell proliferation involved in kidney development	4/615	14/18866	0.000862266	0.0115793	0.0088802	PDGFD/BMP4/SERPINB7/GATA3	4	Ductal
GO:2001236	regulation of extrinsic apoptotic signaling pathway	14/615	162/18866	0.000869182	0.0115793	0.0088802	TNFSF10/CX3CL1/TNFRSF10A/BCL2/BMP4/YAP1/TRAF1/EYA2/BMPR1B/IL1A/TNF/CSF2/PF4/IL1B	14	Ductal
GO:0008206	bile acid metabolic process	7/615	48/18866	0.000871195	0.0115793	0.0088802	NR1H4/BAAT/ATP8B1/OSBPL3/FGF19/CES1/AKR1C4	7	Ductal
GO:0070169	positive regulation of biomineral tissue development	7/615	48/18866	0.000871195	0.0115793	0.0088802	BMP2/SMAD3/BMP4/CCN1/BMPR1B/TFAP2A/FZD9	7	Ductal
GO:0110151	positive regulation of biomineralization	7/615	48/18866	0.000871195	0.0115793	0.0088802	BMP2/SMAD3/BMP4/CCN1/BMPR1B/TFAP2A/FZD9	7	Ductal
GO:0061008	hepaticobiliary system development	13/615	144/18866	0.000877051	0.0116246	0.00891492	ONECUT2/HNF1B/SMAD3/ALDH1A2/CCND1/CLDN1/BAAT/NOTCH2/EGFR/MET/ONECUT1/ITGA2/UGT1A1	13	Ductal
GO:1905330	regulation of morphogenesis of an epithelium	15/615	181/18866	0.000889904	0.0117621	0.00902037	HNF1B/WNT7A/VANGL1/BMP4/TACSTD2/NTN4/CELSR1/GJA1/TNF/AJAP1/SOX8/SHH/DKK1/CXCL10/GATA3	15	Ductal
GO:0051702	interaction with symbiont	10/615	93/18866	0.000894954	0.011796	0.00904637	CAV2/CXCL6/AQP1/APOL1/POU2F3/APCS/CRP/HMGA2/PF4/CCL8	10	Ductal
GO:0017015	regulation of transforming growth factor beta receptor signaling pathway	12/615	127/18866	0.000918099	0.012001	0.00920362	ONECUT2/PMEPA1/IL17RD/CDKN2B/CAV2/SMAD3/FOLR1/FERMT1/VEPH1/ONECUT1/SOX11/LRG1	12	Ductal
GO:0030326	embryonic limb morphogenesis	12/615	127/18866	0.000918099	0.012001	0.00920362	FRAS1/WNT7A/ALDH1A2/TGFB2/BMP4/GRHL2/NOTCH2/TFAP2A/FREM2/SHH/DKK1/TP63	12	Ductal
GO:0035113	embryonic appendage morphogenesis	12/615	127/18866	0.000918099	0.012001	0.00920362	FRAS1/WNT7A/ALDH1A2/TGFB2/BMP4/GRHL2/NOTCH2/TFAP2A/FREM2/SHH/DKK1/TP63	12	Ductal
GO:0010632	regulation of epithelial cell migration	21/615	301/18866	0.000926233	0.0120741	0.00925966	DOCK5/SEMA4A/ANXA3/CTSH/DAB2IP/ADAMTS9/EPHA2/HYAL1/WNT7A/TGFB2/BMP4/TACSTD2/EPPK1/EDN1/MET/TNF/PTPRR/ITGA2/FGFBP1/FGF2/GATA3	21	Ductal
GO:0090100	positive regulation of transmembrane receptor protein serine/threonine kinase signaling pathway	11/615	110/18866	0.000929186	0.0120794	0.00926372	CDKN2B/BMP2/FERMT1/TGFB2/BMP4/NOTCH2/CCN1/LEFTY1/SOX11/LRG1/BMP3	11	Ductal
GO:0072089	stem cell proliferation	12/615	128/18866	0.000983791	0.0127543	0.00978132	FGFR2/CX3CL1/FERMT1/WNT7B/YAP1/GJA1/SOX11/HMGA2/FZD9/SHH/FGF2/OVOL1	12	Ductal
GO:0002673	regulation of acute inflammatory response	7/615	49/18866	0.000988269	0.0127715	0.00979447	ADORA1/TNFSF11/TNF/APCS/OSMR/C3/IL1B	7	Ductal
GO:0042554	superoxide anion generation	6/615	36/18866	0.000990497	0.0127715	0.00979447	NCF2/EGFR/EDN1/CRP/CD177/ITGAM	6	Ductal
GO:0046394	carboxylic acid biosynthetic process	24/615	367/18866	0.00102453	0.0131745	0.0101035	LIPH/ALDH1A3/HYAL1/ALDH1A2/NR1H4/EDN2/BAAT/FA2H/HOGA1/OSBPL3/FGF19/GGT6/EDN1/ACSS1/HAS3/CYP4F11/CD74/KYNU/CES1/GGTLC1/CYP2C9/IL1B/DHRS9/AKR1C4	24	Ductal
GO:1903844	regulation of cellular response to transforming growth factor beta stimulus	12/615	129/18866	0.00105335	0.013488	0.010344	ONECUT2/PMEPA1/IL17RD/CDKN2B/CAV2/SMAD3/FOLR1/FERMT1/VEPH1/ONECUT1/SOX11/LRG1	12	Ductal
GO:0007492	endoderm development	9/615	79/18866	0.00105744	0.013488	0.010344	HNF1B/SMAD3/POU5F1/LAMA3/BMP4/ONECUT1/LAMB3/HMGA2/DKK1	9	Ductal
GO:0099601	regulation of neurotransmitter receptor activity	9/615	79/18866	0.00105744	0.013488	0.010344	SHANK2/EPHB2/SHISA9/CCL2/LYPD6/LYPD6B/CACNG8/PPARGC1A/PSCA	9	Ductal
GO:0016053	organic acid biosynthetic process	24/615	368/18866	0.00106335	0.013527	0.0103739	LIPH/ALDH1A3/HYAL1/ALDH1A2/NR1H4/EDN2/BAAT/FA2H/HOGA1/OSBPL3/FGF19/GGT6/EDN1/ACSS1/HAS3/CYP4F11/CD74/KYNU/CES1/GGTLC1/CYP2C9/IL1B/DHRS9/AKR1C4	24	Ductal
GO:0001885	endothelial cell development	8/615	64/18866	0.00107992	0.0137011	0.0105074	TJP3/WNT7A/WNT7B/CLDN1/COL22A1/MET/TNF/IL1B	8	Ductal
GO:0003044	regulation of systemic arterial blood pressure mediated by a chemical signal	7/615	50/18866	0.00111737	0.0139392	0.01069	TPM1/PCSK5/EDN2/EDN1/HSD11B2/OXTR/CES1	7	Ductal
GO:0045104	intermediate filament cytoskeleton organization	7/615	50/18866	0.00111737	0.0139392	0.01069	KRT18/EVPL/EPPK1/KRT17/PKP1/SHH/KRT16	7	Ductal
GO:0003071	renal system process involved in regulation of systemic arterial blood pressure	5/615	25/18866	0.00111925	0.0139392	0.01069	ADORA1/PCSK5/GAS6/HSD11B2/GJA1	5	Ductal
GO:0043302	positive regulation of leukocyte degranulation	5/615	25/18866	0.00111925	0.0139392	0.01069	IL4R/PTAFR/ADORA2B/CD177/ITGAM	5	Ductal
GO:0060571	morphogenesis of an epithelial fold	5/615	25/18866	0.00111925	0.0139392	0.01069	FGFR2/BMP4/EGFR/SHH/TP63	5	Ductal
GO:0060575	intestinal epithelial cell differentiation	5/615	25/18866	0.00111925	0.0139392	0.01069	CDX2/KLF5/YAP1/SPDEF/PTK6	5	Ductal
GO:0061217	regulation of mesonephros development	5/615	25/18866	0.00111925	0.0139392	0.01069	HNF1B/BMP4/TACSTD2/SOX8/GATA3	5	Ductal
GO:0042742	defense response to bacterium	23/615	348/18866	0.00112396	0.0139612	0.0107069	ANXA3/RNASE7/EPHA2/TLR3/S100A14/IL23A/NR1H4/CXCL6/NOTCH2/DEFB1/SLPI/TNF/LCN2/WFDC2/GBP2/CRP/CCL20/PI3/CLEC4E/S100A9/DMBT1/PGLYRP4/SPINK5	23	Ductal
GO:0051608	histamine transport	4/615	15/18866	0.00114568	0.0141742	0.0108702	SLC22A3/EDN1/CSF2/SLC22A2	4	Ductal
GO:0006699	bile acid biosynthetic process	6/615	37/18866	0.00115007	0.0141742	0.0108702	NR1H4/BAAT/OSBPL3/FGF19/CES1/AKR1C4	6	Ductal
GO:0030212	hyaluronan metabolic process	6/615	37/18866	0.00115007	0.0141742	0.0108702	HYAL1/HAS3/ITIH5/ITIH2/FGF2/IL1B	6	Ductal
GO:0035821	modulation of process of other organism	11/615	113/18866	0.00116095	0.0142713	0.0109447	RNASE7/CAV2/SLPI/AQP1/POU2F3/APCS/CRP/HMGA2/KPNA7/S100A9/CCL8	11	Ductal
GO:0042063	gliogenesis	21/615	307/18866	0.00118699	0.0145537	0.0111612	ERBB2/CSF1/BMP2/CX3CL1/GPR37L1/DAB2IP/ADGRG6/TGFB2/AREG/CCL2/APCDD1/FA2H/EGFR/SH3TC2/CLCF1/TNF/SOX11/SOX8/SHH/S100A9/IL1B	21	Ductal
GO:0006940	regulation of smooth muscle contraction	8/615	65/18866	0.00119699	0.0146385	0.0112263	ADORA1/DOCK5/EDN2/PTAFR/ADORA2B/EDN1/ITGA2/OXTR	8	Ductal
GO:0071772	response to BMP	14/615	168/18866	0.00123694	0.0150317	0.0115279	BMP2/SMAD3/FSTL3/RGMA/TGFB2/BMP4/NOTCH2/CCN1/SFRP5/BMPR1B/LEFTY1/SOX11/DKK1/GATA3	14	Ductal
GO:0071773	cellular response to BMP stimulus	14/615	168/18866	0.00123694	0.0150317	0.0115279	BMP2/SMAD3/FSTL3/RGMA/TGFB2/BMP4/NOTCH2/CCN1/SFRP5/BMPR1B/LEFTY1/SOX11/DKK1/GATA3	14	Ductal
GO:0008217	regulation of blood pressure	15/615	187/18866	0.00123865	0.0150317	0.0115279	ADORA1/TPM1/SMAD3/GPR37L1/NPY1R/PCSK5/GAS6/EDN2/PTAFR/EDN1/HSD11B2/GJA1/OXTR/CES1/NPPB	15	Ductal
GO:0045103	intermediate filament-based process	7/615	51/18866	0.00125933	0.0152437	0.0116904	KRT18/EVPL/EPPK1/KRT17/PKP1/SHH/KRT16	7	Ductal
GO:0045580	regulation of T cell differentiation	13/615	150/18866	0.00127851	0.0153973	0.0118082	ERBB2/VNN1/IL4R/IL23A/BMP4/VSIR/LGALS9/IL1A/CD74/SHH/IL1B/SPINK5/GATA3	13	Ductal
GO:1905039	carboxylic acid transmembrane transport	13/615	150/18866	0.00127851	0.0153973	0.0118082	SLC6A20/SLC38A1/SLC3A1/SLC1A1/FOLR1/ACSL5/LRRC8E/SLC16A7/SLC38A3/SLC22A2/SLC6A14/SLC47A1/SLC23A1	13	Ductal
GO:0032689	negative regulation of interferon-gamma production	6/615	38/18866	0.00132861	0.0159601	0.0122399	NR1H4/VSIR/GAS6/LGALS9/IL1RL1/GATA3	6	Ductal
GO:1903825	organic acid transmembrane transport	13/615	151/18866	0.00135837	0.0162764	0.0124824	SLC6A20/SLC38A1/SLC3A1/SLC1A1/FOLR1/ACSL5/LRRC8E/SLC16A7/SLC38A3/SLC22A2/SLC6A14/SLC47A1/SLC23A1	13	Ductal
GO:0032635	interleukin-6 production	14/615	170/18866	0.00138532	0.0165576	0.012698	CX3CL1/TLR3/INAVA/NR1H4/GAS6/TLR1/ADORA2B/RAB7B/LGALS9/IL1A/TNF/CD74/ORM1/IL1B	14	Ductal
GO:0009612	response to mechanical stimulus	16/615	209/18866	0.00141359	0.0167857	0.012873	PIEZO1/TNFRSF10A/TLR3/MMP7/EGFR/ANKRD1/AQP1/EDN1/GJA1/ITGA2/CHI3L1/TRPV4/SCEL/IL1B/CASP5/CXCL10	16	Ductal
GO:0003179	heart valve morphogenesis	7/615	52/18866	0.00141503	0.0167857	0.012873	BMP2/ADAMTS9/TGFB2/BMP4/NOTCH2/CCN1/GATA3	7	Ductal
GO:0071622	regulation of granulocyte chemotaxis	7/615	52/18866	0.00141503	0.0167857	0.012873	CSF1/S100A14/IL23A/EDN1/CD74/TRPV4/CCL21	7	Ductal
GO:0051091	positive regulation of DNA-binding transcription factor activity	19/615	270/18866	0.00144084	0.0170493	0.0130752	ANXA3/SMAD3/CX3CL1/TLR3/TRAF1/RAB7B/EDN1/LGALS9/ADGRF1/TNFSF11/TRIM22/TNF/SHH/PPARGC1A/TRIM31/S100A9/NDP/IL1B/TRIM15	19	Ductal
GO:0003002	regionalization	23/615	355/18866	0.00146012	0.0171207	0.0131299	FGFR2/HNF1B/BMP2/SMAD3/CDX2/WNT7A/ALDH1A2/BMP4/PCSK5/WNT7B/NOTCH2/BMPR1B/LMX1B/EDN1/GSC/CELSR1/MESP2/IRX3/ITGAM/SHH/C3/DKK1/TP63	23	Ductal
GO:0045123	cellular extravasation	8/615	67/18866	0.00146141	0.0171207	0.0131299	CX3CL1/VCAM1/PDGFD/CCL2/PTAFR/TNF/CD177/CCL21	8	Ductal
GO:0045670	regulation of osteoclast differentiation	8/615	67/18866	0.00146141	0.0171207	0.0131299	CSF1/FSTL3/TLR3/IL23A/NOTCH2/CA2/TNFSF11/TNF	8	Ductal
GO:0030307	positive regulation of cell growth	14/615	171/18866	0.00146491	0.0171207	0.0131299	CXCL16/ERBB2/SLC44A4/HYAL1/TGFB2/BCL2/EGFR/SEMA7A/SFN/EDN1/KRT17/RASAL1/IGFBP1/S100A9	14	Ductal
GO:0030856	regulation of epithelial cell differentiation	14/615	171/18866	0.00146491	0.0171207	0.0131299	BMP4/CCND1/GRHL2/YAP1/PROM1/SFN/SULT2B1/TNF/AJAP1/FGF2/CDSN/IL1B/TP63/GATA3	14	Ductal
GO:0002573	myeloid leukocyte differentiation	16/615	210/18866	0.00148531	0.0171691	0.013167	CSF1/FSTL3/EPHA2/TLR3/IL23A/BMP4/NOTCH2/CA2/TNFSF11/TNF/CD74/APCS/CSF2/UBD/PF4/GATA3	16	Ductal
GO:0001977	renal system process involved in regulation of blood volume	4/615	16/18866	0.00148847	0.0171691	0.013167	ADORA1/GAS6/HSD11B2/GJA1	4	Ductal
GO:0007567	parturition	4/615	16/18866	0.00148847	0.0171691	0.013167	PTAFR/EDN1/OXTR/NRK	4	Ductal
GO:0048820	hair follicle maturation	4/615	16/18866	0.00148847	0.0171691	0.013167	FERMT1/TGFB2/CDH3/SPINK5	4	Ductal
GO:0060572	morphogenesis of an epithelial bud	4/615	16/18866	0.00148847	0.0171691	0.013167	FGFR2/BMP4/SHH/TP63	4	Ductal
GO:0098657	import into cell	17/615	230/18866	0.00149076	0.0171691	0.013167	SLC6A20/TRPV6/KCNK5/SLC38A1/KCNJ15/SLC1A1/FOLR1/ACSL5/SLC22A3/SLC15A1/KCNJ16/CACNG8/MAPK15/TRPV4/SLC22A2/SLC6A14/SLC47A1	17	Ductal
GO:0048708	astrocyte differentiation	9/615	83/18866	0.00150568	0.0172989	0.0132665	BMP2/GPR37L1/EGFR/CLCF1/TNF/SOX8/SHH/S100A9/IL1B	9	Ductal
GO:0051271	negative regulation of cellular component movement	25/615	400/18866	0.00152822	0.0175155	0.0134326	ADORA1/SEMA4A/TPM1/CX3CL1/DAB2IP/ADAMTS9/PKHD1/BCL2/CCL2/TACSTD2/SEMA3B/EPPK1/SEMA7A/GJA1/TNF/PTPRR/CD74/MAPK15/SHH/PADI2/FGF2/PPARGC1A/KRT16/GATA3/CCL21	25	Ductal
GO:0014902	myotube differentiation	11/615	117/18866	0.00154205	0.0176314	0.0135215	CAV2/BARX2/IL4R/BCL2/MYOF/KLF5/SHH/SCGB3A1/CEACAM5/CXCL10/CXCL9	11	Ductal
GO:0006022	aminoglycan metabolic process	14/615	172/18866	0.00154828	0.0176601	0.0135435	SDC1/AGRN/HS3ST1/HYAL1/CHST3/HAS3/CHI3L2/ITIH5/ITIH2/GALNT5/CHI3L1/FGF2/PGLYRP4/IL1B	14	Ductal
GO:0001649	osteoblast differentiation	17/615	231/18866	0.00156189	0.01773	0.0135972	FGFR2/BMP2/SMAD3/EPHA2/AREG/BMP4/WNT7B/CCN1/SEMA7A/BMPR1B/TNF/SOX11/SPP1/SOX8/SHH/TP63/BMP3	17	Ductal
GO:0043903	regulation of symbiotic process	17/615	231/18866	0.00156189	0.01773	0.0135972	CAV2/APOBEC3C/BCL2/CXCL6/SLPI/LGALS9/TRIM22/TNF/CD74/POU2F3/APCS/CRP/APOBEC3B/HMGA2/TRIM31/TRIM15/CCL8	17	Ductal
GO:1904888	cranial skeletal system development	8/615	68/18866	0.00160993	0.0181219	0.0138977	FGFR2/SMAD3/TGFB2/BMP4/GRHL2/TFAP2A/IRX5/TP63	8	Ductal
GO:0010714	positive regulation of collagen metabolic process	5/615	27/18866	0.00161168	0.0181219	0.0138977	BMP4/VSIR/CCN2/ITGA2/SERPINB7	5	Ductal
GO:0018195	peptidyl-arginine modification	5/615	27/18866	0.00161168	0.0181219	0.0138977	NR1H4/PADI1/PADI2/ART5/PADI3	5	Ductal
GO:1901623	regulation of lymphocyte chemotaxis	5/615	27/18866	0.00161168	0.0181219	0.0138977	CCL2/PADI2/CCL7/CXCL10/CCL21	5	Ductal
GO:0042116	macrophage activation	10/615	101/18866	0.00168839	0.0188949	0.0144905	CX3CL1/TLR3/IL4R/EDN2/TLR1/TNF/CD74/ITGAM/CSF2/IL1RL1	10	Ductal
GO:0045639	positive regulation of myeloid cell differentiation	10/615	101/18866	0.00168839	0.0188949	0.0144905	CSF1/IL23A/NOTCH2/CA2/RAB7B/TNFSF11/TNF/CD74/PF4/RHEX	10	Ductal
GO:0051146	striated muscle cell differentiation	20/615	295/18866	0.00170921	0.0190828	0.0146346	SDC1/KRT8/KRT19/BMP2/CAV2/TPM1/BARX2/IL4R/BCL2/BMP4/MYOF/KLF5/ANKRD1/EDN1/SHH/SCGB3A1/DKK1/CEACAM5/CXCL10/CXCL9	20	Ductal
GO:0030509	BMP signaling pathway	13/615	155/18866	0.00172045	0.0191632	0.0146963	BMP2/SMAD3/FSTL3/RGMA/TGFB2/BMP4/NOTCH2/CCN1/SFRP5/BMPR1B/LEFTY1/SOX11/DKK1	13	Ductal
GO:0001990	regulation of systemic arterial blood pressure by hormone	6/615	40/18866	0.00174837	0.0193832	0.014865	PCSK5/EDN2/EDN1/HSD11B2/OXTR/CES1	6	Ductal
GO:0034142	toll-like receptor 4 signaling pathway	6/615	40/18866	0.00174837	0.0193832	0.014865	DAB2IP/S100A14/NR1H4/PIK3AP1/RAB7B/ITGAM	6	Ductal
GO:0051153	regulation of striated muscle cell differentiation	11/615	119/18866	0.00176784	0.0195534	0.0149955	BMP2/IL4R/BCL2/BMP4/EDN1/SHH/SCGB3A1/DKK1/CEACAM5/CXCL10/CXCL9	11	Ductal
GO:0006970	response to osmotic stress	9/615	85/18866	0.00178099	0.019653	0.015072	TLR3/LRRC8E/HNMT/CLDN1/EGFR/AQP1/TNF/ITGA2/TRPV4	9	Ductal
GO:0048592	eye morphogenesis	13/615	156/18866	0.00182247	0.020064	0.0153871	EPHB2/ALDH1A3/EPHA2/BCL2/BMP4/NOTCH2/PROM1/TFAP2A/CABP4/SOX11/NR2E3/SOX8/IRX5	13	Ductal
GO:1903039	positive regulation of leukocyte cell-cell adhesion	17/615	235/18866	0.00187569	0.0205546	0.0157633	VNN1/VTCN1/VCAM1/IL4R/IL23A/CCL2/VSIR/PTAFR/LGALS9/TNFSF11/IL1A/TNF/CD74/SHH/IL1B/GATA3/CCL21	17	Ductal
GO:1904018	positive regulation of vasculature development	17/615	235/18866	0.00187569	0.0205546	0.0157633	ANXA3/CX3CL1/CTSH/HYAL1/TLR3/PDGFD/C6/AQP1/IL1A/LRG1/CHI3L1/FGFBP1/HMGA2/FGF2/C3/SERPINB7/IL1B	17	Ductal
GO:0043281	regulation of cysteine-type endopeptidase activity involved in apoptotic process	16/615	215/18866	0.00189152	0.0206416	0.0158301	SMAD3/TNFSF10/CTSH/TNFRSF10A/CASP10/GAS6/CCN1/AQP1/BIRC3/CCN2/SFN/LGALS9/TNF/SLC22A2/S100A9/TP63	16	Ductal
GO:0031649	heat generation	4/615	17/18866	0.00189668	0.0206416	0.0158301	TNFSF11/IL1A/TNF/IL1B	4	Ductal
GO:1905331	negative regulation of morphogenesis of an epithelium	4/615	17/18866	0.00189668	0.0206416	0.0158301	BMP4/TACSTD2/TNF/GATA3	4	Ductal
GO:0006972	hyperosmotic response	5/615	28/18866	0.00191009	0.0206456	0.0158331	TLR3/HNMT/CLDN1/AQP1/TRPV4	5	Ductal
GO:0010460	positive regulation of heart rate	5/615	28/18866	0.00191009	0.0206456	0.0158331	TPM1/SLC1A1/EDN2/EDN1/KCNQ1	5	Ductal
GO:0033598	mammary gland epithelial cell proliferation	5/615	28/18866	0.00191009	0.0206456	0.0158331	EPHA2/AREG/CCND1/TNFSF11/GATA3	5	Ductal
GO:0098739	import across plasma membrane	13/615	157/18866	0.00192943	0.0207044	0.0158783	SLC6A20/TRPV6/KCNK5/KCNJ15/SLC1A1/FOLR1/ACSL5/SLC15A1/KCNJ16/TRPV4/SLC22A2/SLC6A14/SLC47A1	13	Ductal
GO:0070664	negative regulation of leukocyte proliferation	9/615	86/18866	0.001933	0.0207044	0.0158783	ERBB2/VTCN1/BMP4/VSIR/LGALS9/SOX11/CRP/SHH/CCL8	9	Ductal
GO:0097756	negative regulation of blood vessel diameter	9/615	86/18866	0.001933	0.0207044	0.0158783	ADORA1/DOCK5/EDN2/PTAFR/EGFR/EDN1/GJA1/OXTR/CRP	9	Ductal
GO:1903901	negative regulation of viral life cycle	9/615	86/18866	0.001933	0.0207044	0.0158783	APOBEC3C/SLPI/TNF/APCS/APOBEC3B/HMGA2/TRIM31/TRIM15/CCL8	9	Ductal
GO:0031349	positive regulation of defense response	24/615	385/18866	0.00194639	0.020801	0.0159523	CX3CL1/MUC20/TLR3/GPRC5B/IL23A/MUC15/ADORA2B/EGFR/GJA1/TNFSF11/TNF/ITGA2/MUC6/OSMR/TRPV4/C3/CLEC4E/S100A9/MUC5B/MUC16/IL1B/MUC4/TRIM15/IL1RL1	24	Ductal
GO:0042472	inner ear morphogenesis	10/615	103/18866	0.00195681	0.0208185	0.0159658	FGFR2/SLC44A4/EPHB2/ALDH1A3/KCNQ4/TFAP2A/CELSR1/HMX3/HMX2/GATA3	10	Ductal
GO:1901890	positive regulation of cell junction assembly	10/615	103/18866	0.00195681	0.0208185	0.0159658	SEMA4A/AGRN/SMAD3/EPHB2/EPHA2/WNT7A/CLDN1/FLRT2/OXTR/SLITRK5	10	Ductal
GO:0032612	interleukin-1 production	11/615	121/18866	0.0020199	0.0214416	0.0164436	SMAD3/CX3CL1/INAVA/NR1H4/GAS6/LGALS9/TNF/SAA1/ORM1/IL1B/ORM2	11	Ductal
GO:0010721	negative regulation of cell development	22/615	343/18866	0.00207763	0.0219132	0.0168053	SEMA4A/PRAG1/CX3CL1/GPR37L1/EPHB2/RGMA/WNT7A/BCL2/TACSTD2/SEMA3B/NGEF/SEMA7A/IRX3/TNF/SOX11/SPP1/SOX8/SHH/TRPV4/TTPA/DKK1/IL1B	22	Ductal
GO:0010810	regulation of cell-substrate adhesion	16/615	217/18866	0.00207817	0.0219132	0.0168053	ONECUT2/DOCK5/CSF1/UNC13D/SMAD3/CX3CL1/FERMT1/FLNA/BCL2/TACSTD2/CCN1/CEACAM6/ONECUT1/AJAP1/AGR2/CCL21	16	Ductal
GO:0050792	regulation of viral process	16/615	217/18866	0.00207817	0.0219132	0.0168053	CAV2/APOBEC3C/BCL2/SLPI/LGALS9/TRIM22/TNF/CD74/POU2F3/APCS/CRP/APOBEC3B/HMGA2/TRIM31/TRIM15/CCL8	16	Ductal
GO:0051607	defense response to virus	18/615	258/18866	0.0020873	0.0219606	0.0168416	UNC13D/APOBEC3C/SLFN13/TLR3/IL23A/FLNA/BCL2/IFIT2/BIRC3/GBP3/TRIM22/APOBEC3B/DMBT1/IFI44L/IL1B/TRIM15/CXCL10/CXCL9	18	Ductal
GO:0002367	cytokine production involved in immune response	10/615	104/18866	0.00210337	0.022032	0.0168964	TLR3/GPRC5B/INAVA/TGFB2/GAS6/SEMA7A/TNF/CD74/IL1B/GATA3	10	Ductal
GO:0032649	regulation of interferon-gamma production	10/615	104/18866	0.00210337	0.022032	0.0168964	TLR3/IL23A/NR1H4/VSIR/GAS6/LGALS9/TNF/IL1B/IL1RL1/GATA3	10	Ductal
GO:0007389	pattern specification process	27/615	455/18866	0.00212786	0.0220974	0.0169465	FGFR2/HNF1B/BMP2/BICC1/SMAD3/CDX2/FOLR1/WNT7A/ALDH1A2/BMP4/PCSK5/WNT7B/NOTCH2/BMPR1B/LMX1B/EDN1/GSC/CELSR1/MESP2/IRX3/LEFTY1/ITGAM/SHH/C3/DKK1/DNAH11/TP63	27	Ductal
GO:0033627	cell adhesion mediated by integrin	8/615	71/18866	0.00212824	0.0220974	0.0169465	PIEZO1/EPHA2/FERMT1/TGFB2/ITGB4/ITGB6/ITGA2/CCL21	8	Ductal
GO:0035690	cellular response to drug	8/615	71/18866	0.00212824	0.0220974	0.0169465	TLR3/GAS6/EGFR/ANKRD1/EDN1/KCNQ1/HMGA2/IL1B	8	Ductal
GO:0061180	mammary gland epithelium development	8/615	71/18866	0.00212824	0.0220974	0.0169465	FGFR2/CSF1/EPHA2/AREG/WNT7B/CCND1/TNFSF11/GATA3	8	Ductal
GO:0006690	icosanoid metabolic process	11/615	122/18866	0.00215646	0.0222928	0.0170964	EDN2/GGT6/EDN1/CYP4F11/CD74/CYP2C18/GGTLC1/CYP2C9/IL1B/CYP2B6/AKR1C4	11	Ductal
GO:0010811	positive regulation of cell-substrate adhesion	11/615	122/18866	0.00215646	0.0222928	0.0170964	DOCK5/CSF1/UNC13D/SMAD3/CX3CL1/FERMT1/FLNA/CCN1/CEACAM6/AGR2/CCL21	11	Ductal
GO:0001755	neural crest cell migration	7/615	56/18866	0.00219326	0.022624	0.0173504	SEMA4A/FOLR1/BMP4/SEMA3B/SEMA7A/SOX8/SHH	7	Ductal
GO:0008209	androgen metabolic process	5/615	29/18866	0.00224697	0.0230776	0.0176983	SPP1/SHH/PPARGC1A/DHRS9/AKR1C4	5	Ductal
GO:0071624	positive regulation of granulocyte chemotaxis	5/615	29/18866	0.00224697	0.0230776	0.0176983	S100A14/IL23A/EDN1/CD74/CCL21	5	Ductal
GO:0048246	macrophage chemotaxis	6/615	42/18866	0.00226168	0.0231786	0.0177757	CSF1/CX3CL1/CCL2/EDN2/TRPV4/SAA1	6	Ductal
GO:0002761	regulation of myeloid leukocyte differentiation	11/615	123/18866	0.00230042	0.0235248	0.0180412	CSF1/FSTL3/TLR3/IL23A/NOTCH2/CA2/TNFSF11/TNF/CD74/APCS/PF4	11	Ductal
GO:0070663	regulation of leukocyte proliferation	17/615	240/18866	0.00234086	0.0238868	0.0183189	ERBB2/CSF1/VTCN1/VCAM1/IL23A/BCL2/BMP4/VSIR/CLCF1/LGALS9/IL1A/CD74/SOX11/CRP/SHH/IL1B/CCL8	17	Ductal
GO:2001233	regulation of apoptotic signaling pathway	25/615	413/18866	0.00235163	0.0239396	0.0183593	VNN1/SMAD3/TNFSF10/CX3CL1/CTSH/TNFRSF10A/DAB2IP/BIK/BCL2/BMP4/YAP1/TRAF1/EYA2/BMPR1B/SFN/LGALS9/IL1A/TNF/CD74/FZD9/CSF2/PF4/S100A9/IL1B/TP63	25	Ductal
GO:0001710	mesodermal cell fate commitment	4/615	18/18866	0.0023763	0.0239396	0.0183593	BMP4/EYA2/DKK1/TRIM15	4	Ductal
GO:0048557	embryonic digestive tract morphogenesis	4/615	18/18866	0.0023763	0.0239396	0.0183593	FGFR2/HNF1B/SOX11/SHH	4	Ductal
GO:0071605	monocyte chemotactic protein-1 production	4/615	18/18866	0.0023763	0.0239396	0.0183593	NR1H4/LGALS9/TRPV4/IL1B	4	Ductal
GO:0071637	regulation of monocyte chemotactic protein-1 production	4/615	18/18866	0.0023763	0.0239396	0.0183593	NR1H4/LGALS9/TRPV4/IL1B	4	Ductal
GO:0072079	nephron tubule formation	4/615	18/18866	0.0023763	0.0239396	0.0183593	HNF1B/IRX3/SOX8/GATA3	4	Ductal
GO:0006721	terpenoid metabolic process	11/615	124/18866	0.00245207	0.0246506	0.0189046	SDC1/AGRN/ALDH1A3/ALDH1A2/EGFR/CYP2C18/AKR1B10/CYP2C9/DHRS9/AKR1C4/UGT1A1	11	Ductal
GO:0071496	cellular response to external stimulus	21/615	326/18866	0.0024661	0.0247392	0.0189725	PIEZO1/CDKN2B/NUAK2/TNFRSF10A/VCAM1/TLR3/FOLR1/BCL2/NR1H4/MMP7/GAS6/ADORA2B/EGFR/ANKRD1/AQP1/GJA1/LCN2/ITGA2/SLC38A3/IL1B/CASP5	21	Ductal
GO:0045619	regulation of lymphocyte differentiation	14/615	181/18866	0.00249241	0.0249504	0.0191345	ERBB2/VNN1/IL4R/IL23A/BMP4/VSIR/GAS6/LGALS9/IL1A/CD74/SHH/IL1B/SPINK5/GATA3	14	Ductal
GO:0032944	regulation of mononuclear cell proliferation	16/615	221/18866	0.00249781	0.0249518	0.0191356	ERBB2/CSF1/VTCN1/VCAM1/IL23A/BCL2/BMP4/VSIR/CLCF1/LGALS9/IL1A/CD74/SOX11/CRP/SHH/IL1B	16	Ductal
GO:0051966	regulation of synaptic transmission, glutamatergic	8/615	73/18866	0.00254093	0.0253292	0.019425	ADORA1/SHANK2/CCL2/EGFR/TNF/OXTR/CACNG8/DKK1	8	Ductal
GO:0015804	neutral amino acid transport	6/615	43/18866	0.00255728	0.0254388	0.019509	SLC6A20/SLC38A1/SLC3A1/SLC1A1/SLC38A3/SLC6A14	6	Ductal
GO:0050730	regulation of peptidyl-tyrosine phosphorylation	18/615	263/18866	0.00256982	0.0255101	0.0195637	ADORA1/FGFR3/TGFA/FLT3/PDGFC/GPRC5B/IL23A/PDGFD/AREG/GAS6/EGFR/CLCF1/TNF/CD74/GPRC5A/PTK6/CSF2/DOK7	18	Ductal
GO:0048593	camera-type eye morphogenesis	11/615	125/18866	0.00261171	0.0258718	0.0198411	EPHB2/ALDH1A3/EPHA2/BMP4/NOTCH2/PROM1/TFAP2A/CABP4/SOX11/SOX8/IRX5	11	Ductal
GO:0061082	myeloid leukocyte cytokine production	5/615	30/18866	0.00262509	0.0258961	0.0198598	GPRC5B/TGFB2/GAS6/SEMA7A/CD74	5	Ductal
GO:0071711	basement membrane organization	5/615	30/18866	0.00262509	0.0258961	0.0198598	CAV2/FERMT1/NTN4/FLRT2/LAMB3	5	Ductal
GO:0042058	regulation of epidermal growth factor receptor signaling pathway	9/615	90/18866	0.00264766	0.0260646	0.019989	ADORA1/TGFA/DAB2IP/AREG/RHBDF1/EGFR/GPRC5A/PTK6/AGR2	9	Ductal
GO:0031214	biomineral tissue development	13/615	163/18866	0.00268542	0.026308	0.0201757	FGFR2/BMP2/FGFR3/SMAD3/BMP4/GAS6/CCN1/BMPR1B/TFAP2A/WDR72/SPP1/FZD9/ODAM	13	Ductal
GO:0110148	biomineralization	13/615	163/18866	0.00268542	0.026308	0.0201757	FGFR2/BMP2/FGFR3/SMAD3/BMP4/GAS6/CCN1/BMPR1B/TFAP2A/WDR72/SPP1/FZD9/ODAM	13	Ductal
GO:1903793	positive regulation of anion transport	7/615	58/18866	0.00268902	0.026308	0.0201757	CFTR/ACSL5/PTAFR/EDN1/TNFSF11/SLC38A3/IL1B	7	Ductal
GO:0007229	integrin-mediated signaling pathway	10/615	108/18866	0.00278044	0.0271465	0.0208187	LAMA3/FERMT1/ITGB4/FLNA/ITGB6/SEMA7A/CCN2/ITGA2/CD177/ITGAM	10	Ductal
GO:0033273	response to vitamin	9/615	91/18866	0.00285546	0.0277647	0.0212928	FOLR1/ALDH1A2/CCND1/GAS6/EGFR/ITGA2/KYNU/SPP1/CXCL10	9	Ductal
GO:0045921	positive regulation of exocytosis	9/615	91/18866	0.00285546	0.0277647	0.0212928	SDC1/UNC13D/CFTR/IL4R/PTAFR/ADORA2B/CD177/RAB27B/ITGAM	9	Ductal
GO:0045684	positive regulation of epidermis development	6/615	44/18866	0.00288095	0.0278359	0.0213474	TGFB2/BMP4/SFN/SULT2B1/TNF/KRT17	6	Ductal
GO:0085029	extracellular matrix assembly	6/615	44/18866	0.00288095	0.0278359	0.0213474	THSD4/SMAD3/GAS6/NTN4/LAMB3/HAS3	6	Ductal
GO:0097028	dendritic cell differentiation	6/615	44/18866	0.00288095	0.0278359	0.0213474	FLT3/GAS6/NOTCH2/LGALS9/CSF2/UBD	6	Ductal
GO:0040013	negative regulation of locomotion	24/615	397/18866	0.00289482	0.0278359	0.0213474	ADORA1/SEMA4A/TPM1/CX3CL1/DAB2IP/ADAMTS9/BCL2/CCL2/TACSTD2/SEMA3B/EPPK1/SEMA7A/GJA1/TNF/PTPRR/CD74/MAPK15/SHH/PADI2/FGF2/PPARGC1A/KRT16/GATA3/CCL21	24	Ductal
GO:0038061	NIK/NF-kappaB signaling	14/615	184/18866	0.00289672	0.0278359	0.0213474	LITAF/TNFRSF10A/TLR3/IL23A/TRIP6/EGFR/BIRC3/EDN1/LGALS9/TNF/CHI3L1/TCIM/EDAR/IL1B	14	Ductal
GO:0002922	positive regulation of humoral immune response	4/615	19/18866	0.00293319	0.0278359	0.0213474	C6/TNF/C3/IL1B	4	Ductal
GO:0015802	basic amino acid transport	4/615	19/18866	0.00293319	0.0278359	0.0213474	SLC3A1/SLC38A3/SLC22A2/SLC47A1	4	Ductal
GO:0032930	positive regulation of superoxide anion generation	4/615	19/18866	0.00293319	0.0278359	0.0213474	EGFR/CRP/CD177/ITGAM	4	Ductal
GO:0035988	chondrocyte proliferation	4/615	19/18866	0.00293319	0.0278359	0.0213474	FGFR3/BMPR1B/CCN2/HMGA2	4	Ductal
GO:0045780	positive regulation of bone resorption	4/615	19/18866	0.00293319	0.0278359	0.0213474	CA2/EGFR/TNFSF11/SPP1	4	Ductal
GO:0046852	positive regulation of bone remodeling	4/615	19/18866	0.00293319	0.0278359	0.0213474	CA2/EGFR/TNFSF11/SPP1	4	Ductal
GO:0150146	cell junction disassembly	4/615	19/18866	0.00293319	0.0278359	0.0213474	CX3CL1/ITGAM/C3/DKK1	4	Ductal
GO:1905477	positive regulation of protein localization to membrane	11/615	127/18866	0.00295617	0.0279893	0.021465	ERBB2/EPHB2/EPHA2/BCL2/NKD2/EGFR/SFN/TNF/AGR2/ITGAM/TP63	11	Ductal
GO:0019731	antibacterial humoral response	7/615	59/18866	0.00296704	0.0279893	0.021465	RNASE7/DEFB1/SLPI/WFDC2/PI3/DMBT1/SPINK5	7	Ductal
GO:0046456	icosanoid biosynthetic process	7/615	59/18866	0.00296704	0.0279893	0.021465	EDN2/GGT6/EDN1/CD74/GGTLC1/CYP2C9/IL1B	7	Ductal
GO:0031100	animal organ regeneration	8/615	75/18866	0.0030137	0.028373	0.0217593	ANXA3/FLT3/CCND1/CLDN1/GAS6/BAAT/EGFR/UGT1A1	8	Ductal
GO:0050867	positive regulation of cell activation	25/615	421/18866	0.00302638	0.028436	0.0218076	VNN1/VTCN1/VCAM1/IL4R/IL23A/BCL2/CCL2/VSIR/GAS6/PTAFR/ADORA2B/CCN2/CLCF1/LGALS9/TNFSF11/IL1A/CD74/CD177/ITGAM/SHH/IL1B/HAVCR1/IL1RL1/GATA3/CCL21	25	Ductal
GO:0002675	positive regulation of acute inflammatory response	5/615	31/18866	0.00304725	0.0285191	0.0218713	TNFSF11/TNF/OSMR/C3/IL1B	5	Ductal
GO:0045987	positive regulation of smooth muscle contraction	5/615	31/18866	0.00304725	0.0285191	0.0218713	EDN2/PTAFR/EDN1/ITGA2/OXTR	5	Ductal
GO:0003333	amino acid transmembrane transport	9/615	92/18866	0.00307593	0.0287309	0.0220338	SLC6A20/SLC38A1/SLC3A1/SLC1A1/LRRC8E/SLC38A3/SLC22A2/SLC6A14/SLC47A1	9	Ductal
GO:0015850	organic hydroxy compound transport	18/615	268/18866	0.00314231	0.0292933	0.022465	CFTR/ABCC3/SYT12/SLC16A7/SLC22A3/NR1H4/ATP8B1/AQP1/OSBPL3/SYT8/SPP1/OXTR/C1QTNF1/CES1/MAPK15/SHH/SLC22A2/AKR1C4	18	Ductal
GO:0019229	regulation of vasoconstriction	7/615	60/18866	0.00326653	0.0303321	0.0232617	DOCK5/EDN2/PTAFR/EGFR/EDN1/GJA1/OXTR	7	Ductal
GO:0032732	positive regulation of interleukin-1 production	7/615	60/18866	0.00326653	0.0303321	0.0232617	SMAD3/INAVA/LGALS9/TNF/SAA1/ORM1/ORM2	7	Ductal
GO:0072091	regulation of stem cell proliferation	8/615	76/18866	0.00327438	0.0303456	0.0232721	CX3CL1/FERMT1/YAP1/GJA1/SOX11/HMGA2/SHH/OVOL1	8	Ductal
GO:0002697	regulation of immune effector process	27/615	470/18866	0.0033274	0.0307768	0.0236028	UNC13D/TLR3/GPRC5B/IL4R/IL23A/TGFB2/PTAFR/CXCL6/ADORA2B/C6/SERPING1/SEMA7A/BIRC3/CLCF1/LGALS9/TNF/CD74/CD177/ITGAM/CFB/C3/C4BPA/IL1B/TRIM15/SPINK5/GATA3/SERPINB4	27	Ductal
GO:0070661	leukocyte proliferation	20/615	313/18866	0.00338523	0.0312139	0.023938	ERBB2/CSF1/CX3CL1/FLT3/VTCN1/VCAM1/IL23A/BCL2/BMP4/VSIR/CLCF1/LGALS9/TNFSF11/IL1A/CD74/SOX11/CRP/SHH/IL1B/CCL8	20	Ductal
GO:0006821	chloride transport	10/615	111/18866	0.00339438	0.0312139	0.023938	TTYH1/SLC1A1/CFTR/PTAFR/CA2/GABRE/APOL1/CLIC5/SLC26A9/GABRP	10	Ductal
GO:0032652	regulation of interleukin-1 production	10/615	111/18866	0.00339438	0.0312139	0.023938	SMAD3/CX3CL1/INAVA/NR1H4/GAS6/LGALS9/TNF/SAA1/ORM1/ORM2	10	Ductal
GO:0045766	positive regulation of angiogenesis	15/615	208/18866	0.00348377	0.0315575	0.0242015	ANXA3/CX3CL1/CTSH/HYAL1/TLR3/C6/AQP1/IL1A/LRG1/CHI3L1/FGFBP1/HMGA2/FGF2/C3/IL1B	15	Ductal
GO:0003129	heart induction	3/615	10/18866	0.00348496	0.0315575	0.0242015	BMP2/BMP4/DKK1	3	Ductal
GO:0003149	membranous septum morphogenesis	3/615	10/18866	0.00348496	0.0315575	0.0242015	FGFR2/TGFB2/BMP4	3	Ductal
GO:0015851	nucleobase transport	3/615	10/18866	0.00348496	0.0315575	0.0242015	SLC28A3/SLC28A1/SLC23A1	3	Ductal
GO:0032308	positive regulation of prostaglandin secretion	3/615	10/18866	0.00348496	0.0315575	0.0242015	EDN1/TNFSF11/IL1B	3	Ductal
GO:0060513	prostatic bud formation	3/615	10/18866	0.00348496	0.0315575	0.0242015	BMP4/SHH/TP63	3	Ductal
GO:0060600	dichotomous subdivision of an epithelial terminal unit	3/615	10/18866	0.00348496	0.0315575	0.0242015	CTSH/AREG/CELSR1	3	Ductal
GO:0072124	regulation of glomerular mesangial cell proliferation	3/615	10/18866	0.00348496	0.0315575	0.0242015	PDGFD/BMP4/SERPINB7	3	Ductal
GO:0051968	positive regulation of synaptic transmission, glutamatergic	5/615	32/18866	0.00351625	0.0317198	0.024326	SHANK2/CCL2/EGFR/OXTR/CACNG8	5	Ductal
GO:0061036	positive regulation of cartilage development	5/615	32/18866	0.00351625	0.0317198	0.024326	BMP2/SMAD3/BMP4/CCN1/BMPR1B	5	Ductal
GO:0048706	embryonic skeletal system development	11/615	130/18866	0.00354049	0.0318687	0.0244401	FGFR2/SMAD3/HYAL1/BMP4/PCSK5/GRHL2/GSC/TFAP2A/SOX11/SHH/IRX5	11	Ductal
GO:0014015	positive regulation of gliogenesis	8/615	77/18866	0.00355224	0.0318687	0.0244401	CSF1/BMP2/CX3CL1/CLCF1/TNF/SOX8/SHH/IL1B	8	Ductal
GO:0034308	primary alcohol metabolic process	9/615	94/18866	0.00355702	0.0318687	0.0244401	BMP2/ALDH1B1/ALDH1A3/ALDH1A2/ACSS1/AKR1B10/DHRS9/ALDH3B2/AKR1C4	9	Ductal
GO:0007252	I-kappaB phosphorylation	4/615	20/18866	0.00357305	0.0318687	0.0244401	CX3CL1/DAB2IP/TLR3/TNF	4	Ductal
GO:0071636	positive regulation of transforming growth factor beta production	4/615	20/18866	0.00357305	0.0318687	0.0244401	SMAD3/CX3CL1/LGALS9/SERPINB7	4	Ductal
GO:2000193	positive regulation of fatty acid transport	4/615	20/18866	0.00357305	0.0318687	0.0244401	ACSL5/EDN1/TNFSF11/IL1B	4	Ductal
GO:0003170	heart valve development	7/615	61/18866	0.00358854	0.0319467	0.0245	BMP2/ADAMTS9/TGFB2/BMP4/NOTCH2/CCN1/GATA3	7	Ductal
GO:0035987	endodermal cell differentiation	6/615	46/18866	0.00361897	0.0320972	0.0246154	HNF1B/POU5F1/LAMA3/LAMB3/HMGA2/DKK1	6	Ductal
GO:0061028	establishment of endothelial barrier	6/615	46/18866	0.00361897	0.0320972	0.0246154	TJP3/WNT7A/WNT7B/CLDN1/TNF/IL1B	6	Ductal
GO:0003206	cardiac chamber morphogenesis	11/615	131/18866	0.0037546	0.0331762	0.0254428	FGFR2/TPM1/ADGRG6/TGFB2/BMP4/GRHL2/NOTCH2/CCN1/SOX11/DNAH11/GATA3	11	Ductal
GO:0045667	regulation of osteoblast differentiation	11/615	131/18866	0.0037546	0.0331762	0.0254428	FGFR2/BMP2/SMAD3/AREG/BMP4/WNT7B/CCN1/BMPR1B/TNF/SOX11/TP63	11	Ductal
GO:1903706	regulation of hemopoiesis	28/615	498/18866	0.0038033	0.0335439	0.0257249	ERBB2/CSF1/VNN1/FSTL3/TLR3/IL4R/IL23A/BMP4/VSIR/GAS6/NOTCH2/CA2/YAP1/RAB7B/LGALS9/TNFSF11/IL1A/TNF/CD74/APCS/TCIM/SHH/CSF2/PF4/IL1B/RHEX/SPINK5/GATA3	28	Ductal
GO:0007589	body fluid secretion	9/615	95/18866	0.00381873	0.0336175	0.0257813	ADORA1/CCND1/AQP1/EDN1/OXTR/AGR2/SLC22A2/NPPB/KCNN4	9	Ductal
GO:0002696	positive regulation of leukocyte activation	24/615	406/18866	0.00384024	0.0337444	0.0258786	VNN1/VTCN1/VCAM1/IL4R/IL23A/BCL2/CCL2/VSIR/GAS6/PTAFR/ADORA2B/CLCF1/LGALS9/TNFSF11/IL1A/CD74/CD177/ITGAM/SHH/IL1B/HAVCR1/IL1RL1/GATA3/CCL21	24	Ductal
GO:0003018	vascular process in circulatory system	14/615	190/18866	0.00386718	0.0338348	0.025948	ADORA1/DOCK5/TJP3/EDN2/PTAFR/ADORA2B/EGFR/EDN1/GJA1/OXTR/CRP/TRPV4/SLC22A2/NPPB	14	Ductal
GO:0006575	cellular modified amino acid metabolic process	14/615	190/18866	0.00386718	0.0338348	0.025948	VNN1/FOLR1/MBOAT1/SERINC2/VNN2/HOGA1/GGT6/ALDH1L1/VNN3/BBOX1/DUOXA1/GGTLC1/IYD/GATA3	14	Ductal
GO:0050768	negative regulation of neurogenesis	19/615	295/18866	0.00387906	0.0338348	0.025948	SEMA4A/PRAG1/CX3CL1/GPR37L1/EPHB2/RGMA/WNT7A/SEMA3B/NGEF/SEMA7A/IRX3/TNF/SOX11/SPP1/SOX8/SHH/TRPV4/DKK1/IL1B	19	Ductal
GO:0060828	regulation of canonical Wnt signaling pathway	19/615	295/18866	0.00387906	0.0338348	0.025948	FGFR2/BMP2/BICC1/SMAD3/DAB2IP/GPRC5B/FOLR1/FERMT1/CDH3/YAP1/NKD2/EGFR/SFRP5/LYPD6/FZD9/SHH/SCEL/IGFBP1/DKK1	19	Ductal
GO:0051851	modulation by host of symbiont process	7/615	62/18866	0.00393412	0.0341894	0.0262199	CAV2/AQP1/POU2F3/APCS/CRP/HMGA2/CCL8	7	Ductal
GO:0060393	regulation of pathway-restricted SMAD protein phosphorylation	7/615	62/18866	0.00393412	0.0341894	0.0262199	PMEPA1/BMP2/TGFB2/BMP4/LEFTY1/DKK1/BMP3	7	Ductal
GO:0035115	embryonic forelimb morphogenesis	5/615	33/18866	0.0040349	0.0348477	0.0267248	WNT7A/ALDH1A2/TFAP2A/SHH/TP63	5	Ductal
GO:0035590	purinergic nucleotide receptor signaling pathway	5/615	33/18866	0.0040349	0.0348477	0.0267248	ADORA1/PTAFR/ADORA2B/ADCY5/GPR87	5	Ductal
GO:0042573	retinoic acid metabolic process	5/615	33/18866	0.0040349	0.0348477	0.0267248	ALDH1A3/ALDH1A2/CYP2C18/DHRS9/UGT1A1	5	Ductal
GO:0006066	alcohol metabolic process	23/615	385/18866	0.00404717	0.0348477	0.0267248	PLPP2/BMP2/ALDH1B1/CFTR/ALDH1A3/ALDH1A2/MYOF/NR1H4/PTAFR/PLCD3/SULT2B1/APOL1/ACSS1/TNF/CES1/FGF2/MOGAT1/AKR1B10/CYP2C9/IL1B/DHRS9/ALDH3B2/AKR1C4	23	Ductal
GO:0022408	negative regulation of cell-cell adhesion	14/615	191/18866	0.00405205	0.0348477	0.0267248	ERBB2/BMP2/VTCN1/IL4R/BMP4/VSIR/IL1RN/LGALS9/CD74/C1QTNF1/SHH/TRPV4/CDSN/CCL21	14	Ductal
GO:0051302	regulation of cell division	13/615	171/18866	0.00405394	0.0348477	0.0267248	FGFR2/TGFA/POU5F1/PDGFC/PDGFD/TGFB2/SVIL/SFN/IL1A/SHH/FGF2/IL1B/TP63	13	Ductal
GO:0016101	diterpenoid metabolic process	10/615	114/18866	0.00411144	0.0352781	0.0270548	SDC1/AGRN/ALDH1A3/ALDH1A2/EGFR/CYP2C18/AKR1B10/DHRS9/AKR1C4/UGT1A1	10	Ductal
GO:0031016	pancreas development	8/615	79/18866	0.00416244	0.0356479	0.0273384	ONECUT2/HNF1B/ALDH1A2/BMP4/MET/ONECUT1/SHH/MSLN	8	Ductal
GO:0001837	epithelial to mesenchymal transition	12/615	152/18866	0.0041803	0.0356479	0.0273384	FGFR2/IL17RD/BMP2/SMAD3/DAB2IP/TGFB2/BMP4/GSC/HMGA2/IL1B/GATA3/SERPINB3	12	Ductal
GO:0045926	negative regulation of growth	17/615	254/18866	0.00418061	0.0356479	0.0273384	SEMA4A/FGFR3/SMAD3/HYAL1/TGFB2/BCL2/BMP4/SEMA3B/NOTCH2/SEMA7A/RERG/GJA1/SPP1/PTK6/SCGB3A1/TMPRSS4/NPPB	17	Ductal
GO:0051961	negative regulation of nervous system development	20/615	319/18866	0.00418459	0.0356479	0.0273384	SEMA4A/PRAG1/CX3CL1/GPR37L1/EPHB2/RGMA/WNT7A/SEMA3B/NGEF/SEMA7A/IRX3/TNF/SOX11/SPP1/SOX8/SHH/TRPV4/TTPA/DKK1/IL1B	20	Ductal
GO:0051090	regulation of DNA-binding transcription factor activity	26/615	455/18866	0.00420386	0.0357479	0.0274151	ANXA4/ANXA3/SMAD3/CX3CL1/DAB2IP/PKHD1/TLR3/FLNA/NR1H4/GAS6/TRAF1/SFRP5/RAB7B/EDN1/LGALS9/ADGRF1/TNFSF11/TRIM22/TNF/SHH/PPARGC1A/TRIM31/S100A9/NDP/IL1B/TRIM15	26	Ductal
GO:0072175	epithelial tube formation	11/615	133/18866	0.00421383	0.0357686	0.027431	FGFR2/HNF1B/FOLR1/TGFB2/BMP4/GRHL2/CELSR1/IRX3/SOX11/SOX8/GATA3	11	Ductal
GO:0015698	inorganic anion transport	13/615	172/18866	0.0042588	0.0360858	0.0276742	SLC4A4/TTYH1/SLC1A1/CFTR/LRRC8E/PTAFR/CA2/GABRE/SLC34A2/APOL1/CLIC5/SLC26A9/GABRP	13	Ductal
GO:0001502	cartilage condensation	4/615	21/18866	0.00430143	0.0361884	0.027753	BARX2/WNT7A/BMPR1B/CCN2	4	Ductal
GO:0033630	positive regulation of cell adhesion mediated by integrin	4/615	21/18866	0.00430143	0.0361884	0.027753	PIEZO1/FERMT1/TGFB2/CCL21	4	Ductal
GO:0060713	labyrinthine layer morphogenesis	4/615	21/18866	0.00430143	0.0361884	0.027753	FGFR2/WNT7B/GRHL2/CCN1	4	Ductal
GO:2000380	regulation of mesoderm development	4/615	21/18866	0.00430143	0.0361884	0.027753	GJA1/SHH/DKK1/TP63	4	Ductal
GO:0032609	interferon-gamma production	10/615	115/18866	0.00437535	0.0367452	0.0281799	TLR3/IL23A/NR1H4/VSIR/GAS6/LGALS9/TNF/IL1B/IL1RL1/GATA3	10	Ductal
GO:0048704	embryonic skeletal system morphogenesis	9/615	97/18866	0.00438721	0.0367797	0.0282064	FGFR2/SMAD3/HYAL1/BMP4/GRHL2/GSC/TFAP2A/SOX11/IRX5	9	Ductal
GO:0045834	positive regulation of lipid metabolic process	12/615	153/18866	0.00440582	0.0368705	0.0282761	ADORA1/FGFR3/FLT3/NR1H4/CCN1/TNF/CD74/CES1/FGF2/PPARGC1A/IL1B/CCL21	12	Ductal
GO:0043280	positive regulation of cysteine-type endopeptidase activity involved in apoptotic process	11/615	134/18866	0.00445963	0.0372269	0.0285494	SMAD3/TNFSF10/CTSH/TNFRSF10A/CASP10/CCN1/CCN2/LGALS9/TNF/SLC22A2/S100A9	11	Ductal
GO:0006937	regulation of muscle contraction	13/615	173/18866	0.00447194	0.0372269	0.0285494	ADORA1/DOCK5/TPM1/FLNA/EDN2/PTAFR/ADORA2B/CCN2/EDN1/ITGA2/KCNQ1/OXTR/TNNI2	13	Ductal
GO:0048660	regulation of smooth muscle cell proliferation	13/615	173/18866	0.00447194	0.0372269	0.0285494	FGFR2/TPM1/CX3CL1/PDGFD/BMP4/PTAFR/EGFR/EDN1/GJA1/TNF/ITGA2/FGF2/PPARGC1A	13	Ductal
GO:0048701	embryonic cranial skeleton morphogenesis	6/615	48/18866	0.00448877	0.0372988	0.0286045	FGFR2/SMAD3/BMP4/GRHL2/TFAP2A/IRX5	6	Ductal
GO:0032945	negative regulation of mononuclear cell proliferation	8/615	80/18866	0.00449629	0.0372988	0.0286045	ERBB2/VTCN1/BMP4/VSIR/LGALS9/SOX11/CRP/SHH	8	Ductal
GO:0050870	positive regulation of T cell activation	15/615	214/18866	0.00453709	0.0375715	0.0288137	VNN1/VTCN1/VCAM1/IL4R/IL23A/CCL2/VSIR/LGALS9/TNFSF11/IL1A/CD74/SHH/IL1B/GATA3/CCL21	15	Ductal
GO:0042908	xenobiotic transport	5/615	34/18866	0.00460596	0.0379321	0.0290902	ABCC3/SLC22A3/CLDN1/SLC22A2/SLC47A1	5	Ductal
GO:0003093	regulation of glomerular filtration	3/615	11/18866	0.00467656	0.0379321	0.0290902	ADORA1/GAS6/GJA1	3	Ductal
GO:0006857	oligopeptide transport	3/615	11/18866	0.00467656	0.0379321	0.0290902	CA2/SLC15A1/GJA1	3	Ductal
GO:0031652	positive regulation of heat generation	3/615	11/18866	0.00467656	0.0379321	0.0290902	TNFSF11/TNF/IL1B	3	Ductal
GO:0032306	regulation of prostaglandin secretion	3/615	11/18866	0.00467656	0.0379321	0.0290902	EDN1/TNFSF11/IL1B	3	Ductal
GO:0035457	cellular response to interferon-alpha	3/615	11/18866	0.00467656	0.0379321	0.0290902	GAS6/IFIT2/GATA3	3	Ductal
GO:0060174	limb bud formation	3/615	11/18866	0.00467656	0.0379321	0.0290902	FGFR2/SOX11/SHH	3	Ductal
GO:0060439	trachea morphogenesis	3/615	11/18866	0.00467656	0.0379321	0.0290902	BMP4/WNT7B/SHH	3	Ductal
GO:0072110	glomerular mesangial cell proliferation	3/615	11/18866	0.00467656	0.0379321	0.0290902	PDGFD/BMP4/SERPINB7	3	Ductal
GO:0072205	metanephric collecting duct development	3/615	11/18866	0.00467656	0.0379321	0.0290902	BMP4/WNT7B/SHH	3	Ductal
GO:0097048	dendritic cell apoptotic process	3/615	11/18866	0.00467656	0.0379321	0.0290902	GAS6/LGALS9/CCL21	3	Ductal
GO:2000668	regulation of dendritic cell apoptotic process	3/615	11/18866	0.00467656	0.0379321	0.0290902	GAS6/LGALS9/CCL21	3	Ductal
GO:0030316	osteoclast differentiation	9/615	98/18866	0.00469512	0.0379952	0.0291386	CSF1/FSTL3/EPHA2/TLR3/IL23A/NOTCH2/CA2/TNFSF11/TNF	9	Ductal
GO:1900449	regulation of glutamate receptor signaling pathway	7/615	64/18866	0.00470035	0.0379952	0.0291386	SHANK2/CX3CL1/EPHB2/SHISA9/CCL2/CACNG8/PPARGC1A	7	Ductal
GO:0003158	endothelium development	11/615	135/18866	0.00471669	0.0380624	0.0291901	TJP3/WNT7A/BMP4/WNT7B/CLDN1/COL22A1/MET/GJA1/TNF/IL1B/CXCL10	11	Ductal
GO:0050731	positive regulation of peptidyl-tyrosine phosphorylation	14/615	195/18866	0.00486468	0.03919	0.0300549	ADORA1/FGFR3/TGFA/FLT3/GPRC5B/IL23A/AREG/GAS6/CLCF1/TNF/CD74/PTK6/CSF2/DOK7	14	Ductal
GO:0048659	smooth muscle cell proliferation	13/615	175/18866	0.00492399	0.0396006	0.0303697	FGFR2/TPM1/CX3CL1/PDGFD/BMP4/PTAFR/EGFR/EDN1/GJA1/TNF/ITGA2/FGF2/PPARGC1A	13	Ductal
GO:0002067	glandular epithelial cell differentiation	6/615	49/18866	0.00497721	0.0398261	0.0305427	FGFR2/BMP2/BMP4/SPDEF/AGR2/TP63	6	Ductal
GO:0060711	labyrinthine layer development	6/615	49/18866	0.00497721	0.0398261	0.0305427	FGFR2/CDX2/WNT7B/GRHL2/PLCD3/CCN1	6	Ductal
GO:0072348	sulfur compound transport	6/615	49/18866	0.00497721	0.0398261	0.0305427	SLC44A4/SLC3A1/SLC1A1/SLC19A3/GJA1/SLC26A9	6	Ductal
GO:0010717	regulation of epithelial to mesenchymal transition	9/615	99/18866	0.00501957	0.0400974	0.0307508	IL17RD/BMP2/SMAD3/DAB2IP/TGFB2/BMP4/IL1B/GATA3/SERPINB3	9	Ductal
GO:0007588	excretion	7/615	65/18866	0.00512317	0.0404521	0.0310228	ADORA1/CLDN16/KCNK5/ADORA2B/EDN1/SCNN1G/NPPB	7	Ductal
GO:0048645	animal organ formation	7/615	65/18866	0.00512317	0.0404521	0.0310228	FGFR2/BMP2/FOLR1/BMP4/SHH/DKK1/TP63	7	Ductal
GO:0060389	pathway-restricted SMAD protein phosphorylation	7/615	65/18866	0.00512317	0.0404521	0.0310228	PMEPA1/BMP2/TGFB2/BMP4/LEFTY1/DKK1/BMP3	7	Ductal
GO:0032928	regulation of superoxide anion generation	4/615	22/18866	0.00512365	0.0404521	0.0310228	EGFR/CRP/CD177/ITGAM	4	Ductal
GO:0060487	lung epithelial cell differentiation	4/615	22/18866	0.00512365	0.0404521	0.0310228	GRHL2/YAP1/SPDEF/AGR2	4	Ductal
GO:0090189	regulation of branching involved in ureteric bud morphogenesis	4/615	22/18866	0.00512365	0.0404521	0.0310228	HNF1B/BMP4/TACSTD2/SOX8	4	Ductal
GO:1901739	regulation of myoblast fusion	4/615	22/18866	0.00512365	0.0404521	0.0310228	IL4R/SCGB3A1/CXCL10/CXCL9	4	Ductal
GO:1901861	regulation of muscle tissue development	12/615	156/18866	0.00514134	0.0405244	0.0310782	FGFR2/BMP2/SMAD3/BCL2/BMP4/YAP1/EDN1/GJA1/SHH/FGF2/PPARGC1A/DKK1	12	Ductal
GO:0010634	positive regulation of epithelial cell migration	13/615	176/18866	0.00516338	0.0406306	0.0311597	DOCK5/ANXA3/CTSH/HYAL1/WNT7A/TGFB2/BMP4/EDN1/MET/ITGA2/FGFBP1/FGF2/GATA3	13	Ductal
GO:0070306	lens fiber cell differentiation	5/615	35/18866	0.00523221	0.0410361	0.0314706	SMAD3/EPHA2/WNT7A/WNT7B/FGF2	5	Ductal
GO:0098801	regulation of renal system process	5/615	35/18866	0.00523221	0.0410361	0.0314706	ADORA1/GAS6/EDN1/GJA1/NPPB	5	Ductal
GO:0002683	negative regulation of immune system process	26/615	463/18866	0.00526122	0.0411651	0.0315696	ADORA1/ERBB2/CX3CL1/FSTL3/VTCN1/AMBP/TLR3/IL4R/TGFB2/BMP4/CCL2/VSIR/SERPING1/LGALS9/TNF/CD74/SOX11/APCS/SHH/PADI2/PF4/C4BPA/IL1RL1/SPINK5/CCL21/SERPINB4	26	Ductal
GO:0032946	positive regulation of mononuclear cell proliferation	11/615	137/18866	0.00526601	0.0411651	0.0315696	CSF1/VTCN1/VCAM1/IL23A/BCL2/CLCF1/LGALS9/IL1A/CD74/SHH/IL1B	11	Ductal
GO:2000116	regulation of cysteine-type endopeptidase activity	16/615	239/18866	0.00535161	0.0417655	0.03203	SMAD3/TNFSF10/CTSH/TNFRSF10A/CASP10/GAS6/CCN1/AQP1/BIRC3/CCN2/SFN/LGALS9/TNF/SLC22A2/S100A9/TP63	16	Ductal
GO:0010718	positive regulation of epithelial to mesenchymal transition	6/615	50/18866	0.00550355	0.0428104	0.0328314	BMP2/SMAD3/TGFB2/BMP4/IL1B/SERPINB3	6	Ductal
GO:0014009	glial cell proliferation	6/615	50/18866	0.00550355	0.0428104	0.0328314	CSF1/CX3CL1/AREG/TNF/SOX11/IL1B	6	Ductal
GO:0002705	positive regulation of leukocyte mediated immunity	11/615	138/18866	0.00555899	0.0431709	0.0331078	IL4R/IL23A/PTAFR/ADORA2B/CLCF1/TNF/CD177/ITGAM/C3/IL1B/GATA3	11	Ductal
GO:0045669	positive regulation of osteoblast differentiation	7/615	66/18866	0.00557393	0.0432161	0.0331425	BMP2/BMP4/WNT7B/CCN1/BMPR1B/SOX11/TP63	7	Ductal
GO:0002088	lens development in camera-type eye	8/615	83/18866	0.00562212	0.0434478	0.0333202	SMAD3/EPHA2/WNT7A/BMP4/WNT7B/SOX11/FGF2/GATA3	8	Ductal
GO:0002718	regulation of cytokine production involved in immune response	8/615	83/18866	0.00562212	0.0434478	0.0333202	TLR3/GPRC5B/TGFB2/SEMA7A/TNF/CD74/IL1B/GATA3	8	Ductal
GO:0030203	glycosaminoglycan metabolic process	12/615	158/18866	0.00568378	0.0438529	0.0336309	SDC1/AGRN/HS3ST1/HYAL1/CHST3/HAS3/ITIH5/ITIH2/GALNT5/FGF2/PGLYRP4/IL1B	12	Ductal
GO:0032637	interleukin-8 production	9/615	101/18866	0.00572044	0.04406	0.0337897	ANXA4/TLR3/TLR1/LGALS9/TNF/CD74/CHI3L1/CRP/IL1B	9	Ductal
GO:0007411	axon guidance	18/615	284/18866	0.0057292	0.04406	0.0337897	ERBB2/EPHB6/SEMA4A/EPHB2/EPHA2/LAMA3/SEMA3B/EFNA4/NOTCH2/EPHB4/NTN4/LAMC2/FLRT2/SEMA7A/BMPR1B/DOK5/SHH/GATA3	18	Ductal
GO:0045742	positive regulation of epidermal growth factor receptor signaling pathway	5/615	36/18866	0.00591636	0.0448394	0.0343874	ADORA1/TGFA/AREG/PTK6/AGR2	5	Ductal
GO:0097485	neuron projection guidance	18/615	285/18866	0.00593615	0.0448394	0.0343874	ERBB2/EPHB6/SEMA4A/EPHB2/EPHA2/LAMA3/SEMA3B/EFNA4/NOTCH2/EPHB4/NTN4/LAMC2/FLRT2/SEMA7A/BMPR1B/DOK5/SHH/GATA3	18	Ductal
GO:0048469	cell maturation	13/615	179/18866	0.00593802	0.0448394	0.0343874	AGRN/CX3CL1/CFTR/BCL2/NTN4/DEFB1/RND1/SOX8/C3/IRX5/RHEX/GATA3/CCL21	13	Ductal
GO:0055074	calcium ion homeostasis	26/615	468/18866	0.00602844	0.0448394	0.0343874	ADORA1/TRPV6/CAV2/SMAD3/ATP13A4/CX3CL1/PKHD1/S100A14/BCL2/EDN2/EDN1/GJA1/TNFSF11/OXTR/C1QTNF1/ADCY5/FZD9/TRPV4/FGF2/SAA1/CCL7/CXCL11/CCL8/CXCL10/CCL21/CXCL9	26	Ductal
GO:0048144	fibroblast proliferation	8/615	84/18866	0.00604143	0.0448394	0.0343874	DAB2IP/PDGFC/PDGFD/WNT7B/GAS6/EGFR/AQP1/CD74	8	Ductal
GO:0060445	branching involved in salivary gland morphogenesis	4/615	23/18866	0.00604483	0.0448394	0.0343874	FGFR2/NTN4/TNF/SHH	4	Ductal
GO:0060479	lung cell differentiation	4/615	23/18866	0.00604483	0.0448394	0.0343874	GRHL2/YAP1/SPDEF/AGR2	4	Ductal
GO:2000810	regulation of bicellular tight junction assembly	4/615	23/18866	0.00604483	0.0448394	0.0343874	EPHA2/CLDN1/GJA1/TNF	4	Ductal
GO:0006026	aminoglycan catabolic process	7/615	67/18866	0.00605372	0.0448394	0.0343874	SDC1/AGRN/HYAL1/CHI3L2/CHI3L1/FGF2/PGLYRP4	7	Ductal
GO:0032890	regulation of organic acid transport	7/615	67/18866	0.00605372	0.0448394	0.0343874	ADORA1/ACSL5/EDN1/TNFSF11/CES1/SLC38A3/IL1B	7	Ductal
GO:0050918	positive chemotaxis	7/615	67/18866	0.00605372	0.0448394	0.0343874	SMAD3/CX3CL1/BMP4/MET/ITGA2/FGF2/CXCL10	7	Ductal
GO:0051965	positive regulation of synapse assembly	7/615	67/18866	0.00605372	0.0448394	0.0343874	SEMA4A/AGRN/EPHB2/WNT7A/FLRT2/OXTR/SLITRK5	7	Ductal
GO:0071300	cellular response to retinoic acid	7/615	67/18866	0.00605372	0.0448394	0.0343874	FGFR2/ALDH1A2/WNT7B/YAP1/AQP1/GJB3/PTK6	7	Ductal
GO:1901654	response to ketone	14/615	200/18866	0.00606044	0.0448394	0.0343874	CFTR/TGFB2/CCND1/CLDN1/PTAFR/YAP1/EGFR/AQP1/EDN1/SPP1/OXTR/ADCY5/CA9/CCL21	14	Ductal
GO:1901888	regulation of cell junction assembly	14/615	200/18866	0.00606044	0.0448394	0.0343874	SEMA4A/AGRN/SMAD3/EPHB2/EPHA2/WNT7A/CLDN1/FLRT2/GJA1/TNF/OXTR/SLITRK5/DKK1/IL1B	14	Ductal
GO:0048146	positive regulation of fibroblast proliferation	6/615	51/18866	0.00606945	0.0448394	0.0343874	PDGFC/PDGFD/GAS6/EGFR/AQP1/CD74	6	Ductal
GO:0071675	regulation of mononuclear cell migration	6/615	51/18866	0.00606945	0.0448394	0.0343874	CSF1/S100A14/PDGFD/TNF/TRPV4/CXCL10	6	Ductal
GO:0033690	positive regulation of osteoblast proliferation	3/615	12/18866	0.00608569	0.0448394	0.0343874	BMP2/CCN1/SOX8	3	Ductal
GO:0051798	positive regulation of hair follicle development	3/615	12/18866	0.00608569	0.0448394	0.0343874	TGFB2/TNF/KRT17	3	Ductal
GO:0060442	branching involved in prostate gland morphogenesis	3/615	12/18866	0.00608569	0.0448394	0.0343874	FGFR2/BMP4/SHH	3	Ductal
GO:0060453	regulation of gastric acid secretion	3/615	12/18866	0.00608569	0.0448394	0.0343874	KCNQ1/OXTR/TFF2	3	Ductal
GO:0060856	establishment of blood-brain barrier	3/615	12/18866	0.00608569	0.0448394	0.0343874	WNT7A/WNT7B/TTPA	3	Ductal
GO:0060900	embryonic camera-type eye formation	3/615	12/18866	0.00608569	0.0448394	0.0343874	ALDH1A3/TFAP2A/SOX11	3	Ductal
GO:0070857	regulation of bile acid biosynthetic process	3/615	12/18866	0.00608569	0.0448394	0.0343874	NR1H4/FGF19/CES1	3	Ductal
GO:0071639	positive regulation of monocyte chemotactic protein-1 production	3/615	12/18866	0.00608569	0.0448394	0.0343874	LGALS9/TRPV4/IL1B	3	Ductal
GO:0072178	nephric duct morphogenesis	3/615	12/18866	0.00608569	0.0448394	0.0343874	HNF1B/BMP4/GATA3	3	Ductal
GO:1903961	positive regulation of anion transmembrane transport	3/615	12/18866	0.00608569	0.0448394	0.0343874	CFTR/ACSL5/PTAFR	3	Ductal
GO:0022600	digestive system process	9/615	102/18866	0.00609803	0.0448607	0.0344038	INAVA/AQP1/MUC6/KCNQ1/OXTR/TFF1/TFF2/KCNN4/MUC4	9	Ductal
GO:0120254	olefinic compound metabolic process	10/615	121/18866	0.00625106	0.0458094	0.0351313	BMP2/ALDH1A3/ALDH1A2/CYP4F11/PPARGC1A/CYP2C18/CYP2C9/CYP2B6/DHRS9/AKR1C4	10	Ductal
GO:0071214	cellular response to abiotic stimulus	20/615	331/18866	0.00625595	0.0458094	0.0351313	PIEZO1/TNFRSF10A/HYAL1/TLR3/LRRC8E/MMP7/PTAFR/CNGA1/YAP1/EGFR/ANKRD1/AQP1/GJA1/ITGA2/HMGA2/TRPV4/SLC38A3/IL1B/CASP5/GATA3	20	Ductal
GO:0104004	cellular response to environmental stimulus	20/615	331/18866	0.00625595	0.0458094	0.0351313	PIEZO1/TNFRSF10A/HYAL1/TLR3/LRRC8E/MMP7/PTAFR/CNGA1/YAP1/EGFR/ANKRD1/AQP1/GJA1/ITGA2/HMGA2/TRPV4/SLC38A3/IL1B/CASP5/GATA3	20	Ductal
GO:0051222	positive regulation of protein transport	21/615	354/18866	0.00633589	0.0463232	0.0355254	ERBB2/SMAD3/CFTR/TGFB2/FLNA/BCL2/NR1H4/GAS6/EGFR/ANKRD1/SFN/GJA1/IL1A/TNF/ITGAM/SHH/SAA1/CLEC4E/KCNN4/IL1B/TP63	21	Ductal
GO:0006767	water-soluble vitamin metabolic process	8/615	85/18866	0.00648407	0.047201	0.0361985	VNN1/FOLR1/SLC52A3/VNN2/SLC19A3/ALDH1L1/VNN3/SLC23A1	8	Ductal
GO:0033002	muscle cell proliferation	16/615	244/18866	0.0064981	0.047201	0.0361985	FGFR2/TPM1/CX3CL1/PDGFD/TGFB2/BMP4/PTAFR/YAP1/EGFR/EDN1/GJA1/TNF/ITGA2/SHH/FGF2/PPARGC1A	16	Ductal
GO:0010950	positive regulation of endopeptidase activity	13/615	181/18866	0.00650401	0.047201	0.0361985	SMAD3/TNFSF10/CTSH/TNFRSF10A/CASP10/VSIR/CCN1/CCN2/LGALS9/TNF/SLC22A2/S100A9/SERPINB3	13	Ductal
GO:0007586	digestion	11/615	141/18866	0.00651563	0.047201	0.0361985	INAVA/AQP1/MUC6/KCNQ1/GUCA2A/OXTR/PPARGC1A/TFF1/TFF2/KCNN4/MUC4	11	Ductal
GO:0008584	male gonad development	11/615	141/18866	0.00651563	0.047201	0.0361985	SDC1/TNFSF10/FSTL3/TLR3/BIK/TGFB2/FLNA/BCL2/CCND1/SOX8/GATA3	11	Ductal
GO:0032355	response to estradiol	11/615	141/18866	0.00651563	0.047201	0.0361985	WNT7A/ALDH1A2/AREG/CCND1/EGFR/CCN2/GJA1/ITGA2/OXTR/PPARGC1A/UGT1A1	11	Ductal
GO:0007179	transforming growth factor beta receptor signaling pathway	14/615	202/18866	0.00660017	0.0477405	0.0366123	ONECUT2/PMEPA1/IL17RD/CDKN2B/CAV2/SMAD3/FOLR1/FERMT1/TGFB2/VEPH1/ONECUT1/LEFTY1/SOX11/LRG1	14	Ductal
GO:0090322	regulation of superoxide metabolic process	5/615	37/18866	0.00666109	0.0480347	0.0368379	EGFR/TNF/CRP/CD177/ITGAM	5	Ductal
GO:2000273	positive regulation of signaling receptor activity	5/615	37/18866	0.00666109	0.0480347	0.0368379	ADORA1/TGFA/EPHB2/AREG/CCL2	5	Ductal
GO:0055078	sodium ion homeostasis	6/615	52/18866	0.00667655	0.0480732	0.0368674	ADORA1/SCNN1A/TMPRSS3/EDN1/SCNN1G/NPPB	6	Ductal
GO:0090288	negative regulation of cellular response to growth factor stimulus	13/615	182/18866	0.00680266	0.048907	0.0375068	ONECUT2/PMEPA1/IL17RD/CAV2/SMAD3/DAB2IP/FSTL3/VEPH1/SHISA2/ONECUT1/FGF2/DKK1/GATA3	13	Ductal
GO:0030879	mammary gland development	11/615	142/18866	0.00686165	0.0491821	0.0377178	FGFR2/CSF1/EPHA2/AREG/BMP4/WNT7B/CCND1/TNFSF11/ITGA2/OXTR/GATA3	11	Ductal
GO:0046546	development of primary male sexual characteristics	11/615	142/18866	0.00686165	0.0491821	0.0377178	SDC1/TNFSF10/FSTL3/TLR3/BIK/TGFB2/FLNA/BCL2/CCND1/SOX8/GATA3	11	Ductal
GO:0006919	activation of cysteine-type endopeptidase activity involved in apoptotic process	8/615	86/18866	0.00695084	0.0496713	0.038093	SMAD3/TNFSF10/CTSH/TNFRSF10A/CASP10/TNF/SLC22A2/S100A9	8	Ductal
GO:1901863	positive regulation of muscle tissue development	8/615	86/18866	0.00695084	0.0496713	0.038093	FGFR2/BCL2/BMP4/YAP1/EDN1/SHH/FGF2/PPARGC1A	8	Ductal

## Sheet: Endothelial
Enriched GO terms in Endothelial signature genes (Endothelial vs all other cell types) by clusterProfiler
ID	Description	GeneRatio	BgRatio	pvalue	FDR	qvalue	geneID	Count	Celltype
GO:0003158	endothelium development	36/541	135/18866	5.23e-25	2.33e-21	1.72e-21	NOTCH4/ENG/DLL4/SOX17/CLIC4/RAPGEF3/ACVRL1/CLDN5/PDE2A/ZEB1/CDH5/S1PR1/PECAM1/ROBO4/HEY1/HOXB5/CXCR4/KDR/PPP1R16B/SOX18/DLL1/ICAM1/HEG1/NOTCH1/ATOH8/NRP1/STC1/APOLD1/CD34/MSN/HEY2/GJA4/GJA1/BMP6/GJA5/SCUBE1	36	Endothelial
GO:0045446	endothelial cell differentiation	31/541	117/18866	1.31e-21	2.93e-18	2.16e-18	NOTCH4/ENG/SOX17/CLIC4/RAPGEF3/ACVRL1/CLDN5/PDE2A/ZEB1/CDH5/S1PR1/PECAM1/ROBO4/HEY1/HOXB5/CXCR4/KDR/PPP1R16B/SOX18/DLL1/ICAM1/HEG1/NOTCH1/ATOH8/NRP1/STC1/APOLD1/MSN/HEY2/BMP6/SCUBE1	31	Endothelial
GO:0001667	ameboidal-type cell migration	57/541	481/18866	6.3e-20	9.36e-17	6.91e-17	SEMA6B/PPM1F/TEK/ETS1/HYAL2/DLL4/SOX17/EFNB1/MEF2C/ACVRL1/JCAD/RHOJ/ANGPT2/GATA2/MMRN2/SEMA3F/CLEC14A/CDH5/PLPP3/RGCC/PECAM1/TBXA2R/SASH1/THBS1/KDR/KIT/PTPRG/SOX18/EFNB2/SEMA3G/PKN3/PLEKHG5/NRP2/PLXND1/EFNA1/SEMA6C/TGFBR2/NOTCH1/ATOH8/FLT4/NRP1/STC1/PPARG/PRR5L/PDGFB/ARHGDIB/NOS3/PTPRR/EPHB4/CDH13/GJA1/ITGB3/ADAMTS9/SPARC/HTR2B/SOX8/INSL3	57	Endothelial
GO:1901342	regulation of vasculature development	54/541	444/18866	1.94e-19	2.16e-16	1.6e-16	TEK/ETS1/ENG/DLL4/RAPGEF3/TIE1/ACVRL1/JCAD/RHOJ/GPR4/ANGPT2/CLDN5/RAMP2/GATA2/MMRN2/CDH5/RGCC/TBXA2R/HEY1/NPR1/CXCR4/SASH1/THBS1/ITGA5/HSPG2/KDR/FLT1/KIT/PGF/PPP1R16B/ECSCR/DLL1/EFNB2/PLXND1/EFNA1/TGFBR2/NOTCH1/NRP1/STAB1/PPARG/CD34/PDGFB/KLF2/NOS3/NFATC1/COL4A2/HEY2/SERPINE1/ADAMTS9/ISM1/SPARC/HOXA5/APLNR/PIK3R6	54	Endothelial
GO:0048568	embryonic organ development	51/541	451/18866	4.67e-17	3.81e-14	2.82e-14	PRDM1/ENG/SOX17/MEF2C/NDST1/SH2B3/ZEB1/GATA2/PCDH12/HEY1/HOXB5/HLX/KDR/KIT/SOX18/DLL1/ID3/COL13A1/TAL1/EFNA1/ADA/TGFBR2/HOXB6/NOTCH1/RARG/ITGA8/NES/FOXF1/MSX1/PDGFB/RARB/HOXD9/SOCS3/HOXB3/SNAI1/HEY2/HOXB4/HOXD4/HOXB7/HOXD3/HOXA7/HOXA4/CELSR1/HOXA5/GJA5/HOXA3/HOXA9/HOXB8/MFAP5/HOXB9/HOXA2	51	Endothelial
GO:0045765	regulation of angiogenesis	48/541	403/18866	5.14e-17	3.81e-14	2.82e-14	TEK/ETS1/ENG/DLL4/RAPGEF3/TIE1/ACVRL1/JCAD/RHOJ/GPR4/ANGPT2/CLDN5/RAMP2/GATA2/MMRN2/CDH5/RGCC/TBXA2R/NPR1/CXCR4/SASH1/THBS1/ITGA5/HSPG2/KDR/FLT1/PGF/PPP1R16B/ECSCR/DLL1/PLXND1/EFNA1/TGFBR2/NOTCH1/NRP1/STAB1/PPARG/CD34/KLF2/NOS3/COL4A2/SERPINE1/ADAMTS9/ISM1/SPARC/HOXA5/APLNR/PIK3R6	48	Endothelial
GO:0090130	tissue migration	46/541	374/18866	6.82e-17	4.33e-14	3.2e-14	PPM1F/TEK/ETS1/DLL4/MEF2C/ACVRL1/JCAD/RHOJ/ANGPT2/GATA2/MMRN2/CLEC14A/CDH5/PLPP3/RGCC/PECAM1/TBXA2R/SASH1/THBS1/KDR/KIT/PTPRG/SOX18/EFNB2/PKN3/PLEKHG5/NRP2/PLXND1/EFNA1/TGFBR2/NOTCH1/ATOH8/FLT4/NRP1/STC1/FOXF1/PPARG/PDGFB/NOS3/PTPRR/EPHB4/CDH13/ITGB3/ADAMTS9/SPARC/INSL3	46	Endothelial
GO:0030198	extracellular matrix organization	47/541	395/18866	1.15e-16	6.12e-14	4.51e-14	ADAMTS7/ETS1/ENG/ICAM2/TCF15/RAMP2/RGCC/PECAM1/THBS1/ITGA5/FSCN1/HSPG2/LAMA4/KDR/ADAMTS4/PXDN/SULF2/ICAM1/COL13A1/NOTCH1/VWF/ITGA8/JAM2/FOXF1/ITGA9/PDGFB/ITGA1/ADAMTS5/COL4A1/COL4A2/VWA1/SERPINE1/HTRA1/SPOCK2/TLL1/ITGB3/ADAMTS9/SPARC/A2M/COL11A2/NID2/LOX/NDNF/MMP1/MMP10/MFAP5/SCUBE1	47	Endothelial
GO:0043062	extracellular structure organization	47/541	396/18866	1.27e-16	6.12e-14	4.51e-14	ADAMTS7/ETS1/ENG/ICAM2/TCF15/RAMP2/RGCC/PECAM1/THBS1/ITGA5/FSCN1/HSPG2/LAMA4/KDR/ADAMTS4/PXDN/SULF2/ICAM1/COL13A1/NOTCH1/VWF/ITGA8/JAM2/FOXF1/ITGA9/PDGFB/ITGA1/ADAMTS5/COL4A1/COL4A2/VWA1/SERPINE1/HTRA1/SPOCK2/TLL1/ITGB3/ADAMTS9/SPARC/A2M/COL11A2/NID2/LOX/NDNF/MMP1/MMP10/MFAP5/SCUBE1	47	Endothelial
GO:0010631	epithelial cell migration	45/541	365/18866	1.37e-16	6.12e-14	4.51e-14	PPM1F/TEK/ETS1/DLL4/MEF2C/ACVRL1/JCAD/RHOJ/ANGPT2/GATA2/MMRN2/CLEC14A/CDH5/PLPP3/RGCC/PECAM1/TBXA2R/SASH1/THBS1/KDR/KIT/PTPRG/SOX18/EFNB2/PKN3/PLEKHG5/NRP2/PLXND1/EFNA1/TGFBR2/NOTCH1/ATOH8/FLT4/NRP1/STC1/PPARG/PDGFB/NOS3/PTPRR/EPHB4/CDH13/ITGB3/ADAMTS9/SPARC/INSL3	45	Endothelial
GO:0090132	epithelium migration	45/541	368/18866	1.88e-16	7.61e-14	5.61e-14	PPM1F/TEK/ETS1/DLL4/MEF2C/ACVRL1/JCAD/RHOJ/ANGPT2/GATA2/MMRN2/CLEC14A/CDH5/PLPP3/RGCC/PECAM1/TBXA2R/SASH1/THBS1/KDR/KIT/PTPRG/SOX18/EFNB2/PKN3/PLEKHG5/NRP2/PLXND1/EFNA1/TGFBR2/NOTCH1/ATOH8/FLT4/NRP1/STC1/PPARG/PDGFB/NOS3/PTPRR/EPHB4/CDH13/ITGB3/ADAMTS9/SPARC/INSL3	45	Endothelial
GO:0007389	pattern specification process	50/541	455/18866	3.14e-16	1.16e-13	8.59e-14	MFNG/ENG/DCHS1/DLL4/SOX17/EFNB1/MEF2C/ACVRL1/TCF15/ZEB1/SEMA3F/SPRY1/HEY1/HOXB5/SMAD6/SOX18/DLL1/HOXD8/NRP2/PKD1L1/TGFBR2/HOXB6/NOTCH1/NRP1/HES2/RARG/STC1/FOXF1/MSX1/HOXD9/NRARP/HOXB3/SNAI1/CYP26B1/HEY2/GPR161/HOXB4/HOXD4/HOXB7/HOXD3/HOXA7/HOXA4/CELSR1/HOXA5/HOXA3/HOXA9/HOXB8/FOXD1/HOXB9/HOXA2	50	Endothelial
GO:0001936	regulation of endothelial cell proliferation	31/541	184/18866	1.49e-15	5.12e-13	3.78e-13	TEK/DYSF/DLL4/MEF2C/ACVRL1/JCAD/GATA2/RGCC/THBS1/KDR/FLT1/PGF/PPP1R16B/NRP2/ATOH8/FLT4/NRP1/EGFL7/PPARG/PDGFB/APLN/NRARP/CDH13/GJA1/ITGB3/BMP6/SPARC/CXCL12/HTR2B/APLNR/VIP	31	Endothelial
GO:0001935	endothelial cell proliferation	32/541	199/18866	2.06e-15	6.56e-13	4.84e-13	TEK/DYSF/DLL4/MEF2C/ACVRL1/JCAD/GATA2/RGCC/THBS1/KDR/FLT1/PGF/PPP1R16B/NRP2/ATOH8/FLT4/NRP1/EGFL7/PPARG/CD34/PDGFB/APLN/NRARP/CDH13/GJA1/ITGB3/BMP6/SPARC/CXCL12/HTR2B/APLNR/VIP	32	Endothelial
GO:0043542	endothelial cell migration	38/541	286/18866	3e-15	8.92e-13	6.58e-13	TEK/ETS1/DLL4/MEF2C/ACVRL1/JCAD/RHOJ/ANGPT2/GATA2/MMRN2/CLEC14A/CDH5/PLPP3/RGCC/PECAM1/TBXA2R/SASH1/THBS1/KDR/SOX18/EFNB2/PLEKHG5/NRP2/PLXND1/EFNA1/NOTCH1/ATOH8/FLT4/NRP1/STC1/PPARG/PDGFB/NOS3/EPHB4/CDH13/ITGB3/ADAMTS9/SPARC	38	Endothelial
GO:0003002	regionalization	42/541	355/18866	6.38e-15	1.78e-12	1.31e-12	DLL4/SOX17/MEF2C/ACVRL1/TCF15/SEMA3F/SPRY1/HEY1/HOXB5/SMAD6/DLL1/HOXD8/NRP2/PKD1L1/HOXB6/NOTCH1/NRP1/HES2/RARG/FOXF1/MSX1/HOXD9/NRARP/HOXB3/SNAI1/CYP26B1/HEY2/GPR161/HOXB4/HOXD4/HOXB7/HOXD3/HOXA7/HOXA4/CELSR1/HOXA5/HOXA3/HOXA9/HOXB8/FOXD1/HOXB9/HOXA2	42	Endothelial
GO:0048705	skeletal system morphogenesis	33/541	228/18866	1.74e-14	4.56e-12	3.37e-12	TEK/HYAL2/MEF2C/TCF15/NDST1/ZEB1/RFLNB/HOXB5/HOXD8/COL13A1/TGFBR2/HOXB6/RARG/STC1/MSX1/RARB/HOXD9/HOXB3/CYP26B1/HOXB4/HOXD4/HOXB7/HOXD3/HOXA7/ALPL/BMP6/HOXA4/HOXA5/HOXA3/HOXA9/HOXB8/HOXB9/HOXA2	33	Endothelial
GO:0003007	heart morphogenesis	35/541	258/18866	2.04e-14	5.05e-12	3.73e-12	FKBP1A/TEK/ENG/DCHS1/DLL4/INSR/SOX17/MEF2C/ACVRL1/CLDN5/CCM2L/SPRY1/S1PR1/HEY1/SMAD6/DLC1/SOX18/DLL1/NRP2/PLXND1/HEG1/EFNA1/TGFBR2/NOTCH1/NEDD4/NRP1/FOXF1/MSX1/RARB/NOS3/SNAI1/HEY2/EPHB4/HTR2B/GJA5	35	Endothelial
GO:1904018	positive regulation of vasculature development	33/541	235/18866	4.23e-14	9.92e-12	7.32e-12	TEK/ETS1/ENG/RAPGEF3/TIE1/ACVRL1/JCAD/RHOJ/ANGPT2/RAMP2/GATA2/CDH5/TBXA2R/CXCR4/SASH1/THBS1/ITGA5/KDR/FLT1/KIT/PGF/PPP1R16B/DLL1/EFNB2/TGFBR2/NOTCH1/NRP1/CD34/PDGFB/NOS3/SERPINE1/APLNR/PIK3R6	33	Endothelial
GO:0001938	positive regulation of endothelial cell proliferation	22/541	113/18866	9.88e-13	2.2e-10	1.62e-10	TEK/DYSF/ACVRL1/JCAD/GATA2/KDR/PGF/PPP1R16B/NRP2/FLT4/NRP1/EGFL7/PDGFB/APLN/NRARP/CDH13/ITGB3/BMP6/CXCL12/HTR2B/APLNR/VIP	22	Endothelial
GO:0050678	regulation of epithelial cell proliferation	41/541	395/18866	1.1e-12	2.33e-10	1.72e-10	TEK/DYSF/DLL4/MEF2C/ACVRL1/JCAD/LIMS2/NLRC3/GATA2/RGCC/THBS1/KDR/FLT1/PGF/PPP1R16B/EFNB2/NRP2/SULF2/NOTCH1/ATOH8/FLT4/NRP1/EGFL7/PPARG/PDGFB/APLN/NRARP/HTRA1/NFIB/CDH13/GJA1/ITGB3/TLR4/BMP6/SPARC/CXCL12/HTR2B/C5AR2/HOXA5/APLNR/VIP	41	Endothelial
GO:0050673	epithelial cell proliferation	44/541	453/18866	1.57e-12	3.18e-10	2.35e-10	TEK/DYSF/DLL4/MEF2C/ACVRL1/JCAD/LIMS2/NLRC3/GATA2/RGCC/THBS1/KDR/FLT1/KIT/PGF/PPP1R16B/EFNB2/NRP2/SULF2/NOTCH1/ATOH8/FLT4/NRP1/EGFL7/PPARG/CD34/PDGFB/APLN/NRARP/HTRA1/NFIB/IGFBP4/CDH13/GJA1/ITGB3/TLR4/BMP6/SPARC/CXCL12/HTR2B/C5AR2/HOXA5/APLNR/VIP	44	Endothelial
GO:0001570	vasculogenesis	19/541	83/18866	1.68e-12	3.25e-10	2.4e-10	RASIP1/ENG/SOX17/FZD4/TIE1/RAMP2/ACKR3/HEY1/KDR/SOX18/HEG1/TGFBR2/NOTCH1/FOXF1/EGFL7/CD34/GJC1/HEY2/APLNR	19	Endothelial
GO:0045766	positive regulation of angiogenesis	29/541	208/18866	1.82e-12	3.38e-10	2.49e-10	TEK/ETS1/ENG/RAPGEF3/TIE1/ACVRL1/JCAD/RHOJ/ANGPT2/RAMP2/GATA2/CDH5/TBXA2R/CXCR4/SASH1/THBS1/ITGA5/KDR/FLT1/PGF/PPP1R16B/DLL1/TGFBR2/NRP1/CD34/NOS3/SERPINE1/APLNR/PIK3R6	29	Endothelial
GO:0048562	embryonic organ morphogenesis	35/541	302/18866	2.26e-12	4.02e-10	2.97e-10	ENG/SOX17/MEF2C/NDST1/ZEB1/GATA2/HOXB5/HLX/SOX18/DLL1/EFNA1/TGFBR2/HOXB6/NOTCH1/RARG/ITGA8/FOXF1/MSX1/RARB/HOXD9/HOXB3/HOXB4/HOXD4/HOXB7/HOXD3/HOXA7/HOXA4/CELSR1/HOXA5/HOXA3/HOXA9/HOXB8/MFAP5/HOXB9/HOXA2	35	Endothelial
GO:0048704	embryonic skeletal system morphogenesis	20/541	97/18866	3.5e-12	5.99e-10	4.42e-10	MEF2C/NDST1/ZEB1/HOXB5/TGFBR2/HOXB6/HOXD9/HOXB3/HOXB4/HOXD4/HOXB7/HOXD3/HOXA7/HOXA4/HOXA5/HOXA3/HOXA9/HOXB8/HOXB9/HOXA2	20	Endothelial
GO:0009952	anterior/posterior pattern specification	29/541	219/18866	6.74e-12	1.08e-09	8e-10	SOX17/TCF15/HEY1/HOXB5/DLL1/HOXD8/HOXB6/NOTCH1/HES2/RARG/FOXF1/MSX1/HOXD9/NRARP/HOXB3/HEY2/HOXB4/HOXD4/HOXB7/HOXD3/HOXA7/HOXA4/CELSR1/HOXA5/HOXA3/HOXA9/HOXB8/HOXB9/HOXA2	29	Endothelial
GO:0051271	negative regulation of cellular component movement	40/541	400/18866	6.82e-12	1.08e-09	8e-10	SEMA6B/MCTP1/ADARB1/ENG/HYAL2/DLL4/CLIC4/MEF2C/TIE1/ACVRL1/ANGPT2/CLDN5/MMRN2/SEMA3F/RGCC/TBXA2R/THBS1/DLC1/PTPRG/SEMA3G/IL27RA/KCNE3/SEMA6C/ADA/NOTCH1/NRP1/CD9/STC1/TMIGD3/PPARG/ARHGDIB/BST2/SERPINE1/PTPRR/GJA1/HOXA7/ADAMTS9/CXCL12/C5AR2/IFITM1	40	Endothelial
GO:0010632	regulation of epithelial cell migration	34/541	301/18866	9.65e-12	1.48e-09	1.09e-09	PPM1F/TEK/ETS1/DLL4/MEF2C/ACVRL1/JCAD/RHOJ/ANGPT2/GATA2/MMRN2/PLPP3/RGCC/TBXA2R/SASH1/THBS1/KDR/PTPRG/NRP2/EFNA1/TGFBR2/NOTCH1/ATOH8/FLT4/NRP1/STC1/PPARG/PDGFB/NOS3/PTPRR/ITGB3/ADAMTS9/SPARC/INSL3	34	Endothelial
GO:0003170	heart valve development	16/541	61/18866	1.03e-11	1.53e-09	1.13e-09	PRDM1/DCHS1/DLL4/MEF2C/PDE2A/HEY1/SMAD6/EFNA1/TGFBR2/NOTCH1/NOS3/SNAI1/NFATC1/HEY2/ADAMTS9/GJA5	16	Endothelial
GO:0002040	sprouting angiogenesis	27/541	196/18866	1.43e-11	2.05e-09	1.51e-09	TEK/DLL4/ACVRL1/JCAD/RHOJ/RAMP2/GATA2/MMRN2/CLEC14A/TBXA2R/ESM1/THBS1/ITGA5/KDR/PGF/PPP1R16B/DLL1/EFNB2/NOTCH1/FLT4/NRP1/KLF2/NRARP/EPHB4/CDH13/ADAMTS9/APLNR	27	Endothelial
GO:0048706	embryonic skeletal system development	22/541	130/18866	1.86e-11	2.58e-09	1.91e-09	MEF2C/NDST1/ZEB1/HOXB5/HOXD1/SULF2/TGFBR2/HOXB6/HOXD9/HOXB3/HOXB4/HOXD4/HOXB7/HOXD3/HOXA7/HOXA4/HOXA5/HOXA3/HOXA9/HOXB8/HOXB9/HOXA2	22	Endothelial
GO:0019932	second-messenger-mediated signaling	42/541	456/18866	2.87e-11	3.87e-09	2.86e-09	FKBP1A/MCTP1/CALCRL/CLIC2/P2RY6/ADCY4/RAPGEF3/GPR4/ADGRL4/PDE2A/RAMP3/RAMP2/RAPGEF4/ACKR3/S1PR1/HRH1/ADGRL2/TBXA2R/NPR1/CXCR4/THBS1/KDR/HOMER3/ADA/PDGFB/PDE7B/CCRL2/NOS3/NFATC1/GPR161/S1PR4/CGAS/CDH13/CD36/SAMD14/GALR1/HTR2B/NDNF/APLNR/SELE/VIP/PLN	42	Endothelial
GO:0002064	epithelial cell development	28/541	221/18866	4.54e-11	5.94e-09	4.39e-09	NOTCH4/PRDM1/PODXL/ENG/CLIC4/RAPGEF3/GPR4/CLDN5/PDE2A/CDH5/PECAM1/ROBO4/CXCR4/PPP1R16B/SOX18/DLL1/ICAM1/HEG1/NOTCH1/RARG/STC1/MSN/PDGFB/RARB/BMP6/SOX8/HOXA5/TMC1	28	Endothelial
GO:0010594	regulation of endothelial cell migration	29/541	238/18866	5.32e-11	6.77e-09	5e-09	TEK/ETS1/DLL4/MEF2C/ACVRL1/JCAD/RHOJ/ANGPT2/GATA2/MMRN2/PLPP3/RGCC/TBXA2R/SASH1/THBS1/KDR/NRP2/EFNA1/NOTCH1/ATOH8/FLT4/NRP1/STC1/PPARG/PDGFB/NOS3/ITGB3/ADAMTS9/SPARC	29	Endothelial
GO:0060485	mesenchyme development	32/541	290/18866	7.36e-11	9.1e-09	6.72e-09	SEMA6B/NOTCH4/ENG/DCHS1/EFNB1/MEF2C/ACVRL1/TCF15/SEMA3F/SPRY1/RGCC/RFLNB/HEY1/SEMA3G/NRP2/EFNA1/SEMA6C/TGFBR2/NOTCH1/NEDD4/NRP1/FOXF1/WWTR1/MSX1/DAB2/NOS3/SNAI1/HEY2/HTR2B/SOX8/HOXA5/FOXD1	32	Endothelial
GO:0060840	artery development	19/541	102/18866	7.93e-11	9.54e-09	7.04e-09	PRDM1/ENG/DLL4/ACVRL1/PDE2A/NDST1/ADGRF5/HEY1/SMAD6/EFNB2/PLXND1/NOTCH1/NRP1/FOXF1/HEY2/MYLK/ADAMTS9/LOX/GJA5	19	Endothelial
GO:0007266	Rho protein signal transduction	22/541	140/18866	8.37e-11	9.71e-09	7.17e-09	ARHGAP29/RASIP1/RHOJ/GPR4/STARD8/P2RY8/PECAM1/ARRB1/ARHGEF10/DLC1/RASGRF2/F2RL3/CDC42EP2/PLEKHG5/HEG1/LPAR6/NRP1/ARHGDIB/CDH13/EPS8L1/F2R/CELSR1	22	Endothelial
GO:0040013	negative regulation of locomotion	38/541	397/18866	8.51e-11	9.71e-09	7.17e-09	SEMA6B/MCTP1/ADARB1/ENG/HYAL2/DLL4/CLIC4/MEF2C/TIE1/ACVRL1/ANGPT2/CLDN5/MMRN2/SEMA3F/RGCC/TBXA2R/THBS1/DLC1/PTPRG/SEMA3G/IL27RA/SEMA6C/ADA/NOTCH1/NRP1/STC1/TMIGD3/PPARG/ARHGDIB/BST2/SERPINE1/PTPRR/GJA1/HOXA7/ADAMTS9/CXCL12/C5AR2/IFITM1	38	Endothelial
GO:0072001	renal system development	32/541	292/18866	8.8e-11	9.8e-09	7.23e-09	TEK/PODXL/HYAL2/DCHS1/SOX17/MEF2C/GPR4/ANGPT2/SPRY1/PECAM1/SMAD6/PGF/DLL1/ID3/EFNB2/SULF2/ACE/NOTCH1/NRP1/ITGA8/FOXF1/WWTR1/CD34/PDGFB/RARB/COL4A1/CYP26B1/HOXB7/BMP6/CA2/SOX8/FOXD1	32	Endothelial
GO:0035904	aorta development	15/541	60/18866	9.74e-11	1.06e-08	7.81e-09	PRDM1/ENG/DLL4/ACVRL1/PDE2A/NDST1/HEY1/SMAD6/EFNB2/PLXND1/NOTCH1/HEY2/MYLK/ADAMTS9/LOX	15	Endothelial
GO:0001655	urogenital system development	34/541	330/18866	1.21e-10	1.28e-08	9.48e-09	TEK/PODXL/HYAL2/DCHS1/SOX17/MEF2C/GPR4/ANGPT2/GATA2/SPRY1/PECAM1/SMAD6/PGF/DLL1/ID3/EFNB2/SULF2/ACE/NOTCH1/NRP1/RARG/ITGA8/FOXF1/WWTR1/CD34/PDGFB/RARB/COL4A1/CYP26B1/HOXB7/BMP6/CA2/SOX8/FOXD1	34	Endothelial
GO:0003179	heart valve morphogenesis	14/541	52/18866	1.4e-10	1.45e-08	1.07e-08	DCHS1/DLL4/MEF2C/HEY1/SMAD6/EFNA1/TGFBR2/NOTCH1/NOS3/SNAI1/NFATC1/HEY2/ADAMTS9/GJA5	14	Endothelial
GO:0003018	vascular process in circulatory system	25/541	190/18866	2.23e-10	2.25e-08	1.66e-08	DOCK4/TEK/YES1/GPR4/CLDN5/PDE2A/RAMP2/CDH5/HRH1/TBXA2R/NPR1/ICAM1/ACE/BDKRB2/P2RY2/ITGA1/APLN/NOS3/GJA1/CD36/BMP6/F2R/HTR2B/GJA5/VIP	25	Endothelial
GO:0001885	endothelial cell development	15/541	64/18866	2.63e-10	2.6e-08	1.92e-08	NOTCH4/ENG/CLIC4/RAPGEF3/CLDN5/PDE2A/CDH5/PECAM1/ROBO4/PPP1R16B/SOX18/ICAM1/HEG1/STC1/MSN	15	Endothelial
GO:1901343	negative regulation of vasculature development	26/541	207/18866	2.74e-10	2.65e-08	1.95e-08	TEK/DLL4/TIE1/GPR4/ANGPT2/CLDN5/MMRN2/RGCC/TBXA2R/NPR1/THBS1/HSPG2/ECSCR/NOTCH1/STAB1/PPARG/PDGFB/KLF2/NFATC1/COL4A2/HEY2/SERPINE1/ADAMTS9/ISM1/SPARC/HOXA5	26	Endothelial
GO:0031589	cell-substrate adhesion	35/541	359/18866	2.93e-10	2.78e-08	2.05e-08	PPM1F/TEK/FZD4/ACVRL1/ANGPT2/LIMS2/TBCD/PECAM1/THBS1/ITGA5/SMAD6/DLC1/DISC1/KDR/COL13A1/EFNA1/NOTCH1/VWF/NRP1/ITGA8/FOXF1/CD34/ITGA1/SERPINE1/SPOCK2/OTOA/LYVE1/CDH13/HOXD3/HOXA7/CD36/ITGB3/ADAMTS9/NID2/NDNF	35	Endothelial
GO:0050679	positive regulation of epithelial cell proliferation	26/541	211/18866	4.18e-10	3.87e-08	2.86e-08	TEK/DYSF/ACVRL1/JCAD/GATA2/KDR/PGF/PPP1R16B/NRP2/NOTCH1/FLT4/NRP1/EGFL7/PDGFB/APLN/NRARP/HTRA1/CDH13/ITGB3/TLR4/BMP6/CXCL12/HTR2B/C5AR2/APLNR/VIP	26	Endothelial
GO:0001822	kidney development	30/541	283/18866	7.72e-10	7.01e-08	5.18e-08	TEK/PODXL/HYAL2/DCHS1/SOX17/MEF2C/GPR4/ANGPT2/SPRY1/PECAM1/SMAD6/PGF/DLL1/ID3/EFNB2/SULF2/ACE/NOTCH1/NRP1/ITGA8/WWTR1/CD34/PDGFB/RARB/CYP26B1/HOXB7/BMP6/CA2/SOX8/FOXD1	30	Endothelial
GO:0007162	negative regulation of cell adhesion	31/541	301/18866	8.19e-10	7.29e-08	5.38e-08	NOTCH4/PPM1F/PODXL/JAK3/FZD4/ACVRL1/ANGPT2/SH2B3/CCM2L/TBCD/RGCC/SIPA1/HLX/THBS1/DLC1/PLXND1/VSIR/NOTCH1/CD9/JAM2/ARHGDIB/NRARP/LRRC32/SERPINE1/CDH13/IL4R/HOXA7/BMP6/CXCL12/IDO1/LILRB1	31	Endothelial
GO:0032102	negative regulation of response to external stimulus	38/541	433/18866	1.03e-09	9.01e-08	6.65e-08	SEMA6B/TEK/SEC14L1/CARD8/CALCRL/ETS1/ANGPT2/C1QTNF12/SH2B3/NLRC3/SEMA3F/CDH5/THBS1/SEMA3G/CARD16/SEMA6C/ADA/NOTCH1/THBD/NRP1/CD9/FOXF1/PPARG/CD34/PDGFB/NOS3/SOCS3/IFI16/IRAK3/SERPINE1/HTRA1/GJA1/MICB/PLAT/A2M/C5AR2/LILRB1/NLRP12	38	Endothelial
GO:0043534	blood vessel endothelial cell migration	24/541	189/18866	1.07e-09	9.15e-08	6.75e-08	ETS1/DLL4/MEF2C/ACVRL1/JCAD/RHOJ/ANGPT2/GATA2/MMRN2/CLEC14A/CDH5/RGCC/TBXA2R/THBS1/KDR/SOX18/EFNB2/EFNA1/NOTCH1/NRP1/PPARG/PDGFB/NOS3/EPHB4	24	Endothelial
GO:0030336	negative regulation of cell migration	33/541	350/18866	2.24e-09	1.88e-07	1.39e-07	MCTP1/ADARB1/ENG/HYAL2/DLL4/CLIC4/MEF2C/TIE1/ACVRL1/ANGPT2/CLDN5/MMRN2/RGCC/TBXA2R/THBS1/DLC1/PTPRG/IL27RA/ADA/NOTCH1/STC1/TMIGD3/PPARG/ARHGDIB/BST2/SERPINE1/PTPRR/GJA1/HOXA7/ADAMTS9/CXCL12/C5AR2/IFITM1	33	Endothelial
GO:0003197	endocardial cushion development	12/541	45/18866	3.32e-09	2.74e-07	2.02e-07	ENG/DCHS1/ACVRL1/HEY1/TGFBR2/NOTCH1/NEDD4/FOXF1/MSX1/NOS3/SNAI1/HEY2	12	Endothelial
GO:0048754	branching morphogenesis of an epithelial tube	21/541	155/18866	3.65e-09	2.95e-07	2.18e-07	NOTCH4/RASIP1/ENG/DCHS1/DLL4/CLIC4/SPRY1/KDR/PGF/PLXND1/TGFBR2/NOTCH1/NRP1/FOXF1/COL4A1/NRARP/HOXB7/CELSR1/SOX8/HOXA5/FOXD1	21	Endothelial
GO:0001763	morphogenesis of a branching structure	24/541	201/18866	3.74e-09	2.97e-07	2.19e-07	NOTCH4/PRDM1/RASIP1/ENG/DCHS1/DLL4/CLIC4/SPRY1/KDR/PGF/PLXND1/COL13A1/TGFBR2/NOTCH1/NRP1/FOXF1/COL4A1/NRARP/SOCS3/HOXB7/CELSR1/SOX8/HOXA5/FOXD1	24	Endothelial
GO:0060348	bone development	24/541	204/18866	5.03e-09	3.93e-07	2.9e-07	TEK/ENG/DCHS1/MEF2C/SH2B3/RFLNB/FLI1/KIT/SULF2/COL13A1/TAL1/TGFBR2/RARG/STC1/MSX1/RARB/CYP26B1/HOXB4/GJA1/ALPL/BMP6/SPARC/LOX/LILRB1	24	Endothelial
GO:0003205	cardiac chamber development	22/541	174/18866	5.76e-09	4.42e-07	3.27e-07	FKBP1A/TEK/PRDM1/ENG/DLL4/MEF2C/PDE2A/NDST1/CCM2L/HEY1/SMAD6/NRP2/PLXND1/HEG1/TGFBR2/NOTCH1/NRP1/FOXF1/RARB/NOS3/HEY2/GJA5	22	Endothelial
GO:0060055	angiogenesis involved in wound healing	10/541	30/18866	6.21e-09	4.68e-07	3.46e-07	MCAM/ETS1/GPR4/GATA2/CXCR4/KDR/CD34/SERPINE1/ITGB3/NDNF	10	Endothelial
GO:2000146	negative regulation of cell motility	33/541	365/18866	6.41e-09	4.75e-07	3.51e-07	MCTP1/ADARB1/ENG/HYAL2/DLL4/CLIC4/MEF2C/TIE1/ACVRL1/ANGPT2/CLDN5/MMRN2/RGCC/TBXA2R/THBS1/DLC1/PTPRG/IL27RA/ADA/NOTCH1/STC1/TMIGD3/PPARG/ARHGDIB/BST2/SERPINE1/PTPRR/GJA1/HOXA7/ADAMTS9/CXCL12/C5AR2/IFITM1	33	Endothelial
GO:0003151	outflow tract morphogenesis	15/541	80/18866	7.17e-09	5.23e-07	3.86e-07	ENG/SOX17/MEF2C/CLDN5/SMAD6/SOX18/NRP2/PLXND1/TGFBR2/NOTCH1/NEDD4/NRP1/RARB/HEY2/GJA5	15	Endothelial
GO:0016525	negative regulation of angiogenesis	23/541	192/18866	7.43e-09	5.34e-07	3.94e-07	TEK/DLL4/TIE1/GPR4/ANGPT2/CLDN5/MMRN2/RGCC/TBXA2R/NPR1/THBS1/HSPG2/ECSCR/NOTCH1/STAB1/PPARG/KLF2/COL4A2/SERPINE1/ADAMTS9/ISM1/SPARC/HOXA5	23	Endothelial
GO:0060562	epithelial tube morphogenesis	31/541	331/18866	8.12e-09	5.74e-07	4.24e-07	NOTCH4/RASIP1/PODXL/ENG/DCHS1/DLL4/SOX17/CLIC4/MEF2C/ACVRL1/SPRY1/CXCR4/DLC1/KDR/PGF/SOX18/DLL1/EFNB2/PLXND1/TGFBR2/NOTCH1/NRP1/RARG/FOXF1/COL4A1/NRARP/HOXB7/CELSR1/SOX8/HOXA5/FOXD1	31	Endothelial
GO:0045785	positive regulation of cell adhesion	36/541	428/18866	8.83e-09	6.14e-07	4.53e-07	PPM1F/TEK/ITPKB/YES1/PODXL/ETS1/DYSF/JAK3/EFNB1/RASAL3/LIMS2/PNP/PLPP3/HLX/ITGA5/DISC1/KDR/EFNB2/IL27RA/ICAM1/VSIR/ADA/TGFBR2/NRP1/FOXF1/SPOCK2/CDH13/IL4R/CD36/CXCL12/CD1D/LCK/NDNF/LILRB1/SELE/PIK3R6	36	Endothelial
GO:2000181	negative regulation of blood vessel morphogenesis	23/541	194/18866	9.07e-09	6.22e-07	4.59e-07	TEK/DLL4/TIE1/GPR4/ANGPT2/CLDN5/MMRN2/RGCC/TBXA2R/NPR1/THBS1/HSPG2/ECSCR/NOTCH1/STAB1/PPARG/KLF2/COL4A2/SERPINE1/ADAMTS9/ISM1/SPARC/HOXA5	23	Endothelial
GO:0061448	connective tissue development	27/541	262/18866	1.01e-08	6.82e-07	5.03e-07	ADAMTS7/HYAL2/MEF2C/ACVRL1/GPR4/ZEB1/RFLNB/SULF2/TGFBR2/NOTCH1/RARG/STC1/CD34/MSX1/PDGFB/RARB/HOXB3/SNAI1/NFIB/HOXD3/BMP6/COL11A2/SOX8/HOXA5/LOX/HOXA3/FOXD1	27	Endothelial
GO:0051056	regulation of small GTPase mediated signal transduction	30/541	323/18866	1.72e-08	1.14e-06	8.42e-07	ARHGAP29/ITPKB/RASIP1/ARHGAP31/RASAL3/RHOJ/ARAP3/GPR4/STARD8/P2RY8/SPRY1/SPRY4/ARRB1/SIPA1/ARHGEF10/DLC1/RASGRF2/DENND3/F2RL3/ARHGAP23/PLEKHG5/HEG1/NOTCH1/LPAR6/NRP1/ARHGDIB/ARHGAP25/EPS8L1/F2R/A2M	30	Endothelial
GO:0035023	regulation of Rho protein signal transduction	15/541	86/18866	2.01e-08	1.31e-06	9.7e-07	RASIP1/GPR4/STARD8/P2RY8/ARRB1/ARHGEF10/DLC1/RASGRF2/F2RL3/HEG1/LPAR6/NRP1/ARHGDIB/EPS8L1/F2R	15	Endothelial
GO:0042110	T cell activation	38/541	483/18866	2.07e-08	1.33e-06	9.84e-07	FKBP1A/ITPKB/PRDM1/YES1/DLL4/JAK3/EFNB1/RASAL3/ZEB1/PNP/NLRC3/HLX/PIK3CG/KIT/JAG2/EFNB2/IL27RA/TNFRSF4/ICAM1/VSIR/ADA/TGFBR2/NEDD4/MSN/NKX2-3/NRARP/RIPK3/CYP26B1/LRRC32/FZD8/CGAS/IL4R/MICB/CD1D/LCK/IDO1/LILRB1/PIK3R6	38	Endothelial
GO:0061138	morphogenesis of a branching epithelium	22/541	187/18866	2.2e-08	1.4e-06	1.03e-06	NOTCH4/RASIP1/ENG/DCHS1/DLL4/CLIC4/SPRY1/KDR/PGF/PLXND1/TGFBR2/NOTCH1/NRP1/FOXF1/COL4A1/NRARP/SOCS3/HOXB7/CELSR1/SOX8/HOXA5/FOXD1	22	Endothelial
GO:0048844	artery morphogenesis	14/541	75/18866	2.42e-08	1.51e-06	1.11e-06	PRDM1/ENG/DLL4/ACVRL1/ADGRF5/HEY1/EFNB2/NOTCH1/NRP1/FOXF1/HEY2/MYLK/ADAMTS9/GJA5	14	Endothelial
GO:0061384	heart trabecula morphogenesis	10/541	34/18866	2.44e-08	1.51e-06	1.11e-06	FKBP1A/TEK/ENG/DLL4/CCM2L/S1PR1/HEY1/HEG1/NOTCH1/HEY2	10	Endothelial
GO:0007599	hemostasis	31/541	348/18866	2.62e-08	1.6e-06	1.18e-06	DOCK9/DOCK6/PRKCH/PEAR1/SH2B3/GATA2/ENTPD1/TBXA2R/ARRB1/THBS1/FLI1/PIK3CG/F2RL3/LCP2/THBD/GNA14/VWF/CD9/CD34/PDGFB/NOS3/SERPINE1/CD36/ITGB3/TLR4/F2R/PLAT/A2M/LCK/SCUBE1/PIK3R6	31	Endothelial
GO:0019935	cyclic-nucleotide-mediated signaling	24/541	224/18866	3.17e-08	1.91e-06	1.41e-06	CALCRL/ADCY4/RAPGEF3/GPR4/ADGRL4/PDE2A/RAMP3/RAMP2/RAPGEF4/S1PR1/ADGRL2/TBXA2R/NPR1/THBS1/PDE7B/GPR161/S1PR4/CGAS/CD36/GALR1/HTR2B/APLNR/VIP/PLN	24	Endothelial
GO:0003203	endocardial cushion morphogenesis	10/541	35/18866	3.33e-08	1.98e-06	1.46e-06	ENG/DCHS1/ACVRL1/HEY1/TGFBR2/NOTCH1/MSX1/NOS3/SNAI1/HEY2	10	Endothelial
GO:0003206	cardiac chamber morphogenesis	18/541	131/18866	3.83e-08	2.24e-06	1.65e-06	FKBP1A/TEK/ENG/DLL4/MEF2C/CCM2L/HEY1/SMAD6/NRP2/HEG1/TGFBR2/NOTCH1/NRP1/FOXF1/RARB/NOS3/HEY2/GJA5	18	Endothelial
GO:0018108	peptidyl-tyrosine phosphorylation	32/541	374/18866	4.04e-08	2.3e-06	1.7e-06	TEK/SH3BP5/YES1/HYAL2/INSR/JAK3/EHD4/TIE1/SH2B3/HCLS1/PECAM1/MATK/ITGA5/KDR/FLT1/KIT/FES/ICAM1/TAL1/EFNA1/ACE/FLT4/NRP1/PDGFB/SOCS3/EPHB4/CD36/ITGB3/BMP6/LCK/BMX/NOX4	32	Endothelial
GO:0045216	cell-cell junction organization	23/541	210/18866	4.08e-08	2.3e-06	1.7e-06	ESAM/DCHS1/PRKCH/CLDN5/RAMP2/LIMS2/CDH5/TBCD/PECAM1/FSCN1/EFNB2/HEG1/ACE/CD9/GJC1/SNAI1/GJA4/CDH13/GJA1/BMP6/F2R/GJD3/GJA5	23	Endothelial
GO:0043114	regulation of vascular permeability	11/541	45/18866	4.09e-08	2.3e-06	1.7e-06	TEK/YES1/GPR4/CLDN5/PDE2A/RAMP2/CDH5/HRH1/NPR1/BDKRB2/BMP6	11	Endothelial
GO:0048762	mesenchymal cell differentiation	24/541	229/18866	4.86e-08	2.67e-06	1.97e-06	SEMA6B/NOTCH4/ENG/EFNB1/MEF2C/SEMA3F/SPRY1/RGCC/RFLNB/HEY1/SEMA3G/NRP2/EFNA1/SEMA6C/TGFBR2/NOTCH1/NRP1/WWTR1/MSX1/DAB2/SNAI1/HEY2/HTR2B/SOX8	24	Endothelial
GO:0018212	peptidyl-tyrosine modification	32/541	377/18866	4.86e-08	2.67e-06	1.97e-06	TEK/SH3BP5/YES1/HYAL2/INSR/JAK3/EHD4/TIE1/SH2B3/HCLS1/PECAM1/MATK/ITGA5/KDR/FLT1/KIT/FES/ICAM1/TAL1/EFNA1/ACE/FLT4/NRP1/PDGFB/SOCS3/EPHB4/CD36/ITGB3/BMP6/LCK/BMX/NOX4	32	Endothelial
GO:0061028	establishment of endothelial barrier	11/541	46/18866	5.23e-08	2.84e-06	2.1e-06	ENG/RAPGEF3/CLDN5/PDE2A/CDH5/PECAM1/ROBO4/PPP1R16B/SOX18/ICAM1/MSN	11	Endothelial
GO:1905314	semi-lunar valve development	10/541	37/18866	6e-08	3.22e-06	2.38e-06	DLL4/HEY1/SMAD6/EFNA1/NOTCH1/NOS3/SNAI1/NFATC1/HEY2/GJA5	10	Endothelial
GO:0060216	definitive hemopoiesis	8/541	21/18866	6.36e-08	3.37e-06	2.49e-06	TEK/LYL1/GATA2/TAL1/HOXB3/HOXB4/HOXA9/MFAP5	8	Endothelial
GO:0007596	blood coagulation	30/541	343/18866	6.63e-08	3.47e-06	2.56e-06	DOCK9/DOCK6/PRKCH/PEAR1/SH2B3/GATA2/ENTPD1/TBXA2R/ARRB1/THBS1/PIK3CG/F2RL3/LCP2/THBD/GNA14/VWF/CD9/CD34/PDGFB/NOS3/SERPINE1/CD36/ITGB3/TLR4/F2R/PLAT/A2M/LCK/SCUBE1/PIK3R6	30	Endothelial
GO:0007265	Ras protein signal transduction	30/541	346/18866	8.04e-08	4.16e-06	3.07e-06	ARHGAP29/ITPKB/GRAP/RASIP1/RAPGEF3/RASAL3/RHOJ/GPR4/STARD8/P2RY8/SPRY1/SPRY4/PECAM1/ARRB1/ARHGEF10/DLC1/RASGRF2/DENND3/F2RL3/CDC42EP2/PLEKHG5/HEG1/NOTCH1/LPAR6/NRP1/ARHGDIB/CDH13/EPS8L1/F2R/CELSR1	30	Endothelial
GO:0090287	regulation of cellular response to growth factor stimulus	28/541	310/18866	9.32e-08	4.77e-06	3.52e-06	ENG/FZD4/ACVRL1/JCAD/NRROS/ZEB1/MMRN2/CDH5/SPRY1/SPRY4/THBS1/ITGA5/SMAD6/DLL1/SULF2/TGFBR2/NOTCH1/NEDD4/ITGA8/MSX1/DAB2/APLN/TMEM204/HTRA1/ITGB3/HTRA3/LOX/FOXD1	28	Endothelial
GO:0050817	coagulation	30/541	349/18866	9.72e-08	4.92e-06	3.63e-06	DOCK9/DOCK6/PRKCH/PEAR1/SH2B3/GATA2/ENTPD1/TBXA2R/ARRB1/THBS1/PIK3CG/F2RL3/LCP2/THBD/GNA14/VWF/CD9/CD34/PDGFB/NOS3/SERPINE1/CD36/ITGB3/TLR4/F2R/PLAT/A2M/LCK/SCUBE1/PIK3R6	30	Endothelial
GO:0030099	myeloid cell differentiation	34/541	431/18866	1.09e-07	5.47e-06	4.04e-06	SNRK/ITPKB/ETS1/JAK3/MEF2C/NRROS/ADGRF5/SH2B3/GATA2/HCLS1/RASSF2/THBS1/FLI1/KIT/FES/DLL1/INPP5D/TAL1/TGFBR2/RARG/PPARG/KLF2/NKX2-3/IFI16/HOXB7/TRIM58/HOXA7/TLR4/CA2/HOXA5/LOX/LILRB1/HOXA9/HOXB8	34	Endothelial
GO:0051145	smooth muscle cell differentiation	13/541	73/18866	1.37e-07	6.79e-06	5.01e-06	ENG/MEF2C/RAMP2/ZEB1/HEY1/KIT/NOTCH1/ITGA8/FOXF1/PDGFB/TMEM204/NFATC1/HEY2	13	Endothelial
GO:0003279	cardiac septum development	16/541	114/18866	1.62e-07	7.91e-06	5.84e-06	PRDM1/ENG/PDE2A/NDST1/HEY1/SMAD6/NRP2/PLXND1/HEG1/TGFBR2/NOTCH1/NRP1/RARB/NOS3/HEY2/GJA5	16	Endothelial
GO:0022407	regulation of cell-cell adhesion	34/541	439/18866	1.69e-07	8.17e-06	6.03e-06	NOTCH4/PPM1F/ITPKB/YES1/PODXL/ETS1/JAK3/EFNB1/RASAL3/SH2B3/PNP/CCM2L/PLPP3/RGCC/HLX/EFNB2/IL27RA/ICAM1/VSIR/ADA/TGFBR2/NOTCH1/CD9/NRARP/LRRC32/IL4R/BMP6/CXCL12/CD1D/LCK/IDO1/LILRB1/SELE/PIK3R6	34	Endothelial
GO:0010634	positive regulation of epithelial cell migration	20/541	176/18866	1.71e-07	8.17e-06	6.03e-06	PPM1F/TEK/ETS1/JCAD/RHOJ/GATA2/PLPP3/SASH1/THBS1/KDR/NRP2/TGFBR2/ATOH8/FLT4/NRP1/PDGFB/NOS3/ITGB3/SPARC/INSL3	20	Endothelial
GO:0060317	cardiac epithelial to mesenchymal transition	9/541	32/18866	1.91e-07	9.05e-06	6.68e-06	ENG/SPRY1/HEY1/EFNA1/TGFBR2/NOTCH1/MSX1/SNAI1/HEY2	9	Endothelial
GO:0046578	regulation of Ras protein signal transduction	21/541	194/18866	1.94e-07	9.07e-06	6.7e-06	ITPKB/RASIP1/RASAL3/GPR4/STARD8/P2RY8/SPRY1/SPRY4/ARRB1/ARHGEF10/DLC1/RASGRF2/DENND3/F2RL3/HEG1/NOTCH1/LPAR6/NRP1/ARHGDIB/EPS8L1/F2R	21	Endothelial
GO:0002683	negative regulation of immune system process	35/541	463/18866	1.99e-07	9.25e-06	6.83e-06	SEC14L1/ITPKB/JAK3/ADGRF5/NLRC3/GATA2/HLX/THBS1/DLL1/INPP5D/IL27RA/TAL1/VSIR/ADA/NOTCH1/FOXF1/PPARG/NRARP/IFI16/IRAK3/BST2/LRRC32/HTRA1/IL4R/HOXA7/TLR4/MICB/A2M/CXCL12/C5AR2/HOXA5/IDO1/LILRB1/HOXA9/HOXB8	35	Endothelial
GO:0072132	mesenchyme morphogenesis	11/541	52/18866	2.03e-07	9.31e-06	6.87e-06	ENG/DCHS1/ACVRL1/HEY1/TGFBR2/NOTCH1/FOXF1/MSX1/NOS3/SNAI1/HEY2	11	Endothelial
GO:1903522	regulation of blood circulation	27/541	303/18866	2.08e-07	9.45e-06	6.98e-06	DOCK4/CLIC2/PDE4B/KCNN2/HRH1/TBXA2R/NPR1/PIK3CG/KCNJ2/KCNE3/ICAM1/MYL4/ADA/ACE/BDKRB2/STC1/TMIGD3/GJC1/APLN/NOS3/HEY2/GJA1/F2R/GJD3/GJA5/KCNJ12/PLN	27	Endothelial
GO:0003094	glomerular filtration	8/541	24/18866	2.13e-07	9.58e-06	7.07e-06	MCAM/ADGRF5/SULF2/CD34/PDGFB/GJA1/F2R/GJA5	8	Endothelial
GO:0007160	cell-matrix adhesion	23/541	230/18866	2.17e-07	9.67e-06	7.14e-06	PPM1F/TEK/ACVRL1/PECAM1/THBS1/DLC1/DISC1/KDR/COL13A1/NRP1/ITGA8/CD34/ITGA1/SERPINE1/OTOA/LYVE1/CDH13/HOXD3/HOXA7/CD36/ITGB3/ADAMTS9/NID2	23	Endothelial
GO:0061299	retina vasculature morphogenesis in camera-type eye	6/541	11/18866	2.21e-07	9.75e-06	7.19e-06	ARHGEF15/CLIC4/FZD4/RHOJ/NRP1/COL4A1	6	Endothelial
GO:0007043	cell-cell junction assembly	18/541	147/18866	2.29e-07	9.99e-06	7.38e-06	ESAM/DCHS1/PRKCH/CLDN5/RAMP2/CDH5/TBCD/PECAM1/FSCN1/HEG1/ACE/CD9/GJC1/SNAI1/GJA4/GJA1/GJD3/GJA5	18	Endothelial
GO:0003184	pulmonary valve morphogenesis	7/541	17/18866	2.32e-07	1e-05	7.42e-06	HEY1/SMAD6/NOTCH1/NOS3/NFATC1/HEY2/GJA5	7	Endothelial
GO:0010595	positive regulation of endothelial cell migration	17/541	132/18866	2.38e-07	1.02e-05	7.52e-06	TEK/ETS1/JCAD/RHOJ/GATA2/PLPP3/SASH1/THBS1/KDR/NRP2/ATOH8/FLT4/NRP1/PDGFB/NOS3/ITGB3/SPARC	17	Endothelial
GO:0032970	regulation of actin filament-based process	32/541	405/18866	2.51e-07	1.06e-05	7.85e-06	SHANK3/PPM1F/TEK/KANK3/ESAM/ARHGEF15/RAPGEF3/MEF2C/PDE4B/GMFG/HCLS1/S1PR1/RGCC/ARHGEF10/FSCN1/DLC1/FES/KCNJ2/CDC42EP2/KCNE3/FHOD1/ICAM1/NRP1/STC1/ARHGDIB/BST2/CELSR1/CXCL12/NOX4/GJA5/SPTBN5/PLN	32	Endothelial
GO:0043535	regulation of blood vessel endothelial cell migration	19/541	164/18866	2.56e-07	1.07e-05	7.93e-06	ETS1/DLL4/MEF2C/ACVRL1/JCAD/RHOJ/ANGPT2/GATA2/MMRN2/RGCC/TBXA2R/THBS1/KDR/EFNA1/NOTCH1/NRP1/PPARG/PDGFB/NOS3	19	Endothelial
GO:0097205	renal filtration	8/541	25/18866	3.05e-07	1.27e-05	9.38e-06	MCAM/ADGRF5/SULF2/CD34/PDGFB/GJA1/F2R/GJA5	8	Endothelial
GO:0051924	regulation of calcium ion transport	24/541	253/18866	3.16e-07	1.3e-05	9.63e-06	FKBP1A/CLIC2/DYSF/P2RY6/PDE4B/RAMP3/CXCR4/PIK3CG/HOMER3/F2RL3/KCNE3/ICAM1/STC1/PDGFB/NOS3/STC2/GJA1/MYLK/F2R/CXCL12/LILRB1/APLNR/PLN/TMC1	24	Endothelial
GO:0061041	regulation of wound healing	18/541	151/18866	3.44e-07	1.41e-05	1.04e-05	SH2B3/PLPP3/TBXA2R/CXCR4/THBS1/THBD/CD9/CD34/PDGFB/NOS3/SERPINE1/GJA1/CD36/MYLK/TLR4/F2R/PLAT/INSL3	18	Endothelial
GO:0061298	retina vasculature development in camera-type eye	7/541	18/18866	3.71e-07	1.5e-05	1.11e-05	ARHGEF15/CLIC4/FZD4/ACVRL1/RHOJ/NRP1/COL4A1	7	Endothelial
GO:0006874	cellular calcium ion homeostasis	34/541	456/18866	4.11e-07	1.65e-05	1.22e-05	FKBP1A/CLIC2/P2RY6/GPR4/RAMP3/P2RY8/GATA2/CDH5/ACKR3/S1PR1/TBXA2R/CXCR4/DISC1/PIK3CG/F2RL3/CYSLTR1/BDKRB2/LPAR6/STC1/CCRL2/STC2/S1PR4/GJA1/FATE1/CD36/F2R/GALR1/CXCL12/HTR2B/LCK/C5AR2/APLNR/CCL14/PLN	34	Endothelial
GO:0003171	atrioventricular valve development	8/541	26/18866	4.3e-07	1.71e-05	1.26e-05	DCHS1/HEY1/SMAD6/EFNA1/TGFBR2/NOTCH1/HEY2/GJA5	8	Endothelial
GO:0035909	aorta morphogenesis	9/541	35/18866	4.45e-07	1.75e-05	1.3e-05	ENG/DLL4/ACVRL1/HEY1/EFNB2/NOTCH1/HEY2/MYLK/ADAMTS9	9	Endothelial
GO:0008593	regulation of Notch signaling pathway	15/541	108/18866	4.52e-07	1.77e-05	1.3e-05	NOTCH4/TSPAN14/MFNG/DLL4/GATA2/HEY1/ARRB1/KIT/DLL1/JAG2/NOTCH1/EGFL7/NOS3/NRARP/HEY2	15	Endothelial
GO:0010959	regulation of metal ion transport	31/541	396/18866	4.74e-07	1.83e-05	1.35e-05	FKBP1A/CLIC2/DYSF/P2RY6/PDE4B/NETO2/KCNN2/RAMP3/CXCR4/PIK3CG/STOM/HOMER3/F2RL3/KCNJ2/KCNE3/ICAM1/NEDD4/HECW2/STC1/PDGFB/NOS3/STC2/GJA1/MYLK/F2R/CXCL12/LILRB1/APLNR/VIP/PLN/TMC1	31	Endothelial
GO:0030193	regulation of blood coagulation	13/541	82/18866	5.61e-07	2.15e-05	1.59e-05	SH2B3/TBXA2R/THBS1/THBD/CD9/CD34/PDGFB/NOS3/SERPINE1/CD36/TLR4/F2R/PLAT	13	Endothelial
GO:0001569	branching involved in blood vessel morphogenesis	9/541	36/18866	5.79e-07	2.2e-05	1.63e-05	NOTCH4/ENG/DLL4/KDR/PLXND1/TGFBR2/NRP1/COL4A1/NRARP	9	Endothelial
GO:1900046	regulation of hemostasis	13/541	83/18866	6.48e-07	2.44e-05	1.8e-05	SH2B3/TBXA2R/THBS1/THBD/CD9/CD34/PDGFB/NOS3/SERPINE1/CD36/TLR4/F2R/PLAT	13	Endothelial
GO:0030168	platelet activation	18/541	158/18866	6.78e-07	2.54e-05	1.87e-05	PRKCH/PEAR1/SH2B3/ARRB1/PIK3CG/F2RL3/LCP2/THBD/GNA14/VWF/CD9/PDGFB/NOS3/ITGB3/TLR4/F2R/LCK/PIK3R6	18	Endothelial
GO:0007204	positive regulation of cytosolic calcium ion concentration	27/541	322/18866	6.96e-07	2.58e-05	1.91e-05	FKBP1A/CLIC2/P2RY6/GPR4/RAMP3/P2RY8/GATA2/ACKR3/S1PR1/TBXA2R/CXCR4/PIK3CG/F2RL3/CYSLTR1/BDKRB2/LPAR6/CCRL2/S1PR4/GJA1/CD36/F2R/GALR1/HTR2B/LCK/C5AR2/APLNR/PLN	27	Endothelial
GO:0055074	calcium ion homeostasis	34/541	468/18866	7.46e-07	2.74e-05	2.03e-05	FKBP1A/CLIC2/P2RY6/GPR4/RAMP3/P2RY8/GATA2/CDH5/ACKR3/S1PR1/TBXA2R/CXCR4/DISC1/PIK3CG/F2RL3/CYSLTR1/BDKRB2/LPAR6/STC1/CCRL2/STC2/S1PR4/GJA1/FATE1/CD36/F2R/GALR1/CXCL12/HTR2B/LCK/C5AR2/APLNR/CCL14/PLN	34	Endothelial
GO:0072006	nephron development	17/541	143/18866	7.56e-07	2.76e-05	2.04e-05	TEK/PODXL/DCHS1/MEF2C/GPR4/ANGPT2/PECAM1/PGF/DLL1/SULF2/NOTCH1/WWTR1/CD34/PDGFB/HOXB7/SOX8/FOXD1	17	Endothelial
GO:0003180	aortic valve morphogenesis	8/541	28/18866	8.13e-07	2.9e-05	2.14e-05	DLL4/SMAD6/EFNA1/NOTCH1/NOS3/SNAI1/NFATC1/HEY2	8	Endothelial
GO:0061437	renal system vasculature development	8/541	28/18866	8.13e-07	2.9e-05	2.14e-05	TEK/GPR4/ANGPT2/PECAM1/NOTCH1/NRP1/CD34/PDGFB	8	Endothelial
GO:0061440	kidney vasculature development	8/541	28/18866	8.13e-07	2.9e-05	2.14e-05	TEK/GPR4/ANGPT2/PECAM1/NOTCH1/NRP1/CD34/PDGFB	8	Endothelial
GO:0007219	Notch signaling pathway	20/541	195/18866	8.97e-07	3.17e-05	2.34e-05	NOTCH4/TSPAN14/MFNG/DLL4/GATA2/HEY1/ARRB1/KIT/DLL1/JAG2/PLXND1/TGFBR2/NOTCH1/EGFL7/NOS3/NRARP/SNAI1/HEY2/HOXD3/PLN	20	Endothelial
GO:0031623	receptor internalization	15/541	115/18866	1.03e-06	3.61e-05	2.66e-05	CALCRL/INSR/RAMP3/RAMP2/ACKR3/ARRB1/EFNB2/NEDD4/CD9/APLN/CD36/ITGB3/HTR2B/LILRB1/SELE	15	Endothelial
GO:0061383	trabecula morphogenesis	10/541	49/18866	1.04e-06	3.62e-05	2.67e-05	FKBP1A/TEK/ENG/DLL4/CCM2L/S1PR1/HEY1/HEG1/NOTCH1/HEY2	10	Endothelial
GO:0051216	cartilage development	20/541	197/18866	1.05e-06	3.64e-05	2.69e-05	ADAMTS7/HYAL2/MEF2C/ACVRL1/ZEB1/RFLNB/SULF2/TGFBR2/RARG/STC1/MSX1/RARB/HOXB3/SNAI1/NFIB/HOXD3/BMP6/COL11A2/HOXA5/HOXA3	20	Endothelial
GO:1903706	regulation of hemopoiesis	35/541	498/18866	1.1e-06	3.75e-05	2.77e-05	ITPKB/PRDM1/ETS1/JAK3/MEF2C/ZEB1/PNP/GATA2/HCLS1/RASSF2/HLX/THBS1/FES/DLL1/INPP5D/TAL1/VSIR/ADA/ACE/TGFBR2/NOTCH1/RARG/NRARP/CYP26B1/TRIM58/IL4R/HOXA7/TLR4/CA2/HOXA5/LOX/LILRB1/HOXA9/HOXB8/PIK3R6	35	Endothelial
GO:0003231	cardiac ventricle development	16/541	131/18866	1.11e-06	3.75e-05	2.77e-05	FKBP1A/PRDM1/ENG/DLL4/MEF2C/PDE2A/CCM2L/HEY1/SMAD6/HEG1/TGFBR2/NOTCH1/FOXF1/NOS3/HEY2/GJA5	16	Endothelial
GO:0090303	positive regulation of wound healing	11/541	61/18866	1.11e-06	3.75e-05	2.77e-05	PLPP3/TBXA2R/CXCR4/THBS1/THBD/SERPINE1/CD36/MYLK/TLR4/F2R/INSL3	11	Endothelial
GO:0034329	cell junction assembly	32/541	434/18866	1.15e-06	3.86e-05	2.85e-05	SHANK3/PPM1F/TEK/ESAM/DCHS1/MEF2C/ACVRL1/PRKCH/CLDN5/RAMP2/LIMS2/CDH5/TBCD/PECAM1/THBS1/ITGA5/FSCN1/DLC1/KDR/EFNB2/PLXND1/HEG1/ACE/NRP1/CD9/GJC1/SNAI1/SPOCK2/GJA4/GJA1/GJD3/GJA5	32	Endothelial
GO:0060326	cell chemotaxis	26/541	311/18866	1.18e-06	3.93e-05	2.9e-05	DOCK4/DYSF/PDE4B/ACKR3/S1PR1/HRH1/CXCR4/THBS1/PIK3CG/KDR/FLT1/KIT/PGF/PLEKHG5/NOTCH1/NRP1/ITGA9/PDGFB/ITGA1/CCRL2/SERPINE1/CXCL12/C5AR2/LOX/CCL14/HOXB9	26	Endothelial
GO:1903036	positive regulation of response to wounding	12/541	74/18866	1.19e-06	3.93e-05	2.9e-05	SCARF1/PLPP3/TBXA2R/CXCR4/THBS1/THBD/SERPINE1/CD36/MYLK/TLR4/F2R/INSL3	12	Endothelial
GO:0019933	cAMP-mediated signaling	20/541	199/18866	1.24e-06	4.03e-05	2.97e-05	CALCRL/ADCY4/RAPGEF3/GPR4/ADGRL4/PDE2A/RAMP3/RAMP2/RAPGEF4/S1PR1/ADGRL2/TBXA2R/PDE7B/GPR161/S1PR4/CGAS/GALR1/APLNR/VIP/PLN	20	Endothelial
GO:0010810	regulation of cell-substrate adhesion	21/541	217/18866	1.25e-06	4.03e-05	2.97e-05	PPM1F/TEK/FZD4/ACVRL1/ANGPT2/LIMS2/TBCD/THBS1/ITGA5/DLC1/DISC1/KDR/NOTCH1/NRP1/FOXF1/SERPINE1/SPOCK2/CDH13/HOXA7/CD36/NDNF	21	Endothelial
GO:0003177	pulmonary valve development	7/541	21/18866	1.26e-06	4.03e-05	2.97e-05	HEY1/SMAD6/NOTCH1/NOS3/NFATC1/HEY2/GJA5	7	Endothelial
GO:0061042	vascular wound healing	7/541	21/18866	1.26e-06	4.03e-05	2.97e-05	MCAM/GATA2/CXCR4/KDR/CD34/SERPINE1/NDNF	7	Endothelial
GO:0050818	regulation of coagulation	13/541	88/18866	1.29e-06	4.1e-05	3.03e-05	SH2B3/TBXA2R/THBS1/THBD/CD9/CD34/PDGFB/NOS3/SERPINE1/CD36/TLR4/F2R/PLAT	13	Endothelial
GO:2000351	regulation of endothelial cell apoptotic process	11/541	62/18866	1.32e-06	4.16e-05	3.07e-05	TEK/RAMP2/GATA2/CDH5/RGCC/THBS1/KDR/ECSCR/ICAM1/SERPINE1/NDNF	11	Endothelial
GO:0003188	heart valve formation	6/541	14/18866	1.34e-06	4.19e-05	3.09e-05	DCHS1/HEY1/EFNA1/NOTCH1/HEY2/GJA5	6	Endothelial
GO:1903034	regulation of response to wounding	19/541	183/18866	1.39e-06	4.34e-05	3.2e-05	SCARF1/SH2B3/PLPP3/TBXA2R/CXCR4/THBS1/THBD/CD9/CD34/PDGFB/NOS3/SERPINE1/GJA1/CD36/MYLK/TLR4/F2R/PLAT/INSL3	19	Endothelial
GO:0048872	homeostasis of number of cells	23/541	256/18866	1.44e-06	4.44e-05	3.28e-05	ITPKB/ETS1/JAK3/MEF2C/PDE4B/ADGRF5/SH2B3/GATA2/HCLS1/RASSF2/KIT/INPP5D/TAL1/ADA/HOXB6/NOTCH1/KLF2/NKX2-3/NOS3/RIPK3/TRIM58/F2R/HOXA5	23	Endothelial
GO:0003015	heart process	25/541	297/18866	1.67e-06	5.14e-05	3.8e-05	CLIC2/PDE4B/KCNN2/RAMP3/NPR1/CXCR4/PIK3CG/KCNJ2/KCNE3/MYL4/ADA/ACE/STC1/TMIGD3/WWTR1/GJC1/APLN/NOS3/HEY2/GJA1/GJD3/NOX4/GJA5/KCNJ12/PLN	25	Endothelial
GO:0032835	glomerulus development	11/541	64/18866	1.83e-06	5.58e-05	4.12e-05	TEK/PODXL/MEF2C/GPR4/ANGPT2/PECAM1/SULF2/NOTCH1/WWTR1/CD34/PDGFB	11	Endothelial
GO:0001933	negative regulation of protein phosphorylation	32/541	444/18866	1.88e-06	5.69e-05	4.2e-05	PPM1F/SH3BP5/ADARB1/RASIP1/PTPRB/INKA1/ENG/HYAL2/GMFG/DUSP6/SH2B3/SPRY1/PLPP3/SPRY4/RASSF2/ARRB1/ITPRIP/SMAD6/HEG1/EFNA1/BDKRB2/MECOM/WWTR1/RGS3/PRR5L/SOCS3/IRAK3/LATS2/PTPRR/TLR4/FABP4/NLRP12	32	Endothelial
GO:0060841	venous blood vessel development	6/541	15/18866	2.17e-06	6.53e-05	4.82e-05	ENG/ACVRL1/EFNB2/HEG1/NOTCH1/FOXF1	6	Endothelial
GO:0006816	calcium ion transport	31/541	426/18866	2.23e-06	6.66e-05	4.92e-05	FKBP1A/CALCRL/CLIC2/DYSF/P2RY6/PDE4B/RAMP3/RAMP2/CXCR4/PIK3CG/HOMER3/F2RL3/CYSLTR1/KCNE3/ICAM1/PKD1L1/STC1/PDGFB/NOS3/GJA4/STC2/GJA1/MYLK/F2R/CXCL12/HTR2B/LCK/LILRB1/APLNR/PLN/TMC1	31	Endothelial
GO:0072503	cellular divalent inorganic cation homeostasis	34/541	492/18866	2.29e-06	6.79e-05	5.01e-05	FKBP1A/CLIC2/P2RY6/GPR4/RAMP3/P2RY8/GATA2/CDH5/ACKR3/S1PR1/TBXA2R/CXCR4/DISC1/PIK3CG/F2RL3/CYSLTR1/BDKRB2/LPAR6/STC1/CCRL2/STC2/S1PR4/GJA1/FATE1/CD36/F2R/GALR1/CXCL12/HTR2B/LCK/C5AR2/APLNR/CCL14/PLN	34	Endothelial
GO:0007159	leukocyte cell-cell adhesion	28/541	364/18866	2.39e-06	7.06e-05	5.21e-05	ITPKB/YES1/ETS1/JAK3/EFNB1/RASAL3/PNP/PECAM1/HLX/ITGA5/EFNB2/IL27RA/ICAM1/VSIR/ADA/TGFBR2/JAM2/MSN/NRARP/LRRC32/IL4R/CXCL12/CD1D/LCK/IDO1/LILRB1/SELE/PIK3R6	28	Endothelial
GO:0003176	aortic valve development	8/541	32/18866	2.49e-06	7.29e-05	5.38e-05	DLL4/SMAD6/EFNA1/NOTCH1/NOS3/SNAI1/NFATC1/HEY2	8	Endothelial
GO:0030098	lymphocyte differentiation	28/541	368/18866	2.96e-06	8.6e-05	6.35e-05	ITPKB/PRDM1/MFNG/LYL1/DLL4/JAK3/LRRC8A/ZEB1/PNP/HLX/CD79B/KIT/DLL1/INPP5D/JAG2/ITM2A/VSIR/ADA/TGFBR2/NKX2-3/NRARP/RIPK3/CYP26B1/FZD8/IL4R/CD1D/LCK/PIK3R6	28	Endothelial
GO:0072073	kidney epithelium development	16/541	142/18866	3.25e-06	9.4e-05	6.94e-05	PODXL/DCHS1/MEF2C/SPRY1/PECAM1/SMAD6/PGF/DLL1/EFNB2/NOTCH1/WWTR1/CD34/RARB/HOXB7/SOX8/FOXD1	16	Endothelial
GO:0003222	ventricular trabecula myocardium morphogenesis	6/541	16/18866	3.39e-06	9.71e-05	7.16e-05	ENG/DLL4/CCM2L/HEG1/NOTCH1/HEY2	6	Endothelial
GO:0072577	endothelial cell apoptotic process	11/541	68/18866	3.4e-06	9.71e-05	7.16e-05	TEK/RAMP2/GATA2/CDH5/RGCC/THBS1/KDR/ECSCR/ICAM1/SERPINE1/NDNF	11	Endothelial
GO:0003181	atrioventricular valve morphogenesis	7/541	24/18866	3.47e-06	9.79e-05	7.22e-05	DCHS1/HEY1/SMAD6/EFNA1/TGFBR2/NOTCH1/HEY2	7	Endothelial
GO:0003272	endocardial cushion formation	7/541	24/18866	3.47e-06	9.79e-05	7.22e-05	ENG/DCHS1/TGFBR2/NOTCH1/MSX1/SNAI1/HEY2	7	Endothelial
GO:0035296	regulation of tube diameter	16/541	143/18866	3.57e-06	9.93e-05	7.33e-05	DOCK4/HRH1/TBXA2R/NPR1/ICAM1/ACE/BDKRB2/P2RY2/ITGA1/APLN/NOS3/GJA1/F2R/HTR2B/GJA5/VIP	16	Endothelial
GO:0097746	regulation of blood vessel diameter	16/541	143/18866	3.57e-06	9.93e-05	7.33e-05	DOCK4/HRH1/TBXA2R/NPR1/ICAM1/ACE/BDKRB2/P2RY2/ITGA1/APLN/NOS3/GJA1/F2R/HTR2B/GJA5/VIP	16	Endothelial
GO:0043087	regulation of GTPase activity	33/541	481/18866	3.76e-06	0.000104083	7.68e-05	DOCK9/DOCK4/ARHGAP29/FGD5/RASIP1/ARHGEF15/BNIP2/ARHGAP31/RAPGEF3/RASAL3/ARAP3/PREX2/STARD8/SPRY1/TBCD/S1PR1/ARRB1/SIPA1/ARHGEF10/DLC1/ARHGAP23/RIN3/CDC42EP2/ICAM1/PLXND1/NRP1/RGS3/ARHGDIB/ARHGAP25/ARHGAP27/F2R/HTR2B/CCL14	33	Endothelial
GO:0071560	cellular response to transforming growth factor beta stimulus	22/541	252/18866	3.89e-06	0.00010676	7.88e-05	YES1/ENG/HYAL2/MEF2C/ACVRL1/NRROS/CLDN5/PDE2A/ZEB1/CDH5/SPRY1/THBS1/SMAD6/TGFBR2/ITGA8/DAB2/COL4A2/LRRC32/HTRA1/HTRA3/LOX/NOX4	22	Endothelial
GO:0035150	regulation of tube size	16/541	144/18866	3.91e-06	0.00010676	7.88e-05	DOCK4/HRH1/TBXA2R/NPR1/ICAM1/ACE/BDKRB2/P2RY2/ITGA1/APLN/NOS3/GJA1/F2R/HTR2B/GJA5/VIP	16	Endothelial
GO:2000352	negative regulation of endothelial cell apoptotic process	8/541	34/18866	4.08e-06	0.000110833	8.18e-05	TEK/RAMP2/GATA2/CDH5/KDR/ICAM1/SERPINE1/NDNF	8	Endothelial
GO:0035907	dorsal aorta development	5/541	10/18866	4.26e-06	0.000114193	8.43e-05	ENG/DLL4/ACVRL1/HEY1/HEY2	5	Endothelial
GO:2000048	negative regulation of cell-cell adhesion mediated by cadherin	5/541	10/18866	4.26e-06	0.000114193	8.43e-05	NOTCH4/PPM1F/RGCC/NOTCH1/BMP6	5	Endothelial
GO:0032496	response to lipopolysaccharide	26/541	334/18866	4.42e-06	0.00011774	8.69e-05	CARD8/MEF2C/PDE4B/TBXA2R/SASH1/SMAD6/CSF2RB/CARD16/ICAM1/NOTCH1/THBD/NOS3/CASP1/IRAK3/SERPINE1/GJA1/CD36/TLR4/ALPL/BMP6/F2R/SPARC/IDO1/CYP1A1/LILRB1/SELE	26	Endothelial
GO:0048010	vascular endothelial growth factor receptor signaling pathway	13/541	98/18866	4.45e-06	0.000117879	8.7e-05	FZD4/MMRN2/CLEC14A/ITGA5/KDR/FLT1/PGF/NRP2/NEDD4/FLT4/NRP1/TMEM204/ITGB3	13	Endothelial
GO:0051480	regulation of cytosolic calcium ion concentration	27/541	357/18866	4.96e-06	0.000130749	9.65e-05	FKBP1A/CLIC2/P2RY6/GPR4/RAMP3/P2RY8/GATA2/ACKR3/S1PR1/TBXA2R/CXCR4/PIK3CG/F2RL3/CYSLTR1/BDKRB2/LPAR6/CCRL2/S1PR4/GJA1/CD36/F2R/GALR1/HTR2B/LCK/C5AR2/APLNR/PLN	27	Endothelial
GO:0003198	epithelial to mesenchymal transition involved in endocardial cushion formation	6/541	17/18866	5.11e-06	0.00013389	9.88e-05	ENG/TGFBR2/NOTCH1/MSX1/SNAI1/HEY2	6	Endothelial
GO:1903670	regulation of sprouting angiogenesis	16/541	148/18866	5.59e-06	0.000145466	0.000107378	DLL4/JCAD/RHOJ/GATA2/MMRN2/TBXA2R/THBS1/ITGA5/KDR/PPP1R16B/DLL1/NOTCH1/NRP1/KLF2/ADAMTS9/APLNR	16	Endothelial
GO:0071559	response to transforming growth factor beta	22/541	258/18866	5.69e-06	0.000147206	0.000108663	YES1/ENG/HYAL2/MEF2C/ACVRL1/NRROS/CLDN5/PDE2A/ZEB1/CDH5/SPRY1/THBS1/SMAD6/TGFBR2/ITGA8/DAB2/COL4A2/LRRC32/HTRA1/HTRA3/LOX/NOX4	22	Endothelial
GO:0072012	glomerulus vasculature development	7/541	26/18866	6.28e-06	0.000161606	0.000119292	TEK/GPR4/ANGPT2/PECAM1/NOTCH1/CD34/PDGFB	7	Endothelial
GO:0006936	muscle contraction	27/541	362/18866	6.41e-06	0.000164113	0.000121143	DOCK4/CALCRL/CLIC2/DYSF/PDE4B/KCNN2/TBXA2R/CXCR4/PIK3CG/KIT/KCNJ2/KCNE3/SULF2/MYL4/ADA/BDKRB2/STC1/GJC1/ITGA1/RCSD1/GJA1/MYLK/F2R/HTR2B/GJA5/KCNJ12/PLN	27	Endothelial
GO:0070838	divalent metal ion transport	32/541	471/18866	6.46e-06	0.000164285	0.00012127	FKBP1A/CALCRL/CLIC2/DYSF/P2RY6/PDE4B/RAMP3/RAMP2/CXCR4/PIK3CG/HOMER3/F2RL3/KCNJ2/CYSLTR1/KCNE3/ICAM1/PKD1L1/STC1/PDGFB/NOS3/GJA4/STC2/GJA1/MYLK/F2R/CXCL12/HTR2B/LCK/LILRB1/APLNR/PLN/TMC1	32	Endothelial
GO:1904019	epithelial cell apoptotic process	14/541	117/18866	6.59e-06	0.000166672	0.000123032	TEK/RAMP2/GATA2/CDH5/RGCC/THBS1/PIK3CG/KDR/ECSCR/JAG2/ICAM1/TGFBR2/SERPINE1/NDNF	14	Endothelial
GO:0043547	positive regulation of GTPase activity	29/541	406/18866	6.79e-06	0.000170661	0.000125976	DOCK9/DOCK4/ARHGAP29/ARHGEF15/BNIP2/ARHGAP31/RAPGEF3/RASAL3/ARAP3/PREX2/STARD8/TBCD/S1PR1/ARRB1/SIPA1/ARHGEF10/DLC1/ARHGAP23/RIN3/CDC42EP2/ICAM1/NRP1/RGS3/ARHGDIB/ARHGAP25/ARHGAP27/F2R/HTR2B/CCL14	29	Endothelial
GO:0003208	cardiac ventricle morphogenesis	11/541	73/18866	6.94e-06	0.000173497	0.00012807	FKBP1A/ENG/DLL4/MEF2C/CCM2L/HEY1/HEG1/TGFBR2/NOTCH1/FOXF1/HEY2	11	Endothelial
GO:0019229	regulation of vasoconstriction	10/541	60/18866	7.19e-06	0.00017879	0.000131976	DOCK4/HRH1/TBXA2R/ICAM1/ACE/BDKRB2/APLN/GJA1/F2R/GJA5	10	Endothelial
GO:0045601	regulation of endothelial cell differentiation	9/541	48/18866	7.59e-06	0.000185423	0.000136873	NOTCH4/ACVRL1/CLDN5/ZEB1/CDH5/NOTCH1/ATOH8/APOLD1/BMP6	9	Endothelial
GO:0003174	mitral valve development	5/541	11/18866	7.62e-06	0.000185423	0.000136873	DCHS1/SMAD6/EFNA1/NOTCH1/GJA5	5	Endothelial
GO:0060837	blood vessel endothelial cell differentiation	5/541	11/18866	7.62e-06	0.000185423	0.000136873	HEY1/DLL1/NOTCH1/NRP1/HEY2	5	Endothelial
GO:0061314	Notch signaling involved in heart development	5/541	11/18866	7.62e-06	0.000185423	0.000136873	DLL4/HEY1/NOTCH1/SNAI1/HEY2	5	Endothelial
GO:0002042	cell migration involved in sprouting angiogenesis	13/541	103/18866	7.78e-06	0.000188158	0.000138892	DLL4/JCAD/RHOJ/GATA2/MMRN2/CLEC14A/TBXA2R/THBS1/KDR/EFNB2/NOTCH1/NRP1/EPHB4	13	Endothelial
GO:0007200	phospholipase C-activating G protein-coupled receptor signaling pathway	13/541	104/18866	8.66e-06	0.000208369	0.000153811	P2RY6/GPR4/P2RY8/S1PR1/HRH1/F2RL3/GNA14/LPAR6/P2RY2/F2R/HTR2B/C5AR2/VIP	13	Endothelial
GO:0072511	divalent inorganic cation transport	32/541	478/18866	8.73e-06	0.000208899	0.000154202	FKBP1A/CALCRL/CLIC2/DYSF/P2RY6/PDE4B/RAMP3/RAMP2/CXCR4/PIK3CG/HOMER3/F2RL3/KCNJ2/CYSLTR1/KCNE3/ICAM1/PKD1L1/STC1/PDGFB/NOS3/GJA4/STC2/GJA1/MYLK/F2R/CXCL12/HTR2B/LCK/LILRB1/APLNR/PLN/TMC1	32	Endothelial
GO:0035924	cellular response to vascular endothelial growth factor stimulus	11/541	75/18866	9.07e-06	0.000215872	0.00015935	DLL4/JCAD/RAMP2/KDR/FLT1/PGF/DLL1/NRP2/NOTCH1/FLT4/NRP1	11	Endothelial
GO:0014065	phosphatidylinositol 3-kinase signaling	16/541	154/18866	9.32e-06	0.000220738	0.000162942	TEK/INSR/PREX2/PEAR1/NLRC3/HCLS1/PIK3CG/KDR/FLT1/KIT/PPP1R16B/NEDD4/PRR5L/PDGFB/F2R/HTR2B	16	Endothelial
GO:0006898	receptor-mediated endocytosis	25/541	328/18866	9.7e-06	0.000228566	0.00016872	SCARF1/CALCRL/INSR/RAMP3/RAMP2/ACKR3/ARRB1/HSPG2/DLL1/EFNB2/CUBN/TGFBR2/NEDD4/CD9/STAB1/DAB2/ARHGAP27/APLN/SERPINE1/CD36/ITGB3/SPARC/HTR2B/LILRB1/SELE	25	Endothelial
GO:0009612	response to mechanical stimulus	19/541	209/18866	9.89e-06	0.000231842	0.000171138	SHANK3/ETS1/ENG/ANGPT2/PDE2A/CXCR4/THBS1/KIT/KCNJ2/PKD1L1/TGFBR2/PPARG/CASP1/GJA1/TLR4/BMP6/CXCL12/MAG/TMC1	19	Endothelial
GO:0022408	negative regulation of cell-cell adhesion	18/541	191/18866	1.03e-05	0.000240174	0.000177289	NOTCH4/PPM1F/PODXL/JAK3/SH2B3/CCM2L/RGCC/HLX/VSIR/NOTCH1/CD9/NRARP/LRRC32/IL4R/BMP6/CXCL12/IDO1/LILRB1	18	Endothelial
GO:0050920	regulation of chemotaxis	20/541	229/18866	1.06e-05	0.000245069	0.000180902	SEMA6B/PPM1F/DYSF/ANGPT2/SEMA3F/S1PR1/CXCR4/THBS1/KDR/PGF/EFNB2/SEMA3G/SEMA6C/NOTCH1/NRP1/PDGFB/SERPINE1/CDH13/CXCL12/C5AR2	20	Endothelial
GO:0030194	positive regulation of blood coagulation	7/541	28/18866	1.08e-05	0.000246045	0.000181622	TBXA2R/THBS1/THBD/SERPINE1/CD36/TLR4/F2R	7	Endothelial
GO:1900048	positive regulation of hemostasis	7/541	28/18866	1.08e-05	0.000246045	0.000181622	TBXA2R/THBS1/THBD/SERPINE1/CD36/TLR4/F2R	7	Endothelial
GO:0030195	negative regulation of blood coagulation	9/541	50/18866	1.08e-05	0.000246045	0.000181622	SH2B3/THBS1/THBD/CD9/CD34/PDGFB/NOS3/SERPINE1/PLAT	9	Endothelial
GO:0042326	negative regulation of phosphorylation	32/541	484/18866	1.12e-05	0.000255142	0.000188337	PPM1F/SH3BP5/ADARB1/RASIP1/PTPRB/INKA1/ENG/HYAL2/GMFG/DUSP6/SH2B3/SPRY1/PLPP3/SPRY4/RASSF2/ARRB1/ITPRIP/SMAD6/HEG1/EFNA1/BDKRB2/MECOM/WWTR1/RGS3/PRR5L/SOCS3/IRAK3/LATS2/PTPRR/TLR4/FABP4/NLRP12	32	Endothelial
GO:1902105	regulation of leukocyte differentiation	23/541	290/18866	1.16e-05	0.000261637	0.000193132	ITPKB/PRDM1/JAK3/ZEB1/PNP/GATA2/HCLS1/RASSF2/HLX/FES/INPP5D/TAL1/VSIR/ADA/TGFBR2/NRARP/CYP26B1/IL4R/HOXA7/TLR4/CA2/LILRB1/PIK3R6	23	Endothelial
GO:0060411	cardiac septum morphogenesis	11/541	77/18866	1.17e-05	0.000264109	0.000194956	ENG/HEY1/SMAD6/NRP2/TGFBR2/NOTCH1/NRP1/RARB/NOS3/HEY2/GJA5	11	Endothelial
GO:0050863	regulation of T cell activation	25/541	332/18866	1.19e-05	0.000267295	0.000197308	ITPKB/PRDM1/YES1/JAK3/EFNB1/RASAL3/ZEB1/PNP/HLX/EFNB2/IL27RA/VSIR/ADA/TGFBR2/NRARP/RIPK3/CYP26B1/LRRC32/CGAS/IL4R/CD1D/LCK/IDO1/LILRB1/PIK3R6	25	Endothelial
GO:2000249	regulation of actin cytoskeleton reorganization	8/541	39/18866	1.22e-05	0.000271463	0.000200385	TEK/ESAM/RAPGEF3/GMFG/HCLS1/FES/NRP1/ARHGDIB	8	Endothelial
GO:0060976	coronary vasculature development	9/541	51/18866	1.28e-05	0.000279792	0.000206533	PRDM1/NDST1/SMAD6/PLXND1/NOTCH1/NRP1/APLN/HEY2/APLNR	9	Endothelial
GO:1900047	negative regulation of hemostasis	9/541	51/18866	1.28e-05	0.000279792	0.000206533	SH2B3/THBS1/THBD/CD9/CD34/PDGFB/NOS3/SERPINE1/PLAT	9	Endothelial
GO:0060536	cartilage morphogenesis	5/541	12/18866	1.28e-05	0.000279792	0.000206533	MEF2C/STC1/MSX1/SNAI1/HOXA5	5	Endothelial
GO:1903707	negative regulation of hemopoiesis	16/541	158/18866	1.29e-05	0.000281825	0.000208033	ITPKB/JAK3/GATA2/HLX/DLL1/INPP5D/TAL1/NOTCH1/NRARP/IL4R/HOXA7/TLR4/HOXA5/LILRB1/HOXA9/HOXB8	16	Endothelial
GO:0010633	negative regulation of epithelial cell migration	14/541	124/18866	1.3e-05	0.000281825	0.000208033	DLL4/MEF2C/ACVRL1/ANGPT2/MMRN2/RGCC/TBXA2R/THBS1/PTPRG/NOTCH1/STC1/PPARG/PTPRR/ADAMTS9	14	Endothelial
GO:0042310	vasoconstriction	11/541	78/18866	1.33e-05	0.000287995	0.000212588	DOCK4/HRH1/TBXA2R/ICAM1/ACE/BDKRB2/APLN/GJA1/F2R/HTR2B/GJA5	11	Endothelial
GO:0002237	response to molecule of bacterial origin	26/541	356/18866	1.37e-05	0.000294555	0.000217431	CARD8/MEF2C/PDE4B/TBXA2R/SASH1/SMAD6/CSF2RB/CARD16/ICAM1/NOTCH1/THBD/NOS3/CASP1/IRAK3/SERPINE1/GJA1/CD36/TLR4/ALPL/BMP6/F2R/SPARC/IDO1/CYP1A1/LILRB1/SELE	26	Endothelial
GO:0021602	cranial nerve morphogenesis	7/541	29/18866	1.38e-05	0.000294555	0.000217431	ADARB1/SEMA3F/NRP2/NRP1/HOXB3/HOXD3/HOXA3	7	Endothelial
GO:0050820	positive regulation of coagulation	7/541	29/18866	1.38e-05	0.000294555	0.000217431	TBXA2R/THBS1/THBD/SERPINE1/CD36/TLR4/F2R	7	Endothelial
GO:0030217	T cell differentiation	21/541	253/18866	1.4e-05	0.000295777	0.000218332	ITPKB/PRDM1/DLL4/JAK3/ZEB1/PNP/HLX/KIT/JAG2/VSIR/ADA/TGFBR2/NKX2-3/NRARP/RIPK3/CYP26B1/FZD8/IL4R/CD1D/LCK/PIK3R6	21	Endothelial
GO:0003012	muscle system process	31/541	467/18866	1.42e-05	0.000300316	0.000221683	DOCK4/CALCRL/CLIC2/DYSF/MEF2C/PDE4B/KCNN2/TBXA2R/CXCR4/PIK3CG/KIT/KCNJ2/KCNE3/SULF2/MYL4/ADA/BDKRB2/NOTCH1/STC1/GJC1/ITGA1/NOS3/HEY2/RCSD1/GJA1/MYLK/F2R/HTR2B/GJA5/KCNJ12/PLN	31	Endothelial
GO:0090092	regulation of transmembrane receptor protein serine/threonine kinase signaling pathway	21/541	254/18866	1.48e-05	0.000310687	0.000229339	FKBP1A/ENG/ACVRL1/NRROS/ZEB1/CDH5/SPRY1/THBS1/SMAD6/INHBB/TGFBR2/NOTCH1/ITGA8/WWTR1/MSX1/DAB2/HTRA1/BMP6/HTRA3/LOX/FOXD1	21	Endothelial
GO:0045746	negative regulation of Notch signaling pathway	8/541	40/18866	1.49e-05	0.000310687	0.000229339	DLL4/GATA2/HEY1/ARRB1/DLL1/EGFL7/NRARP/HEY2	8	Endothelial
GO:1903039	positive regulation of leukocyte cell-cell adhesion	20/541	235/18866	1.55e-05	0.000321746	0.000237502	ITPKB/YES1/ETS1/JAK3/EFNB1/RASAL3/PNP/HLX/EFNB2/IL27RA/ICAM1/VSIR/ADA/TGFBR2/IL4R/CD1D/LCK/LILRB1/SELE/PIK3R6	20	Endothelial
GO:0032956	regulation of actin cytoskeleton organization	26/541	360/18866	1.67e-05	0.000345758	0.000255227	SHANK3/PPM1F/TEK/KANK3/ESAM/ARHGEF15/RAPGEF3/MEF2C/GMFG/HCLS1/S1PR1/RGCC/ARHGEF10/FSCN1/DLC1/FES/CDC42EP2/FHOD1/ICAM1/NRP1/ARHGDIB/BST2/CELSR1/CXCL12/NOX4/SPTBN5	26	Endothelial
GO:0043112	receptor metabolic process	18/541	198/18866	1.69e-05	0.000347738	0.000256689	CALCRL/INSR/RAMP3/RAMP2/ACKR3/ARRB1/EFNB2/NEDD4/CD9/PPARG/APLN/CD36/ITGB3/REP15/HTR2B/HOXA5/LILRB1/SELE	18	Endothelial
GO:0046777	protein autophosphorylation	20/541	237/18866	1.75e-05	0.000359087	0.000265066	TEK/YES1/ENG/INSR/GRK5/RASSF2/KDR/FLT1/KIT/FES/PASK/ACE/FLT4/PDGFB/IRAK3/RIPK3/EPHB4/LCK/BMX/NLRP12	20	Endothelial
GO:0003209	cardiac atrium morphogenesis	7/541	30/18866	1.76e-05	0.000359291	0.000265216	ENG/DLL4/CCM2L/HEG1/NOTCH1/HEY2/GJA5	7	Endothelial
GO:0022409	positive regulation of cell-cell adhesion	22/541	279/18866	1.96e-05	0.00039745	0.000293384	ITPKB/YES1/PODXL/ETS1/JAK3/EFNB1/RASAL3/PNP/PLPP3/HLX/EFNB2/IL27RA/ICAM1/VSIR/ADA/TGFBR2/IL4R/CD1D/LCK/LILRB1/SELE/PIK3R6	22	Endothelial
GO:0045123	cellular extravasation	10/541	67/18866	1.98e-05	0.000398162	0.00029391	PECAM1/PIK3CG/IL27RA/ICAM1/PLVAP/JAM2/ITGA1/RIPK3/CXCL12/SELE	10	Endothelial
GO:0043405	regulation of MAP kinase activity	25/541	342/18866	1.98e-05	0.000398162	0.00029391	HYAL2/INSR/FZD4/DUSP6/SH2B3/SPRY1/SPRY4/ARRB1/CXCR4/SASH1/THBS1/MLKL/PIK3CG/FLT1/KIT/RGS3/PDGFB/ITGA1/IRAK3/FZD8/TLR4/F2R/HTR2B/NOX4/PIK3R6	25	Endothelial
GO:0016264	gap junction assembly	5/541	13/18866	2.02e-05	0.000405949	0.000299658	ACE/GJC1/GJA1/GJD3/GJA5	5	Endothelial
GO:0022604	regulation of cell morphogenesis	32/541	499/18866	2.06e-05	0.000411963	0.000304097	SHANK3/SEMA6B/FGD5/FZD4/RHOJ/LIMS2/PLEKHO1/SEMA3F/CPNE5/CXCR4/DLC1/DISC1/FMNL3/KDR/KIT/FES/SEMA3G/CDC42EP2/ICAM1/PLXND1/EFNA1/SEMA6C/NEDD4/NRP1/HECW2/SYNE3/MSN/SPARC/ISLR2/PALMD/CXCL12/MAG	32	Endothelial
GO:0060537	muscle tissue development	28/541	409/18866	2.12e-05	0.000422183	0.000311641	FKBP1A/ENG/DLL4/MEF2C/CCM2L/S1PR1/HLX/VAMP5/DLL1/EFNB2/HEG1/TGFBR2/NOTCH1/ITGA8/GJC1/RARB/HOXD9/CYP26B1/HEY2/GJA1/MYLK/ADAMTS9/SOX8/PGM5/LOX/NOX4/GJA5/PLN	28	Endothelial
GO:0001894	tissue homeostasis	21/541	261/18866	2.23e-05	0.000440984	0.00032552	ESAM/CLDN5/ADGRF5/GATA2/CDH5/S1PR1/PECAM1/INPP5D/CUBN/NOTCH1/JAM2/WWTR1/CD34/NOS3/GJA1/ITGB3/TLR4/F2R/CA2/NOX4/LCN1	21	Endothelial
GO:0050819	negative regulation of coagulation	9/541	55/18866	2.41e-05	0.000472304	0.000348639	SH2B3/THBS1/THBD/CD9/CD34/PDGFB/NOS3/SERPINE1/PLAT	9	Endothelial
GO:0060350	endochondral bone morphogenesis	9/541	55/18866	2.41e-05	0.000472304	0.000348639	TEK/MEF2C/COL13A1/TGFBR2/RARG/STC1/RARB/ALPL/BMP6	9	Endothelial
GO:0048644	muscle organ morphogenesis	11/541	83/18866	2.43e-05	0.000474592	0.000350328	FKBP1A/ADARB1/ENG/DLL4/TCF15/CCM2L/S1PR1/HEG1/NOTCH1/HEY2/MYLK	11	Endothelial
GO:0042692	muscle cell differentiation	27/541	390/18866	2.44e-05	0.000475274	0.000350831	ENG/DYSF/BNIP2/MEF2C/RAMP2/ZEB1/PLEKHO1/HEY1/KIT/DLL1/EFNB2/NOTCH1/CD9/ITGA8/JAM2/FOXF1/MSX1/PDGFB/RARB/TMEM204/NFATC1/CYP26B1/HEY2/IL4R/PGM5/LOX/NOX4	27	Endothelial
GO:0007187	G protein-coupled receptor signaling pathway, coupled to cyclic nucleotide second messenger	21/541	263/18866	2.5e-05	0.000481262	0.000355251	CALCRL/ADCY4/GPR4/ADGRL4/PDE2A/RAMP3/RAMP2/GRK5/S1PR1/HRH1/ADGRL2/TBXA2R/GNA14/GPR161/S1PR4/GALR1/HTR2B/GRM2/VIP/INSL3/PLN	21	Endothelial
GO:0045637	regulation of myeloid cell differentiation	21/541	263/18866	2.5e-05	0.000481262	0.000355251	ITPKB/ETS1/MEF2C/GATA2/HCLS1/RASSF2/THBS1/FES/DLL1/INPP5D/TAL1/RARG/TRIM58/HOXA7/TLR4/CA2/HOXA5/LOX/LILRB1/HOXA9/HOXB8	21	Endothelial
GO:0007411	axon guidance	22/541	284/18866	2.57e-05	0.00049313	0.000364012	SHANK3/SEMA6B/EFNB1/SEMA3F/ROBO4/CXCR4/EFNB2/SEMA3G/NRP2/PLXND1/EFNA1/SEMA6C/NOTCH1/NRP1/ANOS1/ROBO3/NFIB/EPHB4/CXCL12/SPTBN5/FOXD1/HOXA2	22	Endothelial
GO:0048863	stem cell differentiation	21/541	264/18866	2.64e-05	0.000504798	0.000372625	SEMA6B/SOX17/EFNB1/MEF2C/GATA2/SEMA3F/KIT/SOX18/SEMA3G/NRP2/TAL1/SEMA6C/ACE/NOTCH1/NRP1/MSX1/HOXB4/HOXA7/A2M/HTR2B/SOX8	21	Endothelial
GO:0097485	neuron projection guidance	22/541	285/18866	2.71e-05	0.000512854	0.000378571	SHANK3/SEMA6B/EFNB1/SEMA3F/ROBO4/CXCR4/EFNB2/SEMA3G/NRP2/PLXND1/EFNA1/SEMA6C/NOTCH1/NRP1/ANOS1/ROBO3/NFIB/EPHB4/CXCL12/SPTBN5/FOXD1/HOXA2	22	Endothelial
GO:0014031	mesenchymal cell development	11/541	84/18866	2.73e-05	0.000512854	0.000378571	SEMA6B/EFNB1/SEMA3F/SEMA3G/NRP2/SEMA6C/NOTCH1/NRP1/HEY2/HTR2B/SOX8	11	Endothelial
GO:0050886	endocrine process	11/541	84/18866	2.73e-05	0.000512854	0.000378571	FZD4/INHBB/ACE/APLN/NOS3/GJA1/BMP6/F2R/GALR1/GJA5/FOXD1	11	Endothelial
GO:0070372	regulation of ERK1 and ERK2 cascade	23/541	306/18866	2.73e-05	0.000512854	0.000378571	TEK/P2RY6/RAMP3/DUSP6/SPRY1/ACKR3/SPRY4/ARRB1/KDR/ICAM1/NOTCH1/FLT4/NRP1/PDGFB/PTPRR/CD36/TLR4/F2R/HTR2B/C5AR2/NOX4/NLRP12/CCL14	23	Endothelial
GO:0001755	neural crest cell migration	9/541	56/18866	2.8e-05	0.000523259	0.000386252	SEMA6B/EFNB1/SEMA3F/SEMA3G/NRP2/SEMA6C/NRP1/HTR2B/SOX8	9	Endothelial
GO:0008217	regulation of blood pressure	17/541	187/18866	2.88e-05	0.000536114	0.000395741	ACVRL1/RAMP2/TBXA2R/NPR1/DLL1/ACE/PPARG/CD34/PDGFB/SGK1/APLN/NOS3/PTGS1/GJA1/F2R/GJA5/ERAP2	17	Endothelial
GO:1903037	regulation of leukocyte cell-cell adhesion	24/541	329/18866	2.98e-05	0.000553711	0.000408731	ITPKB/YES1/ETS1/JAK3/EFNB1/RASAL3/PNP/HLX/EFNB2/IL27RA/ICAM1/VSIR/ADA/TGFBR2/NRARP/LRRC32/IL4R/CXCL12/CD1D/LCK/IDO1/LILRB1/SELE/PIK3R6	24	Endothelial
GO:0006469	negative regulation of protein kinase activity	20/541	246/18866	3e-05	0.000553749	0.000408758	PPM1F/SH3BP5/ADARB1/RASIP1/PTPRB/INKA1/HYAL2/GMFG/DUSP6/SH2B3/SPRY1/SPRY4/ITPRIP/HEG1/WWTR1/RGS3/SOCS3/IRAK3/LATS2/FABP4	20	Endothelial
GO:0060047	heart contraction	22/541	287/18866	3.02e-05	0.000555049	0.000409719	CLIC2/PDE4B/KCNN2/NPR1/CXCR4/PIK3CG/KCNJ2/KCNE3/MYL4/ADA/ACE/STC1/TMIGD3/GJC1/APLN/NOS3/HEY2/GJA1/GJD3/GJA5/KCNJ12/PLN	22	Endothelial
GO:0001886	endothelial cell morphogenesis	5/541	14/18866	3.07e-05	0.000563314	0.00041582	NOTCH4/CLIC4/PECAM1/HEG1/STC1	5	Endothelial
GO:0045747	positive regulation of Notch signaling pathway	9/541	57/18866	3.24e-05	0.000590876	0.000436164	NOTCH4/TSPAN14/MFNG/DLL4/KIT/DLL1/JAG2/NOTCH1/NOS3	9	Endothelial
GO:0097756	negative regulation of blood vessel diameter	11/541	86/18866	3.41e-05	0.000617022	0.000455465	DOCK4/HRH1/TBXA2R/ICAM1/ACE/BDKRB2/APLN/GJA1/F2R/HTR2B/GJA5	11	Endothelial
GO:2000106	regulation of leukocyte apoptotic process	11/541	86/18866	3.41e-05	0.000617022	0.000455465	ITPKB/GIMAP8/JAK3/MEF2C/HCLS1/EFNA1/ADA/RIPK3/CXCL12/IDO1/LILRB1	11	Endothelial
GO:0061311	cell surface receptor signaling pathway involved in heart development	7/541	33/18866	3.43e-05	0.000617618	0.000455905	DLL4/SOX17/HEY1/NOTCH1/MSX1/SNAI1/HEY2	7	Endothelial
GO:0030856	regulation of epithelial cell differentiation	16/541	171/18866	3.46e-05	0.000618742	0.000456735	NOTCH4/ACVRL1/PRKCH/CLDN5/ZEB1/CDH5/SPRY1/DLL1/NOTCH1/ATOH8/APOLD1/WWTR1/HEY2/SERPINE1/HOXA7/BMP6	16	Endothelial
GO:0048732	gland development	29/541	443/18866	3.46e-05	0.000618742	0.000456735	NOTCH4/ETS1/INSR/LIMS2/GATA2/HLX/SULF2/PLXND1/ADA/TGFBR2/NOTCH1/NRP1/RARG/FOXF1/MSX1/MSN/NKX2-3/HOXD9/APLN/HOXB3/RIPK3/NFIB/HOXD3/OAS2/HOXA5/CYP1A1/HOXA3/HOXA9/HOXB9	29	Endothelial
GO:0035162	embryonic hemopoiesis	6/541	23/18866	3.6e-05	0.000641296	0.000473383	SH2B3/GATA2/KDR/KIT/TAL1/TGFBR2	6	Endothelial
GO:0002262	myeloid cell homeostasis	15/541	154/18866	3.79e-05	0.000671987	0.000496038	ITPKB/ETS1/JAK3/PDE4B/ADGRF5/SH2B3/GATA2/HCLS1/KIT/INPP5D/TAL1/HOXB6/KLF2/TRIM58/HOXA5	15	Endothelial
GO:0043393	regulation of protein binding	18/541	211/18866	3.96e-05	0.000698729	0.000515778	FKBP1A/MFNG/CLDN5/RAMP2/CCM2L/ARRB1/DISC1/CARD16/PLXND1/ACE/NRP1/NES/DAB2/PDGFB/PLCL1/TMC8/LOX/HOXA3	18	Endothelial
GO:0048738	cardiac muscle tissue development	19/541	231/18866	4.02e-05	0.000706609	0.000521595	FKBP1A/ENG/DLL4/MEF2C/CCM2L/S1PR1/DLL1/EFNB2/HEG1/TGFBR2/NOTCH1/GJC1/RARB/HEY2/GJA1/ADAMTS9/NOX4/GJA5/PLN	19	Endothelial
GO:0048015	phosphatidylinositol-mediated signaling	17/541	192/18866	4.03e-05	0.000706609	0.000521595	TEK/INSR/PREX2/PEAR1/NLRC3/HCLS1/PIK3CG/KDR/FLT1/KIT/PPP1R16B/NEDD4/PRR5L/PDGFB/PLCL1/F2R/HTR2B	17	Endothelial
GO:0014068	positive regulation of phosphatidylinositol 3-kinase signaling	11/541	88/18866	4.24e-05	0.000739612	0.000545957	TEK/INSR/HCLS1/PIK3CG/KDR/FLT1/KIT/NEDD4/PRR5L/PDGFB/F2R	11	Endothelial
GO:0007188	adenylate cyclase-modulating G protein-coupled receptor signaling pathway	19/541	233/18866	4.52e-05	0.000786662	0.000580687	CALCRL/ADCY4/GPR4/ADGRL4/PDE2A/RAMP3/RAMP2/GRK5/S1PR1/ADGRL2/TBXA2R/GNA14/GPR161/S1PR4/GALR1/GRM2/VIP/INSL3/PLN	19	Endothelial
GO:0001701	in utero embryonic development	26/541	383/18866	4.79e-05	0.000830197	0.000612824	PRDM1/MFNG/SOX17/TIE1/ACVRL1/GATA2/PCDH12/HEY1/SOX18/CMTM3/JAG2/HEG1/ADA/TGFBR2/NOTCH1/LPAR6/FOXF1/MSX1/PDGFB/KLF2/NOS3/SOCS3/SNAI1/HEY2/PTPRR/SOX8	26	Endothelial
GO:0050731	positive regulation of peptidyl-tyrosine phosphorylation	17/541	195/18866	4.91e-05	0.000846405	0.000624787	YES1/EHD4/HCLS1/PECAM1/ITGA5/KIT/ICAM1/TAL1/EFNA1/ACE/NRP1/PDGFB/SOCS3/CD36/ITGB3/BMP6/NOX4	17	Endothelial
GO:0070374	positive regulation of ERK1 and ERK2 cascade	18/541	215/18866	5.06e-05	0.000870141	0.000642309	TEK/P2RY6/RAMP3/ACKR3/ARRB1/KDR/ICAM1/NOTCH1/FLT4/NRP1/PDGFB/CD36/TLR4/F2R/HTR2B/C5AR2/NOX4/CCL14	18	Endothelial
GO:0048017	inositol lipid-mediated signaling	17/541	196/18866	5.23e-05	0.000895768	0.000661225	TEK/INSR/PREX2/PEAR1/NLRC3/HCLS1/PIK3CG/KDR/FLT1/KIT/PPP1R16B/NEDD4/PRR5L/PDGFB/PLCL1/F2R/HTR2B	17	Endothelial
GO:0008016	regulation of heart contraction	20/541	256/18866	5.27e-05	0.000898757	0.000663432	CLIC2/PDE4B/KCNN2/NPR1/PIK3CG/KCNJ2/KCNE3/MYL4/ADA/STC1/TMIGD3/GJC1/APLN/NOS3/HEY2/GJA1/GJD3/GJA5/KCNJ12/PLN	20	Endothelial
GO:0048771	tissue remodeling	16/541	178/18866	5.63e-05	0.000956764	0.000706251	DLL4/MEF2C/ACVRL1/S1PR1/RASSF2/INPP5D/ACE/FLT4/NOS3/GJA1/ITGB3/F2R/CA2/NOX4/GJA5/HOXA3	16	Endothelial
GO:0010596	negative regulation of endothelial cell migration	12/541	107/18866	5.71e-05	0.000966425	0.000713382	DLL4/MEF2C/ACVRL1/ANGPT2/MMRN2/RGCC/TBXA2R/THBS1/NOTCH1/STC1/PPARG/ADAMTS9	12	Endothelial
GO:1904036	negative regulation of epithelial cell apoptotic process	8/541	48/18866	5.96e-05	0.00100563	0.000742325	TEK/RAMP2/GATA2/CDH5/KDR/ICAM1/SERPINE1/NDNF	8	Endothelial
GO:0003281	ventricular septum development	10/541	76/18866	6.04e-05	0.0010107	0.000746063	PRDM1/PDE2A/HEY1/SMAD6/HEG1/TGFBR2/NOTCH1/NOS3/HEY2/GJA5	10	Endothelial
GO:0060415	muscle tissue morphogenesis	10/541	76/18866	6.04e-05	0.0010107	0.000746063	FKBP1A/ADARB1/ENG/DLL4/CCM2L/S1PR1/HEG1/NOTCH1/HEY2/MYLK	10	Endothelial
GO:0014706	striated muscle tissue development	26/541	389/18866	6.2e-05	0.0010286	0.000759281	FKBP1A/ENG/DLL4/MEF2C/CCM2L/S1PR1/HLX/VAMP5/DLL1/EFNB2/HEG1/TGFBR2/NOTCH1/GJC1/RARB/HOXD9/CYP26B1/HEY2/GJA1/ADAMTS9/SOX8/PGM5/LOX/NOX4/GJA5/PLN	26	Endothelial
GO:0003230	cardiac atrium development	7/541	36/18866	6.22e-05	0.0010286	0.000759281	ENG/DLL4/CCM2L/HEG1/NOTCH1/HEY2/GJA5	7	Endothelial
GO:0034405	response to fluid shear stress	7/541	36/18866	6.22e-05	0.0010286	0.000759281	ETS1/MEF2C/SMAD6/KLF2/NOS3/GJA1/CA2	7	Endothelial
GO:0003014	renal system process	13/541	125/18866	6.27e-05	0.00103425	0.000763445	MCAM/HYAL2/ADCY4/ADGRF5/NPR1/SULF2/STC1/CD34/PDGFB/SGK1/GJA1/F2R/GJA5	13	Endothelial
GO:0051098	regulation of binding	25/541	367/18866	6.31e-05	0.00103687	0.000765385	FKBP1A/MFNG/CLIC2/CLDN5/RAMP2/CCM2L/HEY1/ARRB1/DISC1/CARD16/PLXND1/ACE/NRP1/NES/PPARG/MSX1/DAB2/PDGFB/IFI16/HEY2/PLCL1/TMC8/LOX/HOXA3/PLN	25	Endothelial
GO:0061572	actin filament bundle organization	15/541	161/18866	6.34e-05	0.00103787	0.000766117	SHANK3/PPM1F/ARHGEF15/RAPGEF3/S1PR1/RGCC/RFLNB/ARRB1/ARHGEF10/FSCN1/DLC1/FHOD1/NRP1/AIF1L/NOX4	15	Endothelial
GO:0050710	negative regulation of cytokine secretion	5/541	16/18866	6.4e-05	0.0010393	0.000767175	RGCC/TNFRSF4/LRRC32/SRGN/NLRP12	5	Endothelial
GO:2001212	regulation of vasculogenesis	5/541	16/18866	6.4e-05	0.0010393	0.000767175	RAMP2/HEY1/KDR/CD34/HEY2	5	Endothelial
GO:0051051	negative regulation of transport	30/541	483/18866	6.69e-05	0.00108264	0.000799171	MCTP1/PPM1F/CLIC2/DYSF/RGCC/THBS1/KCNE3/INHBB/TNFRSF4/ICAM1/ADA/NOTCH1/NEDD4/HECW2/STC1/FOXF1/FRMD4A/NOS3/BST2/LRRC32/SRGN/GJA1/CD36/ITGB3/GABRE/F2R/LILRB1/NLRP12/VIP/PLN	30	Endothelial
GO:0070371	ERK1 and ERK2 cascade	23/541	325/18866	6.93e-05	0.00111702	0.000824548	TEK/P2RY6/RAMP3/DUSP6/SPRY1/ACKR3/SPRY4/ARRB1/KDR/ICAM1/NOTCH1/FLT4/NRP1/PDGFB/PTPRR/CD36/TLR4/F2R/HTR2B/C5AR2/NOX4/NLRP12/CCL14	23	Endothelial
GO:2000107	negative regulation of leukocyte apoptotic process	8/541	49/18866	6.95e-05	0.00111702	0.000824548	ITPKB/JAK3/HCLS1/EFNA1/ADA/CXCL12/IDO1/LILRB1	8	Endothelial
GO:0014066	regulation of phosphatidylinositol 3-kinase signaling	13/541	127/18866	7.4e-05	0.00118455	0.000874392	TEK/INSR/NLRC3/HCLS1/PIK3CG/KDR/FLT1/KIT/PPP1R16B/NEDD4/PRR5L/PDGFB/F2R	13	Endothelial
GO:0048846	axon extension involved in axon guidance	7/541	37/18866	7.48e-05	0.00118759	0.000876638	SEMA6B/SEMA3F/SEMA3G/NRP2/SEMA6C/NRP1/CXCL12	7	Endothelial
GO:1902284	neuron projection extension involved in neuron projection guidance	7/541	37/18866	7.48e-05	0.00118759	0.000876638	SEMA6B/SEMA3F/SEMA3G/NRP2/SEMA6C/NRP1/CXCL12	7	Endothelial
GO:0072009	nephron epithelium development	12/541	110/18866	7.5e-05	0.00118759	0.000876638	PODXL/DCHS1/MEF2C/PECAM1/PGF/DLL1/NOTCH1/WWTR1/CD34/HOXB7/SOX8/FOXD1	12	Endothelial
GO:0061045	negative regulation of wound healing	10/541	78/18866	7.56e-05	0.00119408	0.000881433	SH2B3/THBS1/THBD/CD9/CD34/PDGFB/NOS3/SERPINE1/GJA1/PLAT	10	Endothelial
GO:0001945	lymph vessel development	6/541	26/18866	7.63e-05	0.00119665	0.000883327	ACVRL1/SOX18/EFNB2/HEG1/FLT4/TMEM204	6	Endothelial
GO:0050926	regulation of positive chemotaxis	6/541	26/18866	7.63e-05	0.00119665	0.000883327	ANGPT2/S1PR1/KDR/PGF/CDH13/CXCL12	6	Endothelial
GO:0050730	regulation of peptidyl-tyrosine phosphorylation	20/541	263/18866	7.67e-05	0.00119772	0.000884118	SH3BP5/YES1/HYAL2/EHD4/SH2B3/HCLS1/PECAM1/ITGA5/KIT/ICAM1/TAL1/EFNA1/ACE/NRP1/PDGFB/SOCS3/CD36/ITGB3/BMP6/NOX4	20	Endothelial
GO:0060349	bone morphogenesis	11/541	94/18866	7.83e-05	0.0012146	0.000896578	TEK/MEF2C/COL13A1/TGFBR2/RARG/STC1/MSX1/RARB/CYP26B1/ALPL/BMP6	11	Endothelial
GO:1904035	regulation of epithelial cell apoptotic process	11/541	94/18866	7.83e-05	0.0012146	0.000896578	TEK/RAMP2/GATA2/CDH5/RGCC/THBS1/KDR/ECSCR/ICAM1/SERPINE1/NDNF	11	Endothelial
GO:1903708	positive regulation of hemopoiesis	17/541	204/18866	8.61e-05	0.0013287	0.000980798	ITPKB/ETS1/PNP/GATA2/HCLS1/HLX/FES/INPP5D/TAL1/VSIR/ADA/TGFBR2/TRIM58/IL4R/CA2/HOXA5/PIK3R6	17	Endothelial
GO:0045638	negative regulation of myeloid cell differentiation	11/541	95/18866	8.63e-05	0.0013287	0.000980798	ITPKB/GATA2/DLL1/INPP5D/TAL1/HOXA7/TLR4/HOXA5/LILRB1/HOXA9/HOXB8	11	Endothelial
GO:0034101	erythrocyte homeostasis	13/541	129/18866	8.69e-05	0.0013287	0.000980798	ETS1/JAK3/ADGRF5/SH2B3/GATA2/HCLS1/KIT/INPP5D/TAL1/HOXB6/KLF2/TRIM58/HOXA5	13	Endothelial
GO:0007189	adenylate cyclase-activating G protein-coupled receptor signaling pathway	14/541	147/18866	8.71e-05	0.0013287	0.000980798	CALCRL/ADCY4/GPR4/ADGRL4/RAMP3/RAMP2/S1PR1/ADGRL2/TBXA2R/GPR161/S1PR4/GALR1/VIP/PLN	14	Endothelial
GO:0055123	digestive system development	14/541	147/18866	8.71e-05	0.0013287	0.000980798	PRDM1/DCHS1/INSR/SOX17/HLX/KIT/ADA/TGFBR2/NOTCH1/FOXF1/NKX2-3/RARB/HOXA5/CYP1A1	14	Endothelial
GO:0038084	vascular endothelial growth factor signaling pathway	8/541	51/18866	9.33e-05	0.00141318	0.00104316	JCAD/KDR/FLT1/PGF/DLL1/NRP2/FLT4/NRP1	8	Endothelial
GO:1902893	regulation of pri-miRNA transcription by RNA polymerase II	8/541	51/18866	9.33e-05	0.00141318	0.00104316	ETS1/GATA2/SMAD6/ATOH8/PPARG/PDGFB/APLN/NFIB	8	Endothelial
GO:0003148	outflow tract septum morphogenesis	6/541	27/18866	9.58e-05	0.00144064	0.00106343	ENG/SMAD6/NRP2/TGFBR2/NRP1/RARB	6	Endothelial
GO:0045603	positive regulation of endothelial cell differentiation	6/541	27/18866	9.58e-05	0.00144064	0.00106343	ACVRL1/CLDN5/CDH5/NOTCH1/ATOH8/BMP6	6	Endothelial
GO:0033673	negative regulation of kinase activity	20/541	268/18866	9.93e-05	0.00148852	0.00109877	PPM1F/SH3BP5/ADARB1/RASIP1/PTPRB/INKA1/HYAL2/GMFG/DUSP6/SH2B3/SPRY1/SPRY4/ITPRIP/HEG1/WWTR1/RGS3/SOCS3/IRAK3/LATS2/FABP4	20	Endothelial
GO:0046634	regulation of alpha-beta T cell activation	11/541	97/18866	0.000104425	0.00155704	0.00114935	ITPKB/PRDM1/JAK3/RASAL3/PNP/HLX/VSIR/ADA/TGFBR2/IL4R/LILRB1	11	Endothelial
GO:0001937	negative regulation of endothelial cell proliferation	10/541	81/18866	0.000104572	0.00155704	0.00114935	DLL4/MEF2C/ACVRL1/RGCC/THBS1/FLT1/ATOH8/PPARG/GJA1/SPARC	10	Endothelial
GO:0007585	respiratory gaseous exchange by respiratory system	9/541	66/18866	0.000106022	0.00156713	0.0011568	TCF15/NDST1/CYSLTR1/JAG2/CSF2RB/PASK/FLT4/APLN/HOXA5	9	Endothelial
GO:0050922	negative regulation of chemotaxis	9/541	66/18866	0.000106022	0.00156713	0.0011568	SEMA6B/ANGPT2/SEMA3F/THBS1/SEMA3G/SEMA6C/NOTCH1/NRP1/C5AR2	9	Endothelial
GO:0035886	vascular associated smooth muscle cell differentiation	7/541	39/18866	0.000106306	0.00156713	0.0011568	ENG/RAMP2/KIT/NOTCH1/PDGFB/NFATC1/HEY2	7	Endothelial
GO:0051496	positive regulation of stress fiber assembly	8/541	52/18866	0.000107557	0.00158034	0.00116655	PPM1F/ARHGEF15/RAPGEF3/RGCC/ARHGEF10/FHOD1/NRP1/NOX4	8	Endothelial
GO:0070661	leukocyte proliferation	22/541	313/18866	0.000109426	0.00160251	0.00118292	JAK3/EFNB1/MEF2C/RASAL3/PNP/PIK3CG/KIT/INPP5D/IL27RA/TNFRSF4/VSIR/ADA/ACE/TGFBR2/MSN/RIPK3/BST2/LRRC32/TLR4/CD1D/IDO1/LILRB1	22	Endothelial
GO:0002832	negative regulation of response to biotic stimulus	11/541	98/18866	0.000114642	0.00167339	0.00123524	SEC14L1/CARD8/NLRC3/CARD16/PPARG/IFI16/IRAK3/HTRA1/MICB/A2M/LILRB1	11	Endothelial
GO:0022617	extracellular matrix disassembly	10/541	82/18866	0.000116091	0.00168901	0.00124677	ETS1/FSCN1/ADAMTS4/ADAMTS5/HTRA1/TLL1/A2M/MMP1/MMP10/SCUBE1	10	Endothelial
GO:0007178	transmembrane receptor protein serine/threonine kinase signaling pathway	24/541	359/18866	0.000117514	0.00170415	0.00125795	FKBP1A/ENG/ACVRL1/NRROS/CLDN5/ZEB1/CDH5/SPRY1/THBS1/SMAD6/INHBB/TGFBR2/NOTCH1/ATOH8/ITGA8/WWTR1/MSX1/DAB2/LRRC32/HTRA1/BMP6/HTRA3/LOX/FOXD1	24	Endothelial
GO:0044331	cell-cell adhesion mediated by cadherin	6/541	28/18866	0.000118974	0.00171485	0.00126585	NOTCH4/PPM1F/CDH5/RGCC/NOTCH1/BMP6	6	Endothelial
GO:0050918	positive chemotaxis	9/541	67/18866	0.000119408	0.00171485	0.00126585	ANGPT2/S1PR1/KDR/PGF/NRP1/PDGFB/ROBO3/CDH13/CXCL12	9	Endothelial
GO:1903672	positive regulation of sprouting angiogenesis	9/541	67/18866	0.000119408	0.00171485	0.00126585	JCAD/RHOJ/GATA2/ITGA5/KDR/PPP1R16B/DLL1/NRP1/APLNR	9	Endothelial
GO:0003183	mitral valve morphogenesis	4/541	10/18866	0.000122379	0.00174625	0.00128903	DCHS1/SMAD6/EFNA1/NOTCH1	4	Endothelial
GO:0060600	dichotomous subdivision of an epithelial terminal unit	4/541	10/18866	0.000122379	0.00174625	0.00128903	PLXND1/NRP1/CELSR1/FOXD1	4	Endothelial
GO:0002573	myeloid leukocyte differentiation	17/541	210/18866	0.00012283	0.00174709	0.00128964	MEF2C/NRROS/GATA2/HCLS1/RASSF2/KIT/FES/INPP5D/TAL1/TGFBR2/PPARG/NKX2-3/IFI16/HOXA7/TLR4/CA2/LILRB1	17	Endothelial
GO:0061614	pri-miRNA transcription by RNA polymerase II	8/541	53/18866	0.000123539	0.00175157	0.00129295	ETS1/GATA2/SMAD6/ATOH8/PPARG/PDGFB/APLN/NFIB	8	Endothelial
GO:0001837	epithelial to mesenchymal transition	14/541	152/18866	0.000124858	0.00176466	0.00130262	NOTCH4/ENG/SPRY1/RGCC/RFLNB/HEY1/EFNA1/TGFBR2/NOTCH1/WWTR1/MSX1/DAB2/SNAI1/HEY2	14	Endothelial
GO:0071526	semaphorin-plexin signaling pathway	7/541	40/18866	0.000125703	0.00176539	0.00130315	SEMA6B/SEMA3F/SEMA3G/NRP2/PLXND1/SEMA6C/NRP1	7	Endothelial
GO:1902895	positive regulation of pri-miRNA transcription by RNA polymerase II	7/541	40/18866	0.000125703	0.00176539	0.00130315	ETS1/GATA2/SMAD6/ATOH8/PPARG/PDGFB/APLN	7	Endothelial
GO:0010812	negative regulation of cell-substrate adhesion	9/541	68/18866	0.000134179	0.0018785	0.00138665	FZD4/ACVRL1/ANGPT2/TBCD/THBS1/DLC1/NOTCH1/SERPINE1/HOXA7	9	Endothelial
GO:0051348	negative regulation of transferase activity	21/541	296/18866	0.000136912	0.00191076	0.00141046	PPM1F/SH3BP5/ADARB1/RASIP1/PTPRB/INKA1/HYAL2/GMFG/DUSP6/SH2B3/SPRY1/SPRY4/ITPRIP/HEG1/WWTR1/PPARG/RGS3/SOCS3/IRAK3/LATS2/FABP4	21	Endothelial
GO:0045069	regulation of viral genome replication	11/541	100/18866	0.000137648	0.00191503	0.00141361	ADARB1/STOM/NOTCH1/ISG20/IFI27/IFI16/BST2/IFITM2/OAS2/IFITM1/OASL	11	Endothelial
GO:0048565	digestive tract development	13/541	135/18866	0.000138219	0.00191699	0.00141505	PRDM1/DCHS1/SOX17/HLX/KIT/ADA/TGFBR2/NOTCH1/FOXF1/NKX2-3/RARB/HOXA5/CYP1A1	13	Endothelial
GO:0038083	peptidyl-tyrosine autophosphorylation	7/541	41/18866	0.000147875	0.00204453	0.0015092	YES1/INSR/KDR/FES/ACE/LCK/BMX	7	Endothelial
GO:0007015	actin filament organization	27/541	434/18866	0.000149299	0.00205783	0.00151902	SHANK3/PPM1F/KANK3/ESAM/ARHGEF15/RAPGEF3/GMFG/SHROOM4/HCLS1/S1PR1/RGCC/RFLNB/ARRB1/ARHGEF10/FSCN1/DLC1/CDC42EP2/FHOD1/ICAM1/NRP1/ARHGAP25/AIF1L/SAMD14/GAS2L3/CXCL12/NOX4/SPTBN5	27	Endothelial
GO:0050870	positive regulation of T cell activation	17/541	214/18866	0.000154348	0.00212086	0.00156555	ITPKB/YES1/JAK3/EFNB1/RASAL3/PNP/HLX/EFNB2/IL27RA/VSIR/ADA/TGFBR2/IL4R/CD1D/LCK/LILRB1/PIK3R6	17	Endothelial
GO:0032092	positive regulation of protein binding	10/541	85/18866	0.000157282	0.00215453	0.0015904	FKBP1A/MFNG/CLDN5/RAMP2/ARRB1/PLXND1/ACE/NRP1/PLCL1/HOXA3	10	Endothelial
GO:0010544	negative regulation of platelet activation	5/541	19/18866	0.000158557	0.00216532	0.00159837	SH2B3/THBD/CD9/PDGFB/NOS3	5	Endothelial
GO:0003229	ventricular cardiac muscle tissue development	8/541	55/18866	0.000161405	0.00219747	0.0016221	FKBP1A/ENG/DLL4/CCM2L/HEG1/NOTCH1/HEY2/ADAMTS9	8	Endothelial
GO:0110020	regulation of actomyosin structure organization	11/541	102/18866	0.000164469	0.00221927	0.00163819	PPM1F/ARHGEF15/RAPGEF3/MEF2C/S1PR1/RGCC/ARHGEF10/DLC1/FHOD1/NRP1/NOX4	11	Endothelial
GO:0001890	placenta development	14/541	156/18866	0.000164501	0.00221927	0.00163819	PRDM1/GATA2/PCDH12/HEY1/ADA/STC1/PPARG/PDGFB/SOCS3/SNAI1/HEY2/HTRA1/STC2/GJA1	14	Endothelial
GO:0008360	regulation of cell shape	14/541	156/18866	0.000164501	0.00221927	0.00163819	FGD5/RHOJ/PLEKHO1/DLC1/FMNL3/KDR/KIT/FES/CDC42EP2/ICAM1/PLXND1/SYNE3/MSN/PALMD	14	Endothelial
GO:0001709	cell fate determination	7/541	42/18866	0.000173111	0.00232838	0.00171873	NOTCH4/SOX17/MEF2C/GATA2/DLL1/CYP26B1/HOXA2	7	Endothelial
GO:0051607	defense response to virus	19/541	258/18866	0.000174727	0.00234302	0.00172954	SEC14L1/ADARB1/HYAL2/MLKL/ISG20/IFI27/IFI16/RIPK3/BST2/HTRA1/CGAS/FCN3/IFITM2/SLFN11/OAS2/MICB/IFITM1/LILRB1/OASL	19	Endothelial
GO:0051017	actin filament bundle assembly	14/541	157/18866	0.000175963	0.00235251	0.00173654	SHANK3/PPM1F/ARHGEF15/RAPGEF3/S1PR1/RGCC/ARRB1/ARHGEF10/FSCN1/DLC1/FHOD1/NRP1/AIF1L/NOX4	14	Endothelial
GO:0019934	cGMP-mediated signaling	6/541	30/18866	0.000178605	0.00236652	0.00174689	PDE2A/NPR1/THBS1/CGAS/CD36/HTR2B	6	Endothelial
GO:0070168	negative regulation of biomineral tissue development	6/541	30/18866	0.000178605	0.00236652	0.00174689	RFLNB/HEY1/NOTCH1/NOS3/HEY2/SRGN	6	Endothelial
GO:0110150	negative regulation of biomineralization	6/541	30/18866	0.000178605	0.00236652	0.00174689	RFLNB/HEY1/NOTCH1/NOS3/HEY2/SRGN	6	Endothelial
GO:0030218	erythrocyte differentiation	12/541	121/18866	0.000187681	0.00245388	0.00181137	ETS1/JAK3/ADGRF5/SH2B3/GATA2/HCLS1/KIT/INPP5D/TAL1/KLF2/TRIM58/HOXA5	12	Endothelial
GO:0033627	cell adhesion mediated by integrin	9/541	71/18866	0.000187939	0.00245388	0.00181137	PODXL/PLPP3/ITGA5/PIK3CG/ICAM1/EFNA1/ADA/SERPINE1/ITGB3	9	Endothelial
GO:0003093	regulation of glomerular filtration	4/541	11/18866	0.000187954	0.00245388	0.00181137	PDGFB/GJA1/F2R/GJA5	4	Endothelial
GO:0021561	facial nerve development	4/541	11/18866	0.000187954	0.00245388	0.00181137	ADARB1/SEMA3F/NRP2/NRP1	4	Endothelial
GO:0021610	facial nerve morphogenesis	4/541	11/18866	0.000187954	0.00245388	0.00181137	ADARB1/SEMA3F/NRP2/NRP1	4	Endothelial
GO:0090049	regulation of cell migration involved in sprouting angiogenesis	10/541	87/18866	0.000191083	0.00248743	0.00183614	DLL4/JCAD/RHOJ/GATA2/MMRN2/TBXA2R/THBS1/KDR/NOTCH1/NRP1	10	Endothelial
GO:0032231	regulation of actin filament bundle assembly	11/541	104/18866	0.000195601	0.00253882	0.00187407	SHANK3/PPM1F/ARHGEF15/RAPGEF3/S1PR1/RGCC/ARHGEF10/DLC1/FHOD1/NRP1/NOX4	11	Endothelial
GO:0060048	cardiac muscle contraction	13/541	140/18866	0.000199109	0.00257579	0.00190136	CLIC2/PDE4B/KCNN2/CXCR4/PIK3CG/KCNJ2/KCNE3/MYL4/STC1/GJC1/GJA1/GJA5/PLN	13	Endothelial
GO:0009615	response to virus	23/541	349/18866	0.000199607	0.00257579	0.00190136	SEC14L1/ADARB1/HYAL2/CXCR4/MLKL/ISG20/IFI27/IFI16/IRAK3/RIPK3/BST2/HTRA1/CGAS/FCN3/IFITM2/SLFN11/OAS2/MICB/CXCL12/CYP1A1/IFITM1/LILRB1/OASL	23	Endothelial
GO:0010811	positive regulation of cell-substrate adhesion	12/541	122/18866	0.000202849	0.00261006	0.00192666	PPM1F/TEK/LIMS2/ITGA5/DISC1/KDR/NRP1/FOXF1/SPOCK2/CDH13/CD36/NDNF	12	Endothelial
GO:0050670	regulation of lymphocyte proliferation	17/541	219/18866	0.000203524	0.00261121	0.00192751	JAK3/EFNB1/MEF2C/RASAL3/PNP/INPP5D/IL27RA/TNFRSF4/VSIR/ADA/TGFBR2/RIPK3/LRRC32/TLR4/CD1D/IDO1/LILRB1	17	Endothelial
GO:0070663	regulation of leukocyte proliferation	18/541	240/18866	0.000205173	0.0026248	0.00193754	JAK3/EFNB1/MEF2C/RASAL3/PNP/INPP5D/IL27RA/TNFRSF4/VSIR/ADA/TGFBR2/RIPK3/BST2/LRRC32/TLR4/CD1D/IDO1/LILRB1	18	Endothelial
GO:0048608	reproductive structure development	27/541	443/18866	0.000208033	0.00265377	0.00195892	PRDM1/INSR/FZD4/GATA2/PCDH12/HEY1/ARRB1/KIT/INHBB/ICAM1/ADA/NOTCH1/RARG/STC1/PPARG/SYCP2/PDGFB/NOS3/SOCS3/SNAI1/HEY2/HTRA1/STC2/GJA1/BMP6/SOX8/HOXA9	27	Endothelial
GO:0050663	cytokine secretion	9/541	72/18866	0.000209419	0.00265622	0.00196073	DYSF/RGCC/TNFRSF4/LCP2/CD34/LRRC32/SRGN/HTR2B/NLRP12	9	Endothelial
GO:0061515	myeloid cell development	9/541	72/18866	0.000209419	0.00265622	0.00196073	NRROS/ADGRF5/SH2B3/FLI1/KIT/TAL1/KLF2/TRIM58/LILRB1	9	Endothelial
GO:0032944	regulation of mononuclear cell proliferation	17/541	221/18866	0.000226723	0.00286754	0.00211672	JAK3/EFNB1/MEF2C/RASAL3/PNP/INPP5D/IL27RA/TNFRSF4/VSIR/ADA/TGFBR2/RIPK3/LRRC32/TLR4/CD1D/IDO1/LILRB1	17	Endothelial
GO:0014033	neural crest cell differentiation	10/541	89/18866	0.000230788	0.002888	0.00213182	SEMA6B/EFNB1/MEF2C/SEMA3F/SEMA3G/NRP2/SEMA6C/NRP1/HTR2B/SOX8	10	Endothelial
GO:0043537	negative regulation of blood vessel endothelial cell migration	10/541	89/18866	0.000230788	0.002888	0.00213182	DLL4/MEF2C/ACVRL1/ANGPT2/MMRN2/RGCC/TBXA2R/THBS1/NOTCH1/PPARG	10	Endothelial
GO:0014812	muscle cell migration	11/541	106/18866	0.000231585	0.002888	0.00213182	DOCK4/P2RY6/MEF2C/PLEKHO1/ACE/NRP1/PDGFB/SERPINE1/ITGB3/PLAT/NOX4	11	Endothelial
GO:0030038	contractile actin filament bundle assembly	11/541	106/18866	0.000231585	0.002888	0.00213182	PPM1F/ARHGEF15/RAPGEF3/S1PR1/RGCC/ARRB1/ARHGEF10/DLC1/FHOD1/NRP1/NOX4	11	Endothelial
GO:0043149	stress fiber assembly	11/541	106/18866	0.000231585	0.002888	0.00213182	PPM1F/ARHGEF15/RAPGEF3/S1PR1/RGCC/ARRB1/ARHGEF10/DLC1/FHOD1/NRP1/NOX4	11	Endothelial
GO:0044060	regulation of endocrine process	7/541	44/18866	0.000234022	0.00290667	0.00214561	INHBB/APLN/GJA1/BMP6/F2R/GALR1/GJA5	7	Endothelial
GO:0043406	positive regulation of MAP kinase activity	19/541	264/18866	0.000234539	0.00290667	0.00214561	INSR/FZD4/DUSP6/ARRB1/CXCR4/SASH1/THBS1/MLKL/PIK3CG/FLT1/KIT/PDGFB/ITGA1/FZD8/TLR4/F2R/HTR2B/NOX4/PIK3R6	19	Endothelial
GO:0048638	regulation of developmental growth	23/541	353/18866	0.000235327	0.00290667	0.00214561	SEMA6B/INSR/MEF2C/DUSP6/SEMA3F/CPNE5/CXCR4/HLX/DISC1/DLL1/SEMA3G/SEMA6C/TGFBR2/NOTCH1/NRP1/SPAAR/HEY2/LATS2/STC2/GJA1/ISLR2/CXCL12/MAG	23	Endothelial
GO:0002043	blood vessel endothelial cell proliferation involved in sprouting angiogenesis	8/541	58/18866	0.000235694	0.00290667	0.00214561	DLL4/ACVRL1/JCAD/GATA2/THBS1/PPP1R16B/NRARP/APLNR	8	Endothelial
GO:0032943	mononuclear cell proliferation	20/541	286/18866	0.000237329	0.00291875	0.00215453	JAK3/EFNB1/MEF2C/RASAL3/PNP/PIK3CG/INPP5D/IL27RA/TNFRSF4/VSIR/ADA/ACE/TGFBR2/MSN/RIPK3/LRRC32/TLR4/CD1D/IDO1/LILRB1	20	Endothelial
GO:0097529	myeloid leukocyte migration	17/541	222/18866	0.000239162	0.0029332	0.00216519	DYSF/PDE4B/HRH1/PECAM1/THBS1/PIK3CG/FLT1/KIT/PGF/CD9/ITGA9/PDGFB/ITGA1/SERPINE1/CXCL12/C5AR2/CCL14	17	Endothelial
GO:0061458	reproductive system development	27/541	447/18866	0.000240168	0.00293744	0.00216832	PRDM1/INSR/FZD4/GATA2/PCDH12/HEY1/ARRB1/KIT/INHBB/ICAM1/ADA/NOTCH1/RARG/STC1/PPARG/SYCP2/PDGFB/NOS3/SOCS3/SNAI1/HEY2/HTRA1/STC2/GJA1/BMP6/SOX8/HOXA9	27	Endothelial
GO:0007179	transforming growth factor beta receptor signaling pathway	16/541	202/18866	0.000247138	0.00301441	0.00222513	ENG/ACVRL1/NRROS/CLDN5/ZEB1/CDH5/SPRY1/THBS1/SMAD6/TGFBR2/ITGA8/DAB2/LRRC32/HTRA1/HTRA3/LOX	16	Endothelial
GO:0001952	regulation of cell-matrix adhesion	12/541	125/18866	0.000254776	0.00309907	0.00228763	PPM1F/TEK/ACVRL1/THBS1/DLC1/DISC1/KDR/NRP1/SERPINE1/CDH13/HOXA7/CD36	12	Endothelial
GO:0086003	cardiac muscle cell contraction	9/541	74/18866	0.000258523	0.00313609	0.00231496	PDE4B/KCNN2/KCNJ2/KCNE3/STC1/GJC1/GJA1/GJA5/PLN	9	Endothelial
GO:0048841	regulation of axon extension involved in axon guidance	6/541	32/18866	0.000259645	0.00314114	0.00231868	SEMA6B/SEMA3F/SEMA3G/SEMA6C/NRP1/CXCL12	6	Endothelial
GO:2000047	regulation of cell-cell adhesion mediated by cadherin	5/541	21/18866	0.000264613	0.00319256	0.00235664	NOTCH4/PPM1F/RGCC/NOTCH1/BMP6	5	Endothelial
GO:0001974	blood vessel remodeling	7/541	45/18866	0.000270365	0.00325314	0.00240136	DLL4/MEF2C/ACVRL1/ACE/FLT4/NOS3/HOXA3	7	Endothelial
GO:0071887	leukocyte apoptotic process	11/541	108/18866	0.000273011	0.00327614	0.00241833	ITPKB/GIMAP8/JAK3/MEF2C/HCLS1/EFNA1/ADA/RIPK3/CXCL12/IDO1/LILRB1	11	Endothelial
GO:0051492	regulation of stress fiber assembly	10/541	91/18866	0.000277187	0.0033173	0.00244872	PPM1F/ARHGEF15/RAPGEF3/S1PR1/RGCC/ARHGEF10/DLC1/FHOD1/NRP1/NOX4	10	Endothelial
GO:0017015	regulation of transforming growth factor beta receptor signaling pathway	12/541	127/18866	0.000295338	0.00352505	0.00260207	ENG/NRROS/ZEB1/SPRY1/THBS1/SMAD6/TGFBR2/ITGA8/DAB2/HTRA1/HTRA3/LOX	12	Endothelial
GO:0097755	positive regulation of blood vessel diameter	8/541	60/18866	0.000299247	0.00355555	0.00262459	DOCK4/BDKRB2/ITGA1/APLN/NOS3/GJA1/GJA5/VIP	8	Endothelial
GO:0001666	response to hypoxia	23/541	359/18866	0.00029949	0.00355555	0.00262459	TEK/ETS1/ACVRL1/ANGPT2/RAMP2/RGCC/CXCR4/THBS1/PGF/CARD16/ICAM1/ADA/TGFBR2/NOTCH1/STC1/APOLD1/CD34/STC2/PLAT/CXCL12/CYP1A1/NDNF/NOX4	23	Endothelial
GO:0002691	regulation of cellular extravasation	6/541	33/18866	0.000309729	0.0036576	0.00269991	IL27RA/ICAM1/PLVAP/RIPK3/CXCL12/SELE	6	Endothelial
GO:0035025	positive regulation of Rho protein signal transduction	6/541	33/18866	0.000309729	0.0036576	0.00269991	GPR4/P2RY8/ARRB1/F2RL3/LPAR6/F2R	6	Endothelial
GO:0001818	negative regulation of cytokine production	23/541	360/18866	0.000311562	0.00366951	0.00270871	CARD8/JAK3/NLRC3/RGCC/ARRB1/THBS1/HOMER3/DLL1/INHBB/CARD16/TNFRSF4/VSIR/CD34/KLF2/IRAK3/BST2/LRRC32/SRGN/TLR4/C5AR2/IDO1/LILRB1/NLRP12	23	Endothelial
GO:1903524	positive regulation of blood circulation	9/541	76/18866	0.000316805	0.00372142	0.00274702	HRH1/TBXA2R/ICAM1/ADA/APLN/HEY2/GJA1/F2R/GJA5	9	Endothelial
GO:0090100	positive regulation of transmembrane receptor protein serine/threonine kinase signaling pathway	11/541	110/18866	0.000320519	0.00375514	0.00277191	ENG/ACVRL1/CDH5/THBS1/INHBB/NOTCH1/ITGA8/MSX1/DAB2/BMP6/FOXD1	11	Endothelial
GO:0050866	negative regulation of cell activation	16/541	207/18866	0.000325508	0.00380358	0.00280767	JAK3/ADGRF5/SH2B3/HLX/INPP5D/VSIR/THBD/CD9/FOXF1/PDGFB/NOS3/NRARP/LRRC32/IL4R/IDO1/LILRB1	16	Endothelial
GO:0014909	smooth muscle cell migration	10/541	93/18866	0.000331142	0.00384921	0.00284135	DOCK4/P2RY6/MEF2C/ACE/NRP1/PDGFB/SERPINE1/ITGB3/PLAT/NOX4	10	Endothelial
GO:1903035	negative regulation of response to wounding	10/541	93/18866	0.000331142	0.00384921	0.00284135	SH2B3/THBS1/THBD/CD9/CD34/PDGFB/NOS3/SERPINE1/GJA1/PLAT	10	Endothelial
GO:0002313	mature B cell differentiation involved in immune response	5/541	22/18866	0.000334418	0.00387716	0.00286199	MFNG/DLL1/ITM2A/ADA/NKX2-3	5	Endothelial
GO:0002576	platelet degranulation	12/541	129/18866	0.00034125	0.00393587	0.00290533	PECAM1/THBS1/VWF/CD9/PDGFB/SERPINE1/SRGN/CD36/ITGB3/TOR4A/SPARC/A2M	12	Endothelial
GO:1903844	regulation of cellular response to transforming growth factor beta stimulus	12/541	129/18866	0.00034125	0.00393587	0.00290533	ENG/NRROS/ZEB1/SPRY1/THBS1/SMAD6/TGFBR2/ITGA8/DAB2/HTRA1/HTRA3/LOX	12	Endothelial
GO:0070830	bicellular tight junction assembly	9/541	77/18866	0.000349782	0.00402385	0.00297027	ESAM/PRKCH/CLDN5/RAMP2/CDH5/TBCD/PECAM1/SNAI1/GJA1	9	Endothelial
GO:0035850	epithelial cell differentiation involved in kidney development	7/541	47/18866	0.000356635	0.00408159	0.00301289	PODXL/MEF2C/GPR4/NOTCH1/WWTR1/CD34/PDGFB	7	Endothelial
GO:0060986	endocrine hormone secretion	7/541	47/18866	0.000356635	0.00408159	0.00301289	FZD4/INHBB/APLN/GJA1/BMP6/GALR1/FOXD1	7	Endothelial
GO:0035633	maintenance of blood-brain barrier	6/541	34/18866	0.00036708	0.00415837	0.00306957	ESAM/CLDN5/CDH5/PECAM1/JAM2/GJA1	6	Endothelial
GO:0045907	positive regulation of vasoconstriction	6/541	34/18866	0.00036708	0.00415837	0.00306957	HRH1/TBXA2R/ICAM1/GJA1/F2R/GJA5	6	Endothelial
GO:0051482	positive regulation of cytosolic calcium ion concentration involved in phospholipase C-activating G protein-coupled signaling pathway	6/541	34/18866	0.00036708	0.00415837	0.00306957	GPR4/P2RY8/S1PR1/F2RL3/LPAR6/F2R	6	Endothelial
GO:0070232	regulation of T cell apoptotic process	6/541	34/18866	0.00036708	0.00415837	0.00306957	GIMAP8/JAK3/EFNA1/ADA/RIPK3/IDO1	6	Endothelial
GO:0032233	positive regulation of actin filament bundle assembly	8/541	62/18866	0.000376139	0.00425018	0.00313734	PPM1F/ARHGEF15/RAPGEF3/RGCC/ARHGEF10/FHOD1/NRP1/NOX4	8	Endothelial
GO:0030100	regulation of endocytosis	16/541	210/18866	0.000382154	0.00430722	0.00317944	MCTP1/INSR/EHD4/GATA2/ARRB1/DLL1/EFNB2/PPARG/DAB2/APLN/SERPINE1/CDH13/CD36/ITGB3/LILRB1/SELE	16	Endothelial
GO:0002371	dendritic cell cytokine production	4/541	13/18866	0.000389024	0.00436256	0.00322029	JAK3/KIT/BST2/TLR4	4	Endothelial
GO:1902285	semaphorin-plexin signaling pathway involved in neuron projection guidance	4/541	13/18866	0.000389024	0.00436256	0.00322029	SEMA3F/NRP2/PLXND1/NRP1	4	Endothelial
GO:0045580	regulation of T cell differentiation	13/541	150/18866	0.000391904	0.00438381	0.00323598	ITPKB/PRDM1/JAK3/ZEB1/PNP/HLX/VSIR/ADA/TGFBR2/NRARP/CYP26B1/IL4R/PIK3R6	13	Endothelial
GO:0061326	renal tubule development	10/541	95/18866	0.000393589	0.00439162	0.00324174	DCHS1/MEF2C/PGF/DLL1/NOTCH1/WWTR1/COL4A1/HOXB7/SOX8/FOXD1	10	Endothelial
GO:0030308	negative regulation of cell growth	15/541	190/18866	0.000396025	0.00440776	0.00325366	SEMA6B/HYAL2/SOX17/ACVRL1/SEMA3F/NPR1/SIPA1/SEMA3G/SEMA6C/NRP1/PPARG/MSX1/BST2/GJA1/MAG	15	Endothelial
GO:0030595	leukocyte chemotaxis	17/541	232/18866	0.000400024	0.00444116	0.00327832	DYSF/PDE4B/S1PR1/HRH1/CXCR4/THBS1/PIK3CG/FLT1/KIT/PGF/ITGA9/PDGFB/ITGA1/SERPINE1/CXCL12/C5AR2/CCL14	17	Endothelial
GO:0055010	ventricular cardiac muscle tissue morphogenesis	7/541	48/18866	0.000407342	0.00451117	0.00332999	FKBP1A/ENG/DLL4/CCM2L/HEG1/NOTCH1/HEY2	7	Endothelial
GO:0045926	negative regulation of growth	18/541	254/18866	0.000408728	0.00451527	0.00333302	SEMA6B/HYAL2/SOX17/ACVRL1/SEMA3F/NPR1/SIPA1/SEMA3G/SEMA6C/TGFBR2/NOTCH1/NRP1/PPARG/MSX1/BST2/STC2/GJA1/MAG	18	Endothelial
GO:0032693	negative regulation of interleukin-10 production	5/541	23/18866	0.000417309	0.00459789	0.00339401	JAK3/DLL1/VSIR/IDO1/LILRB1	5	Endothelial
GO:0035265	organ growth	15/541	191/18866	0.000418713	0.00459789	0.00339401	MEF2C/DUSP6/CCM2L/S1PR1/HLX/DLL1/HEG1/TGFBR2/NOTCH1/RARG/STC1/RARB/HEY2/LATS2/GJA1	15	Endothelial
GO:0055008	cardiac muscle tissue morphogenesis	8/541	63/18866	0.00042021	0.00459789	0.00339401	FKBP1A/ENG/DLL4/CCM2L/S1PR1/HEG1/NOTCH1/HEY2	8	Endothelial
GO:0042476	odontogenesis	12/541	132/18866	0.000421372	0.00459789	0.00339401	RELT/JAG2/ID3/CD34/MSX1/NKX2-3/ADAMTS5/SERPINE1/HTRA1/ALPL/CA2/SP6	12	Endothelial
GO:0021675	nerve development	9/541	79/18866	0.000424257	0.00459789	0.00339401	ADARB1/SEMA3F/NRP2/SULF2/NRP1/HOXB3/HOXD3/HOXA3/NPTX1	9	Endothelial
GO:0043536	positive regulation of blood vessel endothelial cell migration	9/541	79/18866	0.000424257	0.00459789	0.00339401	ETS1/JCAD/RHOJ/GATA2/THBS1/KDR/NRP1/PDGFB/NOS3	9	Endothelial
GO:0120192	tight junction assembly	9/541	79/18866	0.000424257	0.00459789	0.00339401	ESAM/PRKCH/CLDN5/RAMP2/CDH5/TBCD/PECAM1/SNAI1/GJA1	9	Endothelial
GO:0002685	regulation of leukocyte migration	16/541	212/18866	0.000424469	0.00459789	0.00339401	DYSF/THBS1/PGF/IL27RA/ICAM1/PLVAP/ADA/CD9/JAM2/MSN/RIPK3/SERPINE1/HOXA7/CXCL12/C5AR2/SELE	16	Endothelial
GO:0030513	positive regulation of BMP signaling pathway	6/541	35/18866	0.000432409	0.00464996	0.00343245	ENG/ACVRL1/CDH5/NOTCH1/MSX1/FOXD1	6	Endothelial
GO:0030947	regulation of vascular endothelial growth factor receptor signaling pathway	6/541	35/18866	0.000432409	0.00464996	0.00343245	FZD4/MMRN2/ITGA5/NEDD4/TMEM204/ITGB3	6	Endothelial
GO:0098801	regulation of renal system process	6/541	35/18866	0.000432409	0.00464996	0.00343245	NPR1/STC1/PDGFB/GJA1/F2R/GJA5	6	Endothelial
GO:1903169	regulation of calcium ion transmembrane transport	13/541	152/18866	0.000445265	0.00477668	0.00352598	FKBP1A/CLIC2/DYSF/P2RY6/PDE4B/RAMP3/PIK3CG/F2RL3/KCNE3/F2R/APLNR/PLN/TMC1	13	Endothelial
GO:0110053	regulation of actin filament organization	19/541	278/18866	0.00044797	0.00479414	0.00353887	SHANK3/PPM1F/KANK3/ESAM/ARHGEF15/RAPGEF3/GMFG/HCLS1/S1PR1/RGCC/ARHGEF10/DLC1/CDC42EP2/FHOD1/ICAM1/NRP1/CXCL12/NOX4/SPTBN5	19	Endothelial
GO:0014032	neural crest cell development	9/541	80/18866	0.000466116	0.00497637	0.00367339	SEMA6B/EFNB1/SEMA3F/SEMA3G/NRP2/SEMA6C/NRP1/HTR2B/SOX8	9	Endothelial
GO:0046637	regulation of alpha-beta T cell differentiation	8/541	64/18866	0.000468384	0.00498863	0.00368244	ITPKB/PRDM1/JAK3/PNP/HLX/ADA/TGFBR2/IL4R	8	Endothelial
GO:0036293	response to decreased oxygen levels	23/541	371/18866	0.000475399	0.00505126	0.00372867	TEK/ETS1/ACVRL1/ANGPT2/RAMP2/RGCC/CXCR4/THBS1/PGF/CARD16/ICAM1/ADA/TGFBR2/NOTCH1/STC1/APOLD1/CD34/STC2/PLAT/CXCL12/CYP1A1/NDNF/NOX4	23	Endothelial
GO:0006937	regulation of muscle contraction	14/541	173/18866	0.000477904	0.00505376	0.00373051	DOCK4/CALCRL/CLIC2/PDE4B/TBXA2R/PIK3CG/KIT/KCNJ2/KCNE3/ADA/STC1/F2R/GJA5/PLN	14	Endothelial
GO:0048660	regulation of smooth muscle cell proliferation	14/541	173/18866	0.000477904	0.00505376	0.00373051	CALCRL/P2RY6/MEF2C/S1PR1/NPR1/THBS1/TGFBR2/PPARG/PDGFB/APLN/NOS3/CDH13/GJA1/VIP	14	Endothelial
GO:0060560	developmental growth involved in morphogenesis	17/541	236/18866	0.000486716	0.00513474	0.00379029	SEMA6B/SEMA3F/SPRY1/S1PR1/CPNE5/CXCR4/DISC1/SEMA3G/NRP2/SEMA6C/TGFBR2/NOTCH1/NRP1/RARG/ISLR2/CXCL12/MAG	17	Endothelial
GO:0070482	response to oxygen levels	24/541	396/18866	0.000499589	0.00525809	0.00388134	TEK/ETS1/ACVRL1/ANGPT2/RAMP2/RGCC/CXCR4/THBS1/PGF/CARD16/ICAM1/ADA/TGFBR2/NOTCH1/STC1/APOLD1/PPARG/CD34/STC2/PLAT/CXCL12/CYP1A1/NDNF/NOX4	24	Endothelial
GO:0010543	regulation of platelet activation	6/541	36/18866	0.000506461	0.00531784	0.00392545	SH2B3/THBD/CD9/PDGFB/NOS3/TLR4	6	Endothelial
GO:1902903	regulation of supramolecular fiber organization	23/541	373/18866	0.000512169	0.00536513	0.00396035	SHANK3/PPM1F/KANK3/ESAM/ARHGEF15/RAPGEF3/MEF2C/GMFG/CDH5/TBCD/HCLS1/S1PR1/RGCC/ARHGEF10/DLC1/FES/CDC42EP2/FHOD1/ICAM1/NRP1/CXCL12/NOX4/SPTBN5	23	Endothelial
GO:0042098	T cell proliferation	15/541	195/18866	0.000520955	0.00544435	0.00401884	JAK3/EFNB1/RASAL3/PNP/PIK3CG/IL27RA/TNFRSF4/VSIR/TGFBR2/MSN/RIPK3/LRRC32/CD1D/IDO1/LILRB1	15	Endothelial
GO:0010718	positive regulation of epithelial to mesenchymal transition	7/541	50/18866	0.000525992	0.00548412	0.00404819	ENG/RGCC/TGFBR2/NOTCH1/WWTR1/DAB2/SNAI1	7	Endothelial
GO:0003214	cardiac left ventricle morphogenesis	4/541	14/18866	0.000532335	0.00551152	0.00406842	TGFBR2/NOTCH1/FOXF1/HEY2	4	Endothelial
GO:0010752	regulation of cGMP-mediated signaling	4/541	14/18866	0.000532335	0.00551152	0.00406842	PDE2A/NPR1/THBS1/CGAS	4	Endothelial
GO:0010935	regulation of macrophage cytokine production	4/541	14/18866	0.000532335	0.00551152	0.00406842	IRAK3/CD36/TLR4/LILRB1	4	Endothelial
GO:0048659	smooth muscle cell proliferation	14/541	175/18866	0.000536313	0.005527	0.00407984	CALCRL/P2RY6/MEF2C/S1PR1/NPR1/THBS1/TGFBR2/PPARG/PDGFB/APLN/NOS3/CDH13/GJA1/VIP	14	Endothelial
GO:0050680	negative regulation of epithelial cell proliferation	14/541	175/18866	0.000536313	0.005527	0.00407984	DLL4/MEF2C/ACVRL1/LIMS2/NLRC3/RGCC/THBS1/FLT1/EFNB2/ATOH8/PPARG/NFIB/GJA1/SPARC	14	Endothelial
GO:0046651	lymphocyte proliferation	19/541	283/18866	0.000557336	0.00573039	0.00422998	JAK3/EFNB1/MEF2C/RASAL3/PNP/PIK3CG/INPP5D/IL27RA/TNFRSF4/VSIR/ADA/TGFBR2/MSN/RIPK3/LRRC32/TLR4/CD1D/IDO1/LILRB1	19	Endothelial
GO:0120193	tight junction organization	9/541	82/18866	0.000560034	0.00574487	0.00424067	ESAM/PRKCH/CLDN5/RAMP2/CDH5/TBCD/PECAM1/SNAI1/GJA1	9	Endothelial
GO:0035282	segmentation	10/541	100/18866	0.000593678	0.00605988	0.0044732	TCF15/SEMA3F/DLL1/HOXD8/NRP2/NOTCH1/NRP1/FOXF1/NRARP/HOXA2	10	Endothelial
GO:0045807	positive regulation of endocytosis	10/541	100/18866	0.000593678	0.00605988	0.0044732	INSR/GATA2/ARRB1/DLL1/PPARG/DAB2/APLN/SERPINE1/CD36/SELE	10	Endothelial
GO:0021545	cranial nerve development	7/541	51/18866	0.000594826	0.00605988	0.0044732	ADARB1/SEMA3F/NRP2/NRP1/HOXB3/HOXD3/HOXA3	7	Endothelial
GO:0030324	lung development	14/541	177/18866	0.000600681	0.00610556	0.00450691	SPRY1/HEG1/ADA/TGFBR2/NOTCH1/FLT4/FOXF1/KLF2/NOS3/NFIB/SPARC/CELSR1/HOXA5/LOX	14	Endothelial
GO:0043271	negative regulation of ion transport	13/541	157/18866	0.000606273	0.00614836	0.00453851	CLIC2/DYSF/THBS1/KCNE3/ICAM1/NEDD4/HECW2/STC1/NOS3/GABRE/LILRB1/VIP/PLN	13	Endothelial
GO:0050927	positive regulation of positive chemotaxis	5/541	25/18866	0.000628452	0.00635879	0.00469385	S1PR1/KDR/PGF/CDH13/CXCL12	5	Endothelial
GO:0006941	striated muscle contraction	14/541	178/18866	0.000635249	0.00641299	0.00473386	CLIC2/PDE4B/KCNN2/CXCR4/PIK3CG/KCNJ2/KCNE3/MYL4/STC1/GJC1/RCSD1/GJA1/GJA5/PLN	14	Endothelial
GO:0048864	stem cell development	9/541	84/18866	0.000668914	0.00673757	0.00497344	SEMA6B/EFNB1/SEMA3F/SEMA3G/NRP2/SEMA6C/NRP1/HTR2B/SOX8	9	Endothelial
GO:0050777	negative regulation of immune response	13/541	159/18866	0.000683191	0.00682649	0.00503908	JAK3/NLRC3/HLX/INPP5D/IL27RA/FOXF1/PPARG/IFI16/IRAK3/BST2/IL4R/A2M/LILRB1	13	Endothelial
GO:0030224	monocyte differentiation	6/541	38/18866	0.000683875	0.00682649	0.00503908	MEF2C/FES/INPP5D/PPARG/IFI16/HOXA7	6	Endothelial
GO:1903131	mononuclear cell differentiation	6/541	38/18866	0.000683875	0.00682649	0.00503908	MEF2C/FES/INPP5D/PPARG/IFI16/HOXA7	6	Endothelial
GO:1903523	negative regulation of blood circulation	6/541	38/18866	0.000683875	0.00682649	0.00503908	DOCK4/PIK3CG/KCNE3/APLN/F2R/PLN	6	Endothelial
GO:0019722	calcium-mediated signaling	16/541	222/18866	0.000701831	0.00699004	0.00515981	FKBP1A/MCTP1/CLIC2/P2RY6/ACKR3/CXCR4/KDR/HOMER3/ADA/CCRL2/NFATC1/CDH13/SAMD14/HTR2B/SELE/PLN	16	Endothelial
GO:0060347	heart trabecula formation	4/541	15/18866	0.000709535	0.0070353	0.00519322	FKBP1A/TEK/HEY1/HEY2	4	Endothelial
GO:0072148	epithelial cell fate commitment	4/541	15/18866	0.000709535	0.0070353	0.00519322	DLL1/JAG2/NOTCH1/NRP1	4	Endothelial
GO:0002065	columnar/cuboidal epithelial cell differentiation	11/541	121/18866	0.000724136	0.00716412	0.00528831	PRDM1/DLL1/JAG2/NOTCH1/RARG/RARB/HEY2/SERPINE1/BMP6/HOXA5/TMC1	11	Endothelial
GO:0043297	apical junction assembly	9/541	85/18866	0.000729502	0.0072012	0.00531568	ESAM/PRKCH/CLDN5/RAMP2/CDH5/TBCD/PECAM1/SNAI1/GJA1	9	Endothelial
GO:0007517	muscle organ development	24/541	407/18866	0.00073467	0.00723617	0.0053415	FKBP1A/ADARB1/ENG/DLL4/MEF2C/TCF15/CCM2L/S1PR1/HLX/VAMP5/DLL1/ID3/EFNB2/HEG1/TGFBR2/NOTCH1/MSX1/HOXD9/CYP26B1/HEY2/GJA1/MYLK/SOX8/LOX	24	Endothelial
GO:0030323	respiratory tube development	14/541	181/18866	0.000749244	0.00734721	0.00542346	SPRY1/HEG1/ADA/TGFBR2/NOTCH1/FLT4/FOXF1/KLF2/NOS3/NFIB/SPARC/CELSR1/HOXA5/LOX	14	Endothelial
GO:0045619	regulation of lymphocyte differentiation	14/541	181/18866	0.000749244	0.00734721	0.00542346	ITPKB/PRDM1/JAK3/ZEB1/PNP/HLX/INPP5D/VSIR/ADA/TGFBR2/NRARP/CYP26B1/IL4R/PIK3R6	14	Endothelial
GO:0031664	regulation of lipopolysaccharide-mediated signaling pathway	5/541	26/18866	0.000759908	0.00740287	0.00546455	CARD8/SASH1/CARD16/CD36/BMP6	5	Endothelial
GO:0040037	negative regulation of fibroblast growth factor receptor signaling pathway	5/541	26/18866	0.000759908	0.00740287	0.00546455	SPRY1/SPRY4/THBS1/SULF2/APLN	5	Endothelial
GO:0048843	negative regulation of axon extension involved in axon guidance	5/541	26/18866	0.000759908	0.00740287	0.00546455	SEMA6B/SEMA3F/SEMA3G/SEMA6C/NRP1	5	Endothelial
GO:0001654	eye development	23/541	384/18866	0.000762172	0.00740871	0.00546886	PRDM1/ARHGEF15/DLL4/CLIC4/FZD4/ACVRL1/RHOJ/ZEB1/SPRY1/FLT1/DLL1/TGFBR2/NRP1/RARG/NES/RARB/COL4A1/BMP6/CABP4/SOX8/CYP1A1/MAB21L1/MFAP5	23	Endothelial
GO:0007409	axonogenesis	27/541	482/18866	0.000769222	0.00746095	0.00550742	SHANK3/SEMA6B/ADARB1/EFNB1/SEMA3F/ROBO4/CXCR4/DISC1/EFNB2/SEMA3G/NRP2/PLXND1/EFNA1/SEMA6C/NOTCH1/NRP1/ANOS1/ROBO3/NFIB/EPHB4/ISLR2/CXCL12/SPTBN5/NPTX1/FOXD1/MAG/HOXA2	27	Endothelial
GO:0031348	negative regulation of defense response	18/541	269/18866	0.000801966	0.00776164	0.00572938	TEK/SEC14L1/CALCRL/ETS1/C1QTNF12/NLRC3/CDH5/ADA/FOXF1/PPARG/SOCS3/IFI16/IRAK3/HTRA1/MICB/A2M/LILRB1/NLRP12	18	Endothelial
GO:0060541	respiratory system development	15/541	204/18866	0.000831319	0.00802827	0.0059262	SPRY1/HEG1/ADA/TGFBR2/NOTCH1/FLT4/RARG/FOXF1/KLF2/NOS3/NFIB/SPARC/CELSR1/HOXA5/LOX	15	Endothelial
GO:0030857	negative regulation of epithelial cell differentiation	7/541	54/18866	0.000845091	0.0081436	0.00601133	NOTCH4/ACVRL1/ZEB1/SPRY1/DLL1/NOTCH1/HOXA7	7	Endothelial
GO:0009880	embryonic pattern specification	8/541	70/18866	0.000860026	0.00826962	0.00610435	EFNB1/SEMA3F/SMAD6/DLL1/HOXD8/NRP2/NRP1/NRARP	8	Endothelial
GO:0031532	actin cytoskeleton reorganization	10/541	105/18866	0.000871328	0.00836024	0.00617125	TEK/ESAM/RAPGEF3/GMFG/HCLS1/S1PR1/KIT/FES/NRP1/ARHGDIB	10	Endothelial
GO:0150063	visual system development	23/541	388/18866	0.000876335	0.0083902	0.00619337	PRDM1/ARHGEF15/DLL4/CLIC4/FZD4/ACVRL1/RHOJ/ZEB1/SPRY1/FLT1/DLL1/TGFBR2/NRP1/RARG/NES/RARB/COL4A1/BMP6/CABP4/SOX8/CYP1A1/MAB21L1/MFAP5	23	Endothelial
GO:0002698	negative regulation of immune effector process	11/541	124/18866	0.000888312	0.00848662	0.00626453	SEC14L1/JAK3/HLX/FOXF1/IRAK3/BST2/HTRA1/IL4R/MICB/A2M/LILRB1	11	Endothelial
GO:0050921	positive regulation of chemotaxis	12/541	144/18866	0.000918673	0.00875788	0.00646477	PPM1F/DYSF/S1PR1/CXCR4/THBS1/KDR/PGF/NRP1/PDGFB/SERPINE1/CDH13/CXCL12	12	Endothelial
GO:0001977	renal system process involved in regulation of blood volume	4/541	16/18866	0.000924725	0.00875931	0.00646583	PDGFB/GJA1/F2R/GJA5	4	Endothelial
GO:0010934	macrophage cytokine production	4/541	16/18866	0.000924725	0.00875931	0.00646583	IRAK3/CD36/TLR4/LILRB1	4	Endothelial
GO:0072109	glomerular mesangium development	4/541	16/18866	0.000924725	0.00875931	0.00646583	GPR4/NOTCH1/CD34/PDGFB	4	Endothelial
GO:2000379	positive regulation of reactive oxygen species metabolic process	10/541	106/18866	0.000937968	0.00886589	0.0065445	INSR/THBS1/ICAM1/TGFBR2/PDGFB/KLF2/RIPK3/CD36/TLR4/NOX4	10	Endothelial
GO:0001954	positive regulation of cell-matrix adhesion	7/541	55/18866	0.000944795	0.0088793	0.0065544	PPM1F/TEK/DISC1/KDR/NRP1/CDH13/CD36	7	Endothelial
GO:0032655	regulation of interleukin-12 production	7/541	55/18866	0.000944795	0.0088793	0.0065544	JAK3/THBS1/IRAK3/CD36/TLR4/IDO1/LILRB1	7	Endothelial
GO:0046579	positive regulation of Ras protein signal transduction	8/541	71/18866	0.00094537	0.0088793	0.0065544	ITPKB/GPR4/P2RY8/ARRB1/F2RL3/NOTCH1/LPAR6/F2R	8	Endothelial
GO:0051147	regulation of muscle cell differentiation	14/541	186/18866	0.000977585	0.00916254	0.00676348	ENG/BNIP2/MEF2C/ZEB1/KIT/DLL1/EFNB2/NOTCH1/MSX1/PDGFB/NFATC1/CYP26B1/HEY2/IL4R	14	Endothelial
GO:0046631	alpha-beta T cell activation	12/541	146/18866	0.00103658	0.00969505	0.00715656	ITPKB/PRDM1/JAK3/RASAL3/PNP/HLX/VSIR/ADA/TGFBR2/NKX2-3/IL4R/LILRB1	12	Endothelial
GO:0048880	sensory system development	23/541	394/18866	0.00107527	0.00996919	0.00735892	PRDM1/ARHGEF15/DLL4/CLIC4/FZD4/ACVRL1/RHOJ/ZEB1/SPRY1/FLT1/DLL1/TGFBR2/NRP1/RARG/NES/RARB/COL4A1/BMP6/CABP4/SOX8/CYP1A1/MAB21L1/MFAP5	23	Endothelial
GO:0001704	formation of primary germ layer	11/541	127/18866	0.00108216	0.00996919	0.00735892	SOX17/ITGA5/SOX7/TAL1/ATOH8/ITGA8/FOXF1/SNAI1/COL4A2/GJA1/ITGB3	11	Endothelial
GO:0019079	viral genome replication	11/541	127/18866	0.00108216	0.00996919	0.00735892	ADARB1/STOM/NOTCH1/ISG20/IFI27/IFI16/BST2/IFITM2/OAS2/IFITM1/OASL	11	Endothelial
GO:0002335	mature B cell differentiation	5/541	28/18866	0.00108299	0.00996919	0.00735892	MFNG/DLL1/ITM2A/ADA/NKX2-3	5	Endothelial
GO:1902668	negative regulation of axon guidance	5/541	28/18866	0.00108299	0.00996919	0.00735892	SEMA6B/SEMA3F/SEMA3G/SEMA6C/NRP1	5	Endothelial
GO:1905063	regulation of vascular associated smooth muscle cell differentiation	5/541	28/18866	0.00108299	0.00996919	0.00735892	ENG/KIT/PDGFB/NFATC1/HEY2	5	Endothelial
GO:0002062	chondrocyte differentiation	10/541	108/18866	0.0010838	0.00996919	0.00735892	ADAMTS7/MEF2C/ACVRL1/RFLNB/SULF2/TGFBR2/RARG/RARB/NFIB/BMP6	10	Endothelial
GO:0032526	response to retinoic acid	10/541	108/18866	0.0010838	0.00996919	0.00735892	YES1/FZD4/TIE1/RARG/PPARG/CYP26B1/GJA1/BMP6/MICB/HOXA2	10	Endothelial
GO:0098742	cell-cell adhesion via plasma-membrane adhesion molecules	18/541	277/18866	0.00112091	0.0102893	0.00759521	ESAM/DCHS1/CLDN5/CDH5/PCDH12/PECAM1/ROBO4/ITGA5/SPARCL1/ICAM1/TGFBR2/ROBO3/CDH13/CELSR1/MPZL2/SELE/MAG/PCDH19	18	Endothelial
GO:0007369	gastrulation	14/541	189/18866	0.0011408	0.0104503	0.00771407	SOX17/ITGA5/SOX7/TAL1/TGFBR2/ATOH8/ITGA8/FOXF1/APLN/SNAI1/COL4A2/GJA1/ITGB3/APLNR	14	Endothelial
GO:0006939	smooth muscle contraction	10/541	109/18866	0.00116338	0.0105671	0.00780025	DOCK4/CALCRL/TBXA2R/KIT/SULF2/ADA/BDKRB2/MYLK/F2R/HTR2B	10	Endothelial
GO:0043491	protein kinase B signaling	18/541	278/18866	0.0011675	0.0105671	0.00780025	TEK/ENG/HYAL2/INSR/PEAR1/RAMP3/C1QTNF12/SH2B3/HCLS1/THBS1/PIK3CG/KDR/KIT/PDGFB/LCK/LOX/NOX4/GRM2	18	Endothelial
GO:0045165	cell fate commitment	18/541	278/18866	0.0011675	0.0105671	0.00780025	NOTCH4/PRDM1/DLL4/SOX17/MEF2C/GATA2/SOX18/DLL1/JAG2/ZNF521/TAL1/NOTCH1/NRP1/PPARG/CYP26B1/HEY2/SOX8/HOXA2	18	Endothelial
GO:0002703	regulation of leukocyte mediated immunity	15/541	211/18866	0.00117014	0.0105671	0.00780025	JAK3/GATA2/FES/IL27RA/ICAM1/FOXF1/RIPK3/BST2/IL4R/TLR4/CD1D/RAET1G/LILRB1/PIK3R6/RAET1E	15	Endothelial
GO:0032615	interleukin-12 production	7/541	57/18866	0.00117186	0.0105671	0.00780025	JAK3/THBS1/IRAK3/CD36/TLR4/IDO1/LILRB1	7	Endothelial
GO:0061005	cell differentiation involved in kidney development	7/541	57/18866	0.00117186	0.0105671	0.00780025	PODXL/MEF2C/GPR4/NOTCH1/WWTR1/CD34/PDGFB	7	Endothelial
GO:0090279	regulation of calcium ion import	6/541	42/18866	0.00117966	0.0105671	0.00780025	DYSF/RAMP3/STC1/PDGFB/CXCL12/PLN	6	Endothelial
GO:0021783	preganglionic parasympathetic fiber development	4/541	17/18866	0.00118203	0.0105671	0.00780025	ADARB1/SEMA3F/NRP2/NRP1	4	Endothelial
GO:0032695	negative regulation of interleukin-12 production	4/541	17/18866	0.00118203	0.0105671	0.00780025	JAK3/THBS1/IRAK3/LILRB1	4	Endothelial
GO:0033631	cell-cell adhesion mediated by integrin	4/541	17/18866	0.00118203	0.0105671	0.00780025	PODXL/PLPP3/ITGA5/ADA	4	Endothelial
GO:0035855	megakaryocyte development	4/541	17/18866	0.00118203	0.0105671	0.00780025	SH2B3/FLI1/KIT/TAL1	4	Endothelial
GO:0048532	anatomical structure arrangement	4/541	17/18866	0.00118203	0.0105671	0.00780025	SEMA3F/DLL1/NRP2/NRP1	4	Endothelial
GO:0001656	metanephros development	9/541	91/18866	0.00119393	0.0106308	0.00784726	SOX17/SPRY1/ID3/ITGA8/WWTR1/CD34/PDGFB/SOX8/FOXD1	9	Endothelial
GO:0033273	response to vitamin	9/541	91/18866	0.00119393	0.0106308	0.00784726	FES/ADA/STC1/PPARG/CYP26B1/STC2/ALPL/SPARC/CYP1A1	9	Endothelial
GO:1904062	regulation of cation transmembrane transport	21/541	349/18866	0.00120079	0.0106628	0.00787094	FKBP1A/SHANK3/CLIC2/DYSF/P2RY6/MEF2C/PDE4B/NETO2/KCNN2/RAMP3/PIK3CG/STOM/F2RL3/KCNJ2/KCNE3/NEDD4/HECW2/F2R/APLNR/PLN/TMC1	21	Endothelial
GO:0051100	negative regulation of binding	13/541	169/18866	0.00120232	0.0106628	0.00787094	CCM2L/HEY1/DISC1/CARD16/ACE/NES/MSX1/DAB2/PDGFB/IFI16/HEY2/TMC8/PLN	13	Endothelial
GO:0001958	endochondral ossification	5/541	29/18866	0.00127812	0.01129	0.00833391	TEK/MEF2C/COL13A1/ALPL/BMP6	5	Endothelial
GO:0036075	replacement ossification	5/541	29/18866	0.00127812	0.01129	0.00833391	TEK/MEF2C/COL13A1/ALPL/BMP6	5	Endothelial
GO:0071695	anatomical structure maturation	16/541	235/18866	0.00128211	0.0113029	0.00834342	SCARF1/LYL1/DCHS1/ACVRL1/GATA2/CDH5/S1PR1/RFLNB/SOX18/TAL1/PPARG/KLF2/LHX6/TRIM58/SOX8/HOXA5	16	Endothelial
GO:0070665	positive regulation of leukocyte proliferation	12/541	150/18866	0.00131029	0.0115285	0.00850994	JAK3/EFNB1/MEF2C/RASAL3/PNP/IL27RA/TNFRSF4/ADA/TGFBR2/BST2/TLR4/CD1D	12	Endothelial
GO:0030517	negative regulation of axon extension	6/541	43/18866	0.00133825	0.0117281	0.00865731	SEMA6B/SEMA3F/SEMA3G/SEMA6C/NRP1/MAG	6	Endothelial
GO:0086004	regulation of cardiac muscle cell contraction	6/541	43/18866	0.00133825	0.0117281	0.00865731	PDE4B/KCNJ2/KCNE3/STC1/GJA5/PLN	6	Endothelial
GO:0015909	long-chain fatty acid transport	8/541	75/18866	0.00135697	0.0118456	0.00874399	THBS1/ACE/BDKRB2/PPARG/CD36/ACSL5/FABP4/LCN1	8	Endothelial
GO:0030858	positive regulation of epithelial cell differentiation	8/541	75/18866	0.00135697	0.0118456	0.00874399	ACVRL1/PRKCH/CLDN5/CDH5/NOTCH1/ATOH8/SERPINE1/BMP6	8	Endothelial
GO:0030510	regulation of BMP signaling pathway	9/541	93/18866	0.00139331	0.0121153	0.00894308	ENG/ACVRL1/CDH5/SMAD6/NOTCH1/MSX1/HTRA1/HTRA3/FOXD1	9	Endothelial
GO:0072080	nephron tubule development	9/541	93/18866	0.00139331	0.0121153	0.00894308	DCHS1/MEF2C/PGF/DLL1/NOTCH1/WWTR1/HOXB7/SOX8/FOXD1	9	Endothelial
GO:0031663	lipopolysaccharide-mediated signaling pathway	7/541	59/18866	0.0014396	0.0124449	0.00918638	CARD8/SASH1/CARD16/NOS3/CD36/TLR4/BMP6	7	Endothelial
GO:0050707	regulation of cytokine secretion	7/541	59/18866	0.0014396	0.0124449	0.00918638	RGCC/TNFRSF4/CD34/LRRC32/SRGN/HTR2B/NLRP12	7	Endothelial
GO:0051058	negative regulation of small GTPase mediated signal transduction	7/541	59/18866	0.0014396	0.0124449	0.00918638	RASIP1/RASAL3/SPRY1/SPRY4/DLC1/HEG1/ARHGAP25	7	Endothelial
GO:0061082	myeloid leukocyte cytokine production	5/541	30/18866	0.00149802	0.0129247	0.00954061	KIT/IRAK3/CD36/TLR4/LILRB1	5	Endothelial
GO:0010463	mesenchymal cell proliferation	6/541	44/18866	0.0015126	0.0130002	0.00959631	DCHS1/ZEB1/TGFBR2/FOXF1/MSX1/NFIB	6	Endothelial
GO:1902667	regulation of axon guidance	6/541	44/18866	0.0015126	0.0130002	0.00959631	SEMA6B/SEMA3F/SEMA3G/SEMA6C/NRP1/CXCL12	6	Endothelial
GO:0051251	positive regulation of lymphocyte activation	21/541	357/18866	0.00158745	0.0136059	0.0100434	ITPKB/YES1/JAK3/EFNB1/MEF2C/RASAL3/PNP/HLX/INPP5D/EFNB2/IL27RA/TNFRSF4/VSIR/ADA/TGFBR2/IL4R/TLR4/CD1D/LCK/LILRB1/PIK3R6	21	Endothelial
GO:0032653	regulation of interleukin-10 production	7/541	60/18866	0.00159021	0.0136059	0.0100434	JAK3/DLL1/VSIR/CD34/TLR4/IDO1/LILRB1	7	Endothelial
GO:0002696	positive regulation of leukocyte activation	23/541	406/18866	0.00159225	0.0136059	0.0100434	ITPKB/YES1/JAK3/EFNB1/MEF2C/RASAL3/PNP/GATA2/HLX/THBS1/INPP5D/EFNB2/IL27RA/TNFRSF4/VSIR/ADA/TGFBR2/IL4R/TLR4/CD1D/LCK/LILRB1/PIK3R6	23	Endothelial
GO:0070167	regulation of biomineral tissue development	9/541	95/18866	0.00161865	0.0137786	0.0101709	MEF2C/S1PR1/RFLNB/HEY1/NOTCH1/NOS3/HEY2/SRGN/BMP6	9	Endothelial
GO:0110149	regulation of biomineralization	9/541	95/18866	0.00161865	0.0137786	0.0101709	MEF2C/S1PR1/RFLNB/HEY1/NOTCH1/NOS3/HEY2/SRGN/BMP6	9	Endothelial
GO:0021700	developmental maturation	18/541	287/18866	0.00166621	0.0141565	0.0104498	SCARF1/LYL1/ARHGEF15/DCHS1/ACVRL1/GATA2/CDH5/S1PR1/RFLNB/DISC1/SOX18/TAL1/PPARG/KLF2/LHX6/TRIM58/SOX8/HOXA5	18	Endothelial
GO:0045995	regulation of embryonic development	11/541	134/18866	0.0016726	0.0141836	0.0104699	INSR/SOX17/GATA2/LAMA4/DLL1/NOTCH1/NRARP/SNAI1/GPR161/GJA1/CELSR1	11	Endothelial
GO:0060412	ventricular septum morphogenesis	6/541	45/18866	0.00170371	0.01442	0.0106444	HEY1/TGFBR2/NOTCH1/NOS3/HEY2/GJA5	6	Endothelial
GO:0051057	positive regulation of small GTPase mediated signal transduction	8/541	78/18866	0.00175028	0.0147514	0.010889	ITPKB/GPR4/P2RY8/ARRB1/F2RL3/NOTCH1/LPAR6/F2R	8	Endothelial
GO:0045071	negative regulation of viral genome replication	7/541	61/18866	0.00175281	0.0147514	0.010889	ISG20/IFI16/BST2/IFITM2/OAS2/IFITM1/OASL	7	Endothelial
GO:0045576	mast cell activation	7/541	61/18866	0.00175281	0.0147514	0.010889	GATA2/PIK3CG/KIT/FES/LCP2/FOXF1/IL4R	7	Endothelial
GO:0003417	growth plate cartilage development	4/541	19/18866	0.00183944	0.0153069	0.011299	TGFBR2/RARG/STC1/RARB	4	Endothelial
GO:0035089	establishment of apical/basal cell polarity	4/541	19/18866	0.00183944	0.0153069	0.011299	TCF15/FSCN1/FOXF1/MSN	4	Endothelial
GO:0048486	parasympathetic nervous system development	4/541	19/18866	0.00183944	0.0153069	0.011299	ADARB1/SEMA3F/NRP2/NRP1	4	Endothelial
GO:0060438	trachea development	4/541	19/18866	0.00183944	0.0153069	0.011299	TGFBR2/RARG/FOXF1/HOXA5	4	Endothelial
GO:0070233	negative regulation of T cell apoptotic process	4/541	19/18866	0.00183944	0.0153069	0.011299	JAK3/EFNA1/ADA/IDO1	4	Endothelial
GO:2000251	positive regulation of actin cytoskeleton reorganization	4/541	19/18866	0.00183944	0.0153069	0.011299	TEK/HCLS1/FES/NRP1	4	Endothelial
GO:0030516	regulation of axon extension	9/541	97/18866	0.00187231	0.0155513	0.0114795	SEMA6B/SEMA3F/DISC1/SEMA3G/SEMA6C/NRP1/ISLR2/CXCL12/MAG	9	Endothelial
GO:0050671	positive regulation of lymphocyte proliferation	11/541	136/18866	0.00188272	0.0156087	0.0115218	JAK3/EFNB1/MEF2C/RASAL3/PNP/IL27RA/TNFRSF4/ADA/TGFBR2/TLR4/CD1D	11	Endothelial
GO:0033002	muscle cell proliferation	16/541	244/18866	0.001887	0.0156151	0.0115266	CALCRL/P2RY6/MEF2C/S1PR1/NPR1/THBS1/TGFBR2/NOTCH1/PPARG/PDGFB/APLN/NOS3/HEY2/CDH13/GJA1/VIP	16	Endothelial
GO:0071260	cellular response to mechanical stimulus	8/541	79/18866	0.00189969	0.015691	0.0115825	ENG/PDE2A/KCNJ2/CASP1/GJA1/TLR4/BMP6/MAG	8	Endothelial
GO:0010863	positive regulation of phospholipase C activity	6/541	46/18866	0.00191261	0.0157684	0.0116397	P2RY6/FLT1/KIT/S1PR4/HTR2B/SELE	6	Endothelial
GO:1903900	regulation of viral life cycle	12/541	157/18866	0.0019322	0.0159005	0.0117372	ADARB1/STOM/NOTCH1/ISG20/IFI27/IFI16/BST2/FCN3/IFITM2/OAS2/IFITM1/OASL	12	Endothelial
GO:0034765	regulation of ion transmembrane transport	26/541	489/18866	0.00199263	0.0163314	0.0120553	FKBP1A/SHANK3/CLIC2/DYSF/CLIC4/P2RY6/MEF2C/PDE4B/NETO2/KCNN2/RAMP3/THBS1/PIK3CG/STOM/F2RL3/KCNJ2/KCNE3/NEDD4/HECW2/ACSL5/F2R/GJA5/APLNR/KCNJ12/PLN/TMC1	26	Endothelial
GO:0030183	B cell differentiation	11/541	137/18866	0.00199557	0.0163314	0.0120553	MFNG/LYL1/JAK3/LRRC8A/CD79B/KIT/DLL1/INPP5D/ITM2A/ADA/NKX2-3	11	Endothelial
GO:0032946	positive regulation of mononuclear cell proliferation	11/541	137/18866	0.00199557	0.0163314	0.0120553	JAK3/EFNB1/MEF2C/RASAL3/PNP/IL27RA/TNFRSF4/ADA/TGFBR2/TLR4/CD1D	11	Endothelial
GO:0010743	regulation of macrophage derived foam cell differentiation	5/541	32/18866	0.00201951	0.0164366	0.012133	PRKCH/PPARG/CETP/CD36/ITGB3	5	Endothelial
GO:0035456	response to interferon-beta	5/541	32/18866	0.00201951	0.0164366	0.012133	IFI16/BST2/IFITM2/XAF1/IFITM1	5	Endothelial
GO:0035767	endothelial cell chemotaxis	5/541	32/18866	0.00201951	0.0164366	0.012133	THBS1/KDR/PLEKHG5/NOTCH1/NRP1	5	Endothelial
GO:0051047	positive regulation of secretion	20/541	340/18866	0.00203036	0.0164948	0.0121759	C1QTNF12/GATA2/RGCC/NPR1/ARRB1/INHBB/TNFRSF4/P2RY2/FRMD4A/CD34/APLN/DOC2B/IL4R/GJA1/TLR4/BMP6/GALR1/CXCL12/HTR2B/VIP	20	Endothelial
GO:0016049	cell growth	26/541	490/18866	0.00204925	0.016618	0.0122668	SEMA6B/HYAL2/SOX17/ACVRL1/SEMA3F/CPNE5/NPR1/SIPA1/CXCR4/DISC1/SEMA3G/NRP2/SEMA6C/TGFBR2/NRP1/RARG/PPARG/MSX1/SGK1/BST2/IGFBP4/GJA1/ISLR2/TMC8/CXCL12/MAG	26	Endothelial
GO:0035050	embryonic heart tube development	8/541	80/18866	0.00205898	0.0166665	0.0123026	ENG/SOX17/MEF2C/SOX18/DLL1/TGFBR2/NOTCH1/GJA5	8	Endothelial
GO:0019058	viral life cycle	20/541	341/18866	0.00210092	0.0169248	0.0124933	ADARB1/HYAL2/CXCR4/ITGA5/STOM/EFNB2/TNFRSF4/ICAM1/NOTCH1/NEDD4/ISG20/IFI27/IFI16/BST2/FCN3/IFITM2/OAS2/ITGB3/IFITM1/OASL	20	Endothelial
GO:0032613	interleukin-10 production	7/541	63/18866	0.0021165	0.0169248	0.0124933	JAK3/DLL1/VSIR/CD34/TLR4/IDO1/LILRB1	7	Endothelial
GO:0046635	positive regulation of alpha-beta T cell activation	7/541	63/18866	0.0021165	0.0169248	0.0124933	ITPKB/RASAL3/PNP/HLX/ADA/TGFBR2/IL4R	7	Endothelial
GO:0051893	regulation of focal adhesion assembly	7/541	63/18866	0.0021165	0.0169248	0.0124933	PPM1F/TEK/ACVRL1/THBS1/DLC1/KDR/NRP1	7	Endothelial
GO:0090109	regulation of cell-substrate junction assembly	7/541	63/18866	0.0021165	0.0169248	0.0124933	PPM1F/TEK/ACVRL1/THBS1/DLC1/KDR/NRP1	7	Endothelial
GO:0034341	response to interferon-gamma	14/541	202/18866	0.00213616	0.0169248	0.0124933	GBP4/CDC42EP2/ICAM1/PPARG/SOCS3/CASP1/BST2/IFITM2/OAS2/TLR4/IFITM1/GBP7/OASL/CCL14	14	Endothelial
GO:0043303	mast cell degranulation	6/541	47/18866	0.00214031	0.0169248	0.0124933	GATA2/PIK3CG/KIT/FES/FOXF1/IL4R	6	Endothelial
GO:0046638	positive regulation of alpha-beta T cell differentiation	6/541	47/18866	0.00214031	0.0169248	0.0124933	ITPKB/PNP/HLX/ADA/TGFBR2/IL4R	6	Endothelial
GO:0048483	autonomic nervous system development	6/541	47/18866	0.00214031	0.0169248	0.0124933	ADARB1/SEMA3F/HLX/NRP2/NRP1/SOX8	6	Endothelial
GO:0050919	negative chemotaxis	6/541	47/18866	0.00214031	0.0169248	0.0124933	SEMA6B/SEMA3F/SEMA3G/NRP2/SEMA6C/ITGB3	6	Endothelial
GO:0051150	regulation of smooth muscle cell differentiation	6/541	47/18866	0.00214031	0.0169248	0.0124933	ENG/ZEB1/KIT/PDGFB/NFATC1/HEY2	6	Endothelial
GO:0120163	negative regulation of cold-induced thermogenesis	6/541	47/18866	0.00214031	0.0169248	0.0124933	NOVA2/LAMA4/NOTCH1/ADAMTS5/PLCL1/TLR4	6	Endothelial
GO:1903115	regulation of actin filament-based movement	6/541	47/18866	0.00214031	0.0169248	0.0124933	PDE4B/KCNJ2/KCNE3/STC1/GJA5/PLN	6	Endothelial
GO:1902107	positive regulation of leukocyte differentiation	12/541	159/18866	0.0021487	0.016961	0.0125201	ITPKB/PNP/HCLS1/HLX/FES/INPP5D/VSIR/ADA/TGFBR2/IL4R/CA2/PIK3R6	12	Endothelial
GO:0010717	regulation of epithelial to mesenchymal transition	9/541	99/18866	0.00215678	0.0169947	0.0125449	ENG/SPRY1/RGCC/EFNA1/TGFBR2/NOTCH1/WWTR1/DAB2/SNAI1	9	Endothelial
GO:0045665	negative regulation of neuron differentiation	15/541	225/18866	0.00220234	0.017323	0.0127873	SEMA6B/SEMA3F/HEY1/PTPRG/DLL1/EFNB2/SEMA3G/EFNA1/SEMA6C/NOTCH1/NRP1/PMP22/SOX8/MAG/HOXA2	15	Endothelial
GO:0008361	regulation of cell size	13/541	181/18866	0.00222307	0.0174245	0.0128622	SHANK3/SEMA6B/LRRC8A/SEMA3F/DISC1/SEMA3G/SEMA6C/NRP1/RARG/MSN/ISLR2/CXCL12/MAG	13	Endothelial
GO:0010950	positive regulation of endopeptidase activity	13/541	181/18866	0.00222307	0.0174245	0.0128622	PPM1F/CARD8/ARRB1/DLC1/SOX7/EFNA1/VSIR/PPARG/CASP1/IFI16/F2R/LCK/NLRP12	13	Endothelial
GO:0007350	blastoderm segmentation	4/541	20/18866	0.00224769	0.0174942	0.0129137	SEMA3F/HOXD8/NRP2/NRP1	4	Endothelial
GO:0086014	atrial cardiac muscle cell action potential	4/541	20/18866	0.00224769	0.0174942	0.0129137	KCNN2/GJC1/GJA1/GJA5	4	Endothelial
GO:0086026	atrial cardiac muscle cell to AV node cell signaling	4/541	20/18866	0.00224769	0.0174942	0.0129137	KCNN2/GJC1/GJA1/GJA5	4	Endothelial
GO:0086066	atrial cardiac muscle cell to AV node cell communication	4/541	20/18866	0.00224769	0.0174942	0.0129137	KCNN2/GJC1/GJA1/GJA5	4	Endothelial
GO:0044706	multi-multicellular organism process	15/541	226/18866	0.0022985	0.0178585	0.0131825	PRDM1/ETS1/ANGPT2/RAMP2/ITGA5/PGF/TGFBR2/THBD/STC1/ARHGDIB/STC2/GJA1/IDO1/CYP1A1/ACR	15	Endothelial
GO:0001947	heart looping	7/541	64/18866	0.0023189	0.0179068	0.0132182	ENG/SOX17/MEF2C/SOX18/DLL1/TGFBR2/NOTCH1	7	Endothelial
GO:0002066	columnar/cuboidal epithelial cell development	7/541	64/18866	0.0023189	0.0179068	0.0132182	PRDM1/DLL1/RARG/RARB/BMP6/HOXA5/TMC1	7	Endothelial
GO:0051926	negative regulation of calcium ion transport	7/541	64/18866	0.0023189	0.0179068	0.0132182	CLIC2/DYSF/ICAM1/STC1/NOS3/LILRB1/PLN	7	Endothelial
GO:0009954	proximal/distal pattern formation	5/541	33/18866	0.00232482	0.0179068	0.0132182	DLL1/HOXD9/CYP26B1/HOXA9/HOXB9	5	Endothelial
GO:0048384	retinoic acid receptor signaling pathway	5/541	33/18866	0.00232482	0.0179068	0.0132182	RARG/PPARG/KLF2/RARB/CYP26B1	5	Endothelial
GO:0090288	negative regulation of cellular response to growth factor stimulus	13/541	182/18866	0.00233324	0.0179405	0.0132431	NRROS/MMRN2/SPRY1/SPRY4/THBS1/SMAD6/SULF2/TGFBR2/NOTCH1/NEDD4/APLN/HTRA1/HTRA3	13	Endothelial
GO:0002279	mast cell activation involved in immune response	6/541	48/18866	0.00238788	0.0182975	0.0135066	GATA2/PIK3CG/KIT/FES/FOXF1/IL4R	6	Endothelial
GO:1900274	regulation of phospholipase C activity	6/541	48/18866	0.00238788	0.0182975	0.0135066	P2RY6/FLT1/KIT/S1PR4/HTR2B/SELE	6	Endothelial
GO:0002697	regulation of immune effector process	25/541	470/18866	0.00239795	0.0183116	0.013517	SEC14L1/JAK3/GATA2/HLX/FES/IL27RA/TNFRSF4/ICAM1/FOXF1/IRAK3/RIPK3/BST2/HTRA1/CGAS/IL4R/CD36/TLR4/MICB/A2M/CD1D/RAET1G/C5AR2/LILRB1/PIK3R6/RAET1E	25	Endothelial
GO:0071692	protein localization to extracellular region	25/541	470/18866	0.00239795	0.0183116	0.013517	SNCG/DYSF/RAPGEF3/NRROS/RAPGEF4/C1QTNF12/RGCC/ARRB1/INHBB/TNFRSF4/LCP2/CAVIN1/FRMD4A/CD34/LRRC32/SRGN/DOC2B/GJA1/TLR4/BMP6/F2R/HTR2B/GJA5/NLRP12/VIP	25	Endothelial
GO:0071902	positive regulation of protein serine/threonine kinase activity	20/541	345/18866	0.00240425	0.0183283	0.0135293	INSR/FZD4/DUSP6/RGCC/ARRB1/CXCR4/SASH1/THBS1/MLKL/PIK3CG/FLT1/KIT/PDGFB/ITGA1/FZD8/TLR4/F2R/HTR2B/NOX4/PIK3R6	20	Endothelial
GO:0007440	foregut morphogenesis	3/541	10/18866	0.00242069	0.0183593	0.0135522	SOX17/NOTCH1/FOXF1	3	Endothelial
GO:0045625	regulation of T-helper 1 cell differentiation	3/541	10/18866	0.00242069	0.0183593	0.0135522	JAK3/HLX/IL4R	3	Endothelial
GO:0051918	negative regulation of fibrinolysis	3/541	10/18866	0.00242069	0.0183593	0.0135522	THBS1/THBD/SERPINE1	3	Endothelial
GO:0001558	regulation of cell growth	23/541	420/18866	0.0024516	0.0185621	0.0137019	SEMA6B/HYAL2/SOX17/ACVRL1/SEMA3F/CPNE5/NPR1/SIPA1/CXCR4/DISC1/SEMA3G/SEMA6C/NRP1/PPARG/MSX1/SGK1/BST2/IGFBP4/GJA1/ISLR2/TMC8/CXCL12/MAG	23	Endothelial
GO:0015908	fatty acid transport	9/541	101/18866	0.00247465	0.0186731	0.0137838	THBS1/ACE/BDKRB2/PPARG/SLCO2A1/CD36/ACSL5/FABP4/LCN1	9	Endothelial
GO:0045639	positive regulation of myeloid cell differentiation	9/541	101/18866	0.00247465	0.0186731	0.0137838	ETS1/GATA2/HCLS1/FES/INPP5D/TAL1/TRIM58/CA2/HOXA5	9	Endothelial
GO:0050867	positive regulation of cell activation	23/541	421/18866	0.00252573	0.0190263	0.0140446	ITPKB/YES1/JAK3/EFNB1/MEF2C/RASAL3/PNP/GATA2/HLX/THBS1/INPP5D/EFNB2/IL27RA/TNFRSF4/VSIR/ADA/TGFBR2/IL4R/TLR4/CD1D/LCK/LILRB1/PIK3R6	23	Endothelial
GO:0060389	pathway-restricted SMAD protein phosphorylation	7/541	65/18866	0.00253589	0.0190706	0.0140773	ENG/ACVRL1/SMAD6/INHBB/TGFBR2/DAB2/BMP6	7	Endothelial
GO:0001819	positive regulation of cytokine production	24/541	447/18866	0.00257572	0.0193374	0.0142742	SEC14L1/CARD8/HYAL2/PDE4B/CCM2L/RGCC/THBS1/IL27RA/SULF2/HEG1/FLT4/CD34/CASP1/IFI16/SERPINE1/CGAS/CD36/TLR4/F2R/HTR2B/RAET1G/IDO1/LILRB1/NLRP12	24	Endothelial
GO:0055117	regulation of cardiac muscle contraction	8/541	83/18866	0.00260059	0.0194913	0.0143878	CLIC2/PDE4B/PIK3CG/KCNJ2/KCNE3/STC1/GJA5/PLN	8	Endothelial
GO:0002067	glandular epithelial cell differentiation	6/541	49/18866	0.00265637	0.0197877	0.0146066	DLL1/NOTCH1/RARG/RARB/BMP6/HOXA5	6	Endothelial
GO:0002448	mast cell mediated immunity	6/541	49/18866	0.00265637	0.0197877	0.0146066	GATA2/PIK3CG/KIT/FES/FOXF1/IL4R	6	Endothelial
GO:0070231	T cell apoptotic process	6/541	49/18866	0.00265637	0.0197877	0.0146066	GIMAP8/JAK3/EFNA1/ADA/RIPK3/IDO1	6	Endothelial
GO:0045648	positive regulation of erythrocyte differentiation	5/541	34/18866	0.00266237	0.0197877	0.0146066	ETS1/GATA2/INPP5D/TAL1/TRIM58	5	Endothelial
GO:0055094	response to lipoprotein particle	5/541	34/18866	0.00266237	0.0197877	0.0146066	CD9/PPARG/CDH13/CD36/TLR4	5	Endothelial
GO:0051928	positive regulation of calcium ion transport	10/541	122/18866	0.00270598	0.0199725	0.014743	P2RY6/RAMP3/F2RL3/KCNE3/STC1/PDGFB/MYLK/F2R/CXCL12/APLNR	10	Endothelial
GO:0002029	desensitization of G protein-coupled receptor signaling pathway	4/541	21/18866	0.00271429	0.0199725	0.014743	ARRB1/APLN/HTR2B/APLNR	4	Endothelial
GO:0022401	negative adaptation of signaling pathway	4/541	21/18866	0.00271429	0.0199725	0.014743	ARRB1/APLN/HTR2B/APLNR	4	Endothelial
GO:0030878	thyroid gland development	4/541	21/18866	0.00271429	0.0199725	0.014743	HOXB3/HOXD3/HOXA5/HOXA3	4	Endothelial
GO:0061162	establishment of monopolar cell polarity	4/541	21/18866	0.00271429	0.0199725	0.014743	TCF15/FSCN1/FOXF1/MSN	4	Endothelial
GO:0090280	positive regulation of calcium ion import	4/541	21/18866	0.00271429	0.0199725	0.014743	RAMP3/STC1/PDGFB/CXCL12	4	Endothelial
GO:0051495	positive regulation of cytoskeleton organization	15/541	230/18866	0.00271863	0.0199725	0.014743	PPM1F/TEK/ARHGEF15/RAPGEF3/GMFG/HCLS1/RGCC/ARHGEF10/FES/CDC42EP2/FHOD1/ICAM1/NRP1/NES/NOX4	15	Endothelial
GO:0032715	negative regulation of interleukin-6 production	7/541	66/18866	0.00276817	0.0202695	0.0149623	NLRC3/ARRB1/KLF2/IRAK3/TLR4/C5AR2/NLRP12	7	Endothelial
GO:0150116	regulation of cell-substrate junction organization	7/541	66/18866	0.00276817	0.0202695	0.0149623	PPM1F/TEK/ACVRL1/THBS1/DLC1/KDR/NRP1	7	Endothelial
GO:0071222	cellular response to lipopolysaccharide	14/541	208/18866	0.00279364	0.0204225	0.0150752	CARD8/MEF2C/PDE4B/TBXA2R/SASH1/CARD16/ICAM1/NOS3/CASP1/SERPINE1/CD36/TLR4/BMP6/LILRB1	14	Endothelial
GO:0050727	regulation of inflammatory response	23/541	425/18866	0.00284154	0.0207386	0.0153085	TEK/CALCRL/ETS1/HYAL2/GPR4/PDE2A/C1QTNF12/NLRC3/CDH5/BCL6B/PIK3CG/ADA/FOXF1/PPARG/SOCS3/CASP1/MGLL/SERPINE1/TLR4/FABP4/IDO1/NLRP12/SELE	23	Endothelial
GO:0002761	regulation of myeloid leukocyte differentiation	10/541	123/18866	0.00287195	0.020858	0.0153967	GATA2/HCLS1/RASSF2/FES/INPP5D/TAL1/HOXA7/TLR4/CA2/LILRB1	10	Endothelial
GO:0048675	axon extension	10/541	123/18866	0.00287195	0.020858	0.0153967	SEMA6B/SEMA3F/DISC1/SEMA3G/NRP2/SEMA6C/NRP1/ISLR2/CXCL12/MAG	10	Endothelial
GO:0070252	actin-mediated cell contraction	10/541	123/18866	0.00287195	0.020858	0.0153967	PDE4B/KCNN2/KCNJ2/KCNE3/MYL4/STC1/GJC1/GJA1/GJA5/PLN	10	Endothelial
GO:0045646	regulation of erythrocyte differentiation	6/541	50/18866	0.00294688	0.0212075	0.0156546	ETS1/GATA2/INPP5D/TAL1/TRIM58/HOXA5	6	Endothelial
GO:1903727	positive regulation of phospholipid metabolic process	6/541	50/18866	0.00294688	0.0212075	0.0156546	TEK/ADGRF5/FLT1/KIT/PDGFB/HTR2B	6	Endothelial
GO:0002700	regulation of production of molecular mediator of immune response	11/541	144/18866	0.00294884	0.0212075	0.0156546	JAK3/IL27RA/TNFRSF4/IRAK3/BST2/CGAS/IL4R/CD36/TLR4/RAET1G/LILRB1	11	Endothelial
GO:0106106	cold-induced thermogenesis	11/541	144/18866	0.00294884	0.0212075	0.0156546	NOVA2/CXCR4/LAMA4/NOTCH1/ADAMTS5/PLCL1/IL4R/GJA1/CD36/TLR4/FABP4	11	Endothelial
GO:0120161	regulation of cold-induced thermogenesis	11/541	144/18866	0.00294884	0.0212075	0.0156546	NOVA2/CXCR4/LAMA4/NOTCH1/ADAMTS5/PLCL1/IL4R/GJA1/CD36/TLR4/FABP4	11	Endothelial
GO:0043409	negative regulation of MAPK cascade	13/541	187/18866	0.00295342	0.0212075	0.0156546	HYAL2/DUSP6/SH2B3/SPRY1/SPRY4/ARRB1/EFNA1/MECOM/RGS3/IRAK3/PTPRR/TLR4/NLRP12	13	Endothelial
GO:0048639	positive regulation of developmental growth	13/541	187/18866	0.00295342	0.0212075	0.0156546	INSR/MEF2C/CPNE5/CXCR4/HLX/DISC1/DLL1/TGFBR2/NOTCH1/NRP1/HEY2/ISLR2/CXCL12	13	Endothelial
GO:0034332	adherens junction organization	7/541	67/18866	0.00301641	0.0215901	0.0159371	DCHS1/RAMP2/CDH5/TBCD/EFNB2/CDH13/BMP6	7	Endothelial
GO:0072678	T cell migration	7/541	67/18866	0.00301641	0.0215901	0.0159371	S1PR1/PIK3CG/IL27RA/ICAM1/MSN/RIPK3/CXCL12	7	Endothelial
GO:0048333	mesodermal cell differentiation	5/541	35/18866	0.00303403	0.021612	0.0159532	TAL1/ITGA8/FOXF1/GJA1/ITGB3	5	Endothelial
GO:0048821	erythrocyte development	5/541	35/18866	0.00303403	0.021612	0.0159532	ADGRF5/SH2B3/TAL1/KLF2/TRIM58	5	Endothelial
GO:0098751	bone cell development	5/541	35/18866	0.00303403	0.021612	0.0159532	SH2B3/FLI1/KIT/TAL1/LILRB1	5	Endothelial
GO:0022612	gland morphogenesis	10/541	124/18866	0.00304596	0.0216525	0.0159832	LIMS2/SULF2/PLXND1/TGFBR2/NOTCH1/NRP1/RARG/MSN/NKX2-3/NFIB	10	Endothelial
GO:0090257	regulation of muscle system process	16/541	256/18866	0.00304945	0.0216525	0.0159832	DOCK4/CALCRL/CLIC2/PDE4B/TBXA2R/PIK3CG/KIT/KCNJ2/KCNE3/ADA/NOTCH1/STC1/NOS3/F2R/GJA5/PLN	16	Endothelial
GO:1903531	negative regulation of secretion by cell	12/541	166/18866	0.00306804	0.0217499	0.016055	RGCC/INHBB/TNFRSF4/NOTCH1/FOXF1/FRMD4A/LRRC32/SRGN/GJA1/F2R/LILRB1/NLRP12	12	Endothelial
GO:0045621	positive regulation of lymphocyte differentiation	9/541	105/18866	0.00322138	0.0224354	0.016561	ITPKB/PNP/HLX/INPP5D/VSIR/ADA/TGFBR2/IL4R/PIK3R6	9	Endothelial
GO:1902106	negative regulation of leukocyte differentiation	9/541	105/18866	0.00322138	0.0224354	0.016561	JAK3/GATA2/HLX/INPP5D/NRARP/IL4R/HOXA7/TLR4/LILRB1	9	Endothelial
GO:0042129	regulation of T cell proliferation	12/541	167/18866	0.00322209	0.0224354	0.016561	JAK3/EFNB1/RASAL3/PNP/IL27RA/VSIR/TGFBR2/RIPK3/LRRC32/CD1D/IDO1/LILRB1	12	Endothelial
GO:0035270	endocrine system development	10/541	125/18866	0.00322827	0.0224354	0.016561	ETS1/INSR/GATA2/DLL1/MSX1/HOXB3/HOXD3/BMP6/HOXA5/HOXA3	10	Endothelial
GO:0023058	adaptation of signaling pathway	4/541	22/18866	0.00324315	0.0224354	0.016561	ARRB1/APLN/HTR2B/APLNR	4	Endothelial
GO:0060972	left/right pattern formation	4/541	22/18866	0.00324315	0.0224354	0.016561	DLL1/PKD1L1/NOTCH1/SNAI1	4	Endothelial
GO:0061339	establishment or maintenance of monopolar cell polarity	4/541	22/18866	0.00324315	0.0224354	0.016561	TCF15/FSCN1/FOXF1/MSN	4	Endothelial
GO:0001776	leukocyte homeostasis	8/541	86/18866	0.00324765	0.0224354	0.016561	ITPKB/JAK3/MEF2C/PDE4B/SH2B3/ADA/NKX2-3/RIPK3	8	Endothelial
GO:0014910	regulation of smooth muscle cell migration	8/541	86/18866	0.00324765	0.0224354	0.016561	DOCK4/P2RY6/MEF2C/ACE/NRP1/PDGFB/SERPINE1/NOX4	8	Endothelial
GO:1903901	negative regulation of viral life cycle	8/541	86/18866	0.00324765	0.0224354	0.016561	ISG20/IFI16/BST2/FCN3/IFITM2/OAS2/IFITM1/OASL	8	Endothelial
GO:0003157	endocardium development	3/541	11/18866	0.00325797	0.0224354	0.016561	SOX17/SOX18/NOTCH1	3	Endothelial
GO:0021604	cranial nerve structural organization	3/541	11/18866	0.00325797	0.0224354	0.016561	SEMA3F/NRP2/NRP1	3	Endothelial
GO:0032060	bleb assembly	3/541	11/18866	0.00325797	0.0224354	0.016561	EMP1/PMP22/MYLK	3	Endothelial
GO:0048103	somatic stem cell division	3/541	11/18866	0.00325797	0.0224354	0.016561	KIT/NOTCH1/HOXB4	3	Endothelial
GO:0048703	embryonic viscerocranium morphogenesis	3/541	11/18866	0.00325797	0.0224354	0.016561	MEF2C/NDST1/HOXA2	3	Endothelial
GO:0090269	fibroblast growth factor production	3/541	11/18866	0.00325797	0.0224354	0.016561	CCM2L/RGCC/HEG1	3	Endothelial
GO:0090270	regulation of fibroblast growth factor production	3/541	11/18866	0.00325797	0.0224354	0.016561	CCM2L/RGCC/HEG1	3	Endothelial
GO:0021879	forebrain neuron differentiation	6/541	51/18866	0.00326049	0.0224354	0.016561	SHANK3/GATA2/DISC1/NRP2/NRP1/LHX6	6	Endothelial
GO:1903587	regulation of blood vessel endothelial cell proliferation involved in sprouting angiogenesis	6/541	51/18866	0.00326049	0.0224354	0.016561	DLL4/JCAD/GATA2/THBS1/PPP1R16B/APLNR	6	Endothelial
GO:0051048	negative regulation of secretion	13/541	190/18866	0.003386	0.0232631	0.017172	RGCC/INHBB/TNFRSF4/ADA/NOTCH1/FOXF1/FRMD4A/LRRC32/SRGN/GJA1/F2R/LILRB1/NLRP12	13	Endothelial
GO:0071214	cellular response to abiotic stimulus	19/541	331/18866	0.00339852	0.0232773	0.0171825	ENG/HYAL2/DYSF/LRRC8C/PDE2A/SIPA1/KCNJ2/CARD16/BDKRB2/NEDD4/CASP1/IFI16/RCSD1/GJA1/MYLK/TLR4/BMP6/NOX4/MAG	19	Endothelial
GO:0104004	cellular response to environmental stimulus	19/541	331/18866	0.00339852	0.0232773	0.0171825	ENG/HYAL2/DYSF/LRRC8C/PDE2A/SIPA1/KCNJ2/CARD16/BDKRB2/NEDD4/CASP1/IFI16/RCSD1/GJA1/MYLK/TLR4/BMP6/NOX4/MAG	19	Endothelial
GO:0046632	alpha-beta T cell differentiation	9/541	106/18866	0.00343325	0.023393	0.017268	ITPKB/PRDM1/JAK3/PNP/HLX/ADA/TGFBR2/NKX2-3/IL4R	9	Endothelial
GO:0002791	regulation of peptide secretion	21/541	381/18866	0.00343974	0.023393	0.017268	RAPGEF3/RAPGEF4/C1QTNF12/RGCC/ARRB1/INHBB/TNFRSF4/PASK/FRMD4A/CD34/APLN/LRRC32/SRGN/DOC2B/GJA1/TLR4/BMP6/F2R/HTR2B/GJA5/NLRP12	21	Endothelial
GO:0003382	epithelial cell morphogenesis	5/541	36/18866	0.0034417	0.023393	0.017268	NOTCH4/CLIC4/PECAM1/HEG1/STC1	5	Endothelial
GO:0042491	inner ear auditory receptor cell differentiation	5/541	36/18866	0.0034417	0.023393	0.017268	DLL1/JAG2/NOTCH1/HEY2/TMC1	5	Endothelial
GO:0071402	cellular response to lipoprotein particle stimulus	5/541	36/18866	0.0034417	0.023393	0.017268	CD9/PPARG/CDH13/CD36/TLR4	5	Endothelial
GO:0043010	camera-type eye development	19/541	332/18866	0.00351167	0.0238322	0.0175921	ARHGEF15/DLL4/CLIC4/FZD4/ACVRL1/RHOJ/ZEB1/SPRY1/FLT1/DLL1/TGFBR2/NRP1/RARG/NES/COL4A1/CABP4/SOX8/CYP1A1/MAB21L1	19	Endothelial
GO:0061371	determination of heart left/right asymmetry	7/541	69/18866	0.00356362	0.024148	0.0178252	ENG/SOX17/MEF2C/SOX18/DLL1/TGFBR2/NOTCH1	7	Endothelial
GO:0032330	regulation of chondrocyte differentiation	6/541	52/18866	0.0035983	0.0242354	0.0178898	ADAMTS7/ACVRL1/RFLNB/RARG/RARB/BMP6	6	Endothelial
GO:0046580	negative regulation of Ras protein signal transduction	6/541	52/18866	0.0035983	0.0242354	0.0178898	RASIP1/RASAL3/SPRY1/SPRY4/DLC1/HEG1	6	Endothelial
GO:0048260	positive regulation of receptor-mediated endocytosis	6/541	52/18866	0.0035983	0.0242354	0.0178898	INSR/ARRB1/DAB2/APLN/SERPINE1/SELE	6	Endothelial
GO:0060425	lung morphogenesis	6/541	52/18866	0.0035983	0.0242354	0.0178898	SPRY1/TGFBR2/FOXF1/NFIB/CELSR1/HOXA5	6	Endothelial
GO:0050769	positive regulation of neurogenesis	25/541	485/18866	0.0036102	0.0242789	0.0179218	SHANK3/SCARF1/TCF4/FZD4/MEF2C/PRKCH/ZEB1/GATA2/CPNE5/CXCR4/DISC1/KIT/FES/PLXND1/NOTCH1/NRP1/PPARG/RARB/HOXD3/BMP6/ISLR2/CXCL12/SOX8/NDNF/MAG	25	Endothelial
GO:0071901	negative regulation of protein serine/threonine kinase activity	11/541	148/18866	0.0036399	0.0244417	0.018042	RASIP1/INKA1/HYAL2/DUSP6/SH2B3/SPRY1/SPRY4/HEG1/RGS3/IRAK3/LATS2	11	Endothelial
GO:0002831	regulation of response to biotic stimulus	22/541	409/18866	0.00373122	0.0250171	0.0184668	SEC14L1/CARD8/ICAM2/NLRC3/SASH1/CARD16/PPARG/SOCS3/IFI16/IRAK3/HTRA1/CGAS/CD36/TLR4/BMP6/MICB/A2M/CD1D/RAET1G/LILRB1/PIK3R6/RAET1E	22	Endothelial
GO:0009798	axis specification	8/541	88/18866	0.00374407	0.0250655	0.0185025	SMAD6/DLL1/HOXD8/PKD1L1/NOTCH1/STC1/NRARP/HEY2	8	Endothelial
GO:0014074	response to purine-containing compound	11/541	149/18866	0.00383145	0.0255412	0.0188537	TEK/P2RY6/RAPGEF3/PDE2A/PIK3CG/THBD/P2RY2/STC1/PPARG/SPARC/NOX4	11	Endothelial
GO:0071404	cellular response to low-density lipoprotein particle stimulus	4/541	23/18866	0.00383807	0.0255412	0.0188537	CD9/PPARG/CDH13/CD36	4	Endothelial
GO:1903589	positive regulation of blood vessel endothelial cell proliferation involved in sprouting angiogenesis	4/541	23/18866	0.00383807	0.0255412	0.0188537	JCAD/GATA2/PPP1R16B/APLNR	4	Endothelial
GO:2000810	regulation of bicellular tight junction assembly	4/541	23/18866	0.00383807	0.0255412	0.0188537	PRKCH/CLDN5/SNAI1/GJA1	4	Endothelial
GO:0003143	embryonic heart tube morphogenesis	7/541	70/18866	0.00386402	0.0256755	0.0189528	ENG/SOX17/MEF2C/SOX18/DLL1/TGFBR2/NOTCH1	7	Endothelial
GO:0035137	hindlimb morphogenesis	5/541	37/18866	0.00388727	0.0257532	0.0190101	NOTCH1/RARG/MSX1/RARB/HOXD9	5	Endothelial
GO:0090050	positive regulation of cell migration involved in sprouting angiogenesis	5/541	37/18866	0.00388727	0.0257532	0.0190101	JCAD/RHOJ/GATA2/KDR/NRP1	5	Endothelial
GO:0009306	protein secretion	24/541	462/18866	0.00390756	0.0258491	0.0190809	SNCG/DYSF/RAPGEF3/RAPGEF4/C1QTNF12/RGCC/ARRB1/INHBB/TNFRSF4/LCP2/CAVIN1/FRMD4A/CD34/LRRC32/SRGN/DOC2B/GJA1/TLR4/BMP6/F2R/HTR2B/GJA5/NLRP12/VIP	24	Endothelial
GO:0001892	embryonic placenta development	8/541	89/18866	0.00401328	0.0264735	0.0195419	PRDM1/GATA2/PCDH12/HEY1/PDGFB/SOCS3/SNAI1/HEY2	8	Endothelial
GO:0035592	establishment of protein localization to extracellular region	24/541	463/18866	0.00401384	0.0264735	0.0195419	SNCG/DYSF/RAPGEF3/RAPGEF4/C1QTNF12/RGCC/ARRB1/INHBB/TNFRSF4/LCP2/CAVIN1/FRMD4A/CD34/LRRC32/SRGN/DOC2B/GJA1/TLR4/BMP6/F2R/HTR2B/GJA5/NLRP12/VIP	24	Endothelial
GO:0060041	retina development in camera-type eye	11/541	150/18866	0.00403097	0.0265472	0.0195962	ARHGEF15/DLL4/CLIC4/FZD4/ACVRL1/RHOJ/DLL1/NRP1/COL4A1/CABP4/SOX8	11	Endothelial
GO:1990138	neuron projection extension	12/541	172/18866	0.00408893	0.0268891	0.0198486	SEMA6B/SEMA3F/CPNE5/CXCR4/DISC1/SEMA3G/NRP2/SEMA6C/NRP1/ISLR2/CXCL12/MAG	12	Endothelial
GO:1903532	positive regulation of secretion by cell	18/541	313/18866	0.00421145	0.0275551	0.0203403	C1QTNF12/GATA2/RGCC/ARRB1/INHBB/TNFRSF4/FRMD4A/CD34/APLN/DOC2B/IL4R/GJA1/TLR4/BMP6/GALR1/CXCL12/HTR2B/VIP	18	Endothelial
GO:2001056	positive regulation of cysteine-type endopeptidase activity	11/541	151/18866	0.00423868	0.0275551	0.0203403	PPM1F/CARD8/ARRB1/DLC1/SOX7/PPARG/CASP1/IFI16/F2R/LCK/NLRP12	11	Endothelial
GO:0002730	regulation of dendritic cell cytokine production	3/541	12/18866	0.0042521	0.0275551	0.0203403	JAK3/BST2/TLR4	3	Endothelial
GO:0014831	gastro-intestinal system smooth muscle contraction	3/541	12/18866	0.0042521	0.0275551	0.0203403	KIT/SULF2/HTR2B	3	Endothelial
GO:0032957	inositol trisphosphate metabolic process	3/541	12/18866	0.0042521	0.0275551	0.0203403	ITPKB/P2RY6/HRH1	3	Endothelial
GO:0070243	regulation of thymocyte apoptotic process	3/541	12/18866	0.0042521	0.0275551	0.0203403	JAK3/EFNA1/ADA	3	Endothelial
GO:0070278	extracellular matrix constituent secretion	3/541	12/18866	0.0042521	0.0275551	0.0203403	ENG/RGCC/NOTCH1	3	Endothelial
GO:0071679	commissural neuron axon guidance	3/541	12/18866	0.0042521	0.0275551	0.0203403	NRP1/ROBO3/NFIB	3	Endothelial
GO:1902287	semaphorin-plexin signaling pathway involved in axon guidance	3/541	12/18866	0.0042521	0.0275551	0.0203403	SEMA3F/PLXND1/NRP1	3	Endothelial
GO:2001214	positive regulation of vasculogenesis	3/541	12/18866	0.0042521	0.0275551	0.0203403	RAMP2/KDR/CD34	3	Endothelial
GO:0010742	macrophage derived foam cell differentiation	5/541	38/18866	0.00437264	0.028254	0.0208561	PRKCH/PPARG/CETP/CD36/ITGB3	5	Endothelial
GO:0090077	foam cell differentiation	5/541	38/18866	0.00437264	0.028254	0.0208561	PRKCH/PPARG/CETP/CD36/ITGB3	5	Endothelial
GO:0007565	female pregnancy	13/541	196/18866	0.00440569	0.0284263	0.0209833	PRDM1/ETS1/ANGPT2/RAMP2/ITGA5/PGF/TGFBR2/THBD/STC1/ARHGDIB/STC2/GJA1/IDO1	13	Endothelial
GO:0001659	temperature homeostasis	12/541	174/18866	0.00448418	0.0287606	0.0212301	NOVA2/CXCR4/LAMA4/NOTCH1/APLN/ADAMTS5/PLCL1/IL4R/GJA1/CD36/TLR4/FABP4	12	Endothelial
GO:0015718	monocarboxylic acid transport	12/541	174/18866	0.00448418	0.0287606	0.0212301	THBS1/ACE/BDKRB2/PPARG/SLCO2A1/SLC10A6/SLC16A6/CD36/ACSL5/FABP4/LCN1/SLC51B	12	Endothelial
GO:0051099	positive regulation of binding	12/541	174/18866	0.00448418	0.0287606	0.0212301	FKBP1A/MFNG/CLIC2/CLDN5/RAMP2/ARRB1/PLXND1/ACE/NRP1/PPARG/PLCL1/HOXA3	12	Endothelial
GO:0002719	negative regulation of cytokine production involved in immune response	4/541	24/18866	0.00450272	0.0287606	0.0212301	JAK3/IRAK3/BST2/LILRB1	4	Endothelial
GO:0032331	negative regulation of chondrocyte differentiation	4/541	24/18866	0.00450272	0.0287606	0.0212301	ADAMTS7/RFLNB/RARG/RARB	4	Endothelial
GO:0062009	secondary palate development	4/541	24/18866	0.00450272	0.0287606	0.0212301	JAG2/TGFBR2/LRRC32/COL11A2	4	Endothelial
GO:0086064	cell communication by electrical coupling involved in cardiac conduction	4/541	24/18866	0.00450272	0.0287606	0.0212301	GJC1/GJA1/GJD3/GJA5	4	Endothelial
GO:0060021	roof of mouth development	8/541	91/18866	0.0045963	0.0293162	0.0216402	MEF2C/CLDN5/JAG2/TGFBR2/MSX1/SNAI1/LRRC32/COL11A2	8	Endothelial
GO:0061387	regulation of extent of cell growth	9/541	111/18866	0.00466201	0.0296928	0.0219182	SEMA6B/SEMA3F/DISC1/SEMA3G/SEMA6C/NRP1/ISLR2/CXCL12/MAG	9	Endothelial
GO:0032720	negative regulation of tumor necrosis factor production	6/541	55/18866	0.00476803	0.0303247	0.0223847	NLRC3/VSIR/CD34/IRAK3/TLR4/C5AR2	6	Endothelial
GO:0042092	type 2 immune response	5/541	39/18866	0.00489966	0.0311174	0.0229698	BCL6B/HLX/IL27RA/IL4R/IDO1	5	Endothelial
GO:0045582	positive regulation of T cell differentiation	8/541	92/18866	0.00491113	0.0311458	0.0229908	ITPKB/PNP/HLX/VSIR/ADA/TGFBR2/IL4R/PIK3R6	8	Endothelial
GO:0071219	cellular response to molecule of bacterial origin	14/541	222/18866	0.00498789	0.0315876	0.0233169	CARD8/MEF2C/PDE4B/TBXA2R/SASH1/CARD16/ICAM1/NOS3/CASP1/SERPINE1/CD36/TLR4/BMP6/LILRB1	14	Endothelial
GO:0051961	negative regulation of nervous system development	18/541	319/18866	0.00511707	0.0323597	0.0238868	SEMA6B/ARHGEF15/SEMA3F/HEY1/PTPRG/DLL1/EFNB2/SEMA3G/EFNA1/SEMA6C/NOTCH1/NRP1/JAM2/GPR161/PMP22/SOX8/MAG/HOXA2	18	Endothelial
GO:1990845	adaptive thermogenesis	11/541	155/18866	0.00515624	0.0325611	0.0240355	NOVA2/CXCR4/LAMA4/NOTCH1/ADAMTS5/PLCL1/IL4R/GJA1/CD36/TLR4/FABP4	11	Endothelial
GO:0031032	actomyosin structure organization	13/541	200/18866	0.00521345	0.0326315	0.0240875	PPM1F/ARHGEF15/RAPGEF3/MEF2C/S1PR1/RGCC/ARRB1/ARHGEF10/DLC1/FHOD1/NRP1/PGM5/NOX4	13	Endothelial
GO:1901888	regulation of cell junction assembly	13/541	200/18866	0.00521345	0.0326315	0.0240875	PPM1F/TEK/MEF2C/ACVRL1/PRKCH/CLDN5/THBS1/DLC1/KDR/ACE/NRP1/SNAI1/GJA1	13	Endothelial
GO:0060563	neuroepithelial cell differentiation	6/541	56/18866	0.00521377	0.0326315	0.0240875	DLL1/JAG2/NOTCH1/HEY2/SERPINE1/TMC1	6	Endothelial
GO:0070228	regulation of lymphocyte apoptotic process	6/541	56/18866	0.00521377	0.0326315	0.0240875	GIMAP8/JAK3/EFNA1/ADA/RIPK3/IDO1	6	Endothelial
GO:0086002	cardiac muscle cell action potential involved in contraction	6/541	56/18866	0.00521377	0.0326315	0.0240875	KCNN2/KCNJ2/KCNE3/GJC1/GJA1/GJA5	6	Endothelial
GO:0002092	positive regulation of receptor internalization	4/541	25/18866	0.00524068	0.0326315	0.0240875	INSR/ARRB1/APLN/SELE	4	Endothelial
GO:0003071	renal system process involved in regulation of systemic arterial blood pressure	4/541	25/18866	0.00524068	0.0326315	0.0240875	PDGFB/GJA1/F2R/GJA5	4	Endothelial
GO:0045662	negative regulation of myoblast differentiation	4/541	25/18866	0.00524068	0.0326315	0.0240875	DLL1/ID3/NOTCH1/SOX8	4	Endothelial
GO:0050857	positive regulation of antigen receptor-mediated signaling pathway	4/541	25/18866	0.00524068	0.0326315	0.0240875	PRKCH/CMTM3/ADA/LCK	4	Endothelial
GO:0051894	positive regulation of focal adhesion assembly	4/541	25/18866	0.00524068	0.0326315	0.0240875	PPM1F/TEK/KDR/NRP1	4	Endothelial
GO:0043280	positive regulation of cysteine-type endopeptidase activity involved in apoptotic process	10/541	134/18866	0.00528947	0.0327977	0.0242101	PPM1F/CARD8/ARRB1/DLC1/SOX7/PPARG/CASP1/F2R/LCK/NLRP12	10	Endothelial
GO:0046683	response to organophosphorus	10/541	134/18866	0.00528947	0.0327977	0.0242101	TEK/P2RY6/RAPGEF3/PDE2A/PIK3CG/THBD/P2RY2/STC1/SPARC/NOX4	10	Endothelial
GO:0046718	viral entry into host cell	10/541	134/18866	0.00528947	0.0327977	0.0242101	HYAL2/CXCR4/ITGA5/EFNB2/TNFRSF4/ICAM1/FCN3/IFITM2/ITGB3/IFITM1	10	Endothelial
GO:0051897	positive regulation of protein kinase B signaling	12/541	178/18866	0.0053663	0.0332275	0.0245274	TEK/ENG/INSR/RAMP3/C1QTNF12/HCLS1/THBS1/PIK3CG/KIT/PDGFB/LCK/NOX4	12	Endothelial
GO:0043583	ear development	14/541	224/18866	0.00539184	0.0332275	0.0245274	DCHS1/TCF15/ZEB1/GATA2/DLL1/JAG2/NOTCH1/ITGA8/MSX1/HEY2/SPARC/CELSR1/TMC1/HOXA2	14	Endothelial
GO:0010745	negative regulation of macrophage derived foam cell differentiation	3/541	13/18866	0.00541103	0.0332275	0.0245274	PPARG/CETP/ITGB3	3	Endothelial
GO:0045602	negative regulation of endothelial cell differentiation	3/541	13/18866	0.00541103	0.0332275	0.0245274	NOTCH4/ACVRL1/ZEB1	3	Endothelial
GO:0060100	positive regulation of phagocytosis, engulfment	3/541	13/18866	0.00541103	0.0332275	0.0245274	GATA2/PPARG/CD36	3	Endothelial
GO:0072683	T cell extravasation	3/541	13/18866	0.00541103	0.0332275	0.0245274	IL27RA/ICAM1/RIPK3	3	Endothelial
GO:1905155	positive regulation of membrane invagination	3/541	13/18866	0.00541103	0.0332275	0.0245274	GATA2/PPARG/CD36	3	Endothelial
GO:0010952	positive regulation of peptidase activity	13/541	201/18866	0.00543288	0.0333157	0.0245925	PPM1F/CARD8/ARRB1/DLC1/SOX7/EFNA1/VSIR/PPARG/CASP1/IFI16/F2R/LCK/NLRP12	13	Endothelial
GO:0009187	cyclic nucleotide metabolic process	5/541	40/18866	0.00547019	0.0334065	0.0246595	ADCY4/PDE4B/PDE2A/NPR1/PDE7B	5	Endothelial
GO:0040036	regulation of fibroblast growth factor receptor signaling pathway	5/541	40/18866	0.00547019	0.0334065	0.0246595	SPRY1/SPRY4/THBS1/SULF2/APLN	5	Endothelial
GO:0046636	negative regulation of alpha-beta T cell activation	5/541	40/18866	0.00547019	0.0334065	0.0246595	JAK3/HLX/VSIR/IL4R/LILRB1	5	Endothelial
GO:0051591	response to cAMP	8/541	94/18866	0.00559009	0.0340919	0.0251655	TEK/RAPGEF3/PDE2A/PIK3CG/THBD/STC1/SPARC/NOX4	8	Endothelial
GO:0031100	animal organ regeneration	7/541	75/18866	0.00566315	0.0344431	0.0254247	ANGPT2/PGF/SULF2/TGFBR2/NOTCH1/PPARG/CXCL12	7	Endothelial
GO:0043627	response to estrogen	7/541	75/18866	0.00566315	0.0344431	0.0254247	TEK/ZNF366/SMAD6/TGFBR2/PPARG/IL4R/CA2	7	Endothelial
GO:0002090	regulation of receptor internalization	6/541	57/18866	0.00568929	0.0345078	0.0254725	INSR/ARRB1/EFNB2/APLN/ITGB3/SELE	6	Endothelial
GO:1903556	negative regulation of tumor necrosis factor superfamily cytokine production	6/541	57/18866	0.00568929	0.0345078	0.0254725	NLRC3/VSIR/CD34/IRAK3/TLR4/C5AR2	6	Endothelial
GO:0048640	negative regulation of developmental growth	9/541	115/18866	0.00587137	0.0355154	0.0262163	SEMA6B/SEMA3F/SEMA3G/SEMA6C/TGFBR2/NRP1/STC2/GJA1/MAG	9	Endothelial
GO:0060419	heart growth	9/541	115/18866	0.00587137	0.0355154	0.0262163	MEF2C/DUSP6/CCM2L/S1PR1/HEG1/TGFBR2/NOTCH1/HEY2/GJA1	9	Endothelial
GO:0050709	negative regulation of protein secretion	8/541	95/18866	0.00595529	0.0358283	0.0264472	RGCC/INHBB/TNFRSF4/FRMD4A/LRRC32/SRGN/F2R/NLRP12	8	Endothelial
GO:0060337	type I interferon signaling pathway	8/541	95/18866	0.00595529	0.0358283	0.0264472	ISG20/IFI27/BST2/IFITM2/OAS2/XAF1/IFITM1/OASL	8	Endothelial
GO:0071357	cellular response to type I interferon	8/541	95/18866	0.00595529	0.0358283	0.0264472	ISG20/IFI27/BST2/IFITM2/OAS2/XAF1/IFITM1/OASL	8	Endothelial
GO:1903725	regulation of phospholipid metabolic process	8/541	95/18866	0.00595529	0.0358283	0.0264472	TEK/ADGRF5/FLT1/KIT/PDGFB/SOCS3/HTR2B/PIK3R6	8	Endothelial
GO:0002068	glandular epithelial cell development	4/541	26/18866	0.00605537	0.0361859	0.0267112	DLL1/RARG/RARB/BMP6	4	Endothelial
GO:0021884	forebrain neuron development	4/541	26/18866	0.00605537	0.0361859	0.0267112	DISC1/NRP2/NRP1/LHX6	4	Endothelial
GO:0042730	fibrinolysis	4/541	26/18866	0.00605537	0.0361859	0.0267112	THBS1/THBD/SERPINE1/PLAT	4	Endothelial
GO:0060343	trabecula formation	4/541	26/18866	0.00605537	0.0361859	0.0267112	FKBP1A/TEK/HEY1/HEY2	4	Endothelial
GO:0060384	innervation	4/541	26/18866	0.00605537	0.0361859	0.0267112	ADARB1/SULF2/NRP1/NPTX1	4	Endothelial
GO:0035306	positive regulation of dephosphorylation	6/541	58/18866	0.00619571	0.0369254	0.0272571	MEF2C/CDH5/DLC1/PPP1R16B/ITGA1/RIPK3	6	Endothelial
GO:0043551	regulation of phosphatidylinositol 3-kinase activity	6/541	58/18866	0.00619571	0.0369254	0.0272571	TEK/FLT1/KIT/PDGFB/SOCS3/PIK3R6	6	Endothelial
GO:0043122	regulation of I-kappaB kinase/NF-kappaB signaling	15/541	252/18866	0.00631333	0.0375761	0.0277374	FKBP1A/CARD8/NLRC3/PLEKHG5/CARD16/APOL3/CASP1/SLC44A2/BST2/GJA1/CD36/TLR4/F2R/HTR2B/NLRP12	15	Endothelial
GO:0050708	regulation of protein secretion	19/541	352/18866	0.00652019	0.0387555	0.028608	RAPGEF3/RAPGEF4/C1QTNF12/RGCC/ARRB1/INHBB/TNFRSF4/FRMD4A/CD34/LRRC32/SRGN/DOC2B/GJA1/TLR4/BMP6/F2R/HTR2B/GJA5/NLRP12	19	Endothelial
GO:0061333	renal tubule morphogenesis	7/541	77/18866	0.00653533	0.0387707	0.0286192	DCHS1/MEF2C/PGF/COL4A1/HOXB7/SOX8/FOXD1	7	Endothelial
GO:0051896	regulation of protein kinase B signaling	15/541	253/18866	0.00654015	0.0387707	0.0286192	TEK/ENG/HYAL2/INSR/RAMP3/C1QTNF12/SH2B3/HCLS1/THBS1/PIK3CG/KIT/PDGFB/LCK/NOX4/GRM2	15	Endothelial
GO:0072676	lymphocyte migration	9/541	117/18866	0.00656019	0.0388377	0.0286687	S1PR1/PIK3CG/IL27RA/ICAM1/JAM2/MSN/RIPK3/CXCL12/CCL14	9	Endothelial
GO:0035637	multicellular organismal signaling	13/541	206/18866	0.00664342	0.0392782	0.0289938	KCNN2/S1PR1/NPR1/KCNJ2/KCNE3/GJC1/OTOA/GJA1/GJD3/GJA5/KCNJ12/MAG/PLN	13	Endothelial
GO:0009214	cyclic nucleotide catabolic process	3/541	14/18866	0.00674158	0.0394318	0.0291072	PDE4B/PDE2A/PDE7B	3	Endothelial
GO:0034616	response to laminar fluid shear stress	3/541	14/18866	0.00674158	0.0394318	0.0291072	ETS1/SMAD6/KLF2	3	Endothelial
GO:0035589	G protein-coupled purinergic nucleotide receptor signaling pathway	3/541	14/18866	0.00674158	0.0394318	0.0291072	P2RY6/P2RY8/P2RY2	3	Endothelial
GO:0045605	negative regulation of epidermal cell differentiation	3/541	14/18866	0.00674158	0.0394318	0.0291072	DLL1/NOTCH1/HOXA7	3	Endothelial
GO:0051917	regulation of fibrinolysis	3/541	14/18866	0.00674158	0.0394318	0.0291072	THBS1/THBD/SERPINE1	3	Endothelial
GO:0060707	trophoblast giant cell differentiation	3/541	14/18866	0.00674158	0.0394318	0.0291072	PRDM1/SOCS3/SNAI1	3	Endothelial
GO:0070986	left/right axis specification	3/541	14/18866	0.00674158	0.0394318	0.0291072	DLL1/PKD1L1/NOTCH1	3	Endothelial
GO:1905064	negative regulation of vascular associated smooth muscle cell differentiation	3/541	14/18866	0.00674158	0.0394318	0.0291072	PDGFB/NFATC1/HEY2	3	Endothelial
GO:0071470	cellular response to osmotic stress	5/541	42/18866	0.0067491	0.0394318	0.0291072	DYSF/LRRC8C/BDKRB2/RCSD1/MYLK	5	Endothelial
GO:2000027	regulation of animal organ morphogenesis	15/541	254/18866	0.00677348	0.0395223	0.029174	ENG/FZD4/LIMS2/SPRY1/SULF2/TGFBR2/NOTCH1/CD34/MSX1/DAB2/NFIB/HOXB7/CELSR1/SP6/SOX8	15	Endothelial
GO:0051209	release of sequestered calcium ion into cytosol	9/541	118/18866	0.00692705	0.0402363	0.029701	FKBP1A/CLIC2/P2RY6/F2RL3/F2R/HTR2B/LCK/APLNR/PLN	9	Endothelial
GO:0002026	regulation of the force of heart contraction	4/541	27/18866	0.00695006	0.0402363	0.029701	MYL4/APLN/NOS3/PLN	4	Endothelial
GO:0002825	regulation of T-helper 1 type immune response	4/541	27/18866	0.00695006	0.0402363	0.029701	JAK3/HLX/IL27RA/IL4R	4	Endothelial
GO:0003416	endochondral bone growth	4/541	27/18866	0.00695006	0.0402363	0.029701	TGFBR2/RARG/STC1/RARB	4	Endothelial
GO:0010714	positive regulation of collagen metabolic process	4/541	27/18866	0.00695006	0.0402363	0.029701	ENG/RGCC/VSIR/F2R	4	Endothelial
GO:1900120	regulation of receptor binding	4/541	27/18866	0.00695006	0.0402363	0.029701	NRP1/PLCL1/LOX/HOXA3	4	Endothelial
GO:0097553	calcium ion transmembrane import into cytosol	10/541	140/18866	0.0071558	0.0412914	0.0304799	FKBP1A/CLIC2/P2RY6/RAMP3/F2RL3/F2R/HTR2B/LCK/APLNR/PLN	10	Endothelial
GO:0001657	ureteric bud development	8/541	98/18866	0.00716015	0.0412914	0.0304799	DCHS1/SPRY1/SMAD6/PGF/RARB/HOXB7/SOX8/FOXD1	8	Endothelial
GO:0006942	regulation of striated muscle contraction	8/541	98/18866	0.00716015	0.0412914	0.0304799	CLIC2/PDE4B/PIK3CG/KCNJ2/KCNE3/STC1/GJA5/PLN	8	Endothelial
GO:0051283	negative regulation of sequestering of calcium ion	9/541	119/18866	0.00730942	0.0420977	0.0310751	FKBP1A/CLIC2/P2RY6/F2RL3/F2R/HTR2B/LCK/APLNR/PLN	9	Endothelial
GO:0031214	biomineral tissue development	11/541	163/18866	0.00745855	0.0428049	0.0315971	MEF2C/S1PR1/RFLNB/HEY1/NOTCH1/NOS3/HEY2/SRGN/ALPL/BMP6/LOX	11	Endothelial
GO:0110148	biomineralization	11/541	163/18866	0.00745855	0.0428049	0.0315971	MEF2C/S1PR1/RFLNB/HEY1/NOTCH1/NOS3/HEY2/SRGN/ALPL/BMP6/LOX	11	Endothelial
GO:0001953	negative regulation of cell-matrix adhesion	5/541	43/18866	0.00746106	0.0428049	0.0315971	ACVRL1/THBS1/DLC1/SERPINE1/HOXA7	5	Endothelial
GO:0006809	nitric oxide biosynthetic process	7/541	79/18866	0.00750364	0.0428835	0.0316551	INSR/ICAM1/CD34/KLF2/NOS3/CD36/TLR4	7	Endothelial
GO:0043407	negative regulation of MAP kinase activity	7/541	79/18866	0.00750364	0.0428835	0.0316551	HYAL2/DUSP6/SH2B3/SPRY1/SPRY4/RGS3/IRAK3	7	Endothelial
GO:0070373	negative regulation of ERK1 and ERK2 cascade	7/541	79/18866	0.00750364	0.0428835	0.0316551	DUSP6/SPRY1/SPRY4/ARRB1/PTPRR/TLR4/NLRP12	7	Endothelial
GO:0032535	regulation of cellular component size	20/541	383/18866	0.00759628	0.0431572	0.0318572	SHANK3/SEMA6B/KANK3/ESAM/GMFG/LRRC8A/SEMA3F/HCLS1/DISC1/SEMA3G/CDC42EP2/ICAM1/SEMA6C/NRP1/RARG/MSN/ISLR2/CXCL12/SPTBN5/MAG	20	Endothelial
GO:0007044	cell-substrate junction assembly	8/541	99/18866	0.0076	0.0431572	0.0318572	PPM1F/TEK/ACVRL1/THBS1/ITGA5/DLC1/KDR/NRP1	8	Endothelial
GO:0034340	response to type I interferon	8/541	99/18866	0.0076	0.0431572	0.0318572	ISG20/IFI27/BST2/IFITM2/OAS2/XAF1/IFITM1/OASL	8	Endothelial
GO:0072163	mesonephric epithelium development	8/541	99/18866	0.0076	0.0431572	0.0318572	DCHS1/SPRY1/SMAD6/PGF/RARB/HOXB7/SOX8/FOXD1	8	Endothelial
GO:0072164	mesonephric tubule development	8/541	99/18866	0.0076	0.0431572	0.0318572	DCHS1/SPRY1/SMAD6/PGF/RARB/HOXB7/SOX8/FOXD1	8	Endothelial
GO:0002285	lymphocyte activation involved in immune response	12/541	187/18866	0.00785689	0.0445221	0.0328647	MFNG/JAK3/HLX/DLL1/ITM2A/IL27RA/ICAM1/ADA/NKX2-3/IL4R/TLR4/LILRB1	12	Endothelial
GO:0018209	peptidyl-serine modification	18/541	333/18866	0.00786037	0.0445221	0.0328647	PPM1F/RAPGEF3/PRKCH/RAMP3/HCLS1/RASSF2/ARRB1/SH2D3C/PKN3/TGFBR2/BDKRB2/PDGFB/SGK1/LATS2/SPOCK2/PLCL1/PRKY/NDNF	18	Endothelial
GO:0030879	mammary gland development	10/541	142/18866	0.00787956	0.0445741	0.0329031	NOTCH4/TGFBR2/FOXF1/MSX1/HOXD9/APLN/OAS2/HOXA5/HOXA9/HOXB9	10	Endothelial
GO:0021872	forebrain generation of neurons	6/541	61/18866	0.00791145	0.0446208	0.0329376	SHANK3/GATA2/DISC1/NRP2/NRP1/LHX6	6	Endothelial
GO:1902041	regulation of extrinsic apoptotic signaling pathway via death domain receptors	6/541	61/18866	0.00791145	0.0446208	0.0329376	THBS1/ITPRIP/ICAM1/NOS3/SERPINE1/TMC8	6	Endothelial
GO:0043901	negative regulation of multi-organism process	4/541	28/18866	0.00792791	0.0446208	0.0329376	ADA/ARHGDIB/BST2/GJA1	4	Endothelial
GO:0045932	negative regulation of muscle contraction	4/541	28/18866	0.00792791	0.0446208	0.0329376	DOCK4/CALCRL/PIK3CG/KCNE3	4	Endothelial
GO:0002312	B cell activation involved in immune response	7/541	80/18866	0.00802574	0.0451144	0.0333019	MFNG/DLL1/ITM2A/IL27RA/ADA/NKX2-3/TLR4	7	Endothelial
GO:0030219	megakaryocyte differentiation	8/541	100/18866	0.00805989	0.0452492	0.0334014	MEF2C/SH2B3/GATA2/THBS1/FLI1/KIT/TAL1/LOX	8	Endothelial
GO:0051282	regulation of sequestering of calcium ion	9/541	121/18866	0.00812236	0.0454544	0.0335529	FKBP1A/CLIC2/P2RY6/F2RL3/F2R/HTR2B/LCK/APLNR/PLN	9	Endothelial
GO:0043123	positive regulation of I-kappaB kinase/NF-kappaB signaling	12/541	188/18866	0.00818175	0.0454544	0.0335529	FKBP1A/PLEKHG5/CARD16/APOL3/CASP1/SLC44A2/BST2/GJA1/CD36/TLR4/F2R/HTR2B	12	Endothelial
GO:0006195	purine nucleotide catabolic process	5/541	44/18866	0.00822368	0.0454544	0.0335529	PDE4B/PDE2A/PNP/ADA/PDE7B	5	Endothelial
GO:0017145	stem cell division	5/541	44/18866	0.00822368	0.0454544	0.0335529	SOX17/KIT/NOTCH1/WWTR1/HOXB4	5	Endothelial
GO:0035329	hippo signaling	5/541	44/18866	0.00822368	0.0454544	0.0335529	DCHS1/IQCJ-SCHIP1/SCHIP1/WWTR1/LATS2	5	Endothelial
GO:0042088	T-helper 1 type immune response	5/541	44/18866	0.00822368	0.0454544	0.0335529	JAK3/HLX/IL27RA/IL4R/TLR4	5	Endothelial
GO:0085029	extracellular matrix assembly	5/541	44/18866	0.00822368	0.0454544	0.0335529	RAMP2/RGCC/PXDN/NOTCH1/LOX	5	Endothelial
GO:1903053	regulation of extracellular matrix organization	5/541	44/18866	0.00822368	0.0454544	0.0335529	ETS1/TCF15/RGCC/FSCN1/NOTCH1	5	Endothelial
GO:0001503	ossification	21/541	412/18866	0.00822822	0.0454544	0.0335529	TEK/DCHS1/MEF2C/S1PR1/RFLNB/RASSF2/SMAD6/ID3/COL13A1/NOTCH1/STC1/WWTR1/SNAI1/SRGN/ALPL/BMP6/SPARC/SOX8/LOX/IFITM1/HOXA2	21	Endothelial
GO:0001946	lymphangiogenesis	3/541	15/18866	0.00824959	0.0454544	0.0335529	ACVRL1/SOX18/FLT4	3	Endothelial
GO:0032274	gonadotropin secretion	3/541	15/18866	0.00824959	0.0454544	0.0335529	INHBB/GJA1/FOXD1	3	Endothelial
GO:0034111	negative regulation of homotypic cell-cell adhesion	3/541	15/18866	0.00824959	0.0454544	0.0335529	SH2B3/CCM2L/CD9	3	Endothelial
GO:0045198	establishment of epithelial cell apical/basal polarity	3/541	15/18866	0.00824959	0.0454544	0.0335529	TCF15/FOXF1/MSN	3	Endothelial
GO:0060099	regulation of phagocytosis, engulfment	3/541	15/18866	0.00824959	0.0454544	0.0335529	GATA2/PPARG/CD36	3	Endothelial
GO:1900225	regulation of NLRP3 inflammasome complex assembly	3/541	15/18866	0.00824959	0.0454544	0.0335529	NLRC3/CD36/TLR4	3	Endothelial
GO:0002792	negative regulation of peptide secretion	8/541	101/18866	0.00854034	0.0468338	0.0345711	RGCC/INHBB/TNFRSF4/FRMD4A/LRRC32/SRGN/F2R/NLRP12	8	Endothelial
GO:0010522	regulation of calcium ion transport into cytosol	8/541	101/18866	0.00854034	0.0468338	0.0345711	FKBP1A/CLIC2/P2RY6/RAMP3/F2RL3/F2R/APLNR/PLN	8	Endothelial
GO:0010518	positive regulation of phospholipase activity	6/541	62/18866	0.00855253	0.0468338	0.0345711	P2RY6/FLT1/KIT/S1PR4/HTR2B/SELE	6	Endothelial
GO:0045824	negative regulation of innate immune response	6/541	62/18866	0.00855253	0.0468338	0.0345711	NLRC3/PPARG/IFI16/IRAK3/A2M/LILRB1	6	Endothelial
GO:0060393	regulation of pathway-restricted SMAD protein phosphorylation	6/541	62/18866	0.00855253	0.0468338	0.0345711	ENG/ACVRL1/SMAD6/INHBB/DAB2/BMP6	6	Endothelial
GO:0051279	regulation of release of sequestered calcium ion into cytosol	7/541	81/18866	0.00857412	0.0468943	0.0346158	FKBP1A/CLIC2/P2RY6/F2RL3/F2R/APLNR/PLN	7	Endothelial
GO:0007249	I-kappaB kinase/NF-kappaB signaling	16/541	286/18866	0.008681	0.0474207	0.0350043	FKBP1A/CARD8/NLRC3/PLEKHG5/CARD16/APOL3/CASP1/RIPK3/SLC44A2/BST2/GJA1/CD36/TLR4/F2R/HTR2B/NLRP12	16	Endothelial
GO:0048588	developmental cell growth	14/541	237/18866	0.00870261	0.0474804	0.0350484	SEMA6B/SEMA3F/CPNE5/CXCR4/DISC1/SEMA3G/NRP2/SEMA6C/TGFBR2/NRP1/RARG/ISLR2/CXCL12/MAG	14	Endothelial
GO:0007263	nitric oxide mediated signal transduction	4/541	29/18866	0.00899188	0.0487005	0.0359491	THBS1/NOS3/CD36/NDNF	4	Endothelial
GO:0035116	embryonic hindlimb morphogenesis	4/541	29/18866	0.00899188	0.0487005	0.0359491	NOTCH1/RARG/MSX1/RARB	4	Endothelial
GO:0048873	homeostasis of number of cells within a tissue	4/541	29/18866	0.00899188	0.0487005	0.0359491	GATA2/NOTCH1/NOS3/F2R	4	Endothelial
GO:0060351	cartilage development involved in endochondral bone morphogenesis	4/541	29/18866	0.00899188	0.0487005	0.0359491	TGFBR2/RARG/STC1/RARB	4	Endothelial
GO:0060441	epithelial tube branching involved in lung morphogenesis	4/541	29/18866	0.00899188	0.0487005	0.0359491	SPRY1/FOXF1/CELSR1/HOXA5	4	Endothelial
GO:0150117	positive regulation of cell-substrate junction organization	4/541	29/18866	0.00899188	0.0487005	0.0359491	PPM1F/TEK/KDR/NRP1	4	Endothelial
GO:0035315	hair cell differentiation	5/541	45/18866	0.00903867	0.0487934	0.0360176	DLL1/JAG2/NOTCH1/HEY2/TMC1	5	Endothelial
GO:0045429	positive regulation of nitric oxide biosynthetic process	5/541	45/18866	0.00903867	0.0487934	0.0360176	INSR/ICAM1/KLF2/CD36/TLR4	5	Endothelial
GO:0150115	cell-substrate junction organization	8/541	102/18866	0.0090419	0.0487934	0.0360176	PPM1F/TEK/ACVRL1/THBS1/ITGA5/DLC1/KDR/NRP1	8	Endothelial
GO:0021954	central nervous system neuron development	7/541	82/18866	0.00914953	0.0492548	0.0363582	ADARB1/GATA2/DISC1/NRP2/NRP1/LHX6/NFIB	7	Endothelial
GO:1903671	negative regulation of sprouting angiogenesis	7/541	82/18866	0.00914953	0.0492548	0.0363582	DLL4/MMRN2/TBXA2R/THBS1/NOTCH1/KLF2/ADAMTS9	7	Endothelial
GO:0007156	homophilic cell adhesion via plasma membrane adhesion molecules	11/541	168/18866	0.00926077	0.0496735	0.0366673	ESAM/DCHS1/CDH5/PCDH12/PECAM1/ROBO4/ROBO3/CDH13/CELSR1/MPZL2/PCDH19	11	Endothelial
GO:0071772	response to BMP	11/541	168/18866	0.00926077	0.0496735	0.0366673	ADAMTS7/ENG/ACVRL1/CDH5/SMAD6/NOTCH1/MSX1/HTRA1/BMP6/HTRA3/FOXD1	11	Endothelial
GO:0071773	cellular response to BMP stimulus	11/541	168/18866	0.00926077	0.0496735	0.0366673	ADAMTS7/ENG/ACVRL1/CDH5/SMAD6/NOTCH1/MSX1/HTRA1/BMP6/HTRA3/FOXD1	11	Endothelial

## Sheet: Immune
Enriched GO terms in Immune signature genes (Immune vs all other cell types) by clusterProfiler
ID	Description	GeneRatio	BgRatio	pvalue	FDR	qvalue	geneID	Count	Celltype
GO:0042110	T cell activation	97/664	483/18866	4.33e-46	1.97e-42	1.47e-42	LILRB4/CD300A/DOCK2/HAVCR2/WAS/NCKAP1L/CLEC7A/AIF1/TNFAIP8L2/SASH3/TNFRSF1B/VAV1/FCER1G/CD4/PTPN6/RUNX3/ADAM8/CD83/LILRB2/CORO1A/CTSL/SIRPA/ICOSLG/SLC11A1/CLEC4A/P2RX7/IL10/FGL2/SYK/CD86/IL12RB1/PTPRC/FCGR2B/GPNMB/GPR183/DOCK8/LYN/HLA-DPA1/HLA-DPB1/HLA-DMB/SPN/PYCARD/CD74/CD1D/PTPN22/BATF/LCP1/RAC2/RHOH/PRDM1/PIK3CG/TCIRG1/HLA-DOA/HLA-DRB1/TNFSF13B/CD209/JAML/LILRB1/MAP3K8/RASAL3/LAT/VSIG4/VSIR/T…	97	Immune
GO:0007159	leukocyte cell-cell adhesion	79/664	364/18866	4.51e-40	1.03e-36	7.66e-37	LILRB4/CD300A/HAVCR2/NCKAP1L/AIF1/TNFAIP8L2/SASH3/VAV1/OLR1/CD4/ITGB2/PTPN6/RUNX3/ADAM8/CD83/LILRB2/CORO1A/SIRPA/FERMT3/ITGB7/ICOSLG/PTAFR/IL10/FGL2/SYK/CD86/IL12RB1/PTPRC/FCGR2B/GPNMB/DOCK8/LYN/HLA-DPA1/HLA-DPB1/HLA-DMB/SPN/PYCARD/CD74/CD1D/PTPN22/SELPLG/RAC2/RHOH/ITGA4/HLA-DRB1/TNFSF13B/CD209/LILRB1/MAP3K8/RASAL3/VSIG4/VSIR/TGFBR2/LGALS9/IL7R/PAG1/LGALS3/TNFSF9/LGALS1/TNF/IL1B/HLX/ITGAL/S100A9/…	79	Immune
GO:0002283	neutrophil activation involved in immune response	89/664	490/18866	1.4e-38	2.12e-35	1.58e-35	CD300A/DOCK2/LAIR1/C5AR1/NCKAP1L/DOK3/CYBB/KCNAB2/CTSB/CREG1/TNFRSF1B/LILRB3/OLR1/RNASET2/SIGLEC9/CD53/FCER1G/ITGB2/PTPN6/ITGAX/PLEKHO2/PRAM1/TYROBP/ADAM8/FCGR2A/LILRB2/SIRPA/RAB31/ARHGAP9/BIN2/MCEMP1/SLC11A1/C3AR1/CD33/ARHGAP45/GM2A/PTAFR/FGL2/SYK/PTPRC/CTSD/CD68/PYCARD/OSCAR/NFAM1/FGR/TRPM2/CTSS/ITGAM/CYBA/TCIRG1/CLEC5A/CD14/ATP8B4/ALDH3B1/TLR2/LILRA2/CTSC/IQGAP2/BST2/TMC6/LGALS3/MNDA/PLAUR/LYZ…	89	Immune
GO:0050863	regulation of T cell activation	74/664	332/18866	2.17e-38	2.48e-35	1.84e-35	LILRB4/CD300A/HAVCR2/NCKAP1L/AIF1/TNFAIP8L2/SASH3/TNFRSF1B/VAV1/CD4/PTPN6/RUNX3/ADAM8/CD83/LILRB2/CORO1A/SIRPA/ICOSLG/IL10/FGL2/SYK/CD86/IL12RB1/PTPRC/FCGR2B/GPNMB/DOCK8/LYN/HLA-DPA1/HLA-DPB1/HLA-DMB/SPN/PYCARD/CD74/CD1D/PTPN22/RAC2/RHOH/PRDM1/HLA-DOA/HLA-DRB1/TNFSF13B/CD209/LILRB1/MAP3K8/RASAL3/LAT/VSIG4/VSIR/TGFBR2/LGALS9/IL7R/PAG1/LGALS3/TNFSF9/LGALS1/IL1B/CR1/CGAS/HLX/NLRP3/CLECL1/CD80/SIRPB1…	74	Immune
GO:0050867	positive regulation of cell activation	82/664	421/18866	7.08e-38	6.46e-35	4.81e-35	LILRB4/HAVCR2/NCKAP1L/CLEC7A/AIF1/SASH3/VAV1/PLEK/BTK/LILRA5/FCER1G/CD4/ITGB2/PTPN6/RUNX3/TYROBP/ADAM8/CD83/LILRB2/CORO1A/SIRPA/ICOSLG/PTAFR/IL10/TREM2/RPS6KA1/SYK/CD86/IL12RB1/PTPRC/GPR183/DOCK8/LYN/HLA-DPA1/HLA-DPB1/HLA-DMB/PYCARD/CD74/CD1D/PTPN22/CCL3/FGR/TLR4/CEBPA/RHOH/ITGAM/INPP5D/TNFSF13B/CD209/LILRB1/MAP3K8/TLR6/CD226/RASAL3/LILRA2/MMP14/VSIR/CTSC/TGFBR2/LGALS9/IL7R/PDPN/CD38/AXL/MEF2C/TN…	82	Immune
GO:0043312	neutrophil degranulation	87/664	487/18866	3.95e-37	3e-34	2.24e-34	CD300A/DOCK2/LAIR1/C5AR1/NCKAP1L/DOK3/CYBB/KCNAB2/CTSB/CREG1/TNFRSF1B/LILRB3/OLR1/RNASET2/SIGLEC9/CD53/FCER1G/ITGB2/PTPN6/ITGAX/PLEKHO2/PRAM1/TYROBP/ADAM8/FCGR2A/LILRB2/SIRPA/RAB31/ARHGAP9/BIN2/MCEMP1/SLC11A1/C3AR1/CD33/ARHGAP45/GM2A/PTAFR/FGL2/SYK/PTPRC/CTSD/CD68/PYCARD/OSCAR/NFAM1/FGR/TRPM2/CTSS/ITGAM/CYBA/TCIRG1/CLEC5A/CD14/ATP8B4/ALDH3B1/TLR2/CTSC/IQGAP2/BST2/TMC6/LGALS3/MNDA/PLAUR/LYZ/GMFG/U…	87	Immune
GO:0070661	leukocyte proliferation	69/664	313/18866	1.7e-35	1.11e-32	8.25e-33	CD300A/DOCK2/HAVCR2/LST1/NCKAP1L/CSF1R/AIF1/CD180/SASH3/TNFRSF1B/BTK/CD4/PTPN6/TYROBP/LILRB2/CORO1A/ICOSLG/SLC11A1/P2RX7/IL10/TREM2/SYK/CD86/IL12RB1/PTPRC/FCGR2B/GPNMB/GPR183/DOCK8/LYN/HLA-DPA1/HLA-DPB1/HLA-DMB/SPN/PYCARD/CD74/CD1D/PTPN22/TLR4/RAC2/INPP5D/PIK3CG/TCIRG1/HLA-DRB1/TNFSF13B/CD209/LILRB1/RASAL3/VSIG4/VSIR/TGFBR2/LGALS9/BST2/IL7R/CD38/LGALS3/MNDA/MEF2C/TNFSF9/BCL2/IL1B/CLECL1/CD80/IGF1…	69	Immune
GO:1903037	regulation of leukocyte cell-cell adhesion	70/664	329/18866	5.97e-35	3.4e-32	2.54e-32	LILRB4/CD300A/HAVCR2/NCKAP1L/AIF1/TNFAIP8L2/SASH3/VAV1/CD4/ITGB2/PTPN6/RUNX3/ADAM8/CD83/LILRB2/CORO1A/SIRPA/ICOSLG/PTAFR/IL10/FGL2/SYK/CD86/IL12RB1/PTPRC/FCGR2B/GPNMB/DOCK8/LYN/HLA-DPA1/HLA-DPB1/HLA-DMB/SPN/PYCARD/CD74/CD1D/PTPN22/RHOH/ITGA4/HLA-DRB1/TNFSF13B/CD209/LILRB1/MAP3K8/RASAL3/VSIG4/VSIR/TGFBR2/LGALS9/IL7R/PAG1/LGALS3/TNFSF9/LGALS1/TNF/IL1B/HLX/NLRP3/CLECL1/CD80/SIRPB1/LAG3/IGF1/IL2RA/PI…	70	Immune
GO:0002696	positive regulation of leukocyte activation	77/664	406/18866	9.8e-35	4.97e-32	3.7e-32	LILRB4/HAVCR2/NCKAP1L/CLEC7A/AIF1/SASH3/VAV1/BTK/FCER1G/CD4/ITGB2/PTPN6/RUNX3/TYROBP/ADAM8/CD83/LILRB2/CORO1A/SIRPA/ICOSLG/PTAFR/IL10/TREM2/SYK/CD86/IL12RB1/PTPRC/GPR183/DOCK8/LYN/HLA-DPA1/HLA-DPB1/HLA-DMB/PYCARD/CD74/CD1D/PTPN22/CCL3/FGR/TLR4/CEBPA/RHOH/ITGAM/INPP5D/TNFSF13B/CD209/LILRB1/MAP3K8/TLR6/CD226/RASAL3/MMP14/VSIR/CTSC/TGFBR2/LGALS9/IL7R/CD38/AXL/MEF2C/TNFSF9/BCL2/LGALS1/IL1B/HLX/NLRP3/…	77	Immune
GO:0046651	lymphocyte proliferation	65/664	283/18866	1.3e-34	5.92e-32	4.41e-32	CD300A/DOCK2/HAVCR2/LST1/NCKAP1L/AIF1/CD180/SASH3/TNFRSF1B/BTK/CD4/PTPN6/TYROBP/LILRB2/CORO1A/ICOSLG/SLC11A1/P2RX7/IL10/SYK/CD86/IL12RB1/PTPRC/FCGR2B/GPNMB/GPR183/DOCK8/LYN/HLA-DPA1/HLA-DPB1/HLA-DMB/SPN/PYCARD/CD74/CD1D/PTPN22/TLR4/RAC2/INPP5D/PIK3CG/HLA-DRB1/TNFSF13B/CD209/LILRB1/RASAL3/VSIG4/VSIR/TGFBR2/LGALS9/IL7R/CD38/LGALS3/MNDA/MEF2C/TNFSF9/BCL2/IL1B/CLECL1/CD80/IGF1/IL2RA/GAPT/EBI3/TNFSF14…	65	Immune
[truncated: 980 more rows]

[truncated: 8 more sheets: Mast, Schwann, Stellate, Q.Stellate, Pairwise Alpha, Pairwise Beta, Pairwise Delta, Pairwise Gamma]
