# Supplementary material for: Deep single-cell decoding of human pancreatic islets reveals T2D β-cell gene expression defects
Source: EMBO J. 2026 Apr 15;45(11):3978–4005. doi: 10.1038/s44318-026-00744-w (PMC13226668; doi:10.1038/s44318-026-00744-w)
Supplement: Supplementary file 7 — Dataset EV4 [file 44318_2026_744_MOESM7_ESM.xlsx]

## Sheet: Alpha_glycemic states_combined
Dataset EV4. Sex-based analyses of Alpha cell gene expression in the combined cohort of 48 donors adjusted for glycemic status, sequencing chemistry, ancestry, age, and BMI.
Gene	logFC	pval	FDR	Comparison
UTY	9.76702	0	0	Male-Female
TTTY14	9.01623	0	0	Male-Female
USP9Y	8.85634	0	0	Male-Female
DDX3Y	8.66304	0	0	Male-Female
KDM5D	8.22361	0	0	Male-Female
ZFY	8.13772	0	0	Male-Female
NLGN4Y	9.79651	8.79175e-255	3.48392e-251	Male-Female
AC011297.1	9.5997	3.36586e-158	1.16707e-154	Male-Female
AC244213.1	9.1819	8.62548e-144	2.65847e-140	Male-Female
SRY	9.36122	2.00548e-138	5.563e-135	Male-Female
TBL1Y	8.04875	1.71067e-108	4.31384e-105	Male-Female
LINC00278	7.6009	4.94041e-102	1.14202e-98	Male-Female
AC006157.1	6.79603	8.90736e-100	1.90063e-96	Male-Female
TMSB4Y	7.7061	2.31426e-79	4.58537e-76	Male-Female
TTTY10	4.88644	1.13833e-70	2.10508e-67	Male-Female
AC010889.2	7.14257	3.35738e-63	5.82065e-60	Male-Female
TSIX	-3.75348	2.39891e-58	3.91432e-55	Male-Female
XIST	-12.5563	2.2332e-41	3.44149e-38	Male-Female
AC010889.1	6.27938	4.95863e-39	7.23933e-36	Male-Female
PRKY	5.56064	2.43661e-38	3.37946e-35	Male-Female
EIF1AY	8.39689	3.81051e-37	5.03332e-34	Male-Female
JPX	-0.55174	2.07627e-30	2.6179e-27	Male-Female
RPS4Y1	8.42094	9.94624e-18	1.19956e-14	Male-Female
KDM6A	-0.63668	2.62113e-17	3.02948e-14	Male-Female
DDX3X	-0.476223	5.73708e-15	6.36563e-12	Male-Female
ZFX	-0.438967	2.28021e-13	2.43272e-10	Male-Female
PNPLA4	-0.408969	2.93238e-13	3.01264e-10	Male-Female
RAB38	3.05863	2.80988e-12	2.78368e-09	Male-Female
PUDP	-0.707532	2.90652e-10	2.78014e-07	Male-Female
KDM5C	-0.447791	5.76131e-10	5.3271e-07	Male-Female
SLC8A1	1.35142	8.86791e-10	7.85057e-07	Male-Female
AMELY	4.43006	9.0565e-10	7.85057e-07	Male-Female
KCNK17	1.23984	1.89648e-08	1.59414e-05	Male-Female
RPS4X	-0.430743	2.56811e-08	2.0952e-05	Male-Female
PYGO1	2.26803	4.48532e-08	3.55481e-05	Male-Female
LINC02539	-2.62478	6.27273e-08	4.83331e-05	Male-Female
RNF157	0.742588	8.22443e-08	6.16588e-05	Male-Female
AC097518.1	2.97176	1.09756e-07	7.80922e-05	Male-Female
AS3MT	0.816687	1.09795e-07	7.80922e-05	Male-Female
AC106791.1	0.599894	1.22308e-07	8.48172e-05	Male-Female
RBMS3	-2.27349	1.43017e-07	9.67597e-05	Male-Female
MYOM1	1.39234	1.57586e-07	0.000104078	Male-Female
TGFBR3L	0.830942	2.35914e-07	0.000152187	Male-Female
NALCN	0.536731	3.19818e-07	0.000197593	Male-Female
ZFHX4	-1.41804	3.20548e-07	0.000197593	Male-Female
MSRB1	-0.571555	4.97349e-07	0.000299912	Male-Female
GRASP	-0.921608	5.851e-07	0.000345321	Male-Female
SPIRE1	0.478692	6.46968e-07	0.00037388	Male-Female
AL672277.1	-2.02367	7.51529e-07	0.000425442	Male-Female
LINC01597	1.63767	1.71215e-06	0.000949868	Male-Female
TRIM36	-1.35617	2.00247e-06	0.00107252	Male-Female
SPON2	-1.0693	2.01057e-06	0.00107252	Male-Female
AL451007.3	1.80272	2.40331e-06	0.00125784	Male-Female
CDKN2A	-0.771751	3.5798e-06	0.00183889	Male-Female
ARHGEF7-AS2	1.51896	3.69001e-06	0.00184837	Male-Female
RASSF3	-1.112	3.73152e-06	0.00184837	Male-Female
CENPV	0.507298	6.04534e-06	0.00294196	Male-Female
ITPR3	-0.660791	6.38504e-06	0.0030537	Male-Female
SEPTIN9	-0.424921	6.62299e-06	0.00311381	Male-Female
POGLUT3	0.93244	7.80888e-06	0.00361018	Male-Female
TMEM121	0.4019	1.40989e-05	0.00641131	Male-Female
HES1	-0.822658	1.50323e-05	0.00672549	Male-Female
MVB12B	0.672661	1.59951e-05	0.007005	Male-Female
HLA-DQB2	-1.66966	1.61621e-05	0.007005	Male-Female
AC006040.1	2.29485	1.67917e-05	0.00716593	Male-Female
IL4R	-1.16943	1.71919e-05	0.00722554	Male-Female
UBA1	-0.259602	2.02873e-05	0.00821852	Male-Female
AC010969.1	-0.991896	2.03535e-05	0.00821852	Male-Female
TMEM144	-0.898912	2.04433e-05	0.00821852	Male-Female
VWA2	-1.04832	2.16331e-05	0.00857258	Male-Female
SH2D3A	-1.04813	2.19896e-05	0.00859111	Male-Female
AL157937.1	-1.798	2.23572e-05	0.00861344	Male-Female
ORC6	0.707731	2.64668e-05	0.010057	Male-Female
TTN	1.11673	2.97572e-05	0.0111545	Male-Female
CPM	-1.59042	3.23014e-05	0.0119468	Male-Female
ZNF676	-1.13062	3.57831e-05	0.0130604	Male-Female
CDH18	1.14308	4.19637e-05	0.0151128	Male-Female
HSD3B7	-0.673743	4.2496e-05	0.0151128	Male-Female
ZFY-AS1	2.75824	4.56384e-05	0.0160249	Male-Female
EFEMP2	0.631937	5.18078e-05	0.0179637	Male-Female
LINC01998	-1.18371	5.51408e-05	0.0187701	Male-Female
ANLN	1.15938	5.54868e-05	0.0187701	Male-Female
RCN2	0.326842	5.93414e-05	0.0196499	Male-Female
NANOS3	0.850496	5.95077e-05	0.0196499	Male-Female
LRRC34	0.49134	6.02127e-05	0.0196499	Male-Female
FKBP10	0.898521	6.35389e-05	0.0204943	Male-Female
FAM126A	-0.617224	6.52978e-05	0.0208195	Male-Female
EFHD2	-0.383115	7.23888e-05	0.0228181	Male-Female
ATP8A2	1.33179	7.33159e-05	0.0228507	Male-Female
TJP2	-0.589171	8.18295e-05	0.0252208	Male-Female
FAM162B	1.22319	8.28772e-05	0.025263	Male-Female
BHLHE41	-1.12301	9.01868e-05	0.0271923	Male-Female
RGS22	0.536691	9.36001e-05	0.027918	Male-Female
AC002128.2	-2.21796	9.50791e-05	0.0280574	Male-Female
STMN2	-0.577328	0.000101169	0.0295402	Male-Female
DHRS4-AS1	0.279263	0.000102534	0.0296271	Male-Female
ZNF503	-0.407499	0.000104503	0.0298456	Male-Female
FIZ1	-0.293238	0.000105443	0.0298456	Male-Female
SOGA1	0.444189	0.000112768	0.0315966	Male-Female
CBLN4	-1.33602	0.000115127	0.0319351	Male-Female
PRPS2	-0.385999	0.000119885	0.0329257	Male-Female
XIRP1	2.00079	0.000140466	0.0381999	Male-Female
PRR26	-0.594272	0.000144569	0.0387822	Male-Female
AL663058.2	1.15777	0.000145404	0.0387822	Male-Female
EIF1AX	-0.287661	0.000149401	0.0394689	Male-Female
RNASEH2B	0.288892	0.000160239	0.0419327	Male-Female
ANGPTL5	1.30895	0.000181436	0.0467394	Male-Female
MESP1	0.402223	0.000181977	0.0467394	Male-Female
CELA3B	-2.77028	0.000183834	0.0467832	Male-Female
ZRSR2	-0.314703	0.000185891	0.0468338	Male-Female
FAM110C	-0.541936	0.00018741	0.0468338	Male-Female
AC006230.1	-0.842749	0.000197542	0.0489252	Male-Female
NEIL3	2.94905	0.000208222	0.051114	Male-Female
CDKN2B	-0.661798	0.000213044	0.0518388	Male-Female
MPPED2	0.630797	0.000228666	0.0551563	Male-Female
VSTM5	1.61815	0.000232134	0.0555101	Male-Female
INSL3	1.60305	0.000239369	0.056751	Male-Female
AL158211.4	-1.93256	0.000244568	0.0574921	Male-Female
NEDD9	-0.420454	0.000248318	0.057883	Male-Female
NPIPB8	1.88991	0.000255893	0.0591519	Male-Female
EVC	2.04184	0.000259654	0.0595252	Male-Female
AC092490.1	2.12755	0.000269698	0.061321	Male-Female
AC007695.1	1.05003	0.000274069	0.0618082	Male-Female
CCDC158	0.537309	0.000276987	0.0619625	Male-Female
MGST1	-1.59963	0.000295045	0.0653125	Male-Female
NFIB	-1.79598	0.000297123	0.0653125	Male-Female
SYAP1	-0.21648	0.000299026	0.0653125	Male-Female
FAM169A	0.269379	0.000302386	0.0655303	Male-Female
CDH8	-1.94748	0.000306776	0.0658666	Male-Female
SULT1A1	0.709081	0.000308687	0.0658666	Male-Female
RILPL1	0.449784	0.000311914	0.0660472	Male-Female
AC104232.3	1.13303	0.000321579	0.0675779	Male-Female
UBE2E2	-0.466406	0.000326215	0.0680349	Male-Female
WNT3	1.48308	0.000330113	0.0680349	Male-Female
PROC	-0.686642	0.000331112	0.0680349	Male-Female
FAXC	0.327631	0.000336824	0.0686997	Male-Female
PLS3	-0.530654	0.00034212	0.0691855	Male-Female
NAT8L	1.01329	0.000344194	0.0691855	Male-Female
BMPR1B	-1.84458	0.000359767	0.071254	Male-Female
ERRFI1	-0.624317	0.000362684	0.071254	Male-Female
SMTN	-1.0609	0.000363501	0.071254	Male-Female
CLCNKA	1.49177	0.000367129	0.071254	Male-Female
IGFL2-AS1	1.14115	0.000368999	0.071254	Male-Female
PRR34-AS1	-0.468934	0.000369897	0.071254	Male-Female
CYP27A1	0.434894	0.000386877	0.0737801	Male-Female
PIANP	1.4601	0.00038833	0.0737801	Male-Female
AC079610.2	-0.940485	0.000408386	0.0770627	Male-Female
AL357972.1	-1.60471	0.000432383	0.0805525	Male-Female
CTNND1	-0.198004	0.000432688	0.0805525	Male-Female
LINC00942	-1.80555	0.0004612	0.0852881	Male-Female
RNF2	-0.268784	0.000487135	0.0894876	Male-Female
PKIB	-0.89166	0.00049473	0.090144	Male-Female
TUB	0.642335	0.000497207	0.090144	Male-Female
MAD2L1	0.511829	0.000507322	0.0908143	Male-Female
BAIAP2L2	-0.783707	0.000508467	0.0908143	Male-Female
MIDN	-0.525916	0.000510726	0.0908143	Male-Female
AC084335.1	-1.45417	0.000520404	0.0919458	Male-Female
AC008543.5	2.02842	0.000526043	0.0919957	Male-Female
HS3ST1	-0.897078	0.000529078	0.0919957	Male-Female
AC079145.1	0.588985	0.000531688	0.0919957	Male-Female
HAGH	0.337483	0.000533953	0.0919957	Male-Female
BTG3	0.301369	0.000555945	0.0951935	Male-Female
GPBP1L1	-0.17788	0.000569868	0.096979	Male-Female
PRELID3A	0.544861	0.000609762	0.103135	Male-Female
ROBO3	1.45196	0.000622292	0.104617	Male-Female
FAM66B	0.514012	0.000628564	0.105035	Male-Female
AL031600.1	-1.20668	0.000635345	0.105532	Male-Female
FAM66C	0.526511	0.000639392	0.105572	Male-Female
FAM171A1	0.950156	0.000643806	0.105672	Male-Female
EIF2S3	-0.195771	0.000653409	0.106617	Male-Female
KIAA0319	0.477618	0.000670999	0.108593	Male-Female
CASK	-0.242359	0.000673345	0.108593	Male-Female
KIF3A	0.231661	0.000686465	0.110069	Male-Female
LSAMP	1.13948	0.000697712	0.111229	Male-Female
PLCXD1	0.427466	0.00071797	0.113527	Male-Female
CDH12	-1.02739	0.000721598	0.113527	Male-Female
ZNF860	-0.38972	0.000724407	0.113527	Male-Female
FHL2	-1.77653	0.000742837	0.115762	Male-Female
SEMA3E	-0.693391	0.000758745	0.116139	Male-Female
MADCAM1	0.602504	0.000761039	0.116139	Male-Female
LINC00595	1.38202	0.000763548	0.116139	Male-Female
PTPN3	-0.296034	0.000767128	0.116139	Male-Female
SHISA4	0.400455	0.000769692	0.116139	Male-Female
NEIL1	0.480168	0.000773202	0.116139	Male-Female
AC110620.2	-0.56398	0.000774568	0.116139	Male-Female
NR3C1	-0.220443	0.000802306	0.119444	Male-Female
AC025741.1	1.02279	0.000805222	0.119444	Male-Female
CNN2	-1.31167	0.000824146	0.121601	Male-Female
ATP6V1G2	0.886788	0.000830269	0.121856	Male-Female
ARSD	-0.24249	0.000837084	0.12197	Male-Female
AC091912.3	1.22072	0.000839837	0.12197	Male-Female
TWSG1	0.279181	0.000845861	0.122084	Male-Female
CD99	0.37566	0.000849425	0.122084	Male-Female
RBM41	0.29212	0.000857226	0.12257	Male-Female
NIPSNAP2	0.347307	0.000882066	0.124549	Male-Female
TMEM240	0.480516	0.000887011	0.124549	Male-Female
AL122003.2	1.26681	0.000888688	0.124549	Male-Female
NAV2	0.408301	0.000889709	0.124549	Male-Female
UTP20	-0.350242	0.000899906	0.124549	Male-Female
AL118516.1	-0.467709	0.000901021	0.124549	Male-Female
LINC01214	-0.892101	0.000902497	0.124549	Male-Female
AL161772.1	0.586055	0.000911314	0.125115	Male-Female
AP000873.2	-0.211598	0.000918256	0.125115	Male-Female
CRNDE	-1.32478	0.000920132	0.125115	Male-Female
AC108047.1	0.361789	0.000927287	0.125405	Male-Female
JUP	-0.27054	0.000931826	0.125405	Male-Female
LONRF2	0.330593	0.000936136	0.125405	Male-Female
FKBP7	0.490715	0.000940346	0.125405	Male-Female
CAPRIN2	0.304756	0.000955908	0.126316	Male-Female
AC093849.2	-1.01201	0.000956281	0.126316	Male-Female
GRM8	-0.82634	0.00100417	0.132013	Male-Female
AL691447.2	0.960201	0.00101528	0.132225	Male-Female
SPESP1	0.977638	0.00101532	0.132225	Male-Female
LINC02693	0.385128	0.00103552	0.133655	Male-Female
RHEX	2.17696	0.00105569	0.133655	Male-Female
CPNE4	-0.565348	0.00105573	0.133655	Male-Female
PDLIM5	-0.244263	0.00105716	0.133655	Male-Female
SLITRK1	0.645089	0.00105776	0.133655	Male-Female
ERF	-0.21775	0.00105974	0.133655	Male-Female
C14orf93	-0.352203	0.00106587	0.133655	Male-Female
AC076968.1	1.24269	0.00106594	0.133655	Male-Female
B3GALNT1	0.271008	0.00106967	0.133655	Male-Female
EPHB6	-1.13096	0.00108924	0.135491	Male-Female
TES	-0.38175	0.00110251	0.1358	Male-Female
BBOX1	-1.2403	0.00110767	0.1358	Male-Female
BHLHE40-AS1	-0.667426	0.00110865	0.1358	Male-Female
S100A10	-0.720435	0.0011125	0.1358	Male-Female
FAM13C	1.26082	0.00111839	0.1358	Male-Female
PTPN20	0.697919	0.00112672	0.1358	Male-Female
PRMT9	-0.518206	0.00113017	0.1358	Male-Female
2024-03-03	-0.533137	0.00113089	0.1358	Male-Female
R3HDM4	-0.312077	0.00113893	0.136176	Male-Female
CDR1	-0.842774	0.00116874	0.138708	Male-Female
PRR18	0.684692	0.00117011	0.138708	Male-Female
AC004771.5	-1.82263	0.00117594	0.138806	Male-Female
Z68871.1	0.490664	0.00119033	0.139909	Male-Female
ZNF728	-0.965551	0.00123187	0.143871	Male-Female
CCDC68	-1.00201	0.00123441	0.143871	Male-Female
CCDC8	-0.579109	0.00124222	0.144176	Male-Female
AC113194.1	-1.98627	0.00126194	0.145854	Male-Female
AC015871.4	-0.347605	0.00127914	0.147229	Male-Female
Z95114.1	1.08085	0.00131415	0.150633	Male-Female
FABP5	-0.657544	0.00132048	0.150736	Male-Female
HABP2	-1.11986	0.00133237	0.15147	Male-Female
PROB1	0.74113	0.00133947	0.151655	Male-Female
AF305872.2	-2.08349	0.00135053	0.152287	Male-Female
MECOM	-0.57179	0.00135699	0.152394	Male-Female
TSPAN12	-0.375719	0.00138366	0.154764	Male-Female
AC064836.3	-0.319376	0.00140381	0.156386	Male-Female
SLC2A13	-0.530291	0.00141142	0.156606	Male-Female
MT2A	-0.783086	0.00145129	0.159871	Male-Female
SLC15A1	1.45629	0.00145238	0.159871	Male-Female
FAM181B	0.832249	0.00146446	0.160323	Male-Female
MORC4	0.387045	0.00146805	0.160323	Male-Female
MEIOB	-1.19696	0.00151637	0.163803	Male-Female
NECTIN3	-0.404825	0.00151946	0.163803	Male-Female
AGPAT2	-0.40943	0.0015195	0.163803	Male-Female
CLPS	-2.71231	0.00152353	0.163803	Male-Female
NLGN1	-0.379343	0.00153933	0.164863	Male-Female
CCDC97	-0.23375	0.00155261	0.165103	Male-Female
ZNF513	-0.281552	0.00155348	0.165103	Male-Female
AC121761.2	0.601273	0.00156447	0.165636	Male-Female
SLITRK6	2.51735	0.00158477	0.166542	Male-Female
ASCL1	1.67455	0.00158503	0.166542	Male-Female
EIF4EBP1	-0.375551	0.00159132	0.166572	Male-Female
CACTIN	-0.28929	0.00161549	0.168467	Male-Female
FAM92A	0.215006	0.00164773	0.170527	Male-Female
PLPPR4	0.492925	0.00165553	0.170527	Male-Female
C2CD2	0.749776	0.00165732	0.170527	Male-Female
LINC01413	1.06458	0.00166184	0.170527	Male-Female
AL358072.1	0.519223	0.00166599	0.170527	Male-Female
SNX12	-0.258475	0.00167332	0.170648	Male-Female
CCDC141	0.883877	0.00167999	0.170701	Male-Female
CCPG1	0.233444	0.00170866	0.1724	Male-Female
RASSF5	-0.335583	0.00170915	0.1724	Male-Female
ALG1L9P	0.547831	0.00174485	0.175364	Male-Female
METTL24	0.622187	0.00175489	0.175736	Male-Female
RBPMS-AS1	-0.758665	0.00176815	0.176427	Male-Female
PCSK1N	-0.184457	0.00182109	0.180311	Male-Female
TRANK1	0.502009	0.00182617	0.180311	Male-Female
LINC01821	-1.68151	0.00183426	0.180311	Male-Female
DUSP3	-0.230383	0.00183563	0.180311	Male-Female
AL353743.2	0.550127	0.00184676	0.180311	Male-Female
SYT16	0.856655	0.00185286	0.180311	Male-Female
CCND2	0.32723	0.00186	0.180311	Male-Female
AC145141.2	-2.04	0.00186356	0.180311	Male-Female
AC099489.1	2.08534	0.00186558	0.180311	Male-Female
PPP2R2C	0.562488	0.00190892	0.18386	Male-Female
KCNS1	1.75238	0.00192706	0.184964	Male-Female
WNT10A	0.865152	0.00194321	0.18504	Male-Female
AC073332.1	-1.13617	0.00194402	0.18504	Male-Female
C9orf24	0.686281	0.00194786	0.18504	Male-Female
AC092329.4	-0.350405	0.00197321	0.186808	Male-Female
LINC02773	-2.20591	0.00198084	0.186893	Male-Female
UBE2QL1	-0.342826	0.00199138	0.18725	Male-Female
TFPI	-0.925651	0.00202929	0.189643	Male-Female
AC011751.1	2.78352	0.00203049	0.189643	Male-Female
PITRM1	-0.236001	0.00204073	0.189959	Male-Female
AC069542.1	-1.9832	0.0020493	0.190119	Male-Female
ZNF667	0.329588	0.00207308	0.191684	Male-Female
CGN	-0.582284	0.00209106	0.192623	Male-Female
AC097375.4	-1.23312	0.00209927	0.192623	Male-Female
AC068338.3	0.359573	0.00211058	0.192623	Male-Female
HOXB4	2.14066	0.00212	0.192623	Male-Female
TRIM16L	0.387221	0.00212338	0.192623	Male-Female
TMEM229A	2.04981	0.0021249	0.192623	Male-Female
AC009065.2	-1.64634	0.00215973	0.194714	Male-Female
ADGRL2	-0.671478	0.00216201	0.194714	Male-Female
AC015563.1	-0.633762	0.00217063	0.194858	Male-Female
WIPF3	0.475647	0.00217886	0.19489	Male-Female
GNG12	-0.243645	0.00218504	0.19489	Male-Female
RASSF6	-0.566912	0.002193	0.194974	Male-Female
CARTPT	3.21195	0.00222009	0.195834	Male-Female
AC092384.2	1.28938	0.00222336	0.195834	Male-Female
RNF144A-AS1	-0.997449	0.00222387	0.195834	Male-Female
AC104695.4	-1.14849	0.00223715	0.19622	Male-Female
PMAIP1	-1.07391	0.00224612	0.19622	Male-Female
C2CD4C	-1.21876	0.00224947	0.19622	Male-Female
SLC19A3	-0.755295	0.00229635	0.199681	Male-Female
MMD	0.288542	0.00233907	0.202761	Male-Female
GRM7	-0.698776	0.00240305	0.207658	Male-Female
AC009630.4	2.02055	0.00241304	0.207874	Male-Female
AC006019.3	1.35777	0.00244136	0.209662	Male-Female
COL23A1	-1.40366	0.00245282	0.209996	Male-Female
TTC39A	-0.245329	0.00247412	0.210147	Male-Female
DAAM1	0.215654	0.00247597	0.210147	Male-Female
OR2C3	-1.10442	0.0024773	0.210147	Male-Female
AC012378.2	1.58954	0.00249346	0.210532	Male-Female
ELF1	-0.244995	0.00250893	0.210532	Male-Female
ECE1	-0.235696	0.00251586	0.210532	Male-Female
CCDC151	0.377314	0.00252899	0.210532	Male-Female
CDH1	-0.291956	0.00254208	0.210532	Male-Female
PDE3A	-0.724177	0.00254498	0.210532	Male-Female
AL121768.1	0.614183	0.00255064	0.210532	Male-Female
ANKS1B	0.733029	0.00257113	0.210532	Male-Female
AL162377.1	-0.296852	0.00257212	0.210532	Male-Female
ELP3	-0.201787	0.0025852	0.210532	Male-Female
STUM	-1.02052	0.0025918	0.210532	Male-Female
RORB	-0.536255	0.00259386	0.210532	Male-Female
CHEK1	0.873648	0.0026004	0.210532	Male-Female
GALR1	-1.30093	0.00261318	0.210532	Male-Female
FAM228B	0.201783	0.00261896	0.210532	Male-Female
CELA3A	-2.35362	0.00263164	0.210532	Male-Female
E2F2	1.21325	0.00263329	0.210532	Male-Female
RPS6KA1	-0.323386	0.00263623	0.210532	Male-Female
MIS18BP1	0.411809	0.00263798	0.210532	Male-Female
ATP2B4	-0.306435	0.00264249	0.210532	Male-Female
DLX4	1.15963	0.00264351	0.210532	Male-Female
FRG1	0.241617	0.00264882	0.210532	Male-Female
CRHBP	0.731155	0.00268373	0.212697	Male-Female
SCN9A	-0.618311	0.0027616	0.218245	Male-Female
B4GALT5	-0.321193	0.0027705	0.218326	Male-Female
PTPRD-AS1	0.674766	0.0027883	0.218515	Male-Female
AC126763.1	-1.06273	0.00278865	0.218515	Male-Female
NEK2	1.85981	0.00281978	0.220042	Male-Female
ADRB2	0.632678	0.00282977	0.220042	Male-Female
MPP5	-0.283614	0.00284759	0.220042	Male-Female
SAMD14	-0.916171	0.00284849	0.220042	Male-Female
TMEM25	0.291872	0.00285226	0.220042	Male-Female
STS	-0.426566	0.00285572	0.220042	Male-Female
AC246817.2	0.530391	0.00288381	0.22159	Male-Female
NPSR1-AS1	-0.617395	0.00293716	0.224048	Male-Female
EMILIN2	0.731109	0.00293862	0.224048	Male-Female
OLFM1	-0.463251	0.00294002	0.224048	Male-Female
AC140912.1	-0.841806	0.00295557	0.224615	Male-Female
MT1G	-1.31106	0.00297811	0.225709	Male-Female
AC068768.1	-1.48668	0.00301511	0.227891	Male-Female
AL136038.5	-0.397033	0.00303214	0.228556	Male-Female
ITIH1	1.2596	0.00305983	0.229448	Male-Female
AP003392.5	-0.515841	0.00306053	0.229448	Male-Female
SCAMP1	0.274945	0.00308734	0.230835	Male-Female
OPRM1	1.04574	0.00312534	0.233048	Male-Female
MRAS	0.310021	0.00313895	0.233435	Male-Female
AL161893.1	0.864555	0.00316196	0.234517	Male-Female
POMC	0.456498	0.00318421	0.235538	Male-Female
CYSLTR2	1.768	0.00321291	0.236127	Male-Female
ZFP36	-0.538355	0.00321519	0.236127	Male-Female
AP000781.1	1.12646	0.00321771	0.236127	Male-Female
TSPAN2	0.344714	0.00329913	0.241463	Male-Female
TMEM271	1.7123	0.00334705	0.242437	Male-Female
AL445183.2	-1.10093	0.00334802	0.242437	Male-Female
VPS37C	-0.255085	0.00335904	0.242437	Male-Female
CYP51A1-AS1	0.533804	0.00337148	0.242437	Male-Female
KATNAL2	0.476334	0.00337162	0.242437	Male-Female
HPCAL4	1.37444	0.00338474	0.242437	Male-Female
THORLNC	-1.49724	0.00339806	0.242437	Male-Female
AC087239.1	-0.400438	0.00340486	0.242437	Male-Female
RTN4RL2	-0.480404	0.00340774	0.242437	Male-Female
RNF128	-0.297997	0.00341831	0.242437	Male-Female
MARVELD1	0.506801	0.00342147	0.242437	Male-Female
PTPRD	0.60395	0.00342525	0.242437	Male-Female
NAGPA	0.409546	0.00342605	0.242437	Male-Female
AC027373.1	-0.947832	0.00344403	0.243089	Male-Female
RIPK3	-0.579399	0.00351414	0.247408	Male-Female
AGPAT4	-0.491691	0.00353346	0.247719	Male-Female
ZFP36L1	-0.728832	0.00353642	0.247719	Male-Female
AGRN	-0.381775	0.0035612	0.248802	Male-Female
LINC02196	1.08129	0.00356982	0.248802	Male-Female
AL022069.1	0.505618	0.00358411	0.249172	Male-Female
DAPK2	-0.253347	0.00359511	0.249312	Male-Female
BEND7	0.286541	0.0036062	0.249457	Male-Female
PLXND1	-0.72	0.00362207	0.24949	Male-Female
AC136475.3	1.10217	0.00362467	0.24949	Male-Female
DLX3	0.491467	0.00364676	0.25039	Male-Female
AC008655.1	-0.962265	0.00366548	0.251054	Male-Female
OR2L2	-1.39235	0.00372798	0.254113	Male-Female
ST7-AS2	1.06542	0.00373129	0.254113	Male-Female
SEPTIN8	0.2433	0.00373764	0.254113	Male-Female
MRPL54	-0.232033	0.00374733	0.25415	Male-Female
NPFFR1	-1.166	0.00376474	0.254708	Male-Female
FAM241A	-0.431934	0.00378932	0.255747	Male-Female
LINC02265	-0.828459	0.0038187	0.257104	Male-Female
VMP1	-0.681524	0.00384327	0.258132	Male-Female
RAB31	-0.367451	0.00386192	0.258407	Male-Female
MTHFD1L	-0.348422	0.003866	0.258407	Male-Female
NKAPL	0.422102	0.00388767	0.259231	Male-Female
EDN2	1.61646	0.00390152	0.259453	Male-Female
BUB1B	0.619454	0.00390971	0.259453	Male-Female
FOSB	-1.01615	0.00394293	0.26055	Male-Female
AC068279.2	-1.1225	0.00397164	0.26055	Male-Female
NPIPA8	-1.1225	0.00397164	0.26055	Male-Female
AL356515.1	-1.12072	0.0039732	0.26055	Male-Female
KRTAP4-12	-1.12072	0.0039732	0.26055	Male-Female
AC104667.2	-0.313625	0.0040132	0.261586	Male-Female
LGI2	0.896655	0.00401365	0.261586	Male-Female
BX005266.2	-0.690139	0.00401729	0.261586	Male-Female
LGALS8-AS1	-0.493445	0.00404782	0.262792	Male-Female
A4GALT	-0.976721	0.00406336	0.262792	Male-Female
PIGZ	0.350366	0.00406423	0.262792	Male-Female
RNF207	0.348119	0.00413394	0.264645	Male-Female
CREBZF	0.219347	0.00414848	0.264645	Male-Female
CYP46A1	0.493953	0.00415135	0.264645	Male-Female
CLDN8	1.98401	0.00415611	0.264645	Male-Female
DAZAP2	-0.190892	0.00416205	0.264645	Male-Female
KIF15	0.910973	0.00418016	0.264645	Male-Female
GHRL	-1.43242	0.00419851	0.264645	Male-Female
DUSP1	-0.649776	0.00420319	0.264645	Male-Female
LINC02175	0.382575	0.00420767	0.264645	Male-Female
GPC3	-2.153	0.00421003	0.264645	Male-Female
BCL6	-0.403001	0.00421076	0.264645	Male-Female
PCBP1	-0.21011	0.00421106	0.264645	Male-Female
LINC01770	-1.5119	0.00421692	0.264645	Male-Female
AC011467.1	-1.04914	0.004227	0.264679	Male-Female
AL442067.2	-1.55409	0.00424789	0.265388	Male-Female
DCLK2	0.358266	0.00426225	0.265496	Male-Female
MIR193BHG	-0.993691	0.00427885	0.265496	Male-Female
Z99774.1	-2.29196	0.00428057	0.265496	Male-Female
AGMO	-1.83779	0.00428791	0.265496	Male-Female
LINGO2	-0.660689	0.00433823	0.267149	Male-Female
BX571846.1	2.43004	0.00434093	0.267149	Male-Female
TMEM59L	0.522868	0.00434436	0.267149	Male-Female
KIAA0408	-0.368133	0.00436033	0.267149	Male-Female
COX20	-0.275683	0.00436275	0.267149	Male-Female
IER2	-0.6799	0.00437777	0.267478	Male-Female
AC018816.1	-0.784399	0.0044072	0.268591	Male-Female
PTPRD-AS2	0.886045	0.00443217	0.268591	Male-Female
AC004982.2	0.513009	0.00443742	0.268591	Male-Female
AC005304.3	0.520152	0.00445029	0.268591	Male-Female
RHBDD1	-0.223848	0.00447241	0.268591	Male-Female
JADRR	1.52805	0.00447287	0.268591	Male-Female
REP15	-0.782117	0.00448383	0.268591	Male-Female
HOXB6	-1.55644	0.00449024	0.268591	Male-Female
PPP3CA	-0.233241	0.00451253	0.268591	Male-Female
SPRR2D	0.627753	0.00451707	0.268591	Male-Female
PHLDA2	-1.05345	0.00452612	0.268591	Male-Female
C2CD4D	-0.455771	0.00454767	0.268591	Male-Female
CHMP3	-0.190861	0.00455239	0.268591	Male-Female
ATF5	-0.223005	0.00455614	0.268591	Male-Female
KIAA0753	0.324237	0.00455885	0.268591	Male-Female
PDP1	-0.318396	0.00455995	0.268591	Male-Female
ZYX	-0.505883	0.0045606	0.268591	Male-Female
CLIC4	-0.667552	0.00458635	0.269102	Male-Female
PPP2R3B	0.463037	0.00460491	0.269102	Male-Female
RPS6KA6	-0.253231	0.00460783	0.269102	Male-Female
MIR4300HG	-1.677	0.00460808	0.269102	Male-Female
SEZ6	-0.367591	0.00462661	0.269617	Male-Female
EGFL7	-0.617167	0.00470204	0.273438	Male-Female
FAM177B	-0.528171	0.00472559	0.274184	Male-Female
MIA3	0.175968	0.00475129	0.274184	Male-Female
AL359208.1	2.66081	0.00475596	0.274184	Male-Female
ATP9A	-0.202593	0.00476882	0.274184	Male-Female
MBD6	-0.242302	0.00477449	0.274184	Male-Female
LTC4S	0.367991	0.00477726	0.274184	Male-Female
JAZF1	-0.230577	0.00478406	0.274184	Male-Female
AC100812.1	0.966977	0.00480534	0.274616	Male-Female
AC002057.1	-1.35469	0.0048114	0.274616	Male-Female
CEP76	0.298043	0.00482698	0.274692	Male-Female
FXYD3	-0.397875	0.00483293	0.274692	Male-Female
ASH1L-AS1	-0.321167	0.00484243	0.274692	Male-Female
TMEM37	-0.77259	0.00488609	0.276602	Male-Female
AC079807.1	-0.515672	0.00491948	0.277064	Male-Female
SLC16A12-AS1	1.29947	0.00492421	0.277064	Male-Female
AC104066.4	1.29947	0.00492421	0.277064	Male-Female
PGGHG	-0.6199	0.00500231	0.280346	Male-Female
NAV2-AS3	0.721259	0.00501004	0.280346	Male-Female
CAMK1	0.232575	0.00501286	0.280346	Male-Female
DUOXA1	-0.943091	0.00503881	0.281197	Male-Female
OSBPL10	-0.237185	0.00504994	0.281197	Male-Female
MIR194-2HG	-0.386251	0.00505848	0.281197	Male-Female
SYT4	-0.204672	0.00509771	0.282163	Male-Female
BRCA1	0.308242	0.00510907	0.282163	Male-Female
HTR5A-AS1	0.467852	0.0051109	0.282163	Male-Female
AC025287.2	1.14421	0.00513144	0.282163	Male-Female
AC109587.1	-0.714581	0.00513337	0.282163	Male-Female
PRTFDC1	0.307676	0.0051369	0.282163	Male-Female
AL442067.3	0.67427	0.00516768	0.282497	Male-Female
RHBDL3	1.02299	0.0051718	0.282497	Male-Female
AC096861.2	0.796914	0.00517352	0.282497	Male-Female
FXYD2	-0.746827	0.00519488	0.283105	Male-Female
PCDH20	-0.486722	0.0052131	0.283462	Male-Female
CENPA	1.25655	0.00523185	0.283462	Male-Female
SMKR1	0.362655	0.00523685	0.283462	Male-Female
AC007656.4	1.26254	0.0052423	0.283462	Male-Female
LINC01146	-0.483385	0.00533877	0.288117	Male-Female
BCL2L13	-0.255845	0.0053575	0.288495	Male-Female
RABGAP1L	-0.190667	0.00537273	0.288495	Male-Female
RBPMS	-0.658461	0.00537993	0.288495	Male-Female
JPH3	0.678843	0.00538893	0.288495	Male-Female
ELF3-AS1	-0.425665	0.00539778	0.288495	Male-Female
TAGLN2	-0.332062	0.00544955	0.288731	Male-Female
AC116609.2	0.659249	0.00546465	0.288731	Male-Female
AC007163.1	0.659249	0.00546465	0.288731	Male-Female
AC116611.1	0.659249	0.00546465	0.288731	Male-Female
AC117498.1	0.659249	0.00546465	0.288731	Male-Female
C13orf42	0.659249	0.00546465	0.288731	Male-Female
ID2	-0.611281	0.00548209	0.288837	Male-Female
ECE2	0.730914	0.00548748	0.288837	Male-Female
MDK	0.302704	0.00554174	0.291141	Male-Female
ADAMTS16	-1.1111	0.00555841	0.291263	Male-Female
TRIM61	0.393338	0.00556506	0.291263	Male-Female
AC019186.1	-0.909946	0.00560711	0.292718	Male-Female
AL160314.2	0.477201	0.00562053	0.292718	Male-Female
TNFRSF1A	-0.305703	0.00562724	0.292718	Male-Female
AL158071.3	0.43435	0.00563508	0.292718	Male-Female
CELF5	0.707009	0.00566887	0.293923	Male-Female
TUBB3	-0.931061	0.00569235	0.29459	Male-Female
AC104985.1	-1.90862	0.00570611	0.294752	Male-Female
TESMIN	-0.281946	0.00572807	0.295336	Male-Female
MYCBPAP	0.865866	0.00575564	0.296207	Male-Female
MYH14	-0.203405	0.0057869	0.297265	Male-Female
HTRA1	1.00529	0.00584221	0.299219	Male-Female
C22orf31	-0.135154	0.00584653	0.299219	Male-Female
EYA1	-0.926833	0.00586309	0.299235	Male-Female
ARHGDIB	-0.975412	0.0058684	0.299235	Male-Female
PTMS	-0.306999	0.00592728	0.300992	Male-Female
AC008105.1	0.607807	0.00593334	0.300992	Male-Female
CSRNP1	-0.439535	0.00593542	0.300992	Male-Female
MET	-1.75383	0.00595412	0.30139	Male-Female
PAPPA2	0.3886	0.00596563	0.301422	Male-Female
YWHAH	-0.396533	0.00605056	0.305059	Male-Female
AKAP13	-0.278803	0.00607508	0.305059	Male-Female
SNX18	-0.221369	0.00608152	0.305059	Male-Female
CXorf40A	-0.497142	0.00608161	0.305059	Male-Female
SP2	-0.242554	0.00611128	0.305487	Male-Female
POLD4	-0.200569	0.00611217	0.305487	Male-Female
AL021978.1	-1.29049	0.00613741	0.30609	Male-Female
CDKN2C	-0.269785	0.00614629	0.30609	Male-Female
LAMB3	-1.76131	0.006166	0.306521	Male-Female
LINC02277	0.89927	0.00618846	0.307087	Male-Female
DIO3	0.311698	0.0062084	0.307526	Male-Female
KCNE4	0.77399	0.00625697	0.30938	Male-Female
VNN1	-1.34513	0.00627927	0.30993	Male-Female
ZNF57	-0.334866	0.00629835	0.31032	Male-Female
PRKG1	-1.04421	0.00631485	0.310407	Male-Female
AC107959.2	1.12015	0.00632251	0.310407	Male-Female
ACTR2	-0.172042	0.00634083	0.310756	Male-Female
AL022337.1	0.914494	0.00635418	0.310862	Male-Female
BICDL2	-0.605266	0.00639104	0.311856	Male-Female
AC005082.2	-0.455545	0.00639699	0.311856	Male-Female
RNF144A	-0.743517	0.00641918	0.312389	Male-Female
HCP5	-0.474855	0.00648954	0.314483	Male-Female
LZTS2	0.223594	0.00649019	0.314483	Male-Female
GFOD1	-0.302268	0.00651408	0.314483	Male-Female
EML1	0.366288	0.00653469	0.314483	Male-Female
AC232271.1	0.352011	0.00655621	0.314483	Male-Female
CDK5R2	-0.305669	0.00656508	0.314483	Male-Female
AL354707.1	0.425159	0.00656791	0.314483	Male-Female
UBL3	-0.171292	0.00657611	0.314483	Male-Female
XRCC2	0.836764	0.00659126	0.314483	Male-Female
SAT1	-0.468223	0.00660548	0.314483	Male-Female
AC092040.1	0.515848	0.00662737	0.314483	Male-Female
LINC02112	-2.15131	0.00663804	0.314483	Male-Female
AL513218.2	1.10447	0.00664046	0.314483	Male-Female
HACD3	0.278924	0.00664333	0.314483	Male-Female
GOLGB1	0.21037	0.0066466	0.314483	Male-Female
SCN2A	0.626757	0.0066548	0.314483	Male-Female
SPTBN5	1.96044	0.00665494	0.314483	Male-Female
GADD45B	-0.640828	0.006686	0.315413	Male-Female
CA3-AS1	-0.598399	0.00672667	0.316074	Male-Female
SUN2	-0.230907	0.00674564	0.316074	Male-Female
NAT16	-0.503716	0.00676003	0.316074	Male-Female
SNX33	-0.446899	0.00677779	0.316074	Male-Female
AC044849.1	-0.545471	0.0067906	0.316074	Male-Female
AL137847.1	-0.787574	0.00679164	0.316074	Male-Female
ACSL5	1.2478	0.0068014	0.316074	Male-Female
AP003721.3	-1.67677	0.00681588	0.316074	Male-Female
CLUAP1	0.190684	0.00681804	0.316074	Male-Female
TRPM2-AS	1.39908	0.00681825	0.316074	Male-Female
M1AP	0.590642	0.00682534	0.316074	Male-Female
EPN2-AS1	-1.23782	0.00688692	0.317997	Male-Female
AC004231.1	1.83319	0.00689	0.317997	Male-Female
HSD17B6	0.764897	0.00690126	0.317997	Male-Female
DNAH10OS	0.432081	0.00693958	0.319232	Male-Female
ASTN1	0.5362	0.00696272	0.319431	Male-Female
SCGB3A2	-2.0093	0.00696692	0.319431	Male-Female
GOLPH3L	-0.156405	0.00705381	0.321957	Male-Female
NSD2	0.203381	0.00706369	0.321957	Male-Female
MSH6	0.197531	0.00706657	0.321957	Male-Female
AL008638.6	-1.48077	0.00707182	0.321957	Male-Female
FOXS1	-1.34165	0.00708618	0.321957	Male-Female
LINC01137	-0.25186	0.00709166	0.321957	Male-Female
RASD1	-0.332649	0.00713554	0.323047	Male-Female
LINC01497	1.26949	0.00715756	0.323047	Male-Female
GC	-0.288372	0.00715896	0.323047	Male-Female
OCIAD2	0.212233	0.00716226	0.323047	Male-Female
ZNF845	-0.272753	0.00718909	0.323112	Male-Female
CAPNS1	-0.201596	0.00719633	0.323112	Male-Female
LRRIQ4	0.844953	0.00719864	0.323112	Male-Female
AC125421.1	-1.60609	0.00723346	0.32415	Male-Female
KHDRBS2-OT	-1.43909	0.00726321	0.324958	Male-Female
SZRD1	-0.152775	0.00728757	0.325523	Male-Female
VAMP3	-0.173833	0.00729965	0.325539	Male-Female
E2F1	0.729753	0.00731335	0.325614	Male-Female
ZHX2	-0.286744	0.00732481	0.325614	Male-Female
GATA2-AS1	-0.98285	0.00734779	0.326113	Male-Female
STAT5A	-0.37007	0.00740542	0.328145	Male-Female
AC021146.12	0.71102	0.00743231	0.328337	Male-Female
RAB6C	-0.760099	0.0074375	0.328337	Male-Female
FIGNL2	0.798685	0.00745594	0.328337	Male-Female
LIN7A	-0.947575	0.00745709	0.328337	Male-Female
JUNB	-0.453292	0.00750171	0.329778	Male-Female
NAE1	0.175028	0.00752721	0.330375	Male-Female
ACPP	-1.04548	0.00754636	0.330693	Male-Female
PIGX	0.206745	0.00756895	0.331159	Male-Female
ZSWIM1	-0.291647	0.00759884	0.331368	Male-Female
IL6R	-0.190434	0.00761018	0.331368	Male-Female
AL158167.1	0.97925	0.00761819	0.331368	Male-Female
DYRK3	-0.382502	0.00762151	0.331368	Male-Female
LMO2	-0.571467	0.00764145	0.331414	Male-Female
LINC02178	0.896254	0.00766022	0.331414	Male-Female
HAGLROS	1.75006	0.00766114	0.331414	Male-Female
ZBTB9	-0.292826	0.00767035	0.331414	Male-Female
AKR1B15	1.01763	0.00774529	0.334132	Male-Female
AC099518.4	-0.582823	0.00776675	0.334537	Male-Female
TRIP10	-0.34667	0.00777924	0.334555	Male-Female
KCNE5	-1.20217	0.00779206	0.334588	Male-Female
SH3BGRL3	-0.327023	0.00785747	0.336875	Male-Female
LUC7L3	0.21246	0.00788776	0.337652	Male-Female
TYRP1	0.947917	0.00790964	0.337796	Male-Female
CYP7B1	0.614681	0.00791548	0.337796	Male-Female
GALNT10	-0.347644	0.00793045	0.337799	Male-Female
NAALADL1	0.311834	0.0079467	0.337799	Male-Female
CLDN4	-0.644748	0.00796076	0.337799	Male-Female
LINC01703	0.407198	0.00796426	0.337799	Male-Female
AL360014.1	0.776512	0.0079988	0.338315	Male-Female
NSUN3	-0.162681	0.00800081	0.338315	Male-Female
BTBD11	-0.309971	0.00801388	0.338352	Male-Female
EIF2D	0.224305	0.00806964	0.340188	Male-Female
LINC02197	-0.588505	0.00811057	0.341395	Male-Female
FAM122B	-0.20984	0.00816061	0.341911	Male-Female
VOPP1	-0.21318	0.00816592	0.341911	Male-Female
AC016571.1	0.882788	0.00817412	0.341911	Male-Female
AF186192.3	0.630612	0.00817966	0.341911	Male-Female
MZF1	0.185506	0.00818446	0.341911	Male-Female
AGBL5-IT1	-1.53363	0.00819928	0.342015	Male-Female
LINC01355	0.363378	0.00824875	0.343562	Male-Female
PCYOX1	0.280471	0.00829161	0.344371	Male-Female
SYNE2	0.481679	0.00830758	0.344371	Male-Female
MSC-AS1	1.31414	0.00830775	0.344371	Male-Female
ACVR1	-0.462676	0.00833006	0.344371	Male-Female
SNURF	0.447178	0.00833026	0.344371	Male-Female
PRSS23	-0.625776	0.00834636	0.344523	Male-Female
AL353746.1	-0.705707	0.00837982	0.345391	Male-Female
TNFRSF19	-0.272051	0.00840965	0.345492	Male-Female
PTK2B	-0.324664	0.00841457	0.345492	Male-Female
RNASET2	0.334318	0.00841965	0.345492	Male-Female
AL162311.3	0.792466	0.00855781	0.350643	Male-Female
JPT2	-0.143956	0.00857787	0.350946	Male-Female
AC006262.1	0.618219	0.00859159	0.35099	Male-Female
AP001057.1	-1.63684	0.00865237	0.352813	Male-Female
ARHGAP26-IT1	-1.55771	0.00866165	0.352813	Male-Female
TCTN1	0.270356	0.00872854	0.354764	Male-Female
ATF3	-0.835502	0.00873513	0.354764	Male-Female
AC034102.8	0.634261	0.00880779	0.357192	Male-Female
AC103702.1	2.04695	0.00882564	0.357393	Male-Female
CENPK	0.766948	0.0088581	0.358024	Male-Female
SPAG6	-0.800389	0.00887691	0.358024	Male-Female
EIF2AK4	0.257001	0.00887992	0.358024	Male-Female
MGA	0.175935	0.00890258	0.358416	Male-Female
RPAP2	0.195145	0.00894455	0.359532	Male-Female
AC011446.2	-1.01936	0.00896243	0.359532	Male-Female
TUBA1A	-0.512942	0.00896918	0.359532	Male-Female
HEATR3	0.249424	0.00899195	0.35959	Male-Female
RAP2B	-0.359757	0.00899655	0.35959	Male-Female
TPSD1	0.829795	0.00902832	0.360341	Male-Female
MYCL	-0.983857	0.00904773	0.360596	Male-Female
ANKRD36B	0.294669	0.00909517	0.361967	Male-Female
COX18	0.196867	0.00910915	0.362004	Male-Female
RNF212	0.453509	0.00912771	0.36213	Male-Female
AL035250.2	0.684305	0.00913844	0.36213	Male-Female
ARHGEF25	0.420013	0.00917852	0.363005	Male-Female
PLEKHA7	-0.379406	0.00920971	0.363005	Male-Female
ELF3	-0.395332	0.0092192	0.363005	Male-Female
SPRN	1.05669	0.00922914	0.363005	Male-Female
ZNF100	0.402692	0.00922988	0.363005	Male-Female
LINC01612	0.696344	0.00923904	0.363005	Male-Female
IVD	0.227083	0.00932509	0.365386	Male-Female
VIPR2	-1.6802	0.00932598	0.365386	Male-Female
AC106897.1	-0.512535	0.00934336	0.365434	Male-Female
MMP8	1.3025	0.00935354	0.365434	Male-Female
TMEM250	-0.230401	0.00941057	0.366532	Male-Female
ZNF26	0.194454	0.0094194	0.366532	Male-Female
PNLIPRP1	-1.30781	0.00945558	0.366532	Male-Female
AL390860.1	-2.06404	0.00946537	0.366532	Male-Female
NET1	-0.422715	0.00946647	0.366532	Male-Female
UBAP1	-0.174941	0.00947569	0.366532	Male-Female
GRK4	0.27681	0.00947637	0.366532	Male-Female
CDK1	0.902981	0.00948737	0.366532	Male-Female
AC026979.2	-0.263993	0.00951573	0.367116	Male-Female
AC012442.2	-1.01839	0.00959012	0.369473	Male-Female
FEZ1	0.374183	0.00960859	0.369671	Male-Female
AC004540.1	0.979494	0.00967777	0.371817	Male-Female
DIS3L	0.231811	0.00969994	0.372153	Male-Female
GPR143	0.402347	0.00971655	0.372275	Male-Female
PIGM	-0.140655	0.00978666	0.374444	Male-Female
VAV3	0.601738	0.00982353	0.374836	Male-Female
ANKRD2	1.02024	0.00982393	0.374836	Male-Female
GALR3	1.21424	0.00989746	0.377123	Male-Female
TFE3	-0.24524	0.00993527	0.377661	Male-Female
AL359220.1	0.361219	0.00993881	0.377661	Male-Female
AC234582.1	-0.331376	0.00995517	0.377765	Male-Female
ZNF628	-0.26445	0.00998108	0.378231	Male-Female
REG3G	-1.47245	0.0100143	0.37865	Male-Female
DPY19L1	-0.324957	0.0100194	0.37865	Male-Female
CT69	-1.58253	0.0100336	0.378668	Male-Female
KLHL13	0.552023	0.0100814	0.379945	Male-Female
PLEK2	-0.882971	0.0101016	0.379945	Male-Female
GPR146	-0.647731	0.0101085	0.379945	Male-Female
SPTLC3	-0.738437	0.0101257	0.37996	Male-Female
HIST1H2BC	-0.708393	0.0101364	0.37996	Male-Female
AP000547.3	-1.35708	0.01015	0.37996	Male-Female
KIAA1841	0.226293	0.0101787	0.380046	Male-Female
PALM	0.53495	0.0101797	0.380046	Male-Female
AC108057.1	0.706994	0.0102018	0.38036	Male-Female
AADAC	-2.01592	0.0102772	0.382657	Male-Female
AL590560.2	0.618496	0.0103191	0.383701	Male-Female
C12orf81	0.692602	0.0103468	0.384218	Male-Female
AL354892.1	1.78167	0.0103871	0.385199	Male-Female
PIN4	-0.250127	0.0104083	0.385264	Male-Female
LINC01215	-1.58384	0.0104214	0.385264	Male-Female
CCND2-AS1	0.546525	0.0104306	0.385264	Male-Female
PTP4A3	-0.440602	0.010448	0.385393	Male-Female
ACOT7	0.278	0.0104672	0.385589	Male-Female
SELPLG	-1.40836	0.0105063	0.386512	Male-Female
DUSP16	-0.227683	0.0105255	0.386512	Male-Female
SSBP3	-0.203382	0.010534	0.386512	Male-Female
ITM2B	0.23969	0.010588	0.38798	Male-Female
LINC00839	0.862091	0.0106158	0.388485	Male-Female
AP000692.2	-0.635094	0.0106516	0.388616	Male-Female
STKLD1	0.40292	0.0106534	0.388616	Male-Female
AP001160.2	0.373623	0.0106639	0.388616	Male-Female
RAB23	-0.310721	0.0106862	0.388616	Male-Female
AC009145.1	-1.80675	0.0106977	0.388616	Male-Female
TGM2	-0.963949	0.0107147	0.388616	Male-Female
AC092111.1	0.772128	0.0107408	0.388616	Male-Female
AC093673.1	-0.665123	0.0107443	0.388616	Male-Female
SLC25A38	0.218309	0.0107455	0.388616	Male-Female
AC004263.2	-0.768443	0.010779	0.389183	Male-Female
KISS1	0.496567	0.0107981	0.389183	Male-Female
TMPRSS6	1.47483	0.0108164	0.389183	Male-Female
PHF19	0.263222	0.0108173	0.389183	Male-Female
AC009137.2	1.7862	0.0108586	0.389707	Male-Female
SEC11A	0.166792	0.0108625	0.389707	Male-Female
AC021097.2	1.58767	0.010874	0.389707	Male-Female
ATAD2	0.287729	0.0109291	0.39078	Male-Female
CFAP70	0.331946	0.0109321	0.39078	Male-Female
CCNT2-AS1	-0.374212	0.0109588	0.391231	Male-Female
KIAA1671	-0.20852	0.0109859	0.391694	Male-Female
AL162171.2	1.00766	0.0110378	0.39304	Male-Female
MCM6	0.405497	0.0111332	0.395927	Male-Female
CCDC136	0.596482	0.0112056	0.397992	Male-Female
FP475955.3	0.895364	0.011274	0.399784	Male-Female
CATSPER4	0.0775459	0.0112979	0.399784	Male-Female
ALOX15B	2.02989	0.0112993	0.399784	Male-Female
AC098820.1	-0.55481	0.0113137	0.399784	Male-Female
AL353770.4	-1.23499	0.0113444	0.399832	Male-Female
AC006064.4	-0.481426	0.0113543	0.399832	Male-Female
HLA-DRB1	-1.90407	0.0113583	0.399832	Male-Female
ARHGAP44	0.224786	0.0113832	0.400202	Male-Female
2024-03-02	0.393738	0.0114292	0.400866	Male-Female
DGAT2	-0.535659	0.011431	0.400866	Male-Female
C9orf43	0.44862	0.0114624	0.401125	Male-Female
LAMC2	-1.05685	0.0114673	0.401125	Male-Female
ZNF532	-0.290689	0.0114857	0.401169	Male-Female
AP000356.1	0.785188	0.0115004	0.401169	Male-Female
AC011451.4	-1.56985	0.0115183	0.401169	Male-Female
ZFYVE9	0.193071	0.0115458	0.401169	Male-Female
AC008115.3	0.560645	0.0115535	0.401169	Male-Female
LTBR	-0.203125	0.0116167	0.401169	Male-Female
IHH	1.44127	0.0116201	0.401169	Male-Female
HIST1H2AG	1.00305	0.0116232	0.401169	Male-Female
AC114810.1	1.48755	0.0116341	0.401169	Male-Female
RIPOR2	-1.19267	0.0116442	0.401169	Male-Female
Z94721.1	-1.13079	0.0116447	0.401169	Male-Female
AL031432.5	-0.536982	0.0116575	0.401169	Male-Female
C5orf30	0.277578	0.0116702	0.401169	Male-Female
AC006116.4	2.22485	0.0116967	0.401169	Male-Female
LINC00685	0.385138	0.0116978	0.401169	Male-Female
YWHAE	-0.160812	0.0117245	0.401169	Male-Female
AL512283.2	-0.711213	0.0117275	0.401169	Male-Female
PLCL2	0.208515	0.0117289	0.401169	Male-Female
CITED4	-0.411355	0.0117651	0.401739	Male-Female
RRP7A	-0.322316	0.0117754	0.401739	Male-Female
AL008718.2	-1.63082	0.0118101	0.401739	Male-Female
AC002460.2	0.464711	0.0118103	0.401739	Male-Female
AC011043.1	0.883052	0.011818	0.401739	Male-Female
CATIP	0.605935	0.0118795	0.403337	Male-Female
KCTD15	0.52277	0.0119553	0.405414	Male-Female
FYCO1	-0.239684	0.0119779	0.405685	Male-Female
PSIP1	0.235149	0.0120172	0.406463	Male-Female
ERFL	2.36552	0.0120368	0.406463	Male-Female
ARHGDIG	0.416141	0.0120449	0.406463	Male-Female
NCEH1	-0.260942	0.0121264	0.407974	Male-Female
MIR2052HG	-0.573907	0.0121372	0.407974	Male-Female
LINC02678	-0.657493	0.0121611	0.407974	Male-Female
CASC3	-0.149229	0.0121759	0.407974	Male-Female
AC010998.2	1.00095	0.0121846	0.407974	Male-Female
BCL2L1	-0.183551	0.0121921	0.407974	Male-Female
HSD11B1-AS1	-0.614284	0.0122035	0.407974	Male-Female
ARRB2	-0.280025	0.0122073	0.407974	Male-Female
IFITM2	-1.16146	0.0122548	0.408569	Male-Female
RAMACL	-0.565521	0.0122619	0.408569	Male-Female
SHC1	-0.190392	0.0122693	0.408569	Male-Female
TXNRD3	0.283183	0.0123242	0.408899	Male-Female
CCDC167	-0.236738	0.012334	0.408899	Male-Female
PALM2-AKAP2	-0.229739	0.0123346	0.408899	Male-Female
AC113410.5	-0.9835	0.0123382	0.408899	Male-Female
PNLIPRP3	-0.740657	0.0124547	0.412267	Male-Female
SUCNR1	2.87679	0.0124857	0.412697	Male-Female
SMC1A	-0.176211	0.0125103	0.412697	Male-Female
PRRT2	0.403781	0.0125123	0.412697	Male-Female
FAM111B	1.25676	0.0125418	0.41318	Male-Female
KIZ	0.220081	0.0125734	0.413428	Male-Female
PRC1	0.400032	0.0125834	0.413428	Male-Female
AC011383.1	1.55608	0.0125941	0.413428	Male-Female
TBL1XR1	-0.16697	0.0126169	0.413505	Male-Female
SH3BP4	-0.545186	0.01264	0.413505	Male-Female
LCNL1	1.02202	0.0126411	0.413505	Male-Female
NUCB2	0.268884	0.0127017	0.414511	Male-Female
DOCK1	-0.211416	0.0127042	0.414511	Male-Female
PRR16	1.46228	0.0127167	0.414511	Male-Female
GPLD1	0.368958	0.0127611	0.414554	Male-Female
RHOG	-0.232055	0.0127702	0.414554	Male-Female
RBP7	0.571696	0.0127834	0.414554	Male-Female
AC005041.4	0.314006	0.0128087	0.414554	Male-Female
DEGS2	0.387431	0.0128284	0.414554	Male-Female
OMA1	0.240257	0.0128396	0.414554	Male-Female
VPS37B	-0.238577	0.012868	0.414554	Male-Female
AC004076.2	0.515402	0.0128724	0.414554	Male-Female
EIPR1-IT1	-1.40311	0.012881	0.414554	Male-Female
AC092958.1	0.587767	0.0128918	0.414554	Male-Female
AC104532.2	0.337002	0.0128952	0.414554	Male-Female
DOCK10	0.885706	0.0128974	0.414554	Male-Female
ANK3	0.884922	0.0129435	0.415555	Male-Female
RPS6KA3	-0.252126	0.0130006	0.416576	Male-Female
NPC1L1	-0.322885	0.0130053	0.416576	Male-Female
KLF7	-0.226188	0.013028	0.416698	Male-Female
FAM135A	-0.333373	0.0130392	0.416698	Male-Female
CTSC	0.477693	0.0131067	0.417974	Male-Female
ZNF605	0.210988	0.0131092	0.417974	Male-Female
EIF4E1B	0.711319	0.0131595	0.419095	Male-Female
HOXD3	-1.27189	0.013263	0.4219	Male-Female
DCUN1D3	-0.220931	0.013278	0.4219	Male-Female
WWTR1-IT1	1.27901	0.0133236	0.422057	Male-Female
LRFN5	-1.14873	0.0133465	0.422057	Male-Female
ENTHD1	1.85697	0.0133658	0.422057	Male-Female
LGALS8	-0.21954	0.0133834	0.422057	Male-Female
PPARD	-0.36472	0.0133978	0.422057	Male-Female
TMEM78	0.758704	0.0134068	0.422057	Male-Female
AL589645.1	0.758704	0.0134068	0.422057	Male-Female
PIGA	-0.313359	0.0134316	0.422057	Male-Female
CDH3	0.694395	0.0134421	0.422057	Male-Female
AC097634.1	0.481707	0.0134633	0.422057	Male-Female
FBXO6	0.23442	0.0134647	0.422057	Male-Female
PALLD	-0.26534	0.0134686	0.422057	Male-Female
STX1A	-0.259469	0.0135009	0.422057	Male-Female
ARG2	-0.291996	0.0135085	0.422057	Male-Female
SLC14A1	1.20653	0.0135112	0.422057	Male-Female
OXR1	-0.199072	0.0135472	0.422705	Male-Female
TAOK3	0.161932	0.0136302	0.424214	Male-Female
LINC02347	-1.37611	0.0136322	0.424214	Male-Female
ELK3	-0.760607	0.0136414	0.424214	Male-Female
RNF41	-0.170178	0.0137305	0.426403	Male-Female
EIF2AK2	0.148117	0.0137864	0.426403	Male-Female
AC126696.3	-1.0039	0.0137994	0.426403	Male-Female
BTBD9	-0.270379	0.0138146	0.426403	Male-Female
AC100803.4	-0.761965	0.0138193	0.426403	Male-Female
AL035701.1	0.444173	0.0138223	0.426403	Male-Female
AC124852.1	1.06049	0.0138224	0.426403	Male-Female
PBLD	-0.389793	0.0138348	0.426403	Male-Female
AC093484.2	-0.321085	0.0138572	0.426619	Male-Female
AL355075.2	-0.899187	0.0138763	0.426735	Male-Female
ZNF878	-0.938452	0.0139262	0.427796	Male-Female
EVPL	0.868631	0.0139659	0.428083	Male-Female
CBFA2T3	-0.488196	0.0139802	0.428083	Male-Female
PER2	-0.239804	0.0139819	0.428083	Male-Female
EPHB2	-0.517925	0.0140325	0.429062	Male-Female
FOXRED1	0.195146	0.0140448	0.429062	Male-Female
S100A11	-0.570466	0.014122	0.429103	Male-Female
LDB2	0.578297	0.0141652	0.429103	Male-Female
CDHR2	-0.572693	0.0141683	0.429103	Male-Female
RAVER1	-0.177844	0.0141739	0.429103	Male-Female
GJB3	1.78632	0.0141946	0.429103	Male-Female
ENPEP	-0.866446	0.0142056	0.429103	Male-Female
AC009879.4	0.584612	0.0142338	0.429103	Male-Female
SF3B3	-0.126502	0.0142442	0.429103	Male-Female
CA2	-0.598475	0.0142525	0.429103	Male-Female
PRKAA1	-0.164301	0.0142581	0.429103	Male-Female
A4GNT	-0.857101	0.0143048	0.429103	Male-Female
Z70719.1	0.623023	0.014308	0.429103	Male-Female
AL133279.3	1.19	0.0143094	0.429103	Male-Female
BMI1	-0.161166	0.0143523	0.429103	Male-Female
MID1IP1	-0.229283	0.0143854	0.429103	Male-Female
ANKRD10	0.163594	0.0143905	0.429103	Male-Female
AC022730.4	1.8523	0.0143992	0.429103	Male-Female
LINC02029	-0.835201	0.0144098	0.429103	Male-Female
AL049649.1	0.667954	0.0144174	0.429103	Male-Female
AC069549.2	0.667954	0.0144174	0.429103	Male-Female
CARD18	0.667954	0.0144174	0.429103	Male-Female
AC090510.4	0.667954	0.0144174	0.429103	Male-Female
LINC01620	0.667954	0.0144174	0.429103	Male-Female
AL592164.1	0.667954	0.0144174	0.429103	Male-Female
AP001107.2	-0.636865	0.0144562	0.42961	Male-Female
NOMO2	0.585685	0.0144654	0.42961	Male-Female
EXT1	-0.377121	0.0144907	0.4299	Male-Female
PCSK4	0.604858	0.0145357	0.430402	Male-Female
RCN1	0.217088	0.0145492	0.430402	Male-Female
ZNF705E	-0.839605	0.0145558	0.430402	Male-Female
HCN2	0.466438	0.0145697	0.430402	Male-Female
AC008655.2	1.39796	0.0145965	0.430736	Male-Female
DOK6	1.05994	0.0146367	0.431291	Male-Female
IMPACT	0.209259	0.0146649	0.431291	Male-Female
TSPYL6	-1.52796	0.0146723	0.431291	Male-Female
AL391807.1	-0.89916	0.0146788	0.431291	Male-Female
CRYBG3	-0.591787	0.014693	0.431291	Male-Female
AC119403.1	0.584064	0.0147157	0.431501	Male-Female
IQGAP3	1.22427	0.0147612	0.432376	Male-Female
KIAA2012	-0.97674	0.0148175	0.433246	Male-Female
CHN1	0.154218	0.0148221	0.433246	Male-Female
NEURL3	-0.528834	0.0148498	0.433256	Male-Female
CRYL1	0.181749	0.0148537	0.433256	Male-Female
LINC02200	2.20518	0.0148847	0.433706	Male-Female
AC084036.1	0.463683	0.0149042	0.433816	Male-Female
MRPS26	0.165954	0.0149278	0.434047	Male-Female
AC096589.1	0.46531	0.0149474	0.434164	Male-Female
PGM2L1	-0.713735	0.0149895	0.434931	Male-Female
PSMB8-AS1	-0.385885	0.0150439	0.436054	Male-Female
PTP4A2	-0.212505	0.0150709	0.43638	Male-Female
AREG	-0.999869	0.0150992	0.436742	Male-Female
LRRFIP1	-0.264801	0.015169	0.437962	Male-Female
ALOX5	-0.486271	0.0151729	0.437962	Male-Female
MANEA-DT	0.374237	0.015217	0.438777	Male-Female
PPP1CB	-0.177145	0.0152755	0.439892	Male-Female
AC020916.1	-0.601236	0.0152874	0.439892	Male-Female
WEE1	-0.511352	0.0153501	0.440848	Male-Female
CBR1	0.244513	0.0153524	0.440848	Male-Female
KALRN	-0.654224	0.0153829	0.441268	Male-Female
CREB5	-0.906596	0.0154091	0.441489	Male-Female
MECP2	-0.135472	0.0154261	0.441489	Male-Female
C16orf86	0.335572	0.015469	0.441489	Male-Female
EPHB3	-0.999258	0.015471	0.441489	Male-Female
TMEM220-AS1	-0.359583	0.015487	0.441489	Male-Female
AC010761.5	-0.399335	0.0155069	0.441489	Male-Female
PRR27	2.01483	0.0155292	0.441489	Male-Female
RHOA	-0.239472	0.0155676	0.441489	Male-Female
TFDP2	0.265969	0.0155683	0.441489	Male-Female
RND2	0.332148	0.0155756	0.441489	Male-Female
ARHGEF17	0.341976	0.0155995	0.441489	Male-Female
2024-03-08	-0.221225	0.0156076	0.441489	Male-Female
ATCAY	0.510788	0.0156119	0.441489	Male-Female
CNTN4	0.447916	0.0156134	0.441489	Male-Female
XKR4	-0.305186	0.0156674	0.442136	Male-Female
SERTM1	0.405502	0.015673	0.442136	Male-Female
UBE2D3-AS1	-0.258699	0.0156841	0.442136	Male-Female
HOXB2	1.31734	0.0157052	0.442282	Male-Female
PC	-0.438038	0.0157391	0.442787	Male-Female
RAD51AP2	0.634804	0.0157989	0.44329	Male-Female
MAK16	-0.258279	0.0158063	0.44329	Male-Female
EMP2	-0.400004	0.0158116	0.44329	Male-Female
AC068286.2	1.40755	0.0158282	0.44329	Male-Female
EGR2	-1.21975	0.0158369	0.44329	Male-Female
ZNF593	-0.198823	0.0158929	0.443673	Male-Female
AP000897.1	-0.704785	0.0159056	0.443673	Male-Female
NCKIPSD	-0.195365	0.0159105	0.443673	Male-Female
ZRANB2-AS1	-1.29588	0.0159276	0.443673	Male-Female
CHMP1B	-0.277846	0.0159306	0.443673	Male-Female
GIT2	0.155337	0.0159508	0.443789	Male-Female
CACNA1H	-0.236044	0.0159779	0.4441	Male-Female
PCID2	0.154485	0.0160113	0.444583	Male-Female
KCTD21-AS1	0.381439	0.016032	0.444712	Male-Female
AC009690.2	0.891824	0.0160524	0.444832	Male-Female
VIP	3.91917	0.0160792	0.445106	Male-Female
EDIL3	-0.36364	0.0161034	0.445106	Male-Female
ESR2	0.900351	0.0161269	0.445106	Male-Female
LRRC19	1.17653	0.0161378	0.445106	Male-Female
FZD5	-0.283556	0.0161425	0.445106	Male-Female
VNN2	-0.938415	0.0161965	0.445865	Male-Female
NUDT15	-0.244038	0.0162079	0.445865	Male-Female
LINC02828	-1.37807	0.0162339	0.445865	Male-Female
B3GALT5-AS1	0.410811	0.0162343	0.445865	Male-Female
RPS6KA2	-0.432022	0.016273	0.446484	Male-Female
UGT2B4	-1.69092	0.0163188	0.4473	Male-Female
PHC2	-0.20093	0.0163788	0.44753	Male-Female
SOST	1.95664	0.0163934	0.44753	Male-Female
AC104653.1	1.03149	0.0163951	0.44753	Male-Female
STK32A	-0.226776	0.0164011	0.44753	Male-Female
EYA4	-1.07549	0.0164079	0.44753	Male-Female
Z98752.4	-0.431694	0.016451	0.448266	Male-Female
NRIP1	-0.216252	0.0164709	0.448368	Male-Female
PDCD7	0.205719	0.0165236	0.449362	Male-Female
TENM4	0.383883	0.0165532	0.449726	Male-Female
AL133406.2	1.29718	0.0166142	0.45094	Male-Female
P2RX3	-1.03795	0.0166446	0.451325	Male-Female
MANSC4	1.50306	0.016684	0.451878	Male-Female
AC090679.2	-2.11861	0.0166976	0.451878	Male-Female
ARL17B	0.90769	0.0167294	0.452296	Male-Female
AC092868.2	-0.691226	0.0167845	0.453344	Male-Female
AC005081.1	0.86788	0.016853	0.454501	Male-Female
TCEAL7	0.626251	0.0168601	0.454501	Male-Female
AL161938.1	-0.283075	0.0168865	0.454763	Male-Female
LINC00887	-0.730656	0.0169026	0.454763	Male-Female
LINC00511	-0.257042	0.0169374	0.455257	Male-Female
HOXB3	1.17134	0.0169674	0.455624	Male-Female
NCBP2L	-0.746521	0.0170181	0.456543	Male-Female
AP003392.3	1.05419	0.0170347	0.456545	Male-Female
MNS1	0.654777	0.0170637	0.45663	Male-Female
MAPK1IP1L	-0.139292	0.0170707	0.45663	Male-Female
SH3TC2	1.06737	0.0171362	0.457941	Male-Female
MKNK1-AS1	0.931135	0.0171546	0.457989	Male-Female
UTS2B	1.32889	0.0172307	0.45958	Male-Female
GTPBP6	0.22855	0.0173026	0.45971	Male-Female
Z99943.1	0.507897	0.0173174	0.45971	Male-Female
AC090987.1	0.507897	0.0173174	0.45971	Male-Female
AL121762.1	0.507897	0.0173174	0.45971	Male-Female
C21orf62	0.435753	0.0173194	0.45971	Male-Female
RHPN1-AS1	-0.496751	0.0173351	0.45971	Male-Female
AC008105.3	0.669792	0.0174051	0.460949	Male-Female
FGF17	0.440418	0.0174775	0.460949	Male-Female
CTTNBP2	0.391418	0.0174937	0.460949	Male-Female
MYO1B	-0.220484	0.0175859	0.460949	Male-Female
RASSF9	-1.24328	0.0176113	0.460949	Male-Female
KDM7A-DT	-0.206749	0.0176167	0.460949	Male-Female
AIG1	0.201068	0.0176264	0.460949	Male-Female
ZNRF3	-0.19839	0.0176307	0.460949	Male-Female
PACC1	0.283738	0.017663	0.460949	Male-Female
NPM2	0.204007	0.0176827	0.460949	Male-Female
HTR5A	-1.50392	0.0176899	0.460949	Male-Female
ITPKC	-0.274403	0.0177259	0.460949	Male-Female
LINC00092	-0.949853	0.0177286	0.460949	Male-Female
BCAR1	-0.230785	0.0177376	0.460949	Male-Female
EWSAT1	1.26491	0.0177586	0.460949	Male-Female
DDIT4-AS1	-1.10089	0.0177735	0.460949	Male-Female
DCT	0.69988	0.0177827	0.460949	Male-Female
TMEM215	0.68006	0.0177836	0.460949	Male-Female
LINC01701	0.68006	0.0177836	0.460949	Male-Female
AL136119.1	0.68006	0.0177836	0.460949	Male-Female
PCCA-AS1	0.68006	0.0177836	0.460949	Male-Female
AL157871.2	0.68006	0.0177836	0.460949	Male-Female
KLF6	-0.403414	0.0177935	0.460949	Male-Female
B4GAT1	0.29361	0.017797	0.460949	Male-Female
SPNS3	-1.40782	0.0178126	0.460949	Male-Female
AL691403.2	-0.846177	0.0178138	0.460949	Male-Female
CCDC71L	-0.290413	0.0178627	0.461479	Male-Female
EDN3	0.869729	0.0178686	0.461479	Male-Female
CASTOR3	0.320511	0.0178936	0.461479	Male-Female
MCHR1	-1.0569	0.0179161	0.461479	Male-Female
POLR2M	-0.178013	0.0179357	0.461479	Male-Female
PSORS1C3	1.49496	0.0179371	0.461479	Male-Female
ANKRD27	-0.19896	0.0179626	0.461479	Male-Female
GATM	-0.389153	0.0180321	0.461479	Male-Female
RALY	-0.172976	0.0180337	0.461479	Male-Female
MCTP1	-0.703091	0.0180416	0.461479	Male-Female
CHMP2B	-0.225889	0.0180428	0.461479	Male-Female
AC087854.1	0.485906	0.0180591	0.461479	Male-Female
AL049840.4	0.329732	0.0180665	0.461479	Male-Female
MAP7D2	0.248643	0.0180672	0.461479	Male-Female
TMEM14C	0.153183	0.0180924	0.461697	Male-Female
AC084834.1	-1.22929	0.0181852	0.463638	Male-Female
FGF12	-0.172754	0.0182526	0.464658	Male-Female
MINDY2	0.188981	0.0182587	0.464658	Male-Female
SCAT1	1.2935	0.0183136	0.4655	Male-Female
ELL	-0.190614	0.0183301	0.4655	Male-Female
ACSL6	0.441486	0.0183421	0.4655	Male-Female
LFNG	-0.690814	0.0183755	0.465922	Male-Female
AL359541.1	-0.898485	0.0183928	0.465934	Male-Female
OPN3	-0.529686	0.0184142	0.46605	Male-Female
U91328.1	-0.287261	0.0184806	0.466676	Male-Female
BX088651.4	-0.645476	0.0184912	0.466676	Male-Female
GGACT	-0.266058	0.0185012	0.466676	Male-Female
DTX3L	-0.257786	0.0185079	0.466676	Male-Female
AL357078.2	-0.931788	0.018523	0.466676	Male-Female
TUBGCP5	0.205206	0.0185644	0.466955	Male-Female
CDHR5	0.556266	0.0185678	0.466955	Male-Female
TSPAN9	-0.448796	0.0186017	0.467221	Male-Female
AC007325.4	0.484038	0.0186263	0.467221	Male-Female
TRIM73	0.314033	0.0186784	0.467221	Male-Female
ALDH3B1	-0.666126	0.0186834	0.467221	Male-Female
LIG1	0.303972	0.0186998	0.467221	Male-Female
FAM224B	1.03835	0.018728	0.467221	Male-Female
AC078860.2	-1.46064	0.0187368	0.467221	Male-Female
DDX20	0.210717	0.0187374	0.467221	Male-Female
SLC6A15	-1.63776	0.0187414	0.467221	Male-Female
ZBTB20	-0.222236	0.0187732	0.467221	Male-Female
AL590705.1	0.780244	0.0187772	0.467221	Male-Female
HOXB-AS1	1.1258	0.0187805	0.467221	Male-Female
DUSP4	-0.542833	0.0188512	0.46856	Male-Female
RASAL3	1.38787	0.018885	0.468791	Male-Female
AC007244.1	1.96152	0.0188943	0.468791	Male-Female
SLC27A2	-0.512841	0.0189148	0.46888	Male-Female
P2RY10	-1.08128	0.0189555	0.469471	Male-Female
GPX7	0.367017	0.0190315	0.470674	Male-Female
QRFPR	-1.18556	0.0190736	0.470674	Male-Female
AC007686.3	-0.345955	0.0190827	0.470674	Male-Female
AC008610.1	0.566284	0.019088	0.470674	Male-Female
TBC1D12	0.184995	0.0190953	0.470674	Male-Female
FRG1-DT	0.364685	0.0191157	0.470674	Male-Female
CNOT1	-0.136325	0.0191827	0.470674	Male-Female
HIST2H2BE	-0.318198	0.019193	0.470674	Male-Female
NOX4	1.062	0.0192401	0.470674	Male-Female
CYP2U1	0.327345	0.0192411	0.470674	Male-Female
ASF1B	0.536307	0.0192608	0.470674	Male-Female
MPL	-1.58168	0.0192805	0.470674	Male-Female
MYOZ1	0.546288	0.019306	0.470674	Male-Female
AL034397.3	0.944128	0.0193062	0.470674	Male-Female
AC091544.4	0.693716	0.0193158	0.470674	Male-Female
FOXA3	-0.142467	0.019331	0.470674	Male-Female
AL162632.3	0.933618	0.0193377	0.470674	Male-Female
NSD1	0.139234	0.0193621	0.470674	Male-Female
TSPAN8	0.64702	0.0193848	0.470674	Male-Female
TDRD6	0.57622	0.0193915	0.470674	Male-Female
CSNK1G1	-0.142451	0.0193918	0.470674	Male-Female
AC027607.1	-1.42668	0.0194148	0.470674	Male-Female
ATL3	-0.174893	0.0194411	0.470674	Male-Female
ZNF488	1.60083	0.0194425	0.470674	Male-Female
AP000704.1	-0.300585	0.0194433	0.470674	Male-Female
TMEM72-AS1	-0.696893	0.0194453	0.470674	Male-Female
C22orf39	-0.205038	0.0194687	0.47083	Male-Female
SYNE3	0.908844	0.0195001	0.471178	Male-Female
PCIF1	-0.150484	0.0195252	0.471375	Male-Female
ST8SIA1	0.381925	0.0195566	0.471531	Male-Female
RCAN2	-0.261262	0.0195657	0.471531	Male-Female
AL359644.1	0.821969	0.0196367	0.472831	Male-Female
SLC15A4	-0.233905	0.0196874	0.473379	Male-Female
AC007497.1	0.965074	0.0197295	0.473379	Male-Female
AC025539.1	-1.86448	0.0197309	0.473379	Male-Female
TDRD9	-0.524135	0.0197587	0.473379	Male-Female
AC108471.3	-0.501132	0.0197684	0.473379	Male-Female
S100Z	0.442812	0.0197741	0.473379	Male-Female
ZNF687-AS1	-0.272571	0.0197941	0.473379	Male-Female
PSG5	1.77584	0.0197959	0.473379	Male-Female
FAM227A	0.283545	0.0198558	0.473931	Male-Female
MCL1	-0.321728	0.0198621	0.473931	Male-Female
WAS	0.708085	0.0198875	0.473931	Male-Female
EVI2A	1.35242	0.0198985	0.473931	Male-Female
AC011374.1	-1.31253	0.0199212	0.473931	Male-Female
PTPN2	-0.121681	0.0199215	0.473931	Male-Female
RGN	0.292808	0.0199501	0.473998	Male-Female
AC140168.1	1.77887	0.0199585	0.473998	Male-Female
TGFB3	0.677915	0.0199885	0.474084	Male-Female
PCAT1	-0.416254	0.0199963	0.474084	Male-Female
RMI2	1.08104	0.0201104	0.47638	Male-Female
PLA2G1B	-1.06714	0.0201296	0.476429	Male-Female
AL138826.1	-0.613174	0.0202135	0.47778	Male-Female
LAMA3	1.22062	0.0202285	0.47778	Male-Female
SLC7A6	0.257207	0.0202409	0.47778	Male-Female
AFF2	-1.34906	0.0202555	0.47778	Male-Female
JTB	0.148517	0.0202961	0.478329	Male-Female
SNHG22	0.479812	0.0203218	0.478529	Male-Female
PDGFD	1.0068	0.0203937	0.479813	Male-Female
TENM1	-0.521032	0.02042	0.480025	Male-Female
ZFYVE19	0.170379	0.0204575	0.480255	Male-Female
FHL1	0.194209	0.0204726	0.480255	Male-Female
DLGAP4	-0.13661	0.0205008	0.480255	Male-Female
AC010641.2	-1.13358	0.0205134	0.480255	Male-Female
TMEM163	-0.512108	0.0205189	0.480255	Male-Female
SLC9A5	0.998848	0.0205336	0.480255	Male-Female
STAT4	0.18451	0.0205666	0.480622	Male-Female
MIR181A2HG	-1.09656	0.020591	0.480787	Male-Female
RGS17	-0.190939	0.0206329	0.481003	Male-Female
AC019171.1	0.487753	0.020635	0.481003	Male-Female
HYDIN	0.449018	0.0206624	0.481238	Male-Female
SLC7A1	-0.266526	0.0207217	0.481854	Male-Female
BAALC-AS1	0.345247	0.0207307	0.481854	Male-Female
AC005911.1	-0.454453	0.020741	0.481854	Male-Female
MTUS1	-0.645713	0.0208489	0.483282	Male-Female
AC012445.1	-0.757265	0.0208621	0.483282	Male-Female
AL359762.1	-0.525656	0.020864	0.483282	Male-Female
CALHM2	0.426931	0.0208874	0.483282	Male-Female
PAH	0.669852	0.020897	0.483282	Male-Female
AC008708.1	0.565569	0.020907	0.483282	Male-Female
DDX25	0.268881	0.0209454	0.483481	Male-Female
FAM182B	0.406604	0.0209504	0.483481	Male-Female
AL591501.1	0.329494	0.0209805	0.483772	Male-Female
GNB1	-0.137662	0.0210323	0.484564	Male-Female
TMEM39B	-0.148246	0.0210668	0.484957	Male-Female
AC097532.2	0.458469	0.0211165	0.485696	Male-Female
GAS1RR	0.786057	0.0211496	0.486055	Male-Female
LIPF	-0.164253	0.021197	0.48674	Male-Female
KLF10	-0.409874	0.0212356	0.487223	Male-Female
KRT19	-0.543053	0.0212616	0.487418	Male-Female
AMT	0.316864	0.0212901	0.487667	Male-Female
CCSAP	0.232374	0.0213497	0.487949	Male-Female
GAREM2	0.375873	0.0213572	0.487949	Male-Female
NFATC1	-1.148	0.0213661	0.487949	Male-Female
YJU2	-0.18937	0.0213727	0.487949	Male-Female
AC024614.4	1.14883	0.0214094	0.488154	Male-Female
AP000432.1	-0.946025	0.0214214	0.488154	Male-Female
BAZ1B	0.151558	0.0214348	0.488154	Male-Female
YWHAG	-0.169012	0.0214643	0.488154	Male-Female
LMNB1	0.348886	0.0214697	0.488154	Male-Female
ZNF28	-0.22004	0.0215038	0.488529	Male-Female
C12orf76	0.190938	0.0215452	0.489069	Male-Female
KCNH8	-0.764702	0.0215866	0.489607	Male-Female
ADAM15	0.371017	0.0216265	0.489911	Male-Female
CCDC33	1.00973	0.0216484	0.489911	Male-Female
SLC16A5	0.505444	0.0216596	0.489911	Male-Female
PRPSAP1	0.162164	0.0217029	0.489911	Male-Female
MEPCE	-0.181943	0.0217497	0.489911	Male-Female
AC133540.1	-1.16092	0.021792	0.489911	Male-Female
TRIM69	-0.291334	0.0218034	0.489911	Male-Female
CRTAC1	0.534596	0.0218131	0.489911	Male-Female
TEKT2	0.327446	0.0218282	0.489911	Male-Female
SLC2A1-AS1	-0.380872	0.0218294	0.489911	Male-Female
KIF4B	0.982535	0.0218578	0.489911	Male-Female
GPR19	0.411903	0.0218638	0.489911	Male-Female
AC005083.1	0.306961	0.0218649	0.489911	Male-Female
LINC00460	-1.62814	0.0218672	0.489911	Male-Female
DHX29	0.156633	0.0218793	0.489911	Male-Female
MMAA	-0.257283	0.0218917	0.489911	Male-Female
CMTM3	-0.78076	0.0219002	0.489911	Male-Female
AL078622.1	-0.908129	0.0219243	0.490056	Male-Female
RAX2	0.550846	0.021945	0.490123	Male-Female
MYH9	-0.373951	0.0220141	0.49097	Male-Female
PTPN23	-0.161091	0.0220183	0.49097	Male-Female
RTCA-AS1	0.244836	0.0220678	0.491677	Male-Female
CCDC32	-0.181896	0.0221032	0.492004	Male-Female
ARL4D	-0.494688	0.0221179	0.492004	Male-Female
USHBP1	0.926594	0.0221838	0.493074	Male-Female
USP47	0.11572	0.0222332	0.493775	Male-Female
COL11A2	1.15376	0.0222682	0.494038	Male-Female
ATXN1L	-0.198239	0.0222806	0.494038	Male-Female
MGAT4C	-0.526424	0.022372	0.495669	Male-Female
TMEM61	0.223422	0.0224377	0.49626	Male-Female
LINC00261	-0.226248	0.0224478	0.49626	Male-Female
SULT2B1	-1.14911	0.0224524	0.49626	Male-Female
AL357054.2	1.17662	0.0224711	0.496279	Male-Female
TMEM108	-0.671769	0.0225136	0.496325	Male-Female
AL022322.2	0.358672	0.0225288	0.496325	Male-Female
WDR60	0.247012	0.0225355	0.496325	Male-Female
TCIRG1	-0.367684	0.0225448	0.496325	Male-Female
LINC02054	0.970748	0.0225635	0.496344	Male-Female
SMCHD1	0.158929	0.0225959	0.496496	Male-Female
AC079781.5	-0.417021	0.0226489	0.496496	Male-Female
AC016745.2	0.466844	0.022653	0.496496	Male-Female
LINC02817	-0.462591	0.0226563	0.496496	Male-Female
APOH	-0.465391	0.0226599	0.496496	Male-Female
PAX2	0.489161	0.0227051	0.496604	Male-Female
PCLAF	0.330977	0.0227256	0.496604	Male-Female
FAM163A	0.56977	0.0227316	0.496604	Male-Female
GRM1	-0.562862	0.0227365	0.496604	Male-Female
AC069277.1	-1.07223	0.0227732	0.496677	Male-Female
AC005884.1	1.86507	0.0228003	0.496677	Male-Female
DUSP6	-0.592562	0.0228116	0.496677	Male-Female
AC027698.1	-1.02033	0.0228374	0.496677	Male-Female
AL391056.2	-0.834376	0.0228632	0.496677	Male-Female
TCTEX1D2	0.204132	0.0228741	0.496677	Male-Female
PPP1R15B	-0.175432	0.0228853	0.496677	Male-Female
AC087752.4	0.644509	0.0229075	0.496677	Male-Female
JSRP1	-0.490091	0.0229253	0.496677	Male-Female
AGTR1	-1.02603	0.0229289	0.496677	Male-Female
CXorf21	1.01842	0.0229368	0.496677	Male-Female
ADPRH	-0.363878	0.0229674	0.496952	Male-Female
TIMM8B	-0.177788	0.022993	0.497085	Male-Female
TTC28	-0.272604	0.0230094	0.497085	Male-Female
EID2B	0.160816	0.0230621	0.497836	Male-Female
LANCL2	-0.233729	0.0231159	0.497958	Male-Female
AL121895.2	1.15587	0.0231213	0.497958	Male-Female
TEAD4	-0.792668	0.0231216	0.497958	Male-Female
GNG5	-0.315288	0.0231603	0.498405	Male-Female
SORBS2	-0.176483	0.0232283	0.498847	Male-Female
SLC8A3	0.32638	0.0232558	0.498847	Male-Female
EXTL3-AS1	0.4192	0.0232582	0.498847	Male-Female
AP003396.1	-0.287672	0.0232893	0.498847	Male-Female
AC026100.1	1.09101	0.0233069	0.498847	Male-Female
SERF1A	-0.373423	0.0233086	0.498847	Male-Female
FOS	-0.601583	0.0233341	0.498847	Male-Female
DNAJB5	-0.338067	0.023356	0.498847	Male-Female
FBXO9	0.156481	0.0233713	0.498847	Male-Female
HLA-DMB	1.61062	0.0233789	0.498847	Male-Female
AEBP2	-0.155559	0.0234066	0.498847	Male-Female
SHC4	-1.29852	0.0234123	0.498847	Male-Female
NDUFB1	-0.291177	0.023423	0.498847	Male-Female
ACTN1-AS1	-0.81219	0.0234326	0.498847	Male-Female
ANO9	-0.303094	0.0234909	0.499704	Male-Female
RABAC1	0.223568	0.0235401	0.500118	Male-Female
CCL15	0.789136	0.0235604	0.500118	Male-Female
AC011450.1	1.0977	0.0235992	0.500118	Male-Female
AC091488.1	-0.48762	0.0236001	0.500118	Male-Female
MKRN2OS	-0.591023	0.0236005	0.500118	Male-Female
DUSP22	-0.252574	0.023667	0.501144	Male-Female
FOXD4L5	1.06289	0.0236964	0.501368	Male-Female
ANKRD44-IT1	-0.442658	0.0237137	0.501368	Male-Female
PITPNC1	-0.218924	0.0237767	0.502316	Male-Female
AC123595.2	-0.78723	0.0238174	0.502595	Male-Female
MED11	-0.203695	0.0238261	0.502595	Male-Female
CRP	1.19398	0.0238538	0.502798	Male-Female
NYAP2	0.32774	0.0239013	0.503179	Male-Female
MPZL3	-0.258979	0.0239256	0.503179	Male-Female
AL356056.1	0.479834	0.0239264	0.503179	Male-Female
GLB1L	0.330143	0.0239627	0.503562	Male-Female
AC120114.1	0.49862	0.0240054	0.503791	Male-Female
SLC35A4	-0.181602	0.0240107	0.503791	Male-Female
TTC27	-0.214408	0.0240281	0.503791	Male-Female
RUNX1T1	0.479469	0.0241439	0.505836	Male-Female
ONECUT2	-0.236799	0.0241795	0.5062	Male-Female
GUCA2B	-1.01703	0.0242432	0.507152	Male-Female
PARD3B	0.291398	0.0243008	0.507892	Male-Female
CTR9	-0.117839	0.0243152	0.507892	Male-Female
TCEAL6	0.475321	0.0243433	0.507971	Male-Female
ZNF785	0.176047	0.0243556	0.507971	Male-Female
LINC00565	-0.886348	0.0243925	0.508054	Male-Female
VASP	-0.286413	0.0244118	0.508054	Male-Female
VNN3	-1.28785	0.0244244	0.508054	Male-Female
DTNA	-0.325819	0.0244329	0.508054	Male-Female
DSCR9	-0.650172	0.0244829	0.508661	Male-Female
AC012603.1	-0.556191	0.0244995	0.508661	Male-Female
NVL	0.178788	0.0245282	0.508661	Male-Female
TEX12	0.814984	0.0245537	0.508661	Male-Female
CCDC144A	0.686594	0.0245538	0.508661	Male-Female
TIGD4	0.320673	0.0245763	0.508747	Male-Female
AL049869.3	0.155577	0.0246245	0.508989	Male-Female
ENSA	-0.137387	0.0246557	0.508989	Male-Female
MAFF	-0.572507	0.0246717	0.508989	Male-Female
AC116312.1	1.43251	0.0246737	0.508989	Male-Female
TRPA1	-1.40539	0.0246813	0.508989	Male-Female
RPL22L1	-0.22158	0.024698	0.508989	Male-Female
MPV17L	0.270538	0.0247213	0.509089	Male-Female
AL136317.2	0.481161	0.024833	0.510165	Male-Female
AC087498.1	-0.73065	0.0248436	0.510165	Male-Female
DSTN	-0.194315	0.0248534	0.510165	Male-Female
F10	-0.243408	0.0248792	0.510165	Male-Female
USP9X	-0.126419	0.0248891	0.510165	Male-Female
FRMD8	-0.249347	0.0249116	0.510165	Male-Female
ZC3H12B	0.32512	0.0249211	0.510165	Male-Female
KCNK3	-0.170808	0.0249532	0.510165	Male-Female
NEIL2	-0.201806	0.024963	0.510165	Male-Female
SGO1	0.792444	0.024965	0.510165	Male-Female
AC010904.2	-0.862262	0.0249758	0.510165	Male-Female
AC131934.1	-0.852872	0.0250382	0.510502	Male-Female
NDN	0.181075	0.0250429	0.510502	Male-Female
CTNNA1	-0.181582	0.0251007	0.510502	Male-Female
ERMARD	0.168935	0.025106	0.510502	Male-Female
CBFB	-0.197062	0.0251132	0.510502	Male-Female
IL15RA	-0.609063	0.0251351	0.510502	Male-Female
LINC00863	0.2935	0.0251456	0.510502	Male-Female
AL139288.1	1.04606	0.025166	0.510502	Male-Female
AP001885.2	0.609177	0.0251684	0.510502	Male-Female
DAPL1	-0.426425	0.0251764	0.510502	Male-Female
CHCHD7	-0.201653	0.0251999	0.510606	Male-Female
ASCC2	-0.19469	0.0252472	0.510676	Male-Female
TRIM22	1.18987	0.0252816	0.510676	Male-Female
CALML6	0.677218	0.0252902	0.510676	Male-Female
ADRB1	-0.296554	0.0253056	0.510676	Male-Female
IL24	-1.30032	0.0253178	0.510676	Male-Female
LINC00517	-1.19893	0.0253299	0.510676	Male-Female
BFAR	-0.121044	0.0253322	0.510676	Male-Female
PHLDA1	-0.582063	0.0253779	0.511226	Male-Female
AC006042.2	-1.47918	0.0254802	0.512914	Male-Female
AC090970.2	0.73287	0.0255326	0.513209	Male-Female
CAPN7	0.15391	0.0255332	0.513209	Male-Female
AF274853.1	0.498234	0.0255663	0.513209	Male-Female
SYCP2L	0.57729	0.0255689	0.513209	Male-Female
ACTG1	-0.505766	0.0256053	0.51337	Male-Female
AC026347.1	1.00029	0.0256221	0.51337	Male-Female
AL117335.1	0.818577	0.0256324	0.51337	Male-Female
RPS4Y2	1.73075	0.0256819	0.51399	Male-Female
AC245060.6	0.422276	0.0257263	0.514244	Male-Female
AC010207.1	1.19312	0.0257405	0.514244	Male-Female
GTDC1	-0.367584	0.0257502	0.514244	Male-Female
AC104463.2	0.884654	0.0258077	0.514313	Male-Female
RPS28	-0.256863	0.0258503	0.514313	Male-Female
HLA-E	-0.337247	0.0258541	0.514313	Male-Female
SPATA13	-0.223822	0.0258609	0.514313	Male-Female
SHISAL1	0.894807	0.0258648	0.514313	Male-Female
LINC02392	1.31051	0.0258649	0.514313	Male-Female
MTRNR2L8	-0.886737	0.0259153	0.514946	Male-Female
SCGB2A2	1.32948	0.0259612	0.515489	Male-Female
AP001059.1	1.08399	0.026084	0.516698	Male-Female
EVC2	1.40918	0.0261157	0.516698	Male-Female
SYTL2	-0.685627	0.0261302	0.516698	Male-Female
SGK2	-0.245234	0.026132	0.516698	Male-Female
CLK4	0.177247	0.0261365	0.516698	Male-Female
AC008124.1	-0.141246	0.026179	0.516698	Male-Female
ARL4A	-0.239548	0.0261836	0.516698	Male-Female
CCDC85A	-0.561377	0.0261981	0.516698	Male-Female
MEGF8	0.219471	0.0262045	0.516698	Male-Female
AC126773.6	0.438594	0.0262084	0.516698	Male-Female
MAMSTR	-0.31847	0.0262908	0.517956	Male-Female
PSME3	-0.13	0.0263394	0.518544	Male-Female
ZNF468	-0.238668	0.026386	0.519093	Male-Female
CAP2	0.533644	0.0264468	0.519921	Male-Female
AC078795.1	0.560438	0.0265094	0.520779	Male-Female
DPY19L2	0.436081	0.026528	0.520779	Male-Female
LRRC7	0.512687	0.0266287	0.521785	Male-Female
BCL2A1	-2.01421	0.0266477	0.521785	Male-Female
CCDC183	0.311132	0.0266645	0.521785	Male-Female
PRKG1-AS1	0.733774	0.0266717	0.521785	Male-Female
MCRIP1	-0.214843	0.0266778	0.521785	Male-Female
ZNF724	0.36859	0.0267063	0.521785	Male-Female
AC034139.1	-0.315172	0.0267109	0.521785	Male-Female
WWP1	-0.17707	0.0267614	0.5222	Male-Female
AC092902.4	-0.531647	0.0267698	0.5222	Male-Female
ARF4-AS1	-0.282681	0.0268544	0.522721	Male-Female
ZNF582	0.280579	0.026882	0.522721	Male-Female
GALNT5	1.32682	0.0269337	0.522721	Male-Female
DOCK8-AS1	-0.773551	0.0269573	0.522721	Male-Female
ORAI1	-0.264994	0.0269609	0.522721	Male-Female
AC105345.1	0.594467	0.0269789	0.522721	Male-Female
HDX	-0.210208	0.0269829	0.522721	Male-Female
TAPT1	0.142841	0.0269981	0.522721	Male-Female
CNTN5	0.755574	0.0270111	0.522721	Male-Female
CSMD1	-1.03551	0.0270136	0.522721	Male-Female
ZBTB42	-0.341412	0.0270222	0.522721	Male-Female
THRB	-0.270813	0.0270227	0.522721	Male-Female
KIF5A	0.237397	0.0270483	0.522804	Male-Female
CALY	0.437607	0.0270646	0.522804	Male-Female
CRIP1	-0.456836	0.0271246	0.52315	Male-Female
AC020907.4	0.853049	0.0271812	0.52315	Male-Female
CHADL	0.399724	0.02719	0.52315	Male-Female
ZNF711	-0.24256	0.0271958	0.52315	Male-Female
TFCP2	-0.157146	0.0272124	0.52315	Male-Female
FXYD5	-0.248723	0.027229	0.52315	Male-Female
LNP1	0.289976	0.0272304	0.52315	Male-Female
PPP2CB	-0.136742	0.0272335	0.52315	Male-Female
PDLIM1	-0.239265	0.0272684	0.523459	Male-Female
MCF2L2	0.283193	0.0273271	0.524222	Male-Female
ERLEC1	0.22485	0.0273566	0.524427	Male-Female
AL050338.2	1.40253	0.0274795	0.526272	Male-Female
AL662884.3	0.322174	0.0274957	0.526272	Male-Female
KMT2E-AS1	-0.243347	0.0275098	0.526272	Male-Female
AC091180.2	1.74192	0.0275487	0.526653	Male-Female
NUDT16	-0.165715	0.027587	0.526805	Male-Female
TUFT1	-0.243359	0.0276464	0.526805	Male-Female
AL590560.3	0.484645	0.027674	0.526805	Male-Female
PSD2	1.01029	0.0276766	0.526805	Male-Female
PLAAT1	-0.352312	0.0276942	0.526805	Male-Female
AL391262.1	0.586549	0.0277005	0.526805	Male-Female
MAMLD1	-0.230147	0.0277013	0.526805	Male-Female
AC079411.1	0.609713	0.0277086	0.526805	Male-Female
CYB5B	-0.142726	0.027771	0.52763	Male-Female
CCL18	1.32254	0.027834	0.527959	Male-Female
AC134682.1	1.08652	0.0278384	0.527959	Male-Female
AC093274.1	0.572668	0.0278454	0.527959	Male-Female
PRIM2	-0.217948	0.0279066	0.52872	Male-Female
TRMT12	-0.184708	0.0279265	0.52872	Male-Female
KARS	-0.149036	0.0279427	0.52872	Male-Female
GINS1	0.528541	0.0279997	0.529436	Male-Female
METRNL	-0.796339	0.0280738	0.530236	Male-Female
AC124947.1	0.677631	0.0280986	0.530236	Male-Female
AC244517.1	-0.505466	0.0280993	0.530236	Male-Female
TWF1	-0.128984	0.0281699	0.53097	Male-Female
AC061992.2	-0.836604	0.028252	0.53097	Male-Female
EHMT2-AS1	-0.733448	0.0282541	0.53097	Male-Female
TTK	0.695838	0.028263	0.53097	Male-Female
AL022238.3	1.45384	0.0282638	0.53097	Male-Female
ZBTB20-AS4	0.565762	0.0282845	0.53097	Male-Female
CRYM	0.563083	0.0282881	0.53097	Male-Female
AC022613.1	-0.423212	0.0283026	0.53097	Male-Female
AC117500.1	1.60372	0.0283223	0.53097	Male-Female
RFX4	0.858461	0.0283301	0.53097	Male-Female
ATP6V1E2	-0.311637	0.0283488	0.53097	Male-Female
HIST1H3D	0.810099	0.0283855	0.531299	Male-Female
STK39	-0.291798	0.0284569	0.532245	Male-Female
INPP5J	-0.278016	0.0284851	0.532245	Male-Female
FRY	-0.197857	0.0284936	0.532245	Male-Female
UBE3C	-0.123979	0.0285541	0.532667	Male-Female
AC004217.1	0.818216	0.0285546	0.532667	Male-Female
LINC01722	0.644198	0.0286086	0.533109	Male-Female
LINC00598	0.416058	0.0286167	0.533109	Male-Female
CR381670.2	-0.874565	0.0286584	0.533519	Male-Female
AC132825.3	1.05065	0.0286772	0.533519	Male-Female
TRIB3	-0.287809	0.0287142	0.533807	Male-Female
AC244090.3	-1.2233	0.0287312	0.533807	Male-Female
TBC1D10A	-0.203323	0.0288477	0.535614	Male-Female
MAN2A1	-0.192359	0.0289183	0.536103	Male-Female
RTCA	-0.17031	0.0289288	0.536103	Male-Female
PLEKHO2	-0.461829	0.028932	0.536103	Male-Female
COG8	-0.13678	0.0290006	0.536283	Male-Female
SLC6A12	-0.992482	0.0290106	0.536283	Male-Female
AC010624.5	-0.689642	0.0290251	0.536283	Male-Female
DOCK6	-0.237537	0.0290279	0.536283	Male-Female
VIM	-0.669473	0.0290573	0.536283	Male-Female
CLDN22	1.65195	0.0290578	0.536283	Male-Female
AL050341.2	-0.166865	0.0290788	0.536315	Male-Female
AC016885.2	1.72936	0.0291046	0.536433	Male-Female
PKMYT1	0.81917	0.0291309	0.536485	Male-Female
C2CD4B	-0.471659	0.0291461	0.536485	Male-Female
ERLIN1	-0.217661	0.0292327	0.537475	Male-Female
SBNO1-AS1	0.315465	0.0292386	0.537475	Male-Female
AC108690.1	-1.25161	0.0293403	0.538355	Male-Female
HEXIM2	0.315373	0.029347	0.538355	Male-Female
COL22A1	-1.21803	0.0293633	0.538355	Male-Female
TMEM65	-0.200463	0.0293641	0.538355	Male-Female
GPR153	0.607634	0.0295055	0.539353	Male-Female
MIR22HG	-0.36689	0.0295213	0.539353	Male-Female
OGN	-1.58818	0.0295368	0.539353	Male-Female
SH3TC2-DT	-0.437923	0.0295613	0.539353	Male-Female
C17orf49	-0.155967	0.0295649	0.539353	Male-Female
JUND	-0.228931	0.0295932	0.539353	Male-Female
MOB3A	-0.186205	0.0296014	0.539353	Male-Female
RGS20	-1.06131	0.0296472	0.539353	Male-Female
PLEK	1.52476	0.0296488	0.539353	Male-Female
RAPH1	-0.199769	0.0296601	0.539353	Male-Female
PDIA3	0.259745	0.0296681	0.539353	Male-Female
TMEM156	0.843079	0.0296685	0.539353	Male-Female
WDR1	-0.306108	0.0296713	0.539353	Male-Female
FZD6	0.205028	0.0297262	0.53986	Male-Female
RASA3	1.00811	0.0297474	0.53986	Male-Female
IER3IP1	0.146403	0.0297576	0.53986	Male-Female
TMEM179	0.181357	0.0297829	0.539965	Male-Female
SEC61G	-0.202618	0.0298196	0.540151	Male-Female
ZNF438	-0.253927	0.0298714	0.540151	Male-Female
2024-03-01	0.371082	0.0298936	0.540151	Male-Female
SLC30A10	0.841397	0.0299207	0.540151	Male-Female
DUSP23	-0.167546	0.0299844	0.540151	Male-Female
AL031985.3	-0.405576	0.0300083	0.540151	Male-Female
TMEM40	1.50474	0.0300116	0.540151	Male-Female
EFS	0.668878	0.0300147	0.540151	Male-Female
H3F3B	-0.237038	0.0300382	0.540151	Male-Female
MIR3150BHG	1.52474	0.0300539	0.540151	Male-Female
PARP9	-0.186074	0.0300565	0.540151	Male-Female
AC246785.3	0.508723	0.0300572	0.540151	Male-Female
AL078604.2	-1.06698	0.0300644	0.540151	Male-Female
AL357054.3	0.804494	0.030066	0.540151	Male-Female
SPSB1	-0.555783	0.0300852	0.540151	Male-Female
CECR2	-0.699107	0.030124	0.540405	Male-Female
CYP2C9	1.49468	0.0301383	0.540405	Male-Female
CNFN	-0.436926	0.030169	0.540544	Male-Female
IQGAP2	-0.671002	0.0301851	0.540544	Male-Female
SIX5	0.511146	0.0302473	0.540855	Male-Female
TIMP3	-0.783916	0.0302492	0.540855	Male-Female
CTRC	-1.67044	0.0302609	0.540855	Male-Female
RSPH6A	-1.3922	0.0303142	0.541458	Male-Female
GABARAPL1	-0.226005	0.0303408	0.541585	Male-Female
GMDS-DT	-0.156848	0.0303941	0.541665	Male-Female
FRMPD4	-0.565925	0.0303969	0.541665	Male-Female
TRIOBP	-0.194382	0.0304038	0.541665	Male-Female
ZBTB7B	-0.20464	0.0304632	0.54218	Male-Female
IL13RA1	-0.243452	0.0304718	0.54218	Male-Female
SPINK1	-0.679516	0.0305097	0.542211	Male-Female
IGFBP2	0.405939	0.0305305	0.542211	Male-Female
PGAM4	1.51539	0.0305327	0.542211	Male-Female
CCSER1	0.268557	0.0305518	0.542211	Male-Female
AC055839.2	-0.552728	0.0305887	0.542519	Male-Female
AP001107.5	-1.00961	0.030628	0.542593	Male-Female
COX6B2	-0.648018	0.030632	0.542593	Male-Female
AL358216.1	-0.642223	0.0306906	0.543096	Male-Female
SCEL	1.02621	0.030714	0.543096	Male-Female
PCNT	0.172031	0.0307303	0.543096	Male-Female
AC091544.2	0.631665	0.0307387	0.543096	Male-Female
HDHD3	-0.172654	0.0309218	0.545482	Male-Female
SLC43A1	-0.410476	0.0309506	0.545482	Male-Female
AL355999.1	-0.351503	0.030962	0.545482	Male-Female
MDFI	-1.2735	0.0309631	0.545482	Male-Female
AC093249.6	0.291034	0.031039	0.545482	Male-Female
ACVR1B	-0.40799	0.0310427	0.545482	Male-Female
LINC00648	-1.38621	0.0310466	0.545482	Male-Female
AC093512.2	-0.822528	0.0310506	0.545482	Male-Female
CDC25A	0.731305	0.0310507	0.545482	Male-Female
KLRK1	1.82259	0.031111	0.546135	Male-Female
MLIP	0.414556	0.0311273	0.546135	Male-Female
MID1	-0.637139	0.031158	0.546328	Male-Female
SHISAL2A	0.767227	0.031217	0.546401	Male-Female
OCA2	0.963476	0.0312769	0.546401	Male-Female
NKX3-2	0.0482048	0.0312789	0.546401	Male-Female
CRYBB2	-1.10629	0.0312828	0.546401	Male-Female
AC005261.2	-0.5261	0.0312888	0.546401	Male-Female
OTOG	1.07032	0.0313266	0.546401	Male-Female
CCDC57	0.27915	0.0313313	0.546401	Male-Female
LINC02798	0.872703	0.0313315	0.546401	Male-Female
CFI	0.612154	0.0313394	0.546401	Male-Female
GALNT13	-0.226894	0.0314111	0.546788	Male-Female
LBX2	-1.00237	0.0314409	0.546788	Male-Female
ANAPC16	-0.124321	0.0314436	0.546788	Male-Female
LIX1L	-0.1473	0.0314611	0.546788	Male-Female
ZNF550	0.232253	0.0314745	0.546788	Male-Female
SPRY4-AS1	0.615658	0.0314876	0.546788	Male-Female
RASL10B	0.579155	0.031511	0.546788	Male-Female
SKIL	-0.237312	0.0315375	0.546788	Male-Female
OTUD6B-AS1	-0.144956	0.0315403	0.546788	Male-Female
PLSCR3	-0.173088	0.0315587	0.546788	Male-Female
MMP24OS	-0.171217	0.0315925	0.547031	Male-Female
AC116407.2	-0.27162	0.0316502	0.54724	Male-Female
SGPP2	0.21544	0.0316631	0.54724	Male-Female
ACTN1	-0.197493	0.0316637	0.54724	Male-Female
TUBB1	-0.492315	0.0316852	0.54727	Male-Female
LINC02832	1.68091	0.0317676	0.547983	Male-Female
BCL11B	0.627715	0.0317754	0.547983	Male-Female
CARMIL2	0.262847	0.0317977	0.547983	Male-Female
IL21R-AS1	1.12795	0.0318243	0.547983	Male-Female
AC092125.2	-1.71981	0.0318252	0.547983	Male-Female
SDCCAG8	0.160193	0.031866	0.548344	Male-Female
SMAP1	-0.181529	0.0319245	0.548829	Male-Female
AC016876.1	0.351993	0.0319513	0.548829	Male-Female
ADCYAP1	-0.679039	0.0319535	0.548829	Male-Female
SHANK3	0.427635	0.0320125	0.549183	Male-Female
IDS	-0.167906	0.0320241	0.549183	Male-Female
AL358790.1	-1.10755	0.0320578	0.549183	Male-Female
ELAVL3	0.603058	0.0320627	0.549183	Male-Female
BAG1	-0.141833	0.0320731	0.549183	Male-Female
RDH10	-0.367858	0.0320947	0.549214	Male-Female
AC009118.3	0.335108	0.0321149	0.549221	Male-Female
AC010401.1	0.918864	0.0321478	0.549445	Male-Female
SNCA	-0.245595	0.0321889	0.549565	Male-Female
SERPINB8	-0.646181	0.0321945	0.549565	Male-Female
C1orf189	0.889078	0.0322335	0.549893	Male-Female
AADAT	0.294204	0.032284	0.550416	Male-Female
ZEB2-AS1	0.260771	0.0323662	0.550509	Male-Female
IL17D	0.535537	0.0323717	0.550509	Male-Female
DHX37	-0.214246	0.0323905	0.550509	Male-Female
SLC13A2	0.963522	0.0324096	0.550509	Male-Female
CYP4B1	0.963522	0.0324096	0.550509	Male-Female
ZFHX3	-0.172572	0.0324164	0.550509	Male-Female
UBE2K	-0.102421	0.0324284	0.550509	Male-Female
AC080005.1	-1.39655	0.0324578	0.550672	Male-Female
DCDC1	0.591683	0.0324798	0.550692	Male-Female
SDR42E1	-0.21188	0.0324988	0.550692	Male-Female
PI4KB	-0.15721	0.0325312	0.550742	Male-Female
RHOB	-0.362625	0.0325414	0.550742	Male-Female
LPP-AS2	-0.33697	0.0325692	0.550876	Male-Female
FCAR	-1.01111	0.0325911	0.55091	Male-Female
FBP1	0.522147	0.0326386	0.551007	Male-Female
ELL2	-0.235572	0.0326446	0.551007	Male-Female
EZR	-0.224024	0.0326833	0.551007	Male-Female
ILRUN	-0.144498	0.0326883	0.551007	Male-Female
AP000757.1	-0.511149	0.0326961	0.551007	Male-Female
NKX6-2	-1.38196	0.0327269	0.551036	Male-Female
AC079684.1	1.2952	0.0327518	0.551036	Male-Female
OGFRL1	0.313228	0.0327574	0.551036	Male-Female
AL592494.2	0.434094	0.0327816	0.551044	Male-Female
AL031595.3	0.269841	0.0327976	0.551044	Male-Female
SCT	0.584704	0.0328177	0.551047	Male-Female
TNFRSF10D	-0.666866	0.0328637	0.551198	Male-Female
AC132872.1	-0.30878	0.0328736	0.551198	Male-Female
ACOT12	1.69754	0.0329008	0.551198	Male-Female
CRY1	-0.308244	0.0329061	0.551198	Male-Female
LINC01574	0.580192	0.0329651	0.551852	Male-Female
KDM5C-IT1	-0.550838	0.0330067	0.552172	Male-Female
ZFP30	0.207505	0.0330263	0.552172	Male-Female
NELL1	-0.848205	0.0330665	0.552172	Male-Female
SMIM38	0.639001	0.0330831	0.552172	Male-Female
AC097358.2	-0.97736	0.0331016	0.552172	Male-Female
NUP210	0.157133	0.0331183	0.552172	Male-Female
ZNF571-AS1	-0.382318	0.0331236	0.552172	Male-Female
LINC01460	-1.44109	0.0331556	0.552374	Male-Female
AL008582.1	0.578225	0.0331804	0.552456	Male-Female
UBAC2-AS1	-0.334173	0.0332068	0.552564	Male-Female
AMN	-0.837625	0.0332431	0.55264	Male-Female
GYS1	-0.247764	0.0332668	0.55264	Male-Female
HDGFL2	0.129545	0.0333065	0.55264	Male-Female
GOLPH3	-0.123993	0.0333065	0.55264	Male-Female
LINC02382	1.61807	0.033311	0.55264	Male-Female
MBNL2	-0.296076	0.0333734	0.552696	Male-Female
AC006270.1	0.519585	0.0333831	0.552696	Male-Female
AL109837.3	0.519585	0.0333831	0.552696	Male-Female
NTPCR	-0.189282	0.0333941	0.552696	Male-Female
AL023806.4	1.64955	0.0334514	0.553314	Male-Female
BCL3	-0.28739	0.0334781	0.553426	Male-Female
PXMP2	0.266914	0.0335733	0.554566	Male-Female
CIDEB	-0.405449	0.0336182	0.554566	Male-Female
TNC	-1.44031	0.0336215	0.554566	Male-Female
DMAC2L	-0.157825	0.0336283	0.554566	Male-Female
CREG2	-0.567847	0.033647	0.554566	Male-Female
CDK2	-0.299778	0.03369	0.554758	Male-Female
WIPF1	-0.274331	0.0336987	0.554758	Male-Female
PKP2	-0.221742	0.033769	0.55491	Male-Female
MPZ	0.322479	0.0337843	0.55491	Male-Female
PIAS4	-0.131925	0.0337877	0.55491	Male-Female
LINC00642	-1.28167	0.0337879	0.55491	Male-Female
AC005391.1	-1.48634	0.0338118	0.554973	Male-Female
AC010503.4	-0.195023	0.0338898	0.555154	Male-Female
DIRAS1	-0.216393	0.033898	0.555154	Male-Female
ZNF577	0.250466	0.0339225	0.555154	Male-Female
AL021807.1	-1.31515	0.0339283	0.555154	Male-Female
DIRAS3	-0.484078	0.0339355	0.555154	Male-Female
DUSP15	0.243422	0.0339496	0.555154	Male-Female
RND1	-0.659623	0.0340066	0.555154	Male-Female
CHM	-0.186533	0.0340295	0.555154	Male-Female
AC005740.5	0.44415	0.0340493	0.555154	Male-Female
AC079804.3	-1.07081	0.0340758	0.555154	Male-Female
AC092343.1	-1.36216	0.034082	0.555154	Male-Female
CPE	0.243341	0.0340883	0.555154	Male-Female
AP001992.2	0.779864	0.0341057	0.555154	Male-Female
ATRAID	0.191239	0.034107	0.555154	Male-Female
MPDZ	0.186903	0.034123	0.555154	Male-Female
CSDE1	-0.110969	0.0341651	0.555227	Male-Female
RALY-AS1	-0.234599	0.0342073	0.555227	Male-Female
SNTN	0.7609	0.0342113	0.555227	Male-Female
AC131568.1	1.38146	0.0342231	0.555227	Male-Female
SPAG1	0.272341	0.0342404	0.555227	Male-Female
LINC01340	-0.755414	0.0342476	0.555227	Male-Female
AL158152.1	-0.163538	0.0342744	0.555338	Male-Female
BMERB1	-0.323938	0.0343676	0.55606	Male-Female
MTMR3	-0.192782	0.0343689	0.55606	Male-Female
PCDHB16	-0.260126	0.0343791	0.55606	Male-Female
SYCN	-1.58734	0.0344312	0.556577	Male-Female
AC051619.8	-0.872608	0.0344843	0.556861	Male-Female
TSACC	-0.385625	0.0345052	0.556861	Male-Female
AC132153.1	0.488767	0.034509	0.556861	Male-Female
TRIM68	-0.213326	0.0345642	0.556967	Male-Female
TNFRSF25	0.503464	0.0345926	0.556967	Male-Female
SEPTIN1	0.353551	0.0346	0.556967	Male-Female
SNHG31	0.770368	0.0346048	0.556967	Male-Female
TOP2A	0.950815	0.0346159	0.556967	Male-Female
SLC7A2	-0.165832	0.0346545	0.557265	Male-Female
CYTH4	0.92435	0.0347605	0.557678	Male-Female
FLNA	-0.838751	0.0347898	0.557678	Male-Female
CISH	-0.33364	0.0347929	0.557678	Male-Female
BICC1	0.678311	0.034814	0.557678	Male-Female
ZNF436-AS1	0.415269	0.034828	0.557678	Male-Female
NCOR2	-0.165174	0.034838	0.557678	Male-Female
EGR4	-0.696206	0.0348403	0.557678	Male-Female
SBK1	0.556314	0.0348411	0.557678	Male-Female
AC025165.4	1.01468	0.0348706	0.557829	Male-Female
USP33	0.131841	0.0349333	0.55783	Male-Female
AKR1C4	-1.2939	0.0349377	0.55783	Male-Female
CATSPERG	-0.308342	0.0349976	0.55783	Male-Female
DLGAP1	-1.57487	0.0350157	0.55783	Male-Female
AL008723.2	-0.904593	0.0350366	0.55783	Male-Female
DNASE1	0.223445	0.0351145	0.55783	Male-Female
AC008556.1	0.877629	0.0351147	0.55783	Male-Female
CHST9	0.318575	0.0351507	0.55783	Male-Female
ATP6V0B	0.1964	0.0351915	0.55783	Male-Female
AC123912.4	0.623233	0.0352128	0.55783	Male-Female
SMOX	-0.877827	0.0352372	0.55783	Male-Female
GZMH	0.875742	0.0352588	0.55783	Male-Female
FMNL3	-0.627961	0.0352597	0.55783	Male-Female
TRAF3IP1	0.179129	0.0352615	0.55783	Male-Female
TMEM254-AS1	0.356437	0.0352667	0.55783	Male-Female
APP	0.163564	0.0353236	0.55783	Male-Female
MMP3	-2.15472	0.0353271	0.55783	Male-Female
RBM24	1.01009	0.0353281	0.55783	Male-Female
RAB30	-0.243756	0.0353339	0.55783	Male-Female
SERPINB3	-0.963344	0.0353811	0.55783	Male-Female
SERINC2	-0.489282	0.0354522	0.55783	Male-Female
SLC12A9-AS1	-0.495608	0.035467	0.55783	Male-Female
SLC25A12	-0.177133	0.0354813	0.55783	Male-Female
MCUB	-0.27107	0.0355139	0.55783	Male-Female
AZIN2	0.290823	0.0355968	0.55783	Male-Female
LRRC8C	-0.56076	0.035603	0.55783	Male-Female
NFKBIZ	-0.444208	0.0356512	0.55783	Male-Female
NOXRED1	-0.550465	0.0356664	0.55783	Male-Female
AC023509.2	0.744309	0.0356754	0.55783	Male-Female
VTI1A	-0.170126	0.0356974	0.55783	Male-Female
KDM4A	0.196028	0.0356999	0.55783	Male-Female
RAP1B	-0.19282	0.0357217	0.55783	Male-Female
CARD10	-0.219039	0.0357231	0.55783	Male-Female
GUCD1	-0.161147	0.0357835	0.55783	Male-Female
AC084757.3	2.07813	0.0357935	0.55783	Male-Female
AMBN	1.99242	0.0358054	0.55783	Male-Female
FAM104A	-0.125748	0.0358208	0.55783	Male-Female
ZNF491	0.34087	0.0358816	0.55783	Male-Female
TMEM87B	-0.140918	0.0359713	0.55783	Male-Female
LINC00871	0.909554	0.0359762	0.55783	Male-Female
ANK1	0.573696	0.0360556	0.55783	Male-Female
TIFA	-0.192067	0.036056	0.55783	Male-Female
CENPF	0.647751	0.0360563	0.55783	Male-Female
AC003101.2	-0.671334	0.0360621	0.55783	Male-Female
ZMYM5	0.129494	0.0360841	0.55783	Male-Female
MBNL1	-0.155665	0.0361471	0.55783	Male-Female
ADCK2	0.140983	0.036182	0.55783	Male-Female
FOSL2	-0.487332	0.0362013	0.55783	Male-Female
AC069368.2	0.374591	0.0362124	0.55783	Male-Female
HOXA-AS3	0.374591	0.0362124	0.55783	Male-Female
AC022035.1	0.374591	0.0362124	0.55783	Male-Female
LINC01142	0.374591	0.0362124	0.55783	Male-Female
CAPN11	0.374591	0.0362124	0.55783	Male-Female
BLID	0.374591	0.0362124	0.55783	Male-Female
LINC01842	0.374591	0.0362124	0.55783	Male-Female
RD3	0.374591	0.0362124	0.55783	Male-Female
HIST1H2AL	0.374591	0.0362124	0.55783	Male-Female
AC093821.1	0.374591	0.0362124	0.55783	Male-Female
AL163534.1	0.374591	0.0362124	0.55783	Male-Female
AC016995.1	0.374591	0.0362124	0.55783	Male-Female
AC091059.1	0.374591	0.0362124	0.55783	Male-Female
AC034195.1	1.23679	0.0362491	0.55783	Male-Female
NEDD4L	-0.230787	0.0362552	0.55783	Male-Female
CACNA2D1	-0.238698	0.0362976	0.55783	Male-Female
AL583722.1	-1.20651	0.0363098	0.55783	Male-Female
AC005393.1	0.866504	0.0363119	0.55783	Male-Female
OXER1	0.527529	0.0363186	0.55783	Male-Female
ATP6AP2	0.228985	0.0363238	0.55783	Male-Female
AC005962.2	0.374345	0.0363441	0.55783	Male-Female
ZNF660	0.208036	0.036383	0.55783	Male-Female
WNT5A	-0.57658	0.036398	0.55783	Male-Female
ZNF467	-0.203413	0.0364254	0.55783	Male-Female
AP000866.2	-0.466242	0.0364316	0.55783	Male-Female
S1PR3	0.900877	0.0364469	0.55783	Male-Female
AC009554.1	-0.188008	0.0364509	0.55783	Male-Female
MAP7D3	-0.237146	0.0365007	0.55783	Male-Female
AMMECR1-IT1	-1.00128	0.0365215	0.55783	Male-Female
ZDHHC12	-0.161106	0.0365227	0.55783	Male-Female
IFI27L1	0.26666	0.0365327	0.55783	Male-Female
AC008780.1	-0.142848	0.0365536	0.55783	Male-Female
AL133370.1	-1.17926	0.0365784	0.55783	Male-Female
CEP126	0.273954	0.0365951	0.55783	Male-Female
AC011495.2	-1.23204	0.036618	0.55783	Male-Female
C6orf132	-0.836347	0.0366404	0.55783	Male-Female
LINC02538	0.687505	0.0366431	0.55783	Male-Female
LINC00939	0.686047	0.0366788	0.55783	Male-Female
CASC2	0.270014	0.0366837	0.55783	Male-Female
LINC00882	0.20969	0.0366894	0.55783	Male-Female
AL355353.1	-0.281453	0.0367009	0.55783	Male-Female
RNF11	-0.128445	0.0367235	0.55783	Male-Female
AC009962.1	0.557055	0.036724	0.55783	Male-Female
MTHFS	-0.159495	0.0367359	0.55783	Male-Female
PAM	0.215332	0.0367409	0.55783	Male-Female
TXK	0.831272	0.0368177	0.557833	Male-Female
AC073254.1	-1.85105	0.0368231	0.557833	Male-Female
TMEM47	-0.631775	0.0368377	0.557833	Male-Female
HMMR	0.445514	0.0368605	0.557833	Male-Female
CARF	0.209862	0.0368607	0.557833	Male-Female
GSPT2	0.178756	0.0368833	0.557833	Male-Female
RHCG	-1.76492	0.036921	0.557833	Male-Female
SLC2A1	-0.576615	0.0369474	0.557833	Male-Female
AC025244.2	-0.365586	0.0369617	0.557833	Male-Female
AP001037.1	-0.365586	0.0369617	0.557833	Male-Female
CASC4	0.150024	0.0369856	0.557833	Male-Female
TCP11	1.27002	0.0370089	0.557833	Male-Female
IGSF8	0.288222	0.0370112	0.557833	Male-Female
GRPEL2	-0.166205	0.0370375	0.557833	Male-Female
AC023282.1	1.13238	0.0370527	0.557833	Male-Female
DEFB4B	-2.07874	0.0370628	0.557833	Male-Female
RGS2	-0.524178	0.0371135	0.558027	Male-Female
OGDH	-0.186307	0.0371159	0.558027	Male-Female
MATN4	-0.886827	0.0371919	0.558866	Male-Female
KDM6B	-0.215205	0.0372284	0.55893	Male-Female
AL031666.2	-0.757929	0.0372365	0.55893	Male-Female
LINC02776	-1.21829	0.0372766	0.559041	Male-Female
LY6G6D	-0.794954	0.0373208	0.559041	Male-Female
ZBP1	-0.794954	0.0373208	0.559041	Male-Female
ARID5A	-0.397694	0.037337	0.559041	Male-Female
TUSC8	0.533308	0.0373446	0.559041	Male-Female
ACTB	-0.377583	0.0373713	0.559139	Male-Female
COA4	-0.170087	0.037426	0.559655	Male-Female
SLC7A5	-0.484702	0.037464	0.559922	Male-Female
DDX31	-0.155804	0.0374865	0.559956	Male-Female
N4BP3	0.450444	0.0375815	0.560793	Male-Female
PLSCR4	-0.201835	0.0375844	0.560793	Male-Female
AP003469.3	-0.811628	0.0376032	0.560793	Male-Female
AP003120.1	0.603534	0.0376316	0.560914	Male-Female
TLNRD1	-0.216825	0.0376767	0.561	Male-Female
GK5	0.168333	0.037684	0.561	Male-Female
SEMA4B	-0.365966	0.0377002	0.561	Male-Female
AL391095.1	0.818622	0.0377182	0.561	Male-Female
TMEM132C	-0.977702	0.0377694	0.561331	Male-Female
RGS9	0.226169	0.0377976	0.561331	Male-Female
AC012066.2	0.906418	0.0378011	0.561331	Male-Female
SULT1B1	-1.32524	0.0378726	0.561384	Male-Female
AC004148.1	0.402613	0.0378997	0.561384	Male-Female
RABL3	-0.148417	0.0379162	0.561384	Male-Female
LURAP1L-AS1	-0.564117	0.037931	0.561384	Male-Female
PSMB8	-0.292173	0.0379485	0.561384	Male-Female
P4HTM	0.248521	0.0379662	0.561384	Male-Female
LLPH	-0.199829	0.0379724	0.561384	Male-Female
AC140725.1	1.68101	0.0380036	0.561384	Male-Female
NAA20	0.206503	0.0380107	0.561384	Male-Female
ANKRD35	0.983171	0.038044	0.561384	Male-Female
DEDD	-0.156183	0.0380562	0.561384	Male-Female
GAB3	-0.895164	0.0380822	0.561384	Male-Female
AL139011.1	-0.381762	0.0380849	0.561384	Male-Female
ADCY7	0.338395	0.0381138	0.561384	Male-Female
AC009228.1	0.474716	0.0381158	0.561384	Male-Female
FCF1	-0.139304	0.0381776	0.561384	Male-Female
CASC1	0.406221	0.0381838	0.561384	Male-Female
NUP62	-0.122406	0.0381867	0.561384	Male-Female
TNIP2	-0.250897	0.0382162	0.561384	Male-Female
C14orf132	-0.203111	0.0382276	0.561384	Male-Female
PEX1	0.155835	0.0382474	0.561384	Male-Female
LINC00539	0.405399	0.03825	0.561384	Male-Female
FMNL1	0.246633	0.0382762	0.561471	Male-Female
AP000550.1	1.4396	0.0383214	0.561644	Male-Female
AC087457.1	0.370862	0.0383634	0.561644	Male-Female
SRF	-0.324193	0.0383686	0.561644	Male-Female
TMEM225B	0.294527	0.0383689	0.561644	Male-Female
PWRN4	0.600917	0.0384715	0.562696	Male-Female
SPAAR	1.38148	0.0385117	0.562696	Male-Female
DUT	0.19603	0.0385599	0.562696	Male-Female
TPX2	0.587777	0.0385729	0.562696	Male-Female
KLF3	-0.163937	0.038574	0.562696	Male-Female
AL365184.2	-0.740789	0.0385892	0.562696	Male-Female
CPEB2	-0.224935	0.0386091	0.562696	Male-Female
VAV2	-0.268743	0.0386472	0.562696	Male-Female
WFDC2	-0.545879	0.0386695	0.562696	Male-Female
SHISAL2B	0.698321	0.0386769	0.562696	Male-Female
RGS5	-0.399435	0.0386826	0.562696	Male-Female
TP53INP1	-0.301487	0.0386842	0.562696	Male-Female
WIPF2	-0.138825	0.0387261	0.56301	Male-Female
ZNF880	0.42703	0.0387514	0.563082	Male-Female
LRRC43	0.444876	0.0387766	0.563154	Male-Female
AC019080.6	-0.44706	0.0388219	0.563252	Male-Female
AC005076.1	0.246922	0.0388253	0.563252	Male-Female
AC005162.3	0.713468	0.0388443	0.563252	Male-Female
GPR12	-1.69845	0.0389201	0.563793	Male-Female
AL139339.1	1.35712	0.0389308	0.563793	Male-Female
EMD	-0.144197	0.0389608	0.563793	Male-Female
WNK2	0.4939	0.0389915	0.563793	Male-Female
ASIC2	1.27017	0.0389976	0.563793	Male-Female
LILRB4	1.76171	0.0390149	0.563793	Male-Female
AL031275.1	1.54051	0.0390281	0.563793	Male-Female
AC020741.1	0.465434	0.0390812	0.563793	Male-Female
MBOAT4	-0.408352	0.0390893	0.563793	Male-Female
AC017002.1	0.40408	0.0390915	0.563793	Male-Female
RBM46	1.03451	0.0391051	0.563793	Male-Female
RBFADN	0.432598	0.0391725	0.564192	Male-Female
AC022034.1	0.56524	0.0391735	0.564192	Male-Female
AURKC	0.485504	0.0392089	0.564239	Male-Female
VMO1	0.453447	0.0392302	0.564239	Male-Female
MRTFA	-0.185747	0.0392378	0.564239	Male-Female
C2orf27A	0.289238	0.0392855	0.564633	Male-Female
AOPEP	-0.33849	0.0393574	0.565373	Male-Female
WDFY3-AS2	0.162673	0.0393814	0.565424	Male-Female
TCTEX1D1	1.30729	0.0394277	0.565566	Male-Female
AL139300.2	-0.917973	0.039432	0.565566	Male-Female
LINC00276	0.6577	0.0394827	0.565909	Male-Female
TRPM4	-0.237379	0.0394967	0.565909	Male-Female
FBN2	-1.33905	0.0395562	0.566469	Male-Female
IL1R1	-0.436324	0.0395864	0.566609	Male-Female
AL591767.1	1.70674	0.0397084	0.567311	Male-Female
OGFR-AS1	0.70766	0.0397153	0.567311	Male-Female
LINC00240	0.263874	0.039732	0.567311	Male-Female
TTN-AS1	0.201108	0.0397408	0.567311	Male-Female
CSTF3-DT	0.539581	0.0397477	0.567311	Male-Female
AL133390.1	1.40575	0.0397766	0.567311	Male-Female
AL442003.1	0.776604	0.0397786	0.567311	Male-Female
ANKRD26	0.172892	0.0398631	0.568022	Male-Female
MYMK	-1.01424	0.0398694	0.568022	Male-Female
MIR4453HG	-0.164806	0.0399014	0.568033	Male-Female
ADGRF5	1.19124	0.0399112	0.568033	Male-Female
AC092757.3	1.17172	0.0399903	0.568733	Male-Female
KCNH3	0.993722	0.0400014	0.568733	Male-Female
TCL6	-1.03974	0.0400288	0.568831	Male-Female
AC025370.1	1.28925	0.040081	0.56922	Male-Female
OTUD6A	0.852162	0.0401112	0.56922	Male-Female
NCKAP5	-0.886769	0.0401177	0.56922	Male-Female
AL713998.1	-1.88621	0.0402201	0.570251	Male-Female
AC103706.1	0.393369	0.0402315	0.570251	Male-Female
CDC42EP2	-0.289045	0.0402639	0.57042	Male-Female
KLF11	-0.244389	0.0403165	0.570582	Male-Female
KRAS	-0.167598	0.0403203	0.570582	Male-Female
AL135787.1	-1.03879	0.040365	0.570582	Male-Female
COL2A1	2.13712	0.0403668	0.570582	Male-Female
AC011290.1	-1.45119	0.0403997	0.570582	Male-Female
ATP5MD	-0.201391	0.0404257	0.570582	Male-Female
SLCO2B1	1.01687	0.0404424	0.570582	Male-Female
TMEM182	-0.267667	0.0404592	0.570582	Male-Female
GCGR	-0.684889	0.0404839	0.570582	Male-Female
DACT3	0.463384	0.0404954	0.570582	Male-Female
FAM228A	0.586402	0.0405243	0.570582	Male-Female
AL445928.2	0.739573	0.0405262	0.570582	Male-Female
TOMM34	-0.193656	0.0405611	0.570582	Male-Female
WNT9B	0.91935	0.0405634	0.570582	Male-Female
ZNF808	0.195553	0.0406092	0.570648	Male-Female
FXYD1	-0.578757	0.0406092	0.570648	Male-Female
AC108451.2	-2.30763	0.04063	0.57065	Male-Female
MAGI2-AS3	0.145728	0.0406786	0.571044	Male-Female
CLPB	-0.157069	0.0407977	0.572289	Male-Female
MICA	-1.03943	0.0408285	0.572289	Male-Female
CEBPG	-0.339244	0.0408338	0.572289	Male-Female
AC064807.4	-0.357361	0.0408498	0.572289	Male-Female
AL139815.1	1.31639	0.0409519	0.57343	Male-Female
TSPEAR-AS2	1.24711	0.041018	0.574066	Male-Female
AL928654.1	0.266789	0.0410822	0.574675	Male-Female
SIPA1	-0.402984	0.0411288	0.574789	Male-Female
NUTM2A	0.89047	0.0411318	0.574789	Male-Female
ANKRD20A3	0.481868	0.0411592	0.574882	Male-Female
FBXO17	-0.249324	0.0412485	0.575839	Male-Female
INO80C	-0.190874	0.0412942	0.575975	Male-Female
AC008691.1	0.623116	0.0413056	0.575975	Male-Female
TRNP1	-0.243618	0.041326	0.575975	Male-Female
MTHFD2	-0.454962	0.0413413	0.575975	Male-Female
AC087500.1	0.277361	0.0414992	0.577516	Male-Female
JUN	-0.304608	0.0415176	0.577516	Male-Female
AC093726.2	-0.576265	0.0415447	0.577516	Male-Female
LINC01510	-1.1722	0.0415449	0.577516	Male-Female
AL162231.1	-0.213386	0.041556	0.577516	Male-Female
AC092296.2	0.28618	0.0416298	0.578067	Male-Female
AC011676.1	-0.28169	0.0416373	0.578067	Male-Female
[truncated: 25,741 more rows]

## Sheet: Beta_glycemic states_combined
Sex-based analyses of Beta cell gene expression in the combined cohort of 48 donors adjusted for glycemic status, sequencing chemistry, ancestry, age, and BMI.
Gene	logFC	pval	FDR	Comparison
KDM5D	8.72466	0	0	Male-Female
DDX3Y	8.69905	0	0	Male-Female
UTY	8.57039	0	0	Male-Female
USP9Y	8.42054	0	0	Male-Female
TTTY14	8.29189	0	0	Male-Female
ZFY	8.2778	0	0	Male-Female
AC244213.1	9.65024	0	4.50001e-305	Male-Female
NLGN4Y	7.75012	9.67012e-195	3.35299e-191	Male-Female
TMSB4Y	8.58908	1.18768e-130	3.66058e-127	Male-Female
LINC00278	7.78132	7.5935e-129	2.10636e-125	Male-Female
AC006157.1	6.94566	1.16053e-107	2.92655e-104	Male-Female
AC010889.2	7.89833	3.49827e-80	8.08653e-77	Male-Female
TTTY10	4.51066	1.01236e-74	2.16015e-71	Male-Female
SRY	8.05233	9.85973e-65	1.95357e-61	Male-Female
AC010889.1	6.75317	8.50354e-51	1.57253e-47	Male-Female
AC011297.1	6.94808	3.97534e-48	6.89199e-45	Male-Female
TSIX	-3.33544	5.89421e-46	9.61762e-43	Male-Female
EIF1AY	9.23189	3.73989e-40	5.76338e-37	Male-Female
PRKY	5.70311	1.26285e-35	1.84369e-32	Male-Female
XIST	-11.1189	3.23617e-26	4.4884e-23	Male-Female
JPX	-0.570605	2.82655e-25	3.73361e-22	Male-Female
ZFX	-0.647321	5.30041e-25	6.6831e-22	Male-Female
TBL1Y	5.80424	1.23813e-24	1.49324e-21	Male-Female
RPS4Y1	9.94419	4.32232e-22	4.9957e-19	Male-Female
KDM6A	-0.681381	8.84355e-19	9.81245e-16	Male-Female
DDX3X	-0.524165	2.63616e-15	2.81248e-12	Male-Female
ZFY-AS1	4.92616	4.47424e-15	4.5967e-12	Male-Female
PUDP	-0.691171	4.43546e-13	4.39411e-10	Male-Female
AC006040.1	3.11795	2.10103e-12	2.00967e-09	Male-Female
KDM5C	-0.510646	1.1793e-11	1.09042e-08	Male-Female
CD99	0.789554	1.45301e-09	1.30016e-06	Male-Female
ZRSR2	-0.39469	2.53293e-09	2.19565e-06	Male-Female
PYGO1	1.03992	1.5907e-08	1.3371e-05	Male-Female
AL672277.1	-2.05588	2.18352e-08	1.78143e-05	Male-Female
ITM2A	-1.58792	2.30941e-07	0.000183031	Male-Female
AL078582.2	-3.30339	3.71164e-07	0.000285992	Male-Female
ASCL1	-1.80773	9.29081e-07	0.000696535	Male-Female
PTCHD1	-2.4865	1.27293e-06	0.000929204	Male-Female
RABGAP1L	-0.300053	1.58842e-06	0.00112978	Male-Female
EIF1AX	-0.282316	3.54667e-06	0.00245953	Male-Female
AL353768.1	-1.03063	3.86224e-06	0.00261304	Male-Female
NT5E	-1.24274	4.16557e-06	0.00275116	Male-Female
AC145141.2	-2.9154	5.32244e-06	0.00343347	Male-Female
RPS4Y2	3.35279	6.2915e-06	0.00396636	Male-Female
AC096577.1	-2.44995	8.59104e-06	0.00529571	Male-Female
PIN4	-0.320945	9.62028e-06	0.00580124	Male-Female
AMZ1	-1.45734	1.14951e-05	0.0067843	Male-Female
PNPLA4	-0.307438	1.60454e-05	0.00927259	Male-Female
ERMN	1.12326	1.91336e-05	0.0108316	Male-Female
EGFLAM	-1.49635	1.95466e-05	0.0108441	Male-Female
TBC1D22A	-0.346979	2.35338e-05	0.0128001	Male-Female
TFAP2C	1.38007	2.42501e-05	0.012936	Male-Female
CYP7B1	1.32496	2.85418e-05	0.0149381	Male-Female
PLCXD1	0.801612	3.29313e-05	0.0169163	Male-Female
TCIRG1	-0.877429	3.62262e-05	0.0182705	Male-Female
MVB12B	0.647501	4.06704e-05	0.0201456	Male-Female
AC099661.1	-0.480046	4.40827e-05	0.0214528	Male-Female
ZBED1	0.401549	4.50718e-05	0.021556	Male-Female
REM2	-0.475242	4.92063e-05	0.0231345	Male-Female
UBA1	-0.383116	6.47261e-05	0.0295354	Male-Female
LMO2	-0.491681	6.49505e-05	0.0295354	Male-Female
HPSE	-0.588403	7.70593e-05	0.0344766	Male-Female
NLRP2	-1.09052	8.189e-05	0.0360563	Male-Female
ADCYAP1	-0.657726	0.000103739	0.0449626	Male-Female
DLG3-AS1	-0.880161	0.000128983	0.055044	Male-Female
AL161772.1	0.475452	0.000143864	0.0600971	Male-Female
TNFRSF14-AS1	0.703909	0.000145157	0.0600971	Male-Female
PEMT	-0.409404	0.000159541	0.0650811	Male-Female
AL445985.2	2.24623	0.000172002	0.0680203	Male-Female
AC233266.2	-0.973621	0.00017395	0.0680203	Male-Female
RIN1	-0.472035	0.000174103	0.0680203	Male-Female
AC104232.3	1.42818	0.000178639	0.0688233	Male-Female
RPS4X	-0.343365	0.000189296	0.07193	Male-Female
SLCO4A1-AS1	2.44651	0.000192214	0.0720516	Male-Female
SLC25A18	1.69117	0.00020019	0.0740411	Male-Female
CST3	0.299443	0.000206327	0.0753068	Male-Female
PON1	-1.59781	0.000228898	0.0824597	Male-Female
CHRM2	-2.90418	0.000265479	0.0944117	Male-Female
GTPBP6	0.368255	0.000271748	0.095418	Male-Female
FAM177B	-0.849259	0.000278095	0.0964261	Male-Female
FGF12	-0.441047	0.000284826	0.0975405	Male-Female
C2orf16	2.07106	0.000301905	0.102129	Male-Female
AC010894.2	-0.47604	0.000307023	0.102608	Male-Female
AL355388.2	1.57546	0.000314627	0.103744	Male-Female
AL352984.1	-2.05305	0.000317901	0.103744	Male-Female
AC007563.2	-1.05849	0.000339598	0.109077	Male-Female
MISP	0.544773	0.000342106	0.109077	Male-Female
RORB	-0.566709	0.00035799	0.112844	Male-Female
DSCR8	-0.727875	0.000366715	0.114295	Male-Female
HTRA1	1.31442	0.000387538	0.117054	Male-Female
TMEM179	0.285439	0.00038916	0.117054	Male-Female
AC082651.3	-0.592342	0.000390888	0.117054	Male-Female
INSYN2B	-3.11911	0.000397254	0.117054	Male-Female
AP001037.1	-1.93265	0.000403496	0.117054	Male-Female
FAM229B	-0.307776	0.000404269	0.117054	Male-Female
EGR4	-1.12088	0.000409758	0.117054	Male-Female
NR5A2	-0.914146	0.000410109	0.117054	Male-Female
TSSK3	0.661029	0.000413543	0.117054	Male-Female
C1orf194	-0.788354	0.000418923	0.117379	Male-Female
MAP3K14	-0.464212	0.000426526	0.118314	Male-Female
KCNN3	-0.66152	0.000432175	0.118694	Male-Female
ABCA12	-1.56902	0.000437534	0.118988	Male-Female
NUP188	-0.246505	0.000466079	0.12552	Male-Female
RASSF5	-0.479002	0.000484384	0.129196	Male-Female
AC125611.3	-1.85246	0.000499901	0.13189	Male-Female
CETN2	-0.428349	0.000503995	0.13189	Male-Female
SPSB4	-1.91302	0.000513578	0.133141	Male-Female
AL136090.2	1.66256	0.000530855	0.136346	Male-Female
AC010524.1	2.10981	0.000546565	0.138583	Male-Female
CDH2	-0.777464	0.000549556	0.138583	Male-Female
SULT1A1	0.471352	0.000556662	0.13911	Male-Female
SMYD3	-0.375067	0.000568173	0.140719	Male-Female
SCOC-AS1	-0.436135	0.000586235	0.14295	Male-Female
LINC00595	0.873492	0.00059465	0.14295	Male-Female
PCOTH	-0.419743	0.000603037	0.14295	Male-Female
MYCBP2-AS1	0.580473	0.000606043	0.14295	Male-Female
AC044849.1	-0.665482	0.000617468	0.14295	Male-Female
AC005790.1	-0.601681	0.000619619	0.14295	Male-Female
TAS2R9	1.4567	0.000620825	0.14295	Male-Female
SPON2	-0.80528	0.000621764	0.14295	Male-Female
MYO18B	-2.42251	0.000623562	0.14295	Male-Female
LMF1-AS1	-1.668	0.000629876	0.143214	Male-Female
AC006064.4	-0.650068	0.000637768	0.14383	Male-Female
SERPIND1	-1.49514	0.000659358	0.146399	Male-Female
RIBC1	-0.428638	0.000664838	0.146399	Male-Female
MB	-0.885326	0.000664993	0.146399	Male-Female
AC005400.1	-0.540371	0.000682867	0.148404	Male-Female
ERFE	-1.7346	0.000684801	0.148404	Male-Female
LINC01597	1.16667	0.000694735	0.148481	Male-Female
SCN9A	-0.724301	0.000695862	0.148481	Male-Female
TIAM1	-0.370316	0.00071819	0.152075	Male-Female
TUBB3	-0.800116	0.000724752	0.152302	Male-Female
SLPI	2.0052	0.000742065	0.154768	Male-Female
MDFI	-1.56874	0.000748091	0.15486	Male-Female
AL691403.2	-0.703797	0.000778682	0.159999	Male-Female
AC087521.2	-0.648371	0.000801284	0.163433	Male-Female
PKIG	-0.364894	0.000812212	0.164452	Male-Female
ASMTL	0.391667	0.000836394	0.168121	Male-Female
2024-03-03	-0.518397	0.000846107	0.16885	Male-Female
AC008592.5	-2.30942	0.000861454	0.170685	Male-Female
AL359541.1	-0.812714	0.000897596	0.176584	Male-Female
FAM169A	0.286794	0.000909293	0.177626	Male-Female
KIF9	-0.339224	0.000919983	0.178457	Male-Female
CCDC158	0.558378	0.000967459	0.18582	Male-Female
AC009716.1	-1.49813	0.000971337	0.18582	Male-Female
ADAMTS5	-0.730916	0.000983957	0.186945	Male-Female
GREB1	-0.593558	0.000994214	0.187609	Male-Female
LYPD1	-1.38804	0.00100409	0.188192	Male-Female
DLGAP1	-1.93505	0.00102202	0.189576	Male-Female
LINC00632	-0.697676	0.00102991	0.189576	Male-Female
SPIRE1	0.353052	0.00103198	0.189576	Male-Female
AC068205.1	-1.39594	0.00106338	0.194059	Male-Female
AC006262.1	0.719537	0.0010709	0.194155	Male-Female
CARD8-AS1	-0.541099	0.0010931	0.195513	Male-Female
KCND2	-1.19303	0.00110648	0.195513	Male-Female
CRP	2.25224	0.00110774	0.195513	Male-Female
IRS1	-0.422761	0.00111119	0.195513	Male-Female
AC010280.1	-2.06027	0.00112654	0.195513	Male-Female
PRKCQ-AS1	-0.483251	0.0011338	0.195513	Male-Female
AC005921.4	0.345774	0.00114426	0.195513	Male-Female
MIR99AHG	-0.657008	0.00115285	0.195513	Male-Female
LEF1	-2.12825	0.00116673	0.195513	Male-Female
FZD5	-0.437116	0.00116698	0.195513	Male-Female
OGDH	-0.226266	0.00116899	0.195513	Male-Female
ATP11C	-0.522297	0.00117106	0.195513	Male-Female
APOC3	2.658	0.00117692	0.195513	Male-Female
KISS1	0.631993	0.00117707	0.195513	Male-Female
AL354707.1	0.365565	0.00118807	0.196165	Male-Female
MRPS30-DT	-0.244537	0.00121203	0.196899	Male-Female
AL035587.3	1.52409	0.00121282	0.196899	Male-Female
AC124852.1	1.00994	0.0012138	0.196899	Male-Female
CCNI2	-0.643672	0.00128978	0.207615	Male-Female
AC012309.2	-1.43989	0.00130191	0.207615	Male-Female
DIPK2A	-0.370886	0.00131584	0.207615	Male-Female
PRSS12	-0.778406	0.00131709	0.207615	Male-Female
HDAC11-AS1	1.55645	0.00131729	0.207615	Male-Female
AL731702.1	-0.568789	0.00137578	0.215609	Male-Female
PRR34-AS1	-0.447707	0.00138579	0.215958	Male-Female
NDUFB1	-0.390794	0.00141976	0.220015	Male-Female
BX005266.2	-0.854325	0.00148874	0.229424	Male-Female
AP001630.1	1.19719	0.00159076	0.243654	Male-Female
PID1	-1.05851	0.00159865	0.243654	Male-Female
AL354993.1	1.45353	0.00162094	0.2457	Male-Female
GRHL2	-1.51095	0.00163515	0.246508	Male-Female
LINC02268	-1.74316	0.00166176	0.248221	Male-Female
CHRNA3	-1.12454	0.00166441	0.248221	Male-Female
PSMB8-AS1	-0.342984	0.00170768	0.253313	Male-Female
AC017028.2	-2.64204	0.00174481	0.25522	Male-Female
GAD2	-0.455395	0.00176727	0.25522	Male-Female
AC079336.5	-0.798659	0.00177714	0.25522	Male-Female
GHR	-0.944989	0.00178185	0.25522	Male-Female
FAM245A	1.30151	0.0017826	0.25522	Male-Female
CDK1	0.933433	0.00178323	0.25522	Male-Female
DUSP23	-0.221783	0.00178495	0.25522	Male-Female
LINC01132	-0.779768	0.00179474	0.255304	Male-Female
SLC27A2	-0.461088	0.00180476	0.25542	Male-Female
KCNMA1	-0.508445	0.00181514	0.255585	Male-Female
AC009407.1	2.00823	0.00183299	0.256094	Male-Female
TRANK1	0.647917	0.00184571	0.256094	Male-Female
AL590009.1	-1.86076	0.00184645	0.256094	Male-Female
CAPRIN2	0.202838	0.00186405	0.257248	Male-Female
SPAG6	-0.310247	0.00191887	0.263503	Male-Female
PLSCR4	-0.593167	0.00195961	0.267771	Male-Female
AL359644.1	0.987567	0.00198186	0.269485	Male-Female
UROC1	3.31835	0.00201735	0.269972	Male-Female
LNCOC1	0.830578	0.00201976	0.269972	Male-Female
MIR9-3HG	-0.534403	0.00202227	0.269972	Male-Female
AL121894.1	2.39023	0.00203585	0.269972	Male-Female
AC006357.1	-1.12497	0.00203917	0.269972	Male-Female
AC104066.4	0.977975	0.00204384	0.269972	Male-Female
MSRB1	-0.334754	0.00205998	0.270814	Male-Female
HKDC1	1.42911	0.0020915	0.27366	Male-Female
SPESP1	0.866431	0.00217683	0.282607	Male-Female
ISX	-2.41292	0.00218025	0.282607	Male-Female
PPFIBP1	-0.36326	0.00226002	0.288818	Male-Female
MORC4	0.297993	0.00226354	0.288818	Male-Female
AC022098.4	-0.547044	0.00226415	0.288818	Male-Female
AC007370.1	-1.80197	0.00226981	0.288818	Male-Female
MORN2	-0.315292	0.00228229	0.288831	Male-Female
KCNK10	-1.01915	0.00229486	0.288831	Male-Female
SLC22A9	1.81929	0.00230115	0.288831	Male-Female
GRASP	-0.488066	0.00231349	0.289071	Male-Female
SKAP1	0.786851	0.00235577	0.291872	Male-Female
AC092902.4	-0.845857	0.0023591	0.291872	Male-Female
ARHGAP12	0.232002	0.00237	0.291872	Male-Female
AC064836.3	-0.299866	0.00237799	0.291872	Male-Female
AC007563.4	-0.728786	0.00241892	0.294203	Male-Female
SMCHD1	0.208625	0.00242257	0.294203	Male-Female
AP002770.1	-1.49546	0.0024288	0.294203	Male-Female
PRPH	0.472814	0.00253857	0.306163	Male-Female
CLK4	0.232218	0.00254984	0.306191	Male-Female
TSPAN19	-0.67414	0.00257745	0.307251	Male-Female
AFAP1L1	-1.01263	0.00258316	0.307251	Male-Female
CDT1	0.721239	0.0025955	0.307251	Male-Female
LINC00685	0.449257	0.00260297	0.307251	Male-Female
AL450267.2	-3.48923	0.00261869	0.307796	Male-Female
RILPL1	0.323584	0.00264444	0.309512	Male-Female
TEX26-AS1	2.67219	0.00269964	0.314644	Male-Female
SYTL3	-0.412274	0.0027282	0.31636	Male-Female
PBK	1.7974	0.00273717	0.31636	Male-Female
MSI2	-0.418488	0.00276017	0.316835	Male-Female
UBD	1.22334	0.00277182	0.316835	Male-Female
AC068888.1	-0.270697	0.00278607	0.316835	Male-Female
RPE65	1.06744	0.00279839	0.316835	Male-Female
AC114930.1	1.06744	0.00279839	0.316835	Male-Female
SLC24A4	1.12524	0.00282064	0.318056	Male-Female
SIRPB1	1.14759	0.00285134	0.319979	Male-Female
TEX12	0.99476	0.00287766	0.319979	Male-Female
KRTCAP3	0.432983	0.00287883	0.319979	Male-Female
RAB11B-AS1	-0.465309	0.00288384	0.319979	Male-Female
CYP4F8	-1.37511	0.00291783	0.322461	Male-Female
BCL11A	-0.824869	0.00298306	0.328361	Male-Female
MYO3A	-0.252266	0.00301666	0.329018	Male-Female
LINC02538	1.40049	0.0030217	0.329018	Male-Female
LINC02003	0.276582	0.00303095	0.329018	Male-Female
AL356515.1	-2.62659	0.00303647	0.329018	Male-Female
MLIP	-0.639965	0.00305694	0.329948	Male-Female
B9D2	-0.307371	0.003072	0.330287	Male-Female
AL390243.1	-0.466948	0.00311772	0.333909	Male-Female
SPA17	-0.409615	0.00314292	0.334476	Male-Female
AL133279.3	1.81729	0.00315606	0.334476	Male-Female
C4orf47	-0.75747	0.00315919	0.334476	Male-Female
SYAP1	-0.188809	0.003185	0.335926	Male-Female
AL133353.1	-0.459259	0.00320448	0.336305	Male-Female
CCDC65	-0.75089	0.00323349	0.336305	Male-Female
TMEM78	1.01964	0.00323505	0.336305	Male-Female
AL662890.1	-1.6907	0.00323708	0.336305	Male-Female
CADPS2	-0.627076	0.00325281	0.336678	Male-Female
HMG20B	-0.206314	0.00329621	0.339134	Male-Female
AS3MT	0.466316	0.003305	0.339134	Male-Female
SESTD1	0.251571	0.00331322	0.339134	Male-Female
AC018410.1	-1.02167	0.00334742	0.341376	Male-Female
DHRSX	0.289374	0.00337153	0.342574	Male-Female
METAP1D	-0.338629	0.00342183	0.344642	Male-Female
AL450344.3	-1.38418	0.00342719	0.344642	Male-Female
IL22RA1	-1.51053	0.00342915	0.344642	Male-Female
PRIM2	-0.234157	0.00344569	0.345055	Male-Female
SLITRK6	0.966012	0.00347644	0.346881	Male-Female
EPHA7	-1.95541	0.00350067	0.347162	Male-Female
AL136038.5	-0.410045	0.00350428	0.347162	Male-Female
AC007193.1	0.696114	0.00353031	0.348496	Male-Female
COX20	-0.190749	0.00357351	0.351493	Male-Female
OXCT2	-0.561339	0.00358602	0.351493	Male-Female
AL022332.1	-0.498772	0.00361737	0.353318	Male-Female
SMIM4	-0.345383	0.00366417	0.355688	Male-Female
SRRM5	0.823779	0.00366728	0.355688	Male-Female
AL139423.1	-1.39373	0.00368337	0.355946	Male-Female
KLK13	-1.17494	0.00369561	0.355946	Male-Female
AC027338.1	0.911843	0.00373362	0.358363	Male-Female
BTN3A2	-0.471587	0.00375848	0.358392	Male-Female
BEST2	2.24218	0.00376076	0.358392	Male-Female
FBXO6	0.303594	0.00378048	0.358392	Male-Female
TTC27	-0.224549	0.00380215	0.358392	Male-Female
PLPP4	-0.882532	0.00380623	0.358392	Male-Female
TRPM2	-0.686322	0.00382261	0.358392	Male-Female
EXD1	-0.980789	0.0038259	0.358392	Male-Female
TBC1D16	0.367523	0.00383728	0.358392	Male-Female
LRRIQ1	-0.481401	0.00391625	0.364037	Male-Female
TMPRSS6	0.681054	0.00392398	0.364037	Male-Female
AC133919.1	0.495811	0.00394857	0.365035	Male-Female
SLC52A3	1.71242	0.00396846	0.365035	Male-Female
LINC00102	1.74994	0.00397421	0.365035	Male-Female
AC131097.3	0.868446	0.00401307	0.367388	Male-Female
NMI	-0.461522	0.00404225	0.368842	Male-Female
CABP1	-0.416047	0.00407645	0.370743	Male-Female
TMC6	1.33205	0.00410129	0.371027	Male-Female
NFE2L1	0.212533	0.00414153	0.371027	Male-Female
SFTPC	0.94399	0.004155	0.371027	Male-Female
AC061992.2	-1.26484	0.0041564	0.371027	Male-Female
LIN7A	-1.03662	0.00416158	0.371027	Male-Female
OR2C3	-1.27926	0.00417188	0.371027	Male-Female
CCPG1	0.220369	0.00417343	0.371027	Male-Female
ZNF532	-0.410744	0.00418658	0.371027	Male-Female
KCTD14	-0.443186	0.00420208	0.371215	Male-Female
BX571846.1	2.46596	0.0042261	0.371876	Male-Female
TBC1D15	0.223193	0.00426485	0.371876	Male-Female
PHLDA2	-0.860137	0.00427278	0.371876	Male-Female
AL109910.2	-1.85373	0.00427535	0.371876	Male-Female
FRRS1L	0.491383	0.00427659	0.371876	Male-Female
PRTG	0.71205	0.00433849	0.375383	Male-Female
KIF26B	-0.662027	0.00436338	0.375383	Male-Female
RBSN	0.232914	0.00436553	0.375383	Male-Female
UGT8	-0.335892	0.00437106	0.375383	Male-Female
OR1Q1	0.95102	0.00439486	0.376263	Male-Female
AC007906.1	2.07046	0.00442108	0.376501	Male-Female
ERICH4	-1.83377	0.00442479	0.376501	Male-Female
PIK3C2A	0.217729	0.00448888	0.380786	Male-Female
2024-03-04	-0.432087	0.00454761	0.384592	Male-Female
LTC4S	0.374257	0.00457908	0.386076	Male-Female
RNF19B	-0.23496	0.00459851	0.38654	Male-Female
APOBEC2	-0.605082	0.004613	0.386586	Male-Female
LY6G6D	-2.07617	0.00465679	0.38908	Male-Female
OR2AG1	0.308688	0.00468455	0.389896	Male-Female
C5orf60	1.99127	0.00470962	0.389896	Male-Female
ESR1	-0.370039	0.0047154	0.389896	Male-Female
CMSS1	-0.259028	0.00473539	0.389896	Male-Female
CIDEB	-0.469867	0.00473683	0.389896	Male-Female
DEPDC5	-0.221415	0.00477211	0.39067	Male-Female
LINC00857	-0.508957	0.00478681	0.39067	Male-Female
AC027088.5	2.65069	0.00478849	0.39067	Male-Female
HCG11	-0.317304	0.00485914	0.395272	Male-Female
POLR2I	-0.184031	0.00487466	0.395375	Male-Female
PIP4K2A	-0.241388	0.00491394	0.397398	Male-Female
NPR3	1.25526	0.00497757	0.401374	Male-Female
AL161729.2	-0.866007	0.00500078	0.401714	Male-Female
THBD	-0.50554	0.00502353	0.401714	Male-Female
ALOX5	-0.348537	0.00502523	0.401714	Male-Female
SLC16A11	0.532112	0.0050617	0.403467	Male-Female
TCL6	-1.90145	0.00508249	0.403963	Male-Female
CDK2	-0.366022	0.00510037	0.404226	Male-Female
FSTL4	-0.548166	0.00513071	0.404328	Male-Female
AC009902.3	-1.60488	0.00513081	0.404328	Male-Female
ST3GAL1	-0.323239	0.00518571	0.407497	Male-Female
LY6G5C	-0.311674	0.00522469	0.408854	Male-Female
Z93241.1	-0.82421	0.00525481	0.408854	Male-Female
ARHGEF33	-0.415178	0.00526195	0.408854	Male-Female
CCR9	-0.800755	0.00527533	0.408854	Male-Female
MIS18BP1	0.341811	0.00527668	0.408854	Male-Female
ATAD1	0.221627	0.00532748	0.411156	Male-Female
AC092384.3	-0.735991	0.00533604	0.411156	Male-Female
NCBP2L	-0.702905	0.00535773	0.411684	Male-Female
LINC02723	0.277712	0.00538071	0.411808	Male-Female
AL138812.1	0.0222804	0.00538903	0.411808	Male-Female
LZTS2	0.276645	0.0054312	0.41389	Male-Female
AC114939.1	0.998735	0.00545797	0.414791	Male-Female
MZF1-AS1	-0.266551	0.00551158	0.416646	Male-Female
SHISAL1	-0.504969	0.00552904	0.416646	Male-Female
AC008443.8	0.764761	0.00556613	0.416646	Male-Female
HES1	-0.404704	0.00557057	0.416646	Male-Female
FAM222A-AS1	-0.981699	0.00557747	0.416646	Male-Female
AL161893.1	0.831336	0.0055934	0.416646	Male-Female
GRAMD1C	-0.306755	0.00559728	0.416646	Male-Female
FABP5	-0.820685	0.00562226	0.416646	Male-Female
LXN	-0.447067	0.00562619	0.416646	Male-Female
MRPL54	-0.238363	0.00563258	0.416646	Male-Female
AL121894.3	1.50629	0.00565199	0.41697	Male-Female
FBXL22	-0.397322	0.00567398	0.417082	Male-Female
ETV1	-0.578377	0.00569405	0.417082	Male-Female
AL355304.1	-1.02003	0.00570847	0.417082	Male-Female
TLK2	0.164669	0.00571365	0.417082	Male-Female
AL031275.1	-1.80879	0.00576722	0.419102	Male-Female
HPN	0.824931	0.00578588	0.419102	Male-Female
L34079.3	-1.42531	0.00578665	0.419102	Male-Female
LINC00996	1.46913	0.00580891	0.419349	Male-Female
BICDL2	-0.468304	0.0058203	0.419349	Male-Female
PSORS1C3	1.95036	0.00586708	0.420214	Male-Female
ZFC3H1	0.214459	0.00592338	0.420214	Male-Female
SUSD5	1.31845	0.00598272	0.420214	Male-Female
LINC02318	-1.43727	0.00599144	0.420214	Male-Female
FAM104B	-0.17599	0.00600156	0.420214	Male-Female
VAT1L	-0.513837	0.00601698	0.420214	Male-Female
ZNF479	1.04087	0.00606643	0.420214	Male-Female
OSBPL8	0.220849	0.00610439	0.420214	Male-Female
IFT80	-0.18443	0.00610656	0.420214	Male-Female
CCDC181	-0.243295	0.00611306	0.420214	Male-Female
LINC00940	0.870763	0.00612128	0.420214	Male-Female
GPR62	-0.893771	0.00616754	0.420214	Male-Female
AC016903.2	0.634178	0.0061779	0.420214	Male-Female
AC055872.2	-0.747112	0.00619451	0.420214	Male-Female
UBE2Q1-AS1	1.5245	0.00620715	0.420214	Male-Female
AC124861.2	1.5245	0.00620715	0.420214	Male-Female
AC078883.1	-0.440222	0.00623961	0.420214	Male-Female
SMIM24	1.08873	0.00625114	0.420214	Male-Female
FAM221B	2.29301	0.00627286	0.420214	Male-Female
HAGH	0.233487	0.00627389	0.420214	Male-Female
RIIAD1	-0.36299	0.00629158	0.420214	Male-Female
WNK2	0.491531	0.00632974	0.420214	Male-Female
SCAT1	1.89594	0.00634607	0.420214	Male-Female
ADAT2	-0.30612	0.0063508	0.420214	Male-Female
AC114401.1	0.886865	0.00636272	0.420214	Male-Female
TSSK1B	0.886865	0.00636272	0.420214	Male-Female
AL445465.1	0.886865	0.00636272	0.420214	Male-Female
LINC02398	0.886865	0.00636272	0.420214	Male-Female
AC129102.1	0.886865	0.00636272	0.420214	Male-Female
AL049871.1	0.886865	0.00636272	0.420214	Male-Female
AC104574.2	0.886865	0.00636272	0.420214	Male-Female
AC009432.2	0.886865	0.00636272	0.420214	Male-Female
AC006062.1	0.886865	0.00636272	0.420214	Male-Female
SEC61G	-0.284821	0.00638211	0.420214	Male-Female
AL022329.1	-0.633714	0.00639048	0.420214	Male-Female
AL138767.3	-0.843545	0.00639666	0.420214	Male-Female
AC079781.5	-0.489368	0.0064056	0.420214	Male-Female
AC020916.1	-0.748448	0.00642381	0.420214	Male-Female
AC008115.2	0.774655	0.00642506	0.420214	Male-Female
TM2D3	0.218153	0.00646568	0.420214	Male-Female
AC110620.2	-0.600997	0.00648085	0.420214	Male-Female
AC097652.1	-2.26109	0.0064826	0.420214	Male-Female
TNFRSF11B	-0.774834	0.00649228	0.420214	Male-Female
MAPK12	0.465569	0.00649885	0.420214	Male-Female
C2CD4B	-0.67792	0.0065201	0.420607	Male-Female
AC107031.1	-1.48757	0.00656192	0.422322	Male-Female
CA13	-0.30108	0.006595	0.423469	Male-Female
CCDC144A	0.677412	0.00662394	0.424345	Male-Female
C2CD2	0.553978	0.00666114	0.425745	Male-Female
AL662797.1	-0.601337	0.00668776	0.426464	Male-Female
SLC38A4	-0.486713	0.00678722	0.431365	Male-Female
CSAG1	-1.16044	0.00679572	0.431365	Male-Female
CLSTN2	-0.587117	0.00681561	0.43164	Male-Female
FOSB	-1.05682	0.0068477	0.43194	Male-Female
BMS1P14	-0.641012	0.0068515	0.43194	Male-Female
AASDHPPT	0.15969	0.0068988	0.433936	Male-Female
C1orf162	0.573103	0.00696172	0.436903	Male-Female
ASB4	-0.430006	0.00701404	0.438447	Male-Female
LIF	-2.42997	0.00701793	0.438447	Male-Female
UBE2E2	-0.277712	0.00705346	0.439676	Male-Female
LINC00661	0.898217	0.00707176	0.439829	Male-Female
COLGALT2	-0.528912	0.0071036	0.440637	Male-Female
RMI2	1.22799	0.00711652	0.440637	Male-Female
IQCD	-0.420477	0.0071794	0.44297	Male-Female
USP25	0.187291	0.00718615	0.44297	Male-Female
PSMB9	-0.465735	0.00720682	0.44302	Male-Female
HHATL	0.706178	0.00723416	0.44302	Male-Female
SFTPA1	-0.650195	0.00723487	0.44302	Male-Female
HS1BP3-IT1	-1.71947	0.00728378	0.443867	Male-Female
TMEM144	-0.387663	0.0072873	0.443867	Male-Female
AC068733.3	-1.08652	0.00729671	0.443867	Male-Female
AC073389.1	-0.283984	0.00736821	0.447236	Male-Female
MAGI2-AS3	0.223149	0.00739788	0.448056	Male-Female
AL589645.1	0.921672	0.00744961	0.449325	Male-Female
APOL3	-0.971003	0.00747853	0.449325	Male-Female
AC010654.1	-0.419246	0.00748307	0.449325	Male-Female
FBXO39	-1.652	0.00748983	0.449325	Male-Female
NR2F2-AS1	1.6022	0.00751784	0.449325	Male-Female
SLC14A2-AS1	-1.07124	0.00751823	0.449325	Male-Female
ECHDC3	0.30198	0.00753754	0.449325	Male-Female
TSPAN14	0.36731	0.00754842	0.449325	Male-Female
IGFBP5	-0.766338	0.00761651	0.452408	Male-Female
AL391807.1	-0.882561	0.00763412	0.452485	Male-Female
NRM	-0.389151	0.00765577	0.452801	Male-Female
PIH1D2	-0.355533	0.00771453	0.45364	Male-Female
SULF1	-0.729505	0.00774002	0.45364	Male-Female
SLC9A9	-0.450673	0.00774747	0.45364	Male-Female
PSMB8	-0.251224	0.00775553	0.45364	Male-Female
KCNU1	-1.94936	0.00776693	0.45364	Male-Female
AC244250.1	-1.33224	0.00776809	0.45364	Male-Female
AL356441.1	-0.582837	0.00778896	0.453903	Male-Female
AC099501.1	-1.46262	0.00785813	0.456239	Male-Female
DES	-0.734103	0.00786193	0.456239	Male-Female
SLC6A2	-2.47415	0.00788913	0.456861	Male-Female
C3orf67	-0.465349	0.00793589	0.458612	Male-Female
MSH6	0.17171	0.0079755	0.459943	Male-Female
AP000962.1	-1.86178	0.00803646	0.461608	Male-Female
TNFSF15	0.837663	0.00803766	0.461608	Male-Female
MIOX	0.985251	0.00805473	0.461632	Male-Female
SHE	1.09271	0.00809166	0.462061	Male-Female
IQCG	-0.291756	0.00811847	0.462061	Male-Female
TUBB4B	-0.475839	0.00812351	0.462061	Male-Female
NUP210L	-1.05263	0.00812884	0.462061	Male-Female
ELAVL3	0.812348	0.0082076	0.464471	Male-Female
RRP15	-0.184869	0.00824058	0.464471	Male-Female
CCDC168	0.631925	0.00827033	0.464471	Male-Female
LTBP3	0.220785	0.00827133	0.464471	Male-Female
PRR7-AS1	-0.479755	0.0082744	0.464471	Male-Female
AL118516.1	-0.46249	0.00828054	0.464471	Male-Female
AC133485.7	1.30547	0.0083015	0.464471	Male-Female
SYNGR4	-0.497164	0.00830519	0.464471	Male-Female
AL357054.2	-0.649789	0.00832457	0.464618	Male-Female
CSNK1A1L	1.92928	0.00841016	0.468411	Male-Female
LMO3	-0.822331	0.00844154	0.468411	Male-Female
AL354824.2	-0.640262	0.00845115	0.468411	Male-Female
AC005041.5	-0.404906	0.00846007	0.468411	Male-Female
AC011676.1	0.857643	0.00850784	0.468711	Male-Female
AC025031.2	2.46907	0.00851089	0.468711	Male-Female
CD177	1.36348	0.00851618	0.468711	Male-Female
AC068722.1	1.30866	0.00853951	0.469064	Male-Female
DNAH6	-0.319311	0.00856822	0.469711	Male-Female
APH1A	0.197988	0.00858981	0.469871	Male-Female
AP000894.2	-0.422273	0.00861669	0.469871	Male-Female
AL031666.1	-0.492534	0.0086304	0.469871	Male-Female
AL009178.3	1.27357	0.00868338	0.469871	Male-Female
CELA3A	-2.88473	0.00868415	0.469871	Male-Female
FAM183A	-0.656859	0.00872898	0.469871	Male-Female
RGPD3	-2.3261	0.00874981	0.469871	Male-Female
PHF3	0.181729	0.00877944	0.469871	Male-Female
AC012378.2	0.884214	0.00878766	0.469871	Male-Female
KCNH7	-0.497528	0.00879516	0.469871	Male-Female
GCM1	1.72037	0.00881142	0.469871	Male-Female
LYPLAL1-DT	-0.357226	0.0088252	0.469871	Male-Female
LINC02640	1.85337	0.00885788	0.469871	Male-Female
GLRA3	-0.498702	0.00886306	0.469871	Male-Female
RASD1	-0.275143	0.00886313	0.469871	Male-Female
JPT1	-0.328235	0.00887619	0.469871	Male-Female
LINC02029	-1.21029	0.00887663	0.469871	Male-Female
NPAS4	-1.04129	0.00889108	0.469871	Male-Female
TRIM69	-0.184962	0.00890598	0.469871	Male-Female
FAM216A	-0.232325	0.00892233	0.469871	Male-Female
LINC01738	-0.429912	0.00892686	0.469871	Male-Female
DSCR4-IT1	-1.51141	0.00905574	0.475049	Male-Female
TM4SF20	1.83582	0.00905948	0.475049	Male-Female
EHD1	-0.308811	0.00911373	0.476992	Male-Female
SNCB	-0.276137	0.00913707	0.477313	Male-Female
ADGRG3	-1.68823	0.00924516	0.482052	Male-Female
LRTOMT	-0.312892	0.00926799	0.482335	Male-Female
AC013565.3	-0.480637	0.0093483	0.48384	Male-Female
RRAGC	0.1976	0.00935251	0.48384	Male-Female
RNASEH2B	0.240057	0.00936395	0.48384	Male-Female
PGAM4	1.97338	0.00937253	0.48384	Male-Female
AC010542.5	0.667155	0.00939437	0.48384	Male-Female
CAB39L	-0.200958	0.00940155	0.48384	Male-Female
SNAI1	1.02378	0.00945347	0.485611	Male-Female
HSD3B7	-0.471532	0.00947653	0.485896	Male-Female
SLC16A5	0.935006	0.00950301	0.486354	Male-Female
AL162377.1	-0.201901	0.00954529	0.487618	Male-Female
AMELY	1.69835	0.00959642	0.487677	Male-Female
ARHGEF2	0.509483	0.00960452	0.487677	Male-Female
STK32C	-0.191154	0.00961246	0.487677	Male-Female
TBC1D4	0.217384	0.00961676	0.487677	Male-Female
DRC3	-0.315057	0.00963874	0.4879	Male-Female
IGLV1-51	0.568057	0.00965909	0.488039	Male-Female
WDR35	-0.23198	0.00970118	0.489274	Male-Female
PCYOX1	0.223275	0.00975602	0.490518	Male-Female
AC093849.2	-0.646351	0.00976121	0.490518	Male-Female
AC006960.3	1.01667	0.00983693	0.49343	Male-Female
PITRM1	-0.300384	0.00993484	0.497442	Male-Female
DRAM2	0.256581	0.00997564	0.498584	Male-Female
AL691447.2	0.666091	0.0100068	0.498628	Male-Female
SHLD1	-0.229497	0.0100178	0.498628	Male-Female
ACOT12	2.31905	0.0100304	0.498628	Male-Female
AL138963.1	-1.02217	0.0100579	0.499101	Male-Female
PFKFB3	-0.363963	0.0102039	0.503216	Male-Female
CREBZF	0.175726	0.0102198	0.503216	Male-Female
CELA3B	-2.63465	0.010232	0.503216	Male-Female
MIR548XHG	-0.981452	0.0102615	0.503216	Male-Female
AC027290.1	-1.61001	0.0102751	0.503216	Male-Female
NSMAF	0.185688	0.0103189	0.503216	Male-Female
SZRD1	-0.14983	0.0103251	0.503216	Male-Female
AP001554.1	-1.93984	0.0103257	0.503216	Male-Female
XRCC2	0.587776	0.0103342	0.503216	Male-Female
GJC2	0.944663	0.0103591	0.503216	Male-Female
SPACA9	-0.203245	0.0103599	0.503216	Male-Female
C11orf52	-0.201876	0.0103707	0.503216	Male-Female
FAM155B	-0.348862	0.0103871	0.503216	Male-Female
ARHGEF17	0.345892	0.0104001	0.503216	Male-Female
KIFC1	0.624414	0.0104384	0.503216	Male-Female
TPBGL	-0.54065	0.0104454	0.503216	Male-Female
TMEM271	0.301546	0.0104493	0.503216	Male-Female
OPTN	0.165318	0.0105539	0.507373	Male-Female
HLA-DRB1	-2.1472	0.0106446	0.510537	Male-Female
ZSCAN31	-0.305412	0.0106565	0.510537	Male-Female
ZMYND11	0.165779	0.0106975	0.511617	Male-Female
ELOVL4	0.245655	0.0107513	0.51238	Male-Female
DUSP22	-0.24297	0.0107629	0.51238	Male-Female
FOXP4-AS1	-0.350907	0.0107885	0.51238	Male-Female
RRN3	0.204019	0.0107993	0.51238	Male-Female
AC097375.4	-1.07402	0.0108058	0.51238	Male-Female
APOF	0.836753	0.0109043	0.514979	Male-Female
CELF6	0.21286	0.0109069	0.514979	Male-Female
TSPAN13	0.236575	0.0109197	0.514979	Male-Female
AC011939.3	-0.960717	0.0109349	0.514979	Male-Female
NEIL2	-0.189352	0.0109628	0.515421	Male-Female
MYL7	-0.425106	0.0110082	0.516678	Male-Female
INO80C	-0.182647	0.0110556	0.516836	Male-Female
AC010969.1	-0.880347	0.0110582	0.516836	Male-Female
AP005205.2	-0.91265	0.0110918	0.516836	Male-Female
CP	1.15905	0.0110932	0.516836	Male-Female
AL592078.2	-0.307815	0.0111047	0.516836	Male-Female
DIRAS3	-0.68561	0.0111869	0.519331	Male-Female
AC025287.4	1.01442	0.0112162	0.519331	Male-Female
SPINK9	1.25485	0.0112234	0.519331	Male-Female
GCSAML	-1.44288	0.0112931	0.519331	Male-Female
S100Z	-0.590595	0.0113064	0.519331	Male-Female
ZNF878	-0.968186	0.0113202	0.519331	Male-Female
VAMP1	-0.453178	0.0113677	0.519331	Male-Female
AC026304.1	-0.311368	0.0113815	0.519331	Male-Female
DLK1	-0.786712	0.0113897	0.519331	Male-Female
S100A10	-0.564232	0.0114439	0.519331	Male-Female
FMC1	-0.182944	0.0114602	0.519331	Male-Female
AC129803.1	1.16917	0.0114932	0.519331	Male-Female
NME7	-0.198425	0.01151	0.519331	Male-Female
AC104806.2	0.523031	0.01152	0.519331	Male-Female
RMST	-0.467212	0.0115591	0.519331	Male-Female
GPR176	-0.643414	0.0115718	0.519331	Male-Female
OGN	-1.69623	0.0115888	0.519331	Male-Female
LINC02106	-0.34363	0.0116656	0.519331	Male-Female
ENKUR	-0.715461	0.0116893	0.519331	Male-Female
DLX4	1.42426	0.0116928	0.519331	Male-Female
MT-ATP8	-0.362152	0.0117022	0.519331	Male-Female
GNA11	0.211425	0.0117025	0.519331	Male-Female
AC009088.3	-1.11545	0.0117248	0.519331	Male-Female
NONO	0.198465	0.0117322	0.519331	Male-Female
EFS	0.630201	0.0117336	0.519331	Male-Female
SCN7A	-1.08589	0.0117408	0.519331	Male-Female
AC087289.4	2.12491	0.011743	0.519331	Male-Female
AC016866.1	-1.34103	0.0117491	0.519331	Male-Female
SYN2	1.47976	0.0117501	0.519331	Male-Female
AC090579.1	1.9155	0.0117631	0.519331	Male-Female
AL157395.1	-0.931536	0.0117672	0.519331	Male-Female
NCKIPSD	-0.183549	0.0117782	0.519331	Male-Female
SMIM2-AS1	-0.451014	0.0117804	0.519331	Male-Female
CDC42EP4	-0.271712	0.0117949	0.519331	Male-Female
AL450992.2	0.93554	0.011849	0.520419	Male-Female
CHST2	-0.549471	0.0118571	0.520419	Male-Female
HRH1	-1.23034	0.011923	0.521332	Male-Female
SDHAF3	-0.194237	0.0119454	0.521332	Male-Female
NPIPB11	1.09533	0.0119548	0.521332	Male-Female
AC006249.1	-1.23893	0.0119659	0.521332	Male-Female
AL356753.1	0.74153	0.011984	0.521332	Male-Female
MRPL35	-0.153107	0.0119907	0.521332	Male-Female
MIR663AHG	0.599706	0.0120243	0.521894	Male-Female
AC005837.4	0.45211	0.0120498	0.521894	Male-Female
AC243654.3	0.640498	0.0120664	0.521894	Male-Female
SP110	-0.305841	0.0121042	0.521894	Male-Female
AGPAT2	0.448821	0.0121099	0.521894	Male-Female
AC019205.1	-0.390222	0.0121165	0.521894	Male-Female
LINC02822	1.71041	0.0122414	0.526454	Male-Female
AL451042.1	-2.31636	0.012306	0.5278	Male-Female
SH2D3A	-0.6692	0.0123107	0.5278	Male-Female
AL136018.1	-0.919252	0.0123526	0.52878	Male-Female
TMEM128	0.27971	0.0123805	0.529158	Male-Female
LAMC2	-0.524739	0.012406	0.529429	Male-Female
NMNAT3	-0.237951	0.0124659	0.52983	Male-Female
AC025164.2	0.821521	0.0125163	0.52983	Male-Female
AL451042.2	-2.32582	0.0125324	0.52983	Male-Female
LINC00939	1.72901	0.0125328	0.52983	Male-Female
STAT5A	-0.412983	0.0125406	0.52983	Male-Female
MCM10	1.4327	0.0125435	0.52983	Male-Female
AC012101.1	1.62333	0.0125491	0.52983	Male-Female
BCAR1	-0.305664	0.0125913	0.530001	Male-Female
PDGFA	0.337348	0.012605	0.530001	Male-Female
ZNF25-DT	0.988278	0.0126104	0.530001	Male-Female
SEPTIN14	1.39735	0.0126566	0.530253	Male-Female
AC012291.2	1.99368	0.0126718	0.530253	Male-Female
SYPL1	0.191628	0.0126738	0.530253	Male-Female
UGGT2	0.254754	0.0128663	0.53663	Male-Female
ARSJ	-0.638692	0.0128865	0.53663	Male-Female
DNAJC22	-1.21922	0.0128955	0.53663	Male-Female
KCNH8	-0.783954	0.0129609	0.53663	Male-Female
LINC02693	0.225956	0.0129639	0.53663	Male-Female
ERCC6	0.175336	0.0129695	0.53663	Male-Female
TLL2	-0.527717	0.0129819	0.53663	Male-Female
STX1A	-0.463487	0.0130099	0.53663	Male-Female
CFAP221	-0.219837	0.0130196	0.53663	Male-Female
IRF1	-0.439348	0.0130284	0.53663	Male-Female
MIR217HG	-1.08175	0.013039	0.53663	Male-Female
BOLA3	-0.175706	0.0131187	0.537228	Male-Female
GALNT8	-0.365944	0.0131263	0.537228	Male-Female
AC112250.2	-1.72872	0.013128	0.537228	Male-Female
FXYD6	-0.844905	0.013131	0.537228	Male-Female
PNMA3	0.82619	0.0131718	0.538104	Male-Female
AL162718.3	-1.66609	0.0132362	0.539938	Male-Female
INTS7	-0.212256	0.0133027	0.541767	Male-Female
KLHL42	0.20054	0.01332	0.541767	Male-Female
MSX1	0.838675	0.0133634	0.542488	Male-Female
TSPAN16	1.21766	0.0133769	0.542488	Male-Female
AC006058.1	0.592367	0.0134585	0.543764	Male-Female
STX3	0.308183	0.0134748	0.543764	Male-Female
GMPR	-0.234574	0.0134853	0.543764	Male-Female
EP300-AS1	-0.950981	0.0134868	0.543764	Male-Female
PCMTD1	0.214338	0.0135222	0.544401	Male-Female
FAM167A	-0.261795	0.0136199	0.547429	Male-Female
AC090241.3	0.825969	0.0136393	0.547429	Male-Female
CACNG5	-2.48694	0.0136628	0.547429	Male-Female
PSG4	1.29747	0.01368	0.547429	Male-Female
PYHIN1	-1.05406	0.0136961	0.547429	Male-Female
NCOR2	-0.283639	0.0137443	0.547766	Male-Female
ASAP2	0.699484	0.0137447	0.547766	Male-Female
ENAH	0.18364	0.0137746	0.547766	Male-Female
FAM224B	1.06462	0.0137991	0.547766	Male-Female
BCL2	1.08877	0.0138033	0.547766	Male-Female
ARHGAP5-AS1	-0.319815	0.0138425	0.54854	Male-Female
AC008937.2	-1.48671	0.0139157	0.550092	Male-Female
GON7	-0.235802	0.0139282	0.550092	Male-Female
AC009271.1	-1.38406	0.0139601	0.550092	Male-Female
CERT1	0.170416	0.0139612	0.550092	Male-Female
SDK2	-0.575766	0.0139808	0.550092	Male-Female
C3orf67-AS1	-0.913994	0.014025	0.551048	Male-Female
BACH1	0.186305	0.014087	0.552702	Male-Female
AC090164.3	1.67767	0.0141401	0.554002	Male-Female
FLT3LG	-0.382376	0.0141844	0.554247	Male-Female
NCKAP5-AS2	-0.89739	0.0141864	0.554247	Male-Female
LPIN2	0.194329	0.0142389	0.555516	Male-Female
CDR1	-0.899547	0.014277	0.555948	Male-Female
EDEM3	0.178702	0.0142932	0.555948	Male-Female
IGF2R	0.225073	0.0143101	0.555948	Male-Female
NRG2	-0.331713	0.0143358	0.556123	Male-Female
NPHP1	-0.230058	0.0143547	0.556123	Male-Female
MLLT11	0.38359	0.014395	0.556909	Male-Female
ADAM11	-1.06378	0.0144851	0.559613	Male-Female
SEZ6L	-0.355872	0.0145196	0.559816	Male-Female
AL035458.2	0.972675	0.0145374	0.559816	Male-Female
MYCN	0.967634	0.0145509	0.559816	Male-Female
SGSM1	-0.27916	0.0146121	0.560246	Male-Female
LINC01921	-2.22715	0.014615	0.560246	Male-Female
AL135999.3	-0.527067	0.0146388	0.560246	Male-Female
WWC2-AS2	1.62412	0.0146553	0.560246	Male-Female
AC104964.3	0.50918	0.0146959	0.560246	Male-Female
MIGA1	0.15358	0.014706	0.560246	Male-Female
ARHGAP26	-0.26694	0.0147423	0.560246	Male-Female
AC011511.5	1.79428	0.0147443	0.560246	Male-Female
TNFAIP8L3	-1.04977	0.0147624	0.560246	Male-Female
INHBA	-0.978644	0.0148108	0.560246	Male-Female
ASB16	-0.390049	0.0148329	0.560246	Male-Female
PPDPF	0.317378	0.0148346	0.560246	Male-Female
MFSD12	-0.210378	0.0148731	0.560246	Male-Female
B4GALNT3	-0.357103	0.0148849	0.560246	Male-Female
NAGPA	0.218092	0.0148944	0.560246	Male-Female
SETD2	0.168797	0.0148947	0.560246	Male-Female
AC055839.2	-0.637755	0.0149057	0.560246	Male-Female
TDRD10	1.57679	0.0149256	0.560246	Male-Female
AK7	-0.352606	0.0149887	0.561491	Male-Female
AL135905.1	-0.410076	0.0150057	0.561491	Male-Female
AC008507.4	1.21831	0.0150386	0.561491	Male-Female
NANOS3	0.56942	0.0151088	0.561491	Male-Female
SH3YL1	0.338402	0.0151322	0.561491	Male-Female
AC011603.2	-0.394333	0.0151389	0.561491	Male-Female
AC018816.1	-0.592574	0.0151598	0.561491	Male-Female
TAGLN2	-0.283019	0.0151871	0.561491	Male-Female
PAG1	1.05837	0.0151998	0.561491	Male-Female
FRMD8	-0.30905	0.0152073	0.561491	Male-Female
AC087289.5	-0.636071	0.0152107	0.561491	Male-Female
SNRNP25	-0.196308	0.0152188	0.561491	Male-Female
TMCC2	-0.272057	0.0152222	0.561491	Male-Female
KLF10	-0.300449	0.0152428	0.561491	Male-Female
ACSS1	0.658475	0.0152791	0.561491	Male-Female
KCNK17	0.604095	0.0152827	0.561491	Male-Female
CYP2S1	1.43039	0.0153208	0.562148	Male-Female
CAVIN1	-0.706242	0.0153552	0.56249	Male-Female
DOP1B	-0.328162	0.0153707	0.56249	Male-Female
P2RY1	0.378463	0.0154219	0.563301	Male-Female
MMACHC	-0.272995	0.0154662	0.563301	Male-Female
AC006116.4	2.20571	0.0154747	0.563301	Male-Female
ZNF771	0.227312	0.0154833	0.563301	Male-Female
TSNAXIP1	-0.425817	0.0154944	0.563301	Male-Female
FAM161A	0.171944	0.0155181	0.563425	Male-Female
CFAP61	-0.656389	0.0155721	0.564598	Male-Female
PRR26	-0.45078	0.0156001	0.564598	Male-Female
PRR7	-0.217804	0.0156291	0.564598	Male-Female
UNC5B-AS1	-0.586957	0.015644	0.564598	Male-Female
RCN2	0.198971	0.0156522	0.564598	Male-Female
GJB3	1.61302	0.0156871	0.565124	Male-Female
SNHG30	-0.200941	0.0157615	0.565649	Male-Female
CDHR3	-0.55445	0.0157648	0.565649	Male-Female
SNHG10	-0.262401	0.01577	0.565649	Male-Female
LINC02678	-0.676069	0.0157833	0.565649	Male-Female
CCL3	1.85565	0.0158146	0.565845	Male-Female
AL355075.2	-1.30603	0.0158348	0.565845	Male-Female
GLDC	1.38206	0.0158585	0.565845	Male-Female
FNDC7	-1.47208	0.0159059	0.565845	Male-Female
AC006064.5	0.946457	0.0159119	0.565845	Male-Female
AC073575.2	0.519777	0.0159165	0.565845	Male-Female
HNRNPC	0.174085	0.0159315	0.565845	Male-Female
ZNF419	0.251682	0.0160417	0.569029	Male-Female
KIF7	1.14646	0.0160797	0.569648	Male-Female
ABCG2	-0.763755	0.0161364	0.570927	Male-Female
AC113385.1	0.181629	0.016161	0.570976	Male-Female
C8A	1.57269	0.0161817	0.570976	Male-Female
HOXC8	1.72467	0.0162106	0.570976	Male-Female
CCDC87	-0.525172	0.0162339	0.570976	Male-Female
AC018521.5	-0.254783	0.0162533	0.570976	Male-Female
HTRA4	1.43059	0.0163601	0.570976	Male-Female
EDNRB-AS1	0.274206	0.0163613	0.570976	Male-Female
ANKRA2	0.150854	0.0163746	0.570976	Male-Female
PRCD	-0.926351	0.0164314	0.570976	Male-Female
LRP5L	-0.304428	0.0164345	0.570976	Male-Female
MREG	-0.313988	0.016441	0.570976	Male-Female
ING3	-0.167924	0.0164632	0.570976	Male-Female
IGSF22	-0.265445	0.0164676	0.570976	Male-Female
EFR3B	-0.415378	0.0164931	0.570976	Male-Female
PEG13	-0.325283	0.0164989	0.570976	Male-Female
SNHG18	-0.324795	0.0165669	0.570976	Male-Female
PARP12	-0.286823	0.0166114	0.570976	Male-Female
IL1A	1.5032	0.0166153	0.570976	Male-Female
AP000688.1	-1.64368	0.0166288	0.570976	Male-Female
TMEM218	-0.160952	0.0166606	0.570976	Male-Female
LINC02018	-0.292659	0.0166872	0.570976	Male-Female
TNFAIP8L1	-0.35964	0.0167156	0.570976	Male-Female
AC093866.1	-0.698109	0.0167422	0.570976	Male-Female
MSMP	-0.900538	0.0167464	0.570976	Male-Female
LINC01558	1.04531	0.0167507	0.570976	Male-Female
KRTAP4-12	-0.962623	0.0167575	0.570976	Male-Female
CNPY4	0.23371	0.0168	0.570976	Male-Female
BCL6	-0.318844	0.016825	0.570976	Male-Female
OGFR-AS1	0.815681	0.0168457	0.570976	Male-Female
ZBTB42	-0.307838	0.0168638	0.570976	Male-Female
LINC01340	-0.800675	0.0168721	0.570976	Male-Female
AC126365.1	1.12175	0.0169085	0.570976	Male-Female
TCP10L	0.413932	0.0169567	0.570976	Male-Female
KIAA0232	0.1774	0.0169729	0.570976	Male-Female
AR	-0.898187	0.0169811	0.570976	Male-Female
AC083843.2	1.08593	0.016986	0.570976	Male-Female
SCN1A-AS1	-0.546822	0.0170126	0.570976	Male-Female
SLC11A1	-0.377402	0.0170745	0.570976	Male-Female
STEAP3	-0.796215	0.0170905	0.570976	Male-Female
EGFL6	2.173	0.0170999	0.570976	Male-Female
AL009179.1	-0.408834	0.0171015	0.570976	Male-Female
NEU4	1.1458	0.0171026	0.570976	Male-Female
GGACT	-0.282948	0.017107	0.570976	Male-Female
LINC01465	-0.384842	0.0171144	0.570976	Male-Female
ANKRD62	1.10595	0.017152	0.570976	Male-Female
TRAF5	0.290548	0.0171824	0.570976	Male-Female
AC131097.1	1.26849	0.0172211	0.570976	Male-Female
AC093382.1	-1.22519	0.0172243	0.570976	Male-Female
AF106564.1	0.263321	0.0172625	0.570976	Male-Female
METRNL	-0.733298	0.0172851	0.570976	Male-Female
AC083805.3	-0.424426	0.0172913	0.570976	Male-Female
MYH9	-0.333122	0.0173223	0.570976	Male-Female
PWWP3B	0.720894	0.0173259	0.570976	Male-Female
SHF	-0.34327	0.0173337	0.570976	Male-Female
CFI	0.483279	0.0173769	0.570976	Male-Female
HGD	0.595422	0.0173793	0.570976	Male-Female
PPP1R14B-AS1	-0.944851	0.0173896	0.570976	Male-Female
CST4	2.18233	0.0174934	0.570976	Male-Female
SNHG7	0.491132	0.0175097	0.570976	Male-Female
AC007244.1	1.43787	0.0175324	0.570976	Male-Female
TSPAN12	-0.469332	0.0175802	0.570976	Male-Female
AL118505.1	1.74349	0.0176178	0.570976	Male-Female
AC026369.3	0.66678	0.0176404	0.570976	Male-Female
AC137936.1	0.66678	0.0176404	0.570976	Male-Female
LINC00443	0.66678	0.0176404	0.570976	Male-Female
AC087721.1	0.66678	0.0176404	0.570976	Male-Female
AC104316.1	0.66678	0.0176404	0.570976	Male-Female
AC007598.2	0.66678	0.0176404	0.570976	Male-Female
PRSS54	0.66678	0.0176404	0.570976	Male-Female
AC138625.2	0.66678	0.0176404	0.570976	Male-Female
MRPL52	-0.196149	0.0176406	0.570976	Male-Female
FARS2	-0.164727	0.0176599	0.570976	Male-Female
TVP23A	0.890495	0.0177091	0.570976	Male-Female
CXADR	0.18712	0.0177386	0.570976	Male-Female
DMBT1	1.89376	0.0177514	0.570976	Male-Female
KLRK1	2.05353	0.0177677	0.570976	Male-Female
LINC01879	-1.70435	0.0177732	0.570976	Male-Female
LINC02362	0.582071	0.0177972	0.570976	Male-Female
LRRC18	0.827167	0.0178171	0.570976	Male-Female
FRG1	0.184281	0.0178413	0.570976	Male-Female
AC005674.2	-0.477743	0.0178487	0.570976	Male-Female
AC010198.2	0.546969	0.0178706	0.570976	Male-Female
LINC00334	-1.32267	0.0178789	0.570976	Male-Female
FAM182A	0.470953	0.0178942	0.570976	Male-Female
WWC2	0.691784	0.0179075	0.570976	Male-Female
PABPC3	0.677668	0.017908	0.570976	Male-Female
KANK4	0.948844	0.0179366	0.571233	Male-Female
TPSG1	-0.999825	0.0179697	0.57163	Male-Female
AL358216.1	-0.635481	0.017998	0.571873	Male-Female
CAPN13	0.488571	0.0180645	0.573332	Male-Female
UTP20	-0.225053	0.0181331	0.574849	Male-Female
MORN5	-0.656891	0.0181633	0.575151	Male-Female
CFAP126	-0.973497	0.0182707	0.576583	Male-Female
AC009145.1	-1.42171	0.0182934	0.576583	Male-Female
MAFG	0.221617	0.0182935	0.576583	Male-Female
CNTROB	-0.219452	0.0182968	0.576583	Male-Female
GHRH	-1.11617	0.0183278	0.576583	Male-Female
C20orf203	1.81215	0.0183346	0.576583	Male-Female
MPP7-DT	-0.713909	0.0183706	0.576583	Male-Female
SPSB1	-0.401823	0.0183748	0.576583	Male-Female
TAFA5	0.959266	0.018408	0.576725	Male-Female
SPATA17	-0.45601	0.0184209	0.576725	Male-Female
LLPH	-0.16896	0.0184841	0.57805	Male-Female
GDF15	0.915655	0.0185083	0.578154	Male-Female
PCP4L1	-1.12873	0.0186024	0.579902	Male-Female
RPS6KA1	-0.303304	0.018606	0.579902	Male-Female
PPIL1	-0.271668	0.018639	0.580276	Male-Female
PARP15	-1.14797	0.0186997	0.581515	Male-Female
AC239804.1	-0.904989	0.0188095	0.583028	Male-Female
C11orf45	-0.902893	0.0188241	0.583028	Male-Female
ABCA4	-1.34019	0.0188319	0.583028	Male-Female
UHRF2	0.15654	0.0188324	0.583028	Male-Female
DSC2	0.575614	0.0188728	0.583626	Male-Female
AC010735.2	-0.480666	0.0189094	0.584108	Male-Female
AL031768.1	0.920543	0.0189401	0.584404	Male-Female
CASP1	1.33014	0.0190254	0.586034	Male-Female
THORLNC	-1.04401	0.0190352	0.586034	Male-Female
AC008443.6	-0.474969	0.0191118	0.586642	Male-Female
MAP4K5	0.169557	0.0191267	0.586642	Male-Female
CARD14	0.817125	0.0191385	0.586642	Male-Female
CD8B2	-1.42972	0.0191395	0.586642	Male-Female
LMCD1	-0.936864	0.019184	0.587356	Male-Female
AC093298.2	0.0836347	0.0192296	0.587613	Male-Female
AC107871.2	-1.07424	0.0192347	0.587613	Male-Female
HS3ST1	-0.61295	0.0192938	0.587631	Male-Female
ATP11B	0.180735	0.0193048	0.587631	Male-Female
PPP2R3B	0.31006	0.0193313	0.587631	Male-Female
PAICS	-0.131221	0.019337	0.587631	Male-Female
LINC02378	0.554172	0.0193423	0.587631	Male-Female
MSH4	-1.35665	0.019385	0.587631	Male-Female
MDH1B	-0.283047	0.0194037	0.587631	Male-Female
AOPEP	-0.26697	0.0194048	0.587631	Male-Female
AC011751.1	1.56318	0.0195206	0.590324	Male-Female
ASTN1	0.936163	0.0195363	0.590324	Male-Female
JAZF1	0.153549	0.0197583	0.596344	Male-Female
ULK2	0.257591	0.0198241	0.596344	Male-Female
SLC25A36	0.167914	0.0198422	0.596344	Male-Female
KCNJ2	-0.450253	0.0198624	0.596344	Male-Female
STS	-0.406293	0.0198952	0.596344	Male-Female
FAM86B1	-0.353874	0.019908	0.596344	Male-Female
LCK	1.45913	0.0199191	0.596344	Male-Female
DCT	0.658569	0.0199523	0.596344	Male-Female
TFEB	-0.182905	0.0199523	0.596344	Male-Female
NOX5	1.15529	0.0199987	0.596344	Male-Female
DENND4C	0.143008	0.0200048	0.596344	Male-Female
NCMAP-DT	-0.432877	0.0200098	0.596344	Male-Female
RPL10L	1.83268	0.020015	0.596344	Male-Female
AC009148.1	0.37387	0.0200741	0.596783	Male-Female
AL359922.2	-0.855346	0.020093	0.596783	Male-Female
DGKG	-0.328149	0.0200943	0.596783	Male-Female
AC124242.3	-0.435898	0.0201408	0.596813	Male-Female
MCOLN1	0.252767	0.0201519	0.596813	Male-Female
MYCBP	-0.390999	0.020167	0.596813	Male-Female
CACNB2	-0.187084	0.0201813	0.596813	Male-Female
ZNF397	0.135012	0.020318	0.599219	Male-Female
AC010210.1	0.278218	0.0203504	0.599219	Male-Female
COX14	-0.149781	0.0203813	0.599219	Male-Female
DDX42	0.141284	0.0203883	0.599219	Male-Female
RELA-DT	0.232053	0.0204171	0.599219	Male-Female
Z99774.1	-1.80851	0.0204208	0.599219	Male-Female
GUCA2A	-1.14573	0.0204365	0.599219	Male-Female
IL17D	0.450525	0.0204426	0.599219	Male-Female
AL357054.4	-0.610958	0.0204929	0.599219	Male-Female
AC005082.2	-0.874695	0.0205163	0.599219	Male-Female
GUCY2C	1.18152	0.0205491	0.599219	Male-Female
ACSS3	-0.809043	0.0205533	0.599219	Male-Female
MOSPD3	-0.203484	0.0205729	0.599219	Male-Female
AC234775.3	0.412105	0.0205837	0.599219	Male-Female
C6orf223	-0.747837	0.0205926	0.599219	Male-Female
EMP1	-1.08929	0.0206112	0.599219	Male-Female
PRSS16	-0.530224	0.02063	0.599219	Male-Female
MAPK11	0.291079	0.0207042	0.600253	Male-Female
ROMO1	-0.251808	0.0207361	0.600253	Male-Female
KCNJ2-AS1	-0.422346	0.0207414	0.600253	Male-Female
CCDC96	-0.299488	0.0207521	0.600253	Male-Female
UNC5B	-0.599195	0.0208186	0.601442	Male-Female
MEG3	-0.318233	0.0208441	0.601442	Male-Female
TEX11	-1.80462	0.0208583	0.601442	Male-Female
LINC02422	-0.445761	0.0209672	0.603955	Male-Female
AL157827.2	-1.75065	0.021005	0.604418	Male-Female
DTL	1.21238	0.0210376	0.604726	Male-Female
TSPAN9-IT1	-1.61254	0.0210978	0.605155	Male-Female
CD160	0.60254	0.0211004	0.605155	Male-Female
NBL1	-0.608983	0.021162	0.605155	Male-Female
AL589765.6	0.477322	0.0212026	0.605155	Male-Female
IGFBP7	0.343888	0.0212213	0.605155	Male-Female
ARG2	0.408777	0.0212447	0.605155	Male-Female
AC009654.1	2.29097	0.0212493	0.605155	Male-Female
MGAM	0.867362	0.0212521	0.605155	Male-Female
AGMO	-0.91311	0.0212856	0.605155	Male-Female
ATP5MC1	-0.216452	0.0213058	0.605155	Male-Female
LINC01228	0.0981896	0.0213413	0.605155	Male-Female
SRPK2	0.135665	0.021344	0.605155	Male-Female
VASN	0.447179	0.0213632	0.605155	Male-Female
AC007250.1	-0.615403	0.021381	0.605155	Male-Female
DUSP5	-0.538421	0.0214202	0.605155	Male-Female
LINC02586	-0.817355	0.0214233	0.605155	Male-Female
IL11	-3.10315	0.0214256	0.605155	Male-Female
LAD1	-0.682529	0.0215439	0.605155	Male-Female
AC135279.4	-0.901215	0.0215637	0.605155	Male-Female
EFEMP2	0.582087	0.021567	0.605155	Male-Female
MTRNR2L8	-0.863753	0.0215902	0.605155	Male-Female
TMEM200C	-0.807398	0.0215929	0.605155	Male-Female
RDM1	1.37608	0.0216003	0.605155	Male-Female
ACTL6A	-0.179603	0.021634	0.605155	Male-Female
SLC35A4	-0.156408	0.0216427	0.605155	Male-Female
TCAP	0.637249	0.0216433	0.605155	Male-Female
PHLDB2	0.194576	0.0216603	0.605155	Male-Female
LINC01687	1.75127	0.021668	0.605155	Male-Female
CRH	-0.990173	0.0216853	0.605155	Male-Female
AL158211.4	-1.62226	0.0217148	0.605155	Male-Female
AP005242.3	-0.12828	0.0217288	0.605155	Male-Female
AC011731.1	-1.27441	0.0218046	0.606658	Male-Female
AL844892.1	1.4247	0.0218507	0.606901	Male-Female
CYSLTR1	0.745404	0.0218622	0.606901	Male-Female
AC010976.2	-1.35972	0.021879	0.606901	Male-Female
KISS1R	-0.58716	0.0219363	0.607884	Male-Female
EYA3	-0.173144	0.0219608	0.607954	Male-Female
AC036103.1	-1.87698	0.0220327	0.609337	Male-Female
HUS1B	-0.552987	0.0220749	0.609716	Male-Female
LINC00642	-0.882129	0.0221315	0.609716	Male-Female
SIX4	0.31065	0.0221644	0.609716	Male-Female
FAXC	0.231	0.0221653	0.609716	Male-Female
GGCT	-0.139466	0.0221792	0.609716	Male-Female
SEPTIN6	-0.288958	0.0222044	0.609716	Male-Female
KATNAL2	0.310916	0.0222116	0.609716	Male-Female
MIDN	-0.32059	0.0222295	0.609716	Male-Female
ALDOC	-0.273626	0.0222442	0.609716	Male-Female
CARD8	-0.206072	0.0222993	0.610621	Male-Female
TUBB8P12	0.822923	0.0223533	0.610977	Male-Female
ACSM1	0.983776	0.0223563	0.610977	Male-Female
HLA-DMA	1.01687	0.0224196	0.611931	Male-Female
ZNF182	0.205506	0.0224353	0.611931	Male-Female
CASZ1	-0.215435	0.0224669	0.612191	Male-Female
PEX1	0.146361	0.0224949	0.612351	Male-Female
CPB2	-1.33126	0.0225524	0.612645	Male-Female
AKAP14	1.52239	0.0225676	0.612645	Male-Female
MB21D2	-0.368495	0.022577	0.612645	Male-Female
KIRREL1-IT1	0.621502	0.022594	0.612645	Male-Female
LINC02341	1.66478	0.0226205	0.612763	Male-Female
GMPS	0.134102	0.022646	0.612855	Male-Female
CD6	-0.423242	0.022759	0.615314	Male-Female
CAPNS1	-0.157175	0.0228171	0.615645	Male-Female
APOM	-0.212494	0.0228321	0.615645	Male-Female
ARHGEF7-AS2	0.486154	0.022842	0.615645	Male-Female
AL359924.1	-0.923874	0.02286	0.615645	Male-Female
LINC00649	-0.541975	0.0229462	0.616805	Male-Female
AC012485.1	-1.2344	0.0229681	0.616805	Male-Female
SYNE3	0.942133	0.0229698	0.616805	Male-Female
DHRS9	-1.58421	0.0229963	0.616919	Male-Female
GPRIN1	-0.245052	0.0230185	0.616919	Male-Female
MMP17	-0.788707	0.0231113	0.618807	Male-Female
KNDC1	0.355325	0.0231906	0.61932	Male-Female
SNX13	0.15006	0.0231945	0.61932	Male-Female
ARL4A	-0.184033	0.0231974	0.61932	Male-Female
CLCN3	0.16286	0.0232717	0.620705	Male-Female
BX284668.5	-0.327347	0.0233058	0.620713	Male-Female
LINC02391	0.602382	0.0233167	0.620713	Male-Female
AC116565.1	0.278765	0.0233848	0.621927	Male-Female
PRMT9	-0.173431	0.0234832	0.623948	Male-Female
TLR1	-0.594853	0.0235061	0.623957	Male-Female
SLC4A7	0.217507	0.0236631	0.626727	Male-Female
PER2	-0.240304	0.0236647	0.626727	Male-Female
AP001625.2	-0.492957	0.0236782	0.626727	Male-Female
AC022239.2	0.0933598	0.0237101	0.626972	Male-Female
DPCD	-0.258663	0.0237709	0.627592	Male-Female
Z98200.1	-0.696031	0.0237788	0.627592	Male-Female
GNG4	-0.352131	0.0238175	0.628018	Male-Female
SPAG5-AS1	-0.634184	0.0238658	0.628693	Male-Female
SNX9	0.204643	0.0239252	0.62878	Male-Female
MMP23B	0.761189	0.0239816	0.62878	Male-Female
HOXA9	0.54648	0.0240277	0.62878	Male-Female
PSG3	1.54403	0.024058	0.62878	Male-Female
AC002116.2	-0.768423	0.024071	0.62878	Male-Female
MYBL2	1.45683	0.0240723	0.62878	Male-Female
FOXD3-AS1	1.8939	0.0241186	0.62878	Male-Female
L3MBTL3	0.246347	0.024119	0.62878	Male-Female
UCN2	1.733	0.0241966	0.62878	Male-Female
HIST1H4E	0.625104	0.0242164	0.62878	Male-Female
WDR34	-0.152372	0.0242447	0.62878	Male-Female
RPL39L	-0.646156	0.0242539	0.62878	Male-Female
RAB30	-0.295277	0.0242882	0.62878	Male-Female
MX1	0.318605	0.0242925	0.62878	Male-Female
TFR2	-0.575621	0.0243301	0.62878	Male-Female
TMEM160	-0.193422	0.0243565	0.62878	Male-Female
AP005329.2	-0.30111	0.0243931	0.62878	Male-Female
KCNK12	-0.522726	0.0244095	0.62878	Male-Female
AL451062.1	0.175335	0.0244264	0.62878	Male-Female
FRMD5	-0.581071	0.0244317	0.62878	Male-Female
AC002401.4	-1.00052	0.0244652	0.62878	Male-Female
SPIN2A	0.36616	0.0244984	0.62878	Male-Female
SPINT1	0.23059	0.0245079	0.62878	Male-Female
ROPN1L	-0.679737	0.0245133	0.62878	Male-Female
GAD1	-0.588594	0.0245297	0.62878	Male-Female
NPIPB8	1.2671	0.0245407	0.62878	Male-Female
UBN1	0.147689	0.0245621	0.62878	Male-Female
TMEM67	-0.232876	0.0245766	0.62878	Male-Female
ATP2B4	-0.349333	0.0245771	0.62878	Male-Female
AC073283.1	-0.941216	0.0246021	0.62878	Male-Female
PCSK6	0.872564	0.0246292	0.62878	Male-Female
VMP1	-0.451335	0.0247226	0.62878	Male-Female
VSIG10L	-1.14195	0.0247773	0.62878	Male-Female
DCLK2	0.232505	0.0247852	0.62878	Male-Female
LINC00346	-0.723371	0.024806	0.62878	Male-Female
AC004083.1	0.723544	0.0248195	0.62878	Male-Female
ALDH2	0.364293	0.0248245	0.62878	Male-Female
DSEL	-0.554741	0.0248249	0.62878	Male-Female
ANKRD33B	0.543364	0.0248322	0.62878	Male-Female
JPH3	0.426512	0.0248597	0.62878	Male-Female
PGM5-AS1	0.0696276	0.0248751	0.62878	Male-Female
SPINK2	-0.459503	0.0249567	0.62878	Male-Female
LINC01137	-0.216309	0.0249582	0.62878	Male-Female
AC073348.2	1.92418	0.02497	0.62878	Male-Female
OAT	0.169692	0.0250093	0.62878	Male-Female
MAP1LC3A	0.18307	0.0250263	0.62878	Male-Female
LINC02054	1.05455	0.0250961	0.62878	Male-Female
DNAH7	-0.381084	0.0251196	0.62878	Male-Female
CLTCL1	0.35088	0.0251351	0.62878	Male-Female
RBPMS-AS1	-0.476738	0.0251671	0.62878	Male-Female
AC015908.4	1.61025	0.0253121	0.62878	Male-Female
SPATC1L	-0.298204	0.0253148	0.62878	Male-Female
AC107959.2	0.733192	0.0253233	0.62878	Male-Female
BHLHE40-AS1	-0.453712	0.025375	0.62878	Male-Female
AC010273.3	-0.488918	0.0253784	0.62878	Male-Female
AL359258.2	-0.20619	0.0253785	0.62878	Male-Female
DIRAS2	-0.224719	0.0253959	0.62878	Male-Female
TAF1D	0.195872	0.0254038	0.62878	Male-Female
CCDC18	-0.369686	0.0254324	0.62878	Male-Female
ETHE1	-0.192489	0.0254504	0.62878	Male-Female
MMP12	-1.69848	0.0254698	0.62878	Male-Female
ATP6V0B	0.225076	0.0254893	0.62878	Male-Female
ODF3B	0.617265	0.0255574	0.62878	Male-Female
HMSD	-0.962518	0.0255741	0.62878	Male-Female
AL021368.1	0.489713	0.025576	0.62878	Male-Female
RFX2	-0.310026	0.0255936	0.62878	Male-Female
NCAM2	1.08061	0.0256049	0.62878	Male-Female
MEPE	-1.22326	0.0256763	0.62878	Male-Female
ADGRF5	1.2615	0.0256765	0.62878	Male-Female
NOXRED1	0.655618	0.0256871	0.62878	Male-Female
ZNF214	-0.255424	0.0257368	0.62878	Male-Female
AC093495.1	-0.517406	0.0257602	0.62878	Male-Female
PIGY-DT	-0.422206	0.0257605	0.62878	Male-Female
AC010883.3	0.392191	0.0257687	0.62878	Male-Female
AP003108.1	0.454471	0.0257837	0.62878	Male-Female
CCNT2	0.138939	0.025821	0.62878	Male-Female
AC005757.1	-0.784269	0.025822	0.62878	Male-Female
IL18BP	-0.466564	0.0258283	0.62878	Male-Female
AL359764.1	-0.42072	0.025846	0.62878	Male-Female
AL355838.1	0.43418	0.0258523	0.62878	Male-Female
AC016877.3	0.43418	0.0258523	0.62878	Male-Female
AC090136.3	0.43418	0.0258523	0.62878	Male-Female
HEPN1	0.43418	0.0258523	0.62878	Male-Female
ST7-AS2	0.43418	0.0258523	0.62878	Male-Female
AC091059.1	0.43418	0.0258523	0.62878	Male-Female
AC022613.1	-0.690431	0.0258559	0.62878	Male-Female
RARB	0.739636	0.0258593	0.62878	Male-Female
DAPL1	-0.416193	0.0259646	0.62878	Male-Female
PTPRD	0.666413	0.0259876	0.62878	Male-Female
AC068205.2	-0.713962	0.0259884	0.62878	Male-Female
CDO1	-0.717042	0.0259934	0.62878	Male-Female
BCL3	-0.365033	0.025998	0.62878	Male-Female
SV2B	-0.592175	0.0260194	0.62878	Male-Female
ZBTB11-AS1	-0.173395	0.0260217	0.62878	Male-Female
TNIP3	0.782688	0.0260225	0.62878	Male-Female
AL049597.2	-0.269038	0.0260796	0.629611	Male-Female
AL592295.5	-0.221322	0.0261536	0.630847	Male-Female
ZNF154	0.340907	0.0261902	0.631182	Male-Female
RAD21L1	0.700541	0.0262463	0.6318	Male-Female
PADI2	1.42802	0.0262614	0.6318	Male-Female
PFDN1	-0.129214	0.026341	0.631835	Male-Female
CD5	-0.363794	0.0263453	0.631835	Male-Female
SYT16	-0.473957	0.0263497	0.631835	Male-Female
PDK3	-0.200481	0.026354	0.631835	Male-Female
PLAC9	-0.585805	0.0263906	0.632166	Male-Female
AC106897.1	-0.248888	0.0264598	0.632594	Male-Female
AC011379.1	-0.380348	0.0264695	0.632594	Male-Female
AC012178.1	-0.383746	0.0264805	0.632594	Male-Female
NABP1	-0.440968	0.0264997	0.632594	Male-Female
LINC00309	-1.84779	0.0265298	0.632717	Male-Female
LINC02541	-0.627629	0.0266451	0.632717	Male-Female
AC002464.1	-1.18306	0.0267093	0.632717	Male-Female
CREBRF	0.189882	0.0267103	0.632717	Male-Female
TRIM14	-0.385819	0.0267289	0.632717	Male-Female
CDH12	-0.731042	0.0267769	0.632717	Male-Female
AL033397.1	1.9011	0.0267845	0.632717	Male-Female
AC109479.1	1.56839	0.026795	0.632717	Male-Female
TUBB	-0.303591	0.0268168	0.632717	Male-Female
C2orf72	0.574966	0.0268229	0.632717	Male-Female
AP000350.6	1.18636	0.0268335	0.632717	Male-Female
CYP17A1	1.30996	0.0268443	0.632717	Male-Female
TGM2	-0.8371	0.0268486	0.632717	Male-Female
GP5	0.346773	0.0268528	0.632717	Male-Female
AC090360.1	0.414467	0.0268693	0.632717	Male-Female
LDB1	0.199309	0.0268805	0.632717	Male-Female
AC008915.2	-0.259573	0.0268926	0.632717	Male-Female
DNAJB14	0.118136	0.027002	0.633362	Male-Female
EID3	-0.262102	0.0270023	0.633362	Male-Female
CAMK2D	0.160262	0.0270029	0.633362	Male-Female
PTCH2	-0.409238	0.0270632	0.633362	Male-Female
ATP6AP1	0.23958	0.0270886	0.633362	Male-Female
C14orf93	-0.273841	0.0271285	0.633362	Male-Female
AC079753.2	1.32447	0.0271866	0.633362	Male-Female
TMEM258	-0.211234	0.0271929	0.633362	Male-Female
AC026801.2	-0.218498	0.0272192	0.633362	Male-Female
AL034397.3	-0.954259	0.0272949	0.633362	Male-Female
CCDC170	0.838851	0.0272994	0.633362	Male-Female
ACSL3	0.152486	0.027321	0.633362	Male-Female
OR5H14	-0.894165	0.027327	0.633362	Male-Female
AC023510.2	0.766249	0.0273726	0.633362	Male-Female
KLHL18	-0.256314	0.0273905	0.633362	Male-Female
IBA57	-0.218592	0.0274203	0.633362	Male-Female
AC108472.1	-0.637761	0.0274248	0.633362	Male-Female
CEP152	-0.253213	0.027428	0.633362	Male-Female
SYT1	-0.930462	0.0274326	0.633362	Male-Female
AC108102.1	-1.43349	0.0274377	0.633362	Male-Female
LINC02271	1.54092	0.0274402	0.633362	Male-Female
ACSM3	0.563885	0.0274439	0.633362	Male-Female
CR786580.1	-1.21396	0.0274452	0.633362	Male-Female
AC008543.5	1.08284	0.0274944	0.633845	Male-Female
ZNF91	0.149492	0.0275248	0.633845	Male-Female
NDUFC1	-0.160744	0.0275346	0.633845	Male-Female
WSCD1	-0.255075	0.0275797	0.634355	Male-Female
CD2AP	0.146914	0.0276368	0.635143	Male-Female
RAD18	-0.209673	0.0276667	0.635304	Male-Female
KLF15	0.717668	0.0277018	0.635584	Male-Female
ZNF436-AS1	0.320922	0.0277317	0.635744	Male-Female
RASGRF2	0.336003	0.0277984	0.636349	Male-Female
FMN2	-0.183004	0.0278177	0.636349	Male-Female
EAF2	-0.290616	0.0278495	0.636349	Male-Female
KIF2A	0.189314	0.0278499	0.636349	Male-Female
AL606753.2	-0.611721	0.027921	0.637448	Male-Female
TGFBR3L	0.297731	0.0279945	0.638602	Male-Female
ZNF506	0.267141	0.0280412	0.639142	Male-Female
AC114291.1	-1.44124	0.0280667	0.639197	Male-Female
AC105446.1	-0.848438	0.0280962	0.639345	Male-Female
ZNF726	0.338568	0.0281524	0.640097	Male-Female
ZNF7	0.125056	0.0282096	0.640408	Male-Female
AC079142.1	-0.377295	0.0282188	0.640408	Male-Female
UBXN1	0.237599	0.0282606	0.640408	Male-Female
PDHX	0.14542	0.0282648	0.640408	Male-Female
AL121890.5	-0.888828	0.0282815	0.640408	Male-Female
MKX	1.25369	0.0283432	0.640569	Male-Female
LINC00887	-0.641405	0.0283469	0.640569	Male-Female
LINC01888	-0.642557	0.0283743	0.640569	Male-Female
TSPYL6	-1.18743	0.0284071	0.640569	Male-Female
KCNIP3	1.66963	0.028415	0.640569	Male-Female
CYP2J2	-0.276102	0.0284395	0.640569	Male-Female
ZNF197	0.130059	0.0284693	0.640569	Male-Female
RALY-AS1	-0.292879	0.0284733	0.640569	Male-Female
AC097532.2	0.387558	0.0285273	0.64068	Male-Female
AC082651.1	-0.502648	0.028537	0.64068	Male-Female
AC005332.2	0.609024	0.0285498	0.64068	Male-Female
AC008894.2	1.52973	0.0285706	0.64068	Male-Female
NADK	0.149508	0.028642	0.641259	Male-Female
BBOX1	-1.7505	0.028662	0.641259	Male-Female
AC092745.1	-1.50716	0.0286658	0.641259	Male-Female
EHD3	-0.356293	0.0287183	0.641716	Male-Female
TTC30A	-0.201989	0.0287325	0.641716	Male-Female
SCNN1A	-0.524735	0.0287795	0.642219	Male-Female
CCR10	-0.38246	0.0288327	0.642219	Male-Female
JAKMIP3	0.376567	0.0288328	0.642219	Male-Female
EEA1	0.16262	0.0288581	0.642219	Male-Female
IMPG1	-2.13477	0.0288709	0.642219	Male-Female
LINC01574	0.293352	0.0289005	0.642219	Male-Female
C5orf51	0.174866	0.0289171	0.642219	Male-Female
AL024495.1	-0.566819	0.0289665	0.642802	Male-Female
AC244197.2	-0.649172	0.029028	0.643065	Male-Female
MOGAT2	-0.670886	0.0290312	0.643065	Male-Female
DLG1-AS1	-0.575697	0.0290615	0.643065	Male-Female
AC110609.1	-0.466028	0.0290711	0.643065	Male-Female
PDZD3	1.34191	0.0291351	0.643866	Male-Female
FCGR1B	0.391964	0.0291537	0.643866	Male-Female
ME2	0.205009	0.0292417	0.644107	Male-Female
AL731769.2	1.74254	0.0292502	0.644107	Male-Female
PDE4A	0.723596	0.0292531	0.644107	Male-Female
CAVIN3	-0.465487	0.0293034	0.644107	Male-Female
AC138649.1	-0.268953	0.0293085	0.644107	Male-Female
C11orf98	-0.437234	0.0293334	0.644107	Male-Female
DMTN	0.316466	0.0293709	0.644107	Male-Female
DNAL1	-0.186056	0.0294065	0.644107	Male-Female
SULT1A2	-1.86163	0.0294727	0.644107	Male-Female
C5orf46	1.25791	0.029486	0.644107	Male-Female
CAPS	-0.379593	0.0295077	0.644107	Male-Female
AC004000.1	0.561881	0.029607	0.644107	Male-Female
PART1	-0.705839	0.0296435	0.644107	Male-Female
MAPK8IP3	0.220078	0.0296752	0.644107	Male-Female
RABEP1	0.17338	0.0296979	0.644107	Male-Female
CFTR	1.24381	0.0297139	0.644107	Male-Female
AL033384.1	-0.666807	0.0297229	0.644107	Male-Female
AC009171.2	-0.58964	0.0297252	0.644107	Male-Female
LINC00305	-0.286779	0.0297503	0.644107	Male-Female
LINC02714	-0.878291	0.0297561	0.644107	Male-Female
EHD4	-0.331591	0.0297593	0.644107	Male-Female
AL162231.1	-0.231794	0.0297655	0.644107	Male-Female
TNFAIP8	-0.281034	0.029821	0.644107	Male-Female
C9orf163	0.399679	0.029826	0.644107	Male-Female
ATP5ME	-0.283873	0.0298399	0.644107	Male-Female
GALNT7	0.253427	0.0298407	0.644107	Male-Female
COMT	0.253602	0.029846	0.644107	Male-Female
C6orf120	0.149622	0.0298516	0.644107	Male-Female
C17orf53	0.7393	0.0298647	0.644107	Male-Female
P4HTM	0.269723	0.0298662	0.644107	Male-Female
AC021739.4	1.26506	0.0298845	0.644107	Male-Female
EGR3	-0.613875	0.0299546	0.644762	Male-Female
AC023983.2	1.73839	0.0299883	0.644762	Male-Female
ITIH3	-0.950473	0.0300583	0.644762	Male-Female
AL359399.1	-1.89235	0.0300583	0.644762	Male-Female
AL683813.1	0.242196	0.0301624	0.644762	Male-Female
2024-03-07	0.148902	0.0301806	0.644762	Male-Female
HERC6	-0.242486	0.0301932	0.644762	Male-Female
SPATA18	-0.343787	0.0301938	0.644762	Male-Female
EIF4EBP1	-0.263483	0.0302015	0.644762	Male-Female
HECTD1	0.129029	0.0302499	0.644762	Male-Female
BX255925.1	-1.21228	0.0302508	0.644762	Male-Female
MOCS1	-0.211162	0.030254	0.644762	Male-Female
DDIT4L	1.01977	0.0302731	0.644762	Male-Female
LINC00239	-0.260222	0.0302911	0.644762	Male-Female
CHD1	0.155193	0.0302923	0.644762	Male-Female
CASC2	-0.219611	0.0302979	0.644762	Male-Female
CCDC153	-0.417386	0.03031	0.644762	Male-Female
AC004494.1	0.506939	0.0304047	0.64526	Male-Female
LINC01619	0.399731	0.0304062	0.64526	Male-Female
SOCS3	-0.77165	0.0304252	0.64526	Male-Female
ICE1	0.17284	0.0304558	0.64526	Male-Female
SNAI2	-1.2746	0.0304785	0.64526	Male-Female
AC005082.1	-0.48296	0.0304822	0.64526	Male-Female
RFTN2	1.12939	0.0304963	0.64526	Male-Female
AC068587.4	-0.487267	0.030548	0.645862	Male-Female
LINC01353	-0.461146	0.03068	0.648158	Male-Female
DCST1-AS1	-0.388211	0.0307132	0.64816	Male-Female
REEP6	-0.30181	0.0307422	0.64816	Male-Female
TCIM	0.991594	0.0307502	0.64816	Male-Female
MPDZ	0.179137	0.0308632	0.64933	Male-Female
FARP1-AS1	1.18505	0.0308688	0.64933	Male-Female
IL9R	1.06052	0.0308975	0.64933	Male-Female
KLF14	-0.762846	0.030925	0.64933	Male-Female
NOSTRIN	-0.465151	0.0309394	0.64933	Male-Female
SDC3	0.944629	0.0309722	0.64933	Male-Female
ZNF26	0.144996	0.0309887	0.64933	Male-Female
COX10-AS1	-0.162874	0.0309951	0.64933	Male-Female
AL592494.1	-0.477609	0.0310163	0.64933	Male-Female
LINC00211	0.906405	0.0311014	0.650396	Male-Female
IPO4	-0.221151	0.0311142	0.650396	Male-Female
SLC8A1-AS1	-0.390098	0.0312161	0.651542	Male-Female
AC104564.3	0.330458	0.0312332	0.651542	Male-Female
SRSF3	-0.166253	0.0312394	0.651542	Male-Female
AC018926.2	-0.481653	0.0313191	0.651883	Male-Female
AC156455.1	-0.578035	0.0313194	0.651883	Male-Female
SLC22A4	-0.549773	0.0313358	0.651883	Male-Female
AC130324.1	0.473244	0.0313498	0.651883	Male-Female
RAD17	0.13505	0.0313792	0.652006	Male-Female
RGS18	0.649847	0.031423	0.652082	Male-Female
AL355073.2	0.534642	0.0314872	0.652082	Male-Female
FAM66B	0.327968	0.031496	0.652082	Male-Female
AC012236.1	-1.90056	0.0315254	0.652082	Male-Female
ALPL	1.26379	0.0315447	0.652082	Male-Female
AC106873.1	-2.00637	0.0315565	0.652082	Male-Female
GLIPR1	-1.10246	0.0316822	0.652082	Male-Female
AC012186.2	1.87468	0.0316885	0.652082	Male-Female
FGF14-AS2	-0.168546	0.0317253	0.652082	Male-Female
POGLUT3	0.342586	0.0317392	0.652082	Male-Female
NOXO1	0.56218	0.0317514	0.652082	Male-Female
ATP11A	-0.309775	0.0317872	0.652082	Male-Female
PDZD8	0.149319	0.0318077	0.652082	Male-Female
LINC01686	-0.466425	0.0318213	0.652082	Male-Female
AC074351.1	0.631991	0.0318374	0.652082	Male-Female
CBX3	0.162438	0.0318552	0.652082	Male-Female
PLEKHB1	-0.526421	0.0318677	0.652082	Male-Female
AC079193.2	0.827411	0.0318979	0.652082	Male-Female
PHF11	-0.202028	0.0319043	0.652082	Male-Female
PEBP1	0.220559	0.0319172	0.652082	Male-Female
PAUPAR	-0.233756	0.0319451	0.652082	Male-Female
GRTP1	0.793001	0.0319991	0.652082	Male-Female
ADSSL1	-0.286122	0.0320197	0.652082	Male-Female
Z95118.2	-0.449216	0.0320337	0.652082	Male-Female
AIG1	0.200677	0.0320438	0.652082	Male-Female
ST8SIA5	0.37853	0.0320787	0.652082	Male-Female
LRRTM2	-0.435412	0.0320921	0.652082	Male-Female
RTL1	-1.48633	0.0320946	0.652082	Male-Female
AC009303.2	0.822038	0.0321071	0.652082	Male-Female
PIK3CD-AS2	-0.296177	0.0321503	0.652082	Male-Female
AL590560.3	0.535015	0.0321895	0.652082	Male-Female
AC000403.1	-0.558224	0.0321943	0.652082	Male-Female
RITA1	-0.143939	0.0322098	0.652082	Male-Female
POLR2F	-0.124031	0.0322506	0.652082	Male-Female
DHFR	-0.351758	0.0322763	0.652082	Male-Female
AL731684.1	-1.39388	0.0322944	0.652082	Male-Female
AC087392.1	-1.06951	0.0323137	0.652082	Male-Female
LINC01580	-1.70574	0.0323361	0.652082	Male-Female
AC127526.2	-1.27406	0.032388	0.652082	Male-Female
TMEM25	0.217724	0.0324139	0.652082	Male-Female
LINC02284	0.657181	0.032454	0.652082	Male-Female
AL139300.2	-1.10307	0.0325005	0.652082	Male-Female
AP001066.1	0.426581	0.0325057	0.652082	Male-Female
AKAP17A	0.161208	0.032514	0.652082	Male-Female
AC027307.2	0.369659	0.03254	0.652082	Male-Female
ZNF439	0.1341	0.0325767	0.652082	Male-Female
AC108690.1	-1.30414	0.0326104	0.652082	Male-Female
HINT1	0.153208	0.0326503	0.652082	Male-Female
LINC02228	2.33744	0.0326569	0.652082	Male-Female
C1QL2	-1.34277	0.0326574	0.652082	Male-Female
CST1	1.18147	0.0326669	0.652082	Male-Female
KCNMB4	-0.832027	0.0326905	0.652082	Male-Female
EBNA1BP2	-0.152613	0.0327027	0.652082	Male-Female
AC007686.3	-0.291525	0.0327285	0.652082	Male-Female
AL022311.1	0.241507	0.0327427	0.652082	Male-Female
DPM3	-0.175873	0.0327696	0.652082	Male-Female
AC073316.3	-1.04225	0.032782	0.652082	Male-Female
CTSB	-0.273258	0.0327894	0.652082	Male-Female
TTLL5	-0.219764	0.032793	0.652082	Male-Female
VOPP1	-0.19264	0.0327933	0.652082	Male-Female
PTHLH	0.827497	0.0328385	0.652513	Male-Female
AC107980.1	-0.664862	0.0328707	0.652685	Male-Female
ATXN7L1	-0.246868	0.0329251	0.653143	Male-Female
ROCK2	0.162043	0.0329409	0.653143	Male-Female
AL513320.1	0.629988	0.0329681	0.653216	Male-Female
AMDHD1	-0.429622	0.0330153	0.653683	Male-Female
NHLRC4	1.57407	0.0330598	0.653978	Male-Female
AC084018.2	-0.356856	0.0331076	0.653978	Male-Female
FOXO3B	0.28142	0.0331314	0.653978	Male-Female
RAB27A	-0.25709	0.0331486	0.653978	Male-Female
FCGR1A	1.45201	0.033196	0.653978	Male-Female
DLEU2	-0.15957	0.0332032	0.653978	Male-Female
AP000550.1	1.80949	0.0332257	0.653978	Male-Female
ATP2A1-AS1	-0.412568	0.0332354	0.653978	Male-Female
CCBE1	0.784613	0.0332626	0.653978	Male-Female
ZNF529	0.18433	0.0332659	0.653978	Male-Female
AL162632.3	0.585356	0.0332966	0.654117	Male-Female
AF186192.1	-0.286667	0.0333749	0.654154	Male-Female
ABHD15-AS1	0.725652	0.0333754	0.654154	Male-Female
AC127024.2	-0.620392	0.0333767	0.654154	Male-Female
ATF3	-0.6138	0.0333928	0.654154	Male-Female
IFT122	-0.197853	0.0334314	0.654449	Male-Female
AL359881.1	1.05796	0.0335345	0.655581	Male-Female
IFT46	-0.173243	0.0335365	0.655581	Male-Female
AL021707.5	0.876727	0.0335896	0.655753	Male-Female
TMEM240	0.290002	0.0335926	0.655753	Male-Female
ZDBF2	0.170842	0.033709	0.657562	Male-Female
AC099050.1	1.70566	0.0338336	0.659528	Male-Female
MBNL1-AS1	-0.247944	0.0338647	0.659543	Male-Female
KIF20A	1.75764	0.0338928	0.659543	Male-Female
CHRAC1	-0.148678	0.033944	0.659543	Male-Female
LTB4R2	-0.503114	0.0339502	0.659543	Male-Female
IGFL2	0.596956	0.0340075	0.659543	Male-Female
JMJD7	-0.187682	0.034017	0.659543	Male-Female
AP001033.3	0.456966	0.0340255	0.659543	Male-Female
HERC4	0.157206	0.0340274	0.659543	Male-Female
ARTN	0.443971	0.0340546	0.659543	Male-Female
SC5D	0.179428	0.0341074	0.659543	Male-Female
EEF1D	0.161829	0.0341296	0.659543	Male-Female
PET100	-0.257503	0.0341478	0.659543	Male-Female
PTPRR	-0.959837	0.0341758	0.659543	Male-Female
TCAF1	0.239943	0.0341793	0.659543	Male-Female
PDLIM1	-0.233868	0.0342062	0.659543	Male-Female
AC004217.1	0.8368	0.0342147	0.659543	Male-Female
AC020912.1	-1.3865	0.0342859	0.659819	Male-Female
TANC1	-0.340277	0.0343197	0.659819	Male-Female
PLB1	-0.625444	0.0343392	0.659819	Male-Female
SYNJ2-IT1	0.190782	0.0343619	0.659819	Male-Female
AC116563.1	-2.00934	0.0343634	0.659819	Male-Female
FLNB	-0.269377	0.0344008	0.659819	Male-Female
HGF	-1.13739	0.0344276	0.659819	Male-Female
GRK5-IT1	-0.241952	0.0344381	0.659819	Male-Female
CATIP-AS1	-0.458121	0.0344431	0.659819	Male-Female
TYW1	0.188036	0.0345826	0.662033	Male-Female
AC023202.1	0.49155	0.0346608	0.663072	Male-Female
SPATA24	-0.260194	0.0347868	0.664685	Male-Female
KRTAP5-2	0.436682	0.0348816	0.664685	Male-Female
ZUP1	0.173581	0.0348841	0.664685	Male-Female
OAZ3	-0.240036	0.0349116	0.664685	Male-Female
RBM15-AS1	-0.706327	0.0349183	0.664685	Male-Female
AC011043.1	0.86145	0.0349373	0.664685	Male-Female
NSD3	0.145141	0.0349603	0.664685	Male-Female
PCDHGA2	-0.347823	0.03497	0.664685	Male-Female
FAM83A-AS1	-1.31988	0.0349735	0.664685	Male-Female
ZNF107	0.215293	0.0350073	0.664685	Male-Female
DDA1	-0.117976	0.0350116	0.664685	Male-Female
AC145285.3	0.9297	0.0350326	0.664685	Male-Female
EFHD2	-0.310844	0.0350802	0.664712	Male-Female
LINC01715	-0.422374	0.0350819	0.664712	Male-Female
GAPDH	-0.304379	0.035179	0.666096	Male-Female
COPZ2	0.369498	0.0352809	0.667483	Male-Female
AC007557.1	-0.0914454	0.035346	0.667483	Male-Female
ALDH6A1	0.229847	0.0353793	0.667483	Male-Female
CALCOCO2	0.144852	0.035403	0.667483	Male-Female
FOLH1	-1.2946	0.0354481	0.667483	Male-Female
C6orf201	0.671128	0.0354673	0.667483	Male-Female
ALKBH3-AS1	1.71109	0.0355105	0.667483	Male-Female
C2CD4D-AS1	-0.96308	0.0355167	0.667483	Male-Female
AC103591.3	-0.579618	0.0355389	0.667483	Male-Female
LINC02019	0.537734	0.0355587	0.667483	Male-Female
IGSF21	-0.84393	0.0355907	0.667483	Male-Female
TRIM16L	0.307502	0.035593	0.667483	Male-Female
AC025580.2	-0.702949	0.0356215	0.667483	Male-Female
GNG5	-0.214659	0.0356315	0.667483	Male-Female
TAP2	-0.281603	0.0356373	0.667483	Male-Female
EBF3	-1.29188	0.0356881	0.667483	Male-Female
DNAH10OS	0.453604	0.035698	0.667483	Male-Female
CDHR1	-0.540224	0.0357046	0.667483	Male-Female
C9orf135	-0.563547	0.0357208	0.667483	Male-Female
ASRGL1	-0.245355	0.0357648	0.667483	Male-Female
AC113194.1	-0.96731	0.0358045	0.667483	Male-Female
DANCR	0.20524	0.0358157	0.667483	Male-Female
AC139099.2	-0.705116	0.0358258	0.667483	Male-Female
OCLN	0.256693	0.0358298	0.667483	Male-Female
LIPE-AS1	-0.349355	0.0359159	0.668638	Male-Female
SEL1L3	0.36614	0.0359656	0.669076	Male-Female
GALNT10	-0.380195	0.0359877	0.669076	Male-Female
PYCARD-AS1	0.689645	0.0360285	0.669387	Male-Female
LRRC61	0.168715	0.036085	0.669409	Male-Female
AC005264.1	-0.788094	0.0361159	0.669409	Male-Female
NSUN3	-0.123543	0.0361235	0.669409	Male-Female
AC092745.5	-0.902374	0.0361262	0.669409	Male-Female
MTSS2	0.246516	0.0363206	0.671447	Male-Female
KRTDAP	-0.736826	0.0363461	0.671447	Male-Female
AC011451.4	-1.30304	0.0363641	0.671447	Male-Female
CALCR	-1.39552	0.0363847	0.671447	Male-Female
TNKS2	0.167488	0.0364006	0.671447	Male-Female
SETBP1	-0.202793	0.0364022	0.671447	Male-Female
FPR3	-1.17782	0.0364256	0.671447	Male-Female
AL590399.3	0.463908	0.0364636	0.671447	Male-Female
AC004466.1	0.525927	0.0364851	0.671447	Male-Female
PTPN20	0.396653	0.0364885	0.671447	Male-Female
AL158825.2	-0.463528	0.0365025	0.671447	Male-Female
AC113208.5	-0.439774	0.0365609	0.672076	Male-Female
GRIA3	-0.376254	0.0366913	0.673334	Male-Female
LINC00538	1.02125	0.0367032	0.673334	Male-Female
WASHC4	0.159028	0.0367116	0.673334	Male-Female
RDH10-AS1	0.48878	0.0367264	0.673334	Male-Female
ZSCAN5A	-0.170608	0.0367732	0.67359	Male-Female
SUCLA2-AS1	-0.365926	0.036789	0.67359	Male-Female
RNF151	0.909187	0.0368342	0.673973	Male-Female
APCDD1L-DT	-0.391713	0.036904	0.674509	Male-Female
TFCP2L1	0.286585	0.0369234	0.674509	Male-Female
ZFAS1	0.216137	0.0369364	0.674509	Male-Female
PELI2	0.245	0.0370178	0.674553	Male-Female
HIST1H1A	-0.861941	0.0370324	0.674553	Male-Female
GALNT13	-0.326248	0.0370564	0.674553	Male-Female
LINC02696	-0.50132	0.0370577	0.674553	Male-Female
PIK3IP1-AS1	0.453002	0.0370843	0.674553	Male-Female
ATP13A4	-0.369334	0.037089	0.674553	Male-Female
AC008088.1	1.78675	0.037109	0.674553	Male-Female
AC106028.3	-0.417319	0.0371968	0.67547	Male-Female
MTIF3	-0.122421	0.0372314	0.67547	Male-Female
FAM122B	-0.17371	0.0372326	0.67547	Male-Female
AP001160.3	-0.186113	0.0372787	0.675841	Male-Female
OR2A25	1.11057	0.0373196	0.675841	Male-Female
CFAP77	-1.26279	0.0373359	0.675841	Male-Female
VWA7	-0.31572	0.0373505	0.675841	Male-Female
NDN	0.19883	0.0374511	0.67722	Male-Female
AC133540.1	-0.794327	0.037495	0.677572	Male-Female
ZNF521	-0.825258	0.0375398	0.677824	Male-Female
STIMATE	-0.198975	0.0375578	0.677824	Male-Female
FKBP4	0.204367	0.0376012	0.678166	Male-Female
AC137630.2	0.407834	0.0376489	0.678585	Male-Female
AC063943.1	-1.59208	0.0377007	0.678825	Male-Female
FAM189A1	-0.52448	0.0377218	0.678825	Male-Female
ZNF611	-0.16546	0.0377476	0.678825	Male-Female
AL122020.2	-0.569085	0.0377601	0.678825	Male-Female
C19orf12	0.13264	0.0378148	0.679368	Male-Female
GNRH1	0.57199	0.0378539	0.67963	Male-Female
MBTPS2	0.156657	0.0379052	0.680112	Male-Female
CTDSP1	-0.120743	0.037957	0.680602	Male-Female
RAB32	0.213108	0.0380657	0.681845	Male-Female
NAALAD2	0.757115	0.0380756	0.681845	Male-Female
HLA-DQB1	-2.72255	0.0381004	0.68185	Male-Female
SYT14	0.159805	0.0381558	0.682402	Male-Female
ADAM21	-0.654527	0.0382134	0.682991	Male-Female
ZNF224	0.145594	0.0382447	0.68311	Male-Female
SNHG16	0.215323	0.0383163	0.68356	Male-Female
PCDHGC5	-0.886855	0.0383192	0.68356	Male-Female
PAPSS2	-0.310334	0.0383479	0.683633	Male-Female
AL713852.2	1.20444	0.0384285	0.68426	Male-Female
KANTR	0.215898	0.0384455	0.68426	Male-Female
FCGBP	0.632138	0.0384718	0.68426	Male-Female
NDST1	0.221214	0.0385287	0.68426	Male-Female
LDLRAD4	-0.28267	0.0385671	0.68426	Male-Female
SERTM2	-1.35276	0.0385717	0.68426	Male-Female
DYNLRB2	-0.284437	0.0386148	0.68426	Male-Female
AL049649.1	1.12251	0.0386159	0.68426	Male-Female
AL132655.1	-1.40903	0.0386265	0.68426	Male-Female
FIP1L1	0.131022	0.0386298	0.68426	Male-Female
VSIG2	1.67197	0.038681	0.68473	Male-Female
AC093462.1	-0.260256	0.0387123	0.684847	Male-Female
IQCJ	0.976546	0.0387597	0.685088	Male-Female
LSM14A	0.123181	0.0387875	0.685088	Male-Female
ARHGAP9	0.894786	0.0388	0.685088	Male-Female
GADD45G	-0.292577	0.0389028	0.685937	Male-Female
CAPN7	0.12515	0.0389188	0.685937	Male-Female
GPR180	0.174278	0.0389223	0.685937	Male-Female
AC009961.4	0.426577	0.0389562	0.686099	Male-Female
AP004147.1	0.79725	0.0390445	0.687053	Male-Female
LINC02197	-0.318506	0.0390755	0.687053	Male-Female
PIGW	-0.220653	0.039093	0.687053	Male-Female
ZFP36	-0.43065	0.0391095	0.687053	Male-Female
AL121974.1	1.40176	0.039185	0.687946	Male-Female
AC121757.1	-1.80218	0.0392299	0.688184	Male-Female
HAR1A	0.44162	0.0392483	0.688184	Male-Female
SEMA6D	-0.273804	0.0392915	0.688508	Male-Female
KLHL29	-0.282319	0.0393577	0.689154	Male-Female
DDR2	0.397323	0.0393781	0.689154	Male-Female
S100A11	-0.303234	0.0394459	0.689881	Male-Female
FASTK	-0.13675	0.0394694	0.689881	Male-Female
AC022730.4	1.58437	0.0396499	0.691751	Male-Female
CLYBL	-0.237883	0.0396556	0.691751	Male-Female
AL022337.1	-0.599745	0.0396754	0.691751	Male-Female
MIATNB	-0.183868	0.0397045	0.691751	Male-Female
ADAP1	0.655127	0.0397349	0.691751	Male-Female
TMEM241	-0.252764	0.0397446	0.691751	Male-Female
DOK4	0.245385	0.0398182	0.691751	Male-Female
CERS4	0.317669	0.0398262	0.691751	Male-Female
FP236241.1	-1.26552	0.0398932	0.691751	Male-Female
TLCD3B	-0.330871	0.039902	0.691751	Male-Female
AC089999.2	-0.618041	0.0399126	0.691751	Male-Female
AC087588.3	-1.43467	0.0399213	0.691751	Male-Female
CNIH1	0.137778	0.0399267	0.691751	Male-Female
LINC02515	-1.80072	0.0399548	0.691751	Male-Female
AL445928.2	0.755206	0.039969	0.691751	Male-Female
PCDHGA12	-0.479754	0.0399973	0.691751	Male-Female
GCLC	0.203838	0.0400003	0.691751	Male-Female
AL592146.1	-0.380911	0.0400758	0.692202	Male-Female
TMEM89	1.24748	0.0400763	0.692202	Male-Female
AL663074.1	-1.1241	0.0401032	0.692235	Male-Female
PRSS22	-0.387909	0.0401431	0.692258	Male-Female
AC073476.3	0.413783	0.0401563	0.692258	Male-Female
AC104170.1	0.653473	0.0401794	0.692258	Male-Female
LINC01625	-0.750132	0.0402789	0.692968	Male-Female
GNAI1	0.173849	0.0402841	0.692968	Male-Female
JAML	0.672633	0.0402955	0.692968	Male-Female
COBLL1	0.192498	0.0403575	0.693156	Male-Female
AC009549.1	-0.410315	0.0404118	0.693156	Male-Female
F12	-0.398766	0.0404328	0.693156	Male-Female
AP002982.2	-1.36784	0.0404483	0.693156	Male-Female
RBAK	0.162926	0.0404502	0.693156	Male-Female
HNF1A-AS1	0.482658	0.0404564	0.693156	Male-Female
WDR63	-0.436462	0.0404932	0.693359	Male-Female
AARD	-0.294852	0.0405765	0.693704	Male-Female
TNFRSF19	-0.299487	0.040587	0.693704	Male-Female
HNRNPD	-0.105517	0.0406554	0.693704	Male-Female
CAPN10-DT	0.218971	0.0406618	0.693704	Male-Female
PIP4K2C	0.170321	0.0407147	0.693704	Male-Female
ZDHHC12	-0.155373	0.040715	0.693704	Male-Female
CCHCR1	-0.171849	0.0407459	0.693704	Male-Female
AL031600.1	0.190666	0.0407531	0.693704	Male-Female
XKR4	-0.370952	0.0407851	0.693704	Male-Female
C4BPA	1.18147	0.0407858	0.693704	Male-Female
SMUG1	-0.169431	0.0407941	0.693704	Male-Female
BACE2	-0.60703	0.0408347	0.693704	Male-Female
BTN3A1	-0.287973	0.0408385	0.693704	Male-Female
ZFYVE9	0.175831	0.0408708	0.693828	Male-Female
ATP5MD	-0.177067	0.0409973	0.694814	Male-Female
EIF3A	0.13096	0.0410046	0.694814	Male-Female
AC093525.7	0.354511	0.0410125	0.694814	Male-Female
CHN2	0.520764	0.0410412	0.694814	Male-Female
SPINK5	-1.68198	0.0410541	0.694814	Male-Female
CLPSL1	-1.56075	0.0411639	0.695878	Male-Female
C7	-0.563401	0.0411919	0.695878	Male-Female
DOK5	1.11046	0.0411922	0.695878	Male-Female
NAE1	0.134247	0.0412294	0.696082	Male-Female
CDKN1C	-0.354182	0.0412961	0.696261	Male-Female
PLAAT4	-0.391852	0.0413422	0.696261	Male-Female
AC055855.2	0.573983	0.0413499	0.696261	Male-Female
TEX35	-0.390108	0.0413531	0.696261	Male-Female
AL606760.1	-0.227702	0.0413741	0.696261	Male-Female
C22orf39	-0.146857	0.0413906	0.696261	Male-Female
RSPH1	-0.295672	0.0414588	0.696986	Male-Female
LGR5	-1.22535	0.0414998	0.697252	Male-Female
AL137847.2	-0.865574	0.0416087	0.697937	Male-Female
LRRC23	-0.190398	0.0416295	0.697937	Male-Female
THEGL	2.13391	0.0416327	0.697937	Male-Female
DND1	0.981998	0.0416985	0.697937	Male-Female
AP001042.1	-0.811401	0.0417209	0.697937	Male-Female
TMOD1	-0.240211	0.0417765	0.697937	Male-Female
NFE4	0.679073	0.0418144	0.697937	Male-Female
C14orf180	0.679073	0.0418144	0.697937	Male-Female
AC068279.2	-2.66387	0.0418148	0.697937	Male-Female
AL161910.1	-0.697254	0.0418222	0.697937	Male-Female
CLN5	0.159238	0.0418519	0.697937	Male-Female
COX6A2	-0.6862	0.0418543	0.697937	Male-Female
LRRIQ3	-0.401373	0.0418774	0.697937	Male-Female
LINC02454	-0.710415	0.0418928	0.697937	Male-Female
PKP4	-0.210852	0.0419352	0.698224	Male-Female
SPDYE1	-0.593094	0.042018	0.699142	Male-Female
GPR155	-0.20264	0.042042	0.699142	Male-Female
AP003392.5	-0.3027	0.0420716	0.699142	Male-Female
AF186192.3	0.438162	0.0421019	0.699142	Male-Female
AC004775.1	0.88069	0.0421232	0.699142	Male-Female
ACTN1-AS1	-0.749174	0.0422248	0.699142	Male-Female
AC012213.2	0.5918	0.0422491	0.699142	Male-Female
AC226101.1	-0.759383	0.0422613	0.699142	Male-Female
RMDN1	-0.194763	0.0422879	0.699142	Male-Female
IKZF3	0.83731	0.0423048	0.699142	Male-Female
DCK	0.241512	0.0423387	0.699142	Male-Female
SYT2	1.79135	0.0423755	0.699142	Male-Female
LSMEM1	0.692056	0.0424235	0.699142	Male-Female
AC035140.1	-0.858129	0.0424259	0.699142	Male-Female
AC005609.5	-0.460792	0.0424312	0.699142	Male-Female
SFXN5	-0.242772	0.042442	0.699142	Male-Female
CCL19	-1.52899	0.0424721	0.699142	Male-Female
AC025259.3	-0.637432	0.0424744	0.699142	Male-Female
SDC1	0.930227	0.0424839	0.699142	Male-Female
DHRS4	-0.318365	0.0424968	0.699142	Male-Female
DOT1L	-0.290088	0.0425196	0.699142	Male-Female
AC011444.1	-0.580525	0.0425909	0.699898	Male-Female
PDE6C	1.36169	0.0426344	0.699995	Male-Female
SKA2	-0.133875	0.0426498	0.699995	Male-Female
AC062022.2	0.385852	0.0426983	0.699995	Male-Female
TMEM225B	0.411805	0.0427126	0.699995	Male-Female
AP004609.1	-1.89547	0.0427229	0.699995	Male-Female
C1orf158	-0.394504	0.0428396	0.701131	Male-Female
AL391069.2	0.374718	0.0428434	0.701131	Male-Female
TMEM158	-0.467047	0.0428779	0.701131	Male-Female
AP001372.1	-1.08226	0.0428979	0.701131	Male-Female
PODNL1	-0.64492	0.0429187	0.701131	Male-Female
PTK2B	-0.222743	0.0429903	0.701853	Male-Female
SERINC1	0.158055	0.0430134	0.701853	Male-Female
PRC1	0.288898	0.0430697	0.701888	Male-Female
AC022182.2	0.795902	0.0431684	0.701888	Male-Female
SMO	1.14874	0.0432217	0.701888	Male-Female
FRAT2	0.330265	0.0432378	0.701888	Male-Female
BSDC1	0.119605	0.0432738	0.701888	Male-Female
AC092171.4	0.458742	0.0433283	0.701888	Male-Female
AC048338.2	1.11634	0.043346	0.701888	Male-Female
MYO5C	-0.20166	0.0433782	0.701888	Male-Female
BDNF-AS	-0.138457	0.043441	0.701888	Male-Female
GNG10	-0.144895	0.0434558	0.701888	Male-Female
FXR1	0.15692	0.0434692	0.701888	Male-Female
SAT2	0.160557	0.043475	0.701888	Male-Female
CRIPT	-0.119452	0.0434839	0.701888	Male-Female
LIPF	-0.348894	0.0435018	0.701888	Male-Female
TULP2	-0.348894	0.0435018	0.701888	Male-Female
AC010173.1	-0.446357	0.0435441	0.701888	Male-Female
TRPM6	-0.301793	0.0435933	0.701888	Male-Female
PAK2	0.176587	0.0436042	0.701888	Male-Female
AL356608.3	-0.434459	0.0436207	0.701888	Male-Female
IRAK3	-0.90051	0.0436213	0.701888	Male-Female
AC005759.1	-0.454517	0.0436608	0.701888	Male-Female
AC079089.1	-0.287166	0.0436775	0.701888	Male-Female
FAT4	-0.486196	0.0437069	0.701888	Male-Female
AC025062.3	-0.707204	0.0437311	0.701888	Male-Female
ZNF805	0.199357	0.0437654	0.701888	Male-Female
CEP55	0.89527	0.0438087	0.701888	Male-Female
NCKAP5	-0.632434	0.0438182	0.701888	Male-Female
AC063944.1	1.32454	0.0438198	0.701888	Male-Female
MYLK3	-0.509831	0.0438316	0.701888	Male-Female
AL596087.2	1.6909	0.0438475	0.701888	Male-Female
NSMCE1-DT	0.320134	0.043862	0.701888	Male-Female
CDK11A	0.241077	0.0438869	0.701888	Male-Female
AL353751.1	0.480994	0.04389	0.701888	Male-Female
ZMYM5	0.106927	0.0439067	0.701888	Male-Female
ATG4C	-0.128807	0.043925	0.701888	Male-Female
AC009554.1	-0.894864	0.0439265	0.701888	Male-Female
PHF19	-0.213608	0.043989	0.701958	Male-Female
TRPA1	-1.36969	0.043997	0.701958	Male-Female
C9orf85	-0.124108	0.0440068	0.701958	Male-Female
LINGO4	-0.434052	0.0440492	0.70202	Male-Female
CCDC97	-0.132469	0.0440755	0.70202	Male-Female
AD001527.1	-1.06604	0.0441218	0.70202	Male-Female
AC008124.1	-0.133984	0.0441312	0.70202	Male-Female
SLC8A3	-0.389431	0.0441478	0.70202	Male-Female
OTULIN	-0.176755	0.0441834	0.70202	Male-Female
AC104561.4	-0.599951	0.0441879	0.70202	Male-Female
LIX1-AS1	-1.41602	0.0442249	0.702207	Male-Female
HLA-A	0.359796	0.0442782	0.702408	Male-Female
ATP6V1FNB	-0.55382	0.0442882	0.702408	Male-Female
AC041005.1	0.297538	0.0443205	0.702483	Male-Female
AC093725.2	-1.10419	0.0443726	0.702483	Male-Female
GASAL1	-0.562039	0.0443737	0.702483	Male-Female
NDUFA3	-0.257852	0.0443943	0.702483	Male-Female
RXYLT1-AS1	1.34796	0.0444257	0.70258	Male-Female
PRG4	-0.762421	0.044505	0.703433	Male-Female
SNTN	1.50784	0.0445532	0.703793	Male-Female
FIRRE	0.614912	0.0447343	0.706106	Male-Female
MRTO4	-0.151144	0.0447505	0.706106	Male-Female
CEP95	0.136536	0.0447965	0.706429	Male-Female
AC007405.2	-0.788196	0.044835	0.706636	Male-Female
IL20	-0.951105	0.0448753	0.706783	Male-Female
SH3BP5	-0.43063	0.0448953	0.706783	Male-Female
PRSS53	0.374596	0.0449341	0.706842	Male-Female
ADGRA1	0.374424	0.0449625	0.706842	Male-Female
AKR1C2	0.891687	0.0449857	0.706842	Male-Female
LINC01214	-0.493941	0.0450125	0.706842	Male-Female
PGR	-0.27948	0.0450413	0.706842	Male-Female
AL512622.1	2.69804	0.045056	0.706842	Male-Female
MLH3	0.134488	0.0450775	0.706842	Male-Female
AC093799.1	0.803447	0.0451367	0.707081	Male-Female
CRYBB2	-0.959206	0.0451711	0.707081	Male-Female
AL157888.1	0.589804	0.045187	0.707081	Male-Female
AL139243.1	-0.460747	0.0451947	0.707081	Male-Female
LINC01348	-1.5246	0.0453122	0.708457	Male-Female
CCDC88B	-0.20977	0.0453337	0.708457	Male-Female
AL021707.6	-0.332728	0.0453629	0.708505	Male-Female
EFCAB1	-1.28116	0.0453878	0.708505	Male-Female
SIRPB2	0.921399	0.0455163	0.709194	Male-Female
AP001922.5	0.653344	0.0455525	0.709194	Male-Female
CSRNP1	-0.269356	0.0456012	0.709194	Male-Female
ATCAY	0.634761	0.0456312	0.709194	Male-Female
LBX2	-1.14601	0.0456886	0.709194	Male-Female
TRIM52	0.140818	0.0457605	0.709194	Male-Female
SMU1	0.135616	0.0458296	0.709194	Male-Female
NEK6	0.997835	0.0458481	0.709194	Male-Female
DIPK1B	0.371617	0.0458526	0.709194	Male-Female
KLRC1	2.28595	0.0459026	0.709194	Male-Female
SNRPG	-0.175844	0.045913	0.709194	Male-Female
MICALL2	-0.331218	0.0459236	0.709194	Male-Female
ALKAL1	1.02478	0.0459306	0.709194	Male-Female
PPP5C	-0.147661	0.0459487	0.709194	Male-Female
KCNK6	-0.344378	0.0459833	0.709194	Male-Female
PBX1	-0.167676	0.0459976	0.709194	Male-Female
ITLN1	0.82284	0.0460038	0.709194	Male-Female
EMP3	-0.514027	0.0460065	0.709194	Male-Female
ZNF292	0.197628	0.0460155	0.709194	Male-Female
AC040977.1	0.304068	0.0460209	0.709194	Male-Female
TDRP	0.178766	0.0460545	0.709194	Male-Female
AC006111.2	-0.676072	0.0460579	0.709194	Male-Female
AC092675.1	-1.89112	0.0460861	0.709194	Male-Female
AC005841.1	2.01528	0.0460934	0.709194	Male-Female
AC106820.3	-0.402843	0.0460938	0.709194	Male-Female
HAPLN3	1.34574	0.0461137	0.709194	Male-Female
TRPS1	-0.175079	0.0461223	0.709194	Male-Female
KCNK9	-0.645862	0.0462149	0.709954	Male-Female
TRIP10	-0.288594	0.0462618	0.709954	Male-Female
TNFRSF12A	-0.506821	0.0462804	0.709954	Male-Female
LINC02384	-1.51357	0.0462827	0.709954	Male-Female
WDR61	-0.135916	0.0463312	0.709954	Male-Female
KIAA1958	0.169841	0.0463439	0.709954	Male-Female
LINC02525	-2.43642	0.0463645	0.709954	Male-Female
CYP4B1	1.05309	0.0463765	0.709954	Male-Female
PSMB10	-0.247834	0.0464474	0.710344	Male-Female
KCTD12	-0.313122	0.0464531	0.710344	Male-Female
IRX5	-1.22125	0.046564	0.711174	Male-Female
TMEM44-AS1	-0.142788	0.0465738	0.711174	Male-Female
AC011337.1	-0.738813	0.0466149	0.711174	Male-Female
CCDC71L	-0.306269	0.0466343	0.711174	Male-Female
CFAP65	-0.316045	0.0466637	0.711174	Male-Female
SPC25	-0.644303	0.0467182	0.711174	Male-Female
LINC01990	0.348528	0.046775	0.711174	Male-Female
AC003965.1	-0.412294	0.0468088	0.711174	Male-Female
AC020909.3	0.504013	0.0468476	0.711174	Male-Female
PDZK1	0.573989	0.0468487	0.711174	Male-Female
LMF1	0.363012	0.0468578	0.711174	Male-Female
AC004877.1	0.443255	0.0468774	0.711174	Male-Female
TOMM70	0.116261	0.0468904	0.711174	Male-Female
IL5RA	-0.434401	0.0468962	0.711174	Male-Female
RGPD8	0.444026	0.0469135	0.711174	Male-Female
C9orf24	-0.63066	0.0469176	0.711174	Male-Female
NDUFA2	-0.129841	0.0469477	0.711241	Male-Female
ZNF575	-0.282842	0.0469959	0.711582	Male-Female
LINC02709	0.504344	0.047027	0.711609	Male-Female
AL353595.1	1.55354	0.0470722	0.711609	Male-Female
AC073957.1	-1.05627	0.0470746	0.711609	Male-Female
CNBD2	-0.202205	0.0471099	0.711754	Male-Female
C18orf54	-0.473688	0.0471846	0.712153	Male-Female
CAPSL	-0.666028	0.0471876	0.712153	Male-Female
MIR646HG	-0.612393	0.0473177	0.713728	Male-Female
PIK3CD	-0.628248	0.0473472	0.713785	Male-Female
CAMLG	0.182694	0.0473894	0.714033	Male-Female
AC105020.5	-0.578285	0.0474362	0.714261	Male-Female
PLEKHO2	-0.375706	0.047456	0.714261	Male-Female
GALC	0.274424	0.0476175	0.716132	Male-Female
RNASET2	0.288638	0.047632	0.716132	Male-Female
CRNDE	-0.643616	0.0476831	0.716386	Male-Female
AC125494.2	0.51677	0.047714	0.716386	Male-Female
NRP2	-0.748482	0.0477544	0.716386	Male-Female
SLC16A3	-0.595085	0.0477701	0.716386	Male-Female
UBE2T	-0.182584	0.0477934	0.716386	Male-Female
NXT2	-0.198041	0.0478368	0.716386	Male-Female
AIFM3	-0.443826	0.0478433	0.716386	Male-Female
RBCK1	0.19505	0.0478555	0.716386	Male-Female
KRT39	0.358757	0.0479557	0.7175	Male-Female
PITPNA	-0.18074	0.0479936	0.717566	Male-Female
PSME3	-0.13419	0.0480192	0.717566	Male-Female
AKAP7	-0.243919	0.0480378	0.717566	Male-Female
PMM1	0.170065	0.0480704	0.717667	Male-Female
GMPPA	-0.21008	0.0481912	0.718484	Male-Female
C1QL4	-0.890474	0.0482049	0.718484	Male-Female
THOC2	0.13773	0.0482416	0.718484	Male-Female
CYP4F11	1.09275	0.0483149	0.718484	Male-Female
SFT2D2	-0.199919	0.0483726	0.718484	Male-Female
NCDN	-0.182391	0.0484154	0.718484	Male-Female
FAM153A	-0.65207	0.0484178	0.718484	Male-Female
TEAD4	-0.6937	0.048453	0.718484	Male-Female
MBOAT2	0.18293	0.0484617	0.718484	Male-Female
RAB3IL1	0.703383	0.0484707	0.718484	Male-Female
SLC25A6	0.215939	0.0484775	0.718484	Male-Female
AC008752.1	1.02905	0.0485283	0.718484	Male-Female
NCOA5	-0.177522	0.0485411	0.718484	Male-Female
DIPK1C	-1.92475	0.0485508	0.718484	Male-Female
AP000695.2	-1.11218	0.048568	0.718484	Male-Female
SLC25A12	-0.160101	0.0485746	0.718484	Male-Female
ITGB6	0.933204	0.0485838	0.718484	Male-Female
C3	0.994973	0.0485914	0.718484	Male-Female
LRATD1	-0.243511	0.0486557	0.718523	Male-Female
AL031058.1	-0.298115	0.048657	0.718523	Male-Female
PCDHB1	-0.544054	0.0486717	0.718523	Male-Female
SCFD2	-0.231144	0.0487759	0.719407	Male-Female
AC131009.1	-0.681157	0.0488155	0.719407	Male-Female
PCDHB16	-0.292385	0.048869	0.719407	Male-Female
AUTS2	-0.361069	0.0488763	0.719407	Male-Female
TLK1	0.128171	0.0488984	0.719407	Male-Female
CD164	0.155874	0.0489429	0.719407	Male-Female
AC087190.1	-0.432183	0.0489773	0.719407	Male-Female
LERFS	1.42053	0.0489921	0.719407	Male-Female
OSGEPL1-AS1	-0.421692	0.0490014	0.719407	Male-Female
AC092490.1	1.10037	0.0490652	0.719407	Male-Female
LINC00992	-0.261685	0.0491349	0.719407	Male-Female
KLHDC8B	0.244654	0.0491401	0.719407	Male-Female
AP000350.7	0.349848	0.0491555	0.719407	Male-Female
HOXB-AS3	1.12036	0.0491654	0.719407	Male-Female
TESC	-0.360444	0.049181	0.719407	Male-Female
PKD2	-0.155543	0.0491887	0.719407	Male-Female
UPK1A-AS1	-1.39737	0.0491919	0.719407	Male-Female
RESF1	0.157869	0.0492016	0.719407	Male-Female
KCNK13	-0.97181	0.0492244	0.719407	Male-Female
GAGE10	1.43594	0.0493511	0.71983	Male-Female
MT1M	0.886837	0.0493614	0.71983	Male-Female
LINC01748	-1.62263	0.0493879	0.71983	Male-Female
ARMC7	-0.170431	0.0493935	0.71983	Male-Female
TM6SF1	0.748704	0.0494005	0.71983	Male-Female
HBG2	2.04563	0.049409	0.71983	Male-Female
CLPB	-0.191342	0.0494678	0.720247	Male-Female
EHBP1L1	-0.252595	0.0494896	0.720247	Male-Female
AC137932.1	-0.67548	0.0495544	0.720625	Male-Female
NPIPA8	-1.10164	0.0495991	0.720625	Male-Female
ARHGAP29	-0.202841	0.0496299	0.720625	Male-Female
NAP1L1	0.216129	0.0496494	0.720625	Male-Female
WDFY1	0.15798	0.0496855	0.720625	Male-Female
AC023509.2	-0.50277	0.0496901	0.720625	Male-Female
RB1CC1	0.159709	0.0496974	0.720625	Male-Female
PROSER3	-0.175154	0.0497541	0.720792	Male-Female
PIK3C2G	0.434108	0.0498001	0.720792	Male-Female
BMP8B	-0.337181	0.0498563	0.720792	Male-Female
KIAA1211L	-0.232582	0.0498707	0.720792	Male-Female
CASKIN2	-0.190108	0.0498737	0.720792	Male-Female
NUBPL	-0.131407	0.0498981	0.720792	Male-Female
CGNL1	0.635848	0.0499102	0.720792	Male-Female
SLC38A7	0.175808	0.0499748	0.720792	Male-Female
Z83847.1	-0.38591	0.0500316	0.720792	Male-Female
TIAF1	-0.508911	0.0500524	0.720792	Male-Female
AC105020.6	-0.264119	0.0500542	0.720792	Male-Female
PLEKHS1	1.1267	0.0501062	0.720792	Male-Female
NLRP3	-1.06266	0.0501438	0.720792	Male-Female
LINC00434	0.778094	0.0501479	0.720792	Male-Female
CTBP2	0.139492	0.0501566	0.720792	Male-Female
PAX9	-1.05674	0.0501781	0.720792	Male-Female
AC073934.1	-0.80933	0.050279	0.720792	Male-Female
AC009093.6	-1.0671	0.0502852	0.720792	Male-Female
MAB21L4	0.725855	0.0503284	0.720792	Male-Female
AC005225.2	0.287105	0.0503308	0.720792	Male-Female
SYT3	-0.832231	0.0503355	0.720792	Male-Female
KIAA0513	-0.35101	0.0503405	0.720792	Male-Female
DNAJB7	0.545595	0.0503564	0.720792	Male-Female
AC011476.3	-0.938211	0.0503579	0.720792	Male-Female
WDPCP	-0.147205	0.050375	0.720792	Male-Female
AC009950.1	-0.379514	0.0503845	0.720792	Male-Female
MAD2L1	0.257295	0.0504922	0.721717	Male-Female
TEX46	-0.656551	0.0505012	0.721717	Male-Female
STX17-AS1	-0.211918	0.0505608	0.722152	Male-Female
AC002128.2	-1.90335	0.0506006	0.722152	Male-Female
LRRC3-DT	-1.36526	0.050619	0.722152	Male-Female
C2orf15	-0.14854	0.0506358	0.722152	Male-Female
KNL1	-0.676803	0.050667	0.722202	Male-Female
MTERF4	0.19959	0.0507294	0.722202	Male-Female
ARL17B	0.662249	0.050738	0.722202	Male-Female
GPR42	0.484328	0.0507434	0.722202	Male-Female
RNF149	0.14325	0.0508314	0.722857	Male-Female
MYO1E	-0.267303	0.050848	0.722857	Male-Female
RPS6KA3	-0.210952	0.0508676	0.722857	Male-Female
CCDC9B	0.583163	0.0509086	0.723069	Male-Female
SLC17A9	0.801362	0.0509755	0.723642	Male-Female
PPCDC	-0.169659	0.0510011	0.723642	Male-Female
CASC4	0.144023	0.0510558	0.723834	Male-Female
P2RX4	0.184093	0.0510669	0.723834	Male-Female
RAI14	-0.34797	0.0511173	0.72399	Male-Female
USH1C	0.542126	0.0511375	0.72399	Male-Female
AC073052.2	-1.42931	0.0511561	0.72399	Male-Female
AMMECR1-IT1	-0.937743	0.051184	0.724014	Male-Female
AC104958.2	1.81495	0.0512259	0.724238	Male-Female
SDF2L1	-0.316851	0.0513805	0.726054	Male-Female
NAALADL1	0.324563	0.0514367	0.726478	Male-Female
AC092849.1	-0.587796	0.0516017	0.72773	Male-Female
ARHGAP30	0.825935	0.0516371	0.72773	Male-Female
AP002813.1	0.374222	0.0516805	0.72773	Male-Female
ADPRH	-0.276547	0.0517145	0.72773	Male-Female
AC018797.3	0.864113	0.0517353	0.72773	Male-Female
PIEZO1	0.650225	0.0517496	0.72773	Male-Female
FAM169B	0.69208	0.0517542	0.72773	Male-Female
BCL2L1	-0.141456	0.0517702	0.72773	Male-Female
TFAP2A-AS1	0.805195	0.0517941	0.72773	Male-Female
ASAH1	0.204552	0.0518394	0.72773	Male-Female
KCNK16	-0.280598	0.051919	0.72773	Male-Female
ATP8B2	0.225115	0.0520032	0.72773	Male-Female
SOGA1	0.201038	0.0520105	0.72773	Male-Female
AC022167.1	0.579095	0.0520158	0.72773	Male-Female
RORA	0.189647	0.0520474	0.72773	Male-Female
AC118549.1	0.128184	0.0520496	0.72773	Male-Female
ADM5	-0.435697	0.05215	0.72773	Male-Female
AL157756.1	0.431414	0.0521598	0.72773	Male-Female
AL353770.4	-2.09789	0.0521828	0.72773	Male-Female
AC004034.1	0.368976	0.0521916	0.72773	Male-Female
LINC01412	0.368976	0.0521916	0.72773	Male-Female
AIM2	0.368976	0.0521916	0.72773	Male-Female
ZC2HC1B	0.368976	0.0521916	0.72773	Male-Female
FGF10-AS1	-0.483342	0.0522309	0.72773	Male-Female
LINC02089	0.481518	0.0522322	0.72773	Male-Female
BATF	1.34335	0.0522628	0.72773	Male-Female
PNMA6A	0.48633	0.0523282	0.72773	Male-Female
AP000251.1	-0.428027	0.0523418	0.72773	Male-Female
GPATCH4	-0.18103	0.0523672	0.72773	Male-Female
UBE2D3-AS1	-0.198589	0.0523807	0.72773	Male-Female
PPP1CA	-0.178291	0.0524081	0.72773	Male-Female
CDC40	0.127183	0.0524521	0.72773	Male-Female
AC102953.2	0.639939	0.0525046	0.72773	Male-Female
TNFRSF4	-1.12472	0.0525249	0.72773	Male-Female
[truncated: 25,741 more rows]

## Sheet: Delta_glycemic states_combined
Sex-based analyses of Delta cell gene expression in the combined cohort of 48 donors adjusted for glycemic status, sequencing chemistry, ancestry, age, and BMI.
Gene	logFC	pval	FDR	Comparison
XIST	-10.4784	0	0	Male-Female
USP9Y	7.63955	8.78208e-298	1.21803e-293	Male-Female
EIF1AY	7.83106	1.22061e-254	1.12862e-250	Male-Female
DDX3Y	7.44039	4.84485e-212	3.35978e-208	Male-Female
UTY	8.03294	2.47496e-126	1.37306e-122	Male-Female
TTTY14	7.31396	5.38855e-116	2.49122e-112	Male-Female
KDM5D	7.93498	1.44555e-105	5.7283e-102	Male-Female
ZFY	6.85155	8.60798e-100	2.98471e-96	Male-Female
RPS4Y1	8.05456	1.47521e-86	4.54676e-83	Male-Female
NLGN4Y	6.83992	8.23125e-63	2.28327e-59	Male-Female
AC244213.1	6.52989	1.50406e-52	3.79284e-49	Male-Female
SRY	6.34998	5.34407e-42	1.23533e-38	Male-Female
LINC00278	5.32754	1.02835e-23	2.19427e-20	Male-Female
TMSB4Y	5.36778	3.92307e-23	7.773e-20	Male-Female
TSIX	-3.89834	1.06929e-22	1.97741e-19	Male-Female
AC006157.1	4.93844	4.15032e-20	7.19535e-17	Male-Female
JPX	-0.630221	1.04006e-17	1.69708e-14	Male-Female
AC010889.2	4.76911	1.85617e-17	2.86046e-14	Male-Female
TTTY10	4.12646	4.96094e-15	7.24271e-12	Male-Female
ZFX	-0.670357	6.66236e-11	9.24036e-08	Male-Female
CD99	0.691591	8.92765e-09	1.17926e-05	Male-Female
DDX3X	-0.442739	1.00067e-08	1.26171e-05	Male-Female
APOBEC2	-0.772851	1.38119e-06	0.00166577	Male-Female
PMAIP1	-1.24577	1.95471e-06	0.00225924	Male-Female
PYGO1	1.96406	2.9974e-06	0.0033258	Male-Female
KDM5C	-0.506254	3.70254e-06	0.00395018	Male-Female
MSRB1	-0.562873	5.15747e-06	0.00529863	Male-Female
PNPLA4	-0.451416	5.46443e-06	0.00541349	Male-Female
KDM6A	-0.565537	8.9087e-06	0.00852132	Male-Female
AC010889.1	2.94717	1.27207e-05	0.011762	Male-Female
ERRFI1	-0.4962	2.68208e-05	0.0237327	Male-Female
SOCS3	-1.58295	2.73783e-05	0.0237327	Male-Female
AC215522.2	-2.76569	3.13189e-05	0.0263259	Male-Female
RPS4X	-0.356905	3.2403e-05	0.0264361	Male-Female
CDKN2A	-0.652626	3.63525e-05	0.0288109	Male-Female
NDN	0.421699	3.97025e-05	0.0301533	Male-Female
PHLDA2	-1.56172	4.05033e-05	0.0301533	Male-Female
GJD2	-0.632459	4.13074e-05	0.0301533	Male-Female
MIDN	-0.585959	4.70836e-05	0.0334885	Male-Female
FAM209B	-2.12915	4.98866e-05	0.0345951	Male-Female
EIF1AX	-0.267047	5.19345e-05	0.034785	Male-Female
TCL6	-2.58969	5.26684e-05	0.034785	Male-Female
ZFP36	-0.741387	5.60502e-05	0.0361576	Male-Female
ATF3	-1.6518	5.75248e-05	0.0362655	Male-Female
KHDRBS3	-0.569491	7.592e-05	0.0467988	Male-Female
CST3	0.297449	8.7814e-05	0.0529537	Male-Female
CSF3	0.796392	9.15291e-05	0.0540197	Male-Female
ELF3	-0.599172	9.54814e-05	0.054989	Male-Female
PDLIM3	-0.99586	9.99367e-05	0.054989	Male-Female
KLF10	-0.582768	0.000100684	0.054989	Male-Female
BLVRA	0.441645	0.000101101	0.054989	Male-Female
UBE2QL1	-0.35255	0.000106222	0.055821	Male-Female
DEPP1	-0.731886	0.000106655	0.055821	Male-Female
CHRAC1	-0.365302	0.00011053	0.0567777	Male-Female
CNTROB	-0.664822	0.000117739	0.0593811	Male-Female
AL118516.1	-0.641756	0.000155154	0.0760166	Male-Female
PTCD1	-0.612851	0.000158901	0.0760166	Male-Female
PTP4A3	-0.769834	0.000160203	0.0760166	Male-Female
RBMS3	-1.29749	0.000161685	0.0760166	Male-Female
HAUS4	-0.44995	0.00016762	0.0774936	Male-Female
S100A10	-0.791416	0.000198039	0.0900556	Male-Female
AC012494.2	-0.766022	0.000225567	0.100919	Male-Female
GADD45G	-0.738951	0.000235668	0.103765	Male-Female
AL023284.4	-0.797059	0.000252202	0.109021	Male-Female
ZFYVE9	0.436339	0.000255465	0.109021	Male-Female
PSMB8	-0.350871	0.000275607	0.115834	Male-Female
TNFSF14	-0.783349	0.000299162	0.123858	Male-Female
AC084855.1	-1.13192	0.000309306	0.12489	Male-Female
EFEMP2	0.625888	0.000313079	0.12489	Male-Female
AP005328.1	-1.4569	0.000315164	0.12489	Male-Female
AC092718.5	-1.92776	0.000355016	0.136694	Male-Female
LINC00632	-1.57587	0.000361396	0.136694	Male-Female
SPESP1	1.28647	0.000364557	0.136694	Male-Female
AC022916.1	-1.23486	0.000364663	0.136694	Male-Female
CYP7B1	1.03258	0.00038322	0.141735	Male-Female
AC092338.1	-2.27182	0.000397652	0.145138	Male-Female
NFKBIZ	-0.710686	0.000410615	0.147504	Male-Female
LINC01205	-1.9138	0.000414769	0.147504	Male-Female
C1orf194	-0.987922	0.000437201	0.153513	Male-Female
CLN5	0.300453	0.000471169	0.159643	Male-Female
HPGDS	-1.17447	0.00047128	0.159643	Male-Female
POLR2I	-0.275789	0.000471925	0.159643	Male-Female
DENND1B	0.459327	0.000491657	0.163828	Male-Female
TCTN1	0.403299	0.000496108	0.163828	Male-Female
FXYD3	-0.658226	0.000520298	0.169795	Male-Female
NEDD9	-0.694588	0.000527458	0.17013	Male-Female
AC090946.1	2.23705	0.000545308	0.173866	Male-Female
AC015563.1	-1.60363	0.00056243	0.177287	Male-Female
STMND1	-1.87339	0.000568988	0.177339	Male-Female
TNFRSF1A	-0.368772	0.000599702	0.184835	Male-Female
ARMC5	-0.49458	0.000630628	0.190984	Male-Female
NCAPG	1.40411	0.000636837	0.190984	Male-Female
NCKAP5	-1.01435	0.000640308	0.190984	Male-Female
KCNJ15	2.18649	0.000673746	0.19882	Male-Female
AC016820.1	-2.17194	0.000696568	0.200773	Male-Female
S100A9	-2.96827	0.000700186	0.200773	Male-Female
MIS18BP1	0.500969	0.000702079	0.200773	Male-Female
CCNB2	-1.69803	0.000746365	0.209627	Male-Female
EGR4	-1.01261	0.000752173	0.209627	Male-Female
NRG3	2.41118	0.000756217	0.209627	Male-Female
NUDT4B	2.01368	0.000763268	0.209627	Male-Female
GADD45B	-0.813998	0.000792455	0.215488	Male-Female
PARP14	-0.39926	0.000801663	0.215488	Male-Female
TRNP1	-0.399727	0.000807913	0.215488	Male-Female
PIGZ	0.643194	0.000818888	0.216334	Male-Female
ANO4	2.28635	0.000888485	0.231281	Male-Female
NEIL1	0.530106	0.000897706	0.231281	Male-Female
PER2	-0.386797	0.000900479	0.231281	Male-Female
ZNF724	1.29043	0.000927514	0.23604	Male-Female
ELOVL4	0.359342	0.000952143	0.240105	Male-Female
AP005242.3	2.7542	0.00100133	0.250234	Male-Female
TRIM54	-1.22408	0.00103491	0.256316	Male-Female
LSM2	-0.284413	0.00109372	0.268484	Male-Female
PTOV1-AS2	-1.25834	0.00113862	0.277054	Male-Female
AL031710.2	-1.64178	0.00117934	0.282469	Male-Female
AC078845.1	-1.90993	0.001187	0.282469	Male-Female
BCL2L1	-0.293614	0.00119764	0.282469	Male-Female
HIST1H3D	1.83808	0.00120161	0.282469	Male-Female
FRRS1L	0.447621	0.00124105	0.28929	Male-Female
PTPRH	-0.66655	0.00126019	0.291303	Male-Female
SERPINC1	2.25237	0.00127443	0.292161	Male-Female
ENPP6	-1.33625	0.00133951	0.304564	Male-Female
CHRNA1	-1.59821	0.00136601	0.30587	Male-Female
AC105942.1	0.524479	0.00136731	0.30587	Male-Female
IGSF21	-1.22532	0.0014873	0.328336	Male-Female
CCDC170	1.46748	0.00149141	0.328336	Male-Female
FOSB	-1.12641	0.00158515	0.346224	Male-Female
CTNNAL1	0.409693	0.00164569	0.354853	Male-Female
CLPSL1	-0.951235	0.00165813	0.354853	Male-Female
SRPRA	0.279749	0.00166522	0.354853	Male-Female
AC062037.3	2.21126	0.00167582	0.354853	Male-Female
NKX6-2	-1.91971	0.00170513	0.356422	Male-Female
AC007493.2	0.889825	0.00170893	0.356422	Male-Female
STEAP3	-0.671411	0.0017353	0.35922	Male-Female
STRIT1	-1.76096	0.00176445	0.361114	Male-Female
AL590434.1	2.10891	0.00178958	0.361114	Male-Female
DAPL1	-0.547776	0.00180686	0.361114	Male-Female
MAP1LC3A	0.363328	0.00182614	0.361114	Male-Female
MED6	-0.242658	0.00182646	0.361114	Male-Female
ZNF124	-0.593212	0.00184074	0.361114	Male-Female
DNASE1L3	0.569864	0.0018415	0.361114	Male-Female
PPDPF	0.347423	0.0018486	0.361114	Male-Female
MYO5C	-0.6946	0.00186278	0.361341	Male-Female
C11orf96	-1.24131	0.00188683	0.363464	Male-Female
NUAK2	-0.680993	0.00193712	0.366092	Male-Female
ENAM	-0.598552	0.00194308	0.366092	Male-Female
SLC2A5	-1.19885	0.00194341	0.366092	Male-Female
CFI	0.685539	0.00195326	0.366092	Male-Female
KIF2A	0.295087	0.00199553	0.369156	Male-Female
CEBPZ	-0.272928	0.00199713	0.369156	Male-Female
AMZ1	-1.52475	0.00201281	0.369156	Male-Female
AL953883.1	1.06886	0.00202285	0.369156	Male-Female
LYZ	-2.03974	0.00212826	0.383148	Male-Female
PLK5	-1.57734	0.00212916	0.383148	Male-Female
PSMB9	-0.440859	0.00214096	0.383148	Male-Female
OR5AU1	2.19576	0.00215725	0.383589	Male-Female
KCNMA1	-0.342114	0.00220771	0.388768	Male-Female
FGFR2	-2.02312	0.00221953	0.388768	Male-Female
RIMBP2	0.365125	0.00222842	0.388768	Male-Female
APOH	-0.788275	0.0022735	0.392831	Male-Female
AC144450.1	-1.59392	0.00228003	0.392831	Male-Female
ABHD14A	0.318279	0.00237281	0.406292	Male-Female
LTC4S	0.545626	0.00239365	0.407346	Male-Female
AC069234.5	1.5338	0.00242197	0.409159	Male-Female
AL133467.2	-1.42977	0.0024338	0.409159	Male-Female
RHOU	-0.561834	0.00248738	0.414357	Male-Female
PIN4	-0.313038	0.0024946	0.414357	Male-Female
PRODH2	-1.5579	0.00255194	0.421095	Male-Female
STBD1	-0.344766	0.00257221	0.421095	Male-Female
HSPB1	-0.426622	0.0025807	0.421095	Male-Female
GDNF	2.19297	0.00260207	0.422099	Male-Female
FAM41C	-0.861616	0.00264137	0.425473	Male-Female
DUSP5	-0.705807	0.00265616	0.425473	Male-Female
KRT27	1.04976	0.00266889	0.425473	Male-Female
NHSL2	0.69025	0.00271583	0.429175	Male-Female
AL161772.1	0.706647	0.00273259	0.429175	Male-Female
KCNIP3	-1.90755	0.00275318	0.429175	Male-Female
KIAA1143	-0.320953	0.002754	0.429175	Male-Female
OSBPL8	0.397653	0.00283347	0.439093	Male-Female
TMEM190	1.0517	0.00285809	0.439413	Male-Female
SLC22A17	0.30764	0.00286722	0.439413	Male-Female
TJP3	-0.606766	0.00289742	0.441602	Male-Female
ACTR5	-0.640849	0.00298813	0.452939	Male-Female
TOR3A	0.278252	0.00302142	0.455496	Male-Female
LINC01481	-0.976066	0.00303845	0.455586	Male-Female
AL008730.1	2.00695	0.00308615	0.456679	Male-Female
IER5	-0.634465	0.00309529	0.456679	Male-Female
CLSTN2	-0.684824	0.00310758	0.456679	Male-Female
ZNF248	0.356883	0.00311159	0.456679	Male-Female
COX20	-0.248578	0.00314027	0.458463	Male-Female
LYN	-0.427995	0.0031607	0.45903	Male-Female
LINC00685	0.467252	0.00325682	0.469938	Male-Female
SLC28A1	0.701393	0.00326969	0.469938	Male-Female
AP001476.1	1.54217	0.00332138	0.474906	Male-Female
MDK	0.385613	0.00337304	0.477604	Male-Female
CACTIN-AS1	1.10097	0.00338291	0.477604	Male-Female
ATP4A	-1.81277	0.00342316	0.477604	Male-Female
PSG5	1.59022	0.00345704	0.477604	Male-Female
C6orf223	1.97227	0.00346626	0.477604	Male-Female
ZNF354C	0.688497	0.00347529	0.477604	Male-Female
HSP90B1	0.244678	0.00347556	0.477604	Male-Female
AC012087.2	-1.1318	0.00347799	0.477604	Male-Female
SEC11A	0.221515	0.00350858	0.477743	Male-Female
CYP27C1	-1.97319	0.00351345	0.477743	Male-Female
ALKBH3-AS1	1.23535	0.00354723	0.478498	Male-Female
FAM169A	0.383128	0.0035535	0.478498	Male-Female
PUDP	-0.497337	0.0036004	0.481183	Male-Female
KCNE5	-0.772206	0.00365528	0.481183	Male-Female
KBTBD11	0.750829	0.00367379	0.481183	Male-Female
PKIG	-0.263871	0.00368531	0.481183	Male-Female
NNMT	-0.575112	0.00368878	0.481183	Male-Female
FLACC1	2.01432	0.00370162	0.481183	Male-Female
CDH15	-0.706459	0.00370479	0.481183	Male-Female
NENF	0.242911	0.00371222	0.481183	Male-Female
COL4A2	-1.52135	0.00378819	0.488296	Male-Female
USHBP1	1.8516	0.00380913	0.488296	Male-Female
AGT	-0.892025	0.00382338	0.488296	Male-Female
USP43	-1.06873	0.00384825	0.488296	Male-Female
HCP5	-0.582208	0.00385511	0.488296	Male-Female
RARA	-0.42085	0.00390091	0.49069	Male-Female
INPP5D	-1.93577	0.00390939	0.49069	Male-Female
UNC5C	-1.40107	0.00393053	0.491121	Male-Female
TYMS	-0.822525	0.00394872	0.491182	Male-Female
AL391294.1	0.586394	0.00396872	0.491466	Male-Female
HOGA1	1.79934	0.00399725	0.492798	Male-Female
LINC00551	1.05026	0.00404352	0.496298	Male-Female
ARF4-AS1	-0.48868	0.00413767	0.504932	Male-Female
JUND	-0.301954	0.00415028	0.504932	Male-Female
BID	-0.344409	0.00418327	0.505744	Male-Female
ECHDC3	0.358305	0.00420014	0.505744	Male-Female
TNFRSF14-AS1	0.664902	0.00421165	0.505744	Male-Female
AC008760.2	-2.02047	0.00427813	0.511514	Male-Female
RPF2	-0.366847	0.00438374	0.521891	Male-Female
ST6GAL1	-0.525254	0.00446066	0.528779	Male-Female
MOB3B	-0.680352	0.00450314	0.529746	Male-Female
ASCL1	-0.824818	0.00450701	0.529746	Male-Female
GABRA4	-1.95747	0.00455309	0.531837	Male-Female
AC104232.3	1.90229	0.00456315	0.531837	Male-Female
MAFTRR	-1.63108	0.00466915	0.541914	Male-Female
LINC00261	-0.323276	0.00474479	0.545372	Male-Female
NIPSNAP3B	0.577872	0.00478932	0.545372	Male-Female
LAMB1	-0.518306	0.00480289	0.545372	Male-Female
AC104041.1	-1.0712	0.00480875	0.545372	Male-Female
NUP160	-0.294462	0.00481098	0.545372	Male-Female
METTL24	1.37175	0.00481691	0.545372	Male-Female
AC092810.3	1.16541	0.00486307	0.545564	Male-Female
AC010654.1	-0.772511	0.00490856	0.545564	Male-Female
SH3YL1	0.303075	0.00493839	0.545564	Male-Female
RNASEH2B	0.269198	0.00494418	0.545564	Male-Female
SERPINF2	-1.20843	0.00494451	0.545564	Male-Female
TMEFF2	-1.54673	0.00498263	0.545564	Male-Female
DNHD1	-0.72049	0.0049984	0.545564	Male-Female
AC072026.2	-0.853468	0.00502556	0.545564	Male-Female
GALNT7	0.542954	0.00503322	0.545564	Male-Female
CRYL1	0.296652	0.00506893	0.545564	Male-Female
ATP1A1	0.247015	0.00508214	0.545564	Male-Female
HSD11B1	-1.61411	0.00511052	0.545564	Male-Female
APOL1	-0.653661	0.00512607	0.545564	Male-Female
ZNF84-DT	2.14288	0.00514307	0.545564	Male-Female
LINC02078	-1.47438	0.00518454	0.545564	Male-Female
NIPSNAP2	0.288769	0.00518948	0.545564	Male-Female
AC004803.1	-0.651041	0.00519439	0.545564	Male-Female
PDIA3	0.26625	0.00519821	0.545564	Male-Female
MAGI2-AS3	0.232915	0.00519867	0.545564	Male-Female
NEURL3	-1.27644	0.00521196	0.545564	Male-Female
AC119427.1	1.11887	0.00530881	0.553613	Male-Female
GASK1A	-1.07613	0.00542868	0.558858	Male-Female
ZBTB17	-0.369957	0.00545056	0.558858	Male-Female
CEP104	0.261809	0.00546231	0.558858	Male-Female
CEACAM1	-0.384811	0.00547058	0.558858	Male-Female
AC108134.1	-0.59392	0.00547826	0.558858	Male-Female
RGS9	0.420418	0.00549668	0.558858	Male-Female
FXYD5	-0.668469	0.00550013	0.558858	Male-Female
MKX	1.98427	0.00554797	0.561661	Male-Female
EDAR	-0.618772	0.00561456	0.566336	Male-Female
AL157394.3	-1.44911	0.00566072	0.568086	Male-Female
AC006040.1	1.92932	0.00568738	0.568086	Male-Female
CDK1	1.32152	0.00569335	0.568086	Male-Female
SNX9	0.241691	0.00572937	0.569631	Male-Female
HSPH1	0.329595	0.00576186	0.570815	Male-Female
RIPK3	-0.831947	0.00579265	0.571466	Male-Female
ZNF454	0.6247	0.00580964	0.571466	Male-Female
TRIM61	0.548795	0.00585903	0.574288	Male-Female
TRIB1	-0.441407	0.00591001	0.576657	Male-Female
AC096667.1	-2.16359	0.00594212	0.576657	Male-Female
SLC25A27	0.594777	0.00594556	0.576657	Male-Female
ECE2	0.892549	0.00599124	0.576776	Male-Female
Z93241.1	-1.32351	0.00599239	0.576776	Male-Female
AC027682.6	0.694049	0.00600916	0.576776	Male-Female
DNAJB13	1.86865	0.00606421	0.579619	Male-Female
ECM2	-0.855199	0.00613753	0.579619	Male-Female
TRAF5	0.816949	0.00613784	0.579619	Male-Female
RMDN1	-0.269131	0.00618631	0.579619	Male-Female
SLITRK6	0.565229	0.00622594	0.579619	Male-Female
BCL2	1.35322	0.00623148	0.579619	Male-Female
ADORA2A-AS1	-1.50073	0.00626161	0.579619	Male-Female
SRSF3	-0.234681	0.00626498	0.579619	Male-Female
SPTB	-0.389514	0.00626771	0.579619	Male-Female
APTX	-0.255879	0.00631409	0.579619	Male-Female
AL645728.1	-0.585118	0.00631975	0.579619	Male-Female
PRTG	1.95817	0.00633833	0.579619	Male-Female
GTSE1	1.73541	0.0063419	0.579619	Male-Female
KRTAP1-1	-1.5037	0.00634586	0.579619	Male-Female
LINC00707	2.14907	0.00635222	0.579619	Male-Female
AL672277.1	-1.25559	0.00648299	0.588561	Male-Female
C3orf52	-0.76237	0.00649265	0.588561	Male-Female
CCNE1	1.06	0.0065174	0.58888	Male-Female
AL117382.1	-1.11649	0.0065726	0.589184	Male-Female
ASB9	-0.752768	0.00658267	0.589184	Male-Female
NEK1	-0.30109	0.00658448	0.589184	Male-Female
GRID1	1.65522	0.0066747	0.595124	Male-Female
CCDC65	-0.952977	0.00671884	0.595124	Male-Female
LINC02603	-0.886374	0.00673533	0.595124	Male-Female
CLDND2	0.602607	0.00673669	0.595124	Male-Female
AP005899.1	-1.4965	0.00679162	0.598072	Male-Female
LINC01320	-1.57587	0.00685039	0.598177	Male-Female
AC006064.3	0.662039	0.00685499	0.598177	Male-Female
CIB4	-1.13305	0.0068575	0.598177	Male-Female
AC010136.1	-1.42618	0.00690192	0.600164	Male-Female
AC016716.2	0.484798	0.00692912	0.600647	Male-Female
ITM2C	0.308661	0.00701408	0.606117	Male-Female
TAF1L	-1.53773	0.00704869	0.607217	Male-Female
NCMAP-DT	-0.425389	0.00708462	0.608422	Male-Female
OAT	0.330403	0.0071573	0.612604	Male-Female
KCNQ3	-0.849001	0.00718008	0.612604	Male-Female
LMF2	0.314524	0.00722283	0.612604	Male-Female
UBE2D3-AS1	-0.553424	0.00729042	0.612604	Male-Female
AL133464.1	1.42323	0.00729484	0.612604	Male-Female
STK35	-0.382096	0.00729527	0.612604	Male-Female
NPPB	-2.27787	0.00730599	0.612604	Male-Female
AL596325.1	-0.982621	0.00731	0.612604	Male-Female
RASD1	-0.431854	0.00737647	0.61341	Male-Female
LINC02691	1.09846	0.00739909	0.61341	Male-Female
LINC01694	-1.48424	0.00740604	0.61341	Male-Female
RTN2	-0.351892	0.00741999	0.61341	Male-Female
TIMM8B	-0.211268	0.00743018	0.61341	Male-Female
EIF2AK2	0.235959	0.00752424	0.615466	Male-Female
IGHG1	0.644759	0.00754796	0.615466	Male-Female
SLC6A12	-1.88406	0.00755496	0.615466	Male-Female
ANXA13	-1.53138	0.0075581	0.615466	Male-Female
AC025165.4	1.88668	0.00756602	0.615466	Male-Female
RPS27L	-0.306107	0.0075952	0.615662	Male-Female
TAGLN2	-0.343174	0.00761282	0.615662	Male-Female
GADD45A	-0.48962	0.00767384	0.617499	Male-Female
TBL1Y	1.7579	0.00768006	0.617499	Male-Female
ZNF696	0.544765	0.00772326	0.619178	Male-Female
MYO3A	-0.315082	0.00778923	0.619391	Male-Female
TXNRD2	-0.312408	0.0078126	0.619391	Male-Female
Z85996.3	-1.51937	0.00781627	0.619391	Male-Female
KCNB2	0.268877	0.00785408	0.619391	Male-Female
CA10	-1.78008	0.0078754	0.619391	Male-Female
TNFRSF10B	-0.829861	0.00789472	0.619391	Male-Female
LIN7A	-0.598252	0.00791736	0.619391	Male-Female
LPO	1.37689	0.00794887	0.619391	Male-Female
MIR17HG	-0.91049	0.00795079	0.619391	Male-Female
CACNA2D3-AS1	-1.42987	0.00796042	0.619391	Male-Female
AC068620.2	-1.23308	0.00799126	0.619391	Male-Female
AL161668.1	1.71981	0.00799387	0.619391	Male-Female
ISG15	-0.610356	0.00802676	0.620207	Male-Female
PDZD2	0.716069	0.00808875	0.621968	Male-Female
IMPACT	0.253209	0.0080944	0.621968	Male-Female
AC006213.5	0.75396	0.00811742	0.622014	Male-Female
THBS4	0.949221	0.00825902	0.630088	Male-Female
BTN3A2	-0.417329	0.00828743	0.630088	Male-Female
AC099066.2	1.86201	0.00830186	0.630088	Male-Female
C6orf136	-0.278428	0.00831365	0.630088	Male-Female
NUMB	-0.267154	0.00836412	0.630782	Male-Female
AC011899.4	0.707063	0.00839058	0.630782	Male-Female
APCDD1	1.48669	0.00843988	0.630782	Male-Female
AC011899.1	-1.85723	0.00844796	0.630782	Male-Female
MLANA	-1.68034	0.00848576	0.630782	Male-Female
CLPB	-0.264882	0.00850469	0.630782	Male-Female
FSCB	-0.59997	0.00853718	0.630782	Male-Female
AKNAD1	-0.904414	0.00860273	0.630782	Male-Female
WDR18	-0.281173	0.00861829	0.630782	Male-Female
ACSL1	-0.278409	0.00866312	0.630782	Male-Female
ACBD4	0.456358	0.00872608	0.630782	Male-Female
SYNGR4	-0.648532	0.00873326	0.630782	Male-Female
CTF1	-1.11391	0.00873442	0.630782	Male-Female
LINC02540	-0.1165	0.00875685	0.630782	Male-Female
DCTPP1	-0.314453	0.00876104	0.630782	Male-Female
AL023754.1	1.32721	0.00877568	0.630782	Male-Female
SNRK	-0.318168	0.00879464	0.630782	Male-Female
ZNF704	0.942539	0.00884661	0.630782	Male-Female
LINC02634	-1.07285	0.00889215	0.630782	Male-Female
AC090531.1	-0.976894	0.00890735	0.630782	Male-Female
NR6A1	-0.648878	0.0089217	0.630782	Male-Female
TAP2	-0.370892	0.00892425	0.630782	Male-Female
CLDN14	0.985501	0.0089406	0.630782	Male-Female
VAV1	1.3252	0.00894975	0.630782	Male-Female
PLCXD1	0.61042	0.00895721	0.630782	Male-Female
AL354977.1	1.07517	0.00900257	0.630782	Male-Female
CENPX	-0.28612	0.00900366	0.630782	Male-Female
JOSD2	-0.34657	0.00900544	0.630782	Male-Female
CUTA	0.28829	0.00902085	0.630782	Male-Female
ZDHHC24	0.231815	0.00904002	0.630782	Male-Female
GOLGA8G	-1.5171	0.0090455	0.630782	Male-Female
OGFRL1	0.267497	0.00905048	0.630782	Male-Female
C9orf106	-1.05553	0.00909388	0.632219	Male-Female
HSPA2	-0.402172	0.00912784	0.632993	Male-Female
HHIPL2	-1.2652	0.00918517	0.63538	Male-Female
SPON2	-0.504742	0.0092433	0.636242	Male-Female
TMEM241	-0.630293	0.00924351	0.636242	Male-Female
RPL3L	-1.20508	0.00933763	0.638723	Male-Female
ADI1	0.280724	0.00936266	0.638723	Male-Female
RIMS3	-1.36999	0.00938418	0.638723	Male-Female
FAM86B2	1.04786	0.00941369	0.638723	Male-Female
AC020663.2	-1.05516	0.00951751	0.638723	Male-Female
C11orf71	-0.232702	0.00951948	0.638723	Male-Female
AC010967.1	-1.12856	0.00953461	0.638723	Male-Female
HOXC4	-1.12856	0.00953461	0.638723	Male-Female
AC007601.1	-1.12856	0.00953461	0.638723	Male-Female
GFPT2	1.97782	0.00953869	0.638723	Male-Female
NDUFB1	-0.330606	0.0095459	0.638723	Male-Female
NUCB2	0.314786	0.00961809	0.638723	Male-Female
IRF3	-0.223674	0.0096458	0.638723	Male-Female
LRPAP1	0.285692	0.00965563	0.638723	Male-Female
AL157911.1	-1.4806	0.00965627	0.638723	Male-Female
AC116565.1	1.80329	0.00968363	0.638723	Male-Female
PRKY	1.93423	0.00969632	0.638723	Male-Female
C17orf67	0.595314	0.00975108	0.638723	Male-Female
MADCAM1	0.806971	0.00975295	0.638723	Male-Female
ANKAR	0.487931	0.00976736	0.638723	Male-Female
IRF1	-0.343688	0.00978339	0.638723	Male-Female
UBA1	-0.217292	0.00978612	0.638723	Male-Female
C2CD4B	-0.710385	0.00988937	0.64247	Male-Female
ZNF599	0.365838	0.00988985	0.64247	Male-Female
MAFF	-0.545152	0.00997677	0.645822	Male-Female
FAM87B	0.600505	0.00998802	0.645822	Male-Female
AC093655.1	-1.64673	0.0100297	0.647009	Male-Female
CASC18	1.45334	0.0101398	0.652569	Male-Female
AC087491.1	1.33476	0.01021	0.652569	Male-Female
AC087623.1	1.33476	0.01021	0.652569	Male-Female
AL359682.1	1.33476	0.01021	0.652569	Male-Female
AL445493.3	1.66787	0.0102808	0.655584	Male-Female
RWDD2A	0.301626	0.0103045	0.65559	Male-Female
CAPN12	-1.1253	0.0103531	0.656639	Male-Female
STX1A	-0.347299	0.0103858	0.656639	Male-Female
NMI	-0.371311	0.0103927	0.656639	Male-Female
FICD	0.333663	0.010427	0.656639	Male-Female
TPD52L1	0.535497	0.0104887	0.656639	Male-Female
MEPCE	-0.322179	0.0104982	0.656639	Male-Female
AC002550.1	-1.34217	0.0105205	0.656639	Male-Female
TUBB3	-0.709487	0.0105343	0.656639	Male-Female
MYOZ1	0.725266	0.0105385	0.656639	Male-Female
AC013731.1	0.776439	0.0105577	0.656639	Male-Female
AC121761.2	-0.730292	0.0106229	0.658127	Male-Female
PAPSS2	-0.453627	0.0106532	0.658127	Male-Female
C9orf135	-0.583014	0.0106609	0.658127	Male-Female
LAMA3	-1.68055	0.0107469	0.658127	Male-Female
FAM177B	-0.320092	0.0107502	0.658127	Male-Female
TIAF1	1.65339	0.0107608	0.658127	Male-Female
AC100810.1	0.258863	0.0107824	0.658127	Male-Female
MOGAT1	1.43703	0.0107924	0.658127	Male-Female
CCDC27	-0.503031	0.0107952	0.658127	Male-Female
ZSCAN23	1.06543	0.0108557	0.660345	Male-Female
PPP1R1A	-0.407978	0.0108792	0.660345	Male-Female
OGG1	0.409812	0.0109551	0.662634	Male-Female
FAM13C	0.716126	0.0109647	0.662634	Male-Female
AC027117.2	-1.14819	0.0110699	0.666713	Male-Female
LINC00900	-0.434417	0.0111349	0.666713	Male-Female
SEL1L3	0.493868	0.0111615	0.666713	Male-Female
DKK2	1.56903	0.0111847	0.666713	Male-Female
ASIC1	-0.664579	0.0111948	0.666713	Male-Female
ZNF32	0.222826	0.0112049	0.666713	Male-Female
SLC1A4	0.464943	0.0112159	0.666713	Male-Female
JMJD7	-0.380241	0.0112389	0.666713	Male-Female
CYCS	-0.260315	0.0112726	0.666713	Male-Female
ESRRA	-0.261255	0.0113111	0.666713	Male-Female
AL133516.1	-1.48787	0.0113265	0.666713	Male-Female
SBNO2	-0.44148	0.0113358	0.666713	Male-Female
TRPC1	0.407666	0.0113446	0.666713	Male-Female
AL034550.3	-1.52066	0.0113936	0.66738	Male-Female
C5orf64	-1.14287	0.0114173	0.66738	Male-Female
CYLD	0.253603	0.0114607	0.66738	Male-Female
HAP1	0.603914	0.0114707	0.66738	Male-Female
PCDH9-AS1	-1.4085	0.0114763	0.66738	Male-Female
PRSS22	-0.669022	0.0115328	0.669262	Male-Female
AL135902.1	-1.01537	0.0115784	0.669274	Male-Female
MYO1E	-0.562358	0.0115812	0.669274	Male-Female
KCNK17	0.587358	0.0116707	0.671933	Male-Female
AL592211.2	-1.21267	0.0116908	0.671933	Male-Female
PDE2A	-0.591127	0.0117316	0.671933	Male-Female
PCDHA11	-1.21364	0.0117367	0.671933	Male-Female
MUC4	0.705495	0.0117483	0.671933	Male-Female
TCEAL6	0.335596	0.011811	0.674126	Male-Female
MS4A4E	2.08295	0.011849	0.674908	Male-Female
AL355816.2	0.767306	0.0119608	0.678186	Male-Female
FAS	-0.75564	0.0119691	0.678186	Male-Female
SERPINA10	-0.624409	0.0120229	0.678186	Male-Female
AC002377.1	1.74217	0.0120479	0.678186	Male-Female
MAN1C1	-0.322532	0.0120754	0.678186	Male-Female
DNAJC5B	-1.73669	0.0120766	0.678186	Male-Female
TMOD2	0.257997	0.0121538	0.678186	Male-Female
LYPD3	-0.499547	0.0121794	0.678186	Male-Female
LRGUK	-1.44652	0.0121947	0.678186	Male-Female
TAOK2	-0.31629	0.0121954	0.678186	Male-Female
AC092368.3	0.99743	0.0122033	0.678186	Male-Female
ZNF506	0.339411	0.0122382	0.678186	Male-Female
ARSJ	-0.656344	0.0122388	0.678186	Male-Female
ZRANB2-AS2	-0.433265	0.0122489	0.678186	Male-Female
LINC01128	-0.253302	0.0123045	0.678391	Male-Female
AP001021.1	1.42645	0.0123346	0.678391	Male-Female
TLCD3B	-0.400784	0.0123535	0.678391	Male-Female
INHBB	2.11	0.0123931	0.678391	Male-Female
C3	-1.44694	0.012396	0.678391	Male-Female
MLPH	-0.456634	0.0124186	0.678391	Male-Female
SHH	1.59321	0.0124237	0.678391	Male-Female
TIE1	1.61984	0.0124556	0.678791	Male-Female
TFPI2	1.4848	0.0125061	0.680211	Male-Female
LINC01597	1.18454	0.012577	0.681825	Male-Female
RORB	-0.340942	0.012585	0.681825	Male-Female
SRSF1	-0.179929	0.0126507	0.684048	Male-Female
HES6	-0.413385	0.0127853	0.689983	Male-Female
LMO2	-0.300818	0.0128409	0.690072	Male-Female
AC010531.3	-1.22769	0.0128913	0.690072	Male-Female
AC245041.2	-0.561126	0.0129092	0.690072	Male-Female
NRIR	0.897593	0.0129093	0.690072	Male-Female
FAM92A	0.254999	0.0129113	0.690072	Male-Female
CYSLTR1	-1.2465	0.012956	0.690782	Male-Female
PDLIM1	-0.293845	0.0129899	0.690782	Male-Female
CLK4	0.286708	0.0129993	0.690782	Male-Female
CDH2	-0.853552	0.013141	0.696674	Male-Female
CARNMT1	0.275044	0.013207	0.696674	Male-Female
PPP2R3B	0.386861	0.0132258	0.696674	Male-Female
PARS2	0.464226	0.0132505	0.696674	Male-Female
CECR3	-1.77448	0.0132723	0.696674	Male-Female
YWHAH	-0.278984	0.0132766	0.696674	Male-Female
PIGX	0.236823	0.0132906	0.696674	Male-Female
ZNF444	-0.265069	0.0133111	0.696674	Male-Female
FOS	-0.49828	0.0135062	0.697169	Male-Female
MPPED2	0.546205	0.0135136	0.697169	Male-Female
C2CD6	0.761387	0.0135202	0.697169	Male-Female
PMEPA1	0.492501	0.0135221	0.697169	Male-Female
NFKBID	-0.419976	0.0135601	0.697169	Male-Female
C22orf39	-0.243689	0.0135724	0.697169	Male-Female
ERLEC1	0.204797	0.0135726	0.697169	Male-Female
SNX22	-0.772193	0.0135858	0.697169	Male-Female
AL161443.1	-1.31	0.0136311	0.697169	Male-Female
SLC13A5	-1.51533	0.0136382	0.697169	Male-Female
GABRR2	1.55032	0.0136413	0.697169	Male-Female
TRIM26	-0.288894	0.0136851	0.697169	Male-Female
LINC01717	-0.567862	0.0136925	0.697169	Male-Female
GPAA1	0.270152	0.0137357	0.697169	Male-Female
PLSCR4	-0.290735	0.0137545	0.697169	Male-Female
SPIRE1	0.317223	0.0137669	0.697169	Male-Female
UFSP1	0.573134	0.0138194	0.697169	Male-Female
AP2A1	-0.238672	0.0138352	0.697169	Male-Female
SCAF1	-0.24046	0.0138469	0.697169	Male-Female
PRTFDC1	0.448232	0.01385	0.697169	Male-Female
TSPAN16	1.0843	0.0139092	0.697169	Male-Female
P3H3	0.292969	0.0139515	0.697169	Male-Female
AC044849.1	-0.572501	0.013966	0.697169	Male-Female
ALDH1L1	1.7355	0.0140193	0.697169	Male-Female
C14orf132	-0.216025	0.0140246	0.697169	Male-Female
SMC1A	-0.21093	0.0140652	0.697169	Male-Female
ZNF154	0.676146	0.0140803	0.697169	Male-Female
NSD1	0.209611	0.0140994	0.697169	Male-Female
CARS2	0.262641	0.014115	0.697169	Male-Female
FKBP4	0.265916	0.0141165	0.697169	Male-Female
APLP1	0.310579	0.0141287	0.697169	Male-Female
RXYLT1	0.227329	0.0141416	0.697169	Male-Female
AC115522.1	0.504968	0.01415	0.697169	Male-Female
FAM122B	-0.27797	0.0141852	0.697663	Male-Female
AC093752.2	1.56658	0.0142519	0.698855	Male-Female
HSPA4	0.186317	0.0142607	0.698855	Male-Female
RSKR	-0.551188	0.0143526	0.698855	Male-Female
TMEM64	0.258768	0.0143961	0.698855	Male-Female
AC027811.1	0.733805	0.0144152	0.698855	Male-Female
HCFC2	0.2285	0.0144366	0.698855	Male-Female
FSIP2-AS1	-1.12032	0.0144398	0.698855	Male-Female
GLYCTK-AS1	-0.444802	0.0144401	0.698855	Male-Female
KLF6	-0.512971	0.0144512	0.698855	Male-Female
CKS2	-0.416483	0.0144734	0.698855	Male-Female
AEN	-0.411046	0.0145485	0.698855	Male-Female
LINC01094	-1.34579	0.014555	0.698855	Male-Female
AC090589.3	-1.34579	0.014555	0.698855	Male-Female
MESP1	0.384284	0.0145621	0.698855	Male-Female
FBXO46	-0.425665	0.0146973	0.701767	Male-Female
DYRK3	-0.436346	0.0147373	0.701767	Male-Female
NUDT10	-1.04999	0.0147509	0.701767	Male-Female
AC097504.2	-1.41224	0.0147648	0.701767	Male-Female
AP003392.4	-1.05062	0.0147669	0.701767	Male-Female
PTAR1	-0.220793	0.0147746	0.701767	Male-Female
MAP3K7CL	0.565415	0.0148205	0.701826	Male-Female
AC138123.2	-0.10215	0.0148264	0.701826	Male-Female
CPQ	0.26196	0.0149405	0.704004	Male-Female
OTUD6B-AS1	-0.166903	0.0149499	0.704004	Male-Female
NR2F6	-0.208239	0.0149689	0.704004	Male-Female
SLC6A20	-1.45284	0.0149947	0.704004	Male-Female
EXOC3	-0.25553	0.0149993	0.704004	Male-Female
ARFGEF2	0.270177	0.01508	0.704147	Male-Female
RBM8A	-0.227113	0.0150931	0.704147	Male-Female
EGR1	-0.415891	0.0151009	0.704147	Male-Female
AC096711.2	1.26301	0.0151039	0.704147	Male-Female
SLC43A2	0.354948	0.0151828	0.705733	Male-Female
SPOCK2	1.22926	0.0152744	0.705733	Male-Female
HAGH	0.202963	0.0153234	0.705733	Male-Female
LINC00635	0.880938	0.0153519	0.705733	Male-Female
AC131025.3	1.50149	0.0153667	0.705733	Male-Female
AC124798.2	-1.41761	0.0154017	0.705733	Male-Female
AC068279.2	-1.41761	0.0154017	0.705733	Male-Female
RELN	1.61845	0.0154787	0.705733	Male-Female
U73166.1	-0.853409	0.0154789	0.705733	Male-Female
C1orf226	1.47797	0.0155086	0.705733	Male-Female
AL353748.3	-0.6676	0.0155166	0.705733	Male-Female
MRPL52	-0.23781	0.0155458	0.705733	Male-Female
APRT	0.209378	0.0155785	0.705733	Male-Female
MAP3K11	-0.244676	0.0155839	0.705733	Male-Female
MANF	0.295121	0.0155964	0.705733	Male-Female
AL354836.1	-0.818106	0.0156218	0.705733	Male-Female
AC156455.1	-0.739003	0.0156398	0.705733	Male-Female
BATF3	-1.12771	0.0156545	0.705733	Male-Female
PDP2	0.422168	0.0156783	0.705733	Male-Female
CCDC88C	-0.591937	0.0156869	0.705733	Male-Female
LINC01588	-1.26603	0.0157066	0.705733	Male-Female
CNPY2	0.200528	0.0157527	0.705733	Male-Female
TLR3	-0.750153	0.0157747	0.705733	Male-Female
DERA	-0.225732	0.0158101	0.705733	Male-Female
AC027575.2	0.819256	0.0158451	0.705733	Male-Female
RNASET2	0.326594	0.0158685	0.705733	Male-Female
MEPE	-1.45754	0.0158719	0.705733	Male-Female
KLK11	-1.99314	0.0158958	0.705733	Male-Female
ZNF436-AS1	0.556195	0.0158983	0.705733	Male-Female
LINC00323	-0.492231	0.0159371	0.705733	Male-Female
KAAG1	1.34022	0.0159389	0.705733	Male-Female
ZFP30	0.409299	0.0159694	0.705733	Male-Female
AP002833.1	1.28979	0.0159775	0.705733	Male-Female
LINC01126	1.74938	0.0160328	0.706072	Male-Female
CASP6	-0.263072	0.0160401	0.706072	Male-Female
CLDN4	-0.431807	0.0160963	0.706072	Male-Female
AC136944.1	0.745079	0.0161081	0.706072	Male-Female
FRMD8	-0.401433	0.0161125	0.706072	Male-Female
PTPN23	-0.256711	0.0161904	0.707141	Male-Female
AL359232.1	0.663776	0.0161912	0.707141	Male-Female
CACNB4	0.671729	0.0162408	0.707141	Male-Female
AL365356.1	1.53903	0.0162452	0.707141	Male-Female
NPPC	-1.2711	0.0162643	0.707141	Male-Female
BTBD1	0.26007	0.0163129	0.708143	Male-Female
ATP6V0B	0.232792	0.0164135	0.709069	Male-Female
OR2A12	1.18449	0.0164173	0.709069	Male-Female
MRPS18C	-0.208363	0.0164482	0.709069	Male-Female
TSPAN8	0.593129	0.01647	0.709069	Male-Female
HPSE	-0.850585	0.0164984	0.709069	Male-Female
TGFBR3L	0.712094	0.0165478	0.709069	Male-Female
ZNF236-DT	0.882895	0.0165479	0.709069	Male-Female
SPINK2	-0.921321	0.016572	0.709069	Male-Female
CCDC88B	-0.380747	0.0165987	0.709069	Male-Female
ERC2-IT1	-1.6007	0.0166125	0.709069	Male-Female
DDB2	-0.302002	0.0166339	0.709069	Male-Female
AC051619.11	0.887111	0.016641	0.709069	Male-Female
PEX11G	-0.436742	0.0167085	0.709173	Male-Female
AL096803.2	-0.518407	0.0167118	0.709173	Male-Female
GPALPP1	0.208552	0.0167201	0.709173	Male-Female
AC005414.1	-1.37285	0.0167741	0.709635	Male-Female
AC025181.2	-0.353637	0.0167822	0.709635	Male-Female
CYP4F3	-0.789569	0.0168325	0.710054	Male-Female
PREX2	-0.563631	0.0168433	0.710054	Male-Female
MRFAP1	-0.182855	0.0169006	0.711191	Male-Female
PENK	1.36942	0.0169215	0.711191	Male-Female
ZRSR2	-0.244005	0.0170027	0.711439	Male-Female
RCAN3AS	-0.34989	0.017012	0.711439	Male-Female
KIAA0753	0.451781	0.0170181	0.711439	Male-Female
VPS13C	0.206967	0.01703	0.711439	Male-Female
SMCHD1	0.221344	0.0170881	0.711994	Male-Female
A1CF	-0.296903	0.0170946	0.711994	Male-Female
AC100803.4	-1.03335	0.0173343	0.719192	Male-Female
AC121338.2	-0.579509	0.0174147	0.719192	Male-Female
AC078795.2	-0.964452	0.0174567	0.719192	Male-Female
PTER	-0.320617	0.0174584	0.719192	Male-Female
ADD2	-1.32591	0.0174676	0.719192	Male-Female
GASAL1	-0.931545	0.0174861	0.719192	Male-Female
DSCAM-IT1	-0.760415	0.0174929	0.719192	Male-Female
OSM	0.691659	0.0175008	0.719192	Male-Female
AP000356.2	0.691659	0.0175008	0.719192	Male-Female
LINC02284	1.51312	0.0175557	0.719455	Male-Female
VPS37B	-0.37415	0.0175591	0.719455	Male-Female
MRPS11	-0.208386	0.0176067	0.720343	Male-Female
AC017076.1	-0.530273	0.017671	0.721199	Male-Female
AMT	0.473338	0.0176796	0.721199	Male-Female
TIMP1	0.315792	0.0177616	0.721799	Male-Female
HLA-DQB1	-1.57248	0.0177989	0.721799	Male-Female
ANXA3	-0.895743	0.0178216	0.721799	Male-Female
ICAM3	1.68796	0.0178642	0.721799	Male-Female
PEBP1	0.171646	0.0179312	0.721799	Male-Female
LINC01611	1.00745	0.0179377	0.721799	Male-Female
NFKBIB	-0.302399	0.0179837	0.721799	Male-Female
AC004941.1	1.09617	0.0180089	0.721799	Male-Female
RBP2	1.49264	0.0180281	0.721799	Male-Female
SLC17A1	0.830681	0.0180364	0.721799	Male-Female
AC007370.1	0.344944	0.0180386	0.721799	Male-Female
ST8SIA6-AS1	0.474981	0.018082	0.721799	Male-Female
C9orf163	0.945688	0.0180968	0.721799	Male-Female
DMC1	-1.52552	0.0181049	0.721799	Male-Female
RBMS1	-0.36407	0.0181261	0.721799	Male-Female
DPP7	0.338958	0.0181573	0.721799	Male-Female
ZNF254	0.287613	0.0181751	0.721799	Male-Female
VSIG10L	-1.2412	0.0181985	0.721799	Male-Female
UBXN7	0.24051	0.0182398	0.721799	Male-Female
HSPB8	-0.790932	0.018258	0.721799	Male-Female
FAM114A1	0.25836	0.0182709	0.721799	Male-Female
AL160408.1	1.62402	0.018275	0.721799	Male-Female
SNHG16	0.230974	0.0183069	0.721799	Male-Female
VPS37C	-0.251811	0.018361	0.721799	Male-Female
DPY19L3	0.394094	0.0184022	0.721799	Male-Female
AC092661.1	-1.41041	0.0184219	0.721799	Male-Female
NOS2	-0.781725	0.0184362	0.721799	Male-Female
PGRMC1	-0.192923	0.0184543	0.721799	Male-Female
TNFAIP1	-0.299105	0.0184661	0.721799	Male-Female
APLP2	0.221992	0.018475	0.721799	Male-Female
PFDN1	-0.20159	0.0185386	0.723137	Male-Female
TMEM161B-AS1	0.207805	0.018564	0.723137	Male-Female
SIK2	0.287713	0.0185874	0.723137	Male-Female
LDLR	-0.402446	0.018644	0.72377	Male-Female
HIF1AN	-0.269863	0.0186771	0.72377	Male-Female
ZC3H12A	-0.718643	0.018682	0.72377	Male-Female
PCDHB14	-0.398648	0.0188011	0.727368	Male-Female
ISX	-1.24697	0.0188689	0.727537	Male-Female
RGPD3	-1.24697	0.0188689	0.727537	Male-Female
NUP205	-0.294785	0.0188897	0.727537	Male-Female
ODR4	0.181734	0.0189354	0.727537	Male-Female
EPHA4	-0.905523	0.0189394	0.727537	Male-Female
EHF	0.377934	0.0189716	0.727537	Male-Female
MPP5	-0.305437	0.018989	0.727537	Male-Female
IGF2-AS	-1.238	0.0191088	0.731115	Male-Female
BANK1	0.459567	0.0191523	0.731772	Male-Female
AC021755.3	-1.25556	0.0192715	0.732147	Male-Female
PPIH	-0.257897	0.0192727	0.732147	Male-Female
PLEKHG2	-0.894813	0.0192732	0.732147	Male-Female
CALY	0.306826	0.0192822	0.732147	Male-Female
MMP21	1.82919	0.0193467	0.732147	Male-Female
SRF	-0.42035	0.0193632	0.732147	Male-Female
AC022126.1	1.2585	0.0194006	0.732147	Male-Female
PRX	-1.52367	0.0194249	0.732147	Male-Female
TSC22D1	-0.208605	0.0194255	0.732147	Male-Female
IGHG4	-0.375218	0.019441	0.732147	Male-Female
CAPN3	-0.800949	0.0194525	0.732147	Male-Female
AL021878.2	-0.762176	0.0194882	0.732498	Male-Female
ZC2HC1C	0.331673	0.01957	0.734576	Male-Female
AC083837.1	-1.13352	0.0196244	0.735624	Male-Female
DHRS4-AS1	0.208651	0.0196934	0.73684	Male-Female
METTL16	-0.244982	0.0197152	0.73684	Male-Female
FAM72D	0.656548	0.0197365	0.73684	Male-Female
BX088651.4	-0.881815	0.0198252	0.738831	Male-Female
RASAL1	0.233361	0.0198431	0.738831	Male-Female
INSYN1-AS1	1.65851	0.0198805	0.739231	Male-Female
RNF223	0.844927	0.0199201	0.739709	Male-Female
AL162386.2	-1.17615	0.0200052	0.741876	Male-Female
CLDN5	-0.696473	0.0201308	0.74524	Male-Female
AC008080.4	-0.286038	0.0201496	0.74524	Male-Female
GRASP	-0.252447	0.020295	0.746401	Male-Female
NTPCR	-0.200937	0.0203106	0.746401	Male-Female
G0S2	-0.911263	0.0203126	0.746401	Male-Female
CHID1	0.254451	0.0203663	0.746401	Male-Female
LINC00526	-0.318013	0.0203774	0.746401	Male-Female
AC007405.2	-0.31549	0.0203873	0.746401	Male-Female
AC089984.1	1.37352	0.0204417	0.746401	Male-Female
ZMYM4	0.242588	0.0205649	0.746401	Male-Female
AC079866.2	0.993125	0.0205921	0.746401	Male-Female
AC027607.1	0.91558	0.0206389	0.746401	Male-Female
RCN1	0.201011	0.0206425	0.746401	Male-Female
AL136162.1	0.983422	0.0207123	0.746401	Male-Female
KCTD9	-0.343262	0.0207287	0.746401	Male-Female
SHFL	-0.218555	0.0207341	0.746401	Male-Female
AF287957.1	-1.50244	0.0207539	0.746401	Male-Female
L3MBTL4	1.15589	0.0207895	0.746401	Male-Female
EIF2D	0.24908	0.0207926	0.746401	Male-Female
AANAT	-1.44855	0.020793	0.746401	Male-Female
ZNF527	-0.447127	0.0207989	0.746401	Male-Female
FILIP1L	-0.527186	0.0208273	0.746401	Male-Female
JPT1	-0.287612	0.0208448	0.746401	Male-Female
SEPTIN1	0.293216	0.0208707	0.746401	Male-Female
SLC2A1-AS1	-0.529167	0.0208897	0.746401	Male-Female
PIBF1	0.226277	0.0209077	0.746401	Male-Female
RMND5B	-0.223654	0.0209096	0.746401	Male-Female
SMAD9	0.869182	0.0209261	0.746401	Male-Female
LINC02321	-0.703258	0.0209655	0.746401	Male-Female
LINC00299	-1.53297	0.0210038	0.746401	Male-Female
UROC1	1.40571	0.0210155	0.746401	Male-Female
PJA1	0.231164	0.021017	0.746401	Male-Female
MDGA2	-1.569	0.0210832	0.746401	Male-Female
VIL1	-0.460605	0.0211733	0.746401	Male-Female
AC132217.2	1.4581	0.0211946	0.746401	Male-Female
AP000593.4	-1.29643	0.0212818	0.746401	Male-Female
B4GALNT1	-1.18089	0.0212939	0.746401	Male-Female
LRRC37A2	0.864405	0.0213103	0.746401	Male-Female
ZNF672	-0.281307	0.0213362	0.746401	Male-Female
AL354707.1	0.355932	0.021385	0.746401	Male-Female
FAM241B	-0.404494	0.0214035	0.746401	Male-Female
IL17D	0.888285	0.02141	0.746401	Male-Female
OLFML3	-0.707619	0.021478	0.746401	Male-Female
LINC01004	0.526004	0.0215265	0.746401	Male-Female
RABGAP1L-IT1	0.759091	0.0215649	0.746401	Male-Female
GNAI1	0.237415	0.021573	0.746401	Male-Female
VPS41	0.203681	0.0216342	0.746401	Male-Female
GAL3ST4	-0.641158	0.0216387	0.746401	Male-Female
MCAT	0.233902	0.0217111	0.746401	Male-Female
CRB1	-1.05499	0.0217585	0.746401	Male-Female
LEF1-AS1	-0.94539	0.0217758	0.746401	Male-Female
AC108174.1	-0.94539	0.0217758	0.746401	Male-Female
OR52H1	-0.94539	0.0217758	0.746401	Male-Female
GPER1	-0.779836	0.0217976	0.746401	Male-Female
EMSY	-0.303008	0.0218494	0.746401	Male-Female
PSMB4	-0.249079	0.0218943	0.746401	Male-Female
SLC25A23	-0.248862	0.0219113	0.746401	Male-Female
ASB8	-0.171708	0.0219198	0.746401	Male-Female
AC034213.1	0.280524	0.0219833	0.746401	Male-Female
FCF1	-0.273078	0.0219979	0.746401	Male-Female
ARL6IP4	0.219938	0.0220012	0.746401	Male-Female
AC007563.2	-1.13983	0.0220517	0.746401	Male-Female
KCNJ10	0.552574	0.022052	0.746401	Male-Female
HTT-AS	0.552574	0.022052	0.746401	Male-Female
CACNA1G	0.552574	0.022052	0.746401	Male-Female
TDO2	-1.71678	0.022118	0.746401	Male-Female
GCK	-0.335795	0.0221531	0.746401	Male-Female
JPH1	0.589245	0.0221929	0.746401	Male-Female
UNC93B1	-0.548719	0.0222071	0.746401	Male-Female
TMEM37	-0.343551	0.0222443	0.746401	Male-Female
CHKA	-0.244967	0.0222506	0.746401	Male-Female
NINL	0.504659	0.0222599	0.746401	Male-Female
VMP1	-0.450219	0.0222661	0.746401	Male-Female
DELE1	0.270039	0.0222962	0.746401	Male-Female
CPNE5	-1.42949	0.0223111	0.746401	Male-Female
AC046158.1	1.19108	0.0223332	0.746401	Male-Female
AL450327.1	1.4617	0.0223392	0.746401	Male-Female
AC024941.2	-1.59836	0.0223509	0.746401	Male-Female
TMEM125	0.278688	0.022408	0.746401	Male-Female
ZNF236	0.321465	0.0224134	0.746401	Male-Female
AC026356.1	0.85908	0.0224214	0.746401	Male-Female
UQCR10	-0.210842	0.0224335	0.746401	Male-Female
CEBPD	-0.451668	0.0224443	0.746401	Male-Female
ASGR1	-0.404885	0.0224575	0.746401	Male-Female
AMN	-0.776677	0.0224624	0.746401	Male-Female
LARP7	-0.175684	0.022474	0.746401	Male-Female
MYOZ2	0.424736	0.0224951	0.746401	Male-Female
AC005726.2	0.424736	0.0224951	0.746401	Male-Female
AL590764.1	0.86425	0.0226154	0.749495	Male-Female
NEFH	-0.655383	0.0227798	0.753236	Male-Female
HBZ	0.0994296	0.0227825	0.753236	Male-Female
SNRPE	-0.223243	0.0228465	0.75429	Male-Female
TINF2	-0.238602	0.0228855	0.75429	Male-Female
PHLDA3	-0.459115	0.022896	0.75429	Male-Female
CENPC	0.230992	0.0229232	0.754292	Male-Female
HLA-E	-0.286036	0.0229844	0.755309	Male-Female
SMARCC1	0.211365	0.0230704	0.755309	Male-Female
MFSD3	0.268274	0.0230717	0.755309	Male-Female
AL049840.6	-1.12085	0.0231351	0.755309	Male-Female
STXBP6	0.509367	0.0231581	0.755309	Male-Female
AC007750.1	-1.30883	0.0231966	0.755309	Male-Female
TTC39A	-0.206623	0.0232528	0.755309	Male-Female
DUSP1	-0.517301	0.0232728	0.755309	Male-Female
PCSK6	0.940891	0.0232936	0.755309	Male-Female
AC012510.1	-0.759221	0.0233121	0.755309	Male-Female
PRDM8	0.632495	0.0233354	0.755309	Male-Female
AC074029.3	0.632495	0.0233354	0.755309	Male-Female
IL2RG	0.632495	0.0233354	0.755309	Male-Female
AC008121.3	0.632495	0.0233354	0.755309	Male-Female
ARHGAP29	-0.436938	0.0233734	0.755387	Male-Female
SERTAD1	-0.419047	0.0233923	0.755387	Male-Female
SH3BGRL3	-0.249658	0.0234702	0.756221	Male-Female
CUZD1	-1.30869	0.0235095	0.756221	Male-Female
CCDC6	0.201548	0.023526	0.756221	Male-Female
HHIPL1	-1.28628	0.0235271	0.756221	Male-Female
CNN2	-1.15527	0.0235763	0.756924	Male-Female
FGA	-1.82772	0.0236719	0.758851	Male-Female
AC040904.1	1.47307	0.0237228	0.758851	Male-Female
CD6	-0.792641	0.0237323	0.758851	Male-Female
PHACTR1	0.348968	0.0238064	0.758851	Male-Female
LLPH	-0.211486	0.0238311	0.758851	Male-Female
SRXN1	-0.327358	0.0238563	0.758851	Male-Female
AL008725.1	1.63553	0.0238774	0.758851	Male-Female
CETN2	-0.283444	0.0239171	0.758851	Male-Female
NPPA	-1.06688	0.0239297	0.758851	Male-Female
CELA2B	1.27929	0.023937	0.758851	Male-Female
SIL1	0.223624	0.023969	0.758851	Male-Female
AC020765.2	-0.46798	0.0239797	0.758851	Male-Female
NOX4	1.448	0.0240489	0.758851	Male-Female
UFD1	-0.363569	0.0240863	0.758851	Male-Female
NTAN1	0.281251	0.0241001	0.758851	Male-Female
LY6E	0.403702	0.0241123	0.758851	Male-Female
RASGRF2	0.55618	0.0241213	0.758851	Male-Female
CFAP46	0.575577	0.0241287	0.758851	Male-Female
ERP29	0.258992	0.024304	0.761424	Male-Female
PROX1-AS1	-0.584477	0.0243274	0.761424	Male-Female
LINC02387	-0.905331	0.0243358	0.761424	Male-Female
LINC01915	0.888676	0.0243468	0.761424	Male-Female
MN1	-0.933738	0.0243478	0.761424	Male-Female
GPX7	0.327132	0.0244228	0.761518	Male-Female
PANK1	0.509323	0.0244291	0.761518	Male-Female
IL7	-0.413081	0.0244331	0.761518	Male-Female
CCDC124	-0.215533	0.024474	0.761631	Male-Female
RAB26	0.361151	0.0244917	0.761631	Male-Female
CFAP47	1.11282	0.02479	0.761847	Male-Female
MTX1	-0.221082	0.0248004	0.761847	Male-Female
SLC8B1	-0.523475	0.0248316	0.761847	Male-Female
TGFBR3	-0.340031	0.0248363	0.761847	Male-Female
SUB1	-0.16197	0.0248928	0.761847	Male-Female
EIF1B-AS1	-0.37198	0.0249328	0.761847	Male-Female
ATG2B	0.343148	0.024934	0.761847	Male-Female
C12orf81	0.494964	0.0249412	0.761847	Male-Female
AL031600.3	1.56665	0.0249445	0.761847	Male-Female
SST	0.26169	0.0250375	0.761847	Male-Female
AC018557.2	1.22374	0.0250415	0.761847	Male-Female
GPR63	-0.909707	0.0250434	0.761847	Male-Female
RPRD1A	-0.168041	0.025086	0.761847	Male-Female
RGS22	0.336579	0.025165	0.761847	Male-Female
FRG1	0.210256	0.0251757	0.761847	Male-Female
GABRR1	-1.5569	0.0251826	0.761847	Male-Female
B3GALNT1	0.393195	0.0251994	0.761847	Male-Female
COX18	0.321052	0.0252529	0.761847	Male-Female
SART1	-0.226687	0.0252869	0.761847	Male-Female
AL022326.1	1.51264	0.0252996	0.761847	Male-Female
TIMP3	-0.592659	0.0253179	0.761847	Male-Female
EP300	0.218409	0.025385	0.761847	Male-Female
SHISA6	0.633482	0.0253976	0.761847	Male-Female
CCDC169	-1.0746	0.0253979	0.761847	Male-Female
B3GAT3	0.276648	0.0254056	0.761847	Male-Female
TSSC4	-0.187984	0.0254954	0.761847	Male-Female
LINC02068	-1.46652	0.0255116	0.761847	Male-Female
RASGRF1	0.683459	0.0255171	0.761847	Male-Female
CUL2	0.202591	0.0255676	0.761847	Male-Female
AC007114.1	0.443319	0.0255723	0.761847	Male-Female
AC011297.1	1.59891	0.0256095	0.761847	Male-Female
AC108134.3	-1.50293	0.0256096	0.761847	Male-Female
STRADA	0.262108	0.0256126	0.761847	Male-Female
FHOD3	0.354224	0.0256559	0.761847	Male-Female
TRIM67	1.46523	0.0257534	0.761847	Male-Female
AC020978.1	-1.17281	0.0258226	0.761847	Male-Female
AL160408.2	1.3206	0.0258522	0.761847	Male-Female
LINC01091	0.316585	0.0258759	0.761847	Male-Female
CCNB3	-0.829971	0.0258832	0.761847	Male-Female
AP000879.1	-0.231953	0.0259034	0.761847	Male-Female
PSMB8-AS1	-0.297022	0.0259085	0.761847	Male-Female
GMFB	-0.202001	0.0259226	0.761847	Male-Female
C1orf61	-0.796028	0.0259295	0.761847	Male-Female
MUC15	-1.86673	0.0259621	0.761847	Male-Female
LAMP1	0.261744	0.0260371	0.761847	Male-Female
NPHS1	-0.737911	0.0260519	0.761847	Male-Female
ANGPTL7	0.0286023	0.0260927	0.761847	Male-Female
SRRM2-AS1	-0.652868	0.0261551	0.761847	Male-Female
SNRPG	-0.234695	0.0261673	0.761847	Male-Female
TP53BP1	0.172362	0.0263018	0.761847	Male-Female
AL513128.1	1.4346	0.0263067	0.761847	Male-Female
TEPP	-1.4199	0.0263251	0.761847	Male-Female
BTG2	-0.41999	0.0264859	0.761847	Male-Female
RHD	1.32709	0.0265121	0.761847	Male-Female
IPO9-AS1	-0.566014	0.0266264	0.761847	Male-Female
CCDC188	0.493988	0.0266867	0.761847	Male-Female
AC006369.2	0.601324	0.0267213	0.761847	Male-Female
FYB1	0.601324	0.0267213	0.761847	Male-Female
AC092634.8	0.601324	0.0267213	0.761847	Male-Female
BBOX1	0.601324	0.0267213	0.761847	Male-Female
AC022167.4	0.601324	0.0267213	0.761847	Male-Female
AC009090.3	0.601324	0.0267213	0.761847	Male-Female
U62317.1	0.601324	0.0267213	0.761847	Male-Female
VSIG4	0.601324	0.0267213	0.761847	Male-Female
RHBG	0.601324	0.0267213	0.761847	Male-Female
TMEM221	0.601324	0.0267213	0.761847	Male-Female
AL358473.1	0.601324	0.0267213	0.761847	Male-Female
MYOT	0.601324	0.0267213	0.761847	Male-Female
RP1	0.601324	0.0267213	0.761847	Male-Female
WWC2-AS1	0.601324	0.0267213	0.761847	Male-Female
LEP	0.601324	0.0267213	0.761847	Male-Female
FAM187B	0.601324	0.0267213	0.761847	Male-Female
AC012184.4	0.601324	0.0267213	0.761847	Male-Female
KRTAP5-9	0.601324	0.0267213	0.761847	Male-Female
AC100835.1	0.601324	0.0267213	0.761847	Male-Female
KIRREL3-AS3	0.601324	0.0267213	0.761847	Male-Female
AC011595.1	0.601324	0.0267213	0.761847	Male-Female
DAZL	0.601324	0.0267213	0.761847	Male-Female
AL121762.2	0.601324	0.0267213	0.761847	Male-Female
AC116609.2	0.601324	0.0267213	0.761847	Male-Female
ATXN1L	-0.27085	0.0267233	0.761847	Male-Female
GOLGB1	0.189121	0.0267934	0.76282	Male-Female
APBA2	1.29024	0.0268335	0.76282	Male-Female
LINC01191	1.53145	0.0268408	0.76282	Male-Female
TSHZ2	-0.273255	0.0269039	0.76282	Male-Female
ADAM19	-1.41599	0.0269253	0.76282	Male-Female
NBPF14	-1.24091	0.0269939	0.76282	Male-Female
AC069503.1	1.00343	0.0270474	0.76282	Male-Female
TRANK1	0.524914	0.0270501	0.76282	Male-Female
PNPLA7	0.512342	0.0270566	0.76282	Male-Female
INHBA	-0.920593	0.0270593	0.76282	Male-Female
AL683813.1	0.561872	0.0270599	0.76282	Male-Female
MANBAL	-0.176971	0.0270934	0.762988	Male-Female
ZNF366	-1.13019	0.0272014	0.764845	Male-Female
OTUD3	0.367381	0.02723	0.764845	Male-Female
PDIA5	0.396434	0.0273043	0.764845	Male-Female
DGAT2	-0.584927	0.0273183	0.764845	Male-Female
AC134508.2	0.671378	0.0273317	0.764845	Male-Female
EEF1D	0.187416	0.0273432	0.764845	Male-Female
PPIB	0.228359	0.0274164	0.764845	Male-Female
LINC01770	-1.4999	0.0274299	0.764845	Male-Female
CABP7	-0.328961	0.0274755	0.764845	Male-Female
AC120049.1	-0.795857	0.0275103	0.764845	Male-Female
LINC01140	-1.28768	0.0275697	0.764845	Male-Female
NUDT7	0.26229	0.0275794	0.764845	Male-Female
BCAR1	-0.220562	0.0276167	0.764845	Male-Female
WNT4	-0.279872	0.0276303	0.764845	Male-Female
AL450344.3	-1.21138	0.0277186	0.764845	Male-Female
OR3A3	1.62574	0.0277398	0.764845	Male-Female
AC009065.3	0.956094	0.0277534	0.764845	Male-Female
TMEM50B	0.190287	0.0278468	0.764845	Male-Female
HLA-DMB	2.16231	0.0279797	0.764845	Male-Female
AC107905.1	0.300192	0.0280077	0.764845	Male-Female
AC087301.1	0.0684314	0.0280406	0.764845	Male-Female
AC103769.1	-0.900391	0.0280469	0.764845	Male-Female
AMOTL1	-0.326	0.0280781	0.764845	Male-Female
KBTBD8	-0.692543	0.0280839	0.764845	Male-Female
GALR3	1.45828	0.0280874	0.764845	Male-Female
HES1	-0.545436	0.0281102	0.764845	Male-Female
WFIKKN1	-0.845585	0.0281238	0.764845	Male-Female
RAB31	0.314715	0.0281403	0.764845	Male-Female
CEP78	0.337718	0.0281928	0.764845	Male-Female
RASSF6	0.276378	0.0282276	0.764845	Male-Female
PPP1R9A	0.220519	0.0282953	0.764845	Male-Female
MCAM	1.68239	0.0283484	0.764845	Male-Female
AL139106.1	-0.102718	0.0284102	0.764845	Male-Female
SERTAD3	-0.289178	0.028442	0.764845	Male-Female
AC012603.1	-1.46138	0.0284647	0.764845	Male-Female
ZZEF1	-0.292114	0.0284928	0.764845	Male-Female
OSR2	-1.13491	0.028549	0.764845	Male-Female
VPS33A	-0.220109	0.0285542	0.764845	Male-Female
AC007920.2	1.5025	0.0286074	0.764845	Male-Female
AL133415.1	0.725788	0.0286692	0.764845	Male-Female
LTBP3	0.277581	0.0286825	0.764845	Male-Female
ID4	0.445562	0.0287098	0.764845	Male-Female
FKBP7	0.363947	0.0287305	0.764845	Male-Female
YY2	0.441051	0.0288316	0.764845	Male-Female
CAB39L	-0.33727	0.0289378	0.764845	Male-Female
AXL	-1.51868	0.0289655	0.764845	Male-Female
AC007029.1	1.36128	0.0289782	0.764845	Male-Female
MTFR2	-1.01501	0.029011	0.764845	Male-Female
PEF1	-0.210385	0.0290642	0.764845	Male-Female
AC245140.2	0.511591	0.0291472	0.764845	Male-Female
PCNP	-0.210741	0.029172	0.764845	Male-Female
RFPL3S	1.29317	0.0291987	0.764845	Male-Female
RAB40A	1.45817	0.0292926	0.764845	Male-Female
CU638689.5	-0.59946	0.0293658	0.764845	Male-Female
AC021739.3	1.50781	0.0293786	0.764845	Male-Female
CRIM1-DT	0.299019	0.0293799	0.764845	Male-Female
RLN1	0.583556	0.0293968	0.764845	Male-Female
AC103858.3	-1.10413	0.0294012	0.764845	Male-Female
LRRC3-DT	-0.604181	0.0294328	0.764845	Male-Female
C19orf25	-0.184639	0.0294662	0.764845	Male-Female
GC	-0.483361	0.0295598	0.764845	Male-Female
C9orf43	-0.807597	0.0295708	0.764845	Male-Female
AC018926.2	-0.602594	0.0295981	0.764845	Male-Female
TMEM246	0.217223	0.0296712	0.764845	Male-Female
SLC25A6	0.21949	0.0297067	0.764845	Male-Female
AC109927.1	-1.8445	0.0297787	0.764845	Male-Female
AL158151.4	1.59085	0.0298341	0.764845	Male-Female
AC011753.2	-0.185737	0.0299171	0.764845	Male-Female
PDX1	-0.177384	0.0299474	0.764845	Male-Female
AC026979.2	-0.322103	0.0299631	0.764845	Male-Female
AC135012.1	1.41001	0.029983	0.764845	Male-Female
AC110611.2	-1.12135	0.0300086	0.764845	Male-Female
OLFM1	-0.343272	0.0300308	0.764845	Male-Female
AL135999.3	-0.541556	0.0300428	0.764845	Male-Female
WDR60	0.303868	0.0300548	0.764845	Male-Female
AEBP2	-0.220011	0.0300579	0.764845	Male-Female
STK11	-0.277414	0.0302219	0.764845	Male-Female
PIGC	-0.200457	0.0303357	0.764845	Male-Female
AC023830.3	-1.54712	0.0303656	0.764845	Male-Female
HTATSF1	0.174772	0.0304015	0.764845	Male-Female
ERBB4	0.263417	0.0304048	0.764845	Male-Female
BTNL3	1.23101	0.0304627	0.764845	Male-Female
AC023908.1	-0.614967	0.0304641	0.764845	Male-Female
UPK3B	0.890871	0.0305014	0.764845	Male-Female
AL590822.3	-1.23384	0.030509	0.764845	Male-Female
SLC27A4	0.322812	0.0305635	0.764845	Male-Female
SLC46A1	0.260229	0.0306364	0.764845	Male-Female
SYCN	-1.71203	0.0306408	0.764845	Male-Female
JADRR	0.917027	0.0306642	0.764845	Male-Female
LINC01013	-1.31525	0.0307099	0.764845	Male-Female
TM7SF2	0.229784	0.0307552	0.764845	Male-Female
ZNF468	-0.327407	0.0307932	0.764845	Male-Female
TRIM71	0.632688	0.030795	0.764845	Male-Female
AC026704.1	0.632688	0.030795	0.764845	Male-Female
PYGM	0.632688	0.030795	0.764845	Male-Female
BX546450.2	0.632688	0.030795	0.764845	Male-Female
AC133644.2	0.632688	0.030795	0.764845	Male-Female
AC139887.1	0.632688	0.030795	0.764845	Male-Female
PGA3	0.632688	0.030795	0.764845	Male-Female
LINC01267	0.632688	0.030795	0.764845	Male-Female
AC097478.2	0.632688	0.030795	0.764845	Male-Female
RASGRP4	0.632688	0.030795	0.764845	Male-Female
AL034428.1	0.632688	0.030795	0.764845	Male-Female
AL022324.3	0.632688	0.030795	0.764845	Male-Female
AL589765.1	0.632688	0.030795	0.764845	Male-Female
AC063979.2	0.632688	0.030795	0.764845	Male-Female
CLDN20	0.632688	0.030795	0.764845	Male-Female
AL445288.1	0.632688	0.030795	0.764845	Male-Female
GCSAM	0.632688	0.030795	0.764845	Male-Female
FAM243B	0.632688	0.030795	0.764845	Male-Female
AC116025.1	0.632688	0.030795	0.764845	Male-Female
MPIG6B	0.632688	0.030795	0.764845	Male-Female
AL022397.1	0.632688	0.030795	0.764845	Male-Female
AC020917.2	0.632688	0.030795	0.764845	Male-Female
AC015908.4	0.632688	0.030795	0.764845	Male-Female
BX842242.1	0.632688	0.030795	0.764845	Male-Female
AL139193.2	0.632688	0.030795	0.764845	Male-Female
AL109947.1	0.632688	0.030795	0.764845	Male-Female
AC078860.2	0.632688	0.030795	0.764845	Male-Female
AC090971.5	0.632688	0.030795	0.764845	Male-Female
LINC02275	0.632688	0.030795	0.764845	Male-Female
AL512380.1	0.632688	0.030795	0.764845	Male-Female
LINC01701	0.632688	0.030795	0.764845	Male-Female
AC068308.1	0.632688	0.030795	0.764845	Male-Female
LRRC70	0.632688	0.030795	0.764845	Male-Female
AL354863.1	0.632688	0.030795	0.764845	Male-Female
AL360294.1	0.632688	0.030795	0.764845	Male-Female
AC004217.1	0.632688	0.030795	0.764845	Male-Female
AC009432.2	0.632688	0.030795	0.764845	Male-Female
AC007598.2	0.632688	0.030795	0.764845	Male-Female
AC005821.2	0.632688	0.030795	0.764845	Male-Female
AC087190.1	-0.485439	0.0307989	0.764845	Male-Female
AC011840.1	-1.90333	0.0308653	0.765808	Male-Female
NPLOC4	-0.247421	0.0309062	0.766136	Male-Female
LINC02680	-1.11143	0.0309434	0.766374	Male-Female
AC004817.5	1.09734	0.0309884	0.766377	Male-Female
ZMAT3	-0.222325	0.0309988	0.766377	Male-Female
PLGLB2	-0.642333	0.0310549	0.766656	Male-Female
STAU2	-0.215416	0.0310873	0.766656	Male-Female
CDC42SE1	-0.200803	0.031093	0.766656	Male-Female
LINC01561	-1.20552	0.0311623	0.767683	Male-Female
CCND1	0.690312	0.0312514	0.767934	Male-Female
FAM81B	-0.4287	0.0312516	0.767934	Male-Female
DCAF15	-0.260878	0.0312713	0.767934	Male-Female
TMPO-AS1	0.491924	0.0312832	0.767934	Male-Female
AC016831.1	-0.700177	0.0313144	0.768019	Male-Female
GHRL	-0.971374	0.0313747	0.768305	Male-Female
IGSF11	1.162	0.0314482	0.768305	Male-Female
BOC	-0.364844	0.0314626	0.768305	Male-Female
COMT	0.253651	0.0314898	0.768305	Male-Female
AC000120.1	-0.771389	0.0315088	0.768305	Male-Female
FGB	-1.23815	0.0315119	0.768305	Male-Female
AC074351.1	1.09412	0.0315224	0.768305	Male-Female
TENT5A	0.174076	0.0315476	0.768305	Male-Female
LINC02541	-0.875707	0.0315855	0.768552	Male-Female
AP001619.1	-1.46362	0.0316626	0.769167	Male-Female
EXOC4	-0.195638	0.0316662	0.769167	Male-Female
YARS	-0.273607	0.0317622	0.770295	Male-Female
AL021155.5	-0.738712	0.031774	0.770295	Male-Female
F5	-0.432604	0.0318099	0.770295	Male-Female
MLH3	0.21288	0.0318893	0.770295	Male-Female
ADGRA1	-0.444696	0.0318928	0.770295	Male-Female
FP326651.1	1.34079	0.0318983	0.770295	Male-Female
KCNJ16	0.95993	0.0319157	0.770295	Male-Female
JMJD1C-AS1	-0.375836	0.0319844	0.770295	Male-Female
TMEM271	1.28216	0.0320184	0.770295	Male-Female
AL136038.5	-0.366789	0.0320273	0.770295	Male-Female
GGPS1	-0.200221	0.0320416	0.770295	Male-Female
FAM215B	0.773048	0.0320973	0.770295	Male-Female
BTK	-1.19565	0.032149	0.770295	Male-Female
RNASEH2B-AS1	-1.01787	0.0321558	0.770295	Male-Female
AL353596.1	1.3852	0.0321811	0.770295	Male-Female
SPOCD1	-1.26829	0.032239	0.770295	Male-Female
ARMS2	-1.32541	0.0322655	0.770295	Male-Female
PET100	-0.247507	0.0322759	0.770295	Male-Female
SULT1A1	0.351084	0.0323529	0.770295	Male-Female
ZNF860	-0.591956	0.0323684	0.770295	Male-Female
AC099681.2	0.765807	0.0323884	0.770295	Male-Female
BNC1	0.765807	0.0323884	0.770295	Male-Female
LINC01370	-0.39552	0.0323907	0.770295	Male-Female
AL731533.2	-1.02722	0.0323956	0.770295	Male-Female
TMEM62	0.376933	0.0324261	0.770295	Male-Female
KIF1B	0.198768	0.032474	0.770295	Male-Female
SNRPD1	-0.235999	0.0324965	0.770295	Male-Female
ADGRB1	1.24162	0.0324994	0.770295	Male-Female
SVEP1	-1.41621	0.032518	0.770295	Male-Female
FABP7	0.148135	0.0325776	0.771051	Male-Female
RERGL	2.08529	0.0327384	0.774195	Male-Female
AC010494.1	1.25122	0.0329336	0.778148	Male-Female
AC114316.1	-0.600277	0.0329797	0.778574	Male-Female
ELOC	-0.187283	0.0330849	0.780392	Male-Female
PEX19	-0.209105	0.0332189	0.781813	Male-Female
RBP5	1.05728	0.033222	0.781813	Male-Female
PDLIM4	-0.281307	0.0332296	0.781813	Male-Female
AC244033.2	-0.388291	0.0333055	0.782377	Male-Female
PSMB6	-0.281564	0.03331	0.782377	Male-Female
EXOC3L4	1.64403	0.033429	0.783426	Male-Female
GINS2	-0.422393	0.0334299	0.783426	Male-Female
CDKN1C	-0.454698	0.0334459	0.783426	Male-Female
CHMP1B-AS1	0.743797	0.0334879	0.783426	Male-Female
HCG27	0.907776	0.0335066	0.783426	Male-Female
THOC1	0.243571	0.0335241	0.783426	Male-Female
ZNF165	-0.453714	0.033718	0.786431	Male-Female
AC092119.2	0.687019	0.0337309	0.786431	Male-Female
GART	0.240954	0.0337498	0.786431	Male-Female
NCOA3	-0.243491	0.0338108	0.786431	Male-Female
P2RY1	0.497329	0.0338885	0.786431	Male-Female
FAM219A	-0.302803	0.0338998	0.786431	Male-Female
AC068733.3	-0.0512462	0.0339091	0.786431	Male-Female
PUS1	-0.394719	0.0339282	0.786431	Male-Female
CLDN16	-0.907917	0.0339646	0.786431	Male-Female
FARP1-AS1	-0.907917	0.0339646	0.786431	Male-Female
AC008592.5	-0.907917	0.0339646	0.786431	Male-Female
IQSEC2	0.562688	0.0339977	0.786534	Male-Female
DIRAS3	-0.229716	0.0340349	0.786534	Male-Female
AC092192.1	1.13746	0.0340713	0.786534	Male-Female
SLC25A38	0.249878	0.0341036	0.786534	Male-Female
FAM204A	-0.17701	0.0341108	0.786534	Male-Female
CLECL1	0.514582	0.034188	0.787004	Male-Female
AC025575.2	0.514582	0.034188	0.787004	Male-Female
AC012676.4	1.19478	0.0342383	0.787509	Male-Female
YARS2	0.246232	0.0343834	0.789658	Male-Female
CHKB-DT	0.242565	0.0344069	0.789658	Male-Female
RAPGEF3	1.22893	0.0344171	0.789658	Male-Female
GAS5	0.315728	0.0344964	0.790441	Male-Female
AC073352.1	1.11105	0.0345314	0.790441	Male-Female
RHOB	-0.372584	0.0345367	0.790441	Male-Female
PAQR5	0.673474	0.0345986	0.791203	Male-Female
EPB41L2	0.294892	0.0346585	0.791245	Male-Female
CLIC2	1.16119	0.0346717	0.791245	Male-Female
AIG1	0.190704	0.034686	0.791245	Male-Female
REM2	-0.533347	0.0347403	0.791329	Male-Female
PRKCZ	-0.28823	0.0347467	0.791329	Male-Female
PIGL	0.244059	0.0349256	0.793334	Male-Female
AC124319.1	0.798145	0.0349321	0.793334	Male-Female
URM1	-0.174119	0.0349809	0.793334	Male-Female
AL645608.7	-0.962333	0.0350349	0.793334	Male-Female
CSRP3	-0.962333	0.0350349	0.793334	Male-Female
AL353688.1	-0.962333	0.0350349	0.793334	Male-Female
ADAM11	-0.962333	0.0350349	0.793334	Male-Female
SLC20A2	0.257602	0.0350957	0.793487	Male-Female
JUNB	-0.312078	0.0350989	0.793487	Male-Female
PCNA	-0.231157	0.035198	0.794865	Male-Female
AC108047.1	0.350969	0.0352411	0.794865	Male-Female
COBLL1	0.220703	0.0352458	0.794865	Male-Female
MACROD1	0.346036	0.0352926	0.794868	Male-Female
MRPS10	-0.203691	0.0353329	0.794868	Male-Female
NRXN2	-0.482904	0.0353392	0.794868	Male-Female
SQOR	-0.305034	0.0353606	0.794868	Male-Female
GSG1	1.50811	0.0354046	0.795179	Male-Female
NCEH1	-0.327478	0.0354677	0.795179	Male-Female
SHANK2	-0.661101	0.0355126	0.795179	Male-Female
AC004461.2	-0.300493	0.0355405	0.795179	Male-Female
APP	0.198972	0.0355662	0.795179	Male-Female
ZNF197	0.269587	0.03557	0.795179	Male-Female
ZNF474	-1.25086	0.0356597	0.795179	Male-Female
AC096536.2	-0.269344	0.0356641	0.795179	Male-Female
AL109659.2	0.631315	0.0357103	0.795179	Male-Female
POGLUT3	0.493126	0.0357296	0.795179	Male-Female
CPOX	-0.327548	0.035746	0.795179	Male-Female
WAPL	-0.211079	0.0357594	0.795179	Male-Female
BACE2	-0.440827	0.0357745	0.795179	Male-Female
RAD50	0.144424	0.0358331	0.795179	Male-Female
AC093110.1	1.2287	0.0358456	0.795179	Male-Female
AC004923.4	-1.52278	0.0358552	0.795179	Male-Female
SPEG	-0.292813	0.0359242	0.795179	Male-Female
AP003900.1	-1.52332	0.0359744	0.795179	Male-Female
ACTN1	-0.236066	0.0359849	0.795179	Male-Female
TLCD5	0.312362	0.0360164	0.795179	Male-Female
CARD8-AS1	-0.554212	0.0360702	0.795179	Male-Female
SH3BGRL2	0.227978	0.036111	0.795179	Male-Female
AIPL1	1.49315	0.0361588	0.795179	Male-Female
MREG	-0.356423	0.0361709	0.795179	Male-Female
AC104113.1	1.41323	0.0361913	0.795179	Male-Female
TAF6	-0.206822	0.0361935	0.795179	Male-Female
LINC01909	-1.27635	0.0362125	0.795179	Male-Female
KIAA1614-AS1	-1.21528	0.0362161	0.795179	Male-Female
SH2B2	-0.543781	0.0362413	0.795179	Male-Female
AL353135.1	-1.38041	0.036253	0.795179	Male-Female
TRIM4	0.183697	0.0362631	0.795179	Male-Female
AC048382.6	-0.81075	0.0364541	0.797179	Male-Female
ID3	0.813709	0.0364599	0.797179	Male-Female
CAMSAP3	-0.292733	0.0364844	0.797179	Male-Female
CNN1	-1.34137	0.0364931	0.797179	Male-Female
CD9	-0.247978	0.0364991	0.797179	Male-Female
VOPP1	-0.185832	0.0365339	0.797179	Male-Female
AL391840.3	0.288992	0.0365555	0.797179	Male-Female
AC124852.1	1.75765	0.0366322	0.797304	Male-Female
LSMEM1	1.06125	0.0366588	0.797304	Male-Female
DTX3L	-0.270256	0.0367028	0.797304	Male-Female
PKHD1	-1.59098	0.0367099	0.797304	Male-Female
BCL2L11	-0.288136	0.0367165	0.797304	Male-Female
AL365330.1	-1.19639	0.0367336	0.797304	Male-Female
S100B	0.291214	0.0367876	0.797851	Male-Female
AL391056.1	-0.354853	0.0368252	0.798043	Male-Female
ABI3	-1.56794	0.0368942	0.798476	Male-Female
CMTM7	0.590189	0.0369028	0.798476	Male-Female
HTRA1	0.859927	0.0370351	0.800205	Male-Female
BOLA3-AS1	0.353776	0.0370753	0.800205	Male-Female
C3orf38	0.219915	0.0371459	0.800205	Male-Female
MTFP1	-0.305755	0.0371853	0.800205	Male-Female
SPSB1	-0.473304	0.0371957	0.800205	Male-Female
THRB-AS1	0.646957	0.0372074	0.800205	Male-Female
AL359915.1	-1.42608	0.0372552	0.800205	Male-Female
MB21D2	-0.412965	0.0372793	0.800205	Male-Female
CXorf56	-0.284878	0.037295	0.800205	Male-Female
RAVER1	-0.265589	0.0373171	0.800205	Male-Female
LINC01494	-1.17927	0.0373358	0.800205	Male-Female
RHOC	-0.343414	0.0373574	0.800205	Male-Female
GLP1R	0.312546	0.0373966	0.800205	Male-Female
AL353803.2	1.60906	0.0374189	0.800205	Male-Female
AC016405.1	-0.772497	0.0374281	0.800205	Male-Female
MT-ND5	0.210829	0.0374463	0.800205	Male-Female
LRP5L	-0.479646	0.0374759	0.800205	Male-Female
CCNE2	0.99175	0.0375019	0.800205	Male-Female
AC092384.1	-1.17518	0.03771	0.803814	Male-Female
AL132656.3	0.0340352	0.0377817	0.803814	Male-Female
RAB27A	-0.196441	0.0377926	0.803814	Male-Female
AP002387.2	0.435115	0.0378653	0.803814	Male-Female
AFF2	-1.55165	0.0379208	0.803814	Male-Female
GTF2A1	0.200272	0.0379317	0.803814	Male-Female
TENM1	0.588238	0.0379486	0.803814	Male-Female
CHRM4	-1.15303	0.03799	0.803814	Male-Female
ALDOC	-0.30676	0.0379908	0.803814	Male-Female
MYO9A	0.259115	0.0380136	0.803814	Male-Female
TERF2	-0.220117	0.0380162	0.803814	Male-Female
RRS1-AS1	-0.981008	0.0380497	0.803814	Male-Female
GBP1	-0.847342	0.0380925	0.803814	Male-Female
MGME1	-0.370506	0.0380962	0.803814	Male-Female
AL121985.1	1.26275	0.0381057	0.803814	Male-Female
HYOU1	0.294637	0.0381372	0.803867	Male-Female
CLDN9	-0.355938	0.0382856	0.806381	Male-Female
AC012673.1	1.1069	0.0383925	0.807568	Male-Female
AC025423.4	-1.31208	0.0384437	0.807568	Male-Female
AP003354.1	0.921184	0.0384684	0.807568	Male-Female
TNRC6C-AS1	1.4902	0.0384757	0.807568	Male-Female
CHEK2	-0.600957	0.0385068	0.807568	Male-Female
AC006145.1	-1.03838	0.0385375	0.807568	Male-Female
MTMR12	0.301981	0.0385457	0.807568	Male-Female
BCLAF3	0.306798	0.0386044	0.808038	Male-Female
MELK	0.0387705	0.0387444	0.808038	Male-Female
ADRM1	-0.240285	0.0387652	0.808038	Male-Female
DGKH	-0.264589	0.0388241	0.808038	Male-Female
PTK2B	-0.315787	0.0388392	0.808038	Male-Female
FGF11	-0.981542	0.0388453	0.808038	Male-Female
EPHX3	-1.03716	0.038861	0.808038	Male-Female
BAZ1B	0.1794	0.0389419	0.808038	Male-Female
SOD3	-0.560868	0.0389515	0.808038	Male-Female
LINC01266	0.414117	0.0389821	0.808038	Male-Female
RASGEF1B	-0.440046	0.0390089	0.808038	Male-Female
SLC35E2A	0.357294	0.0390107	0.808038	Male-Female
C1orf229	1.0842	0.0390392	0.808038	Male-Female
AL161640.3	-1.05379	0.0390712	0.808038	Male-Female
GPR160	-0.429144	0.0390903	0.808038	Male-Female
INPP5K	-0.27294	0.0391102	0.808038	Male-Female
TRMT10A	-0.285559	0.0391109	0.808038	Male-Female
AC117461.1	1.29987	0.039154	0.808038	Male-Female
PRRC1	0.193408	0.0391768	0.808038	Male-Female
MTRNR2L11	1.49747	0.0391981	0.808038	Male-Female
GNB4	0.419851	0.0392266	0.808038	Male-Female
AC068774.1	0.869206	0.0392381	0.808038	Male-Female
AL121899.4	0.869206	0.0392381	0.808038	Male-Female
LINC02102	0.542626	0.0393283	0.80893	Male-Female
PPP1R11	-0.169564	0.0393598	0.80893	Male-Female
CKAP5	0.189904	0.0394197	0.80893	Male-Female
HCN2	0.669198	0.0394746	0.80893	Male-Female
LINC02042	0.986079	0.0395094	0.80893	Male-Female
HEXD	-0.200004	0.0395235	0.80893	Male-Female
MICAL3	-0.281111	0.0395487	0.80893	Male-Female
AC107294.2	0.823456	0.0395867	0.80893	Male-Female
RGN	0.271989	0.0395995	0.80893	Male-Female
KDM6B	-0.286509	0.0396	0.80893	Male-Female
AL096701.3	1.1503	0.039619	0.80893	Male-Female
AC093512.2	-1.16921	0.0396314	0.80893	Male-Female
UBTF	-0.195921	0.0397745	0.808986	Male-Female
PVALEF	0.786428	0.0397791	0.808986	Male-Female
AL603839.3	-0.9304	0.0398179	0.808986	Male-Female
AC091978.1	-0.72911	0.0398243	0.808986	Male-Female
NDUFA3	-0.270756	0.039852	0.808986	Male-Female
ATP1A4	-0.207901	0.0398565	0.808986	Male-Female
EVI2B	-0.294703	0.0398817	0.808986	Male-Female
REM1	0.00028032	0.0399245	0.808986	Male-Female
TOP2A	1.77857	0.0399299	0.808986	Male-Female
EID2B	0.227026	0.0399621	0.808986	Male-Female
TMEM147-AS1	0.492151	0.0399658	0.808986	Male-Female
CD68	-0.476246	0.04002	0.808986	Male-Female
C2CD4A	-0.608945	0.0400233	0.808986	Male-Female
CENPH	-0.422575	0.0400477	0.808986	Male-Female
AC239585.2	-1.19149	0.0400716	0.808986	Male-Female
AL590440.1	0.499148	0.0401251	0.809476	Male-Female
GBE1	-0.227087	0.0402126	0.810651	Male-Female
DDX19B	-0.250814	0.0402513	0.810843	Male-Female
ECE1	-0.221567	0.0402991	0.810874	Male-Female
TRAPPC6A	0.26346	0.0403113	0.810874	Male-Female
SENP3	-0.488052	0.0403726	0.811252	Male-Female
2024-03-04	-0.319567	0.0403995	0.811252	Male-Female
ANP32E	-0.199104	0.0404178	0.811252	Male-Female
PLA2G4C	0.299349	0.0404576	0.81145	Male-Female
CASKIN2	-0.357424	0.0404862	0.81145	Male-Female
CCDC32	-0.191969	0.0405545	0.812056	Male-Female
TWSG1	0.298367	0.0406016	0.812056	Male-Female
PCDHB16	-0.434917	0.0406043	0.812056	Male-Female
RAP2C-AS1	-0.288875	0.0406838	0.812239	Male-Female
MET	-0.481802	0.040811	0.812239	Male-Female
C16orf71	-0.825273	0.0408583	0.812239	Male-Female
AL359764.1	-0.537527	0.0409355	0.812239	Male-Female
GRB14	0.452247	0.0409846	0.812239	Male-Female
HIP1	-0.620786	0.0410656	0.812239	Male-Female
AL590652.1	0.703131	0.0410864	0.812239	Male-Female
EEF2K	0.482907	0.0411526	0.812239	Male-Female
GLIPR1	-0.930849	0.0411607	0.812239	Male-Female
IRX3	-1.10873	0.0411738	0.812239	Male-Female
INVS	0.348439	0.0411982	0.812239	Male-Female
S100A16	0.350986	0.0412169	0.812239	Male-Female
POU3F1	0.38453	0.0412485	0.812239	Male-Female
PSMC3	-0.272023	0.0413025	0.812239	Male-Female
CSE1L	-0.188417	0.0413107	0.812239	Male-Female
PODXL2	0.276719	0.041322	0.812239	Male-Female
RPA3	-0.216748	0.041373	0.812239	Male-Female
NALCN	0.340672	0.0413927	0.812239	Male-Female
LINC00598	-0.646554	0.0413927	0.812239	Male-Female
AF129075.2	0.637261	0.0414092	0.812239	Male-Female
B3GALT5-AS1	0.639369	0.0414189	0.812239	Male-Female
ZFY-AS1	0.963114	0.0414472	0.812239	Male-Female
ASIC3	0.524655	0.0414629	0.812239	Male-Female
PFN1	-0.228701	0.0414708	0.812239	Male-Female
PLXNA1	0.488073	0.0414748	0.812239	Male-Female
H3F3B	-0.140809	0.0414849	0.812239	Male-Female
AC020928.1	-0.46949	0.0414859	0.812239	Male-Female
CDKN1A	-0.459733	0.0415049	0.812239	Male-Female
SLC15A1	1.35166	0.0415199	0.812239	Male-Female
IER2	-0.332696	0.0415454	0.812239	Male-Female
AC125494.1	0.54035	0.0415608	0.812239	Male-Female
AC007656.4	0.837277	0.0416161	0.812239	Male-Female
AL356417.3	0.886215	0.0416318	0.812239	Male-Female
DLG3-AS1	-0.610245	0.0416321	0.812239	Male-Female
ITPR2	0.363984	0.0416383	0.812239	Male-Female
TFAP2C	1.29523	0.041746	0.813769	Male-Female
AC092287.1	-1.12513	0.0417822	0.813903	Male-Female
SETBP1	-0.219946	0.0418354	0.813913	Male-Female
AP001527.1	1.33972	0.0418468	0.813913	Male-Female
AC087588.2	-1.5085	0.0418812	0.813913	Male-Female
MOSPD3	-0.241342	0.0419768	0.813913	Male-Female
EDRF1	0.23721	0.0419775	0.813913	Male-Female
AC012615.6	-0.979045	0.0419794	0.813913	Male-Female
ETV1	-0.260824	0.0420272	0.813913	Male-Female
FGFR4	-0.599666	0.0420683	0.813913	Male-Female
PHTF2	-0.199559	0.0420736	0.813913	Male-Female
C8orf34-AS1	-0.767482	0.0420787	0.813913	Male-Female
TMED3	0.212084	0.0421066	0.813913	Male-Female
AC011611.4	0.993606	0.0421435	0.813913	Male-Female
AL662884.5	-1.32824	0.0421642	0.813913	Male-Female
WNT16	-1.34546	0.0422603	0.814937	Male-Female
AP000842.2	-1.16919	0.0423269	0.814937	Male-Female
AL391056.2	-1.20905	0.0423392	0.814937	Male-Female
IRF9	-0.187899	0.0423687	0.814937	Male-Female
CDC37	-0.164511	0.0424264	0.814937	Male-Female
METTL23	0.190136	0.0424439	0.814937	Male-Female
PIGA	-0.415202	0.0425272	0.814937	Male-Female
RBM45	-0.300095	0.0425527	0.814937	Male-Female
AC090617.5	-1.11623	0.0425532	0.814937	Male-Female
FAXC	0.279398	0.0425632	0.814937	Male-Female
AC079447.1	1.29754	0.0425819	0.814937	Male-Female
POMP	-0.223679	0.0425911	0.814937	Male-Female
AC016738.1	-0.91069	0.0425992	0.814937	Male-Female
AP002807.1	1.26836	0.0426477	0.815304	Male-Female
AC068492.1	0.336009	0.0428423	0.81761	Male-Female
AC106028.2	-1.10034	0.0428428	0.81761	Male-Female
LINC02740	-1.38208	0.0429582	0.81761	Male-Female
CNKSR3	-0.252244	0.0429865	0.81761	Male-Female
HEMGN	-0.99317	0.0430037	0.81761	Male-Female
SEM1	-0.186648	0.0430233	0.81761	Male-Female
AVPR1A	-1.14871	0.0430921	0.81761	Male-Female
AL451069.2	-1.2658	0.0431672	0.81761	Male-Female
AL451007.2	1.29764	0.0431795	0.81761	Male-Female
ALPL	-0.239496	0.0431915	0.81761	Male-Female
AL031275.1	-0.239496	0.0431915	0.81761	Male-Female
AL121899.3	-0.239496	0.0431915	0.81761	Male-Female
PLPP4	-1.3996	0.043215	0.81761	Male-Female
ABCA3	-0.321446	0.0432234	0.81761	Male-Female
DIO3OS	0.498933	0.0432267	0.81761	Male-Female
SHCBP1	1.04043	0.04324	0.81761	Male-Female
NCKAP5-AS2	-1.34086	0.0432933	0.81806	Male-Female
GLIS3-AS1	1.05583	0.0435428	0.819995	Male-Female
MITD1	-0.214914	0.0435599	0.819995	Male-Female
ZNF330	-0.187547	0.0435944	0.819995	Male-Female
AL034417.2	-1.00929	0.043606	0.819995	Male-Female
AP002370.2	0.595122	0.0436192	0.819995	Male-Female
TMEM47	-0.472622	0.0436365	0.819995	Male-Female
WWC3	0.30434	0.0436495	0.819995	Male-Female
NUDT21	-0.176358	0.0437007	0.819995	Male-Female
AC087742.1	-1.39296	0.0437165	0.819995	Male-Female
ZSCAN5B	-0.917924	0.0437273	0.819995	Male-Female
B4GALT5	-0.302894	0.0437488	0.819995	Male-Female
CCPG1	0.168813	0.0437504	0.819995	Male-Female
SLC5A3	0.320208	0.043934	0.822053	Male-Female
MTRNR2L8	-0.831643	0.0439488	0.822053	Male-Female
PARP1	0.154264	0.0439491	0.822053	Male-Female
AC092614.1	1.28742	0.04401	0.822311	Male-Female
IKZF1	1.22252	0.0440222	0.822311	Male-Female
ADAT3	-1.03252	0.0440821	0.822736	Male-Female
ITGA9-AS1	0.318683	0.0441043	0.822736	Male-Female
SLC16A3	-0.660373	0.0442168	0.823037	Male-Female
ZNF213-AS1	0.271108	0.0442195	0.823037	Male-Female
SFTPA1	-0.579282	0.0442302	0.823037	Male-Female
AC093797.1	1.09659	0.0442669	0.823037	Male-Female
CLTB	-0.205528	0.0442705	0.823037	Male-Female
PDE1C	-0.514295	0.0443	0.823037	Male-Female
TWIST1	-1.39341	0.0443428	0.823037	Male-Female
RASA1	-0.212021	0.0443578	0.823037	Male-Female
ATP5MD	-0.202696	0.0444371	0.823827	Male-Female
DIPK2A	-0.263014	0.0444597	0.823827	Male-Female
ZNF571	-0.275637	0.044551	0.824967	Male-Female
SH3RF3	-1.14703	0.0445906	0.825011	Male-Female
ENTPD3	0.274095	0.0446129	0.825011	Male-Female
ARHGAP45	-0.729261	0.0447511	0.826471	Male-Female
SCG5	0.219703	0.0447517	0.826471	Male-Female
BTC	0.41335	0.0447847	0.826471	Male-Female
ARHGEF16	-0.269413	0.044811	0.826471	Male-Female
OMA1	0.262988	0.0448699	0.827007	Male-Female
MKRN2OS	1.29392	0.0449244	0.827462	Male-Female
GPR143	0.790752	0.0450069	0.827536	Male-Female
AL358333.3	0.862523	0.0450335	0.827536	Male-Female
ZFHX2	0.387306	0.0450339	0.827536	Male-Female
TGM2	-0.741621	0.0450477	0.827536	Male-Female
THAP10	-0.335548	0.0450907	0.827706	Male-Female
AC012178.1	-0.764982	0.045151	0.827706	Male-Female
ADAMTS10	1.17496	0.0451771	0.827706	Male-Female
CCDC173	-0.49285	0.0451859	0.827706	Male-Female
COX19	-0.21915	0.0452326	0.827706	Male-Female
PHF3	0.160419	0.0452907	0.827706	Male-Female
ADPRHL1	0.532199	0.0452944	0.827706	Male-Female
AC004889.1	0.481515	0.0453273	0.827706	Male-Female
GLI4	-0.257687	0.0453408	0.827706	Male-Female
OTUB2	-0.730237	0.0453554	0.827706	Male-Female
PDCD4	0.185791	0.0453938	0.827811	Male-Female
MYH9	-0.261564	0.0454589	0.827811	Male-Female
GPSM1	-0.756119	0.045497	0.827811	Male-Female
AP003696.1	0.127736	0.04554	0.827811	Male-Female
SLC22A18AS	-0.203821	0.0455411	0.827811	Male-Female
ACTR1B	-0.184252	0.0455768	0.827811	Male-Female
EMX2OS	0.0143215	0.0456596	0.827811	Male-Female
AP000941.1	0.0143215	0.0456596	0.827811	Male-Female
CMTM2	0.0143215	0.0456596	0.827811	Male-Female
AL109653.3	0.0143215	0.0456596	0.827811	Male-Female
ARMC7	-0.457925	0.0458079	0.829612	Male-Female
KLF3	0.15722	0.0458264	0.829612	Male-Female
CCDC146	-0.791297	0.0458573	0.829612	Male-Female
L2HGDH	0.31019	0.0458786	0.829612	Male-Female
DHX32	0.206122	0.0459383	0.829686	Male-Female
DEGS1	0.191013	0.0459622	0.829686	Male-Female
ACVR1C	-0.389966	0.0460285	0.829686	Male-Female
FRK	-0.272933	0.0460684	0.829686	Male-Female
LCLAT1	-0.261325	0.046104	0.829686	Male-Female
IQSEC1	0.31334	0.0462154	0.829686	Male-Female
AC116362.1	1.71848	0.0462288	0.829686	Male-Female
LINC02050	-1.26688	0.0462584	0.829686	Male-Female
AL353648.1	1.29358	0.04627	0.829686	Male-Female
TAP1	-0.265405	0.0462701	0.829686	Male-Female
GRIK2	0.621883	0.0463663	0.829686	Male-Female
KPNA7	0.996843	0.0463814	0.829686	Male-Female
FCGRT	0.234176	0.0463976	0.829686	Male-Female
PHLDB3	-0.332533	0.046415	0.829686	Male-Female
NUBP2	-0.162431	0.0464707	0.829686	Male-Female
QKI	-0.206423	0.0465575	0.829686	Male-Female
RFX7	0.335272	0.0465745	0.829686	Male-Female
MIR3659HG	0.863841	0.0465922	0.829686	Male-Female
ARHGAP30	1.93964	0.0466047	0.829686	Male-Female
KIAA0232	0.176349	0.0466055	0.829686	Male-Female
AC103739.3	-1.26111	0.0466485	0.829686	Male-Female
MRPS30-DT	-0.229741	0.0466607	0.829686	Male-Female
AC024257.4	0.801113	0.0466611	0.829686	Male-Female
AC121247.1	0.860162	0.046664	0.829686	Male-Female
AC061992.2	-1.312	0.0467065	0.829686	Male-Female
AQP6	-1.80701	0.0467308	0.829686	Male-Female
CDADC1	-0.290959	0.0467554	0.829686	Male-Female
GFPT1	0.16679	0.0468118	0.829686	Male-Female
UBE2M	-0.18779	0.0469572	0.829686	Male-Female
LINC02125	1.03102	0.0469598	0.829686	Male-Female
OSBPL10	-0.418321	0.0470112	0.829686	Male-Female
HIST1H2AK	1.38842	0.0470418	0.829686	Male-Female
CLEC7A	0.955725	0.0470824	0.829686	Male-Female
SPRY4-AS1	1.29857	0.0471088	0.829686	Male-Female
AC131956.2	-0.676945	0.0471167	0.829686	Male-Female
BX649601.1	-0.896767	0.0471177	0.829686	Male-Female
KRR1	-0.164055	0.0471528	0.829686	Male-Female
COG8	-0.23259	0.047155	0.829686	Male-Female
AL390198.1	0.579103	0.0471809	0.829686	Male-Female
LINC02484	-1.32796	0.0472274	0.829686	Male-Female
AL360012.1	-1.224	0.0472959	0.829686	Male-Female
GAST	0.965471	0.0473587	0.829686	Male-Female
AC253572.1	0.355322	0.0474079	0.829686	Male-Female
WDFY4	0.355322	0.0474079	0.829686	Male-Female
MYL4	0.355322	0.0474079	0.829686	Male-Female
AC018607.1	0.355322	0.0474079	0.829686	Male-Female
AL136298.1	0.355322	0.0474079	0.829686	Male-Female
VGLL1	0.355322	0.0474079	0.829686	Male-Female
PEAK3	0.355322	0.0474079	0.829686	Male-Female
PCCA-AS1	0.355322	0.0474079	0.829686	Male-Female
CRYBB2	-1.02385	0.0474081	0.829686	Male-Female
RRAD	-1.813	0.0474867	0.829966	Male-Female
LINC01465	-0.720786	0.0474906	0.829966	Male-Female
LMAN1	0.200569	0.0475368	0.829966	Male-Female
HMG20B	-0.223746	0.0475438	0.829966	Male-Female
C20orf96	-0.326818	0.04767	0.831647	Male-Female
SESTD1	0.1917	0.0477641	0.832324	Male-Female
ABCC4	-0.651639	0.0477688	0.832324	Male-Female
ARAP3	1.39757	0.0479429	0.834208	Male-Female
BX284668.6	1.1343	0.0479445	0.834208	Male-Female
AP003419.2	-1.13853	0.0479672	0.834208	Male-Female
BZW1	-0.22143	0.048048	0.83509	Male-Female
AC100835.2	-1.2797	0.0480941	0.835368	Male-Female
GTF2E2	-0.20062	0.0481354	0.835561	Male-Female
AC009041.3	-0.931769	0.0481712	0.83566	Male-Female
AC011731.1	1.10218	0.0482439	0.835852	Male-Female
PLXNA2	-0.242092	0.0482814	0.835852	Male-Female
XRCC1	0.21018	0.0482848	0.835852	Male-Female
EGR2	-0.750157	0.0483028	0.835852	Male-Female
AC093928.1	-1.26851	0.0483839	0.836464	Male-Female
TMEM140	-0.350361	0.048457	0.836464	Male-Female
RAP2B	-0.31459	0.0484627	0.836464	Male-Female
LINC02608	-1.1515	0.0484882	0.836464	Male-Female
GLIPR1L1	-1.09497	0.0485186	0.836464	Male-Female
AC093249.6	0.373121	0.0485191	0.836464	Male-Female
ZNF335	-0.296639	0.0485739	0.836658	Male-Female
ADCY2	-0.425849	0.0485968	0.836658	Male-Female
AL589765.5	-1.63822	0.0486208	0.836658	Male-Female
INTS7	-0.318235	0.0486781	0.836845	Male-Female
FSBP	0.445739	0.0487646	0.836845	Male-Female
LHFPL1	-1.28889	0.0487822	0.836845	Male-Female
RNF130	0.164892	0.0488393	0.836845	Male-Female
TAF1A	0.35875	0.0488635	0.836845	Male-Female
OXCT1	0.220386	0.0489338	0.836845	Male-Female
LINC00622	-0.73381	0.048966	0.836845	Male-Female
FYTTD1	-0.141494	0.0490009	0.836845	Male-Female
ATG16L1	0.352101	0.0490211	0.836845	Male-Female
AC015971.1	-1.47504	0.0490212	0.836845	Male-Female
AC010175.1	-0.862851	0.049037	0.836845	Male-Female
KLHL7	0.249558	0.0490373	0.836845	Male-Female
ATMIN	0.171729	0.0490516	0.836845	Male-Female
MACC1	-0.301917	0.049054	0.836845	Male-Female
CKS1B	-0.202419	0.0491378	0.837575	Male-Female
TEX264	0.184126	0.0491572	0.837575	Male-Female
SNRNP200	-0.166584	0.0492023	0.837828	Male-Female
PCDHGA8	-0.403103	0.0492495	0.838118	Male-Female
ENOX1	-0.986944	0.0492869	0.838241	Male-Female
ANKRD18B	1.00626	0.0493936	0.838343	Male-Female
NOTUM	-1.0539	0.0493942	0.838343	Male-Female
AL157702.2	0.845929	0.0494093	0.838343	Male-Female
LINC01315	0.207107	0.0494159	0.838343	Male-Female
SIGLEC15	0.807412	0.0494441	0.838343	Male-Female
AL355377.4	1.20024	0.049577	0.839973	Male-Female
IL15	-0.584414	0.0496008	0.839973	Male-Female
TBX15	0.649173	0.0497018	0.84117	Male-Female
RRP8	0.203138	0.0498163	0.841973	Male-Female
AL357141.1	1.10402	0.0498209	0.841973	Male-Female
AC093010.2	-1.53159	0.0498638	0.841973	Male-Female
FAM182B	0.997179	0.0498836	0.841973	Male-Female
AL139317.5	-0.454731	0.049901	0.841973	Male-Female
SHISAL2B	0.412008	0.0499428	0.841975	Male-Female
MRPL54	-0.173953	0.0499623	0.841975	Male-Female
LINC01833	1.43525	0.0500212	0.841975	Male-Female
TRNAU1AP	-0.200068	0.0500575	0.841975	Male-Female
DAP3	-0.219049	0.0500991	0.841975	Male-Female
DNAH9	0.57063	0.050108	0.841975	Male-Female
CARMIL1	-0.322578	0.0501284	0.841975	Male-Female
CST6	-1.36628	0.0501439	0.841975	Male-Female
PLAAT4	-0.256848	0.0501821	0.842107	Male-Female
LARP6	0.193556	0.0502492	0.842723	Male-Female
TEKT5	-1.40213	0.0503766	0.842907	Male-Female
ADA	-1.29412	0.0504095	0.842907	Male-Female
TMEM258	-0.193108	0.0504609	0.842907	Male-Female
ARL4D	-0.346891	0.0504728	0.842907	Male-Female
SF3B1	0.133913	0.0505164	0.842907	Male-Female
BABAM1	-0.184555	0.0505436	0.842907	Male-Female
JRKL	0.238059	0.050546	0.842907	Male-Female
MNX1-AS1	0.368176	0.0505478	0.842907	Male-Female
AL353764.1	1.36425	0.0506022	0.842907	Male-Female
ABCB1	-0.404564	0.0506036	0.842907	Male-Female
CILP	1.347	0.0506194	0.842907	Male-Female
WASHC1	-0.230463	0.0506248	0.842907	Male-Female
AL358334.2	0.777521	0.0507003	0.843657	Male-Female
ITPRIPL2	0.318723	0.0507655	0.843858	Male-Female
IKBKG	-0.238371	0.0507733	0.843858	Male-Female
HMMR	0.849774	0.0508352	0.844329	Male-Female
AC104063.1	-1.02343	0.0508641	0.844329	Male-Female
CRCT1	0.686828	0.0508929	0.844329	Male-Female
AL355312.4	1.33191	0.0509548	0.84485	Male-Female
CDK5R2	-0.201382	0.0510512	0.845906	Male-Female
VNN1	-1.08014	0.0510851	0.845906	Male-Female
SIGLEC9	0.411727	0.0511599	0.845906	Male-Female
ALPK2	0.411727	0.0511599	0.845906	Male-Female
TDRKH	-0.392019	0.0511709	0.845906	Male-Female
PHYH	0.207037	0.0512555	0.845987	Male-Female
BX284668.5	-0.297779	0.0512625	0.845987	Male-Female
NLRC5	-0.528147	0.0512673	0.845987	Male-Female
MPDZ	0.25713	0.051334	0.846446	Male-Female
AL391361.2	-1.62724	0.0513562	0.846446	Male-Female
TJAP1	-0.306108	0.0513994	0.846479	Male-Female
HHAT	-0.452483	0.0514593	0.846479	Male-Female
GOLGA3	0.181151	0.0514882	0.846479	Male-Female
EDRF1-AS1	1.0062	0.0514956	0.846479	Male-Female
SRSF2	-0.172304	0.0515127	0.846479	Male-Female
MAGI2	0.164598	0.0515412	0.846479	Male-Female
KLHL26	-0.375318	0.0515888	0.846758	Male-Female
PATL1	-0.268924	0.0516221	0.846805	Male-Female
PIK3C2G	0.684316	0.0517185	0.847883	Male-Female
MICU1	-0.195279	0.0518406	0.848083	Male-Female
UBE2H	0.153381	0.0518535	0.848083	Male-Female
DST	0.158218	0.0518585	0.848083	Male-Female
RAB6D	1.03892	0.0518615	0.848083	Male-Female
AL139234.1	1.15348	0.0518835	0.848083	Male-Female
LINC00881	-0.932149	0.0519335	0.8484	Male-Female
SEC23A-AS1	-0.789237	0.0521265	0.851052	Male-Female
RAB24	0.349043	0.0522144	0.851985	Male-Female
PKD2	-0.222455	0.0522635	0.852267	Male-Female
ERICH6	-1.2644	0.0522931	0.852267	Male-Female
GTPBP6	0.181651	0.0523542	0.852762	Male-Female
AC079174.2	0.566653	0.0524383	0.853412	Male-Female
BCL9	-0.19653	0.05252	0.853412	Male-Female
ZBED1	0.247738	0.0525417	0.853412	Male-Female
LAMA1	-0.536267	0.0525469	0.853412	Male-Female
TLE1	-0.14727	0.0525755	0.853412	Male-Female
AL133353.1	0.567864	0.0525925	0.853412	Male-Female
AC010201.1	1.08729	0.0526095	0.853412	Male-Female
LINC01132	-1.14744	0.0527627	0.854221	Male-Female
C2orf42	-0.318635	0.0527664	0.854221	Male-Female
BMP4	-1.68752	0.0528178	0.854221	Male-Female
PGAM4	1.16779	0.0528342	0.854221	Male-Female
AMBP	0.806611	0.0528342	0.854221	Male-Female
HTRA3	-1.08506	0.0529411	0.854221	Male-Female
P4HTM	0.202406	0.0529535	0.854221	Male-Female
MRC1	-0.492576	0.0529967	0.854221	Male-Female
G2E3	-0.219561	0.0530041	0.854221	Male-Female
ROMO1	-0.217688	0.0530362	0.854221	Male-Female
NGF-AS1	-1.07796	0.0530428	0.854221	Male-Female
AC009054.1	-1.07796	0.0530428	0.854221	Male-Female
NPM1	0.177733	0.0530784	0.854221	Male-Female
GPCPD1	0.301974	0.0530905	0.854221	Male-Female
BBOX1-AS1	-1.18597	0.0531479	0.854649	Male-Female
ADAM20	1.12824	0.0532925	0.855356	Male-Female
CFAP58	1.40433	0.0533265	0.855356	Male-Female
ALB	1.3303	0.0533863	0.855356	Male-Female
AC010332.3	1.21097	0.0533908	0.855356	Male-Female
TH	-1.40766	0.053407	0.855356	Male-Female
SIK1	-1.54669	0.0534328	0.855356	Male-Female
SERF1A	0.549232	0.0534462	0.855356	Male-Female
PRG2	1.05197	0.0535185	0.855356	Male-Female
IQCD	-0.370147	0.0535503	0.855356	Male-Female
LINC02754	-1.40431	0.0535924	0.855356	Male-Female
AC010632.1	-1.37094	0.0536168	0.855356	Male-Female
AL158064.1	1.03396	0.053627	0.855356	Male-Female
SSNA1	-0.160992	0.0536963	0.855356	Male-Female
MLIP	-0.773452	0.0537152	0.855356	Male-Female
CYB561	0.207726	0.0537269	0.855356	Male-Female
EARS2	0.318739	0.0537348	0.855356	Male-Female
GNAL	0.518662	0.0537783	0.855356	Male-Female
MAP7D3	-0.353541	0.0537943	0.855356	Male-Female
ANKRD61	0.652958	0.0537977	0.855356	Male-Female
TMEM42	0.25216	0.0538086	0.855356	Male-Female
MRAP2	0.283156	0.053889	0.856144	Male-Female
LRRC19	1.40365	0.0539511	0.856253	Male-Female
RERE	0.189925	0.0540053	0.856253	Male-Female
HNRNPUL1	-0.151496	0.0540636	0.856253	Male-Female
LDLRAD4	-0.277221	0.05413	0.856253	Male-Female
SVBP	-0.22106	0.0541434	0.856253	Male-Female
OLFM4	1.34267	0.0541719	0.856253	Male-Female
PILRB	0.375758	0.0541869	0.856253	Male-Female
PCYOX1	0.212206	0.0542104	0.856253	Male-Female
AL591167.1	-0.308444	0.0542705	0.856253	Male-Female
NBAS	0.19418	0.0542925	0.856253	Male-Female
TTC13	0.256642	0.0542955	0.856253	Male-Female
AL360270.2	-1.0128	0.0543036	0.856253	Male-Female
AC011043.1	0.721674	0.0543223	0.856253	Male-Female
TSPAN13	0.239788	0.0543604	0.856253	Male-Female
AL512631.2	0.58243	0.0543957	0.856253	Male-Female
VLDLR	-0.206617	0.0544124	0.856253	Male-Female
ESPL1	-1.05151	0.0544206	0.856253	Male-Female
LILRB4	1.15512	0.054591	0.857094	Male-Female
RASL10B	0.482471	0.0546019	0.857094	Male-Female
WASHC2C	0.326397	0.0546067	0.857094	Male-Female
AL096869.2	-0.970564	0.0546917	0.857094	Male-Female
AL353807.5	-1.06171	0.0546998	0.857094	Male-Female
DHTKD1	0.259136	0.0548442	0.857094	Male-Female
ASB14	-1.37915	0.0549266	0.857094	Male-Female
HPS1	0.211366	0.0549589	0.857094	Male-Female
SLC29A2	0.423527	0.0549875	0.857094	Male-Female
C10orf113	-1.11494	0.055007	0.857094	Male-Female
TVP23A	0.809406	0.0550684	0.857094	Male-Female
MX1	0.287363	0.0551021	0.857094	Male-Female
AC068205.1	-0.570484	0.0551029	0.857094	Male-Female
IFI27L1	0.265469	0.0551266	0.857094	Male-Female
TATDN1	-0.214348	0.0552032	0.857094	Male-Female
FOSL1	-0.894023	0.0552263	0.857094	Male-Female
AL157838.1	1.07743	0.0552838	0.857094	Male-Female
PTGS2	-0.984473	0.0553127	0.857094	Male-Female
HACD3	0.174277	0.055337	0.857094	Male-Female
HPX	-0.626856	0.0553397	0.857094	Male-Female
IL1R2	-1.13703	0.0553469	0.857094	Male-Female
ACSS1	0.811245	0.05535	0.857094	Male-Female
AL034417.3	-0.948281	0.0554256	0.857094	Male-Female
AL109837.3	-1.07693	0.0554355	0.857094	Male-Female
LINC01137	-0.289451	0.0554441	0.857094	Male-Female
PSMB3	-0.233235	0.0554462	0.857094	Male-Female
UBE2C	1.66793	0.0555213	0.857094	Male-Female
MTRF1	-0.304205	0.0555468	0.857094	Male-Female
POLR2C	-0.166073	0.055577	0.857094	Male-Female
JUN	-0.363537	0.0556169	0.857094	Male-Female
PRCP	0.225423	0.0556396	0.857094	Male-Female
ARHGEF19	-0.612209	0.0556571	0.857094	Male-Female
ODF3L1	-0.665628	0.0557097	0.857094	Male-Female
BRS3	-1.52152	0.0557287	0.857094	Male-Female
ENO1	-0.221775	0.055805	0.857094	Male-Female
LRG1	1.35296	0.055818	0.857094	Male-Female
CBLC	-0.339429	0.0559024	0.857094	Male-Female
TRIL	0.659297	0.0559031	0.857094	Male-Female
EXOG	-0.193778	0.0559338	0.857094	Male-Female
AC005304.2	-0.924797	0.0559654	0.857094	Male-Female
TLR2	-1.08887	0.0560192	0.857094	Male-Female
NEO1	0.255765	0.0560275	0.857094	Male-Female
C17orf53	1.39602	0.056039	0.857094	Male-Female
AP001042.1	-1.67162	0.0560392	0.857094	Male-Female
DSTN	-0.164652	0.0560427	0.857094	Male-Female
PGAP2	-0.237684	0.0560575	0.857094	Male-Female
TMEM220	0.245399	0.0560985	0.857094	Male-Female
RBM33	0.242675	0.0561266	0.857094	Male-Female
EMP1	-1.29763	0.0561515	0.857094	Male-Female
AL035071.1	-0.197442	0.0561968	0.857094	Male-Female
TPI1	-0.244968	0.0562331	0.857094	Male-Female
AC004477.3	-1.61188	0.0562627	0.857094	Male-Female
HIST1H1E	0.476955	0.0562738	0.857094	Male-Female
AC092675.1	-1.34843	0.0563099	0.857094	Male-Female
AQP1	1.0486	0.0563213	0.857094	Male-Female
CALN1	-0.126383	0.0563451	0.857094	Male-Female
ZFP69B	0.565014	0.0563517	0.857094	Male-Female
LINC01578	-0.193092	0.0564541	0.857094	Male-Female
AC009065.8	0.876191	0.0564713	0.857094	Male-Female
LIPC	-0.76197	0.0564965	0.857094	Male-Female
ZNF805	0.324008	0.0564968	0.857094	Male-Female
SYT14	0.179812	0.0564979	0.857094	Male-Female
SMIM27	-0.242499	0.0565111	0.857094	Male-Female
TACR2	1.08922	0.0566069	0.857094	Male-Female
AC008507.4	1.08922	0.0566069	0.857094	Male-Female
LTA	1.08922	0.0566069	0.857094	Male-Female
TM4SF5	-1.1918	0.0566615	0.857094	Male-Female
ZNF195	0.201909	0.0566895	0.857094	Male-Female
SARDH	0.495461	0.0566948	0.857094	Male-Female
SELENOM	-0.177707	0.0567095	0.857094	Male-Female
ELMO2	0.278893	0.0567567	0.857094	Male-Female
GLIS2	-0.260845	0.0567592	0.857094	Male-Female
NAMA	1.3775	0.0567843	0.857094	Male-Female
DNAJC3	0.18091	0.0567952	0.857094	Male-Female
AL451074.5	-1.30133	0.056796	0.857094	Male-Female
HNMT	0.516925	0.0568368	0.857094	Male-Female
DHFR	-0.461444	0.0568954	0.857094	Male-Female
PPIE	-0.173042	0.0569258	0.857094	Male-Female
AL354824.2	1.13165	0.0569873	0.857094	Male-Female
ARHGAP5-AS1	-0.313983	0.0569918	0.857094	Male-Female
LGALS3BP	0.26499	0.0570918	0.857094	Male-Female
CHD1	0.235432	0.0570991	0.857094	Male-Female
AL109615.4	-0.616379	0.0571124	0.857094	Male-Female
MRPL18	-0.142323	0.0571249	0.857094	Male-Female
MEF2C-AS1	-1.09714	0.0571501	0.857094	Male-Female
CAPN13	0.616341	0.057159	0.857094	Male-Female
NR1H4	1.0315	0.0572523	0.857094	Male-Female
AC004921.1	0.871797	0.0572888	0.857094	Male-Female
SYTL4	-0.575173	0.0572972	0.857094	Male-Female
AC026124.1	-0.5037	0.057307	0.857094	Male-Female
AC125494.2	-1.10314	0.05731	0.857094	Male-Female
AC005632.3	-0.436727	0.0573498	0.857094	Male-Female
GPRIN1	-0.339077	0.0574048	0.857094	Male-Female
SENP1	0.276714	0.0574292	0.857094	Male-Female
ZNF793-AS1	-0.259617	0.0574393	0.857094	Male-Female
TBC1D25	-0.305089	0.0574403	0.857094	Male-Female
HSD17B7	-0.188121	0.0576538	0.859297	Male-Female
GSAP	0.276607	0.0576808	0.859297	Male-Female
EVA1A	-0.396582	0.0577039	0.859297	Male-Female
CSMD1	-1.5047	0.0577119	0.859297	Male-Female
LINC02405	1.37798	0.0578254	0.859845	Male-Female
SRSF7	-0.164356	0.0578338	0.859845	Male-Female
PFDN6	-0.208011	0.0579321	0.859845	Male-Female
AC144521.1	0.78264	0.0579406	0.859845	Male-Female
CCDC106	-0.185626	0.057944	0.859845	Male-Female
AC093673.1	-0.411931	0.0579614	0.859845	Male-Female
SPATA18	-0.555955	0.0579818	0.859845	Male-Female
CDT1	0.519517	0.0580167	0.859845	Male-Female
FAM86B1	-0.467013	0.0580658	0.859845	Male-Female
AL121974.1	0.845162	0.05807	0.859845	Male-Female
GFM1	-0.190935	0.0580945	0.859845	Male-Female
KIAA0319L	0.211827	0.0581309	0.859845	Male-Female
AL137018.1	1.11558	0.0581647	0.859845	Male-Female
TPD52L2	-0.195913	0.0582145	0.859845	Male-Female
CREG2	-0.839181	0.0582835	0.859845	Male-Female
NCCRP1	1.21846	0.0582959	0.859845	Male-Female
OGFOD3	0.234766	0.0584309	0.859845	Male-Female
CSF2RB	1.17415	0.0584422	0.859845	Male-Female
PPM1K-DT	-2.05296	0.0584756	0.859845	Male-Female
KDM5C-IT1	-0.890081	0.058499	0.859845	Male-Female
FAM237A	-1.10505	0.0585764	0.859845	Male-Female
TMEM59L	0.255222	0.0585881	0.859845	Male-Female
ZNF395	-0.321545	0.0585915	0.859845	Male-Female
LRRC14	-0.237089	0.0586049	0.859845	Male-Female
HEXA	0.254775	0.0586176	0.859845	Male-Female
AC106782.5	-1.26611	0.058847	0.859845	Male-Female
CATSPERG	-0.582435	0.0588816	0.859845	Male-Female
SRGN	1.54883	0.058911	0.859845	Male-Female
CDO1	-0.285814	0.0589469	0.859845	Male-Female
REP15	-1.2522	0.0590182	0.859845	Male-Female
ASAH1	0.185751	0.0590239	0.859845	Male-Female
CASK	-0.237723	0.059046	0.859845	Male-Female
LIX1L	-0.202577	0.0590469	0.859845	Male-Female
PSMB2	-0.246513	0.0590638	0.859845	Male-Female
LINC02128	-1.28571	0.0590725	0.859845	Male-Female
C17orf64	1.24538	0.0590771	0.859845	Male-Female
AP000787.1	-0.427173	0.0590948	0.859845	Male-Female
RASIP1	-0.887894	0.0590957	0.859845	Male-Female
AC007383.2	-0.718793	0.0591026	0.859845	Male-Female
NUP42	-0.178447	0.0591155	0.859845	Male-Female
MIR31HG	1.80192	0.0591168	0.859845	Male-Female
PEX12	-0.355453	0.0591827	0.859845	Male-Female
BFSP1	-0.494449	0.0592115	0.859845	Male-Female
GLB1L3	-1.23603	0.0592409	0.859845	Male-Female
ADSS	0.156863	0.0593402	0.859845	Male-Female
MAJIN	-1.15029	0.0594144	0.859845	Male-Female
CLEC2B	-1.31369	0.0594258	0.859845	Male-Female
NSUN6	-0.285083	0.0595013	0.859845	Male-Female
LINC02197	-0.412626	0.0595608	0.859845	Male-Female
AL162431.1	1.19898	0.0596113	0.859845	Male-Female
ZNF337	0.285498	0.0596276	0.859845	Male-Female
SHISAL2A	1.20136	0.0596466	0.859845	Male-Female
PLCG2	0.536615	0.0596908	0.859845	Male-Female
AC092620.1	-0.505793	0.059747	0.859845	Male-Female
XRCC2	0.738003	0.0597527	0.859845	Male-Female
IQCE	0.210616	0.0597653	0.859845	Male-Female
AC006581.2	0.622382	0.0597757	0.859845	Male-Female
KARS	-0.164986	0.0598206	0.859845	Male-Female
AL139385.1	-0.659292	0.059831	0.859845	Male-Female
AL451050.2	0.887614	0.0598534	0.859845	Male-Female
AC012370.1	-1.09518	0.0598731	0.859845	Male-Female
B4GALT1	0.315605	0.0598779	0.859845	Male-Female
MRRF	-0.196096	0.0598875	0.859845	Male-Female
TBCB	-0.151553	0.0599848	0.859845	Male-Female
ATP6V1C1	0.161345	0.0600888	0.859845	Male-Female
PYCARD	0.359296	0.0600986	0.859845	Male-Female
GPLD1	0.448093	0.0601646	0.859845	Male-Female
SMG5	-0.210242	0.060241	0.859845	Male-Female
NOL3	-0.223792	0.0602818	0.859845	Male-Female
IGF2R	0.237197	0.0603885	0.859845	Male-Female
BARD1	0.840193	0.0603895	0.859845	Male-Female
BRPF1	-0.349673	0.0604621	0.859845	Male-Female
AC012325.1	0.5987	0.0604763	0.859845	Male-Female
PPP1R14B-AS1	-0.640298	0.0604869	0.859845	Male-Female
COL26A1	1.24631	0.0605287	0.859845	Male-Female
AL035587.1	0.921037	0.0605331	0.859845	Male-Female
CALR	0.18371	0.0605569	0.859845	Male-Female
SUPT16H	0.16197	0.0605771	0.859845	Male-Female
AC008764.2	-0.786055	0.0605847	0.859845	Male-Female
ITFG2	0.209304	0.0605948	0.859845	Male-Female
RPP14	-0.241877	0.0606037	0.859845	Male-Female
CENPV	0.347145	0.0606241	0.859845	Male-Female
AC007656.1	-0.859931	0.0606556	0.859845	Male-Female
ALG13	-0.174959	0.0606647	0.859845	Male-Female
ZNF799	-0.349135	0.0606684	0.859845	Male-Female
COL4A1	-0.602679	0.0607487	0.859845	Male-Female
MYO19	-0.25511	0.0607534	0.859845	Male-Female
PSEN1	-0.20473	0.0607702	0.859845	Male-Female
ZNRF3-AS1	-0.826037	0.0607772	0.859845	Male-Female
CYB5B	-0.196677	0.0608105	0.859845	Male-Female
TBK1	0.197223	0.0608114	0.859845	Male-Female
TGFBI	-0.653507	0.0608352	0.859845	Male-Female
CXCL13	-1.40134	0.0608552	0.859845	Male-Female
CTSF	0.313974	0.0608792	0.859845	Male-Female
AC011444.2	-1.13583	0.0608863	0.859845	Male-Female
AL139317.3	1.25253	0.0609407	0.859845	Male-Female
AC148476.1	0.780334	0.0609508	0.859845	Male-Female
AC093843.2	0.780334	0.0609508	0.859845	Male-Female
AC092896.2	0.780334	0.0609508	0.859845	Male-Female
PTCHD4	-0.924296	0.0609879	0.859845	Male-Female
NLRP2B	-1.15252	0.060989	0.859845	Male-Female
TAF15	0.170004	0.0609945	0.859845	Male-Female
AL513548.4	0.738662	0.0609955	0.859845	Male-Female
ZBED4	0.348796	0.0609996	0.859845	Male-Female
MRPS28	-0.178414	0.0610621	0.859845	Male-Female
AC008750.5	-0.833119	0.0610648	0.859845	Male-Female
AC022613.3	-0.479848	0.0610956	0.859845	Male-Female
VWDE	-0.276298	0.0610965	0.859845	Male-Female
AP003168.2	-1.04973	0.0611981	0.860839	Male-Female
AC005082.2	-0.339373	0.0612439	0.861047	Male-Female
ZP1	1.12722	0.0613412	0.861766	Male-Female
AP000781.1	-1.42066	0.0613572	0.861766	Male-Female
ELN	-0.773657	0.0615314	0.862695	Male-Female
ZNF446	0.301592	0.0615531	0.862695	Male-Female
AC090948.4	1.23283	0.061556	0.862695	Male-Female
YWHAZ	-0.172207	0.0615797	0.862695	Male-Female
CLDN1	-0.911755	0.0616122	0.862695	Male-Female
C1orf198	-0.324472	0.0616313	0.862695	Male-Female
WDR83OS	-0.149304	0.0616454	0.862695	Male-Female
MIGA2	-0.385399	0.0616777	0.862695	Male-Female
NR1I3	1.20894	0.0617237	0.862695	Male-Female
AC005753.3	0.349815	0.0617449	0.862695	Male-Female
SYCE1	1.67455	0.0617655	0.862695	Male-Female
PRDX4	0.177756	0.0618444	0.862767	Male-Female
NABP1	-0.723639	0.0618502	0.862767	Male-Female
TMEM179	0.267099	0.0618639	0.862767	Male-Female
PPARG	1.28691	0.0620291	0.864374	Male-Female
CLIC1	-0.182095	0.0620414	0.864374	Male-Female
RBM42	-0.165045	0.0621068	0.864613	Male-Female
ZNF100	0.359747	0.0621496	0.864613	Male-Female
A4GALT	-0.615408	0.0621522	0.864613	Male-Female
SERPINB7	-0.82103	0.0622763	0.865723	Male-Female
DDX39A	-0.257117	0.0622943	0.865723	Male-Female
ICAM1	-0.541103	0.0623299	0.865725	Male-Female
EGOT	-0.995272	0.0623569	0.865725	Male-Female
[truncated: 25,741 more rows]

## Sheet: Shared across 3 cell types
Genes	chr
AC006157.1	Y
AC010889.1	Y
AC010889.2	Y
AC244213.1	Y
DDX3X	X
DDX3Y	Y
EIF1AX	X
EIF1AY	Y
JPX	X
KDM5C	X
KDM5D	Y
KDM6A	X
LINC00278	Y
NLGN4Y	Y
PNPLA4	X
PYGO1	15
RPS4Y1	Y
SRY	Y
TMSB4Y	Y
TSIX	X
TTTY10	Y
TTTY14	Y
USP9Y	Y
UTY	Y
XIST	X
ZFX	X
ZFY	Y
