# Supplementary material for: Deep single-cell decoding of human pancreatic islets reveals T2D β-cell gene expression defects
Source: EMBO J. 2026 Apr 15;45(11):3978–4005. doi: 10.1038/s44318-026-00744-w (PMC13226668; doi:10.1038/s44318-026-00744-w)
Supplement: Supplementary file 10 — Dataset EV7 [file 44318_2026_744_MOESM10_ESM.xlsx]

## Sheet: Alpha
Dataset EV7. Differential expression analysis of T2D vs ND by edgeR (Alpha cells)
GeneID	BioType	logFC_edgeR	avg_logCPM_edgeR	PValue_edgeR	FDR_edgeR	Comp
ENSG00000167741:GGT6	protein_coding	2.6289	-2.44645	9.47e-07	0.0206212	T2D-ND
ENSG00000144278:GALNT13	protein_coding	-0.598571	3.79621	3.83e-06	0.0417572	T2D-ND
ENSG00000155307:SAMSN1	protein_coding	2.0728	1.7171	1.28e-05	0.0927729	T2D-ND
ENSG00000134962:KLB	protein_coding	-0.859594	3.75924	3.81e-05	0.176228	T2D-ND
ENSG00000166035:LIPC	protein_coding	-1.03355	2.06726	4.05e-05	0.176228	T2D-ND
ENSG00000124191:TOX2	protein_coding	2.18896	-0.551658	5.45e-05	0.197944	T2D-ND
ENSG00000165521:EML5	protein_coding	-0.580236	3.68785	7.16e-05	0.222804	T2D-ND
ENSG00000185201:IFITM2	protein_coding	2.25818	3.75214	8.6e-05	0.234228	T2D-ND
ENSG00000285799:AL645929.2	transcribed_unprocessed_pseudogene	-2.03366	-1.5374	0.000101945	0.242016	T2D-ND
ENSG00000288002:AC091912.3	lncRNA	-2.15337	-2.14479	0.000111118	0.242016	T2D-ND
ENSG00000088386:SLC15A1	protein_coding	1.81222	-0.20333	0.000123581	0.24469	T2D-ND
ENSG00000153012:LGI2	protein_coding	1.18771	2.29189	0.000145971	0.261952	T2D-ND
ENSG00000152578:GRIA4	protein_coding	1.65274	1.99498	0.00016676	0.261952	T2D-ND
ENSG00000154134:ROBO3	protein_coding	1.65033	-0.926843	0.000188115	0.261952	T2D-ND
ENSG00000253190:AC084082.1	lncRNA	-2.44443	-2.53838	0.000197026	0.261952	T2D-ND
ENSG00000069431:ABCC9	protein_coding	0.814265	4.42293	0.000203259	0.261952	T2D-ND
ENSG00000181291:TMEM132E	protein_coding	1.88406	-1.88582	0.000204462	0.261952	T2D-ND
ENSG00000244752:CRYBB2	protein_coding	-2.85	1.4333	0.000228117	0.276022	T2D-ND
ENSG00000178202:POGLUT3	protein_coding	0.913335	1.96358	0.000290919	0.333485	T2D-ND
ENSG00000124145:SDC4	protein_coding	1.93344	-0.434756	0.000315382	0.342452	T2D-ND
ENSG00000110492:MDK	protein_coding	0.480639	7.46058	0.000361876	0.342452	T2D-ND
ENSG00000267308:LINC01764	lncRNA	2.14731	-2.48583	0.000363202	0.342452	T2D-ND
ENSG00000286579:AC023483.1	lncRNA	1.70833	-2.52441	0.000421132	0.342452	T2D-ND
ENSG00000182272:B4GALNT4	protein_coding	1.0987	1.48204	0.00042737	0.342452	T2D-ND
ENSG00000142089:IFITM3	protein_coding	1.55574	2.64073	0.000443036	0.342452	T2D-ND
ENSG00000121691:CAT	protein_coding	-0.435921	4.974	0.000451969	0.342452	T2D-ND
ENSG00000122122:SASH3	protein_coding	3.09279	-3.12672	0.000456094	0.342452	T2D-ND
ENSG00000149968:MMP3	protein_coding	4.46152	-2.1725	0.00046342	0.342452	T2D-ND
ENSG00000205682:AC020741.1	lncRNA	0.883222	-0.724668	0.000473225	0.342452	T2D-ND
ENSG00000104341:LAPTM4B	protein_coding	0.657989	7.92903	0.000482687	0.342452	T2D-ND
ENSG00000236682:MAP3K2-DT	lncRNA	0.886693	2.0966	0.000523254	0.342452	T2D-ND
ENSG00000187066:TMEM262	protein_coding	-1.49484	-2.03475	0.000525683	0.342452	T2D-ND
ENSG00000288023:AL157936.1	lncRNA	1.22312	-1.38188	0.000546761	0.342452	T2D-ND
ENSG00000224666:Z84484.1	antisense	1.86687	-2.3926	0.000556447	0.342452	T2D-ND
ENSG00000127831:VIL1	protein_coding	-0.659476	4.98973	0.000581854	0.342452	T2D-ND
ENSG00000166741:NNMT	protein_coding	1.07511	6.26365	0.000582477	0.342452	T2D-ND
ENSG00000261798:AL033527.2	lncRNA	-3.17852	-3.07646	0.000585504	0.342452	T2D-ND
ENSG00000204071:TCEAL6	protein_coding	0.751346	1.90568	0.00061642	0.342452	T2D-ND
ENSG00000180730:SHISA2	protein_coding	1.82612	0.769425	0.000622852	0.342452	T2D-ND
ENSG00000101391:CDK5RAP1	protein_coding	-0.688047	4.9513	0.000651614	0.342452	T2D-ND
ENSG00000132693:CRP	protein_coding	2.17366	-0.293131	0.000669091	0.342452	T2D-ND
ENSG00000139547:RDH16	protein_coding	-1.56482	-2.2808	0.00067137	0.342452	T2D-ND
ENSG00000271874:AC025754.2	lncRNA	2.04383	-2.76165	0.000676099	0.342452	T2D-ND
ENSG00000132437:DDC	protein_coding	-0.589614	2.85274	0.000710691	0.346552	T2D-ND
ENSG00000138061:CYP1B1	protein_coding	2.09299	-2.22019	0.000726076	0.346552	T2D-ND
ENSG00000115590:IL1R2	protein_coding	-1.82493	2.03709	0.000731928	0.346552	T2D-ND
ENSG00000187556:NANOS3	protein_coding	0.816241	-0.21872	0.000751821	0.348397	T2D-ND
ENSG00000243649:CFB	protein_coding	2.25211	1.27458	0.000789331	0.355458	T2D-ND
ENSG00000145321:GC	protein_coding	-0.495108	9.09808	0.000809981	0.355458	T2D-ND
ENSG00000263452:AL121899.1	miRNA	1.52907	-1.6775	0.000816019	0.355458	T2D-ND
ENSG00000245008:AP001122.1	lncRNA	2.85873	-3.15256	0.000841372	0.359315	T2D-ND
ENSG00000196139:AKR1C3	protein_coding	1.17621	1.87588	0.000862572	0.361285	T2D-ND
ENSG00000241111:AC092040.1	antisense	0.748786	0.86332	0.000887155	0.362334	T2D-ND
ENSG00000007306:CEACAM7	protein_coding	2.19885	-2.14869	0.000898348	0.362334	T2D-ND
ENSG00000236213:AC006369.2	antisense	-2.55821	-2.52668	0.000929625	0.368132	T2D-ND
ENSG00000230866:LINC02558	lncRNA	-2.21023	-2.57314	0.0010637	0.413705	T2D-ND
ENSG00000264067:AC005291.1	lncRNA	2.92375	-3.09208	0.00108922	0.416196	T2D-ND
ENSG00000254577:AC087276.1	lncRNA	-1.93816	-2.65374	0.00138703	0.520852	T2D-ND
ENSG00000110245:APOC3	protein_coding	-2.04618	-2.52078	0.00150042	0.537082	T2D-ND
ENSG00000184678:HIST2H2BE	protein_coding	-0.550747	4.36818	0.00156486	0.537082	T2D-ND
ENSG00000271254:AC240274.1	protein_coding	-0.760096	1.73437	0.00157791	0.537082	T2D-ND
ENSG00000102271:KLHL4	protein_coding	-2.50569	-2.89805	0.00158562	0.537082	T2D-ND
ENSG00000242612:DECR2	protein_coding	-0.502889	3.71215	0.00159283	0.537082	T2D-ND
ENSG00000124249:KCNK15	protein_coding	1.1502	3.27658	0.00160104	0.537082	T2D-ND
ENSG00000235021:AL591848.2	lncRNA	-3.07114	-2.98438	0.00160873	0.537082	T2D-ND
ENSG00000187840:EIF4EBP1	protein_coding	-0.36832	6.38299	0.00163433	0.537082	T2D-ND
ENSG00000177627:C12orf54	protein_coding	-1.0529	-1.64884	0.00166938	0.537082	T2D-ND
ENSG00000136305:CIDEB	protein_coding	-0.689133	1.6713	0.00170963	0.537082	T2D-ND
ENSG00000113231:PDE8B	protein_coding	-0.437079	3.92043	0.00171694	0.537082	T2D-ND
ENSG00000286746:AL590807.1	lncRNA	0.74059	-1.08794	0.00177352	0.537082	T2D-ND
ENSG00000153495:TEX29	protein_coding	-2.79986	-0.914271	0.00177898	0.537082	T2D-ND
ENSG00000205611:LINC01597	lncRNA	1.23411	-1.03209	0.00179328	0.537082	T2D-ND
ENSG00000148346:LCN2	protein_coding	2.44464	2.21487	0.00180014	0.537082	T2D-ND
ENSG00000286603:AC012101.1	lncRNA	1.8728	-2.65133	0.00189298	0.555227	T2D-ND
ENSG00000114737:CISH	protein_coding	0.621525	2.11954	0.00192727	0.555227	T2D-ND
ENSG00000101311:FERMT1	protein_coding	-1.17407	-0.470353	0.00197743	0.555227	T2D-ND
ENSG00000205853:RFPL3S	protein_coding	-1.08977	-1.51277	0.00197835	0.555227	T2D-ND
ENSG00000236882:LINC01554	lncRNA	0.731448	1.2581	0.00199213	0.555227	T2D-ND
ENSG00000269161:AC010618.2	lncRNA	2.50827	-2.93188	0.00203347	0.555227	T2D-ND
ENSG00000163430:FSTL1	protein_coding	0.991339	1.62075	0.0020394	0.555227	T2D-ND
ENSG00000235189:AL034405.1	lncRNA	2.10888	-2.93339	0.00212816	0.572237	T2D-ND
ENSG00000135605:TEC	protein_coding	0.540704	0.0789062	0.00217538	0.577802	T2D-ND
ENSG00000179144:GIMAP7	protein_coding	-2.59162	-2.89074	0.00223405	0.58172	T2D-ND
ENSG00000158458:NRG2	protein_coding	0.373309	2.55304	0.00229168	0.58172	T2D-ND
ENSG00000260646:AL031705.1	lncRNA	-3.32602	-3.0196	0.00229698	0.58172	T2D-ND
ENSG00000147027:TMEM47	protein_coding	0.960578	1.33549	0.0023132	0.58172	T2D-ND
ENSG00000242048:AC093583.1	lncRNA	-1.7571	-2.01868	0.00236092	0.58172	T2D-ND
ENSG00000107165:TYRP1	protein_coding	1.13692	-0.976637	0.00236185	0.58172	T2D-ND
ENSG00000082074:FYB1	protein_coding	2.74118	-3.07785	0.00237709	0.58172	T2D-ND
ENSG00000157315:TMED6	protein_coding	-1.02368	3.61463	0.00240789	0.58271	T2D-ND
ENSG00000232265:LINC02805	lncRNA	1.82437	-2.50412	0.00248741	0.593661	T2D-ND
ENSG00000240583:AQP1	protein_coding	1.47953	-1.28709	0.00250766	0.593661	T2D-ND
ENSG00000286021:LINC02822	lncRNA	2.37422	-2.93875	0.00257816	0.595793	T2D-ND
ENSG00000276166:AC092118.2	lncRNA	-1.04873	-1.56904	0.00262433	0.595793	T2D-ND
ENSG00000235927:NEXN-AS1	antisense	-2.06368	-2.7088	0.00264678	0.595793	T2D-ND
ENSG00000157654:PALM2-AKAP2	protein_coding	-0.31228	4.00218	0.0026568	0.595793	T2D-ND
ENSG00000287300:AL080275.1	lncRNA	1.28227	-1.08346	0.00268951	0.595793	T2D-ND
ENSG00000069399:BCL3	protein_coding	0.544152	3.63627	0.00271488	0.595793	T2D-ND
ENSG00000241754:AC063938.1	lncRNA	-1.38749	-1.12017	0.00271943	0.595793	T2D-ND
ENSG00000258826:LINC01147	lncRNA	-2.9409	-0.794811	0.00275683	0.595793	T2D-ND
ENSG00000178776:C5orf46	protein_coding	2.36683	-3.054	0.00276286	0.595793	T2D-ND
ENSG00000287653:AL355597.1	lncRNA	3.33145	-2.60939	0.0028269	0.598981	T2D-ND
ENSG00000129946:SHC2	protein_coding	0.378796	4.70377	0.00283899	0.598981	T2D-ND
ENSG00000134240:HMGCS2	protein_coding	-1.48826	1.36315	0.00286015	0.598981	T2D-ND
ENSG00000186377:CYP4X1	protein_coding	2.61231	-3.11708	0.00297677	0.611206	T2D-ND
ENSG00000161642:ZNF385A	protein_coding	0.796153	-0.714918	0.00300064	0.611206	T2D-ND
ENSG00000173432:SAA1	protein_coding	4.1804	-0.426694	0.00300271	0.611206	T2D-ND
ENSG00000064205:CCN5	protein_coding	2.24636	-2.71096	0.00303508	0.612075	T2D-ND
ENSG00000267284:AC022031.2	lncRNA	-2.52407	-3.1206	0.00315487	0.630395	T2D-ND
ENSG00000144395:CCDC150	protein_coding	-0.387923	2.26794	0.00335521	0.652463	T2D-ND
ENSG00000281327:LINC01338	lncRNA	-2.63932	-2.95169	0.00335735	0.652463	T2D-ND
ENSG00000154358:OBSCN	protein_coding	0.665987	1.28534	0.00337753	0.652463	T2D-ND
ENSG00000214546:AC087491.1	lncRNA	-2.18669	-2.6906	0.00341614	0.652463	T2D-ND
ENSG00000215615:AL354822.1	protein_coding	0.653675	1.70172	0.00347337	0.652463	T2D-ND
ENSG00000235244:DANT2	lncRNA	1.23105	0.499754	0.00347382	0.652463	T2D-ND
ENSG00000143226:FCGR2A	protein_coding	1.4528	0.400226	0.00350194	0.652463	T2D-ND
ENSG00000116176:TPSG1	protein_coding	-1.67086	-2.21237	0.00350564	0.652463	T2D-ND
ENSG00000144410:CPO	protein_coding	-1.02564	-1.96265	0.00355761	0.652463	T2D-ND
ENSG00000180210:F2	protein_coding	-0.965397	-0.140564	0.00356488	0.652463	T2D-ND
ENSG00000281664:LINC00538	lncRNA	-1.15396	-2.07524	0.00359686	0.65283	T2D-ND
ENSG00000286427:AC009486.2	lncRNA	-3.10817	-2.83977	0.00368025	0.656458	T2D-ND
ENSG00000133048:CHI3L1	protein_coding	2.27363	-1.90267	0.00370326	0.656458	T2D-ND
ENSG00000255372:AC107886.1	lncRNA	2.28801	-3.01111	0.00372998	0.656458	T2D-ND
ENSG00000287688:AC011317.1	lncRNA	1.2476	-2.07023	0.00373741	0.656458	T2D-ND
ENSG00000130522:JUND	protein_coding	0.386484	8.27818	0.00378608	0.659616	T2D-ND
ENSG00000215271:HOMEZ	protein_coding	-0.271248	3.81925	0.00388071	0.659616	T2D-ND
ENSG00000099957:P2RX6	protein_coding	-0.868554	0.114264	0.00388076	0.659616	T2D-ND
ENSG00000189283:FHIT	protein_coding	0.607294	3.8501	0.00391932	0.659616	T2D-ND
ENSG00000124067:SLC12A4	protein_coding	0.521921	2.15184	0.00395352	0.659616	T2D-ND
ENSG00000186523:FAM86B1	protein_coding	-0.67544	1.53423	0.00402976	0.659616	T2D-ND
ENSG00000229807:XIST	lincRNA	1.6449	6.95206	0.00405566	0.659616	T2D-ND
ENSG00000243150:AC106707.1	lncRNA	0.647505	2.02449	0.00405966	0.659616	T2D-ND
ENSG00000276809:AL138955.1	lncRNA	0.871552	-1.25575	0.00409782	0.659616	T2D-ND
ENSG00000148053:NTRK2	protein_coding	1.05344	3.89147	0.00414592	0.659616	T2D-ND
ENSG00000156299:TIAM1	protein_coding	0.290248	4.70293	0.00422443	0.659616	T2D-ND
ENSG00000283183:AC116565.1	lncRNA	2.16425	0.266413	0.00425782	0.659616	T2D-ND
ENSG00000101605:MYOM1	protein_coding	0.70304	2.85905	0.00430173	0.659616	T2D-ND
ENSG00000132394:EEFSEC	protein_coding	-0.311632	3.00053	0.00431183	0.659616	T2D-ND
ENSG00000223923:AC010136.1	lncRNA	-2.34825	-2.97125	0.00431688	0.659616	T2D-ND
ENSG00000185386:MAPK11	protein_coding	0.48347	2.80959	0.00431825	0.659616	T2D-ND
ENSG00000111728:ST8SIA1	protein_coding	0.578896	3.08021	0.00433856	0.659616	T2D-ND
ENSG00000259941:AC084782.1	lncRNA	1.24622	-2.14927	0.00435506	0.659616	T2D-ND
ENSG00000116679:IVNS1ABP	protein_coding	0.322684	5.87297	0.00435884	0.659616	T2D-ND
ENSG00000197555:SIPA1L1	protein_coding	-0.268096	3.95023	0.0043611	0.659616	T2D-ND
ENSG00000150873:C2orf50	protein_coding	1.03329	-1.63404	0.00450168	0.663942	T2D-ND
ENSG00000109089:CDR2L	protein_coding	0.775737	-0.740499	0.00450804	0.663942	T2D-ND
ENSG00000228661:AC090587.1	lncRNA	0.625471	0.017055	0.00454191	0.663942	T2D-ND
ENSG00000102924:CBLN1	protein_coding	1.03006	0.010797	0.00454239	0.663942	T2D-ND
ENSG00000160886:LY6K	protein_coding	-1.03633	2.32875	0.00457881	0.663942	T2D-ND
ENSG00000126709:IFI6	protein_coding	0.557048	6.93245	0.00458841	0.663942	T2D-ND
ENSG00000140009:ESR2	protein_coding	1.22733	-2.05441	0.00460309	0.663942	T2D-ND
ENSG00000254510:AP001107.5	lncRNA	-1.74391	3.0938	0.00464552	0.665654	T2D-ND
ENSG00000132702:HAPLN2	protein_coding	-2.83401	-2.89536	0.00473096	0.669985	T2D-ND
ENSG00000170074:FAM153A	protein_coding	0.936727	1.01218	0.00473727	0.669985	T2D-ND
ENSG00000241269:AC093620.1	lncRNA	-2.79605	-3.03756	0.00483836	0.676388	T2D-ND
ENSG00000183775:KCTD16	protein_coding	1.09673	1.76029	0.00489451	0.676388	T2D-ND
ENSG00000179751:SYCN	protein_coding	2.26313	-0.584292	0.00490626	0.676388	T2D-ND
ENSG00000247137:AP000873.2	lncRNA	0.222668	3.77125	0.00492057	0.676388	T2D-ND
ENSG00000173302:GPR148	protein_coding	-1.89642	-2.69363	0.00501087	0.676388	T2D-ND
ENSG00000073737:DHRS9	protein_coding	-2.51327	0.0683796	0.00501163	0.676388	T2D-ND
ENSG00000168491:CCDC110	protein_coding	0.382735	2.07387	0.00505355	0.676388	T2D-ND
ENSG00000106278:PTPRZ1	protein_coding	1.01851	2.56112	0.00509826	0.676388	T2D-ND
ENSG00000167757:KLK11	protein_coding	-2.45605	-2.87607	0.0051236	0.676388	T2D-ND
ENSG00000089327:FXYD5	protein_coding	-0.403012	8.38389	0.00514429	0.676388	T2D-ND
ENSG00000142230:SAE1	protein_coding	-0.313641	4.15767	0.00519245	0.676388	T2D-ND
ENSG00000144218:AFF3	protein_coding	1.31847	-1.07062	0.00522364	0.676388	T2D-ND
ENSG00000257880:AC078789.1	lncRNA	-2.02848	-2.58216	0.00525716	0.676388	T2D-ND
ENSG00000164920:OSR2	protein_coding	2.34493	-3.11134	0.00527232	0.676388	T2D-ND
ENSG00000196844:PATE2	protein_coding	-1.69258	-2.03786	0.00528845	0.676388	T2D-ND
ENSG00000239713:APOBEC3G	protein_coding	0.463315	2.13482	0.00534055	0.676388	T2D-ND
ENSG00000261411:AL161938.1	lncRNA	-0.445256	1.94728	0.00538146	0.676388	T2D-ND
ENSG00000164825:DEFB1	protein_coding	1.45074	-0.435824	0.0054013	0.676388	T2D-ND
ENSG00000156968:MPV17L	protein_coding	0.432762	2.32455	0.0054178	0.676388	T2D-ND
ENSG00000197249:SERPINA1	protein_coding	0.694501	10.1782	0.00543585	0.676388	T2D-ND
ENSG00000077063:CTTNBP2	protein_coding	0.562444	2.63074	0.00544692	0.676388	T2D-ND
ENSG00000115008:IL1A	protein_coding	2.41536	-2.76584	0.00546576	0.676388	T2D-ND
ENSG00000262903:AC027796.4	lncRNA	2.17738	-2.99898	0.00552244	0.678372	T2D-ND
ENSG00000115598:IL1RL2	protein_coding	-0.862887	0.222256	0.00555915	0.678372	T2D-ND
ENSG00000188488:SERPINA5	protein_coding	1.9988	-1.47054	0.00559012	0.678372	T2D-ND
ENSG00000155657:TTN	protein_coding	0.944462	1.64052	0.00562598	0.678372	T2D-ND
ENSG00000111305:GSG1	protein_coding	-2.21332	-2.94726	0.00566156	0.678372	T2D-ND
ENSG00000188064:WNT7B	protein_coding	-0.983533	-0.93439	0.00566867	0.678372	T2D-ND
ENSG00000118473:SGIP1	protein_coding	1.14726	-0.781819	0.0058325	0.681878	T2D-ND
ENSG00000254427:LINC02696	lncRNA	0.671494	1.95477	0.00586392	0.681878	T2D-ND
ENSG00000100473:COCH	protein_coding	0.957369	-0.476639	0.00587787	0.681878	T2D-ND
ENSG00000286241:AC080089.2	lncRNA	-2.63051	-2.90095	0.00589227	0.681878	T2D-ND
ENSG00000197273:GUCA2A	protein_coding	-1.12467	-0.607188	0.00589566	0.681878	T2D-ND
ENSG00000167680:SEMA6B	protein_coding	0.845249	-1.13486	0.00591414	0.681878	T2D-ND
ENSG00000275936:AC004263.1	lncRNA	0.95776	-1.75846	0.00591713	0.681878	T2D-ND
ENSG00000272501:AL662844.4	lncRNA	0.657664	2.23666	0.00595253	0.682348	T2D-ND
ENSG00000167654:ATCAY	protein_coding	0.709731	2.60804	0.00615144	0.694264	T2D-ND
ENSG00000150637:CD226	protein_coding	-0.79595	-1.38713	0.00619814	0.694264	T2D-ND
ENSG00000203721:LINC00862	lincRNA	-0.828517	-1.2698	0.00628299	0.694264	T2D-ND
ENSG00000168952:STXBP6	protein_coding	0.317488	6.42303	0.0062833	0.694264	T2D-ND
ENSG00000172014:ANKRD20A4	protein_coding	-1.89075	-1.20387	0.00630358	0.694264	T2D-ND
ENSG00000136999:CCN3	protein_coding	-1.30053	1.22449	0.0063063	0.694264	T2D-ND
ENSG00000100097:LGALS1	protein_coding	1.76044	1.45507	0.00631853	0.694264	T2D-ND
ENSG00000236194:AC099811.1	lncRNA	0.671502	-0.783604	0.00632675	0.694264	T2D-ND
ENSG00000144791:LIMD1	protein_coding	-0.368746	3.03511	0.00634337	0.694264	T2D-ND
ENSG00000162894:FCMR	protein_coding	0.778275	0.523919	0.00645599	0.703057	T2D-ND
ENSG00000149256:TENM4	protein_coding	0.592143	2.86173	0.0065028	0.704631	T2D-ND
ENSG00000131094:C1QL1	protein_coding	-0.67489	5.46252	0.00658229	0.709714	T2D-ND
ENSG00000133063:CHIT1	protein_coding	-2.54917	-3.12376	0.00663976	0.709884	T2D-ND
ENSG00000285976:AL135905.2	protein_coding	0.572628	0.691209	0.00664905	0.709884	T2D-ND
ENSG00000121068:TBX2	protein_coding	1.59585	-2.59747	0.00676662	0.718912	T2D-ND
ENSG00000284977:AL160272.1	lncRNA	2.10751	-3.06955	0.00697887	0.737863	T2D-ND
ENSG00000175866:BAIAP2	protein_coding	-0.284311	3.70507	0.00702884	0.739557	T2D-ND
ENSG00000169856:ONECUT1	protein_coding	1.80211	-2.42245	0.00707589	0.740927	T2D-ND
ENSG00000170485:NPAS2	protein_coding	0.390062	3.32032	0.00715484	0.74561	T2D-ND
ENSG00000164175:SLC45A2	protein_coding	-1.14805	-1.36513	0.00719856	0.746594	T2D-ND
ENSG00000185385:OR7A17	protein_coding	-1.87236	-2.54776	0.00736944	0.751753	T2D-ND
ENSG00000226383:LINC01876	lncRNA	0.931817	0.296006	0.00745631	0.751753	T2D-ND
ENSG00000187908:DMBT1	protein_coding	2.69866	-2.79187	0.00747472	0.751753	T2D-ND
ENSG00000103056:SMPD3	protein_coding	0.548992	2.23742	0.00751707	0.751753	T2D-ND
ENSG00000023909:GCLM	protein_coding	-0.24703	6.49145	0.00753712	0.751753	T2D-ND
ENSG00000272636:DOC2B	protein_coding	-1.18793	-2.17195	0.00762183	0.751753	T2D-ND
ENSG00000272081:AC008972.2	lncRNA	1.00327	-1.9541	0.00765848	0.751753	T2D-ND
ENSG00000284196:AL158064.1	lncRNA	-3.21259	-2.53133	0.00768073	0.751753	T2D-ND
ENSG00000178927:CYBC1	protein_coding	0.26229	4.5718	0.00774376	0.751753	T2D-ND
ENSG00000122877:EGR2	protein_coding	1.69224	0.120194	0.00777111	0.751753	T2D-ND
ENSG00000161929:SCIMP	protein_coding	0.993846	-0.909918	0.00777676	0.751753	T2D-ND
ENSG00000003096:KLHL13	protein_coding	0.703249	1.06965	0.00782492	0.751753	T2D-ND
ENSG00000160888:IER2	protein_coding	0.755608	5.9165	0.00783149	0.751753	T2D-ND
ENSG00000262294:AC129507.2	lncRNA	-0.873631	-0.0736854	0.00785149	0.751753	T2D-ND
ENSG00000228944:AC004485.1	lncRNA	-1.61754	-2.52249	0.00787335	0.751753	T2D-ND
ENSG00000271917:AL357568.1	lncRNA	2.03857	-2.77718	0.00789142	0.751753	T2D-ND
ENSG00000164749:HNF4G	protein_coding	-0.870084	-1.16779	0.0079243	0.751753	T2D-ND
ENSG00000164483:SAMD3	protein_coding	-0.425508	2.63642	0.00793102	0.751753	T2D-ND
ENSG00000105976:MET	protein_coding	-1.62145	0.92338	0.00803415	0.751753	T2D-ND
ENSG00000154237:LRRK1	protein_coding	0.989712	-2.07996	0.00804227	0.751753	T2D-ND
ENSG00000137261:KIAA0319	protein_coding	0.436732	3.20634	0.00811002	0.751753	T2D-ND
ENSG00000267682:AC016590.2	lncRNA	-2.69683	-3.09463	0.00811285	0.751753	T2D-ND
ENSG00000226856:THORLNC	lncRNA	-1.99144	-0.0156527	0.00811669	0.751753	T2D-ND
ENSG00000275329:AL138781.1	lncRNA	2.13862	-2.99222	0.00813252	0.751753	T2D-ND
ENSG00000268280:AC008914.1	protein_coding	1.83619	-2.68286	0.00813924	0.751753	T2D-ND
ENSG00000140044:JDP2	protein_coding	0.613453	0.876708	0.00814919	0.751753	T2D-ND
ENSG00000261838:AC092718.6	lncRNA	1.38479	-2.35762	0.00818024	0.751753	T2D-ND
ENSG00000245248:USP2-AS1	antisense	-0.640997	0.897695	0.00827137	0.753794	T2D-ND
ENSG00000134245:WNT2B	protein_coding	0.464196	3.35986	0.00830345	0.753794	T2D-ND
ENSG00000231738:TSPAN19	protein_coding	-1.64562	-2.2948	0.00831756	0.753794	T2D-ND
ENSG00000278472:AC009268.2	lncRNA	-1.99074	-2.73187	0.00835021	0.753794	T2D-ND
ENSG00000138119:MYOF	protein_coding	0.795059	1.91684	0.00839294	0.753794	T2D-ND
ENSG00000181666:ZNF875	protein_coding	-0.215908	3.56741	0.00844403	0.753794	T2D-ND
ENSG00000251661:AC136475.1	lncRNA	0.635246	0.422383	0.00844471	0.753794	T2D-ND
ENSG00000168329:CX3CR1	protein_coding	1.90247	-2.85341	0.00853795	0.759006	T2D-ND
ENSG00000263710:AC025175.1	miRNA	0.740473	-1.13559	0.00870513	0.766976	T2D-ND
ENSG00000176788:BASP1	protein_coding	1.78845	2.26017	0.0087417	0.766976	T2D-ND
ENSG00000286055:AC093890.2	lncRNA	2.36548	-2.99346	0.00875355	0.766976	T2D-ND
ENSG00000260589:STAM-AS1	lncRNA	0.470193	1.57839	0.00883059	0.766976	T2D-ND
ENSG00000253799:LINC01030	lincRNA	1.66578	-2.78469	0.00884648	0.766976	T2D-ND
ENSG00000254245:PCDHGA3	protein_coding	0.801442	-1.14044	0.00884807	0.766976	T2D-ND
ENSG00000112599:GUCA1B	protein_coding	-0.579843	0.0156898	0.00887594	0.766976	T2D-ND
ENSG00000124225:PMEPA1	protein_coding	1.21567	0.152796	0.00890931	0.766976	T2D-ND
ENSG00000269524:AC245052.7	lncRNA	-2.42175	-2.4723	0.00905116	0.774169	T2D-ND
ENSG00000232558:KCND3-IT1	sense_intronic	-1.9173	-2.77975	0.00906396	0.774169	T2D-ND
ENSG00000035115:SH3YL1	protein_coding	0.230226	6.76757	0.00910633	0.774749	T2D-ND
ENSG00000226258:GRM7-AS3	lincRNA	-0.835716	1.08846	0.00920389	0.780003	T2D-ND
ENSG00000254101:LINC02055	lncRNA	1.30677	-0.978609	0.00941068	0.792885	T2D-ND
ENSG00000144034:TPRKB	protein_coding	0.278226	5.17185	0.0094287	0.792885	T2D-ND
ENSG00000004399:PLXND1	protein_coding	-0.736296	1.38633	0.00961345	0.797433	T2D-ND
ENSG00000187010:RHD	protein_coding	1.62718	-2.05164	0.00977601	0.797433	T2D-ND
ENSG00000168614:NBPF9	protein_coding	-0.625476	0.85881	0.00980515	0.797433	T2D-ND
ENSG00000273369:AC096586.2	lncRNA	-1.34239	-2.2748	0.00981068	0.797433	T2D-ND
ENSG00000286223:AC064836.4	antisense	0.363749	1.56907	0.00984692	0.797433	T2D-ND
ENSG00000231507:LINC01353	lncRNA	0.64613	-0.268737	0.00988099	0.797433	T2D-ND
ENSG00000231881:AL109615.2	lncRNA	-0.839789	-1.73104	0.00990278	0.797433	T2D-ND
ENSG00000138650:PCDH10	protein_coding	0.909929	0.721427	0.00990854	0.797433	T2D-ND
ENSG00000229140:CCDC26	lincRNA	1.18029	-2.30039	0.0100436	0.797433	T2D-ND
ENSG00000226913:BSN-DT	lncRNA	-0.613097	0.0680488	0.0100718	0.797433	T2D-ND
ENSG00000225431:LINC01671	lncRNA	1.2651	-2.29054	0.0100813	0.797433	T2D-ND
ENSG00000162576:MXRA8	protein_coding	1.48277	-2.2657	0.0101401	0.797433	T2D-ND
ENSG00000165533:TTC8	protein_coding	-0.296195	5.11856	0.010152	0.797433	T2D-ND
ENSG00000165966:PDZRN4	protein_coding	1.05629	0.17049	0.0101526	0.797433	T2D-ND
ENSG00000137265:IRF4	protein_coding	1.60943	-3.12464	0.0101778	0.797433	T2D-ND
ENSG00000120693:SMAD9	protein_coding	0.683713	3.04964	0.0101849	0.797433	T2D-ND
ENSG00000227244:LINC00845	lincRNA	-1.58328	-1.94674	0.010219	0.797433	T2D-ND
ENSG00000254607:AP001783.1	lncRNA	1.80913	-2.852	0.0102809	0.797433	T2D-ND
ENSG00000277531:PNMA8C	protein_coding	0.661299	0.449124	0.0102957	0.797433	T2D-ND
ENSG00000223829:AC004870.2	lncRNA	2.50068	-2.95905	0.010301	0.797433	T2D-ND
ENSG00000184613:NELL2	protein_coding	1.29645	2.2025	0.0103031	0.797433	T2D-ND
ENSG00000266714:MYO15B	protein_coding	-0.476869	2.2872	0.010311	0.797433	T2D-ND
ENSG00000231062:AC103563.9	antisense	-1.99193	-2.76299	0.010334	0.797433	T2D-ND
ENSG00000117643:MAN1C1	protein_coding	0.341721	4.28428	0.0103615	0.797433	T2D-ND
ENSG00000184922:FMNL1	protein_coding	0.3615	2.03327	0.0104429	0.80087	T2D-ND
ENSG00000187664:HAPLN4	protein_coding	0.978409	-2.17466	0.0105739	0.806625	T2D-ND
ENSG00000163637:PRICKLE2	protein_coding	0.505966	2.66994	0.010592	0.806625	T2D-ND
ENSG00000213963:AC074286.1	sense_overlapping	-1.46643	-2.44115	0.0106309	0.806763	T2D-ND
ENSG00000287951:AC026402.2	lncRNA	-2.39132	-2.87572	0.010712	0.807262	T2D-ND
ENSG00000144840:RABL3	protein_coding	-0.249087	3.86714	0.010726	0.807262	T2D-ND
ENSG00000167588:GPD1	protein_coding	-0.4869	3.77075	0.0107487	0.807262	T2D-ND
ENSG00000169297:NR0B1	protein_coding	-0.473299	4.28077	0.0109475	0.808234	T2D-ND
ENSG00000112149:CD83	protein_coding	0.714668	1.80905	0.0109756	0.808234	T2D-ND
ENSG00000123080:CDKN2C	protein_coding	0.26973	3.19955	0.0110179	0.808234	T2D-ND
ENSG00000181322:NME9	protein_coding	0.753997	-0.971597	0.0110925	0.808234	T2D-ND
ENSG00000025770:NCAPH2	protein_coding	-0.261133	3.18375	0.0111006	0.808234	T2D-ND
ENSG00000182511:FES	protein_coding	0.833844	-0.5681	0.0111287	0.808234	T2D-ND
ENSG00000154027:AK5	protein_coding	0.962831	1.07871	0.0111564	0.808234	T2D-ND
ENSG00000149972:CNTN5	protein_coding	0.961203	1.95626	0.0111742	0.808234	T2D-ND
ENSG00000267607:AC011511.5	lncRNA	2.41095	-2.96583	0.0111782	0.808234	T2D-ND
ENSG00000264754:AC110921.1	lncRNA	0.868882	-1.8574	0.0111861	0.808234	T2D-ND
ENSG00000131203:IDO1	protein_coding	0.958164	-0.0559184	0.0112599	0.808234	T2D-ND
ENSG00000093134:VNN3	protein_coding	1.80832	-1.47738	0.0112601	0.808234	T2D-ND
ENSG00000106258:CYP3A5	protein_coding	-0.519622	3.74804	0.0112766	0.808234	T2D-ND
ENSG00000123411:IKZF4	protein_coding	0.289196	3.34167	0.0113435	0.808234	T2D-ND
ENSG00000213886:UBD	protein_coding	1.48016	-1.51238	0.0113671	0.808234	T2D-ND
ENSG00000169992:NLGN2	protein_coding	0.365936	2.75393	0.0113776	0.808234	T2D-ND
ENSG00000236212:AC009262.1	lncRNA	2.26573	-2.70693	0.0114009	0.808234	T2D-ND
ENSG00000264952:AC004000.1	miRNA	-0.916517	-1.20507	0.0114928	0.808234	T2D-ND
ENSG00000021488:SLC7A9	protein_coding	-1.71094	-2.75987	0.0115027	0.808234	T2D-ND
ENSG00000082014:SMARCD3	protein_coding	0.527826	3.71254	0.0115038	0.808234	T2D-ND
ENSG00000140961:OSGIN1	protein_coding	-0.568073	2.31079	0.0115508	0.808931	T2D-ND
ENSG00000155666:KDM8	protein_coding	-0.514721	0.0434722	0.0116555	0.813641	T2D-ND
ENSG00000244005:NFS1	protein_coding	-0.291934	3.28708	0.0117429	0.815547	T2D-ND
ENSG00000112293:GPLD1	protein_coding	0.413457	2.36507	0.0117577	0.815547	T2D-ND
ENSG00000169554:ZEB2	protein_coding	1.91389	-2.73249	0.0118291	0.8179	T2D-ND
ENSG00000227678:AL355581.1	lncRNA	-0.924049	-1.19992	0.0118968	0.819977	T2D-ND
ENSG00000104888:SLC17A7	protein_coding	2.18595	-3.03177	0.0120312	0.826627	T2D-ND
ENSG00000102239:BRS3	protein_coding	0.730819	3.47543	0.0121286	0.826977	T2D-ND
ENSG00000265094:AC007922.2	lncRNA	1.69202	-2.87352	0.0121501	0.826977	T2D-ND
ENSG00000257550:AC023509.2	lncRNA	1.11333	-1.75209	0.0121503	0.826977	T2D-ND
ENSG00000165355:FBXO33	protein_coding	0.20013	3.69005	0.0123036	0.832501	T2D-ND
ENSG00000231441:AL512422.1	antisense	-1.84214	-2.28202	0.0123273	0.832501	T2D-ND
ENSG00000234277:LINC01641	lncRNA	-1.94494	-2.47548	0.0123461	0.832501	T2D-ND
ENSG00000162552:WNT4	protein_coding	0.336373	7.50322	0.0124432	0.83646	T2D-ND
ENSG00000161082:CELF5	protein_coding	0.656037	-0.00902948	0.0126296	0.838981	T2D-ND
ENSG00000286951:AL356113.1	lncRNA	2.18663	-2.34665	0.0126446	0.838981	T2D-ND
ENSG00000173156:RHOD	protein_coding	0.973919	-0.131507	0.0126692	0.838981	T2D-ND
ENSG00000083828:ZNF586	protein_coding	0.266953	2.46597	0.0127049	0.838981	T2D-ND
ENSG00000228624:HDAC2-AS2	lncRNA	1.06225	-2.03886	0.0127643	0.838981	T2D-ND
ENSG00000204161:TMEM273	protein_coding	-1.70515	-2.67251	0.0127889	0.838981	T2D-ND
ENSG00000171790:SLFNL1	protein_coding	-1.51861	-2.39675	0.0128387	0.838981	T2D-ND
ENSG00000237560:LINC01497	lncRNA	1.33559	-0.243823	0.0128591	0.838981	T2D-ND
ENSG00000131634:TMEM204	protein_coding	1.5777	-2.2276	0.012871	0.838981	T2D-ND
ENSG00000240720:LRRD1	protein_coding	-0.826044	-1.5398	0.0129263	0.838981	T2D-ND
ENSG00000188959:C9orf152	protein_coding	1.72716	-2.49742	0.0129659	0.838981	T2D-ND
ENSG00000162873:KLHDC8A	protein_coding	0.831757	1.41047	0.0129724	0.838981	T2D-ND
ENSG00000007062:PROM1	protein_coding	1.50417	-2.19528	0.013031	0.838981	T2D-ND
ENSG00000164764:SBSPON	protein_coding	1.65625	-2.37335	0.0130325	0.838981	T2D-ND
ENSG00000238120:LINC01589	lncRNA	-1.09063	-0.896706	0.0131604	0.838981	T2D-ND
ENSG00000052344:PRSS8	protein_coding	1.03682	0.335301	0.0131644	0.838981	T2D-ND
ENSG00000134258:VTCN1	protein_coding	1.94745	-2.43688	0.0131774	0.838981	T2D-ND
ENSG00000074276:CDHR2	protein_coding	-0.770552	0.935979	0.013194	0.838981	T2D-ND
ENSG00000229178:AC233280.1	lncRNA	0.586023	1.64801	0.0132126	0.838981	T2D-ND
ENSG00000172478:MAB21L4	protein_coding	-1.40184	2.35168	0.013342	0.844191	T2D-ND
ENSG00000226650:KIF4B	protein_coding	-1.46533	-2.58	0.0133815	0.844191	T2D-ND
ENSG00000232063:AL691447.2	lncRNA	0.916959	-1.0347	0.0134109	0.844191	T2D-ND
ENSG00000225556:C2CD4D	protein_coding	-0.557613	0.587084	0.0135419	0.849978	T2D-ND
ENSG00000182022:CHST15	protein_coding	1.44034	-2.72096	0.0136036	0.851163	T2D-ND
ENSG00000071127:WDR1	protein_coding	-0.349593	5.29084	0.0136894	0.851163	T2D-ND
ENSG00000234721:AC125421.1	lincRNA	-2.04347	-2.74839	0.0137093	0.851163	T2D-ND
ENSG00000235099:AL138731.1	lncRNA	-1.44874	-2.4919	0.0137258	0.851163	T2D-ND
ENSG00000166573:GALR1	protein_coding	-1.2346	0.562743	0.0137717	0.851163	T2D-ND
ENSG00000249746:AC099509.1	lncRNA	0.572814	7.14512	0.0137956	0.851163	T2D-ND
ENSG00000240440:AC007879.3	lincRNA	-1.31577	-2.45907	0.0138548	0.851163	T2D-ND
ENSG00000169857:AVEN	protein_coding	-0.387883	2.91067	0.0138734	0.851163	T2D-ND
ENSG00000272754:AL133245.1	lncRNA	-0.579611	0.447848	0.0140634	0.857387	T2D-ND
ENSG00000106328:FSCN3	protein_coding	0.663832	-0.917813	0.0140887	0.857387	T2D-ND
ENSG00000143954:REG3G	protein_coding	1.90258	-1.92955	0.0142021	0.857387	T2D-ND
ENSG00000260170:AC090527.3	protein_coding	0.546075	-0.734307	0.0142403	0.857387	T2D-ND
ENSG00000163755:HPS3	protein_coding	0.242365	4.01148	0.0142971	0.857387	T2D-ND
ENSG00000159388:BTG2	protein_coding	0.559384	7.86128	0.0143271	0.857387	T2D-ND
ENSG00000137440:FGFBP1	protein_coding	-2.25116	-2.48348	0.0143334	0.857387	T2D-ND
ENSG00000175202:HIGD2B	protein_coding	1.59462	-2.80667	0.0143515	0.857387	T2D-ND
ENSG00000213024:NUP62	protein_coding	-0.189713	4.24037	0.0143539	0.857387	T2D-ND
ENSG00000133433:GSTT2B	protein_coding	1.19101	3.24045	0.0143972	0.857387	T2D-ND
ENSG00000172482:AGXT	protein_coding	-2.3638	-0.76782	0.0144079	0.857387	T2D-ND
ENSG00000142102:PGGHG	protein_coding	0.714409	-0.106114	0.0144892	0.857631	T2D-ND
ENSG00000156113:KCNMA1	protein_coding	-0.332909	7.11664	0.0144907	0.857631	T2D-ND
ENSG00000101955:SRPX	protein_coding	1.29359	-1.70687	0.01455	0.858804	T2D-ND
ENSG00000067798:NAV3	protein_coding	0.810225	2.36208	0.0146754	0.863865	T2D-ND
ENSG00000284809:AL365394.1	lncRNA	-0.977675	0.819242	0.0147302	0.864756	T2D-ND
ENSG00000286681:AF235103.3	lncRNA	-0.626842	-1.15827	0.0148102	0.865679	T2D-ND
ENSG00000182871:COL18A1	protein_coding	1.79082	-0.585163	0.0148388	0.865679	T2D-ND
ENSG00000137033:IL33	protein_coding	2.15045	-2.70877	0.0148652	0.865679	T2D-ND
ENSG00000282022:AC006581.2	lncRNA	2.1801	-3.09501	0.01511	0.875474	T2D-ND
ENSG00000264331:AC003035.1	miRNA	-2.03469	-2.96027	0.0151138	0.875474	T2D-ND
ENSG00000254211:LINC01485	lncRNA	1.78312	-2.90402	0.0151939	0.87778	T2D-ND
ENSG00000158258:CLSTN2	protein_coding	-0.443287	2.50411	0.0153027	0.881728	T2D-ND
ENSG00000129214:SHBG	protein_coding	-0.71692	-1.1075	0.0154076	0.885428	T2D-ND
ENSG00000081760:AACS	protein_coding	-0.237384	4.65958	0.0154633	0.886292	T2D-ND
ENSG00000168546:GFRA2	protein_coding	-3.74875	-2.27539	0.0155377	0.88663	T2D-ND
ENSG00000160410:SHKBP1	protein_coding	-0.254224	4.31988	0.0155873	0.88663	T2D-ND
ENSG00000243480:AMY2A	protein_coding	2.46047	-2.25222	0.0155913	0.88663	T2D-ND
ENSG00000187990:HIST1H2BG	protein_coding	-0.656378	1.70075	0.0156617	0.888312	T2D-ND
ENSG00000259976:AC093010.2	lncRNA	-1.97468	-2.43662	0.0157593	0.890303	T2D-ND
ENSG00000172986:GXYLT2	protein_coding	0.504494	1.29102	0.0157786	0.890303	T2D-ND
ENSG00000231298:MANCR	lncRNA	-1.80597	-2.87174	0.0158596	0.891807	T2D-ND
ENSG00000103449:SALL1	protein_coding	1.95564	-2.87531	0.0160138	0.891807	T2D-ND
ENSG00000042781:USH2A	protein_coding	-0.99906	1.48498	0.0160521	0.891807	T2D-ND
ENSG00000121361:KCNJ8	protein_coding	0.434507	5.2094	0.0160762	0.891807	T2D-ND
ENSG00000149571:KIRREL3	protein_coding	1.2409	-2.41071	0.0160958	0.891807	T2D-ND
ENSG00000269481:AC010319.4	lncRNA	1.12164	-2.40938	0.0161175	0.891807	T2D-ND
ENSG00000130985:UBA1	protein_coding	-0.18553	5.74179	0.0161331	0.891807	T2D-ND
ENSG00000142185:TRPM2	protein_coding	-1.21321	-0.87517	0.0161714	0.891807	T2D-ND
ENSG00000170421:KRT8	protein_coding	-0.216529	7.40448	0.0161737	0.891807	T2D-ND
ENSG00000259070:LINC00639	lincRNA	-1.5123	-2.60503	0.0162611	0.893171	T2D-ND
ENSG00000128250:RFPL1	protein_coding	-1.65332	-2.22227	0.0163161	0.893171	T2D-ND
ENSG00000237643:AL365226.2	lincRNA	1.47129	-1.734	0.0163215	0.893171	T2D-ND
ENSG00000230490:AL139383.1	lncRNA	-0.321571	2.87947	0.0164014	0.893348	T2D-ND
ENSG00000287446:AC007731.5	lncRNA	-1.03658	0.994635	0.0164177	0.893348	T2D-ND
ENSG00000267852:AC119396.2	lncRNA	1.37432	-2.5251	0.0165259	0.893348	T2D-ND
ENSG00000185721:DRG1	protein_coding	-0.213247	4.86098	0.016564	0.893348	T2D-ND
ENSG00000073670:ADAM11	protein_coding	1.85704	-2.99516	0.0165663	0.893348	T2D-ND
ENSG00000160221:GATD3A	protein_coding	1.22626	1.43203	0.0165708	0.893348	T2D-ND
ENSG00000276476:AL136962.1	lincRNA	1.33889	-2.19028	0.016624	0.894002	T2D-ND
ENSG00000162819:BROX	protein_coding	0.178394	4.97507	0.016823	0.902475	T2D-ND
ENSG00000135414:GDF11	protein_coding	0.241839	3.54915	0.0169312	0.904989	T2D-ND
ENSG00000110723:EXPH5	protein_coding	0.985041	2.6636	0.0169838	0.904989	T2D-ND
ENSG00000152595:MEPE	protein_coding	1.55411	-2.4185	0.0169945	0.904989	T2D-ND
ENSG00000198225:FKBP1C	protein_coding	-0.985036	-0.90404	0.0170413	0.905268	T2D-ND
ENSG00000165449:SLC16A9	protein_coding	-0.344517	4.24553	0.0172224	0.909295	T2D-ND
ENSG00000185055:EFCAB10	protein_coding	0.628314	-1.45499	0.0172349	0.909295	T2D-ND
ENSG00000169228:RAB24	protein_coding	0.371344	2.58665	0.0173452	0.909295	T2D-ND
ENSG00000111912:NCOA7	protein_coding	0.339806	4.2815	0.0173906	0.909295	T2D-ND
ENSG00000127948:POR	protein_coding	-0.345549	5.21106	0.0174052	0.909295	T2D-ND
ENSG00000204869:IGFL4	protein_coding	-0.871081	-1.5928	0.0174203	0.909295	T2D-ND
ENSG00000258556:LINC02322	lncRNA	-2.14257	-2.80532	0.0174266	0.909295	T2D-ND
ENSG00000115884:SDC1	protein_coding	0.691962	-0.614697	0.0174511	0.909295	T2D-ND
ENSG00000147234:FRMPD3	protein_coding	0.630541	1.71379	0.0175892	0.914304	T2D-ND
ENSG00000227591:HSD11B1-AS1	lncRNA	-0.757437	0.692018	0.0176456	0.915048	T2D-ND
ENSG00000260969:WWOX-AS1	lncRNA	1.02555	-2.1441	0.017899	0.918846	T2D-ND
ENSG00000103381:CPPED1	protein_coding	-0.375079	3.89057	0.0179425	0.918846	T2D-ND
ENSG00000273387:AC005005.3	lncRNA	1.55921	-2.51609	0.0180944	0.918846	T2D-ND
ENSG00000234199:LINC01191	lncRNA	-0.937354	-0.88934	0.018115	0.918846	T2D-ND
ENSG00000259664:LINC02254	lncRNA	-1.49233	-2.714	0.0181271	0.918846	T2D-ND
ENSG00000183346:CABCOCO1	protein_coding	0.746779	1.44387	0.0182063	0.918846	T2D-ND
ENSG00000172350:ABCG4	protein_coding	2.12015	-3.05026	0.0182982	0.918846	T2D-ND
ENSG00000160472:TMEM190	protein_coding	-0.883518	0.586843	0.0183006	0.918846	T2D-ND
ENSG00000134873:CLDN10	protein_coding	1.60031	-1.74584	0.0183335	0.918846	T2D-ND
ENSG00000272821:U62317.1	lncRNA	2.12435	-2.83313	0.0183603	0.918846	T2D-ND
ENSG00000272516:AL158211.4	lncRNA	-1.78193	-2.86002	0.0183686	0.918846	T2D-ND
ENSG00000157322:CLEC18A	protein_coding	-0.9582	-1.80049	0.0184293	0.918846	T2D-ND
ENSG00000205334:LINC01460	lncRNA	2.0549	-3.04865	0.0184591	0.918846	T2D-ND
ENSG00000239572:AC108749.1	lncRNA	-0.451089	2.41489	0.0184958	0.918846	T2D-ND
ENSG00000069122:ADGRF5	protein_coding	-1.7928	-2.22186	0.0185738	0.918846	T2D-ND
ENSG00000088970:KIZ	protein_coding	0.243702	2.76805	0.0185838	0.918846	T2D-ND
ENSG00000125878:TCF15	protein_coding	-1.46845	-2.3627	0.0185967	0.918846	T2D-ND
ENSG00000223823:LINC01342	lncRNA	2.19464	-3.10561	0.0187381	0.918846	T2D-ND
ENSG00000108270:AATF	protein_coding	-0.291324	4.60752	0.0187418	0.918846	T2D-ND
ENSG00000171564:FGB	protein_coding	-1.84043	5.07151	0.0187443	0.918846	T2D-ND
ENSG00000105568:PPP2R1A	protein_coding	-0.209766	6.45058	0.0187447	0.918846	T2D-ND
ENSG00000267272:LINC01140	lincRNA	0.746225	-0.679054	0.0188078	0.918846	T2D-ND
ENSG00000146648:EGFR	protein_coding	-1.05892	-0.82907	0.0188097	0.918846	T2D-ND
ENSG00000271788:AC008875.1	lncRNA	-1.97562	-3.06184	0.0188592	0.918846	T2D-ND
ENSG00000161638:ITGA5	protein_coding	1.44068	-1.84274	0.0188694	0.918846	T2D-ND
ENSG00000253559:OSGEPL1-AS1	antisense	-0.526853	-0.0872057	0.0188975	0.918846	T2D-ND
ENSG36:AL096803.4	---	-2.26774	-2.98648	0.018961	0.918846	T2D-ND
ENSG00000185829:ARL17A	protein_coding	-0.355788	2.99097	0.0189972	0.918846	T2D-ND
ENSG00000184584:TMEM173	protein_coding	0.674541	1.22455	0.0190223	0.918846	T2D-ND
ENSG00000008277:ADAM22	protein_coding	0.569482	2.31106	0.0190491	0.918846	T2D-ND
ENSG00000103051:COG4	protein_coding	-0.260836	4.2614	0.019058	0.918846	T2D-ND
ENSG00000229267:SNHG31	lncRNA	1.10255	-0.731689	0.0190688	0.918846	T2D-ND
ENSG00000165376:CLDN2	protein_coding	1.74543	-2.42321	0.0191125	0.918921	T2D-ND
ENSG00000008517:IL32	protein_coding	1.3595	1.74316	0.0191549	0.918929	T2D-ND
ENSG00000134489:HRH4	protein_coding	1.49247	-2.59474	0.01921	0.919549	T2D-ND
ENSG00000272844:AC074044.1	lncRNA	0.390139	1.35211	0.0192877	0.920655	T2D-ND
ENSG00000246526:LINC002481	lincRNA	-1.05577	-2.054	0.0193177	0.920655	T2D-ND
ENSG00000117020:AKT3	protein_coding	0.204152	5.00773	0.0194486	0.924871	T2D-ND
ENSG00000108798:ABI3	protein_coding	1.58527	-2.90587	0.0194966	0.925131	T2D-ND
ENSG00000185915:KLHL34	protein_coding	1.16808	-2.47821	0.0195471	0.925433	T2D-ND
ENSG00000100302:RASD2	protein_coding	2.23223	-2.90706	0.0196231	0.925433	T2D-ND
ENSG00000246283:AC090510.1	lncRNA	0.683437	-1.73343	0.0197334	0.925433	T2D-ND
ENSG00000274215:AC106028.4	lncRNA	1.45932	-2.82129	0.0197469	0.925433	T2D-ND
ENSG00000276704:AL442067.2	lncRNA	1.79574	-2.83917	0.0197786	0.925433	T2D-ND
ENSG00000263576:AL121748.1	miRNA	1.50032	-2.80663	0.0197943	0.925433	T2D-ND
ENSG00000170890:PLA2G1B	protein_coding	1.66402	2.28858	0.0198004	0.925433	T2D-ND
ENSG00000160867:FGFR4	protein_coding	-0.621902	3.21974	0.0198779	0.92707	T2D-ND
ENSG00000180921:FAM83H	protein_coding	0.364058	2.0924	0.0201484	0.937676	T2D-ND
ENSG00000196092:PAX5	protein_coding	1.9504	-3.05813	0.0202068	0.938387	T2D-ND
ENSG00000243716:NPIPB5	protein_coding	-0.293887	2.46668	0.0203188	0.939634	T2D-ND
ENSG00000271155:AL161729.1	lncRNA	0.56423	-0.508525	0.020347	0.939634	T2D-ND
ENSG00000263105:AC009171.2	lncRNA	-0.838614	-1.23863	0.0204278	0.939634	T2D-ND
ENSG00000154162:CDH12	protein_coding	-0.785715	0.529644	0.0205389	0.939634	T2D-ND
ENSG00000015133:CCDC88C	protein_coding	0.909148	0.117141	0.0205873	0.939634	T2D-ND
ENSG00000196482:ESRRG	protein_coding	-0.498537	3.98186	0.0205917	0.939634	T2D-ND
ENSG00000231721:LINC-PINT	antisense	0.252134	5.00149	0.0206289	0.939634	T2D-ND
ENSG00000137492:THAP12	protein_coding	0.229015	4.27149	0.0206619	0.939634	T2D-ND
ENSG00000268403:AC132192.2	lncRNA	0.328445	1.83261	0.0206765	0.939634	T2D-ND
ENSG00000232396:AC004882.1	lncRNA	1.20903	-2.02591	0.0206804	0.939634	T2D-ND
ENSG00000132376:INPP5K	protein_coding	-0.26345	2.5784	0.0207082	0.939634	T2D-ND
ENSG00000163751:CPA3	protein_coding	1.86567	-2.85999	0.0209047	0.944994	T2D-ND
ENSG00000198515:CNGA1	protein_coding	-0.805815	-0.31466	0.0209381	0.944994	T2D-ND
ENSG00000155629:PIK3AP1	protein_coding	0.746606	-0.93077	0.0209912	0.944994	T2D-ND
ENSG00000283526:PRRT1B	protein_coding	-1.36307	-2.4706	0.0210147	0.944994	T2D-ND
ENSG00000256339:AC007655.1	lncRNA	-1.90234	-2.79004	0.0210432	0.944994	T2D-ND
ENSG00000170571:EMB	protein_coding	0.277122	4.68803	0.0211075	0.945927	T2D-ND
ENSG00000101134:DOK5	protein_coding	1.59518	-2.6759	0.021325	0.953715	T2D-ND
ENSG00000115756:HPCAL1	protein_coding	-0.27439	2.91865	0.0215607	0.958092	T2D-ND
ENSG00000178573:MAF	protein_coding	0.379718	4.25456	0.0216162	0.958092	T2D-ND
ENSG00000157227:MMP14	protein_coding	1.44274	-0.928361	0.0216513	0.958092	T2D-ND
ENSG00000269190:FBXO17	protein_coding	-0.340125	5.16546	0.0217187	0.958092	T2D-ND
ENSG00000156049:GNA14	protein_coding	1.60926	-2.67851	0.0217495	0.958092	T2D-ND
ENSG00000142657:PGD	protein_coding	-0.216088	4.44581	0.021753	0.958092	T2D-ND
ENSG00000101049:SGK2	protein_coding	-0.314841	2.55214	0.0217629	0.958092	T2D-ND
ENSG00000286449:AC016590.4	lncRNA	0.390181	0.324096	0.0217908	0.958092	T2D-ND
ENSG00000271314:AL161729.2	lncRNA	1.27703	-2.50018	0.0218188	0.958092	T2D-ND
ENSG00000198435:NRARP	protein_coding	1.18216	-1.75139	0.0218735	0.95856	T2D-ND
ENSG00000129467:ADCY4	protein_coding	0.855405	-1.85282	0.0219201	0.958673	T2D-ND
ENSG00000251416:AC103879.1	lncRNA	1.89599	-3.01713	0.02205	0.962422	T2D-ND
ENSG00000273238:TMEM271	protein_coding	1.57072	1.09749	0.0221825	0.96471	T2D-ND
ENSG00000120709:FAM53C	protein_coding	0.348109	4.0387	0.0222998	0.96471	T2D-ND
ENSG00000051523:CYBA	protein_coding	0.684147	5.26033	0.0224178	0.96471	T2D-ND
ENSG00000258867:LINC01146	lincRNA	-0.493606	4.37204	0.0224475	0.96471	T2D-ND
ENSG00000080546:SESN1	protein_coding	0.233036	4.97709	0.0225108	0.96471	T2D-ND
ENSG00000105327:BBC3	protein_coding	0.543305	1.84094	0.0225742	0.96471	T2D-ND
ENSG00000180440:SERTM1	protein_coding	0.435896	3.74532	0.0226003	0.96471	T2D-ND
ENSG00000178826:TMEM139	protein_coding	0.605517	-0.946865	0.0226106	0.96471	T2D-ND
ENSG00000288030:AC066585.1	lncRNA	-1.49566	-2.64093	0.0226586	0.96471	T2D-ND
ENSG00000160703:NLRX1	protein_coding	-0.311007	2.96798	0.0226587	0.96471	T2D-ND
ENSG00000169762:TAPT1	protein_coding	0.174362	4.3723	0.0227035	0.96471	T2D-ND
ENSG00000250159:AC106791.1	lncRNA	0.25616	2.73374	0.022715	0.96471	T2D-ND
ENSG00000286732:AC091181.2	lncRNA	-2.11451	-2.86622	0.022717	0.96471	T2D-ND
ENSG00000214049:UCA1	processed_transcript	1.27748	-2.36253	0.0227225	0.96471	T2D-ND
ENSG00000287339:AC079949.6	lncRNA	-2.20014	-2.89332	0.0227888	0.965069	T2D-ND
ENSG00000238553:AF213884.3	miRNA	0.536017	-0.571908	0.0228979	0.965069	T2D-ND
ENSG00000225937:PCA3	antisense	-0.622032	-0.901174	0.0229031	0.965069	T2D-ND
ENSG00000224051:CPTP	protein_coding	-0.238183	2.26582	0.0229082	0.965069	T2D-ND
ENSG00000271983:AC023302.1	lncRNA	0.695774	-1.71907	0.0230691	0.966046	T2D-ND
ENSG00000254258:AC087354.1	lncRNA	-2.0761	-2.2056	0.0231377	0.966046	T2D-ND
ENSG00000275248:AL355810.1	lncRNA	-1.71676	-2.6038	0.0231421	0.966046	T2D-ND
ENSG00000183091:NEB	protein_coding	-1.06877	-2.20877	0.0231525	0.966046	T2D-ND
ENSG00000204528:PSORS1C3	sense_intronic	1.55699	-2.24377	0.0231537	0.966046	T2D-ND
ENSG00000103942:HOMER2	protein_coding	0.284463	3.0953	0.0232188	0.966046	T2D-ND
ENSG00000149212:SESN3	protein_coding	0.322735	5.44482	0.0232419	0.966046	T2D-ND
ENSG00000171862:PTEN	protein_coding	0.217127	5.92427	0.0233279	0.966052	T2D-ND
ENSG00000072832:CRMP1	protein_coding	-0.190098	4.76978	0.023393	0.966052	T2D-ND
ENSG00000106526:ACTR3C	protein_coding	0.3321	2.97562	0.0234732	0.966052	T2D-ND
ENSG00000237372:AL606807.1	lincRNA	0.863002	4.6617	0.023487	0.966052	T2D-ND
ENSG00000108797:CNTNAP1	protein_coding	0.497768	0.943016	0.023547	0.966052	T2D-ND
ENSG00000111321:LTBR	protein_coding	0.206333	5.55416	0.0235474	0.966052	T2D-ND
ENSG00000213516:RBMXL1	protein_coding	0.239581	3.33488	0.0235525	0.966052	T2D-ND
ENSG00000272656:AC024933.1	lncRNA	-0.85891	-1.25256	0.0237173	0.970982	T2D-ND
ENSG00000168081:PNOC	protein_coding	-1.19979	-2.13024	0.0238835	0.974711	T2D-ND
ENSG00000171462:DLK2	protein_coding	0.416589	2.47525	0.0238979	0.974711	T2D-ND
ENSG00000136110:CNMD	protein_coding	1.14024	-0.297955	0.0241527	0.978034	T2D-ND
ENSG00000267783:AC022098.3	lncRNA	0.90076	-1.80604	0.0241529	0.978034	T2D-ND
ENSG00000248144:ADH1C	polymorphic_pseudogene	1.72225	-1.66925	0.024173	0.978034	T2D-ND
ENSG00000288253:AC010332.3	lncRNA	1.23816	-1.76024	0.0241814	0.978034	T2D-ND
ENSG00000230438:SERPINB9P1	lncRNA	1.67825	-1.59205	0.0242039	0.978034	T2D-ND
ENSG00000113645:WWC1	protein_coding	0.317031	4.88246	0.0242672	0.978551	T2D-ND
ENSG00000160211:G6PD	protein_coding	-0.275552	4.25065	0.0243065	0.978551	T2D-ND
ENSG00000187097:ENTPD5	protein_coding	-0.310054	2.51809	0.024387	0.978692	T2D-ND
ENSG00000158869:FCER1G	protein_coding	2.2685	-2.18375	0.0243999	0.978692	T2D-ND
ENSG00000257809:AC034102.5	lncRNA	1.29379	-2.46279	0.0245144	0.980114	T2D-ND
ENSG00000223379:AL391987.3	lncRNA	-1.11863	-2.22343	0.0245916	0.980114	T2D-ND
ENSG00000120889:TNFRSF10B	protein_coding	0.48296	0.605533	0.0245993	0.980114	T2D-ND
ENSG00000124102:PI3	protein_coding	1.94422	-2.53272	0.0246282	0.980114	T2D-ND
ENSG00000270522:AL162713.1	lncRNA	1.70457	-2.76328	0.0246808	0.980114	T2D-ND
ENSG00000254467:AP002765.1	lncRNA	-1.1298	-1.99292	0.0247282	0.980114	T2D-ND
ENSG00000263551:AP000829.1	lncRNA	-2.07168	-3.10254	0.0248303	0.980114	T2D-ND
ENSG00000179841:AKAP5	protein_coding	0.554339	0.0589265	0.0248666	0.980114	T2D-ND
ENSG00000136603:SKIL	protein_coding	0.319466	4.50953	0.0249082	0.980114	T2D-ND
ENSG00000110077:MS4A6A	protein_coding	-2.11255	-3.138	0.0249634	0.980114	T2D-ND
ENSG00000112562:SMOC2	protein_coding	-2.33791	-2.89284	0.0250419	0.980114	T2D-ND
ENSG00000104728:ARHGEF10	protein_coding	0.533273	0.0459973	0.0250821	0.980114	T2D-ND
ENSG00000175595:ERCC4	protein_coding	-0.225906	3.57663	0.0251113	0.980114	T2D-ND
ENSG00000118276:B4GALT6	protein_coding	0.234371	3.14853	0.0252308	0.980114	T2D-ND
ENSG00000144366:GULP1	protein_coding	-0.843006	2.12594	0.025231	0.980114	T2D-ND
ENSG00000022355:GABRA1	protein_coding	-1.45433	-2.65669	0.0253961	0.980114	T2D-ND
ENSG00000152953:STK32B	protein_coding	-0.361197	3.09211	0.0254314	0.980114	T2D-ND
ENSG00000110002:VWA5A	protein_coding	-0.245717	6.11201	0.025433	0.980114	T2D-ND
ENSG00000185670:ZBTB3	protein_coding	-0.319605	1.5478	0.0254596	0.980114	T2D-ND
ENSG00000259826:AC072061.1	lncRNA	0.494618	-0.0998335	0.0255332	0.980114	T2D-ND
ENSG00000135917:SLC19A3	protein_coding	0.764122	-0.234362	0.0256052	0.980114	T2D-ND
ENSG00000267532:MIR497HG	antisense	0.705838	-1.4681	0.0256076	0.980114	T2D-ND
ENSG00000167674:HDGFL2	protein_coding	-0.157766	4.20861	0.0256221	0.980114	T2D-ND
ENSG00000090382:LYZ	protein_coding	2.08727	-0.59418	0.0256458	0.980114	T2D-ND
ENSG00000144847:IGSF11	protein_coding	-1.19626	-2.33909	0.0256634	0.980114	T2D-ND
ENSG00000126254:RBM42	protein_coding	-0.238473	5.20655	0.0256756	0.980114	T2D-ND
ENSG00000053524:MCF2L2	protein_coding	0.34785	2.89146	0.0256819	0.980114	T2D-ND
ENSG00000234233:KCNH1-IT1	sense_intronic	-1.7062	-2.83432	0.0257182	0.980114	T2D-ND
ENSG00000119698:PPP4R4	protein_coding	0.277933	2.57299	0.0257686	0.980114	T2D-ND
ENSG00000276110:AC242988.1	lncRNA	-1.99939	-3.07447	0.025882	0.980114	T2D-ND
ENSG00000085377:PREP	protein_coding	-0.24262	3.36871	0.0259164	0.980114	T2D-ND
ENSG00000162482:AKR7A3	protein_coding	-0.468736	1.74337	0.0259616	0.980114	T2D-ND
ENSG00000054654:SYNE2	protein_coding	0.436292	3.118	0.0260449	0.980114	T2D-ND
ENSG00000243762:AC006547.2	lncRNA	-1.64463	-2.92776	0.0260888	0.980114	T2D-ND
ENSG00000265049:AC009480.1	miRNA	-2.45119	-2.5994	0.0260989	0.980114	T2D-ND
ENSG00000166828:SCNN1G	protein_coding	1.94862	-2.68701	0.02611	0.980114	T2D-ND
ENSG00000269894:AC018809.1	lncRNA	0.419946	0.297249	0.0261482	0.980114	T2D-ND
ENSG00000163132:MSX1	protein_coding	0.7784	-1.52183	0.0261743	0.980114	T2D-ND
ENSG00000197779:ZNF81	protein_coding	0.27987	1.5244	0.0262239	0.980114	T2D-ND
ENSG00000167657:DAPK3	protein_coding	-0.248921	4.32772	0.0262354	0.980114	T2D-ND
ENSG00000286116:AL157394.3	lncRNA	1.0142	-1.71881	0.0262859	0.980172	T2D-ND
ENSG00000143061:IGSF3	protein_coding	0.960758	-1.28977	0.0263664	0.980172	T2D-ND
ENSG00000269091:AC010624.3	lncRNA	-2.29239	-3.06572	0.0263803	0.980172	T2D-ND
ENSG00000214353:VAC14-AS1	antisense	-0.774136	-1.66293	0.0264169	0.980172	T2D-ND
ENSG00000100284:TOM1	protein_coding	-0.239173	3.63218	0.0265323	0.982777	T2D-ND
ENSG00000241481:AC159540.2	lincRNA	0.623562	-0.669927	0.0268138	0.991519	T2D-ND
ENSG00000189292:ALKAL2	protein_coding	0.872435	0.842863	0.0270388	0.998145	T2D-ND
ENSG00000147606:SLC26A7	protein_coding	-1.04016	-2.38519	0.0271781	1	T2D-ND
ENSG00000260479:AC009145.1	lncRNA	2.09149	-3.04572	0.0273172	1	T2D-ND
ENSG00000196455:PIK3R4	protein_coding	0.211768	3.01384	0.027466	1	T2D-ND
ENSG00000182450:KCNK4	protein_coding	-1.62058	-2.49918	0.0275853	1	T2D-ND
ENSG00000223973:AC068491.3	pseudogene	-1.38261	-2.28937	0.0276328	1	T2D-ND
ENSG00000225578:NCBP2-AS1	antisense	-1.33918	-2.3957	0.0277466	1	T2D-ND
ENSG00000167601:AXL	protein_coding	1.57838	-2.78765	0.0277657	1	T2D-ND
ENSG00000143320:CRABP2	protein_coding	-1.03001	2.5188	0.0278359	1	T2D-ND
ENSG00000138030:KHK	protein_coding	-0.330623	2.51161	0.0278541	1	T2D-ND
ENSG00000227938:AC104695.4	lincRNA	1.04789	2.12525	0.0278607	1	T2D-ND
ENSG00000250057:AC114781.2	lncRNA	-1.96817	-2.91323	0.0278727	1	T2D-ND
ENSG00000160862:AZGP1	protein_coding	-1.15036	1.20867	0.0279449	1	T2D-ND
ENSG00000262380:AC026401.2	lncRNA	-1.21778	-2.48124	0.0280642	1	T2D-ND
ENSG00000248323:LUCAT1	lincRNA	-1.43081	3.65624	0.0281843	1	T2D-ND
ENSG00000140263:SORD	protein_coding	-0.346037	4.19027	0.0283887	1	T2D-ND
ENSG00000171714:ANO5	protein_coding	0.440586	2.31792	0.0284352	1	T2D-ND
ENSG00000108878:CACNG1	protein_coding	-0.986555	-0.498478	0.0284679	1	T2D-ND
ENSG00000134954:ETS1	protein_coding	0.32955	2.60665	0.028474	1	T2D-ND
ENSG00000253361:AC069120.1	lncRNA	0.347604	3.02016	0.0285735	1	T2D-ND
ENSG00000187690:EZHIP	protein_coding	-1.36907	-2.46467	0.0285842	1	T2D-ND
ENSG00000116983:HPCAL4	protein_coding	1.17138	-1.65081	0.0286089	1	T2D-ND
ENSG00000256162:SMLR1	protein_coding	-4.05135	0.641871	0.028644	1	T2D-ND
ENSG00000233427:AL009181.1	lncRNA	-0.88914	-1.63665	0.0288332	1	T2D-ND
ENSG00000115380:EFEMP1	protein_coding	1.28519	-2.00022	0.0289494	1	T2D-ND
ENSG00000197977:ELOVL2	protein_coding	-0.919095	-0.93921	0.0289588	1	T2D-ND
ENSG00000231515:AC006003.1	lncRNA	1.35969	-1.98482	0.0289692	1	T2D-ND
ENSG00000130943:PKDREJ	protein_coding	1.4131	-2.50528	0.0289801	1	T2D-ND
ENSG00000141431:ASXL3	protein_coding	-0.532937	3.03427	0.0289963	1	T2D-ND
ENSG00000266385:AC005899.5	lncRNA	0.497722	-0.112313	0.029056	1	T2D-ND
ENSG00000260038:AC009090.1	lncRNA	0.842799	-2.051	0.0290571	1	T2D-ND
ENSG00000138107:ACTR1A	protein_coding	-0.18593	5.31707	0.0291545	1	T2D-ND
ENSG00000111679:PTPN6	protein_coding	-0.202698	3.11322	0.0294338	1	T2D-ND
ENSG00000127418:FGFRL1	protein_coding	-1.61825	-1.37407	0.0294669	1	T2D-ND
ENSG00000177731:FLII	protein_coding	-0.195258	4.58413	0.0295671	1	T2D-ND
ENSG00000254787:AP001825.1	lncRNA	0.944459	-1.54868	0.0296152	1	T2D-ND
ENSG00000137801:THBS1	protein_coding	1.57529	-1.18774	0.0296345	1	T2D-ND
ENSG00000006611:USH1C	protein_coding	-0.226171	5.77434	0.0296503	1	T2D-ND
ENSG00000179082:C9orf106	processed_transcript	0.438862	1.31906	0.0297221	1	T2D-ND
ENSG00000178028:DMAP1	protein_coding	-0.196373	4.67178	0.0298146	1	T2D-ND
ENSG00000113916:BCL6	protein_coding	0.386058	3.12006	0.0298258	1	T2D-ND
ENSG00000110107:PRPF19	protein_coding	-0.199271	4.48758	0.0298455	1	T2D-ND
ENSG00000175505:CLCF1	protein_coding	1.53648	-2.27109	0.0298845	1	T2D-ND
ENSG00000002746:HECW1	protein_coding	1.95706	-3.1318	0.029995	1	T2D-ND
ENSG00000130830:MPP1	protein_coding	-0.413666	2.42073	0.0300895	1	T2D-ND
ENSG00000135919:SERPINE2	protein_coding	0.297833	7.38576	0.0301079	1	T2D-ND
ENSG00000184845:DRD1	protein_coding	1.77555	-1.41485	0.0301337	1	T2D-ND
ENSG00000286928:AC012325.1	lncRNA	-1.64112	-2.73288	0.0301358	1	T2D-ND
ENSG00000180573:HIST1H2AC	protein_coding	-0.554673	4.17705	0.0301745	1	T2D-ND
ENSG00000110375:UPK2	protein_coding	-1.21307	-2.4458	0.0302421	1	T2D-ND
ENSG00000168243:GNG4	protein_coding	-0.386609	6.98494	0.0303882	1	T2D-ND
ENSG00000149970:CNKSR2	protein_coding	0.646901	0.173379	0.030402	1	T2D-ND
ENSG00000173846:PLK3	protein_coding	0.37226	2.41068	0.0304524	1	T2D-ND
ENSG00000221732:AC006452.1	miRNA	-1.97969	-2.82316	0.0304767	1	T2D-ND
ENSG00000149131:SERPING1	protein_coding	1.3559	-0.596171	0.0305018	1	T2D-ND
ENSG00000178522:AMBN	protein_coding	2.38551	-2.15177	0.0305261	1	T2D-ND
ENSG00000163638:ADAMTS9	protein_coding	1.46446	-1.2959	0.0305464	1	T2D-ND
ENSG00000159231:CBR3	protein_coding	1.03504	-1.81496	0.0305714	1	T2D-ND
ENSG00000260132:AL032819.1	lncRNA	1.8955	-3.08411	0.0305966	1	T2D-ND
ENSG00000134668:SPOCD1	protein_coding	-1.60498	-0.870365	0.0306473	1	T2D-ND
ENSG00000169758:TMEM266	protein_coding	1.1693	-2.59226	0.0306541	1	T2D-ND
ENSG00000172594:SMPDL3A	protein_coding	-0.283729	4.70835	0.030716	1	T2D-ND
ENSG00000242094:FOXP1-IT1	sense_intronic	0.406053	1.09064	0.0307846	1	T2D-ND
ENSG00000110074:FOXRED1	protein_coding	-0.213654	3.16519	0.0308035	1	T2D-ND
ENSG00000231105:AL031728.1	antisense	1.85989	-3.07361	0.0309039	1	T2D-ND
ENSG00000116771:AGMAT	protein_coding	-0.33213	1.70648	0.0309087	1	T2D-ND
ENSG00000075043:KCNQ2	protein_coding	-0.855129	0.19177	0.0309211	1	T2D-ND
ENSG00000242110:AMACR	protein_coding	-0.339425	5.0159	0.0310088	1	T2D-ND
ENSG00000278784:AL136295.7	lncRNA	-0.423678	0.592032	0.0312399	1	T2D-ND
ENSG00000269971:AL020997.2	lncRNA	0.875296	-0.249213	0.0312562	1	T2D-ND
ENSG00000132718:SYT11	protein_coding	0.224343	5.37964	0.0313003	1	T2D-ND
ENSG00000140332:TLE3	protein_coding	0.264585	3.26487	0.0313228	1	T2D-ND
ENSG00000279726:AC005609.5	lncRNA	0.687449	-1.78465	0.0313717	1	T2D-ND
ENSG00000099917:MED15	protein_coding	-0.214839	3.78087	0.0313873	1	T2D-ND
ENSG00000185634:SHC4	protein_coding	-1.06875	0.73666	0.0314442	1	T2D-ND
ENSG00000163611:SPICE1	protein_coding	0.230667	3.16948	0.0314932	1	T2D-ND
ENSG00000152078:TLCD4	protein_coding	-0.325702	4.67597	0.0315309	1	T2D-ND
ENSG00000118402:ELOVL4	protein_coding	0.391458	3.21583	0.0316836	1	T2D-ND
ENSG00000266767:AP000897.2	lncRNA	-1.99364	-3.07657	0.031716	1	T2D-ND
ENSG00000228779:Z69666.1	lncRNA	0.531187	-0.911139	0.0317707	1	T2D-ND
ENSG00000159110:IFNAR2	protein_coding	0.24199	4.54623	0.0318186	1	T2D-ND
ENSG00000145908:ZNF300	protein_coding	0.674243	-0.969955	0.0319516	1	T2D-ND
ENSG00000215784:FAM72D	protein_coding	1.69457	-2.97233	0.0319776	1	T2D-ND
ENSG00000267065:LINC02080	lncRNA	-2.19393	-2.98273	0.0319794	1	T2D-ND
ENSG00000286315:AC087175.1	lncRNA	-0.646937	-1.12191	0.0319865	1	T2D-ND
ENSG00000120820:GLT8D2	protein_coding	0.61539	2.27293	0.0320277	1	T2D-ND
ENSG00000105552:BCAT2	protein_coding	-0.325605	5.0482	0.0320957	1	T2D-ND
ENSG00000203499:IQANK1	protein_coding	0.589136	-0.565906	0.0321331	1	T2D-ND
ENSG00000273319:AC058791.1	lncRNA	0.423992	2.70546	0.0322007	1	T2D-ND
ENSG00000153234:NR4A2	protein_coding	0.894209	4.70191	0.0322086	1	T2D-ND
ENSG00000136048:DRAM1	protein_coding	0.523044	1.32521	0.0322102	1	T2D-ND
ENSG00000198643:FAM3D	protein_coding	1.66017	-2.93038	0.032286	1	T2D-ND
ENSG00000162896:PIGR	protein_coding	1.79746	-2.24907	0.0323479	1	T2D-ND
ENSG00000150510:FAM124A	protein_coding	-0.702695	-0.637433	0.032463	1	T2D-ND
ENSG00000134339:SAA2	protein_coding	3.13452	-0.229696	0.0325741	1	T2D-ND
ENSG00000124203:ZNF831	protein_coding	1.6167	-3.06315	0.0326407	1	T2D-ND
ENSG00000162302:RPS6KA4	protein_coding	-0.316174	2.4856	0.0326854	1	T2D-ND
ENSG00000122971:ACADS	protein_coding	-0.219583	4.00158	0.0327508	1	T2D-ND
ENSG00000106333:PCOLCE	protein_coding	0.368313	1.19358	0.0327802	1	T2D-ND
ENSG00000153531:ADPRHL1	protein_coding	-0.400066	0.79013	0.0327999	1	T2D-ND
ENSG00000257764:AC020656.1	lncRNA	0.776461	-1.23281	0.0328294	1	T2D-ND
ENSG00000231272:AL122008.1	lncRNA	-1.37323	-2.4259	0.0328454	1	T2D-ND
ENSG00000141391:PRELID3A	protein_coding	0.423042	0.0111872	0.0328469	1	T2D-ND
ENSG00000260288:AC019294.2	lncRNA	0.741639	-1.32411	0.0328493	1	T2D-ND
ENSG00000160282:FTCD	protein_coding	-0.650338	1.72364	0.0329208	1	T2D-ND
ENSG00000259319:AF111167.2	lncRNA	0.875528	-1.23848	0.0330109	1	T2D-ND
ENSG00000177963:RIC8A	protein_coding	-0.174437	4.33766	0.0332503	1	T2D-ND
ENSG00000255328:AC136475.5	lncRNA	2.01076	-2.22005	0.0332685	1	T2D-ND
ENSG00000052749:RRP12	protein_coding	-0.234048	3.07904	0.0332701	1	T2D-ND
ENSG00000039560:RAI14	protein_coding	0.411724	2.30708	0.033693	1	T2D-ND
ENSG00000229331:GK-IT1	sense_intronic	1.22013	-2.53131	0.0337742	1	T2D-ND
ENSG00000245532:NEAT1	lincRNA	0.386772	10.3238	0.0338241	1	T2D-ND
ENSG00000145217:SLC26A1	protein_coding	-0.628172	-0.258299	0.0339805	1	T2D-ND
ENSG00000258940:AL132639.2	lncRNA	0.540557	-0.416476	0.0340104	1	T2D-ND
ENSG00000259287:AC010809.1	lncRNA	-1.29348	-2.65363	0.0340155	1	T2D-ND
ENSG00000254231:AC103760.1	lncRNA	1.15094	-2.64343	0.0341734	1	T2D-ND
ENSG00000171119:NRTN	protein_coding	0.65016	0.331184	0.0341897	1	T2D-ND
ENSG00000266621:AC104841.1	miRNA	1.71913	-2.89879	0.0341951	1	T2D-ND
ENSG00000285923:AL160171.1	lncRNA	-2.15643	-2.95145	0.0343339	1	T2D-ND
ENSG00000171241:SHCBP1	protein_coding	-1.40998	-2.87305	0.034458	1	T2D-ND
ENSG00000273077:AC110609.1	lncRNA	0.561879	-0.0325192	0.0344826	1	T2D-ND
ENSG00000163354:DCST2	protein_coding	-1.87723	-2.95498	0.0344982	1	T2D-ND
ENSG00000179523:EIF3J-DT	lncRNA	0.158805	5.14764	0.0344996	1	T2D-ND
ENSG00000132591:ERAL1	protein_coding	-0.203909	3.81176	0.0345674	1	T2D-ND
ENSG00000271109:AC008555.4	lncRNA	-1.09075	-1.80176	0.0346022	1	T2D-ND
ENSG00000127837:AAMP	protein_coding	-0.179187	5.46004	0.0347021	1	T2D-ND
ENSG00000104447:TRPS1	protein_coding	0.277646	2.38914	0.0347601	1	T2D-ND
ENSG00000221887:HMSD	protein_coding	-2.08552	-2.8525	0.034796	1	T2D-ND
ENSG00000241945:PWP2	protein_coding	1.6656	-0.510138	0.0348135	1	T2D-ND
ENSG00000104973:MED25	protein_coding	-0.241784	4.28562	0.0348605	1	T2D-ND
ENSG00000286285:AL138778.1	lncRNA	-1.18995	-2.09127	0.0349014	1	T2D-ND
ENSG00000171495:MROH2B	protein_coding	2.42084	-2.18284	0.0349329	1	T2D-ND
ENSG00000153404:PLEKHG4B	protein_coding	1.17271	-2.06255	0.0351564	1	T2D-ND
ENSG00000106089:STX1A	protein_coding	-0.250752	5.4653	0.0352521	1	T2D-ND
ENSG35:AC004556.3	---	-3.43216	3.3026	0.0353185	1	T2D-ND
ENSG00000172497:ACOT12	protein_coding	1.79126	-2.98327	0.0353265	1	T2D-ND
ENSG00000278558:TMEM191B	protein_coding	0.405034	2.2386	0.0354194	1	T2D-ND
ENSG00000128274:A4GALT	protein_coding	0.927461	0.750897	0.0354451	1	T2D-ND
ENSG00000139546:TARBP2	protein_coding	-0.223494	2.95667	0.0354736	1	T2D-ND
ENSG00000274667:AC090517.2	lncRNA	0.31638	1.7217	0.0355016	1	T2D-ND
ENSG00000160796:NBEAL2	protein_coding	-0.315611	3.63746	0.0355292	1	T2D-ND
ENSG00000066923:STAG3	protein_coding	-0.377419	0.732611	0.0355767	1	T2D-ND
ENSG00000189337:KAZN	protein_coding	-0.746324	1.97005	0.0355802	1	T2D-ND
ENSG00000231662:AL357052.1	lncRNA	-2.29248	-2.80003	0.0356004	1	T2D-ND
ENSG00000257718:CPNE8-AS1	lncRNA	-0.531549	1.49319	0.0356179	1	T2D-ND
ENSG00000081803:CADPS2	protein_coding	0.380553	1.02502	0.035693	1	T2D-ND
ENSG00000106483:SFRP4	protein_coding	1.69155	-3.06555	0.0358775	1	T2D-ND
ENSG00000154274:C4orf19	protein_coding	0.371512	3.3594	0.0358928	1	T2D-ND
ENSG00000132361:CLUH	protein_coding	-0.263725	2.38757	0.0359885	1	T2D-ND
ENSG00000162849:KIF26B	protein_coding	0.692231	2.63741	0.0360441	1	T2D-ND
ENSG00000228365:AL133351.1	lncRNA	-1.14568	0.987347	0.036099	1	T2D-ND
ENSG00000174744:BRMS1	protein_coding	-0.221822	4.81774	0.036319	1	T2D-ND
ENSG00000153551:CMTM7	protein_coding	0.342782	2.07932	0.0363474	1	T2D-ND
ENSG00000142910:TINAGL1	protein_coding	0.957342	0.804117	0.0363515	1	T2D-ND
ENSG00000149506:ZP1	protein_coding	-0.962755	-1.12494	0.0363532	1	T2D-ND
ENSG00000186665:C17orf58	protein_coding	0.210083	4.03823	0.0364023	1	T2D-ND
ENSG00000065675:PRKCQ	protein_coding	0.581683	0.576717	0.0364081	1	T2D-ND
ENSG00000185904:LINC00839	lincRNA	0.770419	-0.080211	0.0364174	1	T2D-ND
ENSG00000285399:AC104162.2	bidirectional_promoter_lncRNA	0.307375	2.57756	0.036493	1	T2D-ND
ENSG00000272374:Z97832.2	lncRNA	-0.406229	-0.0564737	0.0365409	1	T2D-ND
ENSG00000058085:LAMC2	protein_coding	-0.892192	2.67863	0.0367673	1	T2D-ND
ENSG00000223307:AC119674.1	miRNA	-1.67596	-2.86796	0.036837	1	T2D-ND
ENSG00000242852:ZNF709	protein_coding	0.257951	1.90574	0.03686	1	T2D-ND
ENSG00000280018:CU634019.5	lncRNA	-0.916943	-1.33584	0.0368623	1	T2D-ND
ENSG12:LINC01238.1	---	0.690958	-1.5622	0.0368696	1	T2D-ND
ENSG00000177732:SOX12	protein_coding	0.247017	3.33751	0.0369132	1	T2D-ND
ENSG00000136856:SLC2A8	protein_coding	-0.224522	3.09518	0.0369516	1	T2D-ND
ENSG00000155465:SLC7A7	protein_coding	1.16509	-2.32982	0.0369613	1	T2D-ND
ENSG00000112414:ADGRG6	protein_coding	1.51878	-2.88105	0.0370214	1	T2D-ND
ENSG00000253844:AC064807.2	lncRNA	-0.574437	1.3096	0.0370327	1	T2D-ND
ENSG00000281358:RASSF1-AS1	lncRNA	-0.303062	1.24177	0.0371327	1	T2D-ND
ENSG00000271824:SMIM32	protein_coding	0.324818	4.91109	0.0371692	1	T2D-ND
ENSG00000281560:LSINCT5	lncRNA	0.729625	-1.23264	0.0372046	1	T2D-ND
ENSG00000111339:ART4	protein_coding	-0.630437	-0.755977	0.037306	1	T2D-ND
ENSG00000157570:TSPAN18	protein_coding	-2.51504	-3.02604	0.037322	1	T2D-ND
ENSG00000268885:AC026740.1	protein_coding	1.21573	-2.63601	0.0373394	1	T2D-ND
ENSG00000139625:MAP3K12	protein_coding	0.32944	2.37736	0.0373524	1	T2D-ND
ENSG00000243926:TIPARP-AS1	antisense	0.394501	1.20035	0.0373683	1	T2D-ND
ENSG00000008838:MED24	protein_coding	-0.216997	3.73904	0.0374035	1	T2D-ND
ENSG00000184500:PROS1	protein_coding	0.549276	1.97489	0.0374846	1	T2D-ND
ENSG00000162891:IL20	protein_coding	1.62048	-2.65943	0.0375405	1	T2D-ND
ENSG00000108774:RAB5C	protein_coding	-0.185948	6.45228	0.037802	1	T2D-ND
ENSG00000196597:ZNF782	protein_coding	0.295975	1.65562	0.0378063	1	T2D-ND
ENSG00000228775:WEE2-AS1	antisense	0.872136	-1.57738	0.0378183	1	T2D-ND
ENSG00000278607:AC015819.2	lncRNA	-0.714584	-0.144512	0.0378619	1	T2D-ND
ENSG00000267596:CCL15	protein_coding	-0.70792	1.1542	0.0378666	1	T2D-ND
ENSG00000237401:LINC01304	lncRNA	-2.08091	-3.02869	0.0378786	1	T2D-ND
ENSG00000272854:AC004839.2	lncRNA	0.410337	0.280457	0.0379113	1	T2D-ND
ENSG00000286248:AC069209.2	lncRNA	1.32755	-2.56369	0.0381058	1	T2D-ND
ENSG00000265978:AL008721.1	miRNA	1.65299	-3.04108	0.0381848	1	T2D-ND
ENSG00000182836:PLCXD3	protein_coding	-0.232507	6.04874	0.0384123	1	T2D-ND
ENSG00000132932:ATP8A2	protein_coding	0.739741	2.04372	0.0385069	1	T2D-ND
ENSG00000235538:AL078602.1	lncRNA	2.04351	-2.07277	0.0385721	1	T2D-ND
ENSG00000107742:SPOCK2	protein_coding	-0.847379	1.66696	0.0386483	1	T2D-ND
ENSG00000132465:JCHAIN	protein_coding	0.802459	-1.56029	0.0387046	1	T2D-ND
ENSG00000259932:AC051619.6	lncRNA	0.495537	0.137091	0.0387171	1	T2D-ND
ENSG00000167371:PRRT2	protein_coding	0.405064	1.08687	0.0387736	1	T2D-ND
ENSG00000139055:ERP27	protein_coding	0.766484	-0.119891	0.038803	1	T2D-ND
ENSG00000010319:SEMA3G	protein_coding	1.55889	-2.99166	0.0388481	1	T2D-ND
ENSG00000234290:AC116366.1	lncRNA	1.05524	-2.20459	0.0389438	1	T2D-ND
ENSG00000001626:CFTR	protein_coding	1.57201	-0.982673	0.0389993	1	T2D-ND
ENSG00000079112:CDH17	protein_coding	-1.008	-0.353936	0.039032	1	T2D-ND
ENSG00000215750:AC145212.1	protein_coding	0.757474	-1.42548	0.0390927	1	T2D-ND
ENSG00000104866:PPP1R37	protein_coding	-0.216674	4.24764	0.0391912	1	T2D-ND
ENSG00000258757:AL133453.1	lncRNA	0.511375	3.97538	0.0392439	1	T2D-ND
ENSG00000158286:RNF207	protein_coding	0.299949	3.24022	0.039276	1	T2D-ND
ENSG00000272402:AL031775.2	lncRNA	0.577903	-1.36991	0.039357	1	T2D-ND
ENSG00000178104:PDE4DIP	protein_coding	-0.255497	6.49242	0.0394117	1	T2D-ND
ENSG00000224635:AL391095.1	lncRNA	-1.01809	-1.74543	0.0394923	1	T2D-ND
ENSG00000255760:LINC02422	lncRNA	-0.625087	-1.15782	0.0395254	1	T2D-ND
ENSG00000224764:AL353768.1	lncRNA	-1.59902	-2.19021	0.0397003	1	T2D-ND
ENSG00000100319:ZMAT5	protein_coding	-0.191271	3.7731	0.0397918	1	T2D-ND
ENSG00000172819:RARG	protein_coding	0.595891	-0.46607	0.0398523	1	T2D-ND
ENSG00000214135:AC024560.3	pseudogene	-0.727007	-1.88903	0.0398686	1	T2D-ND
ENSG00000131187:F12	protein_coding	0.355441	2.78688	0.0398839	1	T2D-ND
ENSG00000215704:CELA2B	protein_coding	2.16498	-2.31957	0.0399043	1	T2D-ND
ENSG00000228956:SATB1-AS1	lncRNA	0.295458	2.93957	0.0399488	1	T2D-ND
ENSG00000156030:ELMSAN1	protein_coding	0.341932	3.74348	0.0399642	1	T2D-ND
ENSG00000255248:MIR100HG	lncRNA	0.671848	-0.391281	0.039978	1	T2D-ND
ENSG00000128283:CDC42EP1	protein_coding	1.06336	-0.821199	0.0400762	1	T2D-ND
ENSG00000011009:LYPLA2	protein_coding	-0.192547	4.90815	0.0401067	1	T2D-ND
ENSG00000237166:LINC01792	lncRNA	-1.37763	-2.67191	0.0401154	1	T2D-ND
ENSG00000242781:LINC02050	lncRNA	1.49872	-2.64373	0.0401369	1	T2D-ND
ENSG00000274104:AC020910.5	lncRNA	0.325291	1.23859	0.0401406	1	T2D-ND
ENSG00000125266:EFNB2	protein_coding	-0.504135	1.65297	0.0401688	1	T2D-ND
ENSG00000188322:SBK1	protein_coding	0.584804	-0.815493	0.0401886	1	T2D-ND
ENSG00000118503:TNFAIP3	protein_coding	0.606141	1.56406	0.0402045	1	T2D-ND
ENSG00000269906:AL606834.1	lncRNA	0.704867	-0.722125	0.0402782	1	T2D-ND
ENSG00000021852:C8B	protein_coding	1.18373	-0.140164	0.0403179	1	T2D-ND
ENSG00000169418:NPR1	protein_coding	-0.659842	-0.241233	0.0403981	1	T2D-ND
ENSG00000117242:PINK1-AS	antisense	0.538931	-0.722386	0.0404933	1	T2D-ND
ENSG00000269873:AC245884.10	lncRNA	0.823001	-2.09748	0.0405144	1	T2D-ND
ENSG00000112530:PACRG	protein_coding	-0.43475	2.87533	0.0405149	1	T2D-ND
ENSG00000104967:NOVA2	protein_coding	0.315705	3.03196	0.040554	1	T2D-ND
ENSG00000229017:LINC01277	lncRNA	0.420282	0.821516	0.0406842	1	T2D-ND
ENSG00000075391:RASAL2	protein_coding	-0.294043	3.67392	0.0407955	1	T2D-ND
ENSG00000108244:KRT23	protein_coding	1.88186	-1.73251	0.0407972	1	T2D-ND
ENSG00000271959:AC100803.4	lncRNA	0.82846	0.89055	0.0409011	1	T2D-ND
ENSG00000184489:PTP4A3	protein_coding	0.487348	7.29804	0.0409401	1	T2D-ND
ENSG00000185271:KLHL33	protein_coding	-1.53848	-2.87763	0.0410171	1	T2D-ND
ENSG00000197360:ZNF98	protein_coding	0.442108	0.988639	0.0411424	1	T2D-ND
ENSG00000254126:CD8B2	protein_coding	-1.94153	-2.83043	0.0413537	1	T2D-ND
ENSG00000181045:SLC26A11	protein_coding	0.194058	3.51041	0.0413726	1	T2D-ND
ENSG00000156958:GALK2	protein_coding	-0.182812	4.77749	0.0414999	1	T2D-ND
ENSG00000198908:BHLHB9	protein_coding	0.853933	-2.12565	0.0415739	1	T2D-ND
ENSG00000129226:CD68	protein_coding	-0.66323	5.27496	0.0415799	1	T2D-ND
ENSG00000204044:SLC12A5-AS1	lncRNA	0.399238	0.744956	0.0416793	1	T2D-ND
ENSG00000260830:AL135744.1	lncRNA	0.761028	-1.85117	0.0416803	1	T2D-ND
ENSG00000172940:SLC22A13	protein_coding	-0.688824	-1.5652	0.041859	1	T2D-ND
ENSG00000214842:RAD51AP2	protein_coding	0.566899	-0.373402	0.0420773	1	T2D-ND
ENSG00000101443:WFDC2	protein_coding	0.697261	4.77321	0.042167	1	T2D-ND
ENSG00000262823:AC127521.1	lncRNA	-1.36184	-2.7624	0.0422249	1	T2D-ND
ENSG00000184524:CEND1	protein_coding	1.58863	-2.75287	0.0422396	1	T2D-ND
ENSG00000119943:PYROXD2	protein_coding	-0.629951	4.24561	0.042317	1	T2D-ND
ENSG00000180089:TMEM86B	protein_coding	-0.292818	4.33776	0.0423685	1	T2D-ND
ENSG00000259434:AC068875.1	lncRNA	-2.0382	-2.8539	0.0424465	1	T2D-ND
ENSG00000176566:DCAF4L2	protein_coding	-1.61321	-1.39493	0.0425801	1	T2D-ND
ENSG00000107447:DNTT	protein_coding	1.30899	-2.5689	0.042609	1	T2D-ND
ENSG00000049323:LTBP1	protein_coding	1.07609	-1.99122	0.0426842	1	T2D-ND
ENSG00000143595:AQP10	protein_coding	0.56643	0.795226	0.0427118	1	T2D-ND
ENSG00000176531:PHLDB3	protein_coding	-0.365521	4.58917	0.0427288	1	T2D-ND
ENSG00000166405:RIC3	protein_coding	0.226394	5.95466	0.0427627	1	T2D-ND
ENSG00000175827:AP001266.1	pseudogene	-2.02031	-3.02063	0.0428469	1	T2D-ND
ENSG00000273893:AL133520.1	lncRNA	-0.720874	-1.5082	0.0428692	1	T2D-ND
ENSG00000279206:AC004943.3	lncRNA	-1.96887	-3.08197	0.0428913	1	T2D-ND
ENSG00000254459:AP002812.2	lncRNA	1.95905	-3.05303	0.0429524	1	T2D-ND
ENSG00000285907:AL161910.1	lncRNA	0.677653	0.147179	0.0429554	1	T2D-ND
ENSG00000273723:AL139089.1	lincRNA	0.304245	1.76952	0.0429701	1	T2D-ND
ENSG00000175938:ORAI3	protein_coding	-0.213249	4.12416	0.043009	1	T2D-ND
ENSG00000186871:ERCC6L	protein_coding	-2.0193	-3.097	0.0430552	1	T2D-ND
ENSG00000173705:SUSD5	protein_coding	-1.99465	-2.93764	0.0430648	1	T2D-ND
ENSG00000142484:TM4SF5	protein_coding	-0.817698	3.00143	0.0431056	1	T2D-ND
ENSG00000175287:PHYHD1	protein_coding	0.795544	-0.592172	0.0431524	1	T2D-ND
ENSG00000272037:AP002907.1	lncRNA	-2.07186	-2.79577	0.0432921	1	T2D-ND
ENSG00000183914:DNAH2	protein_coding	-0.936157	-1.75095	0.043319	1	T2D-ND
ENSG00000096996:IL12RB1	protein_coding	-1.76458	-3.03647	0.0433229	1	T2D-ND
ENSG00000145536:ADAMTS16	protein_coding	-1.19097	-2.616	0.0433466	1	T2D-ND
ENSG00000149633:KIAA1755	protein_coding	1.55853	-3.00142	0.0434631	1	T2D-ND
ENSG00000165702:GFI1B	protein_coding	1.80361	-2.73633	0.0435756	1	T2D-ND
ENSG00000143368:SF3B4	protein_coding	-0.251503	4.87461	0.0435956	1	T2D-ND
ENSG00000007174:DNAH9	protein_coding	0.761511	-0.76229	0.0436178	1	T2D-ND
ENSG00000102804:TSC22D1	protein_coding	0.209701	7.32273	0.0436698	1	T2D-ND
ENSG00000120129:DUSP1	protein_coding	0.573535	6.38294	0.0437056	1	T2D-ND
ENSG00000286458:AC083870.1	lncRNA	-0.911674	-2.33437	0.0437082	1	T2D-ND
ENSG00000114251:WNT5A	protein_coding	-0.75379	-0.448788	0.0437654	1	T2D-ND
ENSG00000265254:AC015917.2	lncRNA	0.544785	0.164304	0.0437949	1	T2D-ND
ENSG00000130433:CACNG6	protein_coding	1.85614	-1.94254	0.0438156	1	T2D-ND
ENSG00000259935:AC009754.1	lncRNA	0.647778	-1.20765	0.0438261	1	T2D-ND
ENSG00000162366:PDZK1IP1	protein_coding	1.38194	-1.33707	0.0438467	1	T2D-ND
ENSG00000286675:AC068700.2	lncRNA	-0.662835	-1.54899	0.0438801	1	T2D-ND
ENSG00000140598:EFL1	protein_coding	-0.261093	2.86114	0.0439272	1	T2D-ND
ENSG00000153208:MERTK	protein_coding	1.45637	-2.29001	0.0439721	1	T2D-ND
ENSG00000117298:ECE1	protein_coding	0.193148	4.59141	0.0439755	1	T2D-ND
ENSG00000133265:HSPBP1	protein_coding	-0.209512	4.42368	0.0440503	1	T2D-ND
ENSG00000239219:AC008040.1	lncRNA	-1.38643	-2.61313	0.0440642	1	T2D-ND
ENSG00000100029:PES1	protein_coding	-0.20427	4.01487	0.044077	1	T2D-ND
ENSG00000115009:CCL20	protein_coding	2.10717	1.31376	0.0440954	1	T2D-ND
ENSG00000255031:AP002807.1	lncRNA	0.999568	-2.08713	0.0440972	1	T2D-ND
ENSG00000178965:ERICH3	protein_coding	0.713789	2.36521	0.0441575	1	T2D-ND
ENSG00000170681:CAVIN4	protein_coding	-0.720139	-1.19917	0.0442891	1	T2D-ND
ENSG00000140379:BCL2A1	protein_coding	-2.02357	-0.741375	0.044318	1	T2D-ND
ENSG00000204572:KRTAP5-10	protein_coding	-1.83867	-2.90925	0.0443564	1	T2D-ND
ENSG00000059377:TBXAS1	protein_coding	-0.415998	0.754188	0.0443608	1	T2D-ND
ENSG00000171889:MIR31HG	sense_overlapping	-1.94458	-3.01835	0.0444088	1	T2D-ND
ENSG00000119630:PGF	protein_coding	0.988525	-0.417965	0.0444975	1	T2D-ND
ENSG00000198648:STK39	protein_coding	-0.284788	3.15016	0.0445542	1	T2D-ND
ENSG00000158571:PFKFB1	protein_coding	1.18148	-2.62226	0.0445777	1	T2D-ND
ENSG00000100151:PICK1	protein_coding	-0.172123	3.94794	0.0446314	1	T2D-ND
ENSG00000113396:SLC27A6	protein_coding	-1.40494	-2.61181	0.0446621	1	T2D-ND
ENSG00000237943:PRKCQ-AS1	lincRNA	0.430336	3.81529	0.0448013	1	T2D-ND
ENSG00000106617:PRKAG2	protein_coding	-0.208211	5.36797	0.0450235	1	T2D-ND
ENSG00000137496:IL18BP	protein_coding	0.621696	3.0383	0.0450327	1	T2D-ND
ENSG00000102780:DGKH	protein_coding	0.345492	4.10183	0.0451652	1	T2D-ND
ENSG00000262528:AL022341.2	lncRNA	-0.952267	-2.32664	0.0451945	1	T2D-ND
ENSG00000184611:KCNH7	protein_coding	1.25996	-2.67769	0.0453759	1	T2D-ND
ENSG00000044012:GUCA2B	protein_coding	-1.35682	-1.44309	0.0453984	1	T2D-ND
ENSG00000164687:FABP5	protein_coding	-0.572758	9.26823	0.0454189	1	T2D-ND
ENSG00000203706:SERTAD4-AS1	antisense	0.882576	-1.14631	0.0454225	1	T2D-ND
ENSG00000226519:LINC00390	lincRNA	-1.62103	-2.81038	0.0454364	1	T2D-ND
ENSG00000140285:FGF7	protein_coding	-0.542122	0.44441	0.0455012	1	T2D-ND
ENSG00000167969:ECI1	protein_coding	-0.197834	6.05916	0.0455036	1	T2D-ND
ENSG00000167306:MYO5B	protein_coding	-0.286418	3.46785	0.0455624	1	T2D-ND
ENSG00000130656:HBZ	protein_coding	1.63376	-2.9795	0.0456345	1	T2D-ND
ENSG00000186529:CYP4F3	protein_coding	-0.519305	3.29247	0.0456745	1	T2D-ND
ENSG00000173258:ZNF483	protein_coding	0.165585	6.12479	0.0457635	1	T2D-ND
ENSG00000223941:LINC01014	sense_intronic	-0.30327	3.338	0.0458904	1	T2D-ND
ENSG00000170899:GSTA4	protein_coding	-0.223695	5.96581	0.0459272	1	T2D-ND
ENSG00000180340:FZD2	protein_coding	1.4877	-2.99304	0.0459481	1	T2D-ND
ENSG00000092621:PHGDH	protein_coding	-0.706396	2.91578	0.0459825	1	T2D-ND
ENSG00000240771:ARHGEF25	protein_coding	0.364425	1.16444	0.0461232	1	T2D-ND
ENSG00000161956:SENP3	protein_coding	-0.375914	1.55517	0.0461893	1	T2D-ND
ENSG00000141639:MAPK4	protein_coding	0.698058	3.65227	0.0461912	1	T2D-ND
ENSG00000261219:AC090651.1	lncRNA	2.10794	-2.8656	0.0462235	1	T2D-ND
ENSG00000177144:NUDT4B	protein_coding	-0.899241	-1.64579	0.046272	1	T2D-ND
ENSG00000105355:PLIN3	protein_coding	-0.298154	7.02219	0.0462867	1	T2D-ND
ENSG00000239474:KLHL41	protein_coding	-0.461904	6.56961	0.0462993	1	T2D-ND
ENSG00000263916:AC100778.2	lncRNA	0.641279	-1.75342	0.0463279	1	T2D-ND
ENSG00000286833:AC097532.3	lncRNA	0.3794	0.993554	0.0463367	1	T2D-ND
ENSG00000173198:CYSLTR1	protein_coding	1.00358	-1.97011	0.0464106	1	T2D-ND
ENSG00000179630:LACC1	protein_coding	0.256794	2.61133	0.0464899	1	T2D-ND
ENSG00000233175:AC008105.1	lncRNA	0.545231	0.0651966	0.0464909	1	T2D-ND
ENSG00000107897:ACBD5	protein_coding	-0.177866	4.15301	0.0465425	1	T2D-ND
ENSG00000163349:HIPK1	protein_coding	0.191274	4.47428	0.0466162	1	T2D-ND
ENSG00000107104:KANK1	protein_coding	0.279746	4.31962	0.0466212	1	T2D-ND
ENSG00000143393:PI4KB	protein_coding	-0.169611	4.73639	0.0467476	1	T2D-ND
ENSG00000118785:SPP1	protein_coding	1.17003	3.04715	0.0468127	1	T2D-ND
ENSG00000203663:OR2L2	protein_coding	1.18951	-2.53862	0.0468244	1	T2D-ND
ENSG00000135436:FAM186B	protein_coding	-0.990382	-2.45207	0.0468284	1	T2D-ND
ENSG00000080224:EPHA6	protein_coding	1.67529	-3.09045	0.0468452	1	T2D-ND
ENSG00000097096:SYDE2	protein_coding	-0.215407	3.90669	0.0469102	1	T2D-ND
ENSG00000178950:GAK	protein_coding	-0.168537	4.14929	0.0470493	1	T2D-ND
ENSG00000095752:IL11	protein_coding	2.16126	-0.25285	0.0471016	1	T2D-ND
ENSG00000165879:FRAT1	protein_coding	0.892777	-0.699696	0.0471062	1	T2D-ND
ENSG00000166851:PLK1	protein_coding	-0.496237	-0.533289	0.0472612	1	T2D-ND
ENSG00000286329:AC108690.1	lncRNA	1.32428	-2.58126	0.0473103	1	T2D-ND
ENSG00000130956:HABP4	protein_coding	-0.230975	4.75798	0.0474155	1	T2D-ND
ENSG00000188596:CFAP54	protein_coding	0.6019	-1.02199	0.0474187	1	T2D-ND
ENSG00000185088:RPS27L	protein_coding	0.214915	8.13141	0.0475529	1	T2D-ND
ENSG00000259234:ANKRD34C-AS1	lncRNA	0.741075	-1.04323	0.0476247	1	T2D-ND
ENSG00000171877:FRMD5	protein_coding	-0.537662	-0.137385	0.0476891	1	T2D-ND
ENSG00000166033:HTRA1	protein_coding	0.777494	3.33312	0.0476919	1	T2D-ND
ENSG00000140416:TPM1	protein_coding	0.224012	5.91527	0.0476992	1	T2D-ND
ENSG00000106605:BLVRA	protein_coding	-0.209963	4.53647	0.047774	1	T2D-ND
ENSG00000167191:GPRC5B	protein_coding	0.923852	-1.90364	0.0477864	1	T2D-ND
ENSG00000187954:CYHR1	protein_coding	0.143304	5.46222	0.0477892	1	T2D-ND
ENSG00000137501:SYTL2	protein_coding	-0.798813	0.628359	0.0478579	1	T2D-ND
ENSG00000152240:HAUS1	protein_coding	-0.304574	3.32863	0.0479638	1	T2D-ND
ENSG00000163492:CCDC141	protein_coding	0.72859	0.499722	0.0479841	1	T2D-ND
ENSG00000251131:AC025171.3	lncRNA	-1.60735	-2.72802	0.0480307	1	T2D-ND
ENSG00000275457:AL117332.1	lncRNA	0.361631	0.49763	0.048217	1	T2D-ND
ENSG00000234006:DDX39B-AS1	antisense	0.767628	-1.88293	0.048299	1	T2D-ND
ENSG00000224609:AC093425.1	processed_transcript	0.427987	-0.518407	0.0483037	1	T2D-ND
ENSG00000104814:MAP4K1	protein_coding	1.07924	-2.51537	0.0483808	1	T2D-ND
ENSG00000287286:AC024560.5	lncRNA	0.467831	1.06752	0.0484382	1	T2D-ND
ENSG00000165379:LRFN5	protein_coding	-1.26675	-1.58698	0.0485222	1	T2D-ND
ENSG00000152518:ZFP36L2	protein_coding	0.214225	3.94164	0.0485323	1	T2D-ND
ENSG00000228135:LINC01494	lncRNA	1.66129	-2.89561	0.0486065	1	T2D-ND
ENSG00000119689:DLST	protein_coding	-0.155601	3.54279	0.0486721	1	T2D-ND
ENSG00000176476:SGF29	protein_coding	-0.221171	3.09788	0.0487503	1	T2D-ND
ENSG00000234690:EPCAM-DT	lncRNA	0.343812	2.68447	0.048787	1	T2D-ND
ENSG00000253552:HOXA-AS2	antisense	1.61803	-2.99975	0.0488118	1	T2D-ND
ENSG00000134265:NAPG	protein_coding	0.286698	5.59552	0.0488556	1	T2D-ND
ENSG00000168938:PPIC	protein_coding	0.439789	3.60216	0.0488784	1	T2D-ND
ENSG00000224885:EIPR1-IT1	lncRNA	1.4027	-2.82784	0.0489805	1	T2D-ND
ENSG00000225470:JPX	lincRNA	0.1377	6.31352	0.0489987	1	T2D-ND
ENSG00000121005:CRISPLD1	protein_coding	1.69442	-3.06258	0.0490909	1	T2D-ND
ENSG00000253730:AC015909.2	lncRNA	0.682141	-1.84032	0.0491159	1	T2D-ND
ENSG00000236699:ARHGEF38	protein_coding	1.0282	-1.40301	0.0491499	1	T2D-ND
ENSG00000258512:LINC00239	lncRNA	0.579932	-0.956226	0.0492821	1	T2D-ND
ENSG00000124215:CDH26	protein_coding	0.58568	-0.28058	0.0493522	1	T2D-ND
ENSG00000258400:AL591767.1	lncRNA	1.47431	-2.98147	0.0494023	1	T2D-ND
ENSG00000143365:RORC	protein_coding	-0.221662	3.81932	0.0494123	1	T2D-ND
ENSG00000225484:NUTM2B-AS1	lncRNA	-0.197916	5.29782	0.0495555	1	T2D-ND
ENSG00000079805:DNM2	protein_coding	-0.155111	4.03625	0.0495967	1	T2D-ND
ENSG00000154079:SDHAF4	protein_coding	0.214997	4.04055	0.0496417	1	T2D-ND
ENSG00000182993:C12orf60	protein_coding	-0.382752	2.08144	0.0496587	1	T2D-ND
ENSG17:SEPTIN7-AS1	---	0.384521	0.724413	0.0497404	1	T2D-ND
ENSG00000087116:ADAMTS2	protein_coding	-0.352516	3.51606	0.0497674	1	T2D-ND
ENSG00000136717:BIN1	protein_coding	-0.314001	3.25949	0.0499955	1	T2D-ND
ENSG00000147394:ZNF185	protein_coding	0.479251	2.00678	0.0500746	1	T2D-ND
ENSG00000143819:EPHX1	protein_coding	-0.557824	5.03936	0.0501077	1	T2D-ND
ENSG00000231711:LINC00899	processed_transcript	0.334397	1.03179	0.0502476	1	T2D-ND
ENSG00000188779:SKOR1	protein_coding	1.20632	-2.2921	0.0503246	1	T2D-ND
ENSG00000276488:AC008735.4	lncRNA	-1.30812	-2.58842	0.0503761	1	T2D-ND
ENSG00000261079:AC009053.2	lncRNA	0.554833	-1.03269	0.0504414	1	T2D-ND
ENSG00000240137:ERICH6-AS1	lncRNA	0.304144	1.20247	0.0504607	1	T2D-ND
ENSG00000179583:CIITA	protein_coding	0.841342	-1.81762	0.0504617	1	T2D-ND
ENSG00000241764:AC002467.1	lncRNA	0.303795	2.0054	0.0505025	1	T2D-ND
ENSG00000144668:ITGA9	protein_coding	-1.29551	-2.64586	0.0506501	1	T2D-ND
ENSG00000187790:FANCM	protein_coding	0.296597	1.23931	0.0507276	1	T2D-ND
ENSG00000236345:SCAT8	lncRNA	0.979761	-2.3092	0.0507455	1	T2D-ND
ENSG00000170955:CAVIN3	protein_coding	-0.653964	1.85728	0.0507613	1	T2D-ND
ENSG00000176046:NUPR1	protein_coding	1.08703	0.908739	0.0509483	1	T2D-ND
ENSG00000276968:AL158196.1	lncRNA	-1.06677	-1.88016	0.0509777	1	T2D-ND
ENSG00000116761:CTH	protein_coding	-0.515478	0.759076	0.0510155	1	T2D-ND
ENSG00000095713:CRTAC1	protein_coding	-0.523373	3.4726	0.0510372	1	T2D-ND
ENSG00000139182:CLSTN3	protein_coding	0.170257	4.09274	0.0511473	1	T2D-ND
ENSG00000142615:CELA2A	protein_coding	2.15763	-1.64509	0.0512126	1	T2D-ND
ENSG00000077782:FGFR1	protein_coding	0.204432	6.29598	0.0512244	1	T2D-ND
ENSG00000179388:EGR3	protein_coding	1.18086	1.71841	0.051271	1	T2D-ND
ENSG00000269399:AC008764.6	lncRNA	0.394942	0.0609625	0.0512859	1	T2D-ND
ENSG00000261542:AC011978.2	lncRNA	0.475431	-0.496043	0.0513058	1	T2D-ND
ENSG00000132321:IQCA1	protein_coding	1.11946	-1.94945	0.051367	1	T2D-ND
ENSG00000226862:AC104463.2	lncRNA	0.827132	-2.28701	0.0513968	1	T2D-ND
ENSG00000143891:GALM	protein_coding	-0.441839	2.12958	0.0513977	1	T2D-ND
ENSG00000166396:SERPINB7	protein_coding	1.43395	-2.77452	0.0514132	1	T2D-ND
ENSG00000226530:AL158055.1	lncRNA	0.356873	0.397741	0.0514668	1	T2D-ND
ENSG00000078269:SYNJ2	protein_coding	-0.243765	5.11689	0.0515341	1	T2D-ND
ENSG00000230943:LINC02541	lncRNA	-0.54723	0.0902279	0.0515435	1	T2D-ND
ENSG00000285706:AL807776.1	lncRNA	0.848007	-2.37146	0.0516523	1	T2D-ND
ENSG00000158023:WDR66	protein_coding	-0.47091	0.252533	0.0516832	1	T2D-ND
ENSG00000141469:SLC14A1	protein_coding	0.962304	3.55093	0.0517322	1	T2D-ND
ENSG00000273361:AC021016.2	lncRNA	0.538218	-1.10984	0.0517897	1	T2D-ND
ENSG00000286718:AC007066.3	lncRNA	-0.946011	-2.44476	0.0517921	1	T2D-ND
ENSG00000137266:SLC22A23	protein_coding	-0.427138	0.547876	0.0518059	1	T2D-ND
ENSG00000144868:TMEM108	protein_coding	0.608277	-0.0848216	0.0518499	1	T2D-ND
ENSG00000243944:AC117386.2	lncRNA	-1.88328	-2.57873	0.0519738	1	T2D-ND
ENSG00000167157:PRRX2	protein_coding	1.52514	-3.06717	0.0519798	1	T2D-ND
ENSG00000277693:AP003900.1	lncRNA	-1.39535	-0.983002	0.0519943	1	T2D-ND
ENSG00000261916:AC027796.1	lncRNA	-0.513622	-0.904981	0.0521121	1	T2D-ND
ENSG00000008118:CAMK1G	protein_coding	-0.599674	-1.02181	0.0521557	1	T2D-ND
ENSG00000189325:BNIP5	protein_coding	1.19794	-2.05201	0.0521574	1	T2D-ND
ENSG00000185269:NOTUM	protein_coding	-0.877908	-2.30759	0.0521805	1	T2D-ND
ENSG00000164484:TMEM200A	protein_coding	-0.421486	3.86667	0.0522058	1	T2D-ND
ENSG00000262967:AC005921.2	lncRNA	0.396979	2.3991	0.052254	1	T2D-ND
ENSG00000234948:LINC01524	lncRNA	-1.68796	-3.03097	0.0523366	1	T2D-ND
ENSG00000271734:Z98200.1	lncRNA	1.14148	-2.44003	0.0524413	1	T2D-ND
ENSG00000250387:LINC02197	lncRNA	-0.612291	2.36289	0.0524561	1	T2D-ND
ENSG00000236502:SIX3-AS1	antisense	1.1898	-1.03668	0.0524784	1	T2D-ND
ENSG00000092051:JPH4	protein_coding	1.08449	-1.62212	0.0525692	1	T2D-ND
ENSG00000233725:NRAD1	lncRNA	1.25115	-2.7498	0.0525848	1	T2D-ND
ENSG00000085719:CPNE3	protein_coding	0.210413	7.33436	0.0525987	1	T2D-ND
ENSG00000158941:CCAR2	protein_coding	-0.203612	3.128	0.0526244	1	T2D-ND
ENSG00000261857:MIA	protein_coding	-1.6549	-2.88677	0.0526722	1	T2D-ND
ENSG00000152936:LMNTD1	protein_coding	-1.16083	-2.61109	0.052843	1	T2D-ND
ENSG00000235288:AC099329.1	lncRNA	2.33702	-2.78043	0.0528457	1	T2D-ND
ENSG00000101323:HAO1	protein_coding	-0.68764	2.08659	0.052949	1	T2D-ND
ENSG00000163159:VPS72	protein_coding	-0.151732	4.884	0.0530503	1	T2D-ND
ENSG00000099910:KLHL22	protein_coding	-0.200773	3.38125	0.0530792	1	T2D-ND
ENSG00000260360:AL353708.1	lncRNA	0.43195	-0.202085	0.0531942	1	T2D-ND
ENSG00000203325:AL445248.1	lncRNA	0.537054	-0.720086	0.0532192	1	T2D-ND
ENSG00000204941:PSG5	protein_coding	1.47921	-2.99772	0.0532432	1	T2D-ND
ENSG00000168237:GLYCTK	protein_coding	-0.268307	2.61859	0.0532793	1	T2D-ND
ENSG00000185101:ANO9	protein_coding	0.311974	1.8029	0.0532808	1	T2D-ND
ENSG00000274373:AC148476.1	lncRNA	1.70203	-3.0505	0.0533048	1	T2D-ND
ENSG00000251061:LINC02512	lncRNA	-1.3154	-2.72682	0.0533749	1	T2D-ND
ENSG00000198785:GRIN3A	protein_coding	0.585036	1.54047	0.0534935	1	T2D-ND
ENSG00000168135:KCNJ4	protein_coding	-2.04758	-2.50011	0.0534998	1	T2D-ND
ENSG00000165280:VCP	protein_coding	-0.21614	6.61604	0.053514	1	T2D-ND
ENSG00000246790:AP000977.1	lncRNA	-1.83895	-2.99211	0.0535878	1	T2D-ND
ENSG00000187479:C11orf96	protein_coding	0.903673	1.13377	0.0535906	1	T2D-ND
ENSG00000285517:AC010198.2	lncRNA	0.649739	-1.18234	0.0536449	1	T2D-ND
ENSG00000099812:MISP	protein_coding	-0.212813	4.24149	0.0536692	1	T2D-ND
ENSG00000246323:AC113382.1	lncRNA	-1.89943	-2.71068	0.0536902	1	T2D-ND
ENSG00000267072:NAGPA-AS1	lncRNA	0.518891	-0.647337	0.0538111	1	T2D-ND
ENSG00000229425:AJ009632.2	lncRNA	-0.461027	5.03008	0.0538598	1	T2D-ND
ENSG00000263155:MYZAP	protein_coding	-1.27032	-2.63428	0.0538943	1	T2D-ND
ENSG00000115919:KYNU	protein_coding	1.30551	-2.9443	0.0539026	1	T2D-ND
ENSG00000153029:MR1	protein_coding	0.184285	3.94656	0.0539484	1	T2D-ND
ENSG00000251015:SLC25A30-AS1	lincRNA	0.913444	-2.42396	0.0539645	1	T2D-ND
ENSG00000177189:RPS6KA3	protein_coding	-0.227584	6.63935	0.053971	1	T2D-ND
ENSG00000240687:AC082651.1	lncRNA	-1.69336	-3.05938	0.0540655	1	T2D-ND
ENSG00000277383:AC010331.1	lncRNA	0.365841	1.10226	0.0542213	1	T2D-ND
ENSG00000128268:MGAT3	protein_coding	0.447714	1.01632	0.0542286	1	T2D-ND
ENSG00000235726:AC010148.1	processed_transcript	-1.04231	-1.9834	0.0542422	1	T2D-ND
ENSG00000222692:AC007402.1	miRNA	1.96571	-3.09754	0.0542802	1	T2D-ND
ENSG00000170190:SLC16A5	protein_coding	0.523106	-0.580371	0.0542887	1	T2D-ND
ENSG00000271830:AC012213.4	lncRNA	-0.33135	1.67937	0.0543079	1	T2D-ND
ENSG00000284716:AL034417.3	lncRNA	0.691905	-1.15105	0.0543308	1	T2D-ND
ENSG00000269514:AC024257.3	lncRNA	0.310166	1.23555	0.0544749	1	T2D-ND
ENSG00000203615:AC069200.1	pseudogene	0.9667	-2.0615	0.0544939	1	T2D-ND
ENSG00000218823:PAPOLB	protein_coding	1.62966	-3.07588	0.0547856	1	T2D-ND
ENSG00000287839:AL353807.5	lncRNA	-0.738332	-1.53429	0.0548001	1	T2D-ND
ENSG14:AC023424.3	---	0.504238	-0.578558	0.0548181	1	T2D-ND
ENSG00000268076:AC087239.1	protein_coding	0.350735	2.43184	0.0548817	1	T2D-ND
ENSG00000100297:MCM5	protein_coding	-0.377828	1.24008	0.0549711	1	T2D-ND
ENSG00000287875:AC068193.1	lncRNA	-0.483792	-0.50755	0.0550197	1	T2D-ND
ENSG00000287560:AL731533.3	lncRNA	1.4606	-3.03658	0.0550772	1	T2D-ND
ENSG00000172738:TMEM217	protein_coding	-0.635799	-0.4656	0.0550837	1	T2D-ND
ENSG00000287087:AC025175.2	lncRNA	0.613519	0.999572	0.0551109	1	T2D-ND
ENSG00000287737:AC132872.5	lncRNA	-0.563586	-1.10241	0.0551123	1	T2D-ND
ENSG00000138615:CILP	protein_coding	1.55343	-2.85949	0.0551269	1	T2D-ND
ENSG00000160963:COL26A1	polymorphic_pseudogene	-0.555336	0.792174	0.0552468	1	T2D-ND
ENSG00000004809:SLC22A16	protein_coding	-0.845804	-0.850619	0.0554008	1	T2D-ND
ENSG00000237330:RNF223	protein_coding	1.49059	-2.77887	0.0554408	1	T2D-ND
ENSG00000272627:AC016542.1	lncRNA	-0.803384	-1.91486	0.0554443	1	T2D-ND
ENSG00000232693:AC012370.1	lncRNA	-0.82556	-1.99965	0.055449	1	T2D-ND
ENSG00000273210:AP001437.1	antisense	0.470703	-0.525153	0.0554804	1	T2D-ND
ENSG00000255571:MIR9-3HG	lncRNA	0.735872	-1.5512	0.055522	1	T2D-ND
ENSG00000186314:PRELID2	protein_coding	0.270307	2.96403	0.055565	1	T2D-ND
ENSG00000257228:AC090531.1	lncRNA	-0.619327	1.62052	0.0556037	1	T2D-ND
ENSG00000288066:AC097448.1	lncRNA	0.285974	3.0724	0.0556117	1	T2D-ND
ENSG00000107317:PTGDS	protein_coding	1.0952	-1.20048	0.0556457	1	T2D-ND
ENSG00000175315:CST6	protein_coding	1.12129	-1.92798	0.0556776	1	T2D-ND
ENSG00000229474:PATL2	protein_coding	-0.33957	0.941411	0.0557493	1	T2D-ND
ENSG00000267262:AC011444.2	lncRNA	0.792078	-1.90483	0.0557829	1	T2D-ND
ENSG00000152270:PDE3B	protein_coding	0.24005	6.94143	0.055807	1	T2D-ND
ENSG00000234884:AL022329.1	lncRNA	-0.654752	-1.44976	0.055823	1	T2D-ND
ENSG00000169507:SLC38A11	protein_coding	-0.981794	-2.26528	0.0558305	1	T2D-ND
ENSG00000233075:AL023583.1	pseudogene	-1.49682	-2.84408	0.0558482	1	T2D-ND
ENSG00000272858:Z93930.3	lncRNA	-0.68574	-1.31758	0.0558567	1	T2D-ND
ENSG00000153933:DGKE	protein_coding	0.254194	3.46122	0.0558675	1	T2D-ND
ENSG00000183963:SMTN	protein_coding	0.669732	-0.985614	0.0559228	1	T2D-ND
ENSG00000123243:ITIH5	protein_coding	0.866076	-2.09122	0.0560086	1	T2D-ND
ENSG00000233791:LINC01136	lincRNA	0.972914	-0.819201	0.0561058	1	T2D-ND
ENSG00000146147:MLIP	protein_coding	0.397204	4.57388	0.0562377	1	T2D-ND
ENSG00000275417:AC068726.1	lncRNA	-1.7835	-2.80549	0.0562813	1	T2D-ND
ENSG00000241684:ADAMTS9-AS2	antisense	1.07856	-2.64158	0.0563345	1	T2D-ND
ENSG00000272163:AF106564.1	lncRNA	0.785265	-1.22881	0.0563786	1	T2D-ND
ENSG00000163618:CADPS	protein_coding	-0.253586	6.54347	0.0564974	1	T2D-ND
ENSG00000260011:AC132938.2	lncRNA	0.770523	-2.11517	0.0565708	1	T2D-ND
ENSG00000251191:LINC00589	lincRNA	-1.27762	-1.03843	0.0566087	1	T2D-ND
ENSG00000144191:CNGA3	protein_coding	-1.0539	-2.22014	0.0566588	1	T2D-ND
ENSG00000119922:IFIT2	protein_coding	0.854555	-0.145223	0.0567002	1	T2D-ND
ENSG00000118596:SLC16A7	protein_coding	0.296585	2.85046	0.0568204	1	T2D-ND
ENSG00000229257:AL807752.2	lncRNA	-2.15538	-2.85996	0.0568674	1	T2D-ND
ENSG00000008394:MGST1	protein_coding	0.960148	4.1152	0.0568714	1	T2D-ND
ENSG00000281162:LINC01127	lncRNA	-2.079	-3.03443	0.0569157	1	T2D-ND
ENSG00000009844:VTA1	protein_coding	-0.174183	4.31124	0.056995	1	T2D-ND
ENSG00000170445:HARS	protein_coding	-0.211101	4.53204	0.0570972	1	T2D-ND
ENSG00000204262:COL5A2	protein_coding	0.599503	-0.390922	0.0571815	1	T2D-ND
ENSG00000267007:AC012615.2	lncRNA	-1.05602	-2.20823	0.0573264	1	T2D-ND
ENSG00000180777:ANKRD30B	protein_coding	-1.36597	-1.72483	0.0573356	1	T2D-ND
ENSG00000126882:FAM78A	protein_coding	0.736266	-1.73375	0.0574354	1	T2D-ND
ENSG00000196569:LAMA2	protein_coding	1.44858	-2.8868	0.0574422	1	T2D-ND
ENSG00000166986:MARS	protein_coding	-0.220639	4.66907	0.0574461	1	T2D-ND
ENSG00000135916:ITM2C	protein_coding	0.393792	7.79213	0.0575635	1	T2D-ND
ENSG00000125741:OPA3	protein_coding	-0.188834	4.02676	0.0575688	1	T2D-ND
ENSG00000235885:LINC01828	lncRNA	-1.75324	-1.64769	0.0575786	1	T2D-ND
ENSG00000184588:PDE4B	protein_coding	-0.567361	1.31906	0.0577291	1	T2D-ND
ENSG00000259553:AC140725.1	lncRNA	1.65671	-2.80292	0.0579543	1	T2D-ND
ENSG00000251676:SNHG27	lncRNA	0.82107	-1.87621	0.0579744	1	T2D-ND
ENSG00000198074:AKR1B10	protein_coding	1.33959	-1.83471	0.0580528	1	T2D-ND
ENSG00000249203:LINC02224	lncRNA	-1.8332	-2.97233	0.0580629	1	T2D-ND
ENSG00000006534:ALDH3B1	protein_coding	-0.628849	1.36618	0.0581518	1	T2D-ND
ENSG00000112699:GMDS	protein_coding	-0.238613	3.78671	0.0581567	1	T2D-ND
ENSG00000234763:AL359378.1	lncRNA	-2.09206	-2.73575	0.0581689	1	T2D-ND
ENSG00000185340:GAS2L1	protein_coding	0.293584	2.14178	0.0582221	1	T2D-ND
ENSG00000089169:RPH3A	protein_coding	1.48119	-2.89977	0.058276	1	T2D-ND
ENSG00000175267:VWA3A	protein_coding	-1.96669	-2.99498	0.05833	1	T2D-ND
ENSG00000179061:AC012074.1	pseudogene	-0.995038	-2.22617	0.058355	1	T2D-ND
ENSG00000171307:ZDHHC16	protein_coding	0.173449	3.73824	0.0584045	1	T2D-ND
ENSG00000197576:HOXA4	protein_coding	1.68678	-3.00388	0.0585865	1	T2D-ND
ENSG00000254986:DPP3	protein_coding	-0.272526	4.30331	0.0586444	1	T2D-ND
ENSG00000213079:SCAF8	protein_coding	0.169241	4.04204	0.0586797	1	T2D-ND
ENSG00000196878:LAMB3	protein_coding	-1.2586	1.58807	0.0586888	1	T2D-ND
ENSG00000159164:SV2A	protein_coding	0.205419	4.63586	0.058719	1	T2D-ND
ENSG00000087152:ATXN7L3	protein_coding	0.222497	3.07269	0.0587439	1	T2D-ND
ENSG00000105642:KCNN1	protein_coding	-1.13777	-2.32322	0.0587489	1	T2D-ND
ENSG00000259544:AC021739.3	lncRNA	-1.03103	-2.41222	0.0588689	1	T2D-ND
ENSG00000246859:STARD4-AS1	antisense	0.532345	1.28571	0.0590481	1	T2D-ND
ENSG00000162687:KCNT2	protein_coding	0.826797	-0.0662158	0.0590627	1	T2D-ND
ENSG00000260035:AC051619.7	lncRNA	0.769853	-2.14285	0.0590638	1	T2D-ND
ENSG00000259969:AL049838.1	lncRNA	-0.486845	0.852641	0.0591072	1	T2D-ND
ENSG00000227195:MIR663AHG	lncRNA	-0.599554	-0.128017	0.0592479	1	T2D-ND
ENSG00000171206:TRIM8	protein_coding	0.183929	4.51275	0.0592505	1	T2D-ND
ENSG00000105063:PPP6R1	protein_coding	-0.17075	5.00318	0.0593139	1	T2D-ND
ENSG00000277020:AL590096.1	lncRNA	1.0545	-2.63807	0.0593287	1	T2D-ND
ENSG00000279668:AC024610.2	lncRNA	0.881739	2.39031	0.0596022	1	T2D-ND
ENSG00000004799:PDK4	protein_coding	-0.387105	8.78275	0.059611	1	T2D-ND
ENSG00000170801:HTRA3	protein_coding	0.905246	-2.2677	0.0596796	1	T2D-ND
ENSG00000179950:PUF60	protein_coding	-0.21181	5.9384	0.0597355	1	T2D-ND
ENSG00000135314:KHDC1	protein_coding	0.262371	2.32444	0.0597425	1	T2D-ND
ENSG00000150045:KLRF1	protein_coding	-1.06183	-1.83053	0.0597917	1	T2D-ND
ENSG00000137573:SULF1	protein_coding	0.852972	-1.29092	0.0599166	1	T2D-ND
ENSG00000118777:ABCG2	protein_coding	-0.489075	3.01543	0.0600206	1	T2D-ND
ENSG00000008516:MMP25	protein_coding	0.785208	-2.26755	0.0600403	1	T2D-ND
ENSG00000284735:AL139424.3	lncRNA	0.584075	-1.09332	0.0600761	1	T2D-ND
ENSG00000103591:AAGAB	protein_coding	-0.160227	3.73929	0.0601496	1	T2D-ND
ENSG00000233041:PHGR1	protein_coding	-1.05178	0.0342651	0.0601536	1	T2D-ND
ENSG00000168676:KCTD19	protein_coding	0.579401	-1.22275	0.0602002	1	T2D-ND
ENSG00000131015:ULBP2	protein_coding	0.712937	-1.30973	0.0602251	1	T2D-ND
ENSG00000174749:FAM241A	protein_coding	0.304846	3.50965	0.0602626	1	T2D-ND
ENSG00000147573:TRIM55	protein_coding	-0.523888	1.08281	0.0604658	1	T2D-ND
ENSG00000205562:AL049775.1	lncRNA	-1.49859	-2.11997	0.0605084	1	T2D-ND
ENSG00000033050:ABCF2	protein_coding	-0.187463	3.93458	0.0605306	1	T2D-ND
ENSG00000110025:SNX15	protein_coding	-0.199856	3.55027	0.0605783	1	T2D-ND
ENSG00000177542:SLC25A22	protein_coding	-0.188628	4.30855	0.0605881	1	T2D-ND
ENSG00000123843:C4BPB	protein_coding	-1.29744	-2.59223	0.0606088	1	T2D-ND
ENSG00000123064:DDX54	protein_coding	-0.169259	4.23011	0.0606467	1	T2D-ND
ENSG00000187987:ZSCAN23	protein_coding	-0.46743	-0.837482	0.060718	1	T2D-ND
ENSG00000131386:GALNT15	protein_coding	1.13024	-2.61219	0.0608211	1	T2D-ND
ENSG00000174938:SEZ6L2	protein_coding	0.226969	7.9595	0.0609282	1	T2D-ND
ENSG00000250041:AC069360.1	lncRNA	-1.14894	-2.68052	0.0609563	1	T2D-ND
ENSG00000137936:BCAR3	protein_coding	-0.241713	3.33012	0.0611983	1	T2D-ND
ENSG00000179912:R3HDM2	protein_coding	0.180787	4.99967	0.0612419	1	T2D-ND
ENSG00000287234:AL592211.2	lncRNA	0.695412	-1.5708	0.0613309	1	T2D-ND
ENSG00000177551:NHLH2	protein_coding	1.86005	-2.90674	0.0614462	1	T2D-ND
ENSG00000100485:SOS2	protein_coding	0.141134	4.52323	0.0615002	1	T2D-ND
ENSG00000111344:RASAL1	protein_coding	-1.66696	-1.10163	0.0615333	1	T2D-ND
ENSG00000205628:LINC01446	lncRNA	0.788887	0.61302	0.0615865	1	T2D-ND
ENSG00000175215:CTDSP2	protein_coding	0.197636	4.52916	0.0616432	1	T2D-ND
ENSG00000262246:CORO7	protein_coding	-0.232404	4.32487	0.0617369	1	T2D-ND
ENSG00000177721:ANXA2R	protein_coding	0.962056	-2.65963	0.0618514	1	T2D-ND
ENSG00000105497:ZNF175	protein_coding	0.264937	2.14406	0.0619804	1	T2D-ND
ENSG00000164938:TP53INP1	protein_coding	0.330676	3.542	0.0621651	1	T2D-ND
ENSG00000132613:MTSS2	protein_coding	0.240272	3.59326	0.0622673	1	T2D-ND
ENSG00000244754:N4BP2L2	protein_coding	0.140174	7.42562	0.062406	1	T2D-ND
ENSG00000234478:ACBD3-AS1	lncRNA	1.13484	-2.30091	0.0626011	1	T2D-ND
ENSG00000186329:TMEM212	protein_coding	1.4328	-2.73417	0.0626483	1	T2D-ND
ENSG00000158516:CPA2	protein_coding	1.38924	0.20934	0.0626731	1	T2D-ND
ENSG00000101745:ANKRD12	protein_coding	0.148855	7.11299	0.0627124	1	T2D-ND
ENSG00000241553:ARPC4	protein_coding	-0.159662	6.08155	0.062811	1	T2D-ND
ENSG00000165325:DEUP1	protein_coding	0.476849	1.80259	0.0628291	1	T2D-ND
ENSG00000235376:RPEL1	protein_coding	-0.744099	-2.16397	0.0628293	1	T2D-ND
ENSG00000179111:HES7	protein_coding	0.775074	-2.11088	0.0629264	1	T2D-ND
ENSG00000057294:PKP2	protein_coding	-0.244991	3.10782	0.0629399	1	T2D-ND
ENSG00000122565:CBX3	protein_coding	0.169409	5.28833	0.0629633	1	T2D-ND
ENSG00000269939:PCF11-AS1	lncRNA	0.293872	1.50232	0.0629974	1	T2D-ND
ENSG00000086696:HSD17B2	protein_coding	1.12133	-2.49716	0.0630274	1	T2D-ND
ENSG00000272425:AC009902.3	lncRNA	0.848437	-1.75733	0.0630309	1	T2D-ND
ENSG00000110446:SLC15A3	protein_coding	-1.56362	-2.99105	0.0630373	1	T2D-ND
ENSG00000273172:LINC02091	lncRNA	-1.11563	-2.22643	0.0630808	1	T2D-ND
ENSG00000175471:MCTP1	protein_coding	-0.824683	-2.06344	0.0631286	1	T2D-ND
ENSG00000183831:ANKRD45	protein_coding	0.584142	-0.754332	0.0631346	1	T2D-ND
ENSG00000170345:FOS	protein_coding	0.631798	8.08829	0.0631495	1	T2D-ND
ENSG00000144724:PTPRG	protein_coding	0.684422	1.23069	0.0631507	1	T2D-ND
ENSG00000179873:NLRP11	protein_coding	-0.870332	-1.74141	0.0631971	1	T2D-ND
ENSG00000156413:FUT6	protein_coding	0.969181	-2.17324	0.0632836	1	T2D-ND
ENSG00000120833:SOCS2	protein_coding	0.305594	2.65773	0.0633495	1	T2D-ND
ENSG00000143149:ALDH9A1	protein_coding	-0.213285	5.82482	0.0633724	1	T2D-ND
ENSG00000288018:AP003120.1	lncRNA	-0.708538	-1.29977	0.0633971	1	T2D-ND
ENSG00000150907:FOXO1	protein_coding	0.18211	4.64045	0.0634153	1	T2D-ND
ENSG00000196756:SNHG17	processed_transcript	-0.563832	3.7968	0.0634331	1	T2D-ND
ENSG00000147457:CHMP7	protein_coding	-0.177262	3.46128	0.0634489	1	T2D-ND
ENSG00000149798:CDC42EP2	protein_coding	-0.322203	1.61975	0.0635705	1	T2D-ND
ENSG00000204616:TRIM31	protein_coding	-1.61439	-2.91678	0.0636644	1	T2D-ND
ENSG00000175054:ATR	protein_coding	0.194979	4.11551	0.0636967	1	T2D-ND
ENSG00000137491:SLCO2B1	protein_coding	-1.21978	-2.82605	0.0637157	1	T2D-ND
ENSG00000266289:AC012213.3	lncRNA	-1.15775	-2.26552	0.0637549	1	T2D-ND
ENSG00000165923:AGBL2	protein_coding	-0.509541	-1.19266	0.0638262	1	T2D-ND
ENSG00000110237:ARHGEF17	protein_coding	0.333957	2.29189	0.0638281	1	T2D-ND
ENSG00000226676:LINC02679	lncRNA	-0.690626	-1.42414	0.0638393	1	T2D-ND
ENSG00000158710:TAGLN2	protein_coding	-0.26155	7.78035	0.0639282	1	T2D-ND
ENSG00000219435:CATSPERZ	protein_coding	-1.27292	-2.74704	0.0640813	1	T2D-ND
ENSG00000268182:SMIM17	protein_coding	-0.533804	-0.776278	0.0641142	1	T2D-ND
ENSG00000206567:AC022007.1	lncRNA	-0.668795	-1.46796	0.0641359	1	T2D-ND
ENSG00000005189:REXO5	protein_coding	-0.405397	2.32195	0.0642098	1	T2D-ND
ENSG00000271851:AC087501.4	lncRNA	-0.40938	-0.467985	0.0642299	1	T2D-ND
ENSG00000269680:AC008760.1	lncRNA	1.67064	-2.98743	0.0642363	1	T2D-ND
ENSG00000265888:DSCAS	lncRNA	-0.830799	-2.00746	0.064358	1	T2D-ND
ENSG00000110660:SLC35F2	protein_coding	0.50501	-0.198119	0.0643769	1	T2D-ND
ENSG00000180596:HIST1H2BC	protein_coding	-0.572918	2.91502	0.0644664	1	T2D-ND
ENSG00000221359:AL355512.1	miRNA	-0.468522	0.944552	0.064563	1	T2D-ND
ENSG00000088882:CPXM1	protein_coding	1.27023	-2.69962	0.0646547	1	T2D-ND
ENSG00000074590:NUAK1	protein_coding	0.300726	3.10672	0.0647254	1	T2D-ND
ENSG00000196586:MYO6	protein_coding	-0.185584	5.75818	0.0647526	1	T2D-ND
ENSG00000116661:FBXO2	protein_coding	0.232676	5.59735	0.0647597	1	T2D-ND
ENSG00000251456:AC113398.2	lncRNA	0.739368	-1.79698	0.0648039	1	T2D-ND
ENSG00000232411:AC009495.3	lincRNA	-0.796041	-1.52706	0.0648341	1	T2D-ND
ENSG00000184371:CSF1	protein_coding	0.550626	0.452301	0.0648418	1	T2D-ND
ENSG00000201489:AC016876.1	misc_RNA	0.369805	2.60161	0.0648656	1	T2D-ND
ENSG00000225689:AL008633.1	lncRNA	1.59479	-2.68261	0.0649316	1	T2D-ND
ENSG00000272141:AL390719.2	lncRNA	0.28605	2.12055	0.0649658	1	T2D-ND
ENSG00000243083:LINC00870	lincRNA	-0.593009	0.409656	0.0650002	1	T2D-ND
ENSG00000170653:ATF7	protein_coding	0.134034	4.40998	0.065141	1	T2D-ND
ENSG00000233061:TTLL7-IT1	sense_intronic	0.35276	0.31544	0.065256	1	T2D-ND
ENSG00000116783:TNNI3K	protein_coding	0.383912	1.01607	0.0652618	1	T2D-ND
ENSG00000256492:AL118508.1	pseudogene	1.84301	-1.80483	0.0653213	1	T2D-ND
ENSG00000219073:CELA3B	protein_coding	2.06655	1.13104	0.0653263	1	T2D-ND
ENSG00000130338:TULP4	protein_coding	0.141171	4.88661	0.0653565	1	T2D-ND
ENSG00000107736:CDH23	protein_coding	1.39634	-2.95855	0.0654016	1	T2D-ND
ENSG00000268798:AC027307.3	protein_coding	0.41156	0.339124	0.0654178	1	T2D-ND
ENSG00000027075:PRKCH	protein_coding	-0.258993	2.53993	0.06542	1	T2D-ND
ENSG00000183379:SYNDIG1L	protein_coding	0.722178	0.305512	0.0654395	1	T2D-ND
ENSG00000112303:VNN2	protein_coding	0.927178	0.157134	0.0655523	1	T2D-ND
ENSG00000128951:DUT	protein_coding	0.203732	6.36906	0.0656101	1	T2D-ND
ENSG00000285492:AL356417.3	lncRNA	-2.10431	-2.90465	0.0657567	1	T2D-ND
ENSG00000254539:AC239804.1	lncRNA	-1.37594	-2.48166	0.0657858	1	T2D-ND
ENSG00000249669:CARMN	lncRNA	1.5947	-2.44234	0.0657893	1	T2D-ND
ENSG00000276390:AC004241.3	lncRNA	-0.469335	0.332129	0.0659557	1	T2D-ND
ENSG00000260418:AL023284.4	lncRNA	-0.417678	1.58633	0.0660687	1	T2D-ND
ENSG00000273173:SNURF	protein_coding	0.427557	0.759309	0.0661379	1	T2D-ND
ENSG00000144591:GMPPA	protein_coding	-0.239419	4.75859	0.0661767	1	T2D-ND
ENSG00000249096:LINC02362	lncRNA	-0.470523	-0.879612	0.0661988	1	T2D-ND
ENSG00000224984:AL512363.1	lncRNA	-1.1329	-1.62306	0.0662353	1	T2D-ND
ENSG00000139144:PIK3C2G	protein_coding	1.40883	-2.65541	0.0662481	1	T2D-ND
ENSG00000139053:PDE6H	protein_coding	-1.37894	-2.15293	0.0662814	1	T2D-ND
ENSG00000141456:PELP1	protein_coding	-0.176067	4.47866	0.066289	1	T2D-ND
ENSG00000088833:NSFL1C	protein_coding	-0.194727	5.24065	0.0663999	1	T2D-ND
ENSG00000169727:GPS1	protein_coding	-0.182617	4.87701	0.066507	1	T2D-ND
ENSG00000142173:COL6A2	protein_coding	1.24693	-0.503956	0.0665254	1	T2D-ND
ENSG00000250060:AC122710.1	lncRNA	-1.92463	-2.3825	0.0665688	1	T2D-ND
ENSG00000135968:GCC2	protein_coding	0.162359	6.07992	0.0665821	1	T2D-ND
ENSG00000238045:AC009133.1	lncRNA	0.318987	0.764426	0.066592	1	T2D-ND
ENSG00000136689:IL1RN	protein_coding	1.60581	-2.73757	0.0666364	1	T2D-ND
ENSG00000198185:ZNF334	protein_coding	0.258583	2.15702	0.0668348	1	T2D-ND
ENSG00000135253:KCP	processed_transcript	0.71014	-1.48768	0.0668596	1	T2D-ND
ENSG00000130299:GTPBP3	protein_coding	-0.188419	2.7092	0.0669256	1	T2D-ND
ENSG00000266143:AC066612.1	miRNA	0.457759	0.858676	0.0670165	1	T2D-ND
ENSG00000162594:IL23R	protein_coding	-0.472453	0.0493329	0.0672213	1	T2D-ND
ENSG00000148734:NPFFR1	protein_coding	0.991101	-2.58332	0.0672241	1	T2D-ND
ENSG00000285329:AC025283.2	protein_coding	-1.20721	-2.78322	0.0673411	1	T2D-ND
ENSG00000136732:GYPC	protein_coding	1.17643	-2.12396	0.0673826	1	T2D-ND
ENSG00000130706:ADRM1	protein_coding	-0.20776	5.83393	0.0674224	1	T2D-ND
ENSG00000267470:ZNF571-AS1	antisense	0.432745	-0.0934872	0.0674488	1	T2D-ND
ENSG00000287933:AL357141.1	lncRNA	1.02011	-2.40703	0.0674859	1	T2D-ND
ENSG00000119636:BBOF1	protein_coding	0.269166	2.03422	0.06749	1	T2D-ND
ENSG00000230013:CT70	lncRNA	-0.625597	-0.862421	0.067563	1	T2D-ND
ENSG00000233559:LINC00513	lncRNA	0.348844	1.80628	0.0676561	1	T2D-ND
ENSG00000167100:SAMD14	protein_coding	0.814143	-0.873383	0.0676994	1	T2D-ND
ENSG00000254973:AC105219.4	lincRNA	1.19545	-2.91477	0.0677134	1	T2D-ND
ENSG00000267365:KCNJ2-AS1	antisense	0.377978	1.65992	0.0678187	1	T2D-ND
ENSG00000166278:C2	protein_coding	0.730355	-0.330345	0.0678833	1	T2D-ND
ENSG00000130363:RSPH3	protein_coding	-0.158114	3.67959	0.0679205	1	T2D-ND
ENSG00000105656:ELL	protein_coding	-0.187749	2.86378	0.0679653	1	T2D-ND
ENSG00000257729:AC090679.2	lncRNA	-2.15032	-2.60652	0.068112	1	T2D-ND
ENSG00000266717:AC134407.1	lncRNA	-1.72408	-2.9084	0.0681232	1	T2D-ND
ENSG00000174827:PDZK1	protein_coding	-0.524868	4.9343	0.068288	1	T2D-ND
ENSG00000136044:APPL2	protein_coding	-0.207398	4.17719	0.0683943	1	T2D-ND
ENSG00000229348:HYI-AS1	antisense	-1.13888	-2.48729	0.0684196	1	T2D-ND
ENSG00000204381:LAYN	protein_coding	0.9571	-2.53022	0.0684202	1	T2D-ND
ENSG00000288049:AC010889.2	lncRNA	0.524292	-0.8598	0.0684542	1	T2D-ND
ENSG00000095059:DHPS	protein_coding	-0.138974	5.90452	0.0685268	1	T2D-ND
ENSG00000143921:ABCG8	protein_coding	0.710964	-2.03325	0.0685329	1	T2D-ND
ENSG00000235897:TM4SF19-AS1	antisense	0.399339	-0.395147	0.0685461	1	T2D-ND
ENSG00000145216:FIP1L1	protein_coding	-0.165992	5.02248	0.0685871	1	T2D-ND
ENSG00000272630:AL731563.3	lncRNA	0.461071	-0.397024	0.0687996	1	T2D-ND
ENSG00000260552:AC023043.1	lncRNA	0.814779	-0.972493	0.0688259	1	T2D-ND
ENSG00000176273:SLC35G1	protein_coding	-0.275599	2.01922	0.0688546	1	T2D-ND
ENSG00000224383:PRR29	protein_coding	-1.31759	-2.71505	0.0688628	1	T2D-ND
ENSG00000164169:PRMT9	protein_coding	0.372708	4.03262	0.0688903	1	T2D-ND
ENSG00000132024:CC2D1A	protein_coding	-0.140074	3.77235	0.0689739	1	T2D-ND
ENSG00000183798:EMILIN3	protein_coding	1.47061	-3.04811	0.0690443	1	T2D-ND
ENSG00000138622:HCN4	protein_coding	-0.373268	1.02601	0.0691002	1	T2D-ND
ENSG00000152042:NBPF11	protein_coding	0.328017	1.03343	0.0692379	1	T2D-ND
ENSG00000260992:DOCK9-DT	lncRNA	0.453973	0.148935	0.0692729	1	T2D-ND
ENSG00000204463:BAG6	protein_coding	-0.167445	5.59665	0.0693814	1	T2D-ND
ENSG00000256085:AC130404.1	lncRNA	-0.35169	0.980603	0.0694255	1	T2D-ND
ENSG00000273320:AC007032.1	lncRNA	0.310076	1.59337	0.0696018	1	T2D-ND
ENSG00000286791:AC079949.5	lncRNA	-0.505854	-0.807907	0.0696546	1	T2D-ND
ENSG21:AC108863.2	---	0.845793	-1.36425	0.0696687	1	T2D-ND
ENSG00000137601:NEK1	protein_coding	0.160089	4.7806	0.0697034	1	T2D-ND
ENSG00000227248:FAM155A-IT1	sense_intronic	-0.487891	0.539053	0.069707	1	T2D-ND
ENSG00000226690:AC013470.2	protein_coding	-0.962994	-1.83331	0.0697101	1	T2D-ND
ENSG00000227060:LINC00629	lincRNA	-1.2203	-2.78136	0.0697722	1	T2D-ND
ENSG00000170382:LRRN2	protein_coding	-0.759259	0.889487	0.0697754	1	T2D-ND
ENSG00000281501:SEPSECS-AS1	lncRNA	0.407921	2.08811	0.0698035	1	T2D-ND
ENSG00000224893:LINC02840	lncRNA	-1.33894	-2.74372	0.0698997	1	T2D-ND
ENSG00000170293:CMTM8	protein_coding	0.220383	6.67642	0.0699093	1	T2D-ND
ENSG00000264964:AP001033.1	lncRNA	0.960525	-2.20998	0.0700556	1	T2D-ND
ENSG00000198721:ECI2	protein_coding	-0.243793	5.81996	0.0701113	1	T2D-ND
ENSG00000253868:FER1L6-AS2	antisense	-2.22069	-2.92947	0.0701136	1	T2D-ND
ENSG00000242173:ARHGDIG	protein_coding	0.372839	2.72683	0.0701511	1	T2D-ND
ENSG00000196754:S100A2	protein_coding	-1.11726	0.529416	0.0702013	1	T2D-ND
ENSG00000136270:TBRG4	protein_coding	-0.224558	4.0428	0.0702524	1	T2D-ND
ENSG00000071909:MYO3B	protein_coding	1.1621	-2.81299	0.0703265	1	T2D-ND
ENSG00000188365:AC092171.2	antisense	1.02428	-2.19112	0.0704429	1	T2D-ND
ENSG00000179455:MKRN3	protein_coding	-1.77974	-2.73718	0.0705333	1	T2D-ND
ENSG00000235172:LINC01366	lncRNA	1.76453	-2.94053	0.0705368	1	T2D-ND
ENSG00000242372:EIF6	protein_coding	-0.234911	6.21756	0.0705829	1	T2D-ND
ENSG00000176919:C8G	protein_coding	-0.54264	1.25976	0.0706105	1	T2D-ND
ENSG00000232855:AF165147.1	lncRNA	0.521916	0.223686	0.0707693	1	T2D-ND
ENSG00000172232:AZU1	protein_coding	-1.97172	-2.91083	0.0708571	1	T2D-ND
ENSG00000168490:PHYHIP	protein_coding	1.04059	-1.04834	0.0709013	1	T2D-ND
ENSG00000285938:AC072022.2	protein_coding	0.784147	-1.97277	0.0709668	1	T2D-ND
ENSG00000162892:IL24	protein_coding	1.38227	-2.55735	0.071257	1	T2D-ND
ENSG00000129048:ACKR4	protein_coding	0.851984	-2.21096	0.0713255	1	T2D-ND
ENSG00000132478:UNK	protein_coding	-0.204487	3.55175	0.0713668	1	T2D-ND
ENSG00000151474:FRMD4A	protein_coding	0.62254	-2.05618	0.0713673	1	T2D-ND
ENSG00000196724:ZNF418	protein_coding	0.259954	1.30105	0.0714538	1	T2D-ND
ENSG00000225528:Z82206.1	protein_coding	0.617216	-1.5044	0.0714679	1	T2D-ND
ENSG00000145012:LPP	protein_coding	-0.173578	6.52559	0.0714957	1	T2D-ND
ENSG00000149043:SYT8	protein_coding	1.2909	-2.24284	0.0715173	1	T2D-ND
ENSG00000249328:AC036214.1	lncRNA	0.972323	-2.1203	0.0715489	1	T2D-ND
ENSG00000176595:KBTBD11	protein_coding	0.57007	1.61891	0.071638	1	T2D-ND
ENSG00000086062:B4GALT1	protein_coding	0.285881	2.90731	0.0717335	1	T2D-ND
ENSG00000178947:SMIM10L2A	protein_coding	-0.441012	0.0506536	0.0717338	1	T2D-ND
ENSG00000141314:RHBDL3	protein_coding	0.917506	-2.45264	0.071771	1	T2D-ND
ENSG00000109205:ODAM	protein_coding	1.5144	-3.05066	0.0719293	1	T2D-ND
ENSG00000223768:LINC00205	lincRNA	0.33571	2.30268	0.0719694	1	T2D-ND
ENSG00000160111:CPAMD8	protein_coding	-1.27913	-2.45138	0.0720347	1	T2D-ND
ENSG00000177548:RABEP2	protein_coding	-0.147262	3.3733	0.0720427	1	T2D-ND
ENSG00000101752:MIB1	protein_coding	-0.156087	4.82141	0.0721186	1	T2D-ND
ENSG00000166578:IQCD	protein_coding	-0.330812	1.59909	0.0721936	1	T2D-ND
ENSG00000225963:AC009950.1	lncRNA	0.619922	-0.399281	0.0723991	1	T2D-ND
ENSG00000129116:PALLD	protein_coding	-0.212183	7.94596	0.0725183	1	T2D-ND
ENSG00000287079:AL109806.2	lncRNA	-1.63162	-2.96168	0.0726501	1	T2D-ND
ENSG00000282317:AL451007.2	lncRNA	1.22408	-2.59549	0.0727346	1	T2D-ND
ENSG00000138316:ADAMTS14	protein_coding	1.32726	-2.95433	0.0727639	1	T2D-ND
ENSG00000172531:PPP1CA	protein_coding	-0.193057	5.66575	0.07291	1	T2D-ND
ENSG00000162396:PARS2	protein_coding	-0.283624	1.52328	0.0730599	1	T2D-ND
ENSG00000090861:AARS	protein_coding	-0.204945	5.47505	0.0731406	1	T2D-ND
ENSG00000108771:DHX58	protein_coding	0.292631	0.740011	0.0732107	1	T2D-ND
ENSG00000275180:AC048341.2	lncRNA	0.390157	0.459899	0.0733183	1	T2D-ND
ENSG00000253821:AC090796.1	lncRNA	-1.1265	-2.374	0.0733906	1	T2D-ND
ENSG00000237187:NR2F1-AS1	processed_transcript	1.26517	-2.34246	0.0733924	1	T2D-ND
ENSG00000272277:AL031963.3	lncRNA	-0.383023	2.19771	0.0734283	1	T2D-ND
ENSG00000173641:HSPB7	protein_coding	1.24166	-3.0128	0.0734672	1	T2D-ND
ENSG00000171169:NAIF1	protein_coding	-0.209495	1.75128	0.0734741	1	T2D-ND
ENSG00000100276:RASL10A	protein_coding	0.659153	-1.68874	0.0735673	1	T2D-ND
ENSG00000176731:RBIS	protein_coding	0.205534	6.54944	0.073617	1	T2D-ND
ENSG00000197826:CFAP299	protein_coding	-1.9779	-2.79838	0.0736619	1	T2D-ND
ENSG00000103148:NPRL3	protein_coding	0.177807	4.62103	0.0736642	1	T2D-ND
ENSG00000184313:MROH7	protein_coding	-0.487271	-0.0944284	0.0736951	1	T2D-ND
ENSG00000188763:FZD9	protein_coding	-1.62931	-3.15209	0.0738139	1	T2D-ND
ENSG00000153317:ASAP1	protein_coding	0.175547	4.59306	0.0739722	1	T2D-ND
ENSG00000072858:SIDT1	protein_coding	0.418224	1.08246	0.0739983	1	T2D-ND
ENSG00000272398:CD24	protein_coding	0.469372	5.9052	0.074061	1	T2D-ND
ENSG00000115841:RMDN2	protein_coding	-0.30856	2.15679	0.0742331	1	T2D-ND
ENSG00000168743:NPNT	protein_coding	0.398516	6.24265	0.0742699	1	T2D-ND
ENSG00000259687:LINC01220	lncRNA	0.554794	-0.928817	0.0744029	1	T2D-ND
ENSG00000278847:AC006157.1	lncRNA	0.381679	-0.039802	0.0744155	1	T2D-ND
ENSG00000258647:LINC00930	lincRNA	-0.687381	-0.931379	0.0744292	1	T2D-ND
ENSG00000174348:PODN	protein_coding	0.523622	1.70304	0.0744992	1	T2D-ND
ENSG00000095303:PTGS1	protein_coding	1.31059	-2.69469	0.0745173	1	T2D-ND
ENSG00000054116:TRAPPC3	protein_coding	-0.168469	6.20959	0.0745183	1	T2D-ND
ENSG00000198740:ZNF652	protein_coding	0.148308	4.57858	0.0746276	1	T2D-ND
ENSG00000144893:MED12L	protein_coding	0.33871	0.995882	0.074638	1	T2D-ND
ENSG00000224247:AJ009632.1	lncRNA	-0.730632	-0.103181	0.0746668	1	T2D-ND
ENSG00000100225:FBXO7	protein_coding	-0.143674	5.84134	0.0746889	1	T2D-ND
ENSG00000130054:FAM155B	protein_coding	-0.28979	1.28644	0.0747354	1	T2D-ND
ENSG00000280206:AC026401.3	lncRNA	0.527248	-0.913154	0.0747747	1	T2D-ND
ENSG00000222586:AC010999.1	miRNA	-1.0771	-2.66655	0.0748889	1	T2D-ND
ENSG00000166006:KCNC2	protein_coding	-0.611049	1.99373	0.0749729	1	T2D-ND
ENSG00000214772:AC010168.1	lncRNA	-0.866982	-2.22058	0.0749807	1	T2D-ND
ENSG00000231154:MORF4L2-AS1	antisense	0.352507	0.881693	0.0750263	1	T2D-ND
ENSG00000070404:FSTL3	protein_coding	0.394545	2.65368	0.0750482	1	T2D-ND
ENSG00000166707:ZCCHC18	protein_coding	0.228542	2.48489	0.0750637	1	T2D-ND
ENSG00000175879:HOXD8	protein_coding	1.38443	-2.96668	0.0752022	1	T2D-ND
ENSG00000267414:AC120049.1	lincRNA	0.49965	-0.994278	0.0752532	1	T2D-ND
ENSG00000239300:AC080162.1	lncRNA	-1.88928	-2.96522	0.0752666	1	T2D-ND
ENSG00000123338:NCKAP1L	protein_coding	-1.02779	-2.27954	0.0752962	1	T2D-ND
ENSG00000132768:DPH2	protein_coding	-0.255749	2.65616	0.0753297	1	T2D-ND
ENSG00000176974:SHMT1	protein_coding	0.463366	0.00701972	0.0753639	1	T2D-ND
ENSG00000239305:RNF103	protein_coding	0.167224	3.91677	0.0753966	1	T2D-ND
ENSG00000133121:STARD13	protein_coding	0.162228	4.00449	0.0754902	1	T2D-ND
ENSG00000125740:FOSB	protein_coding	0.807078	3.96149	0.0754997	1	T2D-ND
ENSG00000287965:AC018557.3	lncRNA	-1.50261	-2.67904	0.0755652	1	T2D-ND
ENSG00000147065:MSN	protein_coding	1.35538	-1.13823	0.0756381	1	T2D-ND
ENSG00000179979:CRIPAK	protein_coding	0.289387	2.19267	0.0756762	1	T2D-ND
ENSG00000145431:PDGFC	protein_coding	0.912712	-2.12996	0.0758397	1	T2D-ND
ENSG00000229153:EPHA1-AS1	antisense	-0.591621	0.657118	0.0758867	1	T2D-ND
ENSG00000125144:MT1G	protein_coding	-0.874817	3.66989	0.0759443	1	T2D-ND
ENSG00000258742:LINC02833	lncRNA	-0.923632	-2.27557	0.0759641	1	T2D-ND
ENSG00000265342:AC011933.3	lncRNA	1.02467	-2.25418	0.0759936	1	T2D-ND
ENSG00000162542:TMCO4	protein_coding	-0.236419	2.36436	0.0759974	1	T2D-ND
ENSG00000166965:RCCD1	protein_coding	-0.210596	2.37676	0.0760398	1	T2D-ND
ENSG00000232485:AC098820.3	processed_transcript	-0.670543	-0.609235	0.0760687	1	T2D-ND
ENSG00000106976:DNM1	protein_coding	-0.165297	5.18596	0.076103	1	T2D-ND
ENSG00000166484:MAPK7	protein_coding	-0.23494	2.37735	0.0761383	1	T2D-ND
ENSG00000177599:ZNF491	protein_coding	0.371446	0.105723	0.0761767	1	T2D-ND
ENSG00000266768:AC016727.1	miRNA	0.242455	1.79814	0.0762166	1	T2D-ND
ENSG00000244879:GABPB1-AS1	processed_transcript	-0.273519	6.15965	0.0762255	1	T2D-ND
ENSG00000203805:PLPP4	protein_coding	1.32101	-2.67162	0.0762364	1	T2D-ND
ENSG00000255595:AC007368.1	lncRNA	1.04101	-2.50125	0.076273	1	T2D-ND
ENSG00000261544:AC011939.2	lncRNA	0.314589	2.215	0.076464	1	T2D-ND
ENSG00000254584:AL035078.1	lncRNA	0.985886	-2.32508	0.0765619	1	T2D-ND
ENSG00000187581:COX8C	protein_coding	0.608595	-1.34089	0.0766206	1	T2D-ND
ENSG00000166592:RRAD	protein_coding	-1.05842	-0.406192	0.0766586	1	T2D-ND
ENSG00000230259:AC008738.1	pseudogene	0.494734	-0.867581	0.0766631	1	T2D-ND
ENSG00000152292:SH2D6	protein_coding	-1.11977	-2.85003	0.0766665	1	T2D-ND
ENSG00000287815:AC005081.1	lncRNA	0.729399	-1.5017	0.0767648	1	T2D-ND
ENSG00000161203:AP2M1	protein_coding	-0.174567	7.18361	0.076824	1	T2D-ND
ENSG00000185420:SMYD3	protein_coding	0.361027	5.02274	0.0768447	1	T2D-ND
ENSG00000122359:ANXA11	protein_coding	-0.178356	7.11626	0.0768796	1	T2D-ND
ENSG00000142252:GEMIN7	protein_coding	-0.200389	3.68277	0.0769063	1	T2D-ND
ENSG00000229151:AC233976.1	lncRNA	-0.459879	-0.653302	0.0770177	1	T2D-ND
ENSG00000278946:AC005609.4	lncRNA	-1.5272	-3.10132	0.0770642	1	T2D-ND
ENSG00000137364:TPMT	protein_coding	-0.165494	4.4627	0.0770788	1	T2D-ND
ENSG00000180773:SLC36A4	protein_coding	0.185869	6.8798	0.0770942	1	T2D-ND
ENSG00000261439:AC079411.1	antisense	-0.683457	-1.89304	0.0771178	1	T2D-ND
ENSG00000216863:LY86-AS1	antisense	-1.26318	-2.63033	0.0771471	1	T2D-ND
ENSG00000145087:STXBP5L	protein_coding	-0.234727	2.97019	0.0771652	1	T2D-ND
ENSG00000164794:KCNV1	protein_coding	-1.99265	-2.7152	0.0772831	1	T2D-ND
ENSG00000286501:AC018545.1	lncRNA	-1.6931	-3.0047	0.0772851	1	T2D-ND
ENSG00000287402:AL158167.1	lncRNA	0.743117	-2.1418	0.0773217	1	T2D-ND
ENSG00000139971:ARMH4	protein_coding	-0.252087	3.05045	0.0773559	1	T2D-ND
ENSG00000119048:UBE2B	protein_coding	0.176214	6.83966	0.0774357	1	T2D-ND
ENSG00000183615:FAM167B	protein_coding	0.377545	0.429482	0.0774518	1	T2D-ND
ENSG00000272420:AL513477.2	lncRNA	0.458017	-1.37373	0.0776925	1	T2D-ND
ENSG00000133639:BTG1	protein_coding	0.255239	8.4208	0.0777039	1	T2D-ND
ENSG00000287070:AL499604.1	lncRNA	0.274635	2.21288	0.07773	1	T2D-ND
ENSG00000128422:KRT17	protein_coding	-1.81644	2.51446	0.0778141	1	T2D-ND
ENSG00000127666:TICAM1	protein_coding	-0.180461	4.13754	0.0779198	1	T2D-ND
ENSG00000285527:AC136285.3	lncRNA	1.36991	-2.89946	0.0779264	1	T2D-ND
ENSG00000074706:IPCEF1	protein_coding	1.27202	-2.30458	0.0779746	1	T2D-ND
ENSG00000108344:PSMD3	protein_coding	-0.209044	5.33237	0.0779877	1	T2D-ND
ENSG00000104823:ECH1	protein_coding	-0.223087	7.45819	0.0779978	1	T2D-ND
ENSG00000253404:AC034243.1	antisense	0.918399	0.375315	0.0780202	1	T2D-ND
ENSG00000159248:GJD2	protein_coding	0.421481	3.28996	0.0780509	1	T2D-ND
ENSG00000261052:SULT1A3	protein_coding	0.417372	0.164315	0.0781829	1	T2D-ND
ENSG00000005882:PDK2	protein_coding	-0.304477	3.16699	0.0781935	1	T2D-ND
ENSG00000273270:AC090114.2	lncRNA	0.220268	2.7522	0.0781941	1	T2D-ND
ENSG00000113273:ARSB	protein_coding	0.27776	2.18543	0.0783194	1	T2D-ND
ENSG00000278709:NKILA	lncRNA	0.965682	-2.22507	0.0783353	1	T2D-ND
ENSG00000164180:TMEM161B	protein_coding	0.164903	3.01468	0.0783623	1	T2D-ND
ENSG00000249158:PCDHA11	protein_coding	-0.571047	-1.38412	0.0783734	1	T2D-ND
ENSG00000111215:PRR4	protein_coding	-0.262078	2.49963	0.0785021	1	T2D-ND
ENSG00000010361:FUZ	protein_coding	-0.227006	3.3155	0.0785483	1	T2D-ND
ENSG00000005884:ITGA3	protein_coding	0.17548	3.85712	0.0786064	1	T2D-ND
ENSG00000100665:SERPINA4	protein_coding	1.47003	-2.1774	0.0786959	1	T2D-ND
ENSG00000269376:AL356740.3	lncRNA	0.511025	-0.93985	0.0787356	1	T2D-ND
ENSG00000100027:YPEL1	protein_coding	-0.462257	-0.57844	0.0787924	1	T2D-ND
ENSG00000260785:CASC17	lincRNA	1.47868	-2.54079	0.0789093	1	T2D-ND
ENSG00000286024:AC026803.3	lncRNA	-0.59545	1.18162	0.0789306	1	T2D-ND
ENSG00000154975:CA10	protein_coding	0.657065	1.73047	0.0789629	1	T2D-ND
ENSG00000203865:ATP1A1-AS1	lncRNA	-0.211119	2.03522	0.0790276	1	T2D-ND
ENSG00000155846:PPARGC1B	protein_coding	-0.620194	0.200505	0.0791368	1	T2D-ND
ENSG00000105559:PLEKHA4	protein_coding	0.357311	2.11137	0.0794034	1	T2D-ND
ENSG00000110880:CORO1C	protein_coding	-0.233814	3.64703	0.0794207	1	T2D-ND
ENSG00000100344:PNPLA3	protein_coding	0.972006	-2.26894	0.0794788	1	T2D-ND
ENSG00000181396:OGFOD3	protein_coding	0.260133	6.06235	0.0794896	1	T2D-ND
ENSG00000113763:UNC5A	protein_coding	-1.19601	-1.97934	0.0795898	1	T2D-ND
ENSG00000183020:AP2A2	protein_coding	-0.146177	5.03297	0.079656	1	T2D-ND
ENSG00000236383:CCDC200	protein_coding	-1.20959	-2.45768	0.0796564	1	T2D-ND
ENSG00000100170:SLC5A1	protein_coding	0.424479	4.26427	0.079833	1	T2D-ND
ENSG00000100285:NEFH	protein_coding	0.315	2.46611	0.0799247	1	T2D-ND
ENSG00000255256:AL136146.2	lncRNA	-0.74994	-1.79826	0.0799274	1	T2D-ND
ENSG00000183023:SLC8A1	protein_coding	0.43142	2.45774	0.0799901	1	T2D-ND
ENSG00000133321:PLAAT4	protein_coding	0.39635	4.29901	0.0800236	1	T2D-ND
ENSG00000161847:RAVER1	protein_coding	-0.145563	3.94381	0.0800768	1	T2D-ND
ENSG00000118873:RAB3GAP2	protein_coding	0.249393	6.35	0.0800899	1	T2D-ND
ENSG00000099284:H2AFY2	protein_coding	-0.140887	4.51092	0.0801001	1	T2D-ND
ENSG00000162621:LRRC53	protein_coding	1.5024	-1.15569	0.0802137	1	T2D-ND
ENSG00000154783:FGD5	protein_coding	-1.45895	-3.04259	0.0802416	1	T2D-ND
ENSG00000168564:CDKN2AIP	protein_coding	0.143191	3.77935	0.0803114	1	T2D-ND
ENSG00000261000:AC244034.2	lncRNA	-1.46838	-2.52294	0.0803969	1	T2D-ND
ENSG00000280543:ASAP1-IT2	lncRNA	0.314188	1.55872	0.0804295	1	T2D-ND
ENSG00000146409:SLC18B1	protein_coding	-0.221268	3.06238	0.0804784	1	T2D-ND
ENSG00000196277:GRM7	protein_coding	-0.485697	-0.431911	0.0805776	1	T2D-ND
ENSG00000188375:H3F3C	protein_coding	-0.791576	-1.08894	0.0807026	1	T2D-ND
ENSG00000178726:THBD	protein_coding	1.12199	-1.43076	0.080936	1	T2D-ND
ENSG00000259415:AC012291.2	lncRNA	1.16153	-2.87594	0.0809658	1	T2D-ND
ENSG00000214484:AC074008.1	pseudogene	-0.467314	-1.3011	0.0810467	1	T2D-ND
ENSG00000287759:AL353151.2	lncRNA	-0.465895	0.362237	0.0810535	1	T2D-ND
ENSG00000230205:AL359382.1	lncRNA	-1.62647	-2.78831	0.0810551	1	T2D-ND
ENSG00000151914:DST	protein_coding	-0.338979	7.10653	0.0811009	1	T2D-ND
ENSG00000188549:CCDC9B	protein_coding	0.575976	0.722802	0.0811427	1	T2D-ND
ENSG00000073849:ST6GAL1	protein_coding	0.963963	-1.15635	0.081145	1	T2D-ND
ENSG00000179750:APOBEC3B	protein_coding	-1.15689	-2.01791	0.081149	1	T2D-ND
ENSG00000135083:CCNJL	protein_coding	1.42015	-3.03826	0.0811643	1	T2D-ND
ENSG00000261327:AC134312.5	lncRNA	1.38652	-2.98958	0.0812282	1	T2D-ND
ENSG00000282527:AC110491.3	lncRNA	-1.14903	-2.81471	0.0813356	1	T2D-ND
ENSG00000125863:MKKS	protein_coding	-0.181783	4.47969	0.0813914	1	T2D-ND
ENSG00000164099:PRSS12	protein_coding	-0.483615	1.14271	0.0814277	1	T2D-ND
ENSG00000274124:AC074029.3	lncRNA	1.37609	-2.94887	0.0815393	1	T2D-ND
ENSG00000047457:CP	protein_coding	1.09644	5.45907	0.0815572	1	T2D-ND
ENSG00000187942:LDLRAD2	protein_coding	1.3769	-2.96262	0.0815618	1	T2D-ND
ENSG00000204947:ZNF425	protein_coding	-0.282597	0.757311	0.0816268	1	T2D-ND
ENSG00000187260:WDR86	protein_coding	1.00891	-2.6382	0.081758	1	T2D-ND
ENSG00000232729:AC211433.1	lncRNA	0.512451	-1.13534	0.0818177	1	T2D-ND
ENSG00000167851:CD300A	protein_coding	1.27132	-1.92021	0.081828	1	T2D-ND
ENSG00000225647:AC005487.1	lncRNA	-0.84261	-1.44234	0.0818683	1	T2D-ND
ENSG00000251350:LINC02475	lncRNA	1.6491	-2.82059	0.0819823	1	T2D-ND
ENSG00000131910:NR0B2	protein_coding	-0.311674	4.3365	0.0820724	1	T2D-ND
ENSG00000130164:LDLR	protein_coding	0.298416	5.06802	0.0820813	1	T2D-ND
ENSG00000260121:AC138028.4	lncRNA	-1.31943	-2.63566	0.0822058	1	T2D-ND
ENSG00000054965:FAM168A	protein_coding	0.231298	2.73705	0.0823973	1	T2D-ND
ENSG00000204790:CBWD6	protein_coding	-0.437826	0.921031	0.0825589	1	T2D-ND
ENSG00000034677:RNF19A	protein_coding	0.160288	4.22081	0.0827066	1	T2D-ND
ENSG00000110680:CALCA	protein_coding	1.03934	2.26431	0.0827119	1	T2D-ND
ENSG00000131061:ZNF341	protein_coding	-0.290146	0.716939	0.0827649	1	T2D-ND
ENSG00000122861:PLAU	protein_coding	-1.26572	-0.247151	0.0828038	1	T2D-ND
ENSG00000104611:SH2D4A	protein_coding	0.681419	-0.0919212	0.0828129	1	T2D-ND
ENSG00000184967:NOC4L	protein_coding	-0.178755	3.71605	0.0828433	1	T2D-ND
ENSG00000225163:LINC00618	lincRNA	-0.858293	-2.29932	0.0829	1	T2D-ND
ENSG00000256343:AC095350.1	lncRNA	-1.26832	-2.58227	0.0829419	1	T2D-ND
ENSG00000221774:AC016821.1	miRNA	-0.914042	-2.39806	0.0829665	1	T2D-ND
ENSG00000109323:MANBA	protein_coding	-0.301026	3.28571	0.0833032	1	T2D-ND
ENSG00000084623:EIF3I	protein_coding	-0.223909	6.77845	0.0833548	1	T2D-ND
ENSG00000225439:BOLA3-AS1	antisense	0.273513	1.89959	0.0833999	1	T2D-ND
ENSG00000118520:ARG1	protein_coding	-1.55109	-2.62922	0.0834557	1	T2D-ND
ENSG00000135925:WNT10A	protein_coding	0.628845	-0.844757	0.0836069	1	T2D-ND
ENSG00000259124:AC008050.1	lncRNA	-0.775707	-1.3798	0.0836594	1	T2D-ND
ENSG00000182508:LHFPL1	protein_coding	0.928707	-2.07125	0.08372	1	T2D-ND
ENSG00000132801:ZSWIM3	protein_coding	-0.306456	0.941068	0.0839078	1	T2D-ND
ENSG00000285538:AC092134.3	lncRNA	-1.51884	-2.82149	0.0840124	1	T2D-ND
ENSG00000270332:SMC2-AS1	lncRNA	0.389405	0.170909	0.0840405	1	T2D-ND
ENSG00000256235:SMIM3	protein_coding	0.573862	-0.553057	0.0841931	1	T2D-ND
ENSG00000169180:XPO6	protein_coding	-0.156307	3.76402	0.0843625	1	T2D-ND
ENSG00000135829:DHX9	protein_coding	-0.141126	5.50838	0.0843943	1	T2D-ND
ENSG00000261644:AC007728.2	lncRNA	-1.44889	-2.75969	0.0844631	1	T2D-ND
ENSG00000273375:AC055764.2	lncRNA	-0.65729	-1.57454	0.0845038	1	T2D-ND
ENSG00000182791:CCDC87	protein_coding	-0.501229	-1.14783	0.0845208	1	T2D-ND
ENSG00000146054:TRIM7	protein_coding	0.491257	1.07901	0.084594	1	T2D-ND
ENSG00000119973:PRLHR	protein_coding	-0.282778	2.73001	0.0846933	1	T2D-ND
ENSG00000110367:DDX6	protein_coding	0.13728	5.50789	0.0848566	1	T2D-ND
ENSG00000196526:AFAP1	protein_coding	0.254317	2.72695	0.0848705	1	T2D-ND
ENSG00000167578:RAB4B	protein_coding	-0.155872	5.43963	0.0850205	1	T2D-ND
ENSG00000119318:RAD23B	protein_coding	-0.123079	6.31527	0.0851299	1	T2D-ND
ENSG00000256540:AC007406.3	lncRNA	-0.743317	-2.25778	0.0851495	1	T2D-ND
ENSG00000227136:LINC00595	lincRNA	-0.773404	-1.23962	0.0851511	1	T2D-ND
ENSG00000285582:AC016042.1	lncRNA	0.937702	-2.22086	0.0851571	1	T2D-ND
ENSG00000105697:HAMP	protein_coding	1.29233	-2.59946	0.0851931	1	T2D-ND
ENSG00000072182:ASIC4	protein_coding	-0.698446	-1.68888	0.0851945	1	T2D-ND
ENSG00000174996:KLC2	protein_coding	-0.169267	4.65766	0.0852261	1	T2D-ND
ENSG00000111341:MGP	protein_coding	1.03384	-0.772944	0.0853206	1	T2D-ND
ENSG00000125149:C16orf70	protein_coding	-0.206045	2.38256	0.085449	1	T2D-ND
ENSG00000266964:FXYD1	protein_coding	-0.592958	0.304304	0.0855387	1	T2D-ND
ENSG00000197584:KCNMB2	protein_coding	0.275805	6.65762	0.0855906	1	T2D-ND
ENSG00000274849:AC023043.4	lncRNA	1.18997	-2.52609	0.0856241	1	T2D-ND
ENSG00000254675:AP003032.1	lncRNA	-0.999966	-2.48802	0.0857115	1	T2D-ND
ENSG00000100983:GSS	protein_coding	-0.193223	5.28849	0.0857236	1	T2D-ND
ENSG00000122735:DNAI1	protein_coding	-0.529711	0.0218415	0.0857414	1	T2D-ND
ENSG00000263873:AP003396.5	sense_intronic	1.27371	-3.00451	0.0857724	1	T2D-ND
ENSG00000120738:EGR1	protein_coding	0.651881	6.31792	0.0858136	1	T2D-ND
ENSG00000158113:LRRC43	protein_coding	-0.467666	-0.752403	0.085869	1	T2D-ND
ENSG00000087494:PTHLH	protein_coding	-0.824043	0.275788	0.0859907	1	T2D-ND
ENSG00000153993:SEMA3D	protein_coding	-0.999139	-2.06447	0.0860147	1	T2D-ND
ENSG00000128596:CCDC136	protein_coding	0.490508	-0.625023	0.0860409	1	T2D-ND
ENSG00000169894:MUC3A	protein_coding	0.879732	-0.923561	0.0860527	1	T2D-ND
ENSG00000164603:BMT2	protein_coding	0.230373	2.0743	0.0861172	1	T2D-ND
ENSG00000268894:PLCE1-AS1	antisense	1.41637	-2.45312	0.086162	1	T2D-ND
ENSG00000166825:ANPEP	protein_coding	1.10912	-1.06967	0.0861965	1	T2D-ND
ENSG00000108518:PFN1	protein_coding	-0.226439	8.36384	0.0862138	1	T2D-ND
ENSG00000084652:TXLNA	protein_coding	0.158526	4.7611	0.0863037	1	T2D-ND
ENSG00000235097:LINC00330	lincRNA	-1.28146	-2.75378	0.0863184	1	T2D-ND
ENSG00000267563:AC011471.2	lncRNA	0.510861	-0.223569	0.0863904	1	T2D-ND
ENSG00000242828:AC068756.1	lncRNA	1.55258	-2.97197	0.0864255	1	T2D-ND
ENSG00000286320:AC108053.1	lncRNA	0.489729	-1.43029	0.0864448	1	T2D-ND
ENSG00000140548:ZNF710	protein_coding	0.20022	2.39097	0.0864505	1	T2D-ND
ENSG00000120211:INSL4	protein_coding	-2.00431	-2.87683	0.0864582	1	T2D-ND
ENSG00000170271:FAXDC2	protein_coding	-0.450134	0.789279	0.0864657	1	T2D-ND
ENSG00000230015:AL365184.2	lncRNA	-0.721419	-1.4385	0.0864722	1	T2D-ND
ENSG00000185215:TNFAIP2	protein_coding	1.47411	-0.920657	0.0864815	1	T2D-ND
ENSG00000287411:AL031259.1	lncRNA	1.25749	-2.65601	0.0865231	1	T2D-ND
ENSG00000276097:AC006538.3	lncRNA	-1.44507	-2.89577	0.0866685	1	T2D-ND
ENSG00000117226:GBP3	protein_coding	0.644272	-0.174551	0.0867732	1	T2D-ND
ENSG00000185338:SOCS1	protein_coding	0.635736	6.75899	0.0868121	1	T2D-ND
ENSG00000232352:SEMA3B-AS1	antisense	1.21627	-2.96558	0.0869511	1	T2D-ND
ENSG00000110011:DNAJC4	protein_coding	-0.226295	5.93325	0.0870339	1	T2D-ND
ENSG00000134443:GRP	protein_coding	1.3642	-2.97053	0.087094	1	T2D-ND
ENSG00000239453:SIDT1-AS1	antisense	0.537979	-0.654792	0.0871202	1	T2D-ND
ENSG00000154917:RAB6B	protein_coding	0.221158	4.09529	0.0872261	1	T2D-ND
ENSG00000147526:TACC1	protein_coding	0.176499	5.64168	0.0872705	1	T2D-ND
ENSG00000198276:UCKL1	protein_coding	-0.160668	4.04466	0.0873057	1	T2D-ND
ENSG00000260647:AC127537.1	lncRNA	0.511721	-1.76404	0.0873223	1	T2D-ND
ENSG00000221736:AC003681.1	miRNA	0.394895	2.10873	0.087343	1	T2D-ND
ENSG00000288093:AL592295.5	lncRNA	0.253396	1.63345	0.0874508	1	T2D-ND
ENSG00000180694:TMEM64	protein_coding	0.243569	3.20257	0.0874622	1	T2D-ND
ENSG00000233723:LINC01122	lincRNA	-1.40506	-3.00815	0.0875885	1	T2D-ND
ENSG00000152944:MED21	protein_coding	0.153213	4.80115	0.0876774	1	T2D-ND
ENSG00000169905:TOR1AIP2	protein_coding	0.123183	5.57786	0.0877136	1	T2D-ND
ENSG00000133466:C1QTNF6	protein_coding	-0.248867	2.40564	0.087777	1	T2D-ND
ENSG00000225806:AL121917.1	lncRNA	0.540552	-1.07163	0.0878467	1	T2D-ND
ENSG00000251562:MALAT1	lincRNA	0.201543	16.2846	0.0879369	1	T2D-ND
ENSG00000200788:AL445222.1	misc_RNA	-0.512963	-0.72465	0.088016	1	T2D-ND
ENSG00000011105:TSPAN9	protein_coding	0.376196	2.63042	0.0880498	1	T2D-ND
ENSG00000142046:TMEM91	protein_coding	0.227144	2.70243	0.0880561	1	T2D-ND
ENSG00000100079:LGALS2	protein_coding	1.14194	-1.83919	0.0880638	1	T2D-ND
ENSG00000253696:KBTBD11-OT1	lincRNA	0.554909	-0.481403	0.08807	1	T2D-ND
ENSG00000177854:TMEM187	protein_coding	-0.227088	3.60489	0.0881006	1	T2D-ND
ENSG00000100068:LRP5L	protein_coding	0.285809	1.23338	0.0882224	1	T2D-ND
ENSG00000130544:ZNF557	protein_coding	0.203531	2.64608	0.0883397	1	T2D-ND
ENSG00000268788:AC110615.1	protein_coding	-1.12573	-2.56117	0.0883742	1	T2D-ND
ENSG00000260804:LINC01963	lncRNA	-0.316893	0.955047	0.0884861	1	T2D-ND
ENSG00000266397:AP000919.2	lncRNA	0.591608	-1.67907	0.0886111	1	T2D-ND
ENSG00000272912:AL356608.1	lncRNA	-1.34364	-2.79395	0.0887798	1	T2D-ND
ENSG00000225885:AC023590.1	protein_coding	0.299485	1.87021	0.088818	1	T2D-ND
ENSG00000135503:ACVR1B	protein_coding	0.446564	1.66035	0.0888551	1	T2D-ND
ENSG00000139200:PIANP	protein_coding	0.766129	0.854266	0.0889532	1	T2D-ND
ENSG00000168447:SCNN1B	protein_coding	1.48066	-2.82826	0.0889871	1	T2D-ND
ENSG00000187098:MITF	protein_coding	-0.331347	1.65397	0.0890046	1	T2D-ND
ENSG00000123992:DNPEP	protein_coding	-0.200486	5.1122	0.0893448	1	T2D-ND
ENSG00000287860:AC079804.3	lncRNA	-1.1098	-2.47008	0.0894274	1	T2D-ND
ENSG00000132383:RPA1	protein_coding	-0.158957	3.45466	0.0894498	1	T2D-ND
ENSG00000171159:C9orf16	protein_coding	0.234483	8.18636	0.0897448	1	T2D-ND
ENSG00000258303:AC012464.2	lncRNA	0.466235	-1.38629	0.0897774	1	T2D-ND
ENSG00000221869:CEBPD	protein_coding	0.601964	6.0626	0.0898145	1	T2D-ND
ENSG00000111077:TNS2	protein_coding	0.25669	2.46345	0.0898438	1	T2D-ND
ENSG00000175166:PSMD2	protein_coding	-0.208626	6.56037	0.0898471	1	T2D-ND
ENSG00000113456:RAD1	protein_coding	0.120228	4.47425	0.0898614	1	T2D-ND
ENSG00000168843:FSTL5	protein_coding	0.225618	5.84035	0.0898799	1	T2D-ND
ENSG00000263011:AC108134.4	lncRNA	0.483662	-0.92618	0.0899694	1	T2D-ND
ENSG00000226686:LINC01535	lncRNA	-0.49671	2.51145	0.0899757	1	T2D-ND
ENSG00000270562:AC097634.1	lncRNA	0.418679	0.0594754	0.0900095	1	T2D-ND
ENSG00000168612:ZSWIM1	protein_coding	0.254867	1.03292	0.0900145	1	T2D-ND
ENSG00000105671:DDX49	protein_coding	-0.130922	4.19974	0.0900221	1	T2D-ND
ENSG00000113361:CDH6	protein_coding	0.633523	0.87184	0.0901066	1	T2D-ND
ENSG00000268640:AC026369.1	protein_coding	-1.01625	-2.37346	0.0901952	1	T2D-ND
ENSG00000169604:ANTXR1	protein_coding	1.01095	-2.42406	0.0902013	1	T2D-ND
ENSG00000168925:CTRB1	protein_coding	1.82571	1.80054	0.090244	1	T2D-ND
ENSG00000269578:AC008764.7	lncRNA	-0.454338	-0.794658	0.0902694	1	T2D-ND
ENSG00000269934:AL353593.1	lncRNA	1.02789	-2.34956	0.0902828	1	T2D-ND
ENSG00000203943:SAMD13	protein_coding	-0.382874	0.0701557	0.0903042	1	T2D-ND
ENSG00000272894:AC004982.2	lncRNA	0.364715	0.35266	0.0904374	1	T2D-ND
ENSG00000103145:HCFC1R1	protein_coding	-0.186262	6.13654	0.0904713	1	T2D-ND
ENSG00000136718:IMP4	protein_coding	-0.165936	5.5418	0.090624	1	T2D-ND
ENSG00000187189:TSPYL4	protein_coding	0.156107	4.46273	0.0907167	1	T2D-ND
ENSG00000197961:ZNF121	protein_coding	0.156828	3.25058	0.0907692	1	T2D-ND
ENSG00000225213:AC073367.1	lncRNA	1.23935	-2.89592	0.09079	1	T2D-ND
ENSG00000075131:TIPIN	protein_coding	-0.211227	3.36329	0.0908033	1	T2D-ND
ENSG00000171492:LRRC8D	protein_coding	-0.159986	3.71835	0.0909285	1	T2D-ND
ENSG00000260704:LINC00543	lincRNA	0.546548	-0.918296	0.0909298	1	T2D-ND
ENSG00000250366:TUNAR	protein_coding	-0.281479	4.28089	0.0909558	1	T2D-ND
ENSG00000172508:CARNS1	protein_coding	-0.733354	-2.20568	0.0909767	1	T2D-ND
ENSG00000233893:EZR-AS1	antisense	1.46479	-2.90704	0.0910276	1	T2D-ND
ENSG00000079263:SP140	protein_coding	1.03874	-2.36227	0.0910453	1	T2D-ND
ENSG00000275092:AL031710.2	lncRNA	0.743765	-1.15923	0.0911505	1	T2D-ND
ENSG00000108592:FTSJ3	protein_coding	-0.174282	3.53441	0.0911694	1	T2D-ND
ENSG00000267890:AC010624.2	lncRNA	0.636702	-1.24153	0.0912717	1	T2D-ND
ENSG00000286341:AP002762.3	lncRNA	0.737864	-1.96904	0.0913626	1	T2D-ND
ENSG00000138162:TACC2	protein_coding	-0.240874	3.24013	0.091375	1	T2D-ND
ENSG00000156471:PTDSS1	protein_coding	-0.169432	3.18351	0.091381	1	T2D-ND
ENSG00000101665:SMAD7	protein_coding	0.277315	2.91586	0.091483	1	T2D-ND
ENSG00000112319:EYA4	protein_coding	-0.891087	-0.544562	0.0915181	1	T2D-ND
ENSG00000221949:LINC01465	lncRNA	-0.44098	-0.0727533	0.0915521	1	T2D-ND
ENSG00000277651:AL391261.4	lncRNA	-1.6725	-2.97805	0.0916058	1	T2D-ND
ENSG00000137831:UACA	protein_coding	-0.626122	0.281438	0.0916069	1	T2D-ND
ENSG00000205758:CRYZL1	protein_coding	0.110878	4.66113	0.0916211	1	T2D-ND
ENSG00000277050:AL122125.1	lncRNA	-0.898867	-2.57269	0.0917381	1	T2D-ND
ENSG00000174125:TLR1	protein_coding	0.708202	-2.06824	0.0919405	1	T2D-ND
ENSG00000284607:AL121936.1	lncRNA	-1.10959	-2.61678	0.0920029	1	T2D-ND
ENSG00000250240:AC008840.1	lncRNA	-0.891706	-2.2538	0.0920482	1	T2D-ND
ENSG00000052723:SIKE1	protein_coding	0.145623	4.79514	0.0920788	1	T2D-ND
ENSG00000255159:AC026894.1	lncRNA	0.996691	-2.67769	0.0921889	1	T2D-ND
ENSG00000182749:PAQR7	protein_coding	0.316215	1.92896	0.0922039	1	T2D-ND
ENSG00000238020:HTR3E-AS1	antisense	1.12118	-2.72534	0.0922118	1	T2D-ND
ENSG00000267796:LIN37	protein_coding	-0.156295	3.17553	0.0923043	1	T2D-ND
ENSG00000099889:ARVCF	protein_coding	-0.203481	4.34863	0.0923787	1	T2D-ND
ENSG00000246366:LACTB2-AS1	lncRNA	0.66859	-2.07	0.0923872	1	T2D-ND
ENSG00000269985:AL021328.1	lncRNA	1.12503	-2.59484	0.0924452	1	T2D-ND
ENSG00000232807:AL137186.2	lncRNA	-0.525414	-1.50187	0.0925149	1	T2D-ND
ENSG00000132205:EMILIN2	protein_coding	0.512727	0.143343	0.0925323	1	T2D-ND
ENSG00000133687:TMTC1	protein_coding	-1.01893	-0.446441	0.0926333	1	T2D-ND
ENSG00000286931:AL136419.3	lncRNA	0.434297	-0.102481	0.0926479	1	T2D-ND
ENSG00000006712:PAF1	protein_coding	-0.12727	4.48357	0.0926658	1	T2D-ND
ENSG00000158711:ELK4	protein_coding	0.153734	3.93539	0.0926734	1	T2D-ND
ENSG00000117419:ERI3	protein_coding	-0.186214	4.86897	0.0927805	1	T2D-ND
ENSG00000063241:ISOC2	protein_coding	-0.149274	5.45608	0.0928634	1	T2D-ND
ENSG00000197070:ARRDC1	protein_coding	-0.168725	4.00027	0.0928702	1	T2D-ND
ENSG00000163581:SLC2A2	protein_coding	1.11188	-2.733	0.092875	1	T2D-ND
ENSG00000166275:BORCS7	protein_coding	-0.203423	5.57018	0.0930365	1	T2D-ND
ENSG00000255389:Z97989.1	lncRNA	-0.475951	-0.945566	0.0930573	1	T2D-ND
ENSG00000120327:PCDHB14	protein_coding	0.260266	2.35576	0.0931229	1	T2D-ND
ENSG00000149823:VPS51	protein_coding	-0.183187	5.47535	0.0932147	1	T2D-ND
ENSG00000255202:AL049629.1	lncRNA	1.27962	-2.75277	0.0932558	1	T2D-ND
ENSG00000169403:PTAFR	protein_coding	-0.600624	-1.3348	0.0932569	1	T2D-ND
ENSG00000286052:AL109955.1	lncRNA	0.676503	-1.73697	0.0933354	1	T2D-ND
ENSG00000185477:GPRIN3	protein_coding	0.237546	3.43264	0.0933511	1	T2D-ND
ENSG00000114767:RRP9	protein_coding	-0.263888	3.2694	0.0934725	1	T2D-ND
ENSG00000221778:AC034236.2	miRNA	0.232136	1.95679	0.093482	1	T2D-ND
ENSG00000130669:PAK4	protein_coding	-0.145401	4.08421	0.093576	1	T2D-ND
ENSG00000110851:PRDM4	protein_coding	-0.160358	3.54108	0.0936451	1	T2D-ND
ENSG00000284645:AL592182.2	lncRNA	-1.41084	-2.73415	0.0936456	1	T2D-ND
ENSG00000233901:LINC01503	lncRNA	0.649382	2.39623	0.0940973	1	T2D-ND
ENSG00000229558:SACS-AS1	lincRNA	1.44907	-2.78188	0.0941023	1	T2D-ND
ENSG00000271270:TMCC1-AS1	antisense	-0.421062	0.0853919	0.0942053	1	T2D-ND
ENSG00000223573:TINCR	lincRNA	-0.648032	-0.635954	0.0942565	1	T2D-ND
ENSG00000073009:IKBKG	protein_coding	-0.196027	2.85889	0.0943021	1	T2D-ND
ENSG00000287189:AL121956.6	lncRNA	-0.668289	-0.888394	0.0943424	1	T2D-ND
ENSG00000094631:HDAC6	protein_coding	-0.139524	3.97369	0.0943602	1	T2D-ND
ENSG00000271754:AL355802.3	lncRNA	-0.636513	-1.35164	0.0943834	1	T2D-ND
ENSG00000234511:C5orf58	protein_coding	0.86292	-0.186094	0.0943922	1	T2D-ND
ENSG00000100417:PMM1	protein_coding	-0.232876	4.90661	0.0943933	1	T2D-ND
ENSG00000109099:PMP22	protein_coding	1.17987	-2.33055	0.0944082	1	T2D-ND
ENSG00000159128:IFNGR2	protein_coding	0.175776	4.94152	0.0944837	1	T2D-ND
ENSG00000164741:DLC1	protein_coding	-0.411015	2.26041	0.0945469	1	T2D-ND
ENSG00000183230:CTNNA3	protein_coding	0.965414	-2.74913	0.094613	1	T2D-ND
ENSG00000067221:STOML1	protein_coding	-0.159386	3.64923	0.0946152	1	T2D-ND
ENSG00000263904:AC015563.1	lncRNA	0.438614	-0.995304	0.0947752	1	T2D-ND
ENSG00000176092:CRYBG2	protein_coding	0.566933	-1.35511	0.0947797	1	T2D-ND
ENSG00000174946:GPR171	protein_coding	1.33146	-1.74694	0.0948016	1	T2D-ND
ENSG00000147202:DIAPH2	protein_coding	-0.21675	4.37172	0.0948563	1	T2D-ND
ENSG00000105053:VRK3	protein_coding	-0.161519	4.59019	0.0948907	1	T2D-ND
ENSG00000049089:COL9A2	protein_coding	0.346601	3.97807	0.0949121	1	T2D-ND
ENSG00000099994:SUSD2	protein_coding	-1.03034	-2.62585	0.0949208	1	T2D-ND
ENSG00000287022:AC079841.2	lncRNA	1.01572	-2.23384	0.0949301	1	T2D-ND
ENSG00000148288:GBGT1	protein_coding	0.280914	1.04633	0.094984	1	T2D-ND
ENSG00000184009:ACTG1	protein_coding	-0.474551	10.1523	0.0950086	1	T2D-ND
ENSG00000169752:NRG4	protein_coding	0.512822	-1.01756	0.0950821	1	T2D-ND
ENSG00000231536:AC226101.1	lncRNA	-1.0823	-2.54662	0.0952432	1	T2D-ND
ENSG00000141499:WRAP53	protein_coding	-0.184411	2.46269	0.0953741	1	T2D-ND
ENSG00000188086:PRSS45P	protein_coding	0.692361	-0.132956	0.0954327	1	T2D-ND
ENSG00000187860:CCDC157	protein_coding	0.273485	0.985792	0.0954523	1	T2D-ND
ENSG00000258376:AC004846.1	lncRNA	0.483138	-0.0922491	0.0955102	1	T2D-ND
ENSG00000213994:AL157395.1	lncRNA	-0.949834	-2.02369	0.095539	1	T2D-ND
ENSG00000228022:HCG20	lincRNA	-0.994611	-0.789528	0.0955725	1	T2D-ND
ENSG00000152253:SPC25	protein_coding	-0.373078	6.08515	0.0956305	1	T2D-ND
ENSG00000225936:AL731557.1	lncRNA	-1.11885	-2.64754	0.0956338	1	T2D-ND
ENSG00000272002:AC010904.2	lncRNA	0.726904	-1.48781	0.0956516	1	T2D-ND
ENSG00000111676:ATN1	protein_coding	0.163751	4.71637	0.0957413	1	T2D-ND
ENSG00000255621:AC023790.2	lncRNA	-0.564792	-1.71068	0.0957905	1	T2D-ND
ENSG00000152767:FARP1	protein_coding	0.135148	4.70788	0.0959404	1	T2D-ND
ENSG00000228124:AL096678.1	lncRNA	-1.35378	-2.79771	0.0959495	1	T2D-ND
ENSG00000169933:FRMPD4	protein_coding	-0.506408	0.0580943	0.0959847	1	T2D-ND
ENSG00000036828:CASR	protein_coding	-0.589267	0.853187	0.0960042	1	T2D-ND
ENSG00000176753:C15orf56	protein_coding	0.395391	-0.707594	0.0962585	1	T2D-ND
ENSG00000172023:REG1B	protein_coding	-1.71401	3.75346	0.0963001	1	T2D-ND
ENSG00000256571:AC079866.2	lncRNA	0.687556	-1.92346	0.0963372	1	T2D-ND
ENSG00000253522:MIR3142HG	lncRNA	1.49982	-2.65298	0.0964488	1	T2D-ND
ENSG00000197471:SPN	protein_coding	0.638292	-1.65925	0.096455	1	T2D-ND
ENSG00000099817:POLR2E	protein_coding	-0.14835	6.14197	0.0965002	1	T2D-ND
ENSG00000286193:AC025449.2	lncRNA	-0.312693	2.70649	0.0965727	1	T2D-ND
ENSG00000163660:CCNL1	protein_coding	0.219875	5.72999	0.0966267	1	T2D-ND
ENSG00000134215:VAV3	protein_coding	-0.451116	2.19671	0.0966791	1	T2D-ND
ENSG00000120913:PDLIM2	protein_coding	-0.340096	5.46032	0.0968734	1	T2D-ND
ENSG00000261351:AC116913.1	lncRNA	-0.250837	1.33695	0.0968877	1	T2D-ND
ENSG00000286757:AL137139.2	lncRNA	1.04374	-2.88398	0.0970098	1	T2D-ND
ENSG00000101470:TNNC2	protein_coding	0.494239	-0.638997	0.0970399	1	T2D-ND
ENSG00000188177:ZC3H6	protein_coding	0.171549	5.11479	0.0971217	1	T2D-ND
ENSG00000144645:OSBPL10	protein_coding	0.174384	3.82183	0.0971516	1	T2D-ND
ENSG00000243694:LINC02027	lncRNA	1.57353	-2.63785	0.0971539	1	T2D-ND
ENSG00000178105:DDX10	protein_coding	-0.198946	3.68041	0.0971548	1	T2D-ND
ENSG00000186026:ZNF284	protein_coding	0.286886	0.61252	0.09717	1	T2D-ND
ENSG00000229314:ORM1	protein_coding	1.30512	-3.06064	0.0972309	1	T2D-ND
ENSG00000087088:BAX	protein_coding	0.1417	6.91406	0.0972529	1	T2D-ND
ENSG00000266783:AP005136.3	lncRNA	0.590595	-1.92146	0.0973431	1	T2D-ND
ENSG00000103066:PLA2G15	protein_coding	-0.218533	2.79821	0.0974171	1	T2D-ND
ENSG00000147862:NFIB	protein_coding	1.03249	0.218687	0.0974199	1	T2D-ND
ENSG00000267353:AC020928.2	lncRNA	0.574799	-1.9174	0.0974312	1	T2D-ND
ENSG00000185973:TMLHE	protein_coding	-0.168687	2.87545	0.0974382	1	T2D-ND
ENSG00000184898:RBM43	protein_coding	0.226384	2.18224	0.0974908	1	T2D-ND
ENSG00000287322:AC068189.2	lncRNA	-1.76718	-2.84224	0.0975282	1	T2D-ND
ENSG00000287548:AC021269.3	lncRNA	-0.910887	-2.35603	0.0975944	1	T2D-ND
ENSG00000204592:HLA-E	protein_coding	-0.265372	8.66355	0.0976129	1	T2D-ND
ENSG00000129159:KCNC1	protein_coding	0.192439	4.36358	0.0976632	1	T2D-ND
ENSG00000164199:ADGRV1	protein_coding	-0.237783	2.87174	0.0977261	1	T2D-ND
ENSG00000226377:AC084809.1	lncRNA	0.420239	-0.895227	0.0979739	1	T2D-ND
ENSG00000241399:CD302	protein_coding	0.41954	3.16761	0.0980047	1	T2D-ND
ENSG00000287100:AL078600.1	lncRNA	-0.36959	0.284459	0.0980278	1	T2D-ND
ENSG00000271584:LINC02550	lncRNA	0.863384	-2.0863	0.0980359	1	T2D-ND
ENSG00000234235:BOK-AS1	antisense	-0.616757	-1.29043	0.0980411	1	T2D-ND
ENSG00000105696:TMEM59L	protein_coding	0.382021	5.21421	0.0982084	1	T2D-ND
ENSG00000187634:SAMD11	protein_coding	0.66952	1.53777	0.0982816	1	T2D-ND
ENSG00000253710:ALG11	protein_coding	0.209389	2.16894	0.0983093	1	T2D-ND
ENSG00000138735:PDE5A	protein_coding	0.358257	2.8148	0.0983183	1	T2D-ND
ENSG00000155849:ELMO1	protein_coding	0.366592	3.02756	0.098369	1	T2D-ND
ENSG00000262372:CR936218.1	lncRNA	-1.76118	-2.33263	0.0983904	1	T2D-ND
ENSG00000259120:SMIM6	protein_coding	-0.260918	5.65944	0.0984686	1	T2D-ND
ENSG00000161091:MFSD12	protein_coding	-0.209371	4.51359	0.0985903	1	T2D-ND
ENSG00000272604:AC073073.2	lncRNA	-0.379718	-0.787717	0.0986431	1	T2D-ND
ENSG00000204909:SPINK9	protein_coding	1.30308	-2.6811	0.0986457	1	T2D-ND
ENSG00000138621:PPCDC	protein_coding	-0.183242	3.02123	0.0986653	1	T2D-ND
ENSG00000156858:PRR14	protein_coding	-0.13708	3.83749	0.0987589	1	T2D-ND
ENSG00000134917:ADAMTS8	protein_coding	0.654954	-2.03969	0.0988984	1	T2D-ND
ENSG00000264890:AC011379.1	miRNA	0.305495	2.96966	0.0990136	1	T2D-ND
ENSG00000186104:CYP2R1	protein_coding	-0.318332	2.61569	0.0991068	1	T2D-ND
ENSG00000135625:EGR4	protein_coding	0.701344	4.78981	0.0991163	1	T2D-ND
ENSG00000213341:CHUK	protein_coding	-0.157341	3.68029	0.0991375	1	T2D-ND
ENSG00000214113:LYRM4	protein_coding	0.176073	4.46805	0.0991627	1	T2D-ND
ENSG00000175147:TMEM51-AS1	processed_transcript	-0.533808	1.16716	0.0992157	1	T2D-ND
ENSG00000198691:ABCA4	protein_coding	-0.556975	-1.39127	0.0993063	1	T2D-ND
ENSG00000117676:RPS6KA1	protein_coding	-0.24029	2.52439	0.0995262	1	T2D-ND
ENSG00000162585:FAAP20	protein_coding	0.155261	6.7182	0.0996792	1	T2D-ND
ENSG00000175745:NR2F1	protein_coding	0.942219	-2.74988	0.0996843	1	T2D-ND
ENSG00000066279:ASPM	protein_coding	-0.955414	-1.35982	0.0997254	1	T2D-ND
ENSG00000139737:SLAIN1	protein_coding	-0.236518	2.66305	0.0997652	1	T2D-ND
ENSG00000180176:TH	protein_coding	-1.37253	-2.87367	0.0999075	1	T2D-ND
ENSG00000168067:MAP4K2	protein_coding	-0.229375	2.84188	0.0999706	1	T2D-ND
ENSG00000048052:HDAC9	protein_coding	0.522433	0.162209	0.0999712	1	T2D-ND
ENSG00000082397:EPB41L3	protein_coding	0.150179	5.24512	0.0999835	1	T2D-ND
ENSG00000158055:GRHL3	protein_coding	-0.650688	-1.91098	0.100009	1	T2D-ND
ENSG00000175556:LONRF3	protein_coding	0.529538	-0.956968	0.100032	1	T2D-ND
ENSG00000224277:AP000345.2	antisense	-0.947851	-2.27313	0.100057	1	T2D-ND
ENSG00000263784:AL136418.1	miRNA	0.68266	-1.15289	0.100253	1	T2D-ND
ENSG00000261879:AC087500.1	lncRNA	0.266925	1.17608	0.100292	1	T2D-ND
ENSG00000228526:MIR34AHG	lncRNA	0.39235	0.467072	0.100302	1	T2D-ND
ENSG00000230615:AL139220.2	lncRNA	-0.325405	1.47983	0.100359	1	T2D-ND
ENSG00000121898:CPXM2	protein_coding	1.05213	-3.07181	0.100362	1	T2D-ND
ENSG00000285935:AL159978.1	lncRNA	-1.45453	-3.03978	0.100379	1	T2D-ND
ENSG00000188888:GPR179	protein_coding	-1.54764	-2.60364	0.100384	1	T2D-ND
ENSG00000079819:EPB41L2	protein_coding	0.278413	1.88447	0.100484	1	T2D-ND
ENSG00000247970:AL160313.1	lncRNA	-0.5048	-0.781016	0.100484	1	T2D-ND
ENSG00000135077:HAVCR2	protein_coding	-0.733509	-2.18252	0.100494	1	T2D-ND
ENSG00000215274:GAGE10	protein_coding	-1.40566	-2.86639	0.100513	1	T2D-ND
ENSG00000163219:ARHGAP25	protein_coding	0.966486	-2.35562	0.100531	1	T2D-ND
ENSG00000152520:PAN3	protein_coding	0.179385	2.91244	0.100626	1	T2D-ND
ENSG00000172331:BPGM	protein_coding	-0.189263	3.1024	0.100842	1	T2D-ND
ENSG00000134470:IL15RA	protein_coding	-0.577502	1.03226	0.10087	1	T2D-ND
ENSG00000171236:LRG1	protein_coding	0.846125	-1.46537	0.100884	1	T2D-ND
ENSG00000214870:AC004540.1	lncRNA	0.716969	0.960044	0.100971	1	T2D-ND
ENSG00000151689:INPP1	protein_coding	-0.172998	4.4167	0.101004	1	T2D-ND
ENSG00000122490:SLC66A2	protein_coding	-0.143424	4.4859	0.101118	1	T2D-ND
ENSG00000168685:IL7R	protein_coding	-1.53026	-1.89864	0.101133	1	T2D-ND
ENSG00000183783:KCTD8	protein_coding	-0.619277	0.276598	0.101137	1	T2D-ND
ENSG00000260425:AL031709.1	lncRNA	1.08629	-2.98119	0.101182	1	T2D-ND
ENSG00000273186:AL359091.4	lncRNA	0.417229	-0.191641	0.101262	1	T2D-ND
ENSG00000154511:DIPK1A	protein_coding	0.356452	0.534168	0.10143	1	T2D-ND
ENSG00000174804:FZD4	protein_coding	-0.654654	-1.84053	0.10143	1	T2D-ND
ENSG00000286990:AC016026.2	lncRNA	-0.656496	-1.27925	0.101457	1	T2D-ND
ENSG00000114302:PRKAR2A	protein_coding	-0.123449	5.32945	0.101513	1	T2D-ND
ENSG00000131724:IL13RA1	protein_coding	0.239593	4.54136	0.101619	1	T2D-ND
ENSG00000205710:C17orf107	protein_coding	0.450644	0.634418	0.102068	1	T2D-ND
ENSG00000101017:CD40	protein_coding	0.28996	3.69221	0.102095	1	T2D-ND
ENSG00000180245:RRH	protein_coding	-0.882931	-2.09721	0.102126	1	T2D-ND
ENSG00000263753:LINC00667	lincRNA	0.116647	5.80573	0.102227	1	T2D-ND
ENSG00000039537:C6	protein_coding	0.767485	-1.48095	0.102308	1	T2D-ND
ENSG00000267079:AP001269.2	lncRNA	1.35194	-2.24125	0.102413	1	T2D-ND
ENSG00000256683:ZNF350	protein_coding	0.223372	2.04717	0.102444	1	T2D-ND
ENSG00000188641:DPYD	protein_coding	-0.581089	0.699053	0.102502	1	T2D-ND
ENSG00000168589:DYNLRB2	protein_coding	0.329987	0.795953	0.102552	1	T2D-ND
ENSG00000053918:KCNQ1	protein_coding	0.686619	-1.80249	0.102886	1	T2D-ND
ENSG00000172345:STARD5	protein_coding	-0.377602	-0.205731	0.102932	1	T2D-ND
ENSG00000227574:AC112229.2	lncRNA	1.24775	-3	0.102953	1	T2D-ND
ENSG00000145703:IQGAP2	protein_coding	-0.528482	1.39996	0.103018	1	T2D-ND
ENSG00000226578:AL132657.1	lncRNA	0.689509	-1.90558	0.103107	1	T2D-ND
ENSG00000109689:STIM2	protein_coding	0.167312	4.81245	0.103108	1	T2D-ND
ENSG00000275445:AC092119.3	lncRNA	0.444605	-0.429886	0.103114	1	T2D-ND
ENSG00000237357:BX088651.4	lncRNA	-0.559981	0.453277	0.103142	1	T2D-ND
ENSG00000262619:LINC00621	lincRNA	0.562398	-0.889189	0.103166	1	T2D-ND
ENSG00000067836:ROGDI	protein_coding	-0.220415	5.41268	0.103189	1	T2D-ND
ENSG00000183734:ASCL2	protein_coding	-0.725538	2.50534	0.103312	1	T2D-ND
ENSG00000282951:AC008537.4	lncRNA	-0.62852	-1.86419	0.103467	1	T2D-ND
ENSG00000162520:SYNC	protein_coding	0.290465	2.81826	0.103473	1	T2D-ND
ENSG00000270135:AC078795.3	lncRNA	0.942975	-2.12921	0.103487	1	T2D-ND
ENSG00000103510:KAT8	protein_coding	-0.122499	4.2892	0.103525	1	T2D-ND
ENSG00000287824:AL627443.3	lncRNA	1.15411	-2.72225	0.103652	1	T2D-ND
ENSG00000100266:PACSIN2	protein_coding	-0.32973	4.38898	0.103672	1	T2D-ND
ENSG00000234826:AC003084.1	lncRNA	1.24243	-2.77487	0.103784	1	T2D-ND
ENSG00000259977:AL121578.2	lincRNA	-1.89962	-2.13756	0.103785	1	T2D-ND
ENSG00000250682:LINC00491	lincRNA	-1.39352	-2.15195	0.103908	1	T2D-ND
ENSG00000214279:SCART1	protein_coding	0.745858	-1.92255	0.10397	1	T2D-ND
ENSG00000141219:C17orf80	protein_coding	0.170215	3.20231	0.104013	1	T2D-ND
ENSG00000122140:MRPS2	protein_coding	-0.150073	4.2686	0.104026	1	T2D-ND
ENSG00000130592:LSP1	protein_coding	0.745944	-1.38741	0.104076	1	T2D-ND
ENSG00000176087:SLC35A4	protein_coding	-0.156041	4.68293	0.104127	1	T2D-ND
ENSG00000159917:ZNF235	protein_coding	-0.352856	0.0245485	0.104194	1	T2D-ND
ENSG00000172725:CORO1B	protein_coding	-0.144386	5.59684	0.104214	1	T2D-ND
ENSG00000135333:EPHA7	protein_coding	1.6637	-2.61906	0.104273	1	T2D-ND
ENSG00000167716:WDR81	protein_coding	-0.30119	1.06139	0.104273	1	T2D-ND
ENSG00000172236:TPSAB1	protein_coding	2.10821	-2.3113	0.104291	1	T2D-ND
ENSG00000128534:LSM8	protein_coding	0.138248	6.08176	0.104337	1	T2D-ND
ENSG00000286191:AL158195.1	lncRNA	-0.878795	-2.21663	0.104401	1	T2D-ND
ENSG00000101577:LPIN2	protein_coding	0.152794	4.65472	0.104543	1	T2D-ND
ENSG00000074964:ARHGEF10L	protein_coding	0.199314	3.81564	0.104567	1	T2D-ND
ENSG00000278356:AC005911.1	lncRNA	0.427316	-0.815093	0.104577	1	T2D-ND
ENSG00000175899:A2M	protein_coding	1.05783	-2.02669	0.104737	1	T2D-ND
ENSG00000272455:AL391244.2	lincRNA	0.409987	-0.262209	0.104821	1	T2D-ND
ENSG00000183662:TAFA1	protein_coding	0.89109	-2.33699	0.104901	1	T2D-ND
ENSG00000260711:AL121839.2	lncRNA	0.637237	-1.31866	0.104918	1	T2D-ND
ENSG00000215067:ALOX12-AS1	lncRNA	0.168464	4.18705	0.104931	1	T2D-ND
ENSG00000241288:LINC02614	lncRNA	0.288329	0.704623	0.104976	1	T2D-ND
ENSG00000250166:AC053513.1	lncRNA	-0.679776	-1.60606	0.105013	1	T2D-ND
ENSG00000143450:OAZ3	protein_coding	-0.241109	2.41074	0.105039	1	T2D-ND
ENSG00000228242:AC093495.1	lncRNA	0.501112	-1.45728	0.105249	1	T2D-ND
ENSG00000272293:AC083964.1	lncRNA	0.756384	-1.66359	0.105259	1	T2D-ND
ENSG00000234444:ZNF736	protein_coding	0.227896	1.93429	0.105322	1	T2D-ND
ENSG00000156219:ART3	protein_coding	-1.25517	-2.86898	0.105471	1	T2D-ND
ENSG00000163795:ZNF513	protein_coding	-0.173654	2.91627	0.105598	1	T2D-ND
ENSG00000168781:PPIP5K1	protein_coding	0.179962	2.60252	0.105648	1	T2D-ND
ENSG00000271815:AC008897.3	lncRNA	-0.888706	-2.28858	0.105682	1	T2D-ND
ENSG00000119669:IRF2BPL	protein_coding	0.188275	4.5077	0.105732	1	T2D-ND
ENSG00000112981:NME5	protein_coding	-0.269665	3.2409	0.105775	1	T2D-ND
ENSG00000163694:RBM47	protein_coding	-0.135397	5.92816	0.10586	1	T2D-ND
ENSG00000138696:BMPR1B	protein_coding	-1.22598	-2.70187	0.105862	1	T2D-ND
ENSG00000131398:KCNC3	protein_coding	0.226775	2.4639	0.105979	1	T2D-ND
ENSG00000256013:AC027277.1	lncRNA	-0.700305	-1.45418	0.105984	1	T2D-ND
ENSG00000080986:NDC80	protein_coding	-1.27284	-2.94308	0.106	1	T2D-ND
ENSG00000136383:ALPK3	protein_coding	0.174084	5.25964	0.106024	1	T2D-ND
ENSG00000120051:CFAP58	protein_coding	1.21671	-2.92421	0.106029	1	T2D-ND
ENSG00000011485:PPP5C	protein_coding	-0.136267	4.41377	0.106081	1	T2D-ND
ENSG00000088726:TMEM40	protein_coding	-1.48197	-3.13495	0.106146	1	T2D-ND
ENSG00000287226:AC084740.1	lncRNA	0.826728	-2.17349	0.106351	1	T2D-ND
ENSG00000165092:ALDH1A1	protein_coding	-0.289881	10.9098	0.106432	1	T2D-ND
ENSG00000163040:CCDC74A	protein_coding	-0.269337	1.3342	0.106491	1	T2D-ND
ENSG00000269994:AL513318.2	lncRNA	1.11292	-2.21579	0.106499	1	T2D-ND
ENSG00000157107:FCHO2	protein_coding	0.175416	3.02994	0.106543	1	T2D-ND
ENSG00000132915:PDE6A	protein_coding	0.404266	-1.36449	0.106568	1	T2D-ND
ENSG00000206418:RAB12	protein_coding	0.317856	3.09898	0.106842	1	T2D-ND
ENSG00000276842:AC023510.2	lncRNA	-1.01966	-2.42189	0.106844	1	T2D-ND
ENSG00000255498:AC068385.1	lncRNA	-1.17189	-2.49859	0.106845	1	T2D-ND
ENSG00000151623:NR3C2	protein_coding	0.1895	2.52549	0.106874	1	T2D-ND
ENSG00000079277:MKNK1	protein_coding	0.1476	3.52579	0.106875	1	T2D-ND
ENSG00000018699:TTC27	protein_coding	-0.211677	2.62032	0.107022	1	T2D-ND
ENSG00000237172:B3GNT9	protein_coding	0.179339	4.12193	0.107026	1	T2D-ND
ENSG00000284428:AC092329.4	lncRNA	0.202054	2.9127	0.107145	1	T2D-ND
ENSG00000203797:DDO	protein_coding	0.506025	-0.115234	0.10719	1	T2D-ND
ENSG00000139618:BRCA2	protein_coding	0.360445	0.594985	0.107237	1	T2D-ND
ENSG00000246214:AC024588.1	lncRNA	0.981464	-2.18263	0.107321	1	T2D-ND
ENSG00000275097:AC024940.6	3prime_overlapping_ncRNA	0.676013	-1.84781	0.107434	1	T2D-ND
ENSG00000104356:POP1	protein_coding	-0.270029	1.37538	0.107516	1	T2D-ND
ENSG00000168679:SLC16A4	protein_coding	-0.312591	1.75053	0.107533	1	T2D-ND
ENSG00000285825:CCDC15-DT	lncRNA	0.381344	0.0772777	0.107566	1	T2D-ND
ENSG00000260008:AP001527.1	lncRNA	-0.496102	-1.33447	0.107709	1	T2D-ND
ENSG00000132204:LINC00470	lincRNA	1.35866	-1.744	0.107805	1	T2D-ND
ENSG00000140932:CMTM2	protein_coding	-1.76293	-2.95685	0.107815	1	T2D-ND
ENSG00000164076:CAMKV	protein_coding	-1.21049	-2.6856	0.107833	1	T2D-ND
ENSG00000163380:LMOD3	protein_coding	0.460451	-0.140607	0.107924	1	T2D-ND
ENSG00000177133:PRDM16-DT	lncRNA	0.460285	-0.0319003	0.107947	1	T2D-ND
ENSG00000130707:ASS1	protein_coding	-0.447454	3.59363	0.107956	1	T2D-ND
ENSG00000271011:AC010680.3	lncRNA	0.351007	-0.0764047	0.107987	1	T2D-ND
ENSG00000273265:CNNM3-DT	lncRNA	-0.678096	-1.9723	0.108025	1	T2D-ND
ENSG00000170624:SGCD	protein_coding	-0.841323	-0.235862	0.108082	1	T2D-ND
ENSG00000139220:PPFIA2	protein_coding	-1.64367	-2.98774	0.108254	1	T2D-ND
ENSG00000232876:AL353596.1	lncRNA	0.734235	-2.17703	0.108307	1	T2D-ND
ENSG00000106628:POLD2	protein_coding	-0.148977	5.67076	0.108358	1	T2D-ND
ENSG00000163545:NUAK2	protein_coding	0.319682	2.15148	0.108571	1	T2D-ND
ENSG00000145723:GIN1	protein_coding	-0.15608	3.14178	0.108651	1	T2D-ND
ENSG00000288592:AC015871.7	transcribed_unitary_pseudogene	0.179276	3.36729	0.108713	1	T2D-ND
ENSG00000164118:CEP44	protein_coding	0.146247	3.50426	0.10872	1	T2D-ND
ENSG00000142224:IL19	protein_coding	0.516861	-1.39681	0.108878	1	T2D-ND
ENSG00000005249:PRKAR2B	protein_coding	0.463345	0.454134	0.109	1	T2D-ND
ENSG00000205309:NT5M	protein_coding	-0.339486	1.60592	0.109004	1	T2D-ND
ENSG00000214871:AC005082.1	protein_coding	0.532468	0.723869	0.109047	1	T2D-ND
ENSG00000212127:TAS2R14	protein_coding	-0.263949	1.33314	0.109053	1	T2D-ND
ENSG00000112759:SLC29A1	protein_coding	-0.205786	5.73571	0.109095	1	T2D-ND
ENSG00000259163:AL096869.2	lncRNA	1.16477	-2.88579	0.109159	1	T2D-ND
[truncated: 19,782 more rows]

## Sheet: Beta
Differential expression analysis of T2D vs ND by edgeR (Beta cells)
GeneID	BioType	logFC_edgeR	avg_logCPM_edgeR	PValue_edgeR	FDR_edgeR	Comp
ENSG00000267280:TBX2-AS1	lncRNA	4.90905	0.636702	2.97e-20	6.68e-16	T2D-ND
ENSG00000184588:PDE4B	protein_coding	1.61125	2.28131	3.64e-18	4.09e-14	T2D-ND
ENSG00000144824:PHLDB2	protein_coding	-0.754873	3.77596	3.55e-14	2.66e-10	T2D-ND
ENSG00000225968:ELFN1	protein_coding	4.05767	-1.35556	2.59e-13	1.2e-09	T2D-ND
ENSG00000178814:OPLAH	protein_coding	2.52368	0.900518	2.67e-13	1.2e-09	T2D-ND
ENSG00000067715:SYT1	protein_coding	3.36908	1.86011	9.72e-13	3.64e-09	T2D-ND
ENSG00000050165:DKK3	protein_coding	2.71108	3.97335	8.05e-12	2.59e-08	T2D-ND
ENSG00000103241:FOXF1	protein_coding	4.37775	-2.63877	1.23e-11	3.47e-08	T2D-ND
ENSG00000121068:TBX2	protein_coding	5.10467	0.165774	1.76e-11	3.95e-08	T2D-ND
ENSG00000152495:CAMK4	protein_coding	3.24273	-0.867765	1.65e-11	3.95e-08	T2D-ND
ENSG00000131668:BARX1	protein_coding	5.81446	0.144628	2.11e-11	4.31e-08	T2D-ND
ENSG00000135472:FAIM2	protein_coding	3.68575	0.900557	2.37e-11	4.45e-08	T2D-ND
ENSG00000130830:MPP1	protein_coding	-0.961066	5.15512	2.82e-11	4.88e-08	T2D-ND
ENSG00000170509:HSD17B13	protein_coding	2.21079	-0.167402	9.14e-11	1.47e-07	T2D-ND
ENSG00000163377:TAFA4	protein_coding	-1.69876	-0.294647	1.31e-10	1.96e-07	T2D-ND
ENSG00000165409:TSHR	protein_coding	2.88697	-0.254318	1.47e-10	2.07e-07	T2D-ND
ENSG00000085117:CD82	protein_coding	-1.51702	3.79771	1.62e-10	2.14e-07	T2D-ND
ENSG00000069424:KCNAB2	protein_coding	1.0245	2.01068	2.17e-10	2.71e-07	T2D-ND
ENSG00000196361:ELAVL3	protein_coding	2.33842	-0.265713	2.49e-10	2.94e-07	T2D-ND
ENSG00000163710:PCOLCE2	protein_coding	3.4129	0.646218	3.71e-10	4.17e-07	T2D-ND
ENSG00000177551:NHLH2	protein_coding	2.35179	0.00386924	6.32e-10	6.77e-07	T2D-ND
ENSG00000170608:FOXA3	protein_coding	-1.14564	2.73566	1.7e-09	1.74e-06	T2D-ND
ENSG00000135821:GLUL	protein_coding	-0.822266	4.08624	1.91e-09	1.87e-06	T2D-ND
ENSG00000149972:CNTN5	protein_coding	1.21129	2.49735	2.08e-09	1.95e-06	T2D-ND
ENSG00000251095:AC093866.1	lncRNA	2.12368	1.42753	3.06e-09	2.65e-06	T2D-ND
ENSG00000127946:HIP1	protein_coding	0.909196	1.43767	3.02e-09	2.65e-06	T2D-ND
ENSG00000147065:MSN	protein_coding	1.34262	3.87289	5.06e-09	4.22e-06	T2D-ND
ENSG00000138944:SHISAL1	protein_coding	1.26986	2.5462	5.28e-09	4.24e-06	T2D-ND
ENSG00000185565:LSAMP	protein_coding	0.847501	5.11752	7.01e-09	5.43e-06	T2D-ND
ENSG00000174567:GOLT1A	protein_coding	-1.08654	4.06925	7.9e-09	5.92e-06	T2D-ND
ENSG00000073849:ST6GAL1	protein_coding	1.75982	2.38327	8.41e-09	6.1e-06	T2D-ND
ENSG00000155324:GRAMD2B	protein_coding	-1.0253	3.51298	1.02e-08	7.17e-06	T2D-ND
ENSG00000235531:MSC-AS1	lncRNA	3.04282	-2.48176	1.5e-08	9.68e-06	T2D-ND
ENSG00000176046:NUPR1	protein_coding	2.13153	3.7479	1.51e-08	9.68e-06	T2D-ND
ENSG00000229891:LINC01315	lncRNA	0.71765	3.74945	1.45e-08	9.68e-06	T2D-ND
ENSG00000165186:PTCHD1	protein_coding	3.47436	-0.993193	1.77e-08	1.06e-05	T2D-ND
ENSG00000112137:PHACTR1	protein_coding	1.84412	0.163779	1.8e-08	1.06e-05	T2D-ND
ENSG00000116329:OPRD1	protein_coding	-1.71783	2.9574	1.69e-08	1.06e-05	T2D-ND
ENSG00000148584:A1CF	protein_coding	-1.39127	4.05595	2.11e-08	1.22e-05	T2D-ND
ENSG00000140297:GCNT3	protein_coding	-1.47316	2.05773	2.18e-08	1.22e-05	T2D-ND
ENSG00000285128:AC092306.1	lncRNA	1.24225	-1.05274	2.55e-08	1.4e-05	T2D-ND
ENSG00000164488:DACT2	protein_coding	-2.25168	-0.130107	2.82e-08	1.51e-05	T2D-ND
ENSG00000172020:GAP43	protein_coding	1.31917	4.40968	3.3e-08	1.69e-05	T2D-ND
ENSG00000205795:CYS1	protein_coding	-1.77588	1.81602	3.27e-08	1.69e-05	T2D-ND
ENSG00000068615:REEP1	protein_coding	0.877541	2.56307	4.16e-08	2.08e-05	T2D-ND
ENSG00000233593:LINC02609	lncRNA	0.859438	3.07395	4.83e-08	2.35e-05	T2D-ND
ENSG00000184349:EFNA5	protein_coding	0.451052	4.3509	4.91e-08	2.35e-05	T2D-ND
ENSG00000180263:FGD6	protein_coding	0.927994	1.0791	5.07e-08	2.37e-05	T2D-ND
ENSG00000117394:SLC2A1	protein_coding	-0.997322	3.456	6.82e-08	3.13e-05	T2D-ND
ENSG00000126562:WNK4	protein_coding	-1.65185	0.106999	7.33e-08	3.3e-05	T2D-ND
ENSG00000153253:SCN3A	protein_coding	0.955903	2.1239	7.7e-08	3.39e-05	T2D-ND
ENSG00000128573:FOXP2	protein_coding	0.556091	3.42099	9.18e-08	3.97e-05	T2D-ND
ENSG00000183454:GRIN2A	protein_coding	0.916205	3.44856	1.01e-07	4.28e-05	T2D-ND
ENSG00000179104:TMTC2	protein_coding	0.890172	0.986652	1.07e-07	4.46e-05	T2D-ND
ENSG00000104725:NEFL	processed_transcript	2.57092	1.33253	1.34e-07	5.5e-05	T2D-ND
ENSG00000130766:SESN2	protein_coding	-0.829664	3.09711	1.49e-07	5.99e-05	T2D-ND
ENSG00000188086:PRSS45P	protein_coding	2.61478	-1.80937	1.64e-07	6.47e-05	T2D-ND
ENSG00000183087:GAS6	protein_coding	1.64082	1.64212	1.7e-07	6.59e-05	T2D-ND
ENSG00000140859:KIFC3	protein_coding	-0.746082	3.66673	2.04e-07	7.77e-05	T2D-ND
ENSG00000148053:NTRK2	protein_coding	1.59076	-0.33828	2.19e-07	8.2e-05	T2D-ND
ENSG00000198729:PPP1R14C	protein_coding	-0.929104	3.10304	2.62e-07	9.67e-05	T2D-ND
ENSG00000123992:DNPEP	protein_coding	-0.443297	5.00773	2.7e-07	9.8e-05	T2D-ND
ENSG00000168918:INPP5D	protein_coding	1.76985	-0.379711	2.87e-07	9.95e-05	T2D-ND
ENSG00000178726:THBD	protein_coding	0.985532	3.99894	2.88e-07	9.95e-05	T2D-ND
ENSG00000165521:EML5	protein_coding	-0.859696	3.12634	2.81e-07	9.95e-05	T2D-ND
ENSG00000147003:CLTRN	protein_coding	-1.12583	2.81671	3.06e-07	0.000104268	T2D-ND
ENSG00000122679:RAMP3	protein_coding	2.8907	0.463002	3.2e-07	0.000105845	T2D-ND
ENSG00000005187:ACSM3	protein_coding	-1.59247	1.12276	3.18e-07	0.000105845	T2D-ND
ENSG00000019991:HGF	protein_coding	3.46018	-1.28947	3.4e-07	0.000107706	T2D-ND
ENSG00000224577:LINC01117	lincRNA	3.22278	-1.76838	3.38e-07	0.000107706	T2D-ND
ENSG00000092051:JPH4	protein_coding	1.73406	-0.0810931	3.36e-07	0.000107706	T2D-ND
ENSG00000108947:EFNB3	protein_coding	0.930308	2.51892	3.74e-07	0.000116793	T2D-ND
ENSG00000135100:HNF1A	protein_coding	-1.32645	0.980343	3.99e-07	0.000123032	T2D-ND
ENSG00000183979:NPB	protein_coding	1.64703	-0.987282	4.4e-07	0.000131967	T2D-ND
ENSG00000081181:ARG2	protein_coding	-1.09233	5.46671	4.36e-07	0.000131967	T2D-ND
ENSG00000011332:DPF1	protein_coding	1.13736	-0.0171563	5.12e-07	0.000147758	T2D-ND
ENSG00000170540:ARL6IP1	protein_coding	-0.441393	6.43553	5.1e-07	0.000147758	T2D-ND
ENSG00000120053:GOT1	protein_coding	-0.660311	3.95496	5.06e-07	0.000147758	T2D-ND
ENSG00000173218:VANGL1	protein_coding	2.24826	-2.27068	5.79e-07	0.000164769	T2D-ND
ENSG00000172594:SMPDL3A	protein_coding	-0.821514	4.9485	5.95e-07	0.000167381	T2D-ND
ENSG00000163083:INHBB	protein_coding	2.80042	-1.72341	6.29e-07	0.000174709	T2D-ND
ENSG00000250266:LINC01612	lncRNA	-0.745286	2.65944	6.7e-07	0.000183838	T2D-ND
ENSG00000245532:NEAT1	lincRNA	0.861921	8.81051	6.86e-07	0.000185793	T2D-ND
ENSG00000166387:PPFIBP2	protein_coding	-1.45298	1.29953	7.15e-07	0.000191415	T2D-ND
ENSG00000111728:ST8SIA1	protein_coding	1.79582	-0.165766	7.47e-07	0.000197684	T2D-ND
ENSG00000171587:DSCAM	protein_coding	1.00266	-0.915086	8.03e-07	0.000209886	T2D-ND
ENSG00000099849:RASSF7	protein_coding	-0.567013	3.87155	9.89e-07	0.000255745	T2D-ND
ENSG00000259120:SMIM6	protein_coding	-1.11748	3.89853	1.01e-06	0.000256911	T2D-ND
ENSG00000197991:PCDH20	protein_coding	-1.599	2.47533	1.14e-06	0.00028783	T2D-ND
ENSG00000161835:GRASP	protein_coding	-1.04336	3.38566	1.26e-06	0.00031536	T2D-ND
ENSG00000140968:IRF8	protein_coding	2.8829	-2.06987	1.57e-06	0.000387726	T2D-ND
ENSG00000089356:FXYD3	protein_coding	1.64145	3.76822	1.63e-06	0.000393136	T2D-ND
ENSG00000135447:PPP1R1A	protein_coding	-1.42651	7.97283	1.62e-06	0.000393136	T2D-ND
ENSG00000256492:AL118508.1	pseudogene	1.14017	4.01613	1.68e-06	0.000401779	T2D-ND
ENSG00000128683:GAD1	protein_coding	1.58318	2.26438	1.71e-06	0.000405675	T2D-ND
ENSG00000151834:GABRA2	protein_coding	-2.23666	0.905868	1.77e-06	0.000415002	T2D-ND
ENSG00000150526:MIA2	protein_coding	-0.487214	5.37195	1.8e-06	0.000417578	T2D-ND
ENSG00000099812:MISP	protein_coding	-0.980869	1.6446	1.84e-06	0.000421757	T2D-ND
ENSG00000233293:AL133343.2	lncRNA	-1.87743	-1.15288	2.15e-06	0.000487892	T2D-ND
ENSG00000164687:FABP5	protein_coding	2.02494	3.75608	2.37e-06	0.000532482	T2D-ND
ENSG00000198003:CCDC151	protein_coding	0.755948	2.25798	2.46e-06	0.000541948	T2D-ND
ENSG00000183734:ASCL2	protein_coding	-1.87683	4.7924	2.45e-06	0.000541948	T2D-ND
ENSG00000183715:OPCML	protein_coding	1.50165	0.653938	2.71e-06	0.000592707	T2D-ND
ENSG00000185518:SV2B	protein_coding	1.51255	-0.127866	2.93e-06	0.000634038	T2D-ND
ENSG00000221538:AL365361.1	miRNA	0.983367	0.573267	3.06e-06	0.000655526	T2D-ND
ENSG00000188042:ARL4C	protein_coding	0.955909	4.82532	3.1e-06	0.000657006	T2D-ND
ENSG00000168785:TSPAN5	protein_coding	0.800851	4.24105	3.16e-06	0.000664361	T2D-ND
ENSG00000170498:KISS1	protein_coding	-1.12644	-0.317226	3.2e-06	0.000666985	T2D-ND
ENSG00000169282:KCNAB1	protein_coding	1.35429	-0.441507	3.43e-06	0.000707066	T2D-ND
ENSG00000258867:LINC01146	lincRNA	-1.03926	3.68239	3.46e-06	0.000707484	T2D-ND
ENSG00000172260:NEGR1	protein_coding	0.646096	2.4814	3.51e-06	0.000711011	T2D-ND
ENSG00000122863:CHST3	protein_coding	1.60188	-1.82024	3.88e-06	0.000779414	T2D-ND
ENSG00000244694:PTCHD4	protein_coding	1.21464	0.374751	4.02e-06	0.000799588	T2D-ND
ENSG00000197933:ZNF823	protein_coding	-0.645139	1.34752	4.06e-06	0.000801769	T2D-ND
ENSG00000224417:AL606970.1	lncRNA	-1.65582	0.289808	4.2e-06	0.000822344	T2D-ND
ENSG00000185269:NOTUM	protein_coding	1.56016	-1.1287	4.29e-06	0.000831242	T2D-ND
ENSG00000248307:LINC00616	lincRNA	1.50755	-0.404143	4.43e-06	0.000850003	T2D-ND
ENSG00000101049:SGK2	protein_coding	-1.36177	1.10779	4.5e-06	0.000850003	T2D-ND
ENSG00000257057:C11orf97	protein_coding	-2.53055	-2.88836	4.46e-06	0.000850003	T2D-ND
ENSG00000154065:ANKRD29	protein_coding	-1.15649	-0.110128	4.67e-06	0.00086729	T2D-ND
ENSG00000163827:LRRC2	protein_coding	-1.35362	-0.00622455	4.64e-06	0.00086729	T2D-ND
ENSG00000186188:FFAR4	protein_coding	-1.25018	4.72697	4.71e-06	0.000868375	T2D-ND
ENSG00000187013:C17orf82	protein_coding	2.5449	-2.93524	5.15e-06	0.000925069	T2D-ND
ENSG00000167889:MGAT5B	protein_coding	2.2476	-3.00421	5.11e-06	0.000925069	T2D-ND
ENSG00000165659:DACH1	protein_coding	0.550293	3.91651	5.18e-06	0.000925069	T2D-ND
ENSG00000109814:UGDH	protein_coding	-0.820336	5.23866	5.14e-06	0.000925069	T2D-ND
ENSG00000137767:SQOR	protein_coding	-0.792306	2.5034	5.48e-06	0.000970968	T2D-ND
ENSG00000286811:AL353138.1	lncRNA	1.24698	1.08693	5.86e-06	0.00102954	T2D-ND
ENSG00000132026:RTBDN	protein_coding	0.56863	4.43796	6.1e-06	0.00106365	T2D-ND
ENSG00000183978:COA3	protein_coding	-0.53311	6.56377	6.68e-06	0.00115518	T2D-ND
ENSG00000169026:SLC49A3	protein_coding	1.67616	-2.22698	6.73e-06	0.00115613	T2D-ND
ENSG00000241111:AC092040.1	antisense	1.09819	0.899966	7.13e-06	0.00121514	T2D-ND
ENSG00000146216:TTBK1	protein_coding	1.11915	-0.245114	7.37e-06	0.00124608	T2D-ND
ENSG00000135298:ADGRB3	protein_coding	1.77041	-1.47475	7.56e-06	0.00124659	T2D-ND
ENSG00000271133:AC004130.2	lncRNA	0.894078	1.03712	7.59e-06	0.00124659	T2D-ND
ENSG00000233718:MYCNOS	antisense	-2.46442	-2.84629	7.46e-06	0.00124659	T2D-ND
ENSG00000141744:PNMT	protein_coding	-2.69403	-1.10481	7.53e-06	0.00124659	T2D-ND
ENSG00000230910:AL391807.1	lncRNA	1.71993	-2.06946	7.84e-06	0.0012686	T2D-ND
ENSG00000163435:ELF3	protein_coding	-0.724865	5.24456	7.84e-06	0.0012686	T2D-ND
ENSG00000091137:SLC26A4	protein_coding	1.83926	-0.603952	8.08e-06	0.00127498	T2D-ND
ENSG00000053108:FSTL4	protein_coding	1.12999	3.42944	8.07e-06	0.00127498	T2D-ND
ENSG00000138759:FRAS1	protein_coding	0.984423	0.415786	7.94e-06	0.00127498	T2D-ND
ENSG00000172572:PDE3A	protein_coding	0.555324	2.71185	8.11e-06	0.00127498	T2D-ND
ENSG00000269190:FBXO17	protein_coding	-0.81183	5.43468	8.17e-06	0.00127565	T2D-ND
ENSG00000158710:TAGLN2	protein_coding	-0.674477	7.41621	8.68e-06	0.0013457	T2D-ND
ENSG00000249464:LINC01091	lincRNA	-1.17254	1.65803	8.92e-06	0.00137447	T2D-ND
ENSG00000026025:VIM	protein_coding	2.17088	3.98989	9.23e-06	0.00141188	T2D-ND
ENSG00000157315:TMED6	protein_coding	-1.91286	5.57333	9.45e-06	0.00143686	T2D-ND
ENSG00000214530:STARD10	protein_coding	-0.741474	6.16805	9.53e-06	0.00143868	T2D-ND
ENSG00000145198:VWA5B2	protein_coding	-0.760364	3.33838	1e-05	0.00150377	T2D-ND
ENSG00000174827:PDZK1	protein_coding	-1.57494	1.65792	1.01e-05	0.00150548	T2D-ND
ENSG00000179241:LDLRAD3	protein_coding	0.575448	3.50117	1.07e-05	0.00158538	T2D-ND
ENSG00000101463:SYNDIG1	protein_coding	2.7109	-1.68984	1.09e-05	0.00158708	T2D-ND
ENSG00000164056:SPRY1	protein_coding	-0.896919	1.48375	1.09e-05	0.00158708	T2D-ND
ENSG00000173200:PARP15	protein_coding	-2.93496	-3.53733	1.12e-05	0.00162098	T2D-ND
ENSG00000151729:SLC25A4	protein_coding	-0.414407	7.10428	1.15e-05	0.00165323	T2D-ND
ENSG00000162599:NFIA	protein_coding	0.467801	4.18397	1.17e-05	0.00167937	T2D-ND
ENSG00000243244:STON1	protein_coding	1.05943	-0.715037	1.2e-05	0.00171459	T2D-ND
ENSG00000182957:SPATA13	protein_coding	-0.708429	3.1977	1.22e-05	0.0017201	T2D-ND
ENSG00000178919:FOXE1	protein_coding	-1.74637	-0.848077	1.24e-05	0.00173612	T2D-ND
ENSG00000272727:LINC02266	lncRNA	0.956469	1.0538	1.26e-05	0.00176327	T2D-ND
ENSG00000160799:CCDC12	protein_coding	-0.383783	5.87451	1.32e-05	0.00182008	T2D-ND
ENSG00000114790:ARHGEF26	protein_coding	-0.787461	1.24372	1.31e-05	0.00182008	T2D-ND
ENSG00000111859:NEDD9	protein_coding	-0.812599	1.28252	1.33e-05	0.00182679	T2D-ND
ENSG00000153029:MR1	protein_coding	0.396009	3.02316	1.36e-05	0.00185924	T2D-ND
ENSG00000147408:CSGALNACT1	protein_coding	2.03443	-0.558759	1.41e-05	0.00190571	T2D-ND
ENSG00000183971:NPW	protein_coding	0.936083	3.64634	1.47e-05	0.00196132	T2D-ND
ENSG00000197256:KANK2	protein_coding	0.872489	0.813799	1.47e-05	0.00196132	T2D-ND
ENSG00000189431:RASSF10	pseudogene	-1.64686	-1.09718	1.46e-05	0.00196132	T2D-ND
ENSG00000251381:LINC00958	lincRNA	-1.46593	0.107997	1.53e-05	0.0020232	T2D-ND
ENSG00000260231:KDM7A-DT	lncRNA	-0.412616	3.48984	1.61e-05	0.00210182	T2D-ND
ENSG00000176225:RTTN	protein_coding	-0.558456	0.903962	1.6e-05	0.00210182	T2D-ND
ENSG00000183346:CABCOCO1	protein_coding	1.03833	1.79125	1.63e-05	0.00211823	T2D-ND
ENSG00000136267:DGKB	protein_coding	1.39302	2.65679	1.64e-05	0.0021233	T2D-ND
ENSG00000177108:ZDHHC22	protein_coding	1.23747	-1.07738	1.65e-05	0.0021233	T2D-ND
ENSG00000163497:FEV	protein_coding	1.13232	0.405862	1.76e-05	0.00224275	T2D-ND
ENSG00000080845:DLGAP4	protein_coding	-0.478834	4.89747	1.76e-05	0.00224275	T2D-ND
ENSG00000258940:AL132639.2	lncRNA	0.605434	1.31064	1.78e-05	0.00224758	T2D-ND
ENSG00000204642:HLA-F	protein_coding	0.688899	2.36245	1.8e-05	0.00226686	T2D-ND
ENSG00000118271:TTR	protein_coding	-1.04234	11.6947	1.88e-05	0.0023461	T2D-ND
ENSG00000170017:ALCAM	protein_coding	0.465758	6.37807	1.95e-05	0.00242139	T2D-ND
ENSG00000135272:MDFIC	protein_coding	1.14948	2.52976	2.03e-05	0.00250571	T2D-ND
ENSG00000138449:SLC40A1	protein_coding	-0.664409	2.8288	2.06e-05	0.0025297	T2D-ND
ENSG00000184640:SEPTIN9	protein_coding	1.226	-0.108953	2.1e-05	0.00256988	T2D-ND
ENSG00000173530:TNFRSF10D	protein_coding	1.42495	-2.01105	2.13e-05	0.00258736	T2D-ND
ENSG00000163923:RPL39L	protein_coding	1.2972	2.23422	2.15e-05	0.00259546	T2D-ND
ENSG00000109072:VTN	protein_coding	1.12722	0.475974	2.24e-05	0.00269633	T2D-ND
ENSG00000097096:SYDE2	protein_coding	-1.12066	0.179692	2.27e-05	0.00272098	T2D-ND
ENSG00000179431:FJX1	protein_coding	0.692058	1.44834	2.35e-05	0.00280027	T2D-ND
ENSG00000233215:LINC01687	lncRNA	-4.81019	-2.8499	2.38e-05	0.00281203	T2D-ND
ENSG00000169032:MAP2K1	protein_coding	-0.613562	4.70874	2.43e-05	0.00286481	T2D-ND
ENSG00000043591:ADRB1	protein_coding	1.90566	-1.46684	2.46e-05	0.00288161	T2D-ND
ENSG00000123700:KCNJ2	protein_coding	1.06202	0.481926	2.65e-05	0.00308984	T2D-ND
ENSG00000121898:CPXM2	protein_coding	2.92153	-0.307399	2.7e-05	0.00312798	T2D-ND
ENSG00000186951:PPARA	protein_coding	-0.538637	2.6953	2.75e-05	0.00316575	T2D-ND
ENSG00000109062:SLC9A3R1	protein_coding	-0.64577	5.71754	2.76e-05	0.00316575	T2D-ND
ENSG00000141580:WDR45B	protein_coding	-0.334489	5.43326	2.88e-05	0.00329226	T2D-ND
ENSG00000158457:TSPAN33	protein_coding	-1.16252	2.00162	2.94e-05	0.00334246	T2D-ND
ENSG00000113555:PCDH12	protein_coding	2.24641	-2.72217	2.96e-05	0.00334346	T2D-ND
ENSG00000153820:SPHKAP	protein_coding	3.06905	-3.39553	3.02e-05	0.00339418	T2D-ND
ENSG00000127824:TUBA4A	protein_coding	-0.944387	7.15222	3.04e-05	0.00340424	T2D-ND
ENSG00000123119:NECAB1	protein_coding	0.972913	0.965964	3.08e-05	0.00342599	T2D-ND
ENSG00000065675:PRKCQ	protein_coding	0.917492	-0.323356	3.13e-05	0.00346985	T2D-ND
ENSG00000069188:SDK2	protein_coding	1.01833	1.61473	3.22e-05	0.00354563	T2D-ND
ENSG00000182168:UNC5C	protein_coding	0.964191	0.576849	3.3e-05	0.00362322	T2D-ND
ENSG00000126603:GLIS2	protein_coding	-0.77371	3.2018	3.54e-05	0.00386569	T2D-ND
ENSG00000183578:TNFAIP8L3	protein_coding	2.2635	-2.11267	3.68e-05	0.00399905	T2D-ND
ENSG00000117289:TXNIP	protein_coding	1.00366	3.61439	3.71e-05	0.00401667	T2D-ND
ENSG00000260025:CRIM1-DT	lncRNA	0.971041	2.19655	3.84e-05	0.00412783	T2D-ND
ENSG00000260878:AC104072.1	lncRNA	-2.97769	-2.89828	3.93e-05	0.00420453	T2D-ND
ENSG00000176171:BNIP3	protein_coding	-0.666743	7.54598	3.96e-05	0.00421647	T2D-ND
ENSG00000215386:MIR99AHG	lncRNA	1.13682	3.04261	4.03e-05	0.00427239	T2D-ND
ENSG00000157110:RBPMS	protein_coding	-0.847904	1.9559	4.12e-05	0.00435504	T2D-ND
ENSG00000090975:PITPNM2	protein_coding	-0.718022	1.36271	4.21e-05	0.00442378	T2D-ND
ENSG00000166105:GLB1L3	protein_coding	1.66589	-2.34087	4.41e-05	0.00460131	T2D-ND
ENSG00000164506:STXBP5	protein_coding	0.442651	4.48123	4.42e-05	0.00460131	T2D-ND
ENSG00000125845:BMP2	protein_coding	-1.02908	-0.213732	4.52e-05	0.00466622	T2D-ND
ENSG00000085563:ABCB1	protein_coding	-1.24945	1.65105	4.51e-05	0.00466622	T2D-ND
ENSG00000144369:FAM171B	protein_coding	0.373933	4.14752	4.59e-05	0.00471323	T2D-ND
ENSG00000071242:RPS6KA2	protein_coding	-0.779427	1.58773	4.81e-05	0.0049149	T2D-ND
ENSG00000119042:SATB2	protein_coding	0.892415	0.0631729	4.96e-05	0.00504431	T2D-ND
ENSG00000142173:COL6A2	protein_coding	2.59755	0.234808	5.03e-05	0.00507982	T2D-ND
ENSG00000156299:TIAM1	protein_coding	0.495371	4.01637	5.06e-05	0.00507982	T2D-ND
ENSG00000111885:MAN1A1	protein_coding	0.428269	5.9201	5.05e-05	0.00507982	T2D-ND
ENSG00000226508:LINC01918	lncRNA	1.6605	-2.21272	5.12e-05	0.00511823	T2D-ND
ENSG00000151474:FRMD4A	protein_coding	2.17275	-1.0361	5.15e-05	0.00512983	T2D-ND
ENSG00000184678:HIST2H2BE	protein_coding	-0.786494	2.81217	5.26e-05	0.00518498	T2D-ND
ENSG00000144837:PLA1A	protein_coding	-1.34966	1.04978	5.25e-05	0.00518498	T2D-ND
ENSG00000168874:ATOH8	protein_coding	1.2015	0.0379212	5.36e-05	0.00526062	T2D-ND
ENSG00000165899:OTOGL	protein_coding	0.950058	0.770535	5.41e-05	0.00528937	T2D-ND
ENSG00000271474:AC106881.1	lncRNA	1.03029	0.794249	5.47e-05	0.00532718	T2D-ND
ENSG00000138378:STAT4	protein_coding	0.703231	1.47067	5.58e-05	0.00541424	T2D-ND
ENSG00000166793:YPEL4	protein_coding	2.22547	-2.44313	5.62e-05	0.0054268	T2D-ND
ENSG00000106477:CEP41	protein_coding	0.362118	3.8146	5.65e-05	0.0054294	T2D-ND
ENSG00000268388:FENDRR	lincRNA	2.70316	-3.78365	5.78e-05	0.00550564	T2D-ND
ENSG00000112246:SIM1	protein_coding	0.486949	3.14719	5.8e-05	0.00550564	T2D-ND
ENSG00000076604:TRAF4	protein_coding	-0.504246	3.32433	5.8e-05	0.00550564	T2D-ND
ENSG00000254615:AC027031.2	lncRNA	1.14074	2.65871	6.18e-05	0.00581807	T2D-ND
ENSG00000203668:CHML	protein_coding	-0.871198	1.25089	6.18e-05	0.00581807	T2D-ND
ENSG00000274248:AJ011932.1	lncRNA	1.02319	0.960989	6.23e-05	0.00583968	T2D-ND
ENSG00000255545:AP004608.1	lncRNA	-1.57447	0.262699	6.32e-05	0.00589845	T2D-ND
ENSG00000136153:LMO7	protein_coding	-0.395537	3.83757	6.36e-05	0.00591382	T2D-ND
ENSG00000110917:MLEC	protein_coding	-0.515787	6.29714	6.47e-05	0.00598886	T2D-ND
ENSG00000078328:RBFOX1	protein_coding	1.64209	-1.64615	6.57e-05	0.00600642	T2D-ND
ENSG00000213949:ITGA1	protein_coding	0.938058	2.72927	6.55e-05	0.00600642	T2D-ND
ENSG00000078114:NEBL	protein_coding	-0.509708	4.7107	6.54e-05	0.00600642	T2D-ND
ENSG00000118804:STBD1	protein_coding	-0.550018	5.69468	6.7e-05	0.00610263	T2D-ND
ENSG00000168675:LDLRAD4	protein_coding	0.595536	3.2608	6.73e-05	0.00610548	T2D-ND
ENSG00000069482:GAL	protein_coding	2.35894	1.41024	6.91e-05	0.00619521	T2D-ND
ENSG00000165617:DACT1	protein_coding	1.8193	-3.06669	6.94e-05	0.00619521	T2D-ND
ENSG00000178235:SLITRK1	protein_coding	1.49738	-2.71154	6.95e-05	0.00619521	T2D-ND
ENSG00000171408:PDE7B	protein_coding	1.01983	0.193633	6.92e-05	0.00619521	T2D-ND
ENSG00000187231:SESTD1	protein_coding	-0.387977	4.2559	6.97e-05	0.00619521	T2D-ND
ENSG00000122643:NT5C3A	protein_coding	-0.390441	4.79203	7e-05	0.00620164	T2D-ND
ENSG00000198756:COLGALT2	protein_coding	0.896223	1.4521	7.13e-05	0.00628566	T2D-ND
ENSG00000150938:CRIM1	protein_coding	0.921203	1.83666	7.31e-05	0.00639902	T2D-ND
ENSG00000131080:EDA2R	protein_coding	0.753554	1.329	7.34e-05	0.00639902	T2D-ND
ENSG00000128656:CHN1	protein_coding	0.377727	4.85052	7.31e-05	0.00639902	T2D-ND
ENSG00000123360:PDE1B	protein_coding	-1.00176	0.454102	7.46e-05	0.00648163	T2D-ND
ENSG00000051523:CYBA	protein_coding	1.20551	3.23088	7.49e-05	0.00648277	T2D-ND
ENSG00000232668:AC010967.1	pseudogene	1.73183	-2.93252	7.85e-05	0.00673755	T2D-ND
ENSG00000099992:TBC1D10A	protein_coding	-0.461627	2.63005	7.83e-05	0.00673755	T2D-ND
ENSG00000163364:LINC01116	lincRNA	1.55776	1.6472	8.02e-05	0.00685587	T2D-ND
ENSG00000167612:ANKRD33	protein_coding	-1.15435	-0.0652944	8.06e-05	0.00686624	T2D-ND
ENSG00000183150:GPR19	protein_coding	0.624518	1.62378	8.22e-05	0.00697464	T2D-ND
ENSG00000173114:LRRN3	protein_coding	0.661676	1.79702	8.82e-05	0.0073995	T2D-ND
ENSG00000088367:EPB41L1	protein_coding	-0.519287	3.77662	8.77e-05	0.0073995	T2D-ND
ENSG00000241388:HNF1A-AS1	antisense	-1.11972	2.33868	8.8e-05	0.0073995	T2D-ND
ENSG00000078900:TP73	protein_coding	2.43182	-2.99742	9.03e-05	0.00753637	T2D-ND
ENSG00000016402:IL20RA	protein_coding	0.356211	4.87167	9.05e-05	0.00753637	T2D-ND
ENSG00000138814:PPP3CA	protein_coding	0.278328	4.21813	9.22e-05	0.00765316	T2D-ND
ENSG00000106993:CDC37L1	protein_coding	-0.368124	4.72806	9.36e-05	0.00773794	T2D-ND
ENSG00000182568:SATB1	protein_coding	0.412211	3.38677	9.51e-05	0.00783431	T2D-ND
ENSG00000196466:ZNF799	protein_coding	-0.563953	0.95663	9.55e-05	0.00783727	T2D-ND
ENSG00000111077:TNS2	protein_coding	0.454128	3.31984	9.63e-05	0.00788016	T2D-ND
ENSG00000166025:AMOTL1	protein_coding	1.16035	-1.43972	0.000100402	0.008182	T2D-ND
ENSG00000113211:PCDHB6	protein_coding	1.09177	-0.863451	0.000101336	0.00822836	T2D-ND
ENSG00000110881:ASIC1	protein_coding	1.6141	-2.67076	0.00010414	0.00842556	T2D-ND
ENSG00000183775:KCTD16	protein_coding	0.882562	0.652793	0.000105907	0.00851444	T2D-ND
ENSG00000161267:BDH1	protein_coding	-0.678913	2.23872	0.000105995	0.00851444	T2D-ND
ENSG00000135373:EHF	protein_coding	0.86817	2.42948	0.000106746	0.00854427	T2D-ND
ENSG00000171462:DLK2	protein_coding	0.905513	0.910881	0.000108227	0.00863206	T2D-ND
ENSG00000267365:KCNJ2-AS1	antisense	0.852521	1.03587	0.000109608	0.0087113	T2D-ND
ENSG00000196092:PAX5	protein_coding	1.90167	-0.303556	0.000110335	0.0087382	T2D-ND
ENSG00000063241:ISOC2	protein_coding	-0.47924	5.03219	0.000111274	0.00878169	T2D-ND
ENSG00000166900:STX3	protein_coding	-0.564278	4.82036	0.000115585	0.00902755	T2D-ND
ENSG00000143320:CRABP2	protein_coding	-0.940961	2.84385	0.000115995	0.00902755	T2D-ND
ENSG00000163581:SLC2A2	protein_coding	-1.27938	2.11419	0.000115758	0.00902755	T2D-ND
ENSG00000138622:HCN4	protein_coding	-1.28575	0.528216	0.000115662	0.00902755	T2D-ND
ENSG00000132855:ANGPTL3	protein_coding	-1.4499	-1.1173	0.0001192	0.00924501	T2D-ND
ENSG00000268333:AL132655.1	lncRNA	2.99789	-4.01059	0.000120722	0.0092681	T2D-ND
ENSG00000258274:AC012085.2	lncRNA	1.65011	-1.93643	0.000119975	0.0092681	T2D-ND
ENSG00000108231:LGI1	protein_coding	1.27668	-0.888517	0.000121146	0.0092681	T2D-ND
ENSG00000070495:JMJD6	protein_coding	-0.379341	4.11549	0.000120755	0.0092681	T2D-ND
ENSG00000215375:MYL5	protein_coding	0.592798	2.32672	0.000123056	0.0093799	T2D-ND
ENSG00000099954:CECR2	protein_coding	-0.942202	0.0493874	0.000123859	0.0093799	T2D-ND
ENSG00000139988:RDH12	protein_coding	-1.61628	-0.671405	0.00012353	0.0093799	T2D-ND
ENSG00000249057:MAST4-IT1	sense_intronic	-3.06519	-3.88073	0.000126399	0.00954016	T2D-ND
ENSG00000175868:CALCB	protein_coding	1.35128	2.08965	0.000128625	0.00961235	T2D-ND
ENSG00000138771:SHROOM3	protein_coding	0.525916	2.43492	0.000128638	0.00961235	T2D-ND
ENSG00000160293:VAV2	protein_coding	0.474789	3.07436	0.000128168	0.00961235	T2D-ND
ENSG00000137672:TRPC6	protein_coding	2.98098	-3.37602	0.000130673	0.00973209	T2D-ND
ENSG00000128242:GAL3ST1	protein_coding	-1.01459	0.344487	0.00013153	0.00976362	T2D-ND
ENSG00000154027:AK5	protein_coding	1.38522	1.57546	0.000133099	0.00984756	T2D-ND
ENSG00000146476:ARMT1	protein_coding	-0.405549	3.60087	0.000138364	0.0102035	T2D-ND
ENSG00000138660:AP1AR	protein_coding	-0.517035	3.76964	0.000139638	0.0102407	T2D-ND
ENSG00000151458:ANKRD50	protein_coding	-0.76291	1.14757	0.000139778	0.0102407	T2D-ND
ENSG00000100364:KIAA0930	protein_coding	-0.689255	2.339	0.00014126	0.0102823	T2D-ND
ENSG00000138835:RGS3	protein_coding	-0.845816	1.1013	0.000141101	0.0102823	T2D-ND
ENSG00000181234:TMEM132C	protein_coding	1.37071	-0.0543956	0.00014173	0.0102832	T2D-ND
ENSG00000273321:AC023983.2	lncRNA	2.93767	-3.90194	0.000143237	0.0103545	T2D-ND
ENSG00000005249:PRKAR2B	protein_coding	0.5703	3.49845	0.000144225	0.0103545	T2D-ND
ENSG00000224152:AC009506.1	antisense	0.429292	1.79605	0.000144554	0.0103545	T2D-ND
ENSG00000104611:SH2D4A	protein_coding	-1.08092	-0.396739	0.000144309	0.0103545	T2D-ND
ENSG00000025770:NCAPH2	protein_coding	-0.496265	2.92396	0.000145033	0.0103558	T2D-ND
ENSG00000260552:AC023043.1	lncRNA	2.09002	-3.56109	0.000147077	0.0104685	T2D-ND
ENSG00000214595:EML6	protein_coding	0.578544	2.15973	0.000147717	0.0104809	T2D-ND
ENSG00000166676:TVP23A	protein_coding	1.73685	-2.82807	0.000150003	0.0106097	T2D-ND
ENSG00000165650:PDZD8	protein_coding	-0.330468	5.16371	0.000151083	0.0106525	T2D-ND
ENSG00000237943:PRKCQ-AS1	lincRNA	0.743806	2.4467	0.000152605	0.0106928	T2D-ND
ENSG00000168566:SNRNP48	protein_coding	-0.42713	3.7685	0.000152247	0.0106928	T2D-ND
ENSG00000070601:FRMPD1	protein_coding	1.11004	-0.0250796	0.000155377	0.0108261	T2D-ND
ENSG00000131475:VPS25	protein_coding	-0.364896	5.37983	0.000155874	0.0108261	T2D-ND
ENSG00000120262:CCDC170	protein_coding	-1.90714	-1.25701	0.000155951	0.0108261	T2D-ND
ENSG00000152583:SPARCL1	protein_coding	2.89162	1.24875	0.000160191	0.0108624	T2D-ND
ENSG00000225127:LINC00237	lincRNA	1.81835	-1.54031	0.000158692	0.0108624	T2D-ND
ENSG00000175161:CADM2	protein_coding	1.163	-1.27946	0.000157934	0.0108624	T2D-ND
ENSG00000237499:WAKMAR2	lncRNA	0.770647	3.05514	0.000158979	0.0108624	T2D-ND
ENSG00000139874:SSTR1	protein_coding	0.586058	1.99536	0.000160337	0.0108624	T2D-ND
ENSG00000038274:MAT2B	protein_coding	-0.362322	2.86198	0.000159788	0.0108624	T2D-ND
ENSG00000140022:STON2	protein_coding	-0.97574	1.60209	0.000158342	0.0108624	T2D-ND
ENSG00000166426:CRABP1	protein_coding	-3.36413	-1.35343	0.000157737	0.0108624	T2D-ND
ENSG00000260912:AL158206.1	lncRNA	0.577832	1.41728	0.000162303	0.0109625	T2D-ND
ENSG00000182747:SLC35D3	protein_coding	0.782391	2.28009	0.000163921	0.0110387	T2D-ND
ENSG00000088833:NSFL1C	protein_coding	-0.326296	4.91054	0.000165924	0.0110778	T2D-ND
ENSG00000124333:VAMP7	protein_coding	-0.402881	3.17669	0.000165433	0.0110778	T2D-ND
ENSG00000090273:NUDC	protein_coding	-0.428581	7.28792	0.00016598	0.0110778	T2D-ND
ENSG00000178538:CA8	protein_coding	0.563868	3.28496	0.00017105	0.0113824	T2D-ND
ENSG00000126262:FFAR2	protein_coding	-1.08526	1.03017	0.000173437	0.0115072	T2D-ND
ENSG00000104808:DHDH	protein_coding	-0.948764	0.609776	0.000174211	0.0115246	T2D-ND
ENSG00000155052:CNTNAP5	protein_coding	1.40208	-0.379906	0.000177848	0.0116964	T2D-ND
ENSG00000125731:SH2D3A	protein_coding	1.30663	-0.196039	0.000177515	0.0116964	T2D-ND
ENSG00000280543:ASAP1-IT2	lncRNA	0.608307	1.90687	0.000180013	0.0118042	T2D-ND
ENSG00000233493:TMEM238	protein_coding	0.429981	5.9082	0.00018191	0.011894	T2D-ND
ENSG00000176884:GRIN1	protein_coding	1.11653	-1.60767	0.000184627	0.0120366	T2D-ND
ENSG00000196177:ACADSB	protein_coding	-0.531627	3.1913	0.00018543	0.012054	T2D-ND
ENSG00000170190:SLC16A5	protein_coding	1.60527	-3.3208	0.000186714	0.0120677	T2D-ND
ENSG00000287951:AC026402.2	lncRNA	-1.71013	-1.60049	0.000186315	0.0120677	T2D-ND
ENSG00000164100:NDST3	protein_coding	2.79457	-2.40914	0.000187656	0.012068	T2D-ND
ENSG00000163637:PRICKLE2	protein_coding	0.803148	1.79474	0.000187791	0.012068	T2D-ND
ENSG00000234409:CCDC188	protein_coding	0.685588	0.0657645	0.000190392	0.0122003	T2D-ND
ENSG00000135549:PKIB	protein_coding	-0.48929	7.28834	0.000194481	0.0124269	T2D-ND
ENSG00000288067:AC105180.2	lncRNA	1.37942	-2.47484	0.000197039	0.0125547	T2D-ND
ENSG00000141447:OSBPL1A	protein_coding	1.25392	1.66774	0.000199351	0.0126661	T2D-ND
ENSG00000236939:BAALC-AS2	lncRNA	1.18854	-0.898153	0.000202312	0.0126883	T2D-ND
ENSG00000008277:ADAM22	protein_coding	0.722457	1.445	0.000202589	0.0126883	T2D-ND
ENSG00000101974:ATP11C	protein_coding	0.717294	0.00454103	0.000201159	0.0126883	T2D-ND
ENSG00000172575:RASGRP1	protein_coding	-1.08404	2.69039	0.000203085	0.0126883	T2D-ND
ENSG00000214290:COLCA2	protein_coding	-1.10232	0.162278	0.00020266	0.0126883	T2D-ND
ENSG00000006611:USH1C	protein_coding	-1.11959	2.69116	0.000201883	0.0126883	T2D-ND
ENSG00000113657:DPYSL3	protein_coding	1.13693	3.27999	0.000204573	0.0127179	T2D-ND
ENSG00000172348:RCAN2	protein_coding	-0.500693	4.94937	0.000204689	0.0127179	T2D-ND
ENSG00000134042:MRO	protein_coding	-1.13413	-0.555702	0.000206306	0.012783	T2D-ND
ENSG00000101445:PPP1R16B	protein_coding	2.24446	-2.57316	0.000214971	0.0132753	T2D-ND
ENSG00000167880:EVPL	protein_coding	1.10311	-1.71567	0.000215432	0.0132753	T2D-ND
ENSG00000162643:WDR63	protein_coding	-1.03433	-1.00375	0.000216787	0.0133223	T2D-ND
ENSG00000167037:SGSM1	protein_coding	-0.46079	3.30506	0.000219749	0.0134676	T2D-ND
ENSG00000272619:AC093673.2	lncRNA	1.49971	-1.18747	0.000221971	0.0135668	T2D-ND
ENSG00000075884:ARHGAP15	protein_coding	2.93802	-3.9204	0.000222729	0.0135762	T2D-ND
ENSG00000196169:KIF19	protein_coding	2.04143	0.686392	0.000223928	0.0135792	T2D-ND
ENSG00000152402:GUCY1A2	protein_coding	1.22463	1.65097	0.000224293	0.0135792	T2D-ND
ENSG00000131944:FAAP24	protein_coding	-0.731728	1.21013	0.000224589	0.0135792	T2D-ND
ENSG00000177182:CLVS1	protein_coding	1.02359	-0.0221125	0.000226912	0.0136463	T2D-ND
ENSG00000157168:NRG1	protein_coding	0.513087	1.64836	0.000226558	0.0136463	T2D-ND
ENSG00000090861:AARS	protein_coding	-0.491972	5.0797	0.000228869	0.0137272	T2D-ND
ENSG00000110492:MDK	protein_coding	0.627831	6.04937	0.000230027	0.01376	T2D-ND
ENSG00000119547:ONECUT2	protein_coding	0.737259	3.25509	0.000230942	0.0137781	T2D-ND
ENSG00000167100:SAMD14	protein_coding	1.25318	-0.987792	0.000233463	0.0138917	T2D-ND
ENSG00000105855:ITGB8	protein_coding	0.792103	1.07244	0.000235709	0.0139883	T2D-ND
ENSG00000234771:SLC25A25-AS1	lncRNA	-0.66921	0.501797	0.000237743	0.0140719	T2D-ND
ENSG00000106714:CNTNAP3	protein_coding	-1.3372	-1.11637	0.000240307	0.0141863	T2D-ND
ENSG00000124164:VAPB	protein_coding	-0.257861	4.92469	0.000242717	0.0142911	T2D-ND
ENSG00000163453:IGFBP7	protein_coding	-0.672052	6.63298	0.000246261	0.0144619	T2D-ND
ENSG00000103365:GGA2	protein_coding	-0.283095	4.65698	0.000253217	0.0147931	T2D-ND
ENSG00000033867:SLC4A7	protein_coding	-0.47556	3.52418	0.000253101	0.0147931	T2D-ND
ENSG00000139679:LPAR6	protein_coding	0.662943	2.11472	0.00025473	0.014843	T2D-ND
ENSG00000266636:AC090340.1	miRNA	2.36577	-1.78438	0.000257226	0.0149395	T2D-ND
ENSG00000121853:GHSR	protein_coding	1.40022	0.438079	0.000257715	0.0149395	T2D-ND
ENSG00000196242:OR2C3	protein_coding	2.17965	-3.22741	0.000263233	0.0152119	T2D-ND
ENSG00000137880:GCHFR	protein_coding	-0.493402	4.3914	0.000263767	0.0152119	T2D-ND
ENSG00000185386:MAPK11	protein_coding	0.462963	1.9038	0.000264515	0.0152161	T2D-ND
ENSG00000075340:ADD2	protein_coding	2.97625	-2.14091	0.000266297	0.0152695	T2D-ND
ENSG00000117528:ABCD3	protein_coding	-0.404643	4.26915	0.000266802	0.0152695	T2D-ND
ENSG00000227220:AL133346.1	lncRNA	2.3123	-4.10399	0.00027452	0.0156713	T2D-ND
ENSG00000142875:PRKACB	protein_coding	0.366748	4.84861	0.000278087	0.0158347	T2D-ND
ENSG00000164086:DUSP7	protein_coding	0.70205	1.98615	0.000279453	0.0158724	T2D-ND
ENSG00000164241:C5orf63	protein_coding	0.325524	3.17966	0.000286154	0.016212	T2D-ND
ENSG00000214870:AC004540.1	lncRNA	0.614906	3.84455	0.000300154	0.01692	T2D-ND
ENSG00000131462:TUBG1	protein_coding	-0.511806	4.10926	0.00029942	0.01692	T2D-ND
ENSG00000169684:CHRNA5	protein_coding	0.82956	2.63129	0.000305454	0.0170056	T2D-ND
ENSG00000204442:FAM155A	protein_coding	0.330646	3.24292	0.000303027	0.0170056	T2D-ND
ENSG00000177191:B3GNT8	protein_coding	-0.559539	3.68385	0.000304788	0.0170056	T2D-ND
ENSG00000070388:FGF22	protein_coding	-0.96157	-1.4891	0.000304552	0.0170056	T2D-ND
ENSG00000229557:LINC00379	lincRNA	-2.26501	-3.06072	0.000303827	0.0170056	T2D-ND
ENSG00000168743:NPNT	protein_coding	1.6738	0.751535	0.000309285	0.0171764	T2D-ND
ENSG00000035664:DAPK2	protein_coding	-0.584832	3.25335	0.000315092	0.0174558	T2D-ND
ENSG00000112977:DAP	protein_coding	-0.359105	5.76585	0.000322377	0.0178155	T2D-ND
ENSG00000204564:C6orf136	protein_coding	-0.349151	4.09134	0.000323583	0.0178383	T2D-ND
ENSG00000235750:KIAA0040	protein_coding	0.78099	1.39224	0.000325795	0.0179163	T2D-ND
ENSG00000164889:SLC4A2	protein_coding	-0.432555	3.54974	0.000329258	0.0180626	T2D-ND
ENSG00000118557:PMFBP1	protein_coding	1.14637	-1.13599	0.000333172	0.0181886	T2D-ND
ENSG00000227392:HPN-AS1	antisense	-2.41249	-3.66439	0.000332557	0.0181886	T2D-ND
ENSG00000163082:SGPP2	protein_coding	0.360227	4.45448	0.000338059	0.0184098	T2D-ND
ENSG00000136111:TBC1D4	protein_coding	-0.349049	3.7101	0.000338861	0.0184098	T2D-ND
ENSG00000166582:CENPV	protein_coding	0.923867	2.62766	0.000340646	0.0184251	T2D-ND
ENSG00000170653:ATF7	protein_coding	0.253221	4.42623	0.000340781	0.0184251	T2D-ND
ENSG00000227533:SLC2A1-AS1	lincRNA	-0.764316	2.87242	0.000347743	0.0187564	T2D-ND
ENSG00000069431:ABCC9	protein_coding	0.605885	2.99004	0.000352048	0.0189432	T2D-ND
ENSG00000101850:GPR143	protein_coding	0.659051	0.35483	0.00035812	0.019224	T2D-ND
ENSG00000183960:KCNH8	protein_coding	1.49788	-1.07816	0.000362989	0.0193861	T2D-ND
ENSG00000157045:NTAN1	protein_coding	0.331705	4.14988	0.000362371	0.0193861	T2D-ND
ENSG00000162734:PEA15	protein_coding	-0.486126	3.62587	0.000363726	0.0193861	T2D-ND
ENSG00000176531:PHLDB3	protein_coding	-0.714451	3.54137	0.000369434	0.0196438	T2D-ND
ENSG00000083067:TRPM3	protein_coding	0.389016	4.0047	0.000372434	0.0197566	T2D-ND
ENSG00000080644:CHRNA3	protein_coding	1.52892	0.622744	0.000374495	0.0197726	T2D-ND
ENSG00000175556:LONRF3	protein_coding	-0.582295	0.666737	0.000374119	0.0197726	T2D-ND
ENSG00000111052:LIN7A	protein_coding	-1.7201	-0.262416	0.000377982	0.01991	T2D-ND
ENSG00000004848:ARX	protein_coding	1.54389	-0.89018	0.000379073	0.0199208	T2D-ND
ENSG00000111145:ELK3	protein_coding	1.21123	-1.54843	0.000381119	0.0199816	T2D-ND
ENSG00000101856:PGRMC1	protein_coding	-0.513023	6.25593	0.000387789	0.0202841	T2D-ND
ENSG00000124831:LRRFIP1	protein_coding	-0.462096	5.08696	0.000395686	0.0206491	T2D-ND
ENSG00000185483:ROR1	protein_coding	0.344007	3.77908	0.000398804	0.0207264	T2D-ND
ENSG00000116574:RHOU	protein_coding	-0.860609	1.24049	0.000399011	0.0207264	T2D-ND
ENSG00000162783:IER5	protein_coding	0.707794	2.83489	0.000402243	0.0208462	T2D-ND
ENSG00000095777:MYO3A	protein_coding	0.33507	5.20888	0.00040412	0.0208953	T2D-ND
ENSG00000082153:BZW1	protein_coding	-0.70967	5.9905	0.000408411	0.0209983	T2D-ND
ENSG00000100557:CCDC198	protein_coding	-1.19455	0.0215755	0.000407557	0.0209983	T2D-ND
ENSG00000270115:AL513327.2	lncRNA	-2.74979	-3.18363	0.000408912	0.0209983	T2D-ND
ENSG00000167306:MYO5B	protein_coding	-0.529911	2.41047	0.000414535	0.0211422	T2D-ND
ENSG00000253844:AC064807.2	lncRNA	-1.12851	-0.12709	0.000414347	0.0211422	T2D-ND
ENSG00000172478:MAB21L4	protein_coding	-1.75921	0.995489	0.00041366	0.0211422	T2D-ND
ENSG00000129450:SIGLEC9	protein_coding	2.82508	-4.10847	0.000416748	0.0211595	T2D-ND
ENSG00000183258:DDX41	protein_coding	-0.345749	3.89825	0.000416942	0.0211595	T2D-ND
ENSG00000180089:TMEM86B	protein_coding	-0.66625	1.04398	0.000418636	0.0211595	T2D-ND
ENSG00000245248:USP2-AS1	antisense	-0.88816	-0.410706	0.000418132	0.0211595	T2D-ND
ENSG00000185760:KCNQ5	protein_coding	2.54866	-3.69605	0.000421226	0.021215	T2D-ND
ENSG00000135392:DNAJC14	protein_coding	-0.359125	3.5868	0.000421621	0.021215	T2D-ND
ENSG00000165704:HPRT1	protein_coding	-0.404689	5.71483	0.000426602	0.0214177	T2D-ND
ENSG00000153930:ANKFN1	protein_coding	-3.3519	-4.09111	0.000430598	0.0215702	T2D-ND
ENSG00000117691:NENF	protein_coding	0.365047	8.24855	0.000435938	0.0216449	T2D-ND
ENSG00000226200:SGMS1-AS1	lncRNA	0.340423	2.40885	0.000435398	0.0216449	T2D-ND
ENSG00000173452:TMEM196	protein_coding	0.284259	4.39634	0.000434659	0.0216449	T2D-ND
ENSG00000163156:SCNM1	protein_coding	-0.250448	4.08157	0.000433081	0.0216449	T2D-ND
ENSG00000010626:LRRC23	protein_coding	-0.410732	4.49797	0.000441901	0.0218831	T2D-ND
ENSG00000137285:TUBB2B	protein_coding	-0.72932	5.86772	0.000442682	0.0218831	T2D-ND
ENSG00000141753:IGFBP4	protein_coding	1.5557	2.61174	0.000444927	0.0219458	T2D-ND
ENSG00000237887:AC092839.1	pseudogene	-2.82119	-3.49354	0.000447008	0.0220002	T2D-ND
ENSG00000165995:CACNB2	protein_coding	0.388154	2.57905	0.000457216	0.0224535	T2D-ND
ENSG00000120889:TNFRSF10B	protein_coding	0.815831	1.05309	0.000461823	0.0226303	T2D-ND
ENSG00000273702:AC091271.1	lncRNA	0.34784	4.18103	0.000464394	0.0227069	T2D-ND
ENSG00000115504:EHBP1	protein_coding	-0.335114	4.03535	0.000469227	0.0228934	T2D-ND
ENSG00000100077:GRK3	protein_coding	0.402511	4.01795	0.000471342	0.0229468	T2D-ND
ENSG00000224666:Z84484.1	antisense	1.68391	-3.21452	0.000473215	0.0229765	T2D-ND
ENSG00000175806:MSRA	protein_coding	0.533436	3.53546	0.00047411	0.0229765	T2D-ND
ENSG00000244752:CRYBB2	protein_coding	-2.63421	1.17226	0.000475016	0.0229765	T2D-ND
ENSG00000141452:RMC1	protein_coding	-0.348705	2.73386	0.00047666	0.0230065	T2D-ND
ENSG00000104689:TNFRSF10A	protein_coding	1.41375	-2.59188	0.000478943	0.0230359	T2D-ND
ENSG00000183023:SLC8A1	protein_coding	0.612205	3.57235	0.000479317	0.0230359	T2D-ND
ENSG00000068078:FGFR3	protein_coding	1.62344	-3.41495	0.000490639	0.0232226	T2D-ND
ENSG00000233559:AC016831.7	lincRNA	0.748634	-0.766518	0.000489103	0.0232226	T2D-ND
ENSG00000151322:NPAS3	protein_coding	0.538154	1.80999	0.000490344	0.0232226	T2D-ND
ENSG00000130066:SAT1	protein_coding	-0.46955	6.58637	0.000488232	0.0232226	T2D-ND
ENSG00000053371:AKR7A2	protein_coding	-0.471671	6.80505	0.000486787	0.0232226	T2D-ND
ENSG00000088926:F11	protein_coding	-1.20894	-0.372466	0.00049132	0.0232226	T2D-ND
ENSG00000262484:CCER2	protein_coding	-1.66942	-1.48142	0.000491367	0.0232226	T2D-ND
ENSG00000267682:AC016590.2	lncRNA	-2.96039	-4.0522	0.000491462	0.0232226	T2D-ND
ENSG00000172995:ARPP21	protein_coding	3.09826	-3.79734	0.00049463	0.0233233	T2D-ND
ENSG00000100422:CERK	protein_coding	0.371056	5.22253	0.000497044	0.0233646	T2D-ND
ENSG00000179818:PCBP1-AS1	antisense	0.301234	3.84374	0.000498465	0.0233646	T2D-ND
ENSG00000135334:AKIRIN2	protein_coding	-0.308843	4.63131	0.000499201	0.0233646	T2D-ND
ENSG00000162062:TEDC2	protein_coding	-0.796249	-0.670207	0.000500599	0.0233646	T2D-ND
ENSG00000166450:PRTG	protein_coding	-1.00237	-1.43189	0.0005007	0.0233646	T2D-ND
ENSG00000185742:C11orf87	protein_coding	2.7355	-2.58664	0.00050408	0.0234272	T2D-ND
ENSG00000177508:IRX3	protein_coding	2.20827	0.321304	0.000504124	0.0234272	T2D-ND
ENSG00000204681:GABBR1	protein_coding	0.378359	2.11345	0.000522268	0.0242203	T2D-ND
ENSG00000108379:WNT3	protein_coding	1.33609	-0.104926	0.000523843	0.0242434	T2D-ND
ENSG00000273077:AC110609.1	lncRNA	0.83414	0.401119	0.000525485	0.0242694	T2D-ND
ENSG00000149970:CNKSR2	protein_coding	0.567142	2.79952	0.000529014	0.0243823	T2D-ND
ENSG00000108774:RAB5C	protein_coding	-0.353801	5.87304	0.000532073	0.0244732	T2D-ND
ENSG00000091128:LAMB4	protein_coding	-1.03516	-1.69364	0.000537359	0.0246659	T2D-ND
ENSG00000101134:DOK5	protein_coding	1.57168	-2.39764	0.000539968	0.0247351	T2D-ND
ENSG00000182585:EPGN	protein_coding	-1.62447	-3.28731	0.000556941	0.0254608	T2D-ND
ENSG00000136870:ZNF189	protein_coding	0.391288	3.25317	0.000560024	0.0255498	T2D-ND
ENSG00000114388:NPRL2	protein_coding	-0.314427	3.5637	0.000564104	0.0256839	T2D-ND
ENSG00000115380:EFEMP1	protein_coding	2.24703	-2.32842	0.000567443	0.0257837	T2D-ND
ENSG00000184302:SIX6	protein_coding	4.42171	-0.81689	0.000569279	0.025815	T2D-ND
ENSG00000087085:ACHE	protein_coding	1.15399	1.21374	0.000576735	0.0261005	T2D-ND
ENSG00000158445:KCNB1	protein_coding	0.740304	1.09702	0.000579559	0.0261431	T2D-ND
ENSG00000164574:GALNT10	protein_coding	0.731936	3.4407	0.000580003	0.0261431	T2D-ND
ENSG00000229989:MIR181A1HG	lincRNA	1.83396	-3.01857	0.000587141	0.0263508	T2D-ND
ENSG00000169744:LDB2	protein_coding	1.77874	-1.32879	0.000588124	0.0263508	T2D-ND
ENSG00000079931:MOXD1	protein_coding	-1.42629	-1.79763	0.000586309	0.0263508	T2D-ND
ENSG00000083307:GRHL2	protein_coding	2.1212	-3.87079	0.000590231	0.0263926	T2D-ND
ENSG00000177459:ERICH5	protein_coding	-0.419504	5.04531	0.000598821	0.0267236	T2D-ND
ENSG00000231721:LINC-PINT	antisense	0.314926	4.50142	0.000602502	0.0267816	T2D-ND
ENSG00000120885:CLU	protein_coding	-0.654868	8.61888	0.000602195	0.0267816	T2D-ND
ENSG00000286646:AL121933.2	lncRNA	0.890071	1.25301	0.000604729	0.0268275	T2D-ND
ENSG00000111671:SPSB2	protein_coding	-0.614616	3.74768	0.000606912	0.0268714	T2D-ND
ENSG00000129038:LOXL1	protein_coding	-0.455342	2.67072	0.000612006	0.0270437	T2D-ND
ENSG00000269486:ERVK9-11	lncRNA	-0.897441	0.833256	0.000634349	0.027976	T2D-ND
ENSG00000124766:SOX4	protein_coding	0.468269	5.5624	0.000644964	0.0283423	T2D-ND
ENSG00000002919:SNX11	protein_coding	-0.33724	2.73172	0.000645173	0.0283423	T2D-ND
ENSG00000173826:KCNH6	protein_coding	-0.851992	0.954101	0.000646555	0.0283476	T2D-ND
ENSG00000115073:ACTR1B	protein_coding	-0.272866	4.48188	0.000649097	0.0283917	T2D-ND
ENSG00000006459:KDM7A	protein_coding	-0.411498	3.42409	0.000650087	0.0283917	T2D-ND
ENSG00000135218:CD36	protein_coding	1.4383	-0.734476	0.000654285	0.0284467	T2D-ND
ENSG00000078725:BRINP1	protein_coding	1.30752	-1.09072	0.000655936	0.0284467	T2D-ND
ENSG00000130940:CASZ1	protein_coding	0.427621	2.70117	0.000656404	0.0284467	T2D-ND
ENSG00000175467:SART1	protein_coding	-0.292634	3.929	0.000653081	0.0284467	T2D-ND
ENSG00000135638:EMX1	protein_coding	1.88066	-2.89607	0.000662481	0.0286231	T2D-ND
ENSG00000131187:F12	protein_coding	0.870326	3.28094	0.000663019	0.0286231	T2D-ND
ENSG00000123064:DDX54	protein_coding	-0.301016	3.63223	0.00066457	0.0286351	T2D-ND
ENSG00000080493:SLC4A4	protein_coding	1.27797	0.498803	0.00067647	0.0289637	T2D-ND
ENSG00000169760:NLGN1	protein_coding	0.447085	2.85221	0.000677665	0.0289637	T2D-ND
ENSG00000119318:RAD23B	protein_coding	-0.261679	5.7958	0.000676534	0.0289637	T2D-ND
ENSG00000104205:SGK3	protein_coding	-0.287861	4.69887	0.000677275	0.0289637	T2D-ND
ENSG00000102096:PIM2	protein_coding	-0.399648	2.12911	0.000678635	0.0289637	T2D-ND
ENSG00000118596:SLC16A7	protein_coding	1.09563	-0.964461	0.000687119	0.0291387	T2D-ND
ENSG00000182310:SPACA6	protein_coding	0.469886	2.4415	0.000687918	0.0291387	T2D-ND
ENSG00000111802:TDP2	protein_coding	-0.291324	4.66705	0.000687824	0.0291387	T2D-ND
ENSG00000187990:HIST1H2BG	protein_coding	-1.21862	-0.329306	0.000686782	0.0291387	T2D-ND
ENSG00000148841:ITPRIP	protein_coding	1.20972	-2.24456	0.000690365	0.0291578	T2D-ND
ENSG00000115216:NRBP1	protein_coding	-0.345676	4.68808	0.000692258	0.0291578	T2D-ND
ENSG00000073350:LLGL2	protein_coding	-0.579719	5.33009	0.000691879	0.0291578	T2D-ND
ENSG00000223764:LINC02593	lncRNA	0.700377	1.68073	0.000695707	0.0292483	T2D-ND
ENSG00000267801:AC087289.5	lncRNA	1.15037	-1.0386	0.000697672	0.0292762	T2D-ND
ENSG00000135074:ADAM19	protein_coding	1.98399	-3.45397	0.000702823	0.0294004	T2D-ND
ENSG00000074964:ARHGEF10L	protein_coding	-0.533207	3.03957	0.000703625	0.0294004	T2D-ND
ENSG00000137731:FXYD2	protein_coding	-0.93015	10.5316	0.000705369	0.0294004	T2D-ND
ENSG00000171136:RLN3	protein_coding	-4.20722	-3.72835	0.000705861	0.0294004	T2D-ND
ENSG00000248538:AC022784.1	lncRNA	1.24036	-2.1754	0.000710505	0.0295391	T2D-ND
ENSG00000132669:RIN2	protein_coding	0.427872	5.43851	0.000725861	0.0301219	T2D-ND
ENSG00000132463:GRSF1	protein_coding	-0.390719	5.97267	0.00073374	0.0303928	T2D-ND
ENSG00000169860:P2RY1	protein_coding	0.614632	3.44021	0.000737151	0.0304545	T2D-ND
ENSG00000243069:ARHGEF26-AS1	processed_transcript	-0.727589	1.39636	0.000737938	0.0304545	T2D-ND
ENSG00000205693:MANSC4	protein_coding	-2.27073	-3.37758	0.00074105	0.0305269	T2D-ND
ENSG00000132429:POPDC3	protein_coding	1.12578	-1.43795	0.000744386	0.0305781	T2D-ND
ENSG00000125851:PCSK2	protein_coding	0.55322	6.88369	0.0007451	0.0305781	T2D-ND
ENSG00000114423:CBLB	protein_coding	0.430589	2.07488	0.000746371	0.0305781	T2D-ND
ENSG00000172667:ZMAT3	protein_coding	0.35887	4.83499	0.000750187	0.0306445	T2D-ND
ENSG00000072415:MPP5	protein_coding	-0.299501	2.98094	0.000750716	0.0306445	T2D-ND
ENSG00000284237:LINC02767	lncRNA	1.10596	-1.40742	0.000754263	0.0307335	T2D-ND
ENSG00000117009:KMO	protein_coding	-1.54575	-0.858046	0.000759371	0.0308857	T2D-ND
ENSG00000121039:RDH10	protein_coding	-0.714668	2.58619	0.000761875	0.0309316	T2D-ND
ENSG00000137267:TUBB2A	protein_coding	-0.587971	5.64175	0.00076934	0.0311784	T2D-ND
ENSG00000145451:GLRA3	protein_coding	0.86523	2.54355	0.000771207	0.0311978	T2D-ND
ENSG00000164849:GPR146	protein_coding	-0.899985	0.613811	0.000774435	0.0312474	T2D-ND
ENSG00000233912:AC026202.3	antisense	-2.98549	-3.50796	0.000775212	0.0312474	T2D-ND
ENSG00000116141:MARK1	protein_coding	-0.502679	3.05842	0.000778735	0.0313333	T2D-ND
ENSG00000115762:PLEKHB2	protein_coding	-0.312162	5.59965	0.000782039	0.03141	T2D-ND
ENSG00000189283:FHIT	protein_coding	0.511324	3.60003	0.000788446	0.0316109	T2D-ND
ENSG00000126778:SIX1	protein_coding	3.20145	-3.08295	0.000797202	0.031792	T2D-ND
ENSG00000083642:PDS5B	protein_coding	0.260077	4.20726	0.000796143	0.031792	T2D-ND
ENSG00000254093:PINX1	protein_coding	-0.330751	2.92035	0.000796375	0.031792	T2D-ND
ENSG00000183654:MARCH11	protein_coding	2.19906	-1.83245	0.000800842	0.0318806	T2D-ND
ENSG00000107104:KANK1	protein_coding	0.660981	1.44437	0.000805347	0.0320033	T2D-ND
ENSG00000142208:AKT1	protein_coding	-0.400121	4.42409	0.000809835	0.0320683	T2D-ND
ENSG00000079385:CEACAM1	protein_coding	-0.859851	1.13027	0.000809381	0.0320683	T2D-ND
ENSG00000123892:RAB38	protein_coding	-1.79148	-1.79147	0.000812889	0.0321327	T2D-ND
ENSG00000135253:KCP	processed_transcript	-1.25458	-1.81362	0.000816863	0.0322331	T2D-ND
ENSG00000185085:INTS5	protein_coding	-0.291409	3.40658	0.000820182	0.0323074	T2D-ND
ENSG00000111262:KCNA1	protein_coding	1.34019	-0.941051	0.000823619	0.0323861	T2D-ND
ENSG00000178860:MSC	protein_coding	1.86762	-2.51655	0.00082778	0.0324929	T2D-ND
ENSG00000168274:HIST1H2AE	protein_coding	-1.06921	0.605649	0.000832532	0.0326225	T2D-ND
ENSG00000230943:LINC02541	lncRNA	-1.2367	-0.974667	0.000834011	0.0326236	T2D-ND
ENSG00000184524:CEND1	protein_coding	1.27223	-2.69516	0.000836776	0.0326749	T2D-ND
ENSG00000226979:LTA	protein_coding	-3.23928	-3.91794	0.000845033	0.0329402	T2D-ND
ENSG00000135519:KCNH3	protein_coding	0.841429	-1.52456	0.000859924	0.0334626	T2D-ND
ENSG00000226383:LINC01876	lncRNA	0.969584	-0.0169351	0.000863082	0.0334697	T2D-ND
ENSG00000061794:MRPS35	protein_coding	-0.36225	5.3111	0.000862555	0.0334697	T2D-ND
ENSG00000286203:AL158152.1	transcribed_unitary_pseudogene	0.340201	2.51144	0.000867204	0.033514	T2D-ND
ENSG00000111674:ENO2	protein_coding	-0.457594	6.59273	0.000865956	0.033514	T2D-ND
ENSG00000001626:CFTR	protein_coding	2.22468	-1.0419	0.000872892	0.0336453	T2D-ND
ENSG00000167912:AC090152.1	lncRNA	0.350254	3.45927	0.000873593	0.0336453	T2D-ND
ENSG00000134443:GRP	protein_coding	2.3284	-3.10842	0.000876635	0.0337048	T2D-ND
ENSG00000182575:NXPH3	protein_coding	1.07387	-0.0384466	0.000890997	0.0337606	T2D-ND
ENSG00000274447:AC005790.1	lncRNA	0.822361	-0.867819	0.000883787	0.0337606	T2D-ND
ENSG00000129484:PARP2	protein_coding	-0.282223	3.03314	0.000889433	0.0337606	T2D-ND
ENSG00000136950:ARPC5L	protein_coding	-0.286801	5.54766	0.000886255	0.0337606	T2D-ND
ENSG00000147224:PRPS1	protein_coding	-0.338246	5.25305	0.000891296	0.0337606	T2D-ND
ENSG00000111325:OGFOD2	protein_coding	-0.338775	2.90208	0.000885708	0.0337606	T2D-ND
ENSG00000117153:KLHL12	protein_coding	-0.3546	3.28643	0.000879779	0.0337606	T2D-ND
ENSG00000223941:LINC01014	sense_intronic	-0.704477	2.82122	0.000882014	0.0337606	T2D-ND
ENSG00000198835:GJC2	protein_coding	-1.25897	-2.15818	0.000891597	0.0337606	T2D-ND
ENSG00000186889:TMEM17	protein_coding	-0.356786	4.15095	0.000894373	0.0338088	T2D-ND
ENSG00000139200:PIANP	protein_coding	1.07157	0.78006	0.000900457	0.0339277	T2D-ND
ENSG00000135835:KIAA1614	protein_coding	0.650317	2.51498	0.000901232	0.0339277	T2D-ND
ENSG00000071243:ING3	protein_coding	0.32185	3.66426	0.000904145	0.0339277	T2D-ND
ENSG00000057757:PITHD1	protein_coding	-0.395204	6.13544	0.000905061	0.0339277	T2D-ND
ENSG00000170935:NCBP2L	protein_coding	-1.14698	-1.1478	0.000902225	0.0339277	T2D-ND
ENSG00000071127:WDR1	protein_coding	-0.38588	4.6325	0.000925556	0.0346383	T2D-ND
ENSG00000105552:BCAT2	protein_coding	-0.567423	4.63192	0.000936334	0.0349834	T2D-ND
ENSG00000108852:MPP2	protein_coding	-0.392085	2.8135	0.00094501	0.035249	T2D-ND
ENSG00000185052:SLC24A3	protein_coding	1.18892	-2.19379	0.00094922	0.0353475	T2D-ND
ENSG00000102978:POLR2C	protein_coding	-0.312076	5.76765	0.000951651	0.0353794	T2D-ND
ENSG00000233834:AC005083.1	processed_transcript	0.766606	1.25804	0.000965386	0.0358308	T2D-ND
ENSG00000087303:NID2	protein_coding	2.02098	-3.70254	0.000981375	0.0363642	T2D-ND
ENSG00000267559:AL158154.3	lncRNA	-1.34489	-2.91878	0.000989461	0.0366035	T2D-ND
ENSG00000164929:BAALC	protein_coding	0.9742	2.13905	0.000996575	0.0368062	T2D-ND
ENSG00000168528:SERINC2	protein_coding	-0.87791	4.69832	0.000998812	0.0368283	T2D-ND
ENSG00000170633:RNF34	protein_coding	-0.28688	4.0072	0.00100344	0.0369053	T2D-ND
ENSG00000100280:AP1B1	protein_coding	-0.311421	3.52681	0.00100418	0.0369053	T2D-ND
ENSG00000177989:ODF3B	protein_coding	1.17167	1.83786	0.00101339	0.0370981	T2D-ND
ENSG00000165895:ARHGAP42	protein_coding	0.434379	1.71776	0.00101236	0.0370981	T2D-ND
ENSG00000106078:COBL	protein_coding	0.338112	3.48134	0.00102097	0.0370981	T2D-ND
ENSG00000204590:GNL1	protein_coding	-0.226948	4.97973	0.0010208	0.0370981	T2D-ND
ENSG00000078269:SYNJ2	protein_coding	-0.390298	4.45365	0.00101953	0.0370981	T2D-ND
ENSG00000110104:CCDC86	protein_coding	-0.447178	3.44646	0.00101612	0.0370981	T2D-ND
ENSG00000150637:CD226	protein_coding	-0.84459	-1.99817	0.00101684	0.0370981	T2D-ND
ENSG00000239713:APOBEC3G	protein_coding	0.675871	1.43164	0.00102756	0.0372771	T2D-ND
ENSG00000119973:PRLHR	protein_coding	-1.00414	0.24291	0.00103101	0.0373349	T2D-ND
ENSG00000101076:HNF4A	protein_coding	-1.00658	0.653398	0.00103247	0.0373349	T2D-ND
ENSG00000163273:NPPC	protein_coding	-0.845455	0.926549	0.00103738	0.0374524	T2D-ND
ENSG00000132205:EMILIN2	protein_coding	1.35808	-1.43511	0.00104207	0.0375332	T2D-ND
ENSG00000163950:SLBP	protein_coding	-0.342006	5.04277	0.00104296	0.0375332	T2D-ND
ENSG00000187840:EIF4EBP1	protein_coding	-0.491911	6.25058	0.00105554	0.0379253	T2D-ND
ENSG00000169047:IRS1	protein_coding	0.59918	0.393722	0.00105968	0.0379529	T2D-ND
ENSG00000139910:NOVA1	protein_coding	0.330392	5.94556	0.00105963	0.0379529	T2D-ND
ENSG00000136244:IL6	protein_coding	2.23601	-3.06197	0.0010634	0.0379896	T2D-ND
ENSG00000117395:EBNA1BP2	protein_coding	-0.294089	5.52286	0.00106429	0.0379896	T2D-ND
ENSG00000167881:SRP68	protein_coding	-0.299022	4.44961	0.00106577	0.0379896	T2D-ND
ENSG00000166963:MAP1A	protein_coding	-0.407665	4.67916	0.00106811	0.038	T2D-ND
ENSG00000125409:TEKT3	protein_coding	-1.99078	-3.52203	0.00106945	0.038	T2D-ND
ENSG00000128165:ADM2	protein_coding	-1.03612	1.11462	0.00107435	0.038114	T2D-ND
ENSG00000143001:TMEM61	protein_coding	0.377815	5.55235	0.00108234	0.0383039	T2D-ND
ENSG00000169136:ATF5	protein_coding	-0.391865	3.31223	0.00108311	0.0383039	T2D-ND
ENSG00000156873:PHKG2	protein_coding	-0.283588	3.823	0.0010853	0.0383212	T2D-ND
ENSG00000066455:GOLGA5	protein_coding	-0.348266	4.13039	0.00108961	0.0384132	T2D-ND
ENSG00000077549:CAPZB	protein_coding	-0.347938	6.45667	0.00109261	0.0384585	T2D-ND
ENSG00000159147:DONSON	protein_coding	-0.44943	1.42359	0.00109695	0.0385508	T2D-ND
ENSG00000172037:LAMB2	protein_coding	0.846318	-0.110876	0.00109899	0.038559	T2D-ND
ENSG00000214575:CPEB1	protein_coding	-0.334938	2.63538	0.00110061	0.038559	T2D-ND
ENSG00000160563:MED27	protein_coding	-0.388487	4.81164	0.00112366	0.0393053	T2D-ND
ENSG00000100417:PMM1	protein_coding	-0.339162	3.87777	0.0011407	0.0398395	T2D-ND
ENSG00000161798:AQP5	protein_coding	3.49791	-3.97648	0.00115279	0.0399057	T2D-ND
ENSG00000203727:SAMD5	protein_coding	0.753331	2.94592	0.0011524	0.0399057	T2D-ND
ENSG00000180628:PCGF5	protein_coding	-0.29367	4.90967	0.00115585	0.0399057	T2D-ND
ENSG00000138069:RAB1A	protein_coding	-0.318766	6.69897	0.00115679	0.0399057	T2D-ND
ENSG00000256269:HMBS	protein_coding	-0.412362	2.73462	0.00115061	0.0399057	T2D-ND
ENSG00000077782:FGFR1	protein_coding	-0.474343	4.95659	0.00115561	0.0399057	T2D-ND
ENSG00000180198:RCC1	protein_coding	-0.5263	0.923108	0.00114991	0.0399057	T2D-ND
ENSG00000160796:NBEAL2	protein_coding	-0.621577	1.26256	0.00115632	0.0399057	T2D-ND
ENSG00000163466:ARPC2	protein_coding	-0.268313	7.17483	0.00116062	0.0399765	T2D-ND
ENSG00000145632:PLK2	protein_coding	0.530777	5.45305	0.00116399	0.0400314	T2D-ND
ENSG00000158470:B4GALT5	protein_coding	0.432276	2.32062	0.0011734	0.0402933	T2D-ND
ENSG00000143340:FAM163A	protein_coding	1.43005	-2.04935	0.00117579	0.0402971	T2D-ND
ENSG00000074800:ENO1	protein_coding	-0.516845	9.08866	0.00117709	0.0402971	T2D-ND
ENSG00000179219:LINC00311	lincRNA	1.18455	-2.3787	0.00118192	0.040401	T2D-ND
ENSG00000281392:AC107204.1	lincRNA	1.63559	-3.21827	0.00118666	0.0405011	T2D-ND
ENSG00000250846:EPHA5-AS1	lncRNA	1.38335	-2.09567	0.00119469	0.0407135	T2D-ND
ENSG00000126254:RBM42	protein_coding	-0.308663	4.63898	0.0012052	0.0408503	T2D-ND
ENSG00000104936:DMPK	protein_coding	-0.651775	1.18969	0.0012045	0.0408503	T2D-ND
ENSG00000135697:BCO1	protein_coding	-1.20644	-1.7576	0.00120597	0.0408503	T2D-ND
ENSG00000114124:GRK7	protein_coding	-1.92409	-3.34126	0.00120496	0.0408503	T2D-ND
ENSG00000105011:ASF1B	protein_coding	-0.895869	-1.84297	0.0012098	0.0409186	T2D-ND
ENSG00000225156:AC012354.1	lncRNA	1.02956	2.27416	0.00122003	0.0412024	T2D-ND
ENSG00000167654:ATCAY	protein_coding	1.18665	-2.01584	0.00123306	0.0414693	T2D-ND
ENSG00000272894:AC004982.2	lncRNA	0.546819	0.843224	0.00123346	0.0414693	T2D-ND
ENSG00000158201:ABHD3	protein_coding	-0.661403	5.25313	0.00123173	0.0414693	T2D-ND
ENSG00000256268:LINC02454	lncRNA	1.44272	-2.3377	0.00123768	0.0414842	T2D-ND
ENSG00000113552:GNPDA1	protein_coding	-0.356407	5.38077	0.00123943	0.0414842	T2D-ND
ENSG00000133794:ARNTL	protein_coding	-0.580966	2.13161	0.00123823	0.0414842	T2D-ND
ENSG00000162407:PLPP3	protein_coding	1.62207	-0.494438	0.00124459	0.0415876	T2D-ND
ENSG00000184611:KCNH7	protein_coding	0.774554	0.512403	0.00124622	0.0415876	T2D-ND
ENSG00000125818:PSMF1	protein_coding	-0.278907	5.68508	0.00125455	0.04168	T2D-ND
ENSG00000254226:LINC01933	lncRNA	-0.579491	2.26531	0.00125103	0.04168	T2D-ND
ENSG00000115290:GRB14	protein_coding	-1.0157	0.845743	0.00125436	0.04168	T2D-ND
ENSG00000108518:PFN1	protein_coding	-0.359638	7.53934	0.00125909	0.0417691	T2D-ND
ENSG00000147862:NFIB	protein_coding	1.68312	-0.681221	0.00126202	0.0418046	T2D-ND
ENSG00000234678:ELF3-AS1	lncRNA	-0.594303	2.22541	0.00126723	0.0419156	T2D-ND
ENSG00000144407:PTH2R	protein_coding	-1.13858	-0.370617	0.0012726	0.0420312	T2D-ND
ENSG00000250295:RDH10-AS1	lncRNA	-0.914618	0.0656651	0.00127608	0.0420846	T2D-ND
ENSG00000223956:LINC01767	lncRNA	1.2059	-0.910394	0.00128331	0.0421009	T2D-ND
ENSG00000173406:DAB1	protein_coding	1.03423	1.58462	0.00128407	0.0421009	T2D-ND
ENSG00000135678:CPM	protein_coding	-1.16195	-1.03542	0.00127863	0.0421009	T2D-ND
ENSG00000124915:MYRF-AS1	lncRNA	-1.70525	-3.25396	0.00128079	0.0421009	T2D-ND
ENSG00000113916:BCL6	protein_coding	0.555731	2.11807	0.00128817	0.0421126	T2D-ND
ENSG00000127870:RNF6	protein_coding	-0.316154	5.29239	0.00128655	0.0421126	T2D-ND
ENSG00000226780:AC244035.1	lncRNA	1.756	-3.30671	0.00129921	0.0424119	T2D-ND
ENSG00000127863:TNFRSF19	protein_coding	0.611156	1.73657	0.00130145	0.0424234	T2D-ND
ENSG00000258675:LINC02308	lncRNA	-3.27193	-4.02858	0.00130948	0.0426236	T2D-ND
ENSG00000111962:UST	protein_coding	2.09832	-3.63306	0.00131234	0.0426548	T2D-ND
ENSG00000275630:AC004816.2	lncRNA	1.34871	-2.50208	0.00132386	0.042967	T2D-ND
ENSG00000177675:CD163L1	protein_coding	3.15537	-2.99137	0.00133243	0.0431208	T2D-ND
ENSG00000151360:ALLC	protein_coding	-3.32793	-3.94646	0.00133157	0.0431208	T2D-ND
ENSG00000125812:GZF1	protein_coding	-0.312161	2.56138	0.0013353	0.0431515	T2D-ND
ENSG00000136531:SCN2A	protein_coding	0.487541	1.95852	0.00133856	0.043195	T2D-ND
ENSG00000257337:AC068888.1	lncRNA	0.351083	3.60619	0.00134673	0.0433962	T2D-ND
ENSG00000172977:KAT5	protein_coding	-0.309682	4.8537	0.00135143	0.0434855	T2D-ND
ENSG00000111012:CYP27B1	protein_coding	1.15678	-1.67601	0.00135809	0.0436375	T2D-ND
ENSG00000113248:PCDHB15	protein_coding	0.846538	-0.32671	0.00136768	0.0438828	T2D-ND
ENSG00000175416:CLTB	protein_coding	-0.283567	6.24622	0.00137675	0.044111	T2D-ND
ENSG00000197976:AKAP17A	protein_coding	-0.280381	3.73189	0.00137877	0.0441128	T2D-ND
ENSG00000198477:ZNF280B	protein_coding	-0.33288	2.57245	0.00139719	0.0446386	T2D-ND
ENSG00000116690:PRG4	protein_coding	1.48625	4.13528	0.00140347	0.0447124	T2D-ND
ENSG00000147416:ATP6V1B2	protein_coding	-0.359944	6.13865	0.00140206	0.0447124	T2D-ND
ENSG00000287300:AL080275.1	lncRNA	-1.49943	-2.33502	0.00142398	0.0453014	T2D-ND
ENSG00000103018:CYB5B	protein_coding	-0.258103	4.23816	0.0014317	0.0454826	T2D-ND
ENSG00000271672:DUXAP8	pseudogene	1.30773	-0.625344	0.00144176	0.0455819	T2D-ND
ENSG00000083454:P2RX5	protein_coding	0.758381	1.07882	0.00143832	0.0455819	T2D-ND
ENSG00000184551:AC132872.1	pseudogene	0.654721	0.120184	0.00144035	0.0455819	T2D-ND
ENSG00000139697:SBNO1	protein_coding	-0.240434	5.05743	0.00144495	0.0455819	T2D-ND
ENSG00000204604:ZNF468	protein_coding	-0.384243	1.81449	0.00144389	0.0455819	T2D-ND
ENSG00000251450:RASGRF2-AS1	lncRNA	0.838438	-1.19672	0.0014496	0.0456006	T2D-ND
ENSG00000168824:NSG1	protein_coding	-0.716675	4.05292	0.00144896	0.0456006	T2D-ND
ENSG00000181826:RELL1	protein_coding	0.408606	3.80384	0.00146742	0.0460968	T2D-ND
ENSG00000228705:LINC00659	antisense	2.36335	-4.03547	0.0014789	0.0463352	T2D-ND
ENSG00000250337:PURPL	lncRNA	1.46608	-0.988276	0.0014812	0.0463352	T2D-ND
ENSG00000225828:FAM229A	protein_coding	-0.665652	1.0832	0.00148071	0.0463352	T2D-ND
ENSG00000265485:LINC01915	lncRNA	1.52244	-1.68603	0.0014905	0.0465616	T2D-ND
ENSG00000259439:LINC01833	lncRNA	1.23913	2.13295	0.00149319	0.0465647	T2D-ND
ENSG00000189171:S100A13	protein_coding	0.595405	3.67713	0.00149474	0.0465647	T2D-ND
ENSG00000225706:PTPRD-AS1	lncRNA	1.16829	-0.958428	0.00150492	0.0466878	T2D-ND
ENSG00000286997:AC005856.1	lncRNA	0.933139	-2.36599	0.00150456	0.0466878	T2D-ND
ENSG00000166592:RRAD	protein_coding	-2.82316	1.01702	0.00150366	0.0466878	T2D-ND
ENSG00000157216:SSBP3	protein_coding	0.271919	4.42641	0.00151592	0.0469613	T2D-ND
ENSG00000287401:AC034139.1	lncRNA	-0.53898	1.72921	0.00151791	0.0469613	T2D-ND
ENSG00000233200:LINC02634	lncRNA	-1.9341	-2.83017	0.0015255	0.0471313	T2D-ND
ENSG00000169432:SCN9A	protein_coding	0.816493	2.3369	0.00153215	0.0471423	T2D-ND
ENSG00000154274:C4orf19	protein_coding	-0.427688	3.30965	0.00153183	0.0471423	T2D-ND
ENSG00000112655:PTK7	protein_coding	-0.499329	2.93282	0.0015314	0.0471423	T2D-ND
ENSG00000215271:HOMEZ	protein_coding	-0.342546	3.04617	0.00153493	0.0471633	T2D-ND
ENSG00000133121:STARD13	protein_coding	0.425272	1.64069	0.00153858	0.0472112	T2D-ND
ENSG00000267586:LINC00907	lincRNA	-0.680253	0.246446	0.00154136	0.047232	T2D-ND
ENSG00000196365:LONP1	protein_coding	-0.374514	4.56682	0.00154707	0.0473426	T2D-ND
ENSG00000132718:SYT11	protein_coding	0.332597	5.08385	0.00156001	0.04748	T2D-ND
ENSG00000105355:PLIN3	protein_coding	-0.505868	2.81472	0.00155511	0.04748	T2D-ND
ENSG00000168792:ABHD15	protein_coding	-0.588678	3.08921	0.00155943	0.04748	T2D-ND
ENSG00000184005:ST6GALNAC3	protein_coding	-2.32106	-3.89267	0.00156	0.04748	T2D-ND
ENSG00000145888:GLRA1	protein_coding	-0.779118	2.23228	0.00157242	0.0477931	T2D-ND
ENSG00000182621:PLCB1	protein_coding	-0.454495	3.68511	0.00159665	0.0484642	T2D-ND
ENSG00000204044:SLC12A5-AS1	lncRNA	0.61511	0.871182	0.0016127	0.0487539	T2D-ND
ENSG00000132275:RRP8	protein_coding	-0.238227	3.48428	0.00161068	0.0487539	T2D-ND
ENSG00000116191:RALGPS2	protein_coding	-0.419679	2.51746	0.00160865	0.0487539	T2D-ND
ENSG00000010810:FYN	protein_coding	0.356489	3.84438	0.0016156	0.048776	T2D-ND
ENSG00000081818:PCDHB4	protein_coding	0.847761	1.40979	0.00164459	0.0495845	T2D-ND
ENSG00000230659:AL451074.5	processed_pseudogene	-1.36664	-3.04204	0.00166561	0.0501511	T2D-ND
ENSG00000181789:COPG1	protein_coding	-0.384835	4.7508	0.00167488	0.0503628	T2D-ND
ENSG00000137486:ARRB1	protein_coding	1.15337	-1.24938	0.00167887	0.0504154	T2D-ND
ENSG00000188783:PRELP	protein_coding	1.81803	-3.12186	0.00168586	0.0505029	T2D-ND
ENSG00000116985:BMP8B	protein_coding	0.744861	1.83492	0.00169028	0.0505029	T2D-ND
ENSG00000015133:CCDC88C	protein_coding	0.415022	3.30267	0.00169076	0.0505029	T2D-ND
ENSG00000226454:AL033380.1	lncRNA	-0.942943	1.13457	0.00168676	0.0505029	T2D-ND
ENSG00000232386:AC015712.1	lncRNA	0.809043	-1.41724	0.0016992	0.0506205	T2D-ND
ENSG00000069399:BCL3	protein_coding	0.677936	2.83768	0.00169877	0.0506205	T2D-ND
ENSG00000146147:MLIP	protein_coding	0.732064	1.69362	0.00170577	0.050749	T2D-ND
ENSG00000168658:VWA3B	protein_coding	-1.29652	-1.44215	0.00171343	0.0509095	T2D-ND
ENSG00000225521:AC005237.1	lncRNA	-2.28609	-3.7072	0.00172933	0.0513142	T2D-ND
ENSG00000242154:AC004884.2	lncRNA	-3.26233	-3.88245	0.00175336	0.0519585	T2D-ND
ENSG00000153563:CD8A	protein_coding	0.950141	0.482534	0.00175765	0.0520172	T2D-ND
ENSG00000156564:LRFN2	protein_coding	-0.442681	3.47829	0.00176201	0.0520777	T2D-ND
ENSG00000261693:AC134682.1	lncRNA	0.854897	-2.31871	0.00177614	0.0524265	T2D-ND
ENSG00000254607:AP001783.1	lncRNA	1.0405	0.493855	0.00177911	0.0524453	T2D-ND
ENSG00000225792:AC004540.2	lncRNA	1.03829	4.13101	0.00178249	0.0524761	T2D-ND
ENSG00000104321:TRPA1	protein_coding	2.78179	-3.93096	0.00179281	0.0525305	T2D-ND
ENSG00000152270:PDE3B	protein_coding	0.398611	4.29445	0.00179551	0.0525305	T2D-ND
ENSG00000158373:HIST1H2BD	protein_coding	-0.604321	2.64067	0.00179601	0.0525305	T2D-ND
ENSG00000111275:ALDH2	protein_coding	-0.634398	4.32725	0.00179398	0.0525305	T2D-ND
ENSG00000129226:CD68	protein_coding	-0.766074	5.45053	0.00178798	0.0525305	T2D-ND
ENSG00000237101:AC092809.4	lncRNA	-1.22792	-2.78508	0.00181247	0.0528743	T2D-ND
ENSG00000100558:PLEK2	protein_coding	-1.33292	-0.860461	0.00181224	0.0528743	T2D-ND
ENSG00000144857:BOC	protein_coding	0.787822	0.449442	0.00182423	0.0531485	T2D-ND
ENSG00000169926:KLF13	protein_coding	0.34975	4.08825	0.00182669	0.0531511	T2D-ND
ENSG00000065809:FAM107B	protein_coding	-0.403302	3.72182	0.00183365	0.0532849	T2D-ND
ENSG00000158292:GPR153	protein_coding	1.32655	-2.79189	0.0018458	0.0535687	T2D-ND
ENSG00000197261:C6orf141	protein_coding	1.26689	-2.61888	0.00185254	0.0536949	T2D-ND
ENSG00000166743:ACSM1	protein_coding	-1.42991	-0.534614	0.00187422	0.0542535	T2D-ND
ENSG00000156273:BACH1	protein_coding	0.297789	2.59181	0.00187759	0.0542811	T2D-ND
ENSG00000157514:TSC22D3	protein_coding	-0.462074	4.48434	0.0018805	0.0542954	T2D-ND
ENSG00000254027:AC009902.2	lncRNA	2.59012	-3.71005	0.00189537	0.0545991	T2D-ND
ENSG00000163947:ARHGEF3	protein_coding	0.48878	4.20967	0.0018969	0.0545991	T2D-ND
ENSG00000138821:SLC39A8	protein_coding	0.478387	3.15381	0.0018983	0.0545991	T2D-ND
ENSG00000236466:AL035670.1	lncRNA	-1.09997	-1.5074	0.00190361	0.0546819	T2D-ND
ENSG00000114520:SNX4	protein_coding	-0.343697	4.20842	0.00193223	0.0554332	T2D-ND
ENSG00000132481:TRIM47	protein_coding	0.656535	1.76585	0.0019406	0.0555317	T2D-ND
ENSG00000231871:IPO9-AS1	antisense	0.506547	0.0039609	0.00194038	0.0555317	T2D-ND
ENSG00000114757:PEX5L	protein_coding	0.974725	1.83591	0.001946	0.0556155	T2D-ND
ENSG00000111961:SASH1	protein_coding	0.977077	0.858653	0.00195483	0.0557482	T2D-ND
ENSG00000146215:CRIP3	protein_coding	0.833659	-0.722873	0.00195731	0.0557482	T2D-ND
ENSG00000101150:TPD52L2	protein_coding	-0.316589	4.11014	0.00195808	0.0557482	T2D-ND
ENSG00000151176:PLBD2	protein_coding	0.379011	3.49095	0.00196476	0.0558678	T2D-ND
ENSG00000103489:XYLT1	protein_coding	1.07194	-0.606241	0.00196853	0.0558917	T2D-ND
ENSG00000164761:TNFRSF11B	protein_coding	0.939915	2.37113	0.00197057	0.0558917	T2D-ND
ENSG00000164588:HCN1	protein_coding	1.22094	-1.13857	0.00198272	0.0559541	T2D-ND
ENSG00000154102:C16orf74	protein_coding	0.966613	0.832123	0.001981	0.0559541	T2D-ND
ENSG00000142657:PGD	protein_coding	-0.293089	4.26962	0.00197532	0.0559541	T2D-ND
ENSG00000239306:RBM14	protein_coding	-0.373679	3.65742	0.00197785	0.0559541	T2D-ND
ENSG00000236663:FRGCA	lncRNA	3.12046	-3.60973	0.00199003	0.0560196	T2D-ND
ENSG00000092199:HNRNPC	protein_coding	-0.239988	7.43354	0.00198997	0.0560196	T2D-ND
ENSG00000227199:ST7-AS1	antisense	0.600867	1.69204	0.00200301	0.0563147	T2D-ND
ENSG00000138083:SIX3	protein_coding	0.865686	6.06079	0.00201633	0.0564254	T2D-ND
ENSG00000106100:NOD1	protein_coding	0.807235	-0.825076	0.00201692	0.0564254	T2D-ND
ENSG00000090621:PABPC4	protein_coding	-0.323921	4.9305	0.00201929	0.0564254	T2D-ND
ENSG00000002834:LASP1	protein_coding	-0.385187	3.67638	0.0020195	0.0564254	T2D-ND
ENSG00000130037:KCNA5	protein_coding	-0.585253	2.58717	0.00201576	0.0564254	T2D-ND
ENSG00000179091:CYC1	protein_coding	-0.32505	6.13524	0.00202362	0.0564705	T2D-ND
ENSG00000188229:TUBB4B	protein_coding	-0.715438	7.36576	0.00202824	0.0565293	T2D-ND
ENSG00000184083:FAM120C	protein_coding	0.274605	2.09683	0.00203117	0.0565408	T2D-ND
ENSG00000257279:AC127164.1	lncRNA	0.831474	-1.25219	0.00204042	0.0567284	T2D-ND
ENSG00000168461:RAB31	protein_coding	-0.468672	3.33908	0.00205897	0.0571733	T2D-ND
ENSG00000129596:CDO1	protein_coding	1.09661	-1.23158	0.00206157	0.0571748	T2D-ND
ENSG00000131981:LGALS3	protein_coding	1.93286	2.20742	0.00207464	0.057396	T2D-ND
ENSG00000084463:WBP11	protein_coding	-0.21864	5.33807	0.00207356	0.057396	T2D-ND
ENSG00000100116:GCAT	protein_coding	-0.456261	2.94701	0.00208041	0.0574846	T2D-ND
ENSG00000143924:EML4	protein_coding	0.290775	3.91947	0.00209107	0.0577084	T2D-ND
ENSG00000254858:MPV17L2	protein_coding	-0.569705	2.30394	0.00209383	0.0577138	T2D-ND
ENSG00000169139:UBE2V2	protein_coding	-0.252468	5.97726	0.00213586	0.0588003	T2D-ND
ENSG00000162636:FAM102B	protein_coding	0.882252	-0.991835	0.00214357	0.0588281	T2D-ND
ENSG00000126602:TRAP1	protein_coding	-0.356715	4.44339	0.00214472	0.0588281	T2D-ND
ENSG00000169174:PCSK9	protein_coding	-1.35472	-0.116403	0.00214118	0.0588281	T2D-ND
ENSG00000101421:CHMP4B	protein_coding	-0.293517	5.71859	0.00214924	0.0588802	T2D-ND
ENSG00000135324:MRAP2	protein_coding	0.471904	4.34984	0.00215859	0.058921	T2D-ND
ENSG00000072110:ACTN1	protein_coding	-0.610889	4.83247	0.002156	0.058921	T2D-ND
ENSG00000127831:VIL1	protein_coding	-1.07686	1.07483	0.00215418	0.058921	T2D-ND
ENSG00000017373:SRCIN1	protein_coding	0.516549	2.24707	0.00216176	0.0589362	T2D-ND
ENSG00000198598:MMP17	protein_coding	1.12848	-2.31819	0.00216498	0.0589526	T2D-ND
ENSG00000156958:GALK2	protein_coding	-0.231525	4.52985	0.00217795	0.0592339	T2D-ND
ENSG00000212034:AC084262.1	miRNA	1.07314	-2.12941	0.00218693	0.0594064	T2D-ND
ENSG00000140682:TGFB1I1	protein_coding	0.768446	0.867034	0.00220836	0.0599161	T2D-ND
ENSG00000101198:NKAIN4	protein_coding	2.46835	-3.81392	0.00221461	0.0600134	T2D-ND
ENSG00000108439:PNPO	protein_coding	-0.293661	3.98368	0.00221926	0.0600669	T2D-ND
ENSG00000233427:AL009181.1	lncRNA	-1.17016	-0.891375	0.00222377	0.0601168	T2D-ND
ENSG00000165886:UBTD1	protein_coding	-0.335686	3.79337	0.00223134	0.060248	T2D-ND
ENSG00000171227:TMEM37	protein_coding	-0.589352	6.39757	0.00223399	0.060248	T2D-ND
ENSG00000197177:ADGRA1	protein_coding	-0.793432	0.515835	0.00228072	0.0614347	T2D-ND
ENSG00000165966:PDZRN4	protein_coding	1.45517	-1.89787	0.00228926	0.0615172	T2D-ND
ENSG00000204091:TDRG1	antisense	-1.32455	-1.8486	0.00228865	0.0615172	T2D-ND
ENSG00000120438:TCP1	protein_coding	-0.277215	6.4656	0.00229919	0.0616368	T2D-ND
ENSG00000133026:MYH10	protein_coding	-0.440419	4.22121	0.0022976	0.0616368	T2D-ND
ENSG00000235034:C19orf81	protein_coding	0.965347	1.68664	0.00230843	0.0618111	T2D-ND
ENSG00000112893:MAN2A1	protein_coding	0.495098	3.85232	0.00231982	0.0619699	T2D-ND
ENSG00000179148:ALOXE3	protein_coding	-1.57486	-2.71864	0.00231988	0.0619699	T2D-ND
ENSG00000232716:AC016831.6	pseudogene	2.94705	-3.87656	0.00232869	0.0620073	T2D-ND
ENSG00000205038:PKHD1L1	protein_coding	0.780684	-0.550033	0.00232955	0.0620073	T2D-ND
ENSG00000260244:AC104083.1	lncRNA	0.473603	1.62427	0.00232908	0.0620073	T2D-ND
ENSG00000165269:AQP7	protein_coding	-1.03149	0.28578	0.0023449	0.0623421	T2D-ND
ENSG00000108244:KRT23	protein_coding	2.33245	-1.88727	0.00235634	0.0625725	T2D-ND
ENSG00000283959:AP002851.1	lncRNA	0.363328	2.20105	0.00235981	0.0625906	T2D-ND
ENSG00000130956:HABP4	protein_coding	-0.316472	4.96178	0.00236366	0.062619	T2D-ND
ENSG00000082014:SMARCD3	protein_coding	0.779401	3.63264	0.00239119	0.0629774	T2D-ND
ENSG00000116954:RRAGC	protein_coding	-0.290759	4.30172	0.00238909	0.0629774	T2D-ND
ENSG00000112576:CCND3	protein_coding	-0.311142	4.63012	0.0023837	0.0629774	T2D-ND
ENSG00000136068:FLNB	protein_coding	-0.449902	4.16609	0.00238142	0.0629774	T2D-ND
ENSG00000110148:CCKBR	protein_coding	-1.00942	-0.365675	0.00238677	0.0629774	T2D-ND
ENSG00000166448:TMEM130	protein_coding	0.865298	0.646953	0.00239941	0.0631199	T2D-ND
ENSG00000068971:PPP2R5B	protein_coding	-0.334982	3.46578	0.00240342	0.0631515	T2D-ND
ENSG00000170421:KRT8	protein_coding	-0.281018	7.14914	0.00240994	0.0631753	T2D-ND
ENSG00000160191:PDE9A	protein_coding	-0.706009	1.85785	0.00240884	0.0631753	T2D-ND
ENSG00000102452:NALCN	protein_coding	0.295658	2.26267	0.00242414	0.0633996	T2D-ND
ENSG00000171497:PPID	protein_coding	-0.325045	4.88185	0.00242136	0.0633996	T2D-ND
ENSG00000116183:PAPPA2	protein_coding	0.779438	1.10066	0.0024292	0.0634582	T2D-ND
ENSG00000054277:OPN3	protein_coding	-0.836505	0.547174	0.00243206	0.0634593	T2D-ND
ENSG00000277954:AC092376.2	lncRNA	1.09081	-1.97234	0.00243911	0.0635696	T2D-ND
ENSG00000135111:TBX3	protein_coding	1.92138	-3.21258	0.00244988	0.0636399	T2D-ND
ENSG00000113272:THG1L	protein_coding	0.341536	2.93893	0.0024473	0.0636399	T2D-ND
ENSG00000176124:DLEU1	protein_coding	-0.280004	4.89863	0.0024503	0.0636399	T2D-ND
ENSG00000107821:KAZALD1	protein_coding	0.741024	-1.48963	0.00246221	0.0637059	T2D-ND
ENSG00000196267:ZNF836	protein_coding	0.299361	2.28253	0.00246634	0.0637059	T2D-ND
ENSG00000136205:TNS3	protein_coding	-0.374324	3.73501	0.00246064	0.0637059	T2D-ND
ENSG00000090013:BLVRB	protein_coding	-0.451274	6.05305	0.002467	0.0637059	T2D-ND
ENSG00000101883:RHOXF1	protein_coding	-1.47657	-2.57992	0.00246294	0.0637059	T2D-ND
ENSG00000165124:SVEP1	protein_coding	2.1748	-3.93937	0.00247039	0.0637202	T2D-ND
ENSG00000160224:AIRE	protein_coding	1.92111	-3.1763	0.00248232	0.0639544	T2D-ND
ENSG00000121766:ZCCHC17	protein_coding	-0.276181	4.82626	0.00250608	0.0644929	T2D-ND
ENSG00000079691:CARMIL1	protein_coding	0.313933	2.72531	0.00251699	0.0646256	T2D-ND
ENSG00000014914:MTMR11	protein_coding	-0.632499	2.48082	0.00251637	0.0646256	T2D-ND
ENSG00000176658:MYO1D	protein_coding	0.332623	5.43172	0.00252572	0.0647761	T2D-ND
ENSG00000091513:TF	protein_coding	-1.21915	0.850566	0.00252961	0.0648018	T2D-ND
ENSG00000157036:EXOG	protein_coding	0.267528	3.73897	0.00253954	0.0649822	T2D-ND
ENSG00000091262:ABCC6	protein_coding	-0.813749	0.300938	0.00254629	0.0650808	T2D-ND
ENSG00000112394:SLC16A10	protein_coding	-0.631759	1.01071	0.00255498	0.0652287	T2D-ND
ENSG00000076513:ANKRD13A	protein_coding	-0.244573	3.31639	0.00256021	0.0652883	T2D-ND
ENSG00000147883:CDKN2B	protein_coding	0.676364	2.0191	0.00256616	0.0652918	T2D-ND
ENSG00000114023:FAM162A	protein_coding	-0.38899	6.93995	0.00256491	0.0652918	T2D-ND
ENSG00000175287:PHYHD1	protein_coding	1.39126	-1.84792	0.00258046	0.065493	T2D-ND
ENSG00000251323:LINC02728	lncRNA	0.715876	-2.10759	0.00258447	0.065493	T2D-ND
ENSG00000175426:PCSK1	protein_coding	0.319875	7.8149	0.00258571	0.065493	T2D-ND
ENSG00000174996:KLC2	protein_coding	-0.281697	4.26194	0.00258443	0.065493	T2D-ND
ENSG00000170231:FABP6	protein_coding	1.23966	-0.765385	0.00259246	0.0655876	T2D-ND
ENSG00000096093:EFHC1	protein_coding	0.221478	4.8616	0.00259528	0.0655876	T2D-ND
ENSG00000168040:FADD	protein_coding	-0.255359	3.22861	0.00261142	0.0659216	T2D-ND
ENSG00000100336:APOL4	protein_coding	1.61582	1.20463	0.00263281	0.0662385	T2D-ND
ENSG00000143333:RGS16	protein_coding	0.629987	6.28891	0.00263069	0.0662385	T2D-ND
ENSG00000245729:LINC02226	lncRNA	-2.99331	-3.71402	0.00263039	0.0662385	T2D-ND
ENSG00000107518:ATRNL1	protein_coding	0.30336	4.58463	0.00263833	0.0662809	T2D-ND
ENSG00000005194:CIAPIN1	protein_coding	-0.277859	3.5523	0.00264039	0.0662809	T2D-ND
ENSG00000254427:LINC02696	lncRNA	0.918274	2.2514	0.00264546	0.0663342	T2D-ND
ENSG00000104687:GSR	protein_coding	-0.308479	3.12681	0.00264851	0.0663366	T2D-ND
ENSG00000151715:TMEM45B	protein_coding	1.26325	1.26298	0.00267168	0.0668426	T2D-ND
ENSG00000185201:IFITM2	protein_coding	1.68042	-0.0882488	0.00267575	0.06687	T2D-ND
ENSG00000277559:AC018553.1	lncRNA	1.41808	-3.05965	0.00268128	0.0669016	T2D-ND
ENSG00000203709:MIR29B2CHG	lncRNA	0.504412	3.97841	0.00268891	0.0669016	T2D-ND
ENSG00000117477:CCDC181	protein_coding	0.365478	3.85396	0.00268494	0.0669016	T2D-ND
ENSG00000112039:FANCE	protein_coding	-0.965522	-1.69597	0.00268659	0.0669016	T2D-ND
ENSG00000084623:EIF3I	protein_coding	-0.308208	6.29507	0.00269772	0.0669725	T2D-ND
ENSG00000170369:CST2	protein_coding	-1.86157	2.66946	0.00269727	0.0669725	T2D-ND
ENSG00000226647:AL365356.1	lncRNA	2.04186	-3.6974	0.00271601	0.0672041	T2D-ND
ENSG00000137573:SULF1	protein_coding	1.02139	1.99882	0.00271582	0.0672041	T2D-ND
ENSG00000122971:ACADS	protein_coding	-0.335174	3.73832	0.00271187	0.0672041	T2D-ND
ENSG00000204219:TCEA3	protein_coding	-1.1003	3.05254	0.00273041	0.0674861	T2D-ND
ENSG00000207240:AC021549.1	misc_RNA	1.19869	-2.06605	0.0027614	0.0681735	T2D-ND
ENSG00000100744:GSKIP	protein_coding	-0.29674	4.13858	0.00276462	0.0681735	T2D-ND
ENSG00000113924:HGD	protein_coding	-1.05769	0.868116	0.00276731	0.0681735	T2D-ND
ENSG00000153993:SEMA3D	protein_coding	1.29805	-3.35345	0.00277062	0.0681803	T2D-ND
ENSG00000103415:HMOX2	protein_coding	-0.300132	4.67081	0.00279293	0.0686541	T2D-ND
ENSG00000230352:AL035250.2	lncRNA	0.861774	0.257769	0.00281815	0.0691984	T2D-ND
ENSG00000130706:ADRM1	protein_coding	-0.382034	5.77526	0.00282172	0.0692107	T2D-ND
ENSG00000124762:CDKN1A	protein_coding	0.576675	6.69337	0.00282569	0.0692324	T2D-ND
ENSG00000100325:ASCC2	protein_coding	-0.254179	3.81589	0.00284763	0.0696941	T2D-ND
ENSG00000167740:CYB5D2	protein_coding	0.350786	5.09052	0.00285528	0.0698053	T2D-ND
ENSG00000135116:HRK	protein_coding	-1.08989	2.02859	0.00286709	0.0700181	T2D-ND
ENSG00000177105:RHOG	protein_coding	-0.28588	4.1763	0.00287324	0.0700921	T2D-ND
ENSG00000134812:CBLIF	protein_coding	3.07006	-3.47804	0.00287826	0.0701385	T2D-ND
ENSG00000136932:TRMO	protein_coding	-0.297224	3.17966	0.00288435	0.0701756	T2D-ND
ENSG00000170373:CST1	protein_coding	-2.00101	0.875401	0.00288602	0.0701756	T2D-ND
ENSG00000157214:STEAP2	protein_coding	0.359252	3.15456	0.00289322	0.0702746	T2D-ND
ENSG00000253286:AC135166.1	lncRNA	-1.0568	-2.43085	0.00291016	0.0706099	T2D-ND
ENSG00000271576:AL359504.2	lincRNA	0.360292	2.35188	0.00291376	0.0706209	T2D-ND
ENSG00000182132:KCNIP1	protein_coding	1.07117	-1.71993	0.0029328	0.0708534	T2D-ND
ENSG00000153317:ASAP1	protein_coding	0.301712	5.65737	0.00293056	0.0708534	T2D-ND
ENSG00000138073:PREB	protein_coding	-0.41444	3.96049	0.00293082	0.0708534	T2D-ND
ENSG00000143457:GOLPH3L	protein_coding	-0.256962	4.11528	0.00293885	0.070862	T2D-ND
ENSG00000134684:YARS	protein_coding	-0.424194	4.12172	0.00294105	0.070862	T2D-ND
ENSG00000287945:AL603824.1	lncRNA	-2.49652	-3.66343	0.00294261	0.070862	T2D-ND
ENSG00000052795:FNIP2	protein_coding	-0.510715	5.55691	0.00294789	0.0709133	T2D-ND
ENSG00000160606:TLCD1	protein_coding	-0.49815	2.41901	0.00295369	0.070977	T2D-ND
ENSG00000004838:ZMYND10	protein_coding	-1.50947	-0.825223	0.00296599	0.0711965	T2D-ND
ENSG00000154654:NCAM2	protein_coding	-1.75096	-2.57763	0.00296972	0.07121	T2D-ND
ENSG00000287562:AL109615.4	lncRNA	-0.539822	0.0598952	0.00298093	0.0714026	T2D-ND
ENSG00000170955:CAVIN3	protein_coding	-0.789097	3.13455	0.00298509	0.0714262	T2D-ND
ENSG00000120328:PCDHB12	protein_coding	0.672021	-0.360204	0.00299131	0.0714989	T2D-ND
ENSG00000254409:AC087521.3	lncRNA	-2.57149	-3.96518	0.00300493	0.0717482	T2D-ND
ENSG00000179008:C14orf39	protein_coding	0.984851	-1.03915	0.00302041	0.0718721	T2D-ND
ENSG00000145287:PLAC8	protein_coding	0.428067	3.82165	0.00301973	0.0718721	T2D-ND
ENSG00000174611:KY	protein_coding	-0.921624	-1.5289	0.00302165	0.0718721	T2D-ND
ENSG00000157502:PWWP3B	protein_coding	-1.10445	-1.44288	0.0030229	0.0718721	T2D-ND
ENSG00000165533:TTC8	protein_coding	-0.300301	4.97613	0.00303175	0.0720065	T2D-ND
ENSG00000145002:FAM86B2	protein_coding	-2.62539	-3.64751	0.00306572	0.0727365	T2D-ND
ENSG00000280025:AL008638.6	lncRNA	1.51445	-2.42371	0.00308982	0.073077	T2D-ND
ENSG00000272767:JMJD1C-AS1	antisense	0.332365	2.12941	0.00308711	0.073077	T2D-ND
ENSG00000184574:LPAR5	protein_coding	-1.93387	-3.36366	0.00308368	0.073077	T2D-ND
ENSG00000204128:C2orf72	protein_coding	-1.02575	-0.717624	0.00310189	0.0732855	T2D-ND
ENSG00000150281:CTF1	protein_coding	0.846502	-1.52642	0.00310574	0.0732993	T2D-ND
ENSG00000165678:GHITM	protein_coding	-0.294237	7.3434	0.00311156	0.0733598	T2D-ND
ENSG00000165125:TRPV6	protein_coding	1.73428	-2.53336	0.00316896	0.0736324	T2D-ND
ENSG00000188549:CCDC9B	protein_coding	0.995828	-0.877043	0.00316544	0.0736324	T2D-ND
ENSG00000198844:ARHGEF15	protein_coding	0.850134	-0.756246	0.00314269	0.0736324	T2D-ND
ENSG00000113319:RASGRF2	protein_coding	0.52941	2.24593	0.0031635	0.0736324	T2D-ND
ENSG00000164221:CCDC112	protein_coding	0.329469	3.49303	0.00314666	0.0736324	T2D-ND
ENSG00000022277:RTF2	protein_coding	-0.275966	6.21598	0.00313338	0.0736324	T2D-ND
ENSG00000198380:GFPT1	protein_coding	-0.277726	5.79835	0.00316846	0.0736324	T2D-ND
ENSG00000068120:COASY	protein_coding	-0.291516	4.58538	0.00315269	0.0736324	T2D-ND
ENSG00000168439:STIP1	protein_coding	-0.30477	5.16694	0.00313797	0.0736324	T2D-ND
ENSG00000025434:NR1H3	protein_coding	-0.492462	0.997745	0.00315973	0.0736324	T2D-ND
ENSG00000254087:LYN	protein_coding	-0.531056	2.19407	0.00314642	0.0736324	T2D-ND
ENSG00000065054:SLC9A3R2	protein_coding	-0.536741	4.80348	0.00313142	0.0736324	T2D-ND
ENSG00000183032:SLC25A21	protein_coding	-0.630353	-1.36617	0.00313682	0.0736324	T2D-ND
ENSG00000171004:HS6ST2	protein_coding	-1.17605	0.682633	0.00315305	0.0736324	T2D-ND
ENSG00000235414:AC016737.1	pseudogene	1.214	-3.16505	0.00319435	0.0740036	T2D-ND
ENSG00000166839:ANKDD1A	protein_coding	0.780721	-1.23116	0.00320257	0.0740036	T2D-ND
ENSG00000145901:TNIP1	protein_coding	-0.303271	3.64445	0.00320467	0.0740036	T2D-ND
ENSG00000108344:PSMD3	protein_coding	-0.328246	5.3302	0.00319039	0.0740036	T2D-ND
ENSG00000135124:P2RX4	protein_coding	-0.348447	3.79408	0.0031954	0.0740036	T2D-ND
ENSG00000100170:SLC5A1	protein_coding	-1.13296	1.21705	0.00320143	0.0740036	T2D-ND
ENSG00000225539:LINC01821	lncRNA	2.37378	-2.96356	0.00322451	0.074233	T2D-ND
ENSG00000236107:SCN1A-AS1	lncRNA	0.791821	0.0368201	0.00322404	0.074233	T2D-ND
ENSG00000259869:AL022344.1	lncRNA	-1.07828	-1.27098	0.0032199	0.074233	T2D-ND
ENSG00000164651:SP8	protein_coding	4.43106	-3.05341	0.00323529	0.0743038	T2D-ND
ENSG00000188581:KRTAP1-1	protein_coding	2.59165	-3.98942	0.00323731	0.0743038	T2D-ND
ENSG00000155966:AFF2	protein_coding	1.92997	-3.83518	0.00323929	0.0743038	T2D-ND
ENSG00000078098:FAP	protein_coding	1.24174	0.430201	0.00324136	0.0743038	T2D-ND
ENSG00000138613:APH1B	protein_coding	0.283035	4.77644	0.00324699	0.0743038	T2D-ND
ENSG00000266903:AC243964.3	lncRNA	-0.700891	-0.960319	0.0032474	0.0743038	T2D-ND
ENSG00000108592:FTSJ3	protein_coding	-0.30488	2.88382	0.0032586	0.074333	T2D-ND
ENSG00000104825:NFKBIB	protein_coding	-0.321218	3.11945	0.00325339	0.074333	T2D-ND
ENSG00000141560:FN3KRP	protein_coding	-0.336561	3.73683	0.00325602	0.074333	T2D-ND
ENSG00000260500:AC010336.2	lncRNA	0.936421	-2.16912	0.00327521	0.0745608	T2D-ND
ENSG00000072042:RDH11	protein_coding	-0.301746	6.04207	0.00327204	0.0745608	T2D-ND
ENSG00000125355:TMEM255A	protein_coding	0.845507	0.00569968	0.00330121	0.0750007	T2D-ND
ENSG00000180549:FUT7	protein_coding	-1.3238	-1.81346	0.00330097	0.0750007	T2D-ND
ENSG00000231272:AL122008.1	lncRNA	-2.68248	-4.05265	0.00331509	0.0752402	T2D-ND
ENSG00000236740:AL033384.1	lncRNA	1.11992	-2.54359	0.00332598	0.0752596	T2D-ND
ENSG00000288592:AC015871.7	transcribed_unitary_pseudogene	0.241485	2.79988	0.00332458	0.0752596	T2D-ND
ENSG00000166333:ILK	protein_coding	-0.285322	4.93938	0.00332329	0.0752596	T2D-ND
ENSG00000057252:SOAT1	protein_coding	-0.324096	3.94577	0.00333624	0.0754158	T2D-ND
ENSG00000100568:VTI1B	protein_coding	-0.255189	5.89242	0.00334594	0.0755406	T2D-ND
ENSG00000267662:AC025809.1	lncRNA	-2.05742	-3.63454	0.00334848	0.0755406	T2D-ND
ENSG00000287430:AL136090.2	lncRNA	1.57023	-3.05201	0.00335289	0.0755643	T2D-ND
ENSG00000179965:ZNF771	protein_coding	-0.348761	2.70965	0.00336535	0.0757691	T2D-ND
ENSG00000161714:PLCD3	protein_coding	0.852729	-0.355914	0.00338716	0.076184	T2D-ND
ENSG00000089327:FXYD5	protein_coding	0.820346	3.92548	0.00339584	0.0762713	T2D-ND
ENSG00000100664:EIF5	protein_coding	-0.309743	6.72852	0.00339782	0.0762713	T2D-ND
ENSG00000273108:AL121929.2	lncRNA	0.56659	1.83697	0.0034263	0.0766344	T2D-ND
ENSG00000102302:FGD1	protein_coding	0.509478	0.685765	0.00341936	0.0766344	T2D-ND
ENSG00000147526:TACC1	protein_coding	-0.363242	4.30976	0.00342122	0.0766344	T2D-ND
ENSG00000153048:CARHSP1	protein_coding	-0.465768	5.50518	0.00342763	0.0766344	T2D-ND
ENSG00000116667:C1orf21	protein_coding	1.06043	-1.69212	0.00346511	0.0770893	T2D-ND
ENSG00000238142:BX284668.5	lncRNA	0.534419	3.13154	0.00345908	0.0770893	T2D-ND
ENSG00000283897:AC011416.3	lncRNA	0.510806	1.66127	0.00346381	0.0770893	T2D-ND
ENSG00000188636:RTL6	protein_coding	0.349105	2.87583	0.00345558	0.0770893	T2D-ND
ENSG00000177963:RIC8A	protein_coding	-0.257883	3.88963	0.00345627	0.0770893	T2D-ND
ENSG00000198841:KTI12	protein_coding	-0.311429	3.26405	0.00348788	0.0775193	T2D-ND
ENSG00000075539:FRYL	protein_coding	0.296573	3.56295	0.00349321	0.077561	T2D-ND
ENSG00000242612:DECR2	protein_coding	-0.441934	2.61693	0.00351479	0.0779632	T2D-ND
ENSG00000034510:TMSB10	protein_coding	0.369857	8.21756	0.00352056	0.0780142	T2D-ND
ENSG00000185122:HSF1	protein_coding	-0.277246	4.58795	0.00352787	0.0780993	T2D-ND
ENSG00000231255:AC005009.1	antisense	2.43794	-4.0041	0.00353514	0.0781245	T2D-ND
ENSG00000176769:TCERG1L	protein_coding	0.596885	3.78997	0.00354096	0.0781245	T2D-ND
ENSG00000118762:PKD2	protein_coding	0.282746	3.33815	0.00353882	0.0781245	T2D-ND
ENSG00000133316:WDR74	protein_coding	-0.276963	3.90583	0.0035429	0.0781245	T2D-ND
ENSG00000120913:PDLIM2	protein_coding	-0.837132	4.52764	0.00354922	0.0781871	T2D-ND
ENSG00000286989:AL691432.4	lncRNA	-0.807966	-1.62042	0.00357846	0.0787541	T2D-ND
ENSG00000128272:ATF4	protein_coding	-0.413545	6.69054	0.00358596	0.078842	T2D-ND
ENSG00000258512:LINC00239	lncRNA	0.484548	1.34964	0.00359827	0.0790354	T2D-ND
ENSG00000188107:EYS	protein_coding	1.04835	-0.347301	0.00360281	0.0790579	T2D-ND
ENSG00000164172:MOCS2	protein_coding	-0.205797	5.85021	0.00361018	0.0791424	T2D-ND
ENSG00000162482:AKR7A3	protein_coding	-0.870317	1.33555	0.00362645	0.0794217	T2D-ND
ENSG00000257327:AC012555.1	lncRNA	0.861407	-2.09948	0.00367003	0.0802094	T2D-ND
ENSG00000233073:AC005009.2	antisense	0.81097	-2.00127	0.00369046	0.0802094	T2D-ND
ENSG00000109906:ZBTB16	protein_coding	0.729146	0.50127	0.00368282	0.0802094	T2D-ND
ENSG00000189419:SPATA41	lincRNA	0.726158	-0.550612	0.00369094	0.0802094	T2D-ND
ENSG00000124596:OARD1	protein_coding	-0.246424	5.47434	0.00368218	0.0802094	T2D-ND
ENSG00000117118:SDHB	protein_coding	-0.278605	5.42265	0.0036804	0.0802094	T2D-ND
ENSG00000099194:SCD	protein_coding	-0.450532	6.5178	0.00369008	0.0802094	T2D-ND
ENSG00000249241:LINC02265	lncRNA	-0.661868	-1.30143	0.0036878	0.0802094	T2D-ND
ENSG00000129911:KLF16	protein_coding	-0.339174	2.63214	0.00370255	0.080384	T2D-ND
ENSG00000187531:SIRT7	protein_coding	-0.212849	3.82551	0.00373563	0.0809929	T2D-ND
ENSG00000010270:STARD3NL	protein_coding	-0.240631	5.07746	0.0037378	0.0809929	T2D-ND
ENSG00000225637:AP001046.1	lncRNA	2.35278	-3.95583	0.00374962	0.0810671	T2D-ND
ENSG00000112299:VNN1	protein_coding	1.64009	-2.65995	0.00375997	0.0810671	T2D-ND
ENSG00000227938:AC104695.4	lincRNA	1.3102	-1.2358	0.00375237	0.0810671	T2D-ND
ENSG00000182263:FIGN	protein_coding	1.19466	-2.10089	0.00376285	0.0810671	T2D-ND
ENSG00000143537:ADAM15	protein_coding	0.357867	2.61144	0.00375044	0.0810671	T2D-ND
ENSG00000242114:MTFP1	protein_coding	-0.468706	4.21042	0.00375967	0.0810671	T2D-ND
ENSG00000182103:FAM181B	protein_coding	0.602234	2.49812	0.00377561	0.081264	T2D-ND
ENSG00000242173:ARHGDIG	protein_coding	0.864464	0.414732	0.00380613	0.0817645	T2D-ND
ENSG00000170191:NANP	protein_coding	-0.319613	2.37702	0.00380417	0.0817645	T2D-ND
ENSG00000142156:COL6A1	protein_coding	0.639207	1.96834	0.00381534	0.0818842	T2D-ND
ENSG00000242268:LINC02082	lncRNA	0.74474	0.36877	0.00383021	0.082125	T2D-ND
ENSG00000163050:COQ8A	protein_coding	-0.410845	4.00594	0.00383388	0.0821253	T2D-ND
ENSG00000204261:PSMB8-AS1	lncRNA	0.34315	1.93884	0.00383774	0.0821298	T2D-ND
ENSG00000069764:PLA2G10	protein_coding	1.62144	-3.34437	0.003861	0.0823596	T2D-ND
ENSG00000204514:ZNF814	protein_coding	0.338012	3.22611	0.0038658	0.0823596	T2D-ND
ENSG00000162992:NEUROD1	protein_coding	0.322922	7.40101	0.00386948	0.0823596	T2D-ND
ENSG00000250366:TUNAR	protein_coding	0.320205	4.60417	0.00386209	0.0823596	T2D-ND
ENSG00000168491:CCDC110	protein_coding	0.304909	3.86632	0.00385777	0.0823596	T2D-ND
ENSG00000111667:USP5	protein_coding	-0.299156	3.7773	0.00387045	0.0823596	T2D-ND
ENSG00000165644:COMTD1	protein_coding	0.335615	6.55928	0.00388457	0.082582	T2D-ND
ENSG00000148803:FUOM	protein_coding	1.23032	-0.233314	0.00390167	0.0826332	T2D-ND
ENSG00000100300:TSPO	protein_coding	0.78413	3.69501	0.00389568	0.0826332	T2D-ND
ENSG00000066855:MTFR1	protein_coding	-0.347529	3.50275	0.00389301	0.0826332	T2D-ND
ENSG00000015520:NPC1L1	protein_coding	-0.988911	2.16893	0.00390126	0.0826332	T2D-ND
ENSG00000259375:AC087286.3	lncRNA	2.40694	-3.8356	0.00391946	0.0829318	T2D-ND
ENSG00000144677:CTDSPL	protein_coding	-0.396012	4.09275	0.00392989	0.0830744	T2D-ND
ENSG00000168522:FNTA	protein_coding	-0.205862	5.08407	0.00393813	0.0831704	T2D-ND
ENSG00000204970:PCDHA1	protein_coding	0.982961	-1.43181	0.00395564	0.0832276	T2D-ND
ENSG00000139182:CLSTN3	protein_coding	0.423119	2.82753	0.00395203	0.0832276	T2D-ND
ENSG00000134532:SOX5	protein_coding	0.376219	2.96838	0.00394669	0.0832276	T2D-ND
ENSG00000189060:H1F0	protein_coding	-0.374688	5.73391	0.00395537	0.0832276	T2D-ND
ENSG00000138650:PCDH10	protein_coding	1.15134	2.00413	0.00396789	0.0834072	T2D-ND
ENSG00000243295:AC126121.3	lncRNA	-2.88381	-3.98197	0.00397426	0.0834631	T2D-ND
ENSG00000171603:CLSTN1	protein_coding	0.28666	4.68416	0.00399028	0.0836434	T2D-ND
ENSG00000028277:POU2F2	protein_coding	-0.740626	-0.651993	0.00398833	0.0836434	T2D-ND
ENSG00000154162:CDH12	protein_coding	0.972676	-0.730394	0.00399611	0.0836876	T2D-ND
ENSG00000245937:LINC01184	lncRNA	0.271345	4.18674	0.00400942	0.0838882	T2D-ND
ENSG00000198569:SLC34A3	protein_coding	1.40165	-3.49626	0.00403389	0.0842085	T2D-ND
ENSG00000144847:IGSF11	protein_coding	0.32882	2.11927	0.00403595	0.0842085	T2D-ND
ENSG00000285812:AL390719.3	lncRNA	-3.11927	-4.03249	0.00403344	0.0842085	T2D-ND
ENSG00000150403:TMCO3	protein_coding	-0.261925	5.64276	0.00404095	0.0842345	T2D-ND
ENSG00000138443:ABI2	protein_coding	0.208544	5.4609	0.00405586	0.0844671	T2D-ND
ENSG00000287841:AC096585.1	lncRNA	1.06802	-2.74778	0.00406181	0.0845127	T2D-ND
ENSG00000108576:SLC6A4	protein_coding	0.868384	0.79073	0.00409588	0.0849484	T2D-ND
ENSG00000133321:PLAAT4	protein_coding	0.61594	2.69717	0.00409786	0.0849484	T2D-ND
ENSG00000204965:PCDHA5	protein_coding	0.49851	-0.150369	0.00409601	0.0849484	T2D-ND
ENSG00000225731:AP001627.1	antisense	-2.60846	-4.08791	0.00409173	0.0849484	T2D-ND
ENSG00000105464:GRIN2D	protein_coding	-0.918198	-0.814427	0.00412147	0.0853592	T2D-ND
ENSG00000233590:LINC02640	lncRNA	-2.29825	-3.84302	0.00413873	0.0856378	T2D-ND
ENSG00000072195:SPEG	protein_coding	-0.369491	2.9432	0.00416804	0.0861651	T2D-ND
ENSG00000259941:AC084782.1	lncRNA	0.951799	-2.01335	0.00419408	0.0865686	T2D-ND
ENSG00000248905:FMN1	protein_coding	0.684917	3.18183	0.00421066	0.0865686	T2D-ND
ENSG00000281903:LINC02246	lncRNA	0.610558	0.0232491	0.00420555	0.0865686	T2D-ND
ENSG00000109339:MAPK10	protein_coding	0.310852	5.28757	0.00419876	0.0865686	T2D-ND
ENSG00000178028:DMAP1	protein_coding	-0.318889	4.55134	0.00420584	0.0865686	T2D-ND
ENSG00000160886:LY6K	protein_coding	-1.08757	0.462847	0.00420756	0.0865686	T2D-ND
ENSG00000272817:AL359198.1	lncRNA	0.895037	-2.35327	0.00421479	0.0865745	T2D-ND
ENSG00000163719:MTMR14	protein_coding	-0.247054	2.73012	0.00422884	0.0867839	T2D-ND
ENSG00000230852:LINC02857	lncRNA	0.689489	-0.659845	0.00424608	0.0869906	T2D-ND
ENSG00000172828:CES3	protein_coding	-1.03292	-2.60197	0.00424665	0.0869906	T2D-ND
ENSG00000224505:AC138150.1	lncRNA	0.339247	2.16357	0.00425337	0.087049	T2D-ND
ENSG00000103196:CRISPLD2	protein_coding	1.80623	-2.9971	0.00428289	0.0875735	T2D-ND
ENSG00000145934:TENM2	protein_coding	1.03274	-2.64451	0.00429254	0.087691	T2D-ND
ENSG00000010219:DYRK4	protein_coding	-0.234646	4.14388	0.00430057	0.0877754	T2D-ND
ENSG00000108370:RGS9	protein_coding	0.405923	5.53666	0.00434924	0.0886882	T2D-ND
ENSG00000187808:SOWAHD	protein_coding	-2.4699	-3.94475	0.00435453	0.0887156	T2D-ND
ENSG00000173535:TNFRSF10C	protein_coding	0.816877	-0.326391	0.00436679	0.0887243	T2D-ND
ENSG00000109103:UNC119	protein_coding	-0.393109	4.3284	0.00436171	0.0887243	T2D-ND
ENSG00000120306:CYSTM1	protein_coding	-0.407058	7.96323	0.00436562	0.0887243	T2D-ND
ENSG00000185359:HGS	protein_coding	-0.235127	4.0463	0.00438851	0.0890852	T2D-ND
ENSG00000225953:SATB2-AS1	antisense	1.00458	-2.39639	0.00439421	0.0890871	T2D-ND
ENSG00000128805:ARHGAP22	protein_coding	0.852838	0.845239	0.00439653	0.0890871	T2D-ND
ENSG00000140284:SLC27A2	protein_coding	-0.566849	2.56024	0.00440874	0.0892542	T2D-ND
ENSG00000183696:UPP1	protein_coding	-0.334592	3.98155	0.00441928	0.0893871	T2D-ND
ENSG00000258334:AC125611.4	lncRNA	0.546134	-0.632993	0.00447407	0.0901709	T2D-ND
ENSG00000260621:AC092140.1	lncRNA	0.536909	0.288901	0.00447392	0.0901709	T2D-ND
ENSG00000273173:SNURF	protein_coding	0.528461	1.2822	0.004472	0.0901709	T2D-ND
ENSG00000104823:ECH1	protein_coding	-0.406005	6.32715	0.00446696	0.0901709	T2D-ND
ENSG00000203346:AL162458.1	pseudogene	0.378679	0.638111	0.00447923	0.090182	T2D-ND
ENSG00000163683:SMIM14	protein_coding	-0.30999	5.87189	0.00448263	0.090182	T2D-ND
ENSG00000135766:EGLN1	protein_coding	-0.298971	4.53167	0.0044906	0.090232	T2D-ND
ENSG00000091409:ITGA6	protein_coding	-0.906784	-1.23223	0.00449315	0.090232	T2D-ND
ENSG00000234281:LANCL1-AS1	lncRNA	-3.35512	-3.8686	0.00451145	0.0905188	T2D-ND
ENSG00000140470:ADAMTS17	protein_coding	0.874543	-2.34536	0.00453793	0.0909615	T2D-ND
ENSG00000187650:VMAC	protein_coding	0.295983	2.73254	0.0045416	0.0909615	T2D-ND
ENSG00000197536:C5orf56	protein_coding	0.308136	2.74479	0.00454687	0.090986	T2D-ND
ENSG00000158435:CNOT11	protein_coding	-0.269667	3.42756	0.00457191	0.0914056	T2D-ND
ENSG00000277911:AC243773.2	lncRNA	-2.78154	-4.03021	0.00458024	0.0914908	T2D-ND
ENSG00000277013:AC008556.1	lncRNA	2.10861	-3.96244	0.00459012	0.0915592	T2D-ND
ENSG00000197748:CFAP43	protein_coding	-0.714671	-0.402549	0.0045918	0.0915592	T2D-ND
ENSG00000262370:AC108134.3	lncRNA	-2.3084	-3.94193	0.00461757	0.0919914	T2D-ND
ENSG00000181751:C5orf30	protein_coding	0.329452	2.54783	0.00464188	0.0923122	T2D-ND
ENSG00000171314:PGAM1	protein_coding	-0.369344	6.86865	0.00463809	0.0923122	T2D-ND
ENSG00000125503:PPP1R12C	protein_coding	-0.342531	3.08214	0.00467205	0.0928303	T2D-ND
ENSG00000272695:GAS6-DT	lncRNA	1.21077	-2.95831	0.00467752	0.0928567	T2D-ND
ENSG00000171119:NRTN	protein_coding	0.77775	0.963391	0.00468783	0.0929794	T2D-ND
ENSG00000254777:AC022182.1	lincRNA	0.614538	-0.398453	0.00470079	0.0931544	T2D-ND
ENSG00000082781:ITGB5	protein_coding	0.722774	1.16155	0.004712	0.0932933	T2D-ND
ENSG00000189077:TMEM120A	polymorphic_pseudogene	-0.249186	3.75083	0.0047161	0.0932933	T2D-ND
ENSG00000184347:SLIT3	protein_coding	1.79786	-3.53345	0.0047406	0.0933327	T2D-ND
ENSG00000164776:PHKG1	protein_coding	0.904189	2.41647	0.00474299	0.0933327	T2D-ND
ENSG00000163689:C3orf67	protein_coding	0.515761	2.0098	0.00472582	0.0933327	T2D-ND
ENSG00000254531:AP001816.1	protein_coding	0.328673	2.01189	0.0047356	0.0933327	T2D-ND
ENSG00000158941:CCAR2	protein_coding	-0.296247	2.60668	0.00473307	0.0933327	T2D-ND
ENSG00000200591:AC114489.1	misc_RNA	-2.63929	-3.57467	0.00472713	0.0933327	T2D-ND
ENSG00000203943:SAMD13	protein_coding	0.510029	0.573819	0.00474839	0.0933573	T2D-ND
ENSG00000167778:SPRYD3	protein_coding	-0.254221	5.59291	0.00476045	0.0935127	T2D-ND
ENSG00000140450:ARRDC4	protein_coding	0.39295	2.00714	0.00477532	0.093723	T2D-ND
ENSG00000169562:GJB1	protein_coding	-1.1947	-0.136625	0.00478983	0.0939258	T2D-ND
ENSG00000176399:DMRTA1	protein_coding	0.61128	2.68368	0.0048244	0.0942938	T2D-ND
ENSG00000179909:ZNF154	protein_coding	0.49716	1.25635	0.00482537	0.0942938	T2D-ND
ENSG00000111911:HINT3	protein_coding	-0.222462	3.67585	0.00481593	0.0942938	T2D-ND
ENSG00000113108:APBB3	protein_coding	-0.28824	3.03199	0.00482342	0.0942938	T2D-ND
ENSG00000111348:ARHGDIB	protein_coding	-1.50163	-0.297232	0.00483955	0.0944888	T2D-ND
ENSG00000155465:SLC7A7	protein_coding	1.3354	-2.31447	0.00487875	0.0945821	T2D-ND
ENSG00000147889:CDKN2A	protein_coding	0.801641	5.14245	0.00486279	0.0945821	T2D-ND
ENSG00000238113:LINC01410	lncRNA	0.508096	0.459314	0.00486469	0.0945821	T2D-ND
ENSG00000103671:TRIP4	protein_coding	-0.232666	3.24205	0.00485876	0.0945821	T2D-ND
ENSG00000106635:BCL7B	protein_coding	-0.276445	5.1765	0.00487876	0.0945821	T2D-ND
ENSG00000123395:ATG101	protein_coding	-0.285598	5.06915	0.00485534	0.0945821	T2D-ND
ENSG00000136044:APPL2	protein_coding	-0.288201	3.91945	0.00488217	0.0945821	T2D-ND
ENSG00000105649:RAB3A	protein_coding	-0.380768	4.3401	0.00486978	0.0945821	T2D-ND
ENSG00000177465:ACOT4	protein_coding	-0.508269	1.62122	0.00487218	0.0945821	T2D-ND
ENSG00000118292:C1orf54	protein_coding	-0.53404	1.15648	0.00489176	0.0946863	T2D-ND
ENSG00000102178:UBL4A	protein_coding	-0.284559	3.72126	0.00492492	0.0951765	T2D-ND
ENSG00000228540:AC073326.1	lncRNA	-2.88381	-3.8722	0.00492555	0.0951765	T2D-ND
ENSG00000215912:TTC34	protein_coding	0.533694	-0.148079	0.00493791	0.0953335	T2D-ND
ENSG00000108106:UBE2S	protein_coding	-0.274634	4.97545	0.00494255	0.0953411	T2D-ND
ENSG00000198626:RYR2	protein_coding	0.798186	1.57886	0.00495207	0.0953767	T2D-ND
ENSG00000061337:LZTS1	protein_coding	-1.62293	-0.781694	0.00495287	0.0953767	T2D-ND
ENSG00000114573:ATP6V1A	protein_coding	-0.299037	5.35731	0.00497368	0.0956955	T2D-ND
ENSG00000126822:PLEKHG3	protein_coding	-0.511686	2.73795	0.00500773	0.0962682	T2D-ND
ENSG00000236212:AC009262.1	lncRNA	2.72797	-3.9018	0.0050239	0.0964966	T2D-ND
ENSG00000065989:PDE4A	protein_coding	1.17132	-2.14319	0.00505186	0.0968682	T2D-ND
ENSG00000258884:LINC02321	lncRNA	-0.878278	2.35775	0.00505074	0.0968682	T2D-ND
ENSG00000184809:B3GALT5-AS1	lncRNA	0.560542	1.34	0.00506064	0.096954	T2D-ND
ENSG00000144031:ANKRD53	protein_coding	0.835544	-1.46051	0.00506961	0.097043	T2D-ND
ENSG00000123136:DDX39A	protein_coding	-0.320285	4.3717	0.00508958	0.0972599	T2D-ND
ENSG00000187068:C3orf70	protein_coding	-0.873059	-0.928545	0.00508732	0.0972599	T2D-ND
ENSG00000285602:AC097625.1	protein_coding	-3.3988	-3.44515	0.00510559	0.097483	T2D-ND
ENSG00000166260:COX11	protein_coding	-0.32524	5.38716	0.00513462	0.0978711	T2D-ND
ENSG00000173991:TCAP	protein_coding	-1.00454	-2.57523	0.00513153	0.0978711	T2D-ND
ENSG00000047648:ARHGAP6	protein_coding	2.07982	-2.4924	0.00516365	0.0979949	T2D-ND
ENSG00000124772:CPNE5	protein_coding	1.09372	-3.01045	0.0051686	0.0979949	T2D-ND
ENSG00000184489:PTP4A3	protein_coding	0.932208	4.64408	0.00516392	0.0979949	T2D-ND
ENSG00000161526:SAP30BP	protein_coding	-0.250966	3.93217	0.00515275	0.0979949	T2D-ND
ENSG00000239779:WBP1	protein_coding	-0.259314	5.34605	0.00515561	0.0979949	T2D-ND
ENSG00000168393:DTYMK	protein_coding	-0.289256	3.43582	0.00517376	0.0979949	T2D-ND
ENSG00000178752:ERFE	protein_coding	-1.53506	0.432994	0.00517597	0.0979949	T2D-ND
ENSG00000187783:TMEM72	protein_coding	-2.26337	-3.30189	0.00517279	0.0979949	T2D-ND
ENSG00000100968:NFATC4	protein_coding	0.549812	0.710267	0.00518821	0.098144	T2D-ND
ENSG00000102935:ZNF423	protein_coding	1.55367	-3.42512	0.00519714	0.0982303	T2D-ND
ENSG00000065457:ADAT1	protein_coding	-0.269045	2.95321	0.00521497	0.0984845	T2D-ND
ENSG00000267374:MIR924HG	lncRNA	1.42839	-2.63388	0.00522598	0.098527	T2D-ND
ENSG00000111726:CMAS	protein_coding	-0.250205	6.01416	0.00522592	0.098527	T2D-ND
ENSG00000071054:MAP4K4	protein_coding	-0.26792	4.53563	0.00523143	0.0985472	T2D-ND
ENSG00000132693:CRP	protein_coding	1.88963	-0.379815	0.00526825	0.0991578	T2D-ND
ENSG00000111644:ACRBP	protein_coding	-0.708953	1.32568	0.00528436	0.0993777	T2D-ND
ENSG00000250673:REELD1	protein_coding	2.31297	-3.39418	0.00530789	0.0994875	T2D-ND
ENSG00000188488:SERPINA5	protein_coding	1.86493	-2.07258	0.00530473	0.0994875	T2D-ND
ENSG00000134516:DOCK2	protein_coding	1.81895	-3.64085	0.00529512	0.0994875	T2D-ND
ENSG00000131236:CAP1	protein_coding	-0.261572	6.09409	0.00530183	0.0994875	T2D-ND
ENSG00000136546:SCN7A	protein_coding	1.56833	-1.7923	0.00532238	0.0996761	T2D-ND
ENSG00000231881:AL109615.2	lncRNA	-1.17626	-1.90155	0.00533603	0.0998485	T2D-ND
ENSG00000110318:CEP126	protein_coding	0.365274	4.65935	0.00537018	0.100389	T2D-ND
ENSG39:AL096803.4	---	-2.60712	-4.00895	0.00537639	0.100389	T2D-ND
ENSG00000260646:AL031705.1	lncRNA	-2.7132	-3.96987	0.00537832	0.100389	T2D-ND
ENSG00000231389:HLA-DPA1	protein_coding	2.01473	-2.01454	0.00538741	0.100452	T2D-ND
ENSG00000162642:C1orf52	protein_coding	-0.2333	3.86114	0.00539059	0.100452	T2D-ND
ENSG00000087586:AURKA	protein_coding	-0.536836	0.0149373	0.00541559	0.100834	T2D-ND
ENSG00000166558:SLC38A8	protein_coding	0.797202	-0.708194	0.00545994	0.101201	T2D-ND
ENSG00000114450:GNB4	protein_coding	0.684504	1.1156	0.00546231	0.101201	T2D-ND
ENSG00000130775:THEMIS2	protein_coding	0.435887	2.39995	0.00545612	0.101201	T2D-ND
ENSG00000118690:ARMC2	protein_coding	0.400271	1.27268	0.00545813	0.101201	T2D-ND
ENSG00000196584:XRCC2	protein_coding	-0.712237	-1.15502	0.00544665	0.101201	T2D-ND
ENSG00000258826:LINC01147	lncRNA	-1.83664	-2.47714	0.00544264	0.101201	T2D-ND
ENSG00000246528:AC079089.1	lncRNA	0.518722	1.06855	0.00549023	0.101635	T2D-ND
ENSG00000185338:SOCS1	protein_coding	1.16165	4.51444	0.00557437	0.103033	T2D-ND
ENSG00000196628:TCF4	protein_coding	0.543434	4.57155	0.00557491	0.103033	T2D-ND
ENSG00000235660:LINC00345	lincRNA	1.18173	-1.89159	0.00560908	0.103579	T2D-ND
ENSG00000084453:SLCO1A2	protein_coding	0.909649	1.87549	0.00563547	0.103906	T2D-ND
ENSG00000109670:FBXW7	protein_coding	0.253956	4.73837	0.00563602	0.103906	T2D-ND
ENSG00000149294:NCAM1	protein_coding	0.273666	3.98942	0.00564714	0.104026	T2D-ND
ENSG00000184058:TBX1	protein_coding	2.91961	-3.65475	0.00565838	0.104147	T2D-ND
ENSG00000132612:VPS4A	protein_coding	-0.216816	4.5107	0.00568432	0.104539	T2D-ND
ENSG00000114120:SLC25A36	protein_coding	-0.257915	5.14765	0.0056928	0.10461	T2D-ND
ENSG00000182732:RGS6	protein_coding	1.84109	-2.82282	0.00570102	0.104661	T2D-ND
ENSG00000253846:PCDHGA10	protein_coding	0.406729	2.24298	0.00570487	0.104661	T2D-ND
ENSG00000111913:RIPOR2	protein_coding	1.65957	-2.17488	0.00574994	0.105274	T2D-ND
ENSG00000214871:AC005082.1	protein_coding	0.786128	0.100739	0.00575231	0.105274	T2D-ND
ENSG00000285847:AL713852.1	lncRNA	-2.75809	-4.01683	0.00575234	0.105274	T2D-ND
ENSG00000253686:LINC01484	lncRNA	-0.678688	1.53793	0.00576234	0.105371	T2D-ND
ENSG00000051382:PIK3CB	protein_coding	-0.310832	2.55159	0.00577074	0.105439	T2D-ND
ENSG00000108557:RAI1	protein_coding	0.344931	3.68004	0.00580321	0.105946	T2D-ND
ENSG00000167103:PIP5KL1	protein_coding	0.413433	0.916205	0.00582011	0.105997	T2D-ND
ENSG00000162241:SLC25A45	protein_coding	0.312416	3.40904	0.00581223	0.105997	T2D-ND
ENSG00000148339:SLC25A25	protein_coding	-0.347915	2.48293	0.00581897	0.105997	T2D-ND
ENSG00000277749:AC023300.2	lncRNA	0.968708	1.39762	0.00587866	0.106965	T2D-ND
ENSG00000108187:PBLD	protein_coding	-0.789355	2.13581	0.00588281	0.106965	T2D-ND
ENSG00000175093:SPSB4	protein_coding	-2.19002	-3.81757	0.00588884	0.106988	T2D-ND
ENSG00000031698:SARS	protein_coding	-0.342421	6.87012	0.00590133	0.107129	T2D-ND
ENSG00000241269:AC093620.1	lncRNA	1.63443	-3.76948	0.00591084	0.107215	T2D-ND
ENSG00000183379:SYNDIG1L	protein_coding	1.20557	-1.96747	0.00595025	0.10741	T2D-ND
ENSG00000240498:CDKN2B-AS1	antisense	0.513662	1.95414	0.00594744	0.10741	T2D-ND
ENSG00000105854:PON2	protein_coding	0.325743	4.75715	0.00593549	0.10741	T2D-ND
ENSG00000176105:YES1	protein_coding	-0.27652	3.51356	0.00593995	0.10741	T2D-ND
ENSG00000125352:RNF113A	protein_coding	-0.290539	3.89453	0.00594731	0.10741	T2D-ND
ENSG00000260949:AP006545.1	lncRNA	-0.706047	-1.30611	0.00594075	0.10741	T2D-ND
ENSG00000142230:SAE1	protein_coding	-0.315032	3.28449	0.00596717	0.107548	T2D-ND
ENSG00000096092:TMEM14A	protein_coding	-0.356834	5.79476	0.00596745	0.107548	T2D-ND
ENSG00000287446:AC007731.5	lncRNA	-1.09952	-0.964576	0.00600986	0.108226	T2D-ND
ENSG00000260071:AC012178.1	lncRNA	0.6295	0.640301	0.00602741	0.108455	T2D-ND
ENSG00000162896:PIGR	protein_coding	2.30956	-2.75823	0.00603572	0.108518	T2D-ND
ENSG00000034063:UHRF1	processed_transcript	0.981516	-2.13043	0.00605271	0.10872	T2D-ND
ENSG00000171617:ENC1	protein_coding	0.979077	-2.07771	0.00605991	0.10872	T2D-ND
ENSG00000103148:NPRL3	protein_coding	0.258548	4.0803	0.00606149	0.10872	T2D-ND
ENSG00000277425:AL121890.4	lncRNA	-2.44446	-3.92994	0.00608388	0.109035	T2D-ND
ENSG00000178053:MLF1	protein_coding	-0.458088	4.51128	0.00611092	0.109432	T2D-ND
ENSG00000102970:CCL17	protein_coding	-2.70358	-4.07269	0.00612192	0.109542	T2D-ND
ENSG00000137962:ARHGAP29	protein_coding	0.348509	2.95782	0.00615331	0.110016	T2D-ND
ENSG00000162998:FRZB	protein_coding	0.837063	-0.217226	0.00621151	0.110792	T2D-ND
ENSG00000278709:NKILA	lncRNA	0.683225	-0.415434	0.00621	0.110792	T2D-ND
ENSG00000125868:DSTN	protein_coding	-0.277019	9.06806	0.00620931	0.110792	T2D-ND
ENSG00000249249:AC010226.1	lncRNA	0.358058	1.83504	0.00622192	0.11089	T2D-ND
ENSG00000154319:FAM167A	protein_coding	-0.356208	3.57082	0.00623025	0.110951	T2D-ND
ENSG00000197121:PGAP1	protein_coding	0.301873	2.68258	0.00624183	0.110981	T2D-ND
ENSG00000115839:RAB3GAP1	protein_coding	-0.213626	4.5867	0.00623807	0.110981	T2D-ND
ENSG00000136463:TACO1	protein_coding	-0.224854	3.81855	0.00625383	0.111107	T2D-ND
ENSG00000222020:HDAC4-AS1	lncRNA	0.581624	2.62075	0.00626573	0.11123	T2D-ND
ENSG00000157600:TMEM164	protein_coding	0.317216	2.63401	0.00627797	0.111283	T2D-ND
ENSG00000178796:RIIAD1	protein_coding	-0.46551	3.63081	0.00627857	0.111283	T2D-ND
ENSG00000132274:TRIM22	protein_coding	1.34254	-2.80502	0.00629522	0.11149	T2D-ND
ENSG00000185519:FAM131C	protein_coding	-0.390256	4.11497	0.00630353	0.111549	T2D-ND
ENSG00000105821:DNAJC2	protein_coding	-0.221909	4.22561	0.00631769	0.111712	T2D-ND
ENSG00000183010:PYCR1	protein_coding	-0.612892	3.25433	0.00632481	0.11175	T2D-ND
ENSG00000272501:AL662844.4	lncRNA	0.502839	2.66381	0.00634678	0.111962	T2D-ND
ENSG00000135315:CEP162	protein_coding	0.305707	2.78929	0.00634356	0.111962	T2D-ND
ENSG00000254109:RBPMS-AS1	antisense	-0.738279	-0.640801	0.0063584	0.112079	T2D-ND
ENSG00000155886:SLC24A2	protein_coding	1.67319	0.323216	0.00637623	0.112111	T2D-ND
ENSG00000269971:AL020997.2	lncRNA	0.944071	-0.610296	0.00637124	0.112111	T2D-ND
ENSG00000285973:AC063960.2	lncRNA	0.445547	1.36354	0.00637497	0.112111	T2D-ND
ENSG00000250098:AC007370.1	lncRNA	-2.33241	-3.85453	0.00638014	0.112111	T2D-ND
ENSG00000115226:FNDC4	protein_coding	0.468679	1.22781	0.0063858	0.112123	T2D-ND
ENSG00000103061:SLC7A6OS	protein_coding	-0.254952	3.20209	0.00642612	0.112743	T2D-ND
ENSG00000287168:AL512625.3	lncRNA	0.460011	1.2622	0.00643601	0.112828	T2D-ND
ENSG00000158258:CLSTN2	protein_coding	0.720217	1.06982	0.00645266	0.113032	T2D-ND
ENSG00000272505:AC104964.3	lncRNA	0.765037	-1.84574	0.00647024	0.113252	T2D-ND
ENSG00000127580:WDR24	protein_coding	-0.258173	2.67785	0.00649161	0.113506	T2D-ND
ENSG00000177156:TALDO1	protein_coding	-0.382391	6.81512	0.00649484	0.113506	T2D-ND
ENSG00000034677:RNF19A	protein_coding	0.227383	3.9304	0.00650748	0.113638	T2D-ND
ENSG00000108515:ENO3	protein_coding	-0.561132	0.0634411	0.00651451	0.113673	T2D-ND
ENSG00000214773:AC112512.1	lncRNA	1.63857	-3.83731	0.00653481	0.113898	T2D-ND
ENSG00000171103:TRMT61B	protein_coding	-0.250136	3.10734	0.00653756	0.113898	T2D-ND
ENSG00000164684:ZNF704	protein_coding	1.06701	-1.9204	0.00658069	0.114126	T2D-ND
ENSG00000286223:AC064836.4	antisense	0.449791	1.13817	0.00657092	0.114126	T2D-ND
ENSG00000115159:GPD2	protein_coding	0.269047	3.72429	0.00657722	0.114126	T2D-ND
ENSG00000146072:TNFRSF21	protein_coding	-0.427891	4.86612	0.00656654	0.114126	T2D-ND
ENSG00000283635:AC012485.3	lncRNA	-0.732857	-1.41924	0.00655759	0.114126	T2D-ND
ENSG00000134323:MYCN	protein_coding	-1.10409	-1.29268	0.0065811	0.114126	T2D-ND
ENSG00000100003:SEC14L2	protein_coding	-0.519311	1.00457	0.00660439	0.114442	T2D-ND
ENSG00000168101:NUDT16L1	protein_coding	-0.322208	4.71704	0.00663029	0.114802	T2D-ND
ENSG00000226702:MIR217HG	lncRNA	1.60866	-3.1185	0.00667192	0.115435	T2D-ND
ENSG00000248810:LINC02432	lncRNA	1.09386	-0.662929	0.00668141	0.11551	T2D-ND
ENSG00000142235:LMTK3	protein_coding	0.518919	1.45253	0.00672873	0.116239	T2D-ND
ENSG00000165868:HSPA12A	protein_coding	0.439543	2.5616	0.00676169	0.116718	T2D-ND
ENSG00000287996:AL359208.1	lncRNA	2.18167	-3.45314	0.0067877	0.117077	T2D-ND
ENSG00000185985:SLITRK2	protein_coding	3.02099	-4.03759	0.00680691	0.117232	T2D-ND
ENSG00000149923:PPP4C	protein_coding	-0.284248	5.22854	0.00680711	0.117232	T2D-ND
ENSG00000159648:TEPP	protein_coding	1.53947	-3.74362	0.006842	0.117653	T2D-ND
ENSG00000183722:LHFPL6	protein_coding	-0.911583	0.157375	0.00683721	0.117653	T2D-ND
ENSG00000115963:RND3	protein_coding	1.48849	-0.901644	0.00686207	0.117818	T2D-ND
ENSG00000102760:RGCC	protein_coding	-1.3238	3.06854	0.00685831	0.117818	T2D-ND
ENSG00000162627:SNX7	protein_coding	-0.32977	3.97555	0.00687264	0.117909	T2D-ND
ENSG00000170677:SOCS6	protein_coding	-0.292765	3.45888	0.0068858	0.118045	T2D-ND
ENSG00000179361:ARID3B	protein_coding	-0.376104	1.23258	0.00691602	0.118473	T2D-ND
ENSG00000178568:ERBB4	protein_coding	1.11161	-2.74953	0.00694694	0.118912	T2D-ND
ENSG00000171522:PTGER4	protein_coding	1.09886	-0.0963546	0.00699203	0.119593	T2D-ND
ENSG00000167281:RBFOX3	protein_coding	0.709085	3.90287	0.00699973	0.119634	T2D-ND
ENSG00000071991:CDH19	protein_coding	2.94158	-3.28187	0.007022	0.119764	T2D-ND
ENSG00000222311:AC084882.1	miRNA	0.756292	-1.64043	0.00702332	0.119764	T2D-ND
ENSG00000177272:KCNA3	protein_coding	0.4412	0.870656	0.0070179	0.119764	T2D-ND
ENSG00000147255:IGSF1	protein_coding	0.716426	3.0007	0.0070332	0.119842	T2D-ND
ENSG00000119392:GLE1	protein_coding	-0.256926	2.62036	0.00704684	0.119892	T2D-ND
ENSG00000167536:DHRS13	protein_coding	-0.447821	2.41174	0.00704167	0.119892	T2D-ND
ENSG00000105671:DDX49	protein_coding	-0.216724	3.91414	0.00706344	0.119993	T2D-ND
ENSG00000239900:ADSL	protein_coding	-0.245516	4.16551	0.00705865	0.119993	T2D-ND
ENSG00000231607:DLEU2	processed_transcript	0.229788	3.74274	0.00709171	0.120383	T2D-ND
ENSG00000283417:AC024614.4	lncRNA	1.57872	-1.72673	0.00711547	0.120659	T2D-ND
ENSG00000100644:HIF1A	protein_coding	-0.269727	5.03501	0.00711875	0.120659	T2D-ND
ENSG00000182985:CADM1	protein_coding	0.339245	7.56334	0.00715545	0.121099	T2D-ND
ENSG00000129245:FXR2	protein_coding	-0.23069	3.65862	0.00715477	0.121099	T2D-ND
ENSG00000260027:HOXB7	protein_coding	2.01326	-3.76466	0.00716275	0.121113	T2D-ND
ENSG00000115165:CYTIP	protein_coding	1.30951	-2.57235	0.00718119	0.121113	T2D-ND
ENSG00000099365:STX1B	protein_coding	0.701358	-1.74591	0.00717889	0.121113	T2D-ND
ENSG00000077044:DGKD	protein_coding	-0.331475	3.18762	0.00718319	0.121113	T2D-ND
ENSG00000170214:ADRA1B	protein_coding	-0.930061	-1.77654	0.00717495	0.121113	T2D-ND
ENSG00000070159:PTPN3	protein_coding	-0.38709	4.55015	0.00719028	0.121141	T2D-ND
ENSG00000233930:KRTAP5-AS1	antisense	-1.02879	-1.14416	0.00721962	0.121532	T2D-ND
ENSG00000286718:AC007066.3	lncRNA	-1.15266	-2.95854	0.00722427	0.121532	T2D-ND
ENSG00000221887:HMSD	protein_coding	1.57056	-2.61911	0.00723166	0.121565	T2D-ND
ENSG00000140396:NCOA2	protein_coding	0.265469	3.18124	0.00725169	0.121744	T2D-ND
ENSG00000169188:APEX2	protein_coding	-0.322079	2.49499	0.00725312	0.121744	T2D-ND
ENSG00000235169:SMIM1	protein_coding	0.382432	4.77417	0.00727482	0.122017	T2D-ND
ENSG00000158042:MRPL17	protein_coding	-0.260318	5.92941	0.00733658	0.122962	T2D-ND
ENSG00000236699:ARHGEF38	protein_coding	1.0755	-2.75468	0.00734812	0.122968	T2D-ND
ENSG00000119900:OGFRL1	protein_coding	0.320884	2.33569	0.00734684	0.122968	T2D-ND
ENSG00000126001:CEP250	protein_coding	-0.319405	2.4951	0.0073534	0.122968	T2D-ND
ENSG00000132703:APCS	protein_coding	2.57301	-2.81873	0.00738828	0.12346	T2D-ND
ENSG00000103490:PYCARD	protein_coding	0.570134	1.49285	0.00739755	0.123523	T2D-ND
ENSG00000177731:FLII	protein_coding	-0.291879	4.02688	0.00741751	0.123673	T2D-ND
ENSG00000004059:ARF5	protein_coding	-0.561947	5.93063	0.00741224	0.123673	T2D-ND
ENSG00000236502:SIX3-AS1	antisense	0.907846	5.39062	0.007428	0.123756	T2D-ND
ENSG00000105401:CDC37	protein_coding	-0.215516	5.44852	0.00743484	0.123778	T2D-ND
ENSG00000184348:HIST1H2AK	protein_coding	-1.04814	-1.99043	0.00748378	0.124501	T2D-ND
ENSG00000087157:PGS1	protein_coding	-0.269836	2.73099	0.00748965	0.124506	T2D-ND
ENSG00000099956:SMARCB1	protein_coding	-0.252056	5.33951	0.00749848	0.124561	T2D-ND
ENSG00000189079:ARID2	protein_coding	0.248943	2.97043	0.00751655	0.124585	T2D-ND
ENSG00000204227:RING1	protein_coding	-0.216354	4.14935	0.00751222	0.124585	T2D-ND
ENSG00000107295:SH3GL2	protein_coding	-0.274075	4.5433	0.00751463	0.124585	T2D-ND
ENSG00000131504:DIAPH1	protein_coding	-0.221722	4.38222	0.00753983	0.124784	T2D-ND
ENSG00000187098:MITF	protein_coding	-0.679882	-0.52219	0.00753878	0.124784	T2D-ND
ENSG00000227244:LINC00845	lincRNA	-2.74252	-4.09841	0.00754515	0.124784	T2D-ND
ENSG00000143303:RRNAD1	protein_coding	-0.298596	4.10552	0.00756307	0.124896	T2D-ND
ENSG00000104866:PPP1R37	protein_coding	-0.357786	4.77957	0.00756236	0.124896	T2D-ND
ENSG00000126261:UBA2	protein_coding	-0.204848	5.37985	0.00760429	0.125301	T2D-ND
ENSG00000213672:NCKIPSD	protein_coding	-0.237834	3.13431	0.0075979	0.125301	T2D-ND
ENSG00000196655:TRAPPC4	protein_coding	-0.328386	6.49911	0.00760271	0.125301	T2D-ND
ENSG00000108523:RNF167	protein_coding	-0.207836	5.40479	0.00761572	0.125306	T2D-ND
ENSG00000125741:OPA3	protein_coding	-0.238637	3.25132	0.00761445	0.125306	T2D-ND
ENSG00000163565:IFI16	protein_coding	1.41011	-2.37741	0.00762577	0.125325	T2D-ND
ENSG00000283503:LINC01902	lncRNA	0.730619	0.351818	0.00762805	0.125325	T2D-ND
ENSG00000248373:AC096577.1	lncRNA	1.91247	-2.68796	0.0077154	0.126219	T2D-ND
ENSG00000174607:UGT8	protein_coding	0.406842	2.17055	0.00769564	0.126219	T2D-ND
ENSG00000132522:GPS2	protein_coding	-0.204666	5.29755	0.00770749	0.126219	T2D-ND
ENSG00000144591:GMPPA	protein_coding	-0.404255	4.47122	0.00770377	0.126219	T2D-ND
ENSG00000169299:PGM2	protein_coding	-0.41899	2.12017	0.00770281	0.126219	T2D-ND
ENSG00000162594:IL23R	protein_coding	-1.06983	-3.08941	0.00771614	0.126219	T2D-ND
ENSG00000106617:PRKAG2	protein_coding	-0.320455	4.87676	0.0077848	0.127065	T2D-ND
ENSG00000259417:CTXND1	protein_coding	-1.06975	-1.89619	0.00778138	0.127065	T2D-ND
ENSG00000286501:AC018545.1	lncRNA	-2.57972	-3.82343	0.00778197	0.127065	T2D-ND
ENSG00000167130:DOLPP1	protein_coding	-0.312863	1.37523	0.00781335	0.127439	T2D-ND
ENSG00000136541:ERMN	protein_coding	0.850228	1.86443	0.00782749	0.127452	T2D-ND
ENSG00000276115:AC026356.2	lncRNA	0.378971	1.14632	0.00782775	0.127452	T2D-ND
ENSG00000165661:QSOX2	protein_coding	0.365301	2.90563	0.00784222	0.127452	T2D-ND
ENSG00000139546:TARBP2	protein_coding	-0.239214	2.30009	0.00784249	0.127452	T2D-ND
ENSG00000236445:LINC00608	lincRNA	-2.37876	-3.82868	0.00783839	0.127452	T2D-ND
ENSG00000016082:ISL1	protein_coding	0.236985	6.32215	0.00786682	0.127755	T2D-ND
ENSG00000261504:LINC01686	lncRNA	0.672133	-0.650559	0.00788399	0.127849	T2D-ND
ENSG00000163644:PPM1K	protein_coding	-0.386515	5.18431	0.00788128	0.127849	T2D-ND
ENSG00000116871:MAP7D1	protein_coding	-0.265262	4.53419	0.00791974	0.128261	T2D-ND
ENSG00000128040:SPINK2	protein_coding	-0.633405	3.39504	0.00792077	0.128261	T2D-ND
ENSG00000120896:SORBS3	protein_coding	-0.323649	3.79272	0.0079302	0.128321	T2D-ND
ENSG00000143367:TUFT1	protein_coding	-0.34385	2.60967	0.00795158	0.128574	T2D-ND
ENSG00000029153:ARNTL2	protein_coding	1.53333	-2.70176	0.00797571	0.128666	T2D-ND
ENSG00000102239:BRS3	protein_coding	1.41814	-2.85539	0.00799704	0.128666	T2D-ND
ENSG00000179097:HTR1F	protein_coding	0.499967	1.83666	0.00799008	0.128666	T2D-ND
ENSG00000124140:SLC12A5	protein_coding	0.354529	4.71862	0.00801777	0.128666	T2D-ND
ENSG00000110367:DDX6	protein_coding	0.213559	5.03751	0.00803838	0.128666	T2D-ND
ENSG00000092148:HECTD1	protein_coding	-0.201699	4.81217	0.00797698	0.128666	T2D-ND
ENSG00000123268:ATF1	protein_coding	-0.219895	4.12192	0.00801884	0.128666	T2D-ND
ENSG00000078061:ARAF	protein_coding	-0.25254	3.63487	0.00802174	0.128666	T2D-ND
ENSG00000134697:GNL2	protein_coding	-0.259844	4.35604	0.00798484	0.128666	T2D-ND
ENSG00000143207:COP1	protein_coding	-0.277525	3.33033	0.00800741	0.128666	T2D-ND
ENSG00000088543:C3orf18	protein_coding	-0.406135	1.88455	0.00802341	0.128666	T2D-ND
ENSG00000173786:CNP	protein_coding	-0.510611	6.00433	0.0080363	0.128666	T2D-ND
ENSG00000180596:HIST1H2BC	protein_coding	-0.919295	1.83435	0.00801771	0.128666	T2D-ND
ENSG00000169418:NPR1	protein_coding	-1.55659	-2.67473	0.00803675	0.128666	T2D-ND
ENSG00000183549:ACSM5	protein_coding	-2.32459	-3.8227	0.00804305	0.128666	T2D-ND
ENSG00000272081:AC008972.2	lncRNA	0.843804	-1.99298	0.00805398	0.1287	T2D-ND
ENSG00000132254:ARFIP2	protein_coding	-0.274451	5.09501	0.00805661	0.1287	T2D-ND
ENSG00000287530:AL445985.1	lncRNA	-1.31371	-2.93036	0.00806324	0.128714	T2D-ND
ENSG00000135363:LMO2	protein_coding	0.429909	4.97836	0.00807007	0.128732	T2D-ND
ENSG00000121390:PSPC1	protein_coding	-0.260389	3.97358	0.00809975	0.129114	T2D-ND
ENSG00000197442:MAP3K5	protein_coding	0.704161	2.31177	0.00811576	0.129277	T2D-ND
ENSG00000102349:KLF8	protein_coding	0.477825	1.06517	0.00812889	0.129395	T2D-ND
ENSG00000166436:TRIM66	protein_coding	0.402611	1.53022	0.00814475	0.129556	T2D-ND
ENSG00000096696:DSP	protein_coding	-0.463528	7.91327	0.00815762	0.129601	T2D-ND
ENSG00000167183:PRR15L	protein_coding	-0.478023	3.7005	0.00815914	0.129601	T2D-ND
ENSG00000107742:SPOCK2	protein_coding	1.21069	-2.09283	0.00820025	0.129924	T2D-ND
ENSG00000272797:AC092954.1	lncRNA	0.910515	-1.64441	0.0082136	0.129924	T2D-ND
ENSG00000075240:GRAMD4	protein_coding	0.630948	2.47569	0.00821439	0.129924	T2D-ND
ENSG00000163875:MEAF6	protein_coding	-0.225765	6.7192	0.0082236	0.129924	T2D-ND
ENSG00000143621:ILF2	protein_coding	-0.25772	6.13401	0.00819502	0.129924	T2D-ND
ENSG00000169570:DTWD2	protein_coding	-0.289317	2.16722	0.00822146	0.129924	T2D-ND
ENSG00000157020:SEC13	protein_coding	-0.33092	5.08743	0.008189	0.129924	T2D-ND
ENSG00000278903:CU633906.2	lncRNA	-2.45524	-3.63122	0.0082257	0.129924	T2D-ND
ENSG00000214491:SEC14L6	protein_coding	1.28223	-2.88933	0.00823755	0.12995	T2D-ND
ENSG00000141524:TMC6	protein_coding	1.06933	-2.45206	0.00824464	0.12995	T2D-ND
ENSG00000066382:MPPED2	protein_coding	0.895958	-0.0516683	0.00823896	0.12995	T2D-ND
ENSG00000244040:IL12A-AS1	antisense	1.76843	-3.86543	0.00825123	0.129956	T2D-ND
ENSG00000259939:AC022167.1	lncRNA	-0.972891	-2.60976	0.00825657	0.129956	T2D-ND
ENSG00000122728:TAF1L	protein_coding	-2.8167	-3.67465	0.00827198	0.130107	T2D-ND
ENSG00000251493:FOXD1	protein_coding	2.07216	-3.36127	0.00829679	0.130406	T2D-ND
ENSG00000196935:SRGAP1	protein_coding	0.446084	3.14815	0.00832542	0.130765	T2D-ND
ENSG00000226791:LINC02611	lncRNA	0.583143	0.991622	0.00835233	0.131096	T2D-ND
ENSG00000148700:ADD3	protein_coding	-0.341504	3.30104	0.00837375	0.131341	T2D-ND
ENSG00000106927:AMBP	protein_coding	1.59751	-0.972852	0.00840673	0.131766	T2D-ND
ENSG00000186318:BACE1	protein_coding	-0.453932	4.11331	0.0084245	0.131953	T2D-ND
ENSG00000164756:SLC30A8	protein_coding	0.414335	8.72548	0.00843434	0.132015	T2D-ND
ENSG00000115461:IGFBP5	protein_coding	0.853121	6.92886	0.0084505	0.132176	T2D-ND
ENSG00000150630:VEGFC	protein_coding	1.08368	-2.80269	0.0085069	0.13286	T2D-ND
ENSG00000175356:SCUBE2	protein_coding	-1.46069	-3.05399	0.00850681	0.13286	T2D-ND
ENSG00000118520:ARG1	protein_coding	-2.50941	-2.88182	0.0085179	0.13286	T2D-ND
ENSG00000229867:STEAP3-AS1	antisense	-2.68896	-3.67289	0.00851624	0.13286	T2D-ND
ENSG00000146555:SDK1	protein_coding	0.429581	2.99896	0.00856739	0.13354	T2D-ND
ENSG00000100253:MIOX	protein_coding	-1.00921	2.08431	0.00857583	0.133579	T2D-ND
ENSG00000169738:DCXR	protein_coding	-0.361531	6.19991	0.00859745	0.133823	T2D-ND
ENSG00000120833:SOCS2	protein_coding	0.4297	4.97701	0.00861171	0.133952	T2D-ND
ENSG00000196843:ARID5A	protein_coding	-0.478021	2.44308	0.00862712	0.134099	T2D-ND
ENSG00000155876:RRAGA	protein_coding	-0.258266	6.41382	0.00863351	0.134106	T2D-ND
ENSG00000120251:GRIA2	protein_coding	0.381343	3.67303	0.00867718	0.134691	T2D-ND
ENSG00000184363:PKP3	protein_coding	-0.297381	4.57094	0.00869755	0.134914	T2D-ND
ENSG00000132842:AP3B1	protein_coding	0.341284	5.4675	0.00871418	0.135079	T2D-ND
ENSG00000106415:GLCCI1	protein_coding	0.422729	3.76366	0.00872046	0.135083	T2D-ND
ENSG00000162909:CAPN2	protein_coding	-0.330855	5.06241	0.00874155	0.135224	T2D-ND
ENSG00000139055:ERP27	protein_coding	-1.01997	-2.1636	0.00873929	0.135224	T2D-ND
ENSG00000234477:AC004231.1	lncRNA	-1.24627	-3.21594	0.00877467	0.135643	T2D-ND
ENSG00000073050:XRCC1	protein_coding	-0.268259	3.76206	0.00878886	0.135769	T2D-ND
ENSG00000261115:TMEM178B	protein_coding	0.373963	2.51495	0.00881692	0.136019	T2D-ND
ENSG00000103855:CD276	protein_coding	-0.281115	3.38126	0.00883528	0.136019	T2D-ND
ENSG00000215218:UBE2QL1	protein_coding	-0.367334	3.94077	0.00883191	0.136019	T2D-ND
ENSG00000150995:ITPR1	protein_coding	-0.393199	1.78927	0.00883531	0.136019	T2D-ND
ENSG00000177602:HASPIN	protein_coding	-2.46691	-3.80943	0.00881877	0.136019	T2D-ND
ENSG00000134215:VAV3	protein_coding	0.407777	2.57031	0.00884166	0.136024	T2D-ND
ENSG00000187742:SECISBP2	protein_coding	-0.180271	5.09028	0.00886138	0.136202	T2D-ND
ENSG00000073756:PTGS2	protein_coding	-1.24556	2.43581	0.00886534	0.136202	T2D-ND
ENSG00000170153:RNF150	protein_coding	0.378657	2.43171	0.0089211	0.136965	T2D-ND
ENSG00000197921:HES5	protein_coding	0.985504	-1.71447	0.00894156	0.136988	T2D-ND
ENSG00000148334:PTGES2	protein_coding	-0.246321	5.77238	0.00893284	0.136988	T2D-ND
ENSG00000175906:ARL4D	protein_coding	-0.662633	4.55526	0.00894698	0.136988	T2D-ND
ENSG00000128250:RFPL1	protein_coding	-2.06215	-3.6449	0.00893763	0.136988	T2D-ND
ENSG00000148300:REXO4	protein_coding	-0.213798	3.93953	0.00896889	0.137009	T2D-ND
ENSG00000087191:PSMC5	protein_coding	-0.233428	7.06018	0.00897269	0.137009	T2D-ND
ENSG00000004142:POLDIP2	protein_coding	-0.247149	4.70857	0.00896972	0.137009	T2D-ND
ENSG00000235385:LINC02154	lncRNA	-1.42569	-1.34051	0.00895862	0.137009	T2D-ND
ENSG00000166579:NDEL1	protein_coding	-0.254316	3.55418	0.00900963	0.137479	T2D-ND
ENSG00000103313:MEFV	protein_coding	-2.34069	-4.09886	0.00903146	0.137719	T2D-ND
ENSG00000162598:C1orf87	protein_coding	3.11175	-3.46538	0.00905451	0.13793	T2D-ND
ENSG00000250331:LINC01340	lncRNA	-0.967829	-2.22384	0.00905755	0.13793	T2D-ND
ENSG00000164116:GUCY1A1	protein_coding	0.273605	3.83773	0.00906845	0.137968	T2D-ND
ENSG00000147684:NDUFB9	protein_coding	-0.217501	7.45554	0.00907232	0.137968	T2D-ND
ENSG00000125430:HS3ST3B1	protein_coding	0.895173	-1.53685	0.00909118	0.137976	T2D-ND
ENSG00000005238:FAM214B	protein_coding	-0.332755	2.19415	0.0090896	0.137976	T2D-ND
ENSG00000278035:AL121895.2	lncRNA	-1.2992	-2.18719	0.00909123	0.137976	T2D-ND
ENSG00000287700:AL591378.1	lncRNA	1.30171	-3.48198	0.00909987	0.138014	T2D-ND
ENSG00000163781:TOPBP1	protein_coding	-0.206121	3.23529	0.00911537	0.138063	T2D-ND
ENSG00000025039:RRAGD	protein_coding	-0.326656	6.19508	0.00911327	0.138063	T2D-ND
ENSG00000095209:TMEM38B	protein_coding	-0.44925	5.16236	0.00913012	0.138193	T2D-ND
ENSG00000143811:PYCR2	protein_coding	-0.250688	4.69998	0.00914321	0.138205	T2D-ND
ENSG00000111669:TPI1	protein_coding	-0.458288	8.81116	0.00914147	0.138205	T2D-ND
ENSG00000204439:C6orf47	protein_coding	-0.223469	4.3664	0.00915347	0.138267	T2D-ND
ENSG00000197380:DACT3	protein_coding	0.713006	-1.47658	0.00916478	0.138269	T2D-ND
ENSG00000182685:BRICD5	protein_coding	-0.451931	-0.0828125	0.00916586	0.138269	T2D-ND
ENSG00000170549:IRX1	protein_coding	1.1513	-2.37089	0.00921452	0.138804	T2D-ND
ENSG00000119725:ZNF410	protein_coding	-0.243022	3.60268	0.00922602	0.138804	T2D-ND
ENSG00000159409:CELF3	protein_coding	-0.277615	4.2744	0.00922024	0.138804	T2D-ND
ENSG00000131471:AOC3	protein_coding	-1.32375	-3.28583	0.00922063	0.138804	T2D-ND
ENSG00000100095:SEZ6L	protein_coding	0.488346	4.34089	0.00928268	0.139563	T2D-ND
ENSG00000105755:ETHE1	protein_coding	-0.279376	4.16634	0.00934599	0.140421	T2D-ND
ENSG00000175166:PSMD2	protein_coding	-0.328584	6.30925	0.00937132	0.140707	T2D-ND
ENSG00000265148:TSPOAP1-AS1	lncRNA	0.586825	-0.359255	0.00945943	0.141157	T2D-ND
ENSG00000112624:BICRAL	protein_coding	0.310865	2.62755	0.00944162	0.141157	T2D-ND
ENSG00000184986:TMEM121	protein_coding	0.273539	2.73446	0.00942165	0.141157	T2D-ND
ENSG00000126107:HECTD3	protein_coding	0.253264	1.93919	0.00947969	0.141157	T2D-ND
ENSG00000132323:ILKAP	protein_coding	-0.244431	4.21227	0.00946	0.141157	T2D-ND
ENSG00000188313:PLSCR1	protein_coding	-0.317209	4.17227	0.00947654	0.141157	T2D-ND
ENSG00000198855:FICD	protein_coding	-0.400372	4.65767	0.0094727	0.141157	T2D-ND
ENSG00000091136:LAMB1	protein_coding	-0.671775	0.705291	0.00947207	0.141157	T2D-ND
ENSG00000287202:AC008119.1	lncRNA	-0.766269	-2.34126	0.00948912	0.141157	T2D-ND
ENSG00000171557:FGG	protein_coding	-1.67427	-1.04085	0.00944492	0.141157	T2D-ND
ENSG00000235099:AL138731.1	lncRNA	-1.73911	-3.66445	0.00941045	0.141157	T2D-ND
ENSG00000214946:TBC1D26	protein_coding	-2.20711	-3.78026	0.00946268	0.141157	T2D-ND
ENSG00000259434:AC068875.1	lncRNA	-2.45782	-3.58076	0.00948292	0.141157	T2D-ND
ENSG00000103546:SLC6A2	protein_coding	-3.72587	-2.91246	0.00948905	0.141157	T2D-ND
ENSG00000242828:AC068756.1	lncRNA	2.32809	-3.64115	0.0095008	0.141237	T2D-ND
ENSG00000136274:NACAD	protein_coding	0.60201	1.3338	0.00954135	0.141559	T2D-ND
ENSG00000185290:NUPR2	protein_coding	0.337335	5.68484	0.00953083	0.141559	T2D-ND
ENSG00000130173:ANGPTL8	protein_coding	-1.72433	-3.16987	0.00953836	0.141559	T2D-ND
ENSG00000232977:LINC00327	lincRNA	1.37803	-3.1217	0.00958499	0.14187	T2D-ND
ENSG00000187678:SPRY4	protein_coding	0.712814	0.0663455	0.00958755	0.14187	T2D-ND
ENSG00000120162:MOB3B	protein_coding	-0.683757	-0.500644	0.009586	0.14187	T2D-ND
ENSG00000138207:RBP4	protein_coding	-0.760831	9.49132	0.00958275	0.14187	T2D-ND
ENSG00000249700:SRD5A3-AS1	processed_transcript	-0.766571	-2.01559	0.00959775	0.141928	T2D-ND
ENSG00000118702:GHRH	protein_coding	1.42145	-2.07301	0.00964248	0.142215	T2D-ND
ENSG00000259594:AC023034.1	lncRNA	1.26676	0.134472	0.00963224	0.142215	T2D-ND
ENSG00000184898:RBM43	protein_coding	0.384032	2.21555	0.0096407	0.142215	T2D-ND
ENSG00000196372:ASB13	protein_coding	-0.348422	2.15346	0.00962532	0.142215	T2D-ND
ENSG00000102934:PLLP	protein_coding	-0.524194	0.456269	0.00966189	0.142408	T2D-ND
ENSG00000160951:PTGER1	protein_coding	0.921464	-0.881691	0.0096685	0.142413	T2D-ND
ENSG00000198954:KIF1BP	protein_coding	-0.235327	4.90259	0.00970842	0.142907	T2D-ND
ENSG00000179862:CITED4	protein_coding	0.598628	1.48866	0.00972293	0.143027	T2D-ND
ENSG00000222033:AC007405.2	protein_coding	1.17806	-1.70897	0.00974064	0.143194	T2D-ND
ENSG00000272157:AC107373.2	lncRNA	2.7327	-3.51915	0.00979411	0.143324	T2D-ND
ENSG00000260857:AC018558.1	lncRNA	1.78226	-1.34755	0.00977504	0.143324	T2D-ND
ENSG00000006638:TBXA2R	protein_coding	0.767193	-2.28402	0.00978796	0.143324	T2D-ND
ENSG00000159450:TCHH	protein_coding	0.605913	0.654206	0.0097925	0.143324	T2D-ND
ENSG00000173083:HPSE	protein_coding	0.526575	0.592005	0.00975704	0.143324	T2D-ND
ENSG00000197818:SLC9A8	protein_coding	0.289596	1.72056	0.00979386	0.143324	T2D-ND
ENSG00000163823:CCR1	protein_coding	-2.50627	-3.91397	0.0097637	0.143324	T2D-ND
ENSG00000213341:CHUK	protein_coding	-0.254942	2.90517	0.00982844	0.143733	T2D-ND
ENSG00000135148:TRAFD1	protein_coding	-0.260267	2.5436	0.00983659	0.143759	T2D-ND
ENSG00000265553:AC013275.1	miRNA	-0.544898	4.51758	0.00986269	0.144047	T2D-ND
ENSG00000128641:MYO1B	protein_coding	0.336566	4.49238	0.00990897	0.144628	T2D-ND
ENSG00000109586:GALNT7	protein_coding	0.390005	2.54784	0.00994154	0.14473	T2D-ND
ENSG00000100068:LRP5L	protein_coding	0.356701	2.3138	0.00993365	0.14473	T2D-ND
ENSG00000114993:RTKN	protein_coding	-0.234082	3.58371	0.00994166	0.14473	T2D-ND
ENSG00000261801:LOXL1-AS1	antisense	-0.325266	1.84244	0.00992798	0.14473	T2D-ND
ENSG00000269983:AC146944.4	lincRNA	0.63979	-0.327986	0.00994911	0.144745	T2D-ND
ENSG00000179115:FARSA	protein_coding	-0.293745	4.40445	0.00996273	0.144849	T2D-ND
ENSG00000135750:KCNK1	protein_coding	-0.304786	5.29778	0.00998535	0.145084	T2D-ND
ENSG00000106615:RHEB	protein_coding	-0.259299	7.27531	0.00999217	0.14509	T2D-ND
ENSG00000010030:ETV7	protein_coding	0.952569	0.825836	0.010013	0.145298	T2D-ND
ENSG00000219607:PPP1R3G	protein_coding	-0.872341	-1.66628	0.0100315	0.145473	T2D-ND
ENSG00000286116:AL157394.3	lncRNA	0.791235	-1.67518	0.0101007	0.146193	T2D-ND
ENSG00000260816:AC027279.1	lncRNA	0.467799	1.0515	0.0100901	0.146193	T2D-ND
ENSG00000272163:AF106564.1	lncRNA	0.322835	2.91438	0.0100978	0.146193	T2D-ND
ENSG00000197324:LRP10	protein_coding	0.275676	6.01428	0.0101448	0.146738	T2D-ND
ENSG00000169914:OTUD3	protein_coding	-0.345953	3.01708	0.0101516	0.146742	T2D-ND
ENSG00000272234:AC008945.1	lncRNA	1.15027	-2.82538	0.0101923	0.146853	T2D-ND
ENSG00000103152:MPG	protein_coding	-0.197069	5.54601	0.0101901	0.146853	T2D-ND
ENSG00000065427:KARS	protein_coding	-0.215525	5.19115	0.0101985	0.146853	T2D-ND
ENSG00000145293:ENOPH1	protein_coding	-0.246056	5.32128	0.0101814	0.146853	T2D-ND
ENSG00000134504:KCTD1	protein_coding	-0.369511	1.58885	0.0101679	0.146853	T2D-ND
ENSG00000126733:DACH2	protein_coding	-0.423778	3.22362	0.0101942	0.146853	T2D-ND
ENSG00000184731:FAM110C	protein_coding	-0.715164	0.37623	0.0102186	0.147048	T2D-ND
ENSG00000106105:GARS	protein_coding	-0.398126	5.14916	0.0102254	0.147053	T2D-ND
ENSG00000266964:FXYD1	protein_coding	1.24197	-3.25526	0.0102377	0.147135	T2D-ND
ENSG00000266010:GATA6-AS1	lincRNA	0.993388	-1.77334	0.0102989	0.147598	T2D-ND
ENSG00000131067:GGT7	protein_coding	0.415333	2.72535	0.0102945	0.147598	T2D-ND
ENSG00000271614:ATP2B1-AS1	lncRNA	0.389367	3.28614	0.0103027	0.147598	T2D-ND
ENSG00000131828:PDHA1	protein_coding	-0.316016	5.1836	0.0102858	0.147598	T2D-ND
ENSG00000227496:AC099066.2	lncRNA	-2.10692	-3.24776	0.0103	0.147598	T2D-ND
ENSG00000077274:CAPN6	protein_coding	1.49421	-3.70942	0.0103238	0.147756	T2D-ND
ENSG00000206337:HCP5	sense_overlapping	0.820367	0.352649	0.0103269	0.147756	T2D-ND
ENSG00000167525:PROCA1	protein_coding	-0.591373	-0.899925	0.0103417	0.147874	T2D-ND
ENSG00000168894:RNF181	protein_coding	-0.296477	5.67318	0.010355	0.14797	T2D-ND
ENSG00000227482:AL157702.2	lncRNA	2.32079	-3.94654	0.0104081	0.14854	T2D-ND
ENSG00000001497:LAS1L	protein_coding	-0.20733	3.25495	0.0104075	0.14854	T2D-ND
ENSG00000204583:LRCOL1	lincRNA	2.81522	-3.92171	0.0104493	0.148668	T2D-ND
ENSG00000138435:CHRNA1	protein_coding	1.45947	-1.93828	0.0104345	0.148668	T2D-ND
ENSG00000162722:TRIM58	protein_coding	0.824317	-1.42169	0.0104451	0.148668	T2D-ND
ENSG00000166265:CYYR1	protein_coding	0.283568	4.76323	0.0104501	0.148668	T2D-ND
ENSG00000025772:TOMM34	protein_coding	-0.324617	4.64621	0.010438	0.148668	T2D-ND
ENSG00000152076:CCDC74B	protein_coding	0.467526	1.81713	0.0104772	0.148958	T2D-ND
ENSG00000272128:AP006545.2	lncRNA	-1.46212	-3.25891	0.010526	0.149559	T2D-ND
ENSG00000110025:SNX15	protein_coding	-0.24176	3.08073	0.0105332	0.149566	T2D-ND
ENSG00000242372:EIF6	protein_coding	-0.316136	5.96849	0.010553	0.149753	T2D-ND
ENSG00000283045:AC103703.1	lncRNA	0.573319	-0.0600333	0.0105971	0.150284	T2D-ND
ENSG00000197932:F8A1	protein_coding	-0.357863	2.68591	0.0106197	0.150509	T2D-ND
ENSG00000166228:PCBD1	protein_coding	-0.251578	7.02046	0.0106302	0.150563	T2D-ND
ENSG00000141576:RNF157	protein_coding	0.335642	3.44823	0.010653	0.150602	T2D-ND
ENSG00000110435:PDHX	protein_coding	-0.228239	4.22807	0.0106487	0.150602	T2D-ND
ENSG00000169064:ZBBX	protein_coding	-1.33968	-1.95313	0.010641	0.150602	T2D-ND
ENSG00000135596:MICAL1	protein_coding	0.351784	1.67069	0.0106736	0.150772	T2D-ND
ENSG00000139154:AEBP2	protein_coding	0.243597	3.18988	0.0106785	0.150772	T2D-ND
ENSG00000197265:GTF2E2	protein_coding	-0.209068	4.32272	0.010686	0.150784	T2D-ND
ENSG00000166405:RIC3	protein_coding	0.276014	6.12323	0.0106928	0.150785	T2D-ND
ENSG00000126453:BCL2L12	protein_coding	-0.717722	-0.763717	0.0107184	0.151051	T2D-ND
ENSG00000115008:IL1A	protein_coding	1.85068	-3.79487	0.0107355	0.151197	T2D-ND
ENSG00000271787:AC104794.5	lncRNA	-1.8097	-3.35451	0.0107469	0.151263	T2D-ND
ENSG00000235568:NFAM1	protein_coding	0.73675	-1.25076	0.0107743	0.15139	T2D-ND
ENSG00000149269:PAK1	protein_coding	-0.213535	3.35463	0.0107837	0.15139	T2D-ND
ENSG00000122359:ANXA11	protein_coding	-0.341469	6.61268	0.0107809	0.15139	T2D-ND
ENSG00000283064:AL353759.1	lncRNA	-1.23866	-2.86108	0.0107751	0.15139	T2D-ND
ENSG00000167858:TEKT1	protein_coding	-2.13253	-0.874412	0.0107895	0.15139	T2D-ND
ENSG00000179774:ATOH7	protein_coding	0.614831	-0.957327	0.0107998	0.15144	T2D-ND
ENSG00000286053:ASDURF	protein_coding	2.11261	-4.13589	0.0108279	0.151645	T2D-ND
ENSG00000153823:PID1	protein_coding	1.25803	-0.765272	0.0108264	0.151645	T2D-ND
ENSG00000197956:S100A6	protein_coding	0.86022	9.67153	0.0108439	0.151774	T2D-ND
ENSG00000109501:WFS1	protein_coding	-0.478253	4.84134	0.010888	0.152251	T2D-ND
ENSG00000072571:HMMR	protein_coding	-1.01331	-1.66199	0.0108915	0.152251	T2D-ND
ENSG00000205002:AARD	protein_coding	0.507654	1.38375	0.0109146	0.152479	T2D-ND
ENSG00000168496:FEN1	protein_coding	-0.463555	3.08024	0.0109291	0.152587	T2D-ND
ENSG00000170374:AC073611.1	protein_coding	-0.555355	0.507055	0.01096	0.152924	T2D-ND
ENSG00000103423:DNAJA3	protein_coding	-0.259926	3.78185	0.0109762	0.153054	T2D-ND
ENSG00000106692:FKTN	protein_coding	0.276479	2.2857	0.0109869	0.153108	T2D-ND
ENSG00000265710:AL161772.1	miRNA	0.351471	1.5506	0.0109952	0.15313	T2D-ND
ENSG00000185477:GPRIN3	protein_coding	0.349536	3.41945	0.0110569	0.153798	T2D-ND
ENSG00000117262:GPR89A	protein_coding	-0.320835	2.10828	0.0110519	0.153798	T2D-ND
ENSG00000176956:LY6H	protein_coding	1.01562	-0.319553	0.0110695	0.153876	T2D-ND
ENSG00000170044:ZPLD1	protein_coding	0.896129	-1.02762	0.0110762	0.153876	T2D-ND
ENSG00000273238:TMEM271	protein_coding	0.385863	2.63144	0.0111361	0.154613	T2D-ND
ENSG00000170759:KIF5B	protein_coding	-0.195177	6.64534	0.0111542	0.154698	T2D-ND
ENSG00000157399:ARSE	protein_coding	-0.936017	1.29785	0.0111559	0.154698	T2D-ND
ENSG00000170604:IRF2BP1	protein_coding	-0.214527	3.54675	0.011164	0.154713	T2D-ND
ENSG00000165556:CDX2	protein_coding	0.958116	-1.54953	0.011231	0.155547	T2D-ND
ENSG00000160963:COL26A1	polymorphic_pseudogene	-1.56942	-3.08547	0.0112466	0.155666	T2D-ND
ENSG00000142089:IFITM3	protein_coding	1.42908	1.38057	0.0112714	0.15574	T2D-ND
ENSG00000153896:ZNF599	protein_coding	0.26082	2.90309	0.0112778	0.15574	T2D-ND
ENSG00000179010:MRFAP1	protein_coding	-0.221882	7.49044	0.0112934	0.15574	T2D-ND
ENSG00000130340:SNX9	protein_coding	-0.284364	5.15687	0.011282	0.15574	T2D-ND
ENSG00000186364:NUDT17	protein_coding	-0.428819	0.121405	0.0112924	0.15574	T2D-ND
ENSG00000147872:PLIN2	protein_coding	-0.475346	3.02619	0.011274	0.15574	T2D-ND
ENSG00000172179:PRL	protein_coding	2.43777	-3.07492	0.0113453	0.15636	T2D-ND
ENSG00000162631:NTNG1	protein_coding	1.60577	-0.622794	0.011365	0.156534	T2D-ND
ENSG00000171791:BCL2	protein_coding	1.38503	-2.50316	0.0113997	0.156607	T2D-ND
ENSG00000251194:AL133330.1	lncRNA	1.06269	-3.05162	0.0114065	0.156607	T2D-ND
ENSG00000130222:GADD45G	protein_coding	0.481215	5.47718	0.0113897	0.156607	T2D-ND
ENSG00000269858:EGLN2	protein_coding	-0.231342	4.84317	0.0114041	0.156607	T2D-ND
ENSG00000165046:LETM2	protein_coding	-0.305351	1.51506	0.0114047	0.156607	T2D-ND
ENSG00000169327:OR5AU1	protein_coding	-2.62657	-3.75593	0.011412	0.156607	T2D-ND
ENSG00000144485:HES6	protein_coding	-0.500172	2.60586	0.0114255	0.156696	T2D-ND
ENSG00000186198:SLC51B	protein_coding	-1.56224	-3.26403	0.0114692	0.1572	T2D-ND
ENSG00000275180:AC048341.2	lncRNA	0.430763	0.324695	0.0114848	0.157222	T2D-ND
ENSG00000170727:BOP1	protein_coding	-0.329713	2.68132	0.0114806	0.157222	T2D-ND
ENSG00000230898:AL596087.3	lncRNA	-2.61438	-3.8493	0.0115279	0.157716	T2D-ND
ENSG00000166595:CIAO2B	protein_coding	-0.270541	6.9144	0.0115722	0.158034	T2D-ND
ENSG00000188385:JAKMIP3	protein_coding	-0.5233	-0.0562445	0.0115721	0.158034	T2D-ND
ENSG00000101255:TRIB3	protein_coding	-0.657648	4.51959	0.0115656	0.158034	T2D-ND
ENSG00000182934:SRPRA	protein_coding	-0.341325	6.14418	0.0115858	0.158124	T2D-ND
ENSG00000105255:FSD1	protein_coding	2.22654	-3.55135	0.011593	0.158127	T2D-ND
ENSG00000165152:TMEM246	protein_coding	0.196559	4.81753	0.0116474	0.158723	T2D-ND
ENSG00000110107:PRPF19	protein_coding	-0.29178	4.8771	0.0116509	0.158723	T2D-ND
ENSG00000135824:RGS8	protein_coding	2.07667	-3.60103	0.0116598	0.158749	T2D-ND
ENSG00000241360:PDXP	protein_coding	-0.347998	3.68441	0.0117032	0.159243	T2D-ND
ENSG00000102144:PGK1	protein_coding	-0.445478	7.98522	0.0117296	0.159505	T2D-ND
ENSG00000196433:ASMT	protein_coding	-2.0285	-3.4198	0.0117529	0.159725	T2D-ND
ENSG00000175634:RPS6KB2	protein_coding	-0.285826	3.94154	0.0117902	0.160136	T2D-ND
ENSG00000185627:PSMD13	protein_coding	-0.296248	5.60418	0.0117997	0.160169	T2D-ND
ENSG00000138193:PLCE1	protein_coding	0.487351	1.55434	0.0118183	0.160185	T2D-ND
ENSG00000174307:PHLDA3	protein_coding	0.475757	3.89219	0.0118338	0.160185	T2D-ND
ENSG00000196305:IARS	protein_coding	-0.311516	4.95358	0.0118109	0.160185	T2D-ND
ENSG00000168614:NBPF9	protein_coding	-0.493996	0.0508175	0.0118366	0.160185	T2D-ND
ENSG00000151640:DPYSL4	protein_coding	-0.501824	2.52607	0.0118276	0.160185	T2D-ND
ENSG00000159352:PSMD4	protein_coding	-0.246569	5.85888	0.0118619	0.160335	T2D-ND
ENSG00000254986:DPP3	protein_coding	-0.326045	3.27156	0.011856	0.160335	T2D-ND
ENSG00000116670:MAD2L2	protein_coding	-0.196644	3.98051	0.0118818	0.160508	T2D-ND
ENSG00000175054:ATR	protein_coding	0.22392	3.51966	0.0119063	0.160564	T2D-ND
ENSG00000261183:SPINT1-AS1	lncRNA	0.216891	4.68388	0.0119178	0.160564	T2D-ND
ENSG00000131966:ACTR10	protein_coding	-0.259949	6.20852	0.0119048	0.160564	T2D-ND
ENSG00000123562:MORF4L2	protein_coding	-0.261681	7.21723	0.0119355	0.160564	T2D-ND
ENSG00000100220:RTCB	protein_coding	-0.277392	5.90444	0.0119431	0.160564	T2D-ND
ENSG00000180855:ZNF443	protein_coding	-0.492265	0.173692	0.0119402	0.160564	T2D-ND
ENSG00000271254:AC240274.1	protein_coding	-0.565626	0.659332	0.0119391	0.160564	T2D-ND
ENSG00000231521:AL162385.2	lncRNA	-2.55231	-3.7249	0.0119306	0.160564	T2D-ND
ENSG00000164124:TMEM144	protein_coding	-0.407444	2.10289	0.0119625	0.160729	T2D-ND
ENSG00000055118:KCNH2	protein_coding	0.237665	5.44395	0.0119736	0.160782	T2D-ND
ENSG00000178184:PARD6G	protein_coding	0.726284	-1.17141	0.011996	0.160891	T2D-ND
ENSG00000272807:AC007038.2	antisense	0.449177	-0.104984	0.0119933	0.160891	T2D-ND
ENSG00000198785:GRIN3A	protein_coding	1.38002	-3.32322	0.0120324	0.161283	T2D-ND
ENSG00000078668:VDAC3	protein_coding	-0.235159	6.36655	0.0120628	0.161594	T2D-ND
ENSG00000134873:CLDN10	protein_coding	1.67158	-1.85917	0.0120742	0.16165	T2D-ND
ENSG00000138294:MSMB	protein_coding	1.25839	-0.636524	0.0121106	0.162041	T2D-ND
ENSG00000004399:PLXND1	protein_coding	0.354924	2.8484	0.0121395	0.162235	T2D-ND
ENSG00000198515:CNGA1	protein_coding	-0.930619	-0.472241	0.012138	0.162235	T2D-ND
ENSG00000280007:AC008079.1	lncRNA	0.406941	-0.128317	0.012168	0.162423	T2D-ND
ENSG00000184009:ACTG1	protein_coding	-0.344249	9.82017	0.0121641	0.162423	T2D-ND
ENSG00000213316:LTC4S	protein_coding	0.364851	2.09328	0.0121829	0.162526	T2D-ND
ENSG00000240440:AC007879.3	lincRNA	-1.67158	-3.4301	0.012206	0.162663	T2D-ND
ENSG00000132702:HAPLN2	protein_coding	-2.13286	-3.69145	0.0122076	0.162663	T2D-ND
ENSG00000180694:TMEM64	protein_coding	0.39512	4.22099	0.0122458	0.163054	T2D-ND
ENSG00000006074:CCL18	protein_coding	-1.13757	-0.299479	0.0122515	0.163054	T2D-ND
ENSG00000273604:EPOP	protein_coding	0.949588	-2.57398	0.0122908	0.16334	T2D-ND
ENSG00000168256:NKIRAS2	protein_coding	-0.193521	3.76597	0.0122853	0.16334	T2D-ND
ENSG00000222046:DCDC2B	protein_coding	-1.62211	-3.53121	0.0122948	0.16334	T2D-ND
ENSG00000184925:LCN12	protein_coding	0.675865	2.65342	0.0123317	0.163637	T2D-ND
ENSG00000157933:SKI	protein_coding	0.317819	2.56078	0.012325	0.163637	T2D-ND
ENSG00000042781:USH2A	protein_coding	0.983875	-1.85163	0.0123439	0.163662	T2D-ND
ENSG00000264107:AC138207.2	lncRNA	0.506964	-0.429959	0.0123482	0.163662	T2D-ND
ENSG00000124493:GRM4	protein_coding	0.401785	4.22868	0.0123563	0.163673	T2D-ND
ENSG00000287249:AC005400.1	lncRNA	0.563967	-0.820751	0.0123681	0.163734	T2D-ND
ENSG00000155760:FZD7	protein_coding	1.51668	-3.21684	0.0123783	0.163773	T2D-ND
ENSG00000116017:ARID3A	protein_coding	-0.303162	4.49569	0.0124027	0.163902	T2D-ND
ENSG00000055732:MCOLN3	protein_coding	-0.585854	3.39266	0.0123995	0.163902	T2D-ND
ENSG00000169019:COMMD8	protein_coding	-0.259395	5.08019	0.0124112	0.163918	T2D-ND
ENSG00000236318:AC019117.1	lincRNA	-1.25743	-2.71556	0.0124333	0.164113	T2D-ND
ENSG00000254101:LINC02055	lncRNA	1.38379	-1.35401	0.0125901	0.164168	T2D-ND
ENSG00000246792:AC106038.1	lncRNA	1.28822	-3.21138	0.0125572	0.164168	T2D-ND
ENSG00000131203:IDO1	protein_coding	0.943081	-1.03678	0.0125818	0.164168	T2D-ND
ENSG00000284696:LINC02808	lncRNA	0.938729	-2.35513	0.0125887	0.164168	T2D-ND
ENSG00000196408:NOXO1	protein_coding	0.862317	-2.10687	0.0125285	0.164168	T2D-ND
ENSG00000185567:AHNAK2	protein_coding	0.77494	1.84419	0.0124615	0.164168	T2D-ND
ENSG00000257354:AC048341.1	lncRNA	0.417004	0.924882	0.0124558	0.164168	T2D-ND
ENSG00000268076:AC087239.1	protein_coding	0.393278	1.82496	0.0125287	0.164168	T2D-ND
ENSG00000153551:CMTM7	protein_coding	0.39292	3.0032	0.012487	0.164168	T2D-ND
ENSG00000176463:SLCO3A1	protein_coding	0.313191	3.1294	0.0125884	0.164168	T2D-ND
ENSG00000052126:PLEKHA5	protein_coding	0.293979	4.15165	0.0125611	0.164168	T2D-ND
ENSG00000187187:ZNF546	protein_coding	0.282736	1.61599	0.0124686	0.164168	T2D-ND
ENSG00000171132:PRKCE	protein_coding	0.257677	2.37907	0.0125775	0.164168	T2D-ND
ENSG00000166439:RNF169	protein_coding	0.255596	3.02153	0.012598	0.164168	T2D-ND
ENSG00000122042:UBL3	protein_coding	-0.201571	5.90364	0.0125975	0.164168	T2D-ND
ENSG00000130764:LRRC47	protein_coding	-0.223261	3.68756	0.01256	0.164168	T2D-ND
ENSG00000093167:LRRFIP2	protein_coding	-0.235643	4.55523	0.0125152	0.164168	T2D-ND
ENSG00000091640:SPAG7	protein_coding	-0.238126	5.83377	0.0125803	0.164168	T2D-ND
ENSG00000132383:RPA1	protein_coding	-0.248905	3.55115	0.0125237	0.164168	T2D-ND
ENSG00000011009:LYPLA2	protein_coding	-0.25033	4.05547	0.0125638	0.164168	T2D-ND
ENSG00000175213:ZNF408	protein_coding	-0.283047	2.03646	0.0125303	0.164168	T2D-ND
ENSG00000175779:LINC02694	lncRNA	-2.78947	-3.98855	0.0124728	0.164168	T2D-ND
ENSG00000100591:AHSA1	protein_coding	-0.258534	5.52045	0.0126294	0.164477	T2D-ND
ENSG00000287795:AC026341.2	lncRNA	-2.30516	-3.95381	0.0126363	0.164477	T2D-ND
ENSG00000080298:RFX3	protein_coding	0.354795	2.59453	0.0126483	0.164538	T2D-ND
ENSG00000285680:AL355481.1	lncRNA	1.78171	-3.85122	0.012708	0.165028	T2D-ND
ENSG00000221890:NPTXR	protein_coding	0.395595	1.96864	0.0127056	0.165028	T2D-ND
ENSG00000188227:ZNF793	protein_coding	0.255651	2.9378	0.0127052	0.165028	T2D-ND
ENSG00000149328:GLB1L2	protein_coding	0.542553	0.621857	0.0127625	0.165275	T2D-ND
ENSG00000004478:FKBP4	protein_coding	-0.236831	5.88396	0.0127585	0.165275	T2D-ND
ENSG00000095380:NANS	protein_coding	-0.354329	5.67554	0.0127387	0.165275	T2D-ND
ENSG00000156113:KCNMA1	protein_coding	-0.403843	6.96006	0.0127638	0.165275	T2D-ND
ENSG00000224090:AC097468.1	lncRNA	-0.644853	0.979848	0.0127455	0.165275	T2D-ND
ENSG00000287335:AL139351.3	lncRNA	2.56855	-3.49387	0.0127845	0.165448	T2D-ND
ENSG00000164825:DEFB1	protein_coding	1.84523	-0.151458	0.0128183	0.165504	T2D-ND
ENSG00000273177:AC092954.2	lncRNA	1.06606	-2.24414	0.0128256	0.165504	T2D-ND
ENSG00000173581:CCDC106	protein_coding	-0.17765	4.05851	0.0128247	0.165504	T2D-ND
ENSG00000185787:MORF4L1	protein_coding	-0.225655	8.08935	0.0128039	0.165504	T2D-ND
ENSG00000273367:AL355472.3	lncRNA	-0.504402	-0.398399	0.012812	0.165504	T2D-ND
ENSG00000135245:HILPDA	protein_coding	-0.978747	6.5112	0.0128334	0.16551	T2D-ND
ENSG00000146007:ZMAT2	protein_coding	-0.196503	5.86626	0.0128438	0.165522	T2D-ND
ENSG00000087365:SF3B2	protein_coding	-0.229199	6.22956	0.0128491	0.165522	T2D-ND
ENSG00000166111:SVOP	protein_coding	-0.413175	3.01102	0.0128747	0.165758	T2D-ND
ENSG00000105329:TGFB1	protein_coding	0.452368	5.40894	0.0129104	0.166027	T2D-ND
ENSG00000158552:ZFAND2B	protein_coding	-0.220538	5.11594	0.0129054	0.166027	T2D-ND
ENSG00000138587:MNS1	protein_coding	-0.700986	0.910662	0.012927	0.166146	T2D-ND
ENSG00000186187:ZNRF1	protein_coding	0.343144	3.59816	0.0129584	0.166454	T2D-ND
ENSG00000090920:FCGBP	protein_coding	0.797081	-1.30908	0.0129856	0.166708	T2D-ND
ENSG00000184307:ZDHHC23	protein_coding	0.328974	1.46985	0.0130453	0.167322	T2D-ND
ENSG00000005486:RHBDD2	protein_coding	-0.292554	6.26656	0.0130483	0.167322	T2D-ND
ENSG00000125977:EIF2S2	protein_coding	-0.242952	6.95628	0.0130668	0.167463	T2D-ND
ENSG00000167123:CERCAM	protein_coding	0.492571	3.28142	0.0131133	0.167871	T2D-ND
ENSG00000134996:OSTF1	protein_coding	-0.348134	4.78073	0.0131141	0.167871	T2D-ND
ENSG00000128849:CGNL1	protein_coding	-0.943689	-0.919251	0.013121	0.167871	T2D-ND
ENSG00000241316:SUCLG2-AS1	lncRNA	0.30798	3.21008	0.013141	0.168031	T2D-ND
ENSG00000081307:UBA5	protein_coding	-0.222781	4.75825	0.0131576	0.168053	T2D-ND
ENSG00000172183:ISG20	protein_coding	-0.485113	3.30765	0.0131575	0.168053	T2D-ND
ENSG00000164746:C7orf57	protein_coding	-1.86467	-2.29165	0.013217	0.168716	T2D-ND
ENSG00000225299:AL139240.1	lncRNA	-2.57031	-3.25308	0.0132752	0.169267	T2D-ND
ENSG00000264404:LINC02675	lncRNA	-2.94685	-3.99165	0.0132702	0.169267	T2D-ND
ENSG00000145545:SRD5A1	protein_coding	-0.349423	5.1882	0.0133157	0.169686	T2D-ND
ENSG00000269047:AC009041.2	protein_coding	1.37025	-2.24683	0.0133548	0.16987	T2D-ND
ENSG00000223749:MIR503HG	lincRNA	1.22308	-0.603316	0.0133664	0.16987	T2D-ND
ENSG00000139197:PEX5	protein_coding	-0.275657	3.09678	0.0133679	0.16987	T2D-ND
ENSG00000148835:TAF5	protein_coding	-0.276563	1.0148	0.0133435	0.16987	T2D-ND
ENSG00000269427:AC024075.3	lncRNA	-2.41423	-3.78126	0.0133631	0.16987	T2D-ND
ENSG00000287824:AL627443.3	lncRNA	1.68215	-3.49313	0.0134435	0.170307	T2D-ND
ENSG00000118503:TNFAIP3	protein_coding	0.581704	1.97661	0.0134196	0.170307	T2D-ND
ENSG00000180921:FAM83H	protein_coding	0.452244	1.58046	0.0134434	0.170307	T2D-ND
ENSG00000159335:PTMS	protein_coding	0.277772	7.51643	0.0134523	0.170307	T2D-ND
ENSG00000253250:C8orf88	protein_coding	0.240022	3.39162	0.0134238	0.170307	T2D-ND
ENSG00000115806:GORASP2	protein_coding	-0.28236	5.54759	0.0134382	0.170307	T2D-ND
ENSG00000237262:AC068492.1	lincRNA	-1.57714	-2.30565	0.0134553	0.170307	T2D-ND
ENSG00000237372:AL606807.1	lincRNA	1.15087	-0.891515	0.0135023	0.170594	T2D-ND
ENSG00000183067:IGSF5	protein_coding	0.649343	-1.79282	0.0135047	0.170594	T2D-ND
ENSG00000152049:KCNE4	protein_coding	0.580841	3.20597	0.0134939	0.170594	T2D-ND
ENSG00000256988:AC005833.2	lncRNA	-1.12244	-2.21276	0.0135083	0.170594	T2D-ND
ENSG00000110046:ATG2A	protein_coding	-0.296623	2.53213	0.0135327	0.170807	T2D-ND
ENSG00000088386:SLC15A1	protein_coding	1.6206	-3.4851	0.0135414	0.17082	T2D-ND
ENSG00000285908:AC080128.2	lncRNA	-2.21584	-3.58315	0.0135788	0.171196	T2D-ND
ENSG00000257252:AC124947.1	lncRNA	0.686421	-1.01928	0.0136119	0.171454	T2D-ND
ENSG00000143751:SDE2	protein_coding	-0.188889	3.03306	0.0136144	0.171454	T2D-ND
ENSG00000119787:ATL2	protein_coding	-0.207194	2.92486	0.0136268	0.171514	T2D-ND
ENSG00000007306:CEACAM7	protein_coding	1.78108	-3.12074	0.0136831	0.171678	T2D-ND
ENSG00000265978:AL008721.1	miRNA	0.691354	-0.231223	0.0136649	0.171678	T2D-ND
ENSG00000271966:AC021321.1	lncRNA	0.487714	-0.73034	0.0136844	0.171678	T2D-ND
ENSG00000153956:CACNA2D1	protein_coding	0.315833	4.74983	0.0136857	0.171678	T2D-ND
ENSG00000134243:SORT1	protein_coding	0.299578	4.2924	0.0136639	0.171678	T2D-ND
ENSG00000224635:AL391095.1	lncRNA	-1.3061	-2.27892	0.0136773	0.171678	T2D-ND
ENSG00000100263:RHBDD3	protein_coding	-0.270437	3.25406	0.0137106	0.171704	T2D-ND
ENSG00000066926:FECH	protein_coding	-0.270634	2.34927	0.0136967	0.171704	T2D-ND
ENSG00000109519:GRPEL1	protein_coding	-0.294469	4.50535	0.0137107	0.171704	T2D-ND
ENSG00000105696:TMEM59L	protein_coding	0.497746	4.15211	0.0137499	0.172099	T2D-ND
ENSG00000101557:USP14	protein_coding	-0.188649	5.21732	0.0138329	0.17219	T2D-ND
ENSG00000204568:MRPS18B	protein_coding	-0.226049	5.96082	0.0138337	0.17219	T2D-ND
ENSG00000164983:TMEM65	protein_coding	-0.26314	4.2894	0.0137863	0.17219	T2D-ND
ENSG00000181192:DHTKD1	protein_coding	-0.273084	2.68143	0.0138065	0.17219	T2D-ND
ENSG00000196230:TUBB	protein_coding	-0.423018	8.30808	0.0138113	0.17219	T2D-ND
ENSG00000124713:GNMT	protein_coding	-0.790007	-1.39876	0.0137868	0.17219	T2D-ND
ENSG00000287523:AC003044.1	lncRNA	-0.876033	-1.14037	0.0138325	0.17219	T2D-ND
ENSG00000111886:GABRR2	protein_coding	-1.02567	-2.7659	0.0137912	0.17219	T2D-ND
ENSG00000126583:PRKCG	protein_coding	-1.19125	-2.72701	0.0138225	0.17219	T2D-ND
ENSG00000115598:IL1RL2	protein_coding	-1.22927	-2.27556	0.0138287	0.17219	T2D-ND
ENSG00000169679:BUB1	protein_coding	-0.94318	-1.46262	0.0138502	0.1723	T2D-ND
ENSG00000115232:ITGA4	protein_coding	1.88198	-1.19581	0.013894	0.172749	T2D-ND
ENSG00000135083:CCNJL	protein_coding	1.31118	-3.00187	0.0139107	0.172862	T2D-ND
ENSG00000236708:AC073316.3	antisense	1.72239	-3.56663	0.01396	0.173379	T2D-ND
ENSG00000272970:AC107294.2	lncRNA	-0.513753	0.110688	0.013975	0.17347	T2D-ND
ENSG00000161653:NAGS	protein_coding	0.567832	0.212268	0.0139945	0.173519	T2D-ND
ENSG00000197785:ATAD3A	protein_coding	-0.342233	2.8488	0.0139908	0.173519	T2D-ND
ENSG00000174669:SLC29A2	protein_coding	0.337493	1.10043	0.0140133	0.173656	T2D-ND
ENSG00000149534:MS4A2	protein_coding	-1.56857	-2.88076	0.0140278	0.173741	T2D-ND
ENSG00000100227:POLDIP3	protein_coding	-0.194109	3.44953	0.0140399	0.173795	T2D-ND
ENSG00000138413:IDH1	protein_coding	-0.262861	4.16849	0.0140517	0.173845	T2D-ND
ENSG00000196449:YRDC	protein_coding	-0.333573	3.69467	0.0140662	0.173929	T2D-ND
ENSG00000286950:AC087588.3	lncRNA	-2.28292	-3.25741	0.0141088	0.17436	T2D-ND
ENSG00000144724:PTPRG	protein_coding	1.06941	-1.62254	0.0141193	0.174394	T2D-ND
ENSG00000267058:AC006213.2	lncRNA	-0.628246	0.476878	0.014135	0.174459	T2D-ND
ENSG00000257761:AC078860.2	lncRNA	-2.59263	-3.94636	0.0141401	0.174459	T2D-ND
ENSG00000255020:AF131216.3	lncRNA	1.0592	-1.7614	0.0141594	0.174517	T2D-ND
ENSG00000104381:GDAP1	protein_coding	-0.172918	4.8143	0.014168	0.174517	T2D-ND
ENSG00000085978:ATG16L1	protein_coding	-0.276591	2.4092	0.0141671	0.174517	T2D-ND
ENSG00000130226:DPP6	protein_coding	0.351558	5.44161	0.0141782	0.174546	T2D-ND
ENSG00000152256:PDK1	protein_coding	-0.41168	3.13338	0.0142485	0.175315	T2D-ND
ENSG00000276728:AC142472.1	lncRNA	0.299296	2.03714	0.0142811	0.175557	T2D-ND
ENSG00000283526:PRRT1B	protein_coding	-1.60143	-3.27182	0.0142837	0.175557	T2D-ND
ENSG00000105219:CNTD2	protein_coding	1.33472	-3.3059	0.0143021	0.175591	T2D-ND
ENSG00000179915:NRXN1	protein_coding	0.330022	5.00065	0.0143013	0.175591	T2D-ND
ENSG00000286193:AC025449.2	lncRNA	-0.488209	2.44388	0.0143178	0.175688	T2D-ND
ENSG00000175197:DDIT3	protein_coding	-0.678857	6.88547	0.0143636	0.176154	T2D-ND
ENSG00000002726:AOC1	protein_coding	1.62771	-3.41442	0.0143818	0.176171	T2D-ND
ENSG00000179526:SHARPIN	protein_coding	-0.220304	4.71266	0.0143885	0.176171	T2D-ND
ENSG00000138279:ANXA7	protein_coding	-0.275892	7.11957	0.0143884	0.176171	T2D-ND
ENSG00000112473:SLC39A7	protein_coding	-0.375371	5.92711	0.0143979	0.17619	T2D-ND
ENSG00000169495:HTRA4	protein_coding	-2.43267	-3.91443	0.0144134	0.176284	T2D-ND
ENSG00000173692:PSMD1	protein_coding	-0.216232	5.77603	0.0144413	0.176529	T2D-ND
ENSG00000048740:CELF2	protein_coding	-0.415265	3.26339	0.0144719	0.176807	T2D-ND
ENSG00000070031:SCT	protein_coding	1.07485	0.495172	0.0145197	0.176985	T2D-ND
ENSG00000118707:TGIF2	protein_coding	0.527775	-0.380576	0.014542	0.176985	T2D-ND
ENSG00000082175:PGR	protein_coding	0.416186	3.13909	0.0145387	0.176985	T2D-ND
ENSG00000067141:NEO1	protein_coding	0.340692	3.68481	0.0145208	0.176985	T2D-ND
ENSG00000177511:ST8SIA3	protein_coding	0.226148	4.88716	0.0145295	0.176985	T2D-ND
ENSG00000142396:ERVK3-1	processed_transcript	-0.200213	4.54578	0.0145426	0.176985	T2D-ND
ENSG00000101473:ACOT8	protein_coding	-0.226007	3.73788	0.0145494	0.176985	T2D-ND
ENSG00000104432:IL7	protein_coding	-1.07609	-1.80474	0.0145231	0.176985	T2D-ND
ENSG00000148488:ST8SIA6	protein_coding	2.62768	-2.16041	0.0145672	0.177073	T2D-ND
ENSG00000159884:CCDC107	protein_coding	-0.247739	5.99093	0.0145724	0.177073	T2D-ND
ENSG00000276476:AL136962.1	lincRNA	1.70849	-3.51131	0.0146063	0.177089	T2D-ND
ENSG00000263916:AC100778.2	lncRNA	0.880014	-2.48004	0.014624	0.177089	T2D-ND
ENSG00000271009:AC116667.1	lncRNA	0.533213	-1.67462	0.0146336	0.177089	T2D-ND
ENSG00000250786:SNHG18	lincRNA	0.380061	2.37303	0.0146581	0.177089	T2D-ND
ENSG00000287553:AC090617.10	lncRNA	0.368365	2.48247	0.0146577	0.177089	T2D-ND
ENSG00000214367:HAUS3	protein_coding	-0.216702	2.28939	0.0145865	0.177089	T2D-ND
ENSG00000121413:ZSCAN18	protein_coding	-0.222673	4.91947	0.0146194	0.177089	T2D-ND
ENSG00000115234:SNX17	protein_coding	-0.233083	5.61597	0.014629	0.177089	T2D-ND
ENSG00000156232:WHAMM	protein_coding	-0.247691	3.95073	0.01461	0.177089	T2D-ND
ENSG00000182054:IDH2	protein_coding	-0.47312	4.05168	0.0146603	0.177089	T2D-ND
ENSG00000146410:MTFR2	protein_coding	-0.685621	-1.07438	0.0146407	0.177089	T2D-ND
ENSG00000130695:CEP85	protein_coding	-0.482249	1.86118	0.0146748	0.177169	T2D-ND
ENSG00000223692:DIP2A-IT1	sense_intronic	-1.05223	-2.6134	0.014714	0.177547	T2D-ND
ENSG00000100949:RABGGTA	protein_coding	-0.229787	3.57365	0.0147277	0.177617	T2D-ND
ENSG00000155980:KIF5A	protein_coding	0.372535	3.00179	0.014746	0.177742	T2D-ND
ENSG00000061938:TNK2	protein_coding	0.307709	2.98652	0.0147788	0.178042	T2D-ND
ENSG00000149451:ADAM33	protein_coding	2.1773	-4.0926	0.0148369	0.178074	T2D-ND
ENSG00000218336:TENM3	protein_coding	0.651873	3.29588	0.0148301	0.178074	T2D-ND
ENSG00000248712:CCDC153	protein_coding	0.634654	1.11747	0.0148234	0.178074	T2D-ND
ENSG00000101182:PSMA7	protein_coding	-0.245788	7.63152	0.0148284	0.178074	T2D-ND
ENSG00000236075:AL359475.1	lncRNA	-0.681479	-0.631729	0.0148074	0.178074	T2D-ND
ENSG00000248489:LINC02062	lncRNA	-0.863944	0.837521	0.014832	0.178074	T2D-ND
ENSG00000106331:PAX4	protein_coding	-1.73422	-1.14982	0.0148065	0.178074	T2D-ND
ENSG00000115350:POLE4	protein_coding	-0.571026	1.43555	0.0148818	0.178328	T2D-ND
ENSG00000271973:AC141002.1	lncRNA	-0.674879	-2.12232	0.0148767	0.178328	T2D-ND
ENSG00000230628:AL160408.3	lncRNA	-1.39242	-3.27718	0.0148666	0.178328	T2D-ND
ENSG00000161921:CXCL16	protein_coding	0.282176	2.34603	0.0149139	0.178617	T2D-ND
ENSG00000077420:APBB1IP	protein_coding	1.2823	-0.509693	0.014936	0.17873	T2D-ND
ENSG00000151136:BTBD11	protein_coding	-1.01353	-0.793466	0.0149392	0.17873	T2D-ND
ENSG00000180539:C9orf139	protein_coding	-0.807421	-2.11825	0.0149546	0.178819	T2D-ND
ENSG00000103769:RAB11A	protein_coding	-0.240567	6.6846	0.0149718	0.178835	T2D-ND
ENSG00000113494:PRLR	protein_coding	-1.0059	-0.368766	0.0149648	0.178835	T2D-ND
ENSG00000149968:MMP3	protein_coding	2.28527	-2.53165	0.0150321	0.179339	T2D-ND
ENSG00000238279:BX470102.1	lncRNA	0.925819	-1.63844	0.0150294	0.179339	T2D-ND
ENSG00000251632:LINC02172	lncRNA	-1.87939	-3.77233	0.0150379	0.179339	T2D-ND
ENSG00000168779:SHOX2	protein_coding	1.33174	-3.20141	0.015059	0.17946	T2D-ND
ENSG00000092931:MFSD11	protein_coding	0.217846	4.33991	0.0150843	0.17946	T2D-ND
ENSG00000143436:MRPL9	protein_coding	-0.199218	4.78608	0.0150753	0.17946	T2D-ND
ENSG00000166816:LDHD	protein_coding	-0.462328	0.823671	0.0150849	0.17946	T2D-ND
ENSG00000260520:AC010547.3	lncRNA	-2.57235	-3.93375	0.015088	0.17946	T2D-ND
ENSG00000129595:EPB41L4A	protein_coding	0.932646	1.8367	0.0151082	0.179606	T2D-ND
ENSG00000165006:UBAP1	protein_coding	-0.211633	3.20899	0.0151429	0.179923	T2D-ND
ENSG00000138311:ZNF365	protein_coding	0.435708	2.398	0.0151827	0.180301	T2D-ND
ENSG00000065923:SLC9A7	protein_coding	0.306572	2.00598	0.0152087	0.180514	T2D-ND
ENSG00000065802:ASB1	protein_coding	-0.206776	3.53394	0.0152216	0.180572	T2D-ND
ENSG00000228526:MIR34AHG	lncRNA	0.509652	0.205504	0.0152478	0.180693	T2D-ND
ENSG00000113763:UNC5A	protein_coding	-0.674725	0.163511	0.0152443	0.180693	T2D-ND
ENSG00000146731:CCT6A	protein_coding	-0.210257	6.33639	0.0152903	0.180909	T2D-ND
ENSG00000066027:PPP2R5A	protein_coding	-0.226703	4.3323	0.0152893	0.180909	T2D-ND
ENSG00000274737:AC004466.2	lncRNA	-1.93472	-3.32157	0.0152882	0.180909	T2D-ND
ENSG00000253404:AC034243.1	antisense	1.38363	0.639464	0.0153027	0.180928	T2D-ND
ENSG00000126858:RHOT1	protein_coding	-0.219172	4.03643	0.0153079	0.180928	T2D-ND
ENSG00000206053:JPT2	protein_coding	-0.244934	3.95541	0.0153562	0.181307	T2D-ND
ENSG00000226029:LINC01772	lncRNA	-0.734449	-1.58139	0.0153534	0.181307	T2D-ND
ENSG00000275294:LINC02340	lncRNA	-0.961282	-2.28345	0.0153907	0.18162	T2D-ND
ENSG00000277151:AL138820.1	lncRNA	0.748598	-2.34411	0.0154485	0.18211	T2D-ND
ENSG00000267688:KF456478.1	lncRNA	-1.05058	-3.17922	0.0154447	0.18211	T2D-ND
ENSG00000233928:AL591501.1	lncRNA	1.135	-1.69481	0.015495	0.182285	T2D-ND
ENSG00000091490:SEL1L3	protein_coding	0.488628	1.91858	0.0154726	0.182285	T2D-ND
ENSG00000140299:BNIP2	protein_coding	0.356163	2.65538	0.0155032	0.182285	T2D-ND
ENSG00000245573:BDNF-AS	antisense	0.217194	2.90691	0.0154887	0.182285	T2D-ND
ENSG00000105835:NAMPT	protein_coding	-0.304541	5.11884	0.0155038	0.182285	T2D-ND
ENSG00000148343:MIGA2	protein_coding	-0.337617	1.10672	0.0155222	0.182395	T2D-ND
ENSG00000081760:AACS	protein_coding	-0.394035	4.75408	0.015533	0.182395	T2D-ND
ENSG00000268564:AC003956.1	antisense	-1.14033	-3.01063	0.0155375	0.182395	T2D-ND
ENSG00000271155:AL161729.1	lncRNA	0.424669	-0.589367	0.0155728	0.182524	T2D-ND
ENSG00000128590:DNAJB9	protein_coding	-0.380165	7.1548	0.0155632	0.182524	T2D-ND
ENSG00000215196:BASP1-AS1	lncRNA	-1.30794	-3.50027	0.0155677	0.182524	T2D-ND
ENSG00000115648:MLPH	protein_coding	0.92788	1.42494	0.0156233	0.182785	T2D-ND
ENSG00000158286:RNF207	protein_coding	0.586799	1.32866	0.015613	0.182785	T2D-ND
ENSG00000235109:ZSCAN31	protein_coding	-0.386193	1.64676	0.0156276	0.182785	T2D-ND
ENSG00000073331:ALPK1	protein_coding	-0.988751	-1.71463	0.0156034	0.182785	T2D-ND
ENSG00000185215:TNFAIP2	protein_coding	1.49179	-2.35435	0.0156582	0.182869	T2D-ND
ENSG00000234028:AC062029.1	antisense	0.535554	-0.982813	0.0156591	0.182869	T2D-ND
ENSG00000023839:ABCC2	protein_coding	-0.727654	-2.4011	0.0156589	0.182869	T2D-ND
ENSG00000132591:ERAL1	protein_coding	-0.240218	3.26242	0.0156742	0.182896	T2D-ND
ENSG00000281269:AC068724.3	pseudogene	-1.41056	-3.33242	0.0156777	0.182896	T2D-ND
ENSG00000196757:ZNF700	protein_coding	-0.237331	1.85338	0.0157066	0.183138	T2D-ND
ENSG00000203685:STUM	protein_coding	2.39221	-3.41869	0.0157165	0.183158	T2D-ND
ENSG00000196081:ZNF724	protein_coding	-0.641988	-1.03876	0.0157312	0.183234	T2D-ND
ENSG00000136286:MYO1G	protein_coding	0.737719	-1.53173	0.0157527	0.183236	T2D-ND
ENSG00000228956:SATB1-AS1	lncRNA	0.367808	2.09744	0.0157595	0.183236	T2D-ND
ENSG00000050820:BCAR1	protein_coding	-0.285801	4.73552	0.01578	0.183236	T2D-ND
ENSG00000071205:ARHGAP10	protein_coding	-0.384494	1.70387	0.0157419	0.183236	T2D-ND
ENSG00000264666:AC020558.1	lncRNA	-1.80254	-2.97594	0.0157802	0.183236	T2D-ND
ENSG00000123560:PLP1	protein_coding	-2.07336	-3.86414	0.0157759	0.183236	T2D-ND
ENSG00000271119:AC026412.3	lncRNA	0.853688	-1.8234	0.0158249	0.183393	T2D-ND
ENSG00000255571:MIR9-3HG	lncRNA	0.524209	0.876045	0.0158155	0.183393	T2D-ND
ENSG00000152518:ZFP36L2	protein_coding	0.33833	5.41887	0.0158111	0.183393	T2D-ND
ENSG00000116584:ARHGEF2	protein_coding	-0.567541	0.530322	0.0158263	0.183393	T2D-ND
ENSG00000261211:AL031123.2	lncRNA	-0.751937	-1.80108	0.0158461	0.183527	T2D-ND
ENSG00000269318:AC007292.2	lncRNA	-0.738225	-2.27789	0.0158716	0.183728	T2D-ND
ENSG00000122641:INHBA	protein_coding	1.08296	4.70085	0.0159083	0.183964	T2D-ND
ENSG00000221995:TIAF1	protein_coding	0.925959	-2.6569	0.0159039	0.183964	T2D-ND
ENSG00000139410:SDSL	protein_coding	-0.270459	4.65299	0.0159319	0.184047	T2D-ND
ENSG00000240591:AL096701.3	lncRNA	-0.645991	-2.03188	0.0159252	0.184047	T2D-ND
ENSG00000051108:HERPUD1	protein_coding	-0.509976	7.66733	0.0159469	0.184083	T2D-ND
ENSG00000164076:CAMKV	protein_coding	-1.9668	-2.15892	0.0159513	0.184083	T2D-ND
ENSG00000123066:MED13L	protein_coding	0.237417	3.69438	0.0159772	0.184287	T2D-ND
ENSG00000265750:AC090772.3	lncRNA	1.50152	-3.74525	0.0160472	0.184292	T2D-ND
ENSG00000253627:AC105180.1	lncRNA	1.35492	-2.89313	0.0160457	0.184292	T2D-ND
ENSG00000170624:SGCD	protein_coding	0.597813	0.259662	0.0160661	0.184292	T2D-ND
ENSG00000137463:MGARP	protein_coding	0.466341	0.104325	0.0160715	0.184292	T2D-ND
ENSG00000243926:TIPARP-AS1	antisense	0.465222	1.11713	0.0160437	0.184292	T2D-ND
ENSG00000006062:MAP3K14	processed_transcript	0.407777	1.77797	0.0160006	0.184292	T2D-ND
ENSG00000072858:SIDT1	protein_coding	0.400107	0.734783	0.0160259	0.184292	T2D-ND
ENSG00000167110:GOLGA2	protein_coding	-0.219834	5.99072	0.0160515	0.184292	T2D-ND
ENSG00000103035:PSMD7	protein_coding	-0.22946	6.34932	0.0160773	0.184292	T2D-ND
ENSG00000186141:POLR3C	protein_coding	-0.252996	2.47384	0.0160842	0.184292	T2D-ND
ENSG00000096968:JAK2	protein_coding	-0.274505	1.32028	0.016022	0.184292	T2D-ND
ENSG00000285694:AL162718.2	lncRNA	-2.05352	-3.95793	0.0160079	0.184292	T2D-ND
ENSG00000285159:AL627422.2	lncRNA	-2.37263	-4.02456	0.0160608	0.184292	T2D-ND
ENSG00000272449:AL139246.5	lncRNA	0.489779	2.10246	0.0161089	0.184457	T2D-ND
ENSG00000113734:BNIP1	protein_coding	-0.215758	2.94094	0.016115	0.184457	T2D-ND
ENSG00000254510:AP001107.5	lncRNA	-1.71418	2.81755	0.0161303	0.184538	T2D-ND
ENSG00000177971:IMP3	protein_coding	-0.219386	5.89523	0.0161483	0.184556	T2D-ND
ENSG00000163516:ANKZF1	protein_coding	-0.293706	3.55969	0.016142	0.184556	T2D-ND
ENSG00000142273:CBLC	protein_coding	0.517116	1.55813	0.0162114	0.185183	T2D-ND
ENSG00000178996:SNX18	protein_coding	-0.220934	2.74845	0.0162253	0.185248	T2D-ND
ENSG00000287090:AC116345.4	lncRNA	1.34001	-2.02689	0.0162425	0.185251	T2D-ND
ENSG00000068024:HDAC4	protein_coding	0.281782	1.74496	0.0162502	0.185251	T2D-ND
ENSG00000198522:GPN1	protein_coding	-0.241661	3.60492	0.0162471	0.185251	T2D-ND
ENSG00000006740:ARHGAP44	protein_coding	0.315667	3.53562	0.0162814	0.185512	T2D-ND
ENSG00000163636:PSMD6	protein_coding	-0.196451	5.54933	0.0163205	0.185863	T2D-ND
ENSG00000157224:CLDN12	protein_coding	-0.285976	4.37672	0.0163336	0.185919	T2D-ND
ENSG00000255750:AC022509.1	lncRNA	-2.09727	-3.8296	0.0163624	0.186153	T2D-ND
ENSG00000111452:ADGRD1	protein_coding	-1.25233	-3.47144	0.016383	0.186292	T2D-ND
ENSG00000155754:C2CD6	protein_coding	0.581265	-0.354762	0.0164125	0.186534	T2D-ND
ENSG00000214146:LINC02026	lncRNA	0.653875	-0.485007	0.0164499	0.186864	T2D-ND
ENSG00000136270:TBRG4	protein_coding	-0.24619	3.70249	0.0164605	0.186866	T2D-ND
ENSG00000153904:DDAH1	protein_coding	-0.290312	2.64092	0.0164667	0.186866	T2D-ND
ENSG00000048052:HDAC9	protein_coding	0.352555	3.53071	0.016485	0.18698	T2D-ND
ENSG00000270069:MIR222HG	lncRNA	0.518449	0.263869	0.0165048	0.187047	T2D-ND
ENSG00000163541:SUCLG1	protein_coding	-0.213029	6.21613	0.0165075	0.187047	T2D-ND
ENSG00000177628:GBA	protein_coding	0.32562	4.8119	0.0165197	0.18709	T2D-ND
ENSG00000204381:LAYN	protein_coding	1.52833	-2.97381	0.0165427	0.187133	T2D-ND
ENSG00000048540:LMO3	protein_coding	1.03161	0.794647	0.0165485	0.187133	T2D-ND
ENSG00000164877:MICALL2	protein_coding	-0.406864	1.15612	0.0165387	0.187133	T2D-ND
ENSG00000132376:INPP5K	protein_coding	-0.240054	2.59158	0.0165923	0.187471	T2D-ND
ENSG00000274515:AC105020.5	lncRNA	-0.978075	-2.88535	0.016595	0.187471	T2D-ND
ENSG00000123358:NR4A1	protein_coding	0.686108	4.43602	0.0166081	0.187524	T2D-ND
ENSG00000127585:FBXL16	protein_coding	0.247957	3.71211	0.0166309	0.187529	T2D-ND
ENSG00000116521:SCAMP3	protein_coding	-0.23384	4.33631	0.0166335	0.187529	T2D-ND
ENSG00000107175:CREB3	protein_coding	-0.262323	5.13303	0.0166173	0.187529	T2D-ND
ENSG00000188938:FAM120AOS	protein_coding	-0.191379	5.0398	0.0166469	0.187586	T2D-ND
ENSG00000242861:AL591895.1	lncRNA	1.37397	-3.56544	0.0167517	0.188383	T2D-ND
ENSG00000163848:ZNF148	protein_coding	-0.204643	5.11823	0.0167506	0.188383	T2D-ND
[truncated: 20,494 more rows]

## Sheet: Gamma
Differential expression analysis of T2D vs ND by edgeR (Gamma cells)
GeneID	BioType	logFC_edgeR	avg_logCPM_edgeR	PValue_edgeR	FDR_edgeR	Comp
ENSG00000214548:MEG3	lincRNA	1.82365	6.66011	5.71e-09	9.19e-05	T2D-ND
ENSG00000258399:MEG8	lincRNA	1.69061	3.6828	2.82e-06	0.0227403	T2D-ND
ENSG00000167419:LPO	protein_coding	-4.32716	1.31911	7.75e-06	0.0362913	T2D-ND
ENSG00000104267:CA2	protein_coding	-2.33279	2.38343	9.01e-06	0.0362913	T2D-ND
ENSG00000095981:KCNK16	protein_coding	1.3776	3.45903	2.37e-05	0.0683042	T2D-ND
ENSG00000117472:TSPAN1	protein_coding	1.83264	2.94842	2.54e-05	0.0683042	T2D-ND
ENSG00000142185:TRPM2	protein_coding	-3.66358	1.4137	4.88e-05	0.110729	T2D-ND
ENSG00000100867:DHRS2	protein_coding	1.02663	5.35382	6.03e-05	0.110729	T2D-ND
ENSG00000136933:RABEPK	protein_coding	1.13327	3.28163	6.42e-05	0.110729	T2D-ND
ENSG00000121351:IAPP	protein_coding	2.4196	8.90439	6.87e-05	0.110729	T2D-ND
ENSG00000234350:AC007405.1	lncRNA	2.83413	1.51048	7.94e-05	0.116275	T2D-ND
ENSG00000256940:PPP1R14B-AS1	lncRNA	2.40501	1.71118	0.00011126	0.125405	T2D-ND
ENSG00000125650:PSPN	protein_coding	-1.44506	2.43326	0.000113599	0.125405	T2D-ND
ENSG00000254187:AC008708.2	lncRNA	-1.55127	3.24035	0.00012375	0.125405	T2D-ND
ENSG00000177707:NECTIN3	protein_coding	1.55148	3.34425	0.000123921	0.125405	T2D-ND
ENSG00000185201:IFITM2	protein_coding	2.77686	2.43077	0.00012638	0.125405	T2D-ND
ENSG00000235750:KIAA0040	protein_coding	0.786182	4.26373	0.000138978	0.125405	T2D-ND
ENSG00000089057:SLC23A2	protein_coding	-0.761061	4.83013	0.000140083	0.125405	T2D-ND
ENSG00000249328:AC036214.1	lncRNA	2.61648	1.23278	0.000178521	0.151404	T2D-ND
ENSG00000160796:NBEAL2	protein_coding	-0.795185	4.64035	0.000221476	0.178444	T2D-ND
ENSG00000069482:GAL	protein_coding	2.62604	4.04249	0.000233583	0.179236	T2D-ND
ENSG00000124780:KCNK17	protein_coding	2.1689	2.1378	0.000263378	0.185318	T2D-ND
ENSG00000166265:CYYR1	protein_coding	1.94634	2.04562	0.000273983	0.185318	T2D-ND
ENSG00000198739:LRRTM3	protein_coding	1.86037	1.99367	0.000276011	0.185318	T2D-ND
ENSG00000137393:RNF144B	protein_coding	1.84924	2.5384	0.000322575	0.207919	T2D-ND
ENSG00000151012:SLC7A11	protein_coding	2.34337	2.18108	0.00040086	0.242831	T2D-ND
ENSG00000083067:TRPM3	protein_coding	2.34248	1.83466	0.000406878	0.242831	T2D-ND
ENSG00000198822:GRM3	protein_coding	2.68306	1.49739	0.000474495	0.246742	T2D-ND
ENSG00000122786:CALD1	protein_coding	1.35333	3.39376	0.000483466	0.246742	T2D-ND
ENSG00000213949:ITGA1	protein_coding	0.809739	5.13266	0.000485933	0.246742	T2D-ND
ENSG00000139352:ASCL1	protein_coding	2.58355	1.86941	0.000507187	0.246742	T2D-ND
ENSG00000157005:SST	protein_coding	2.35989	11.2269	0.000512245	0.246742	T2D-ND
ENSG00000276071:AC074138.1	lncRNA	2.89303	1.21412	0.000524216	0.246742	T2D-ND
ENSG00000188677:PARVB	protein_coding	0.635482	4.76832	0.000528506	0.246742	T2D-ND
ENSG00000118785:SPP1	protein_coding	1.37685	4.54829	0.000579017	0.246742	T2D-ND
ENSG00000145416:MARCH1	protein_coding	1.0222	3.63443	0.000596833	0.246742	T2D-ND
ENSG00000124145:SDC4	protein_coding	1.7503	2.03597	0.00059937	0.246742	T2D-ND
ENSG00000288235:FAM106C	lncRNA	2.87457	1.30975	0.000619125	0.246742	T2D-ND
ENSG00000154358:OBSCN	protein_coding	1.33357	2.34896	0.000629223	0.246742	T2D-ND
ENSG00000137193:PIM1	protein_coding	1.40127	2.69898	0.000632626	0.246742	T2D-ND
ENSG00000244752:CRYBB2	protein_coding	-2.73081	2.14001	0.000632693	0.246742	T2D-ND
ENSG00000270996:AC005034.4	lncRNA	-2.25179	1.82602	0.000648042	0.246742	T2D-ND
ENSG00000249746:AC099509.1	lncRNA	0.790464	5.55994	0.000658981	0.246742	T2D-ND
ENSG00000069702:TGFBR3	protein_coding	1.65662	2.32527	0.000673741	0.246742	T2D-ND
ENSG00000171435:KSR2	protein_coding	-0.641845	4.78311	0.000750682	0.266752	T2D-ND
ENSG00000197410:DCHS2	protein_coding	-1.24705	2.82253	0.000761486	0.266752	T2D-ND
ENSG00000178726:THBD	protein_coding	2.10312	2.06976	0.00089329	0.306266	T2D-ND
ENSG00000105672:ETV2	protein_coding	0.975109	2.94848	0.000965422	0.3241	T2D-ND
ENSG00000106236:NPTX2	protein_coding	1.00265	4.71012	0.00101189	0.332766	T2D-ND
ENSG00000231290:APCDD1L-DT	lncRNA	1.56017	2.29023	0.00108369	0.348468	T2D-ND
ENSG00000287117:AC105916.1	lncRNA	-2.67067	1.22409	0.00110289	0.348468	T2D-ND
ENSG00000277151:AL138820.1	lncRNA	-2.76575	1.45192	0.00113355	0.351271	T2D-ND
ENSG00000168386:FILIP1L	protein_coding	1.08836	3.93416	0.00124537	0.378638	T2D-ND
ENSG00000213190:MLLT11	protein_coding	0.577572	5.54829	0.00127185	0.379531	T2D-ND
ENSG00000286634:AC146507.3	lncRNA	2.52387	1.4027	0.00131852	0.386303	T2D-ND
ENSG00000245532:NEAT1	lincRNA	0.890575	10.5881	0.00145543	0.414362	T2D-ND
ENSG00000235947:EGOT	lincRNA	1.85053	1.77122	0.00146572	0.414362	T2D-ND
ENSG00000026025:VIM	protein_coding	1.23031	6.14507	0.00151984	0.422254	T2D-ND
ENSG00000112167:SAYSD1	protein_coding	0.5891	4.32188	0.0015823	0.428381	T2D-ND
ENSG00000166068:SPRED1	protein_coding	1.25817	2.34566	0.00159506	0.428381	T2D-ND
ENSG00000148346:LCN2	protein_coding	2.21327	2.66276	0.00170557	0.443495	T2D-ND
ENSG00000172379:ARNT2	protein_coding	-0.59344	4.43563	0.00170639	0.443495	T2D-ND
ENSG00000228022:HCG20	lincRNA	2.61946	1.53675	0.00175124	0.445396	T2D-ND
ENSG00000175497:DPP10	protein_coding	-2.5562	1.83825	0.00177468	0.445396	T2D-ND
ENSG00000183145:RIPPLY3	protein_coding	-0.739718	4.46961	0.00179662	0.445396	T2D-ND
ENSG00000141682:PMAIP1	protein_coding	0.847813	5.00016	0.00189644	0.461143	T2D-ND
ENSG00000235314:LINC00957	lincRNA	-0.948466	2.84083	0.0019187	0.461143	T2D-ND
ENSG00000163820:FYCO1	protein_coding	-0.666207	4.02875	0.00194599	0.461143	T2D-ND
ENSG00000263960:AC007773.1	miRNA	1.63035	1.82595	0.00199146	0.465078	T2D-ND
ENSG00000241860:AL627309.5	lncRNA	-1.97304	1.66973	0.0022245	0.504032	T2D-ND
ENSG00000236849:LINC01474	lncRNA	2.43874	1.36522	0.00225635	0.504032	T2D-ND
ENSG00000204963:PCDHA7	protein_coding	-2.05284	1.5871	0.00230254	0.504032	T2D-ND
ENSG00000088899:LZTS3	protein_coding	-0.592066	4.18365	0.00232476	0.504032	T2D-ND
ENSG00000137875:BCL2L10	protein_coding	-1.35625	2.15078	0.00235729	0.504032	T2D-ND
ENSG00000145194:ECE2	protein_coding	-1.11638	3.07021	0.00239303	0.504032	T2D-ND
ENSG00000104044:OCA2	protein_coding	-3.00826	1.74999	0.002432	0.504032	T2D-ND
ENSG00000180089:TMEM86B	protein_coding	-0.666596	5.13865	0.00243465	0.504032	T2D-ND
ENSG00000145526:CDH18	protein_coding	1.38225	2.13979	0.00246523	0.504032	T2D-ND
ENSG00000047457:CP	protein_coding	1.41596	4.66154	0.00247812	0.504032	T2D-ND
ENSG00000197249:SERPINA1	protein_coding	1.21049	10.264	0.00253388	0.504032	T2D-ND
ENSG00000106003:LFNG	protein_coding	-1.05708	3.23054	0.00260177	0.504032	T2D-ND
ENSG00000205885:C1RL-AS1	antisense	1.51112	2.33391	0.00261662	0.504032	T2D-ND
ENSG00000248475:AC016642.1	lncRNA	-1.92367	1.85444	0.00263973	0.504032	T2D-ND
ENSG00000175701:MTLN	protein_coding	0.439068	6.12818	0.00264587	0.504032	T2D-ND
ENSG00000132912:DCTN4	protein_coding	-0.51439	5.25471	0.00268728	0.504032	T2D-ND
ENSG00000100399:CHADL	protein_coding	-1.03595	3.01892	0.0027221	0.504032	T2D-ND
ENSG00000241163:LINC00877	lincRNA	1.58969	2.04704	0.00273096	0.504032	T2D-ND
ENSG00000178171:AMER3	protein_coding	-0.576185	4.27541	0.00276098	0.504032	T2D-ND
ENSG00000286861:AL049779.4	lncRNA	2.47532	1.2731	0.00278385	0.504032	T2D-ND
ENSG00000075035:WSCD2	protein_coding	2.33436	1.4463	0.00281739	0.504438	T2D-ND
ENSG00000251504:LINC01099	lincRNA	1.41827	2.3855	0.00287022	0.50825	T2D-ND
ENSG00000234840:LINC01239	lncRNA	2.55843	1.24165	0.00307832	0.532531	T2D-ND
ENSG00000197594:ENPP1	protein_coding	0.553233	5.08271	0.00308595	0.532531	T2D-ND
ENSG00000230015:AL365184.2	lncRNA	2.55547	1.28553	0.00311089	0.532531	T2D-ND
ENSG00000136111:TBC1D4	protein_coding	-0.707127	4.61125	0.00316044	0.532531	T2D-ND
ENSG00000120594:PLXDC2	protein_coding	-2.26266	1.88294	0.00320137	0.532531	T2D-ND
ENSG00000021762:OSBPL5	protein_coding	2.33925	1.35117	0.00320563	0.532531	T2D-ND
ENSG00000073849:ST6GAL1	protein_coding	2.29798	1.69444	0.00329088	0.533747	T2D-ND
ENSG00000106829:TLE4	protein_coding	1.2041	2.38203	0.00331185	0.533747	T2D-ND
ENSG00000245105:A2M-AS1	antisense	-1.46741	2.13395	0.00331232	0.533747	T2D-ND
ENSG00000176840:MIR7-3HG	lincRNA	0.591999	8.53893	0.00343623	0.540037	T2D-ND
ENSG00000286542:AC124242.3	lncRNA	-2.4787	1.37841	0.00343702	0.540037	T2D-ND
ENSG00000114646:CSPG5	protein_coding	2.18119	1.35361	0.00345189	0.540037	T2D-ND
ENSG00000173846:PLK3	protein_coding	0.974579	2.98571	0.0035045	0.542995	T2D-ND
ENSG00000166130:IKBIP	protein_coding	0.659288	3.90841	0.00357872	0.549215	T2D-ND
ENSG00000176749:CDK5R1	protein_coding	-0.710918	3.74962	0.00363182	0.550509	T2D-ND
ENSG00000144802:NFKBIZ	protein_coding	0.757065	5.59448	0.00370425	0.550509	T2D-ND
ENSG00000159208:CIART	protein_coding	0.980627	3.27435	0.00370792	0.550509	T2D-ND
ENSG00000184500:PROS1	protein_coding	0.576002	4.38646	0.00376543	0.550509	T2D-ND
ENSG00000258659:TRIM34	protein_coding	-1.50287	2.04326	0.00382547	0.550509	T2D-ND
ENSG00000167244:IGF2	protein_coding	2.45515	1.2513	0.00383076	0.550509	T2D-ND
ENSG00000120875:DUSP4	protein_coding	1.06173	3.49892	0.00386352	0.550509	T2D-ND
ENSG00000181649:PHLDA2	protein_coding	1.66656	2.45997	0.00392331	0.550509	T2D-ND
ENSG00000259065:AC005520.2	lncRNA	-1.61369	2.40172	0.00397372	0.550509	T2D-ND
ENSG00000080854:IGSF9B	protein_coding	-0.988088	2.62045	0.00398891	0.550509	T2D-ND
ENSG00000287599:AL157813.2	lncRNA	2.43187	1.36414	0.00401643	0.550509	T2D-ND
ENSG00000205277:MUC12	protein_coding	2.06917	1.65305	0.0040315	0.550509	T2D-ND
ENSG00000143479:DYRK3	protein_coding	0.688083	4.46176	0.0040684	0.550509	T2D-ND
ENSG00000196227:FAM217B	protein_coding	-0.673385	3.95994	0.00407381	0.550509	T2D-ND
ENSG00000146592:CREB5	protein_coding	1.29776	2.5704	0.00409961	0.550509	T2D-ND
ENSG00000115020:PIKFYVE	protein_coding	-0.614117	4.08632	0.00418846	0.555623	T2D-ND
ENSG00000169756:LIMS1	protein_coding	0.539957	5.38997	0.00426052	0.555623	T2D-ND
ENSG00000224223:VSTM2A-OT1	lncRNA	-2.56627	1.55994	0.0043127	0.555623	T2D-ND
ENSG00000115363:EVA1A	protein_coding	0.75142	5.3292	0.00438263	0.555623	T2D-ND
ENSG00000204711:C9orf135	protein_coding	1.42691	3.12192	0.00441861	0.555623	T2D-ND
ENSG00000170558:CDH2	protein_coding	1.99445	2.16867	0.00443503	0.555623	T2D-ND
ENSG00000152520:PAN3	protein_coding	0.644876	3.68184	0.00443509	0.555623	T2D-ND
ENSG00000171160:MORN4	protein_coding	0.857482	4.23771	0.00444046	0.555623	T2D-ND
ENSG00000172179:PRL	protein_coding	2.40017	1.26305	0.00444802	0.555623	T2D-ND
ENSG00000206846:AC091057.2	misc_RNA	-3.20852	1.34391	0.00452419	0.557679	T2D-ND
ENSG00000180891:CUEDC1	protein_coding	-0.688469	3.88371	0.0045337	0.557679	T2D-ND
ENSG00000162873:KLHDC8A	protein_coding	0.935594	3.63031	0.00464172	0.56605	T2D-ND
ENSG00000260163:AC012508.1	lncRNA	-2.01888	1.74582	0.00469607	0.56605	T2D-ND
ENSG00000201489:AC016876.1	misc_RNA	0.994828	3.17971	0.00482502	0.56605	T2D-ND
ENSG00000185551:NR2F2	protein_coding	-0.608457	4.37382	0.00484203	0.56605	T2D-ND
ENSG00000156564:LRFN2	protein_coding	2.32166	1.47839	0.00485682	0.56605	T2D-ND
ENSG00000178078:STAP2	protein_coding	0.943926	3.8514	0.00488088	0.56605	T2D-ND
ENSG00000163412:EIF4E3	protein_coding	-0.582337	4.2032	0.00493391	0.56605	T2D-ND
ENSG00000198049:AVPR1B	protein_coding	-0.861217	3.09588	0.00496227	0.56605	T2D-ND
ENSG00000131435:PDLIM4	protein_coding	0.561346	6.04334	0.00497688	0.56605	T2D-ND
ENSG00000148660:CAMK2G	protein_coding	-0.606821	3.76337	0.00498929	0.56605	T2D-ND
ENSG00000107679:PLEKHA1	protein_coding	0.486882	5.9787	0.0049988	0.56605	T2D-ND
ENSG00000237989:LINC01679	lncRNA	2.31731	1.20464	0.00504164	0.56605	T2D-ND
ENSG00000152256:PDK1	protein_coding	0.786752	3.96438	0.00513051	0.56605	T2D-ND
ENSG00000198225:FKBP1C	protein_coding	2.54719	1.41472	0.00513679	0.56605	T2D-ND
ENSG00000134352:IL6ST	protein_coding	0.481484	6.70299	0.00516347	0.56605	T2D-ND
ENSG00000185559:DLK1	protein_coding	1.42814	5.27727	0.00518232	0.56605	T2D-ND
ENSG00000180875:GREM2	protein_coding	-1.72985	2.65928	0.00519892	0.56605	T2D-ND
ENSG00000188290:HES4	protein_coding	0.805509	3.86427	0.00534278	0.570665	T2D-ND
ENSG00000119669:IRF2BPL	protein_coding	0.430891	5.3717	0.00534933	0.570665	T2D-ND
ENSG00000164574:GALNT10	protein_coding	0.775777	3.34009	0.00538092	0.570665	T2D-ND
ENSG00000181061:HIGD1A	protein_coding	0.835757	4.03739	0.00543637	0.570665	T2D-ND
ENSG00000211584:SLC48A1	protein_coding	0.608865	3.84325	0.00547104	0.570665	T2D-ND
ENSG00000050165:DKK3	protein_coding	1.32817	3.31243	0.00547405	0.570665	T2D-ND
ENSG00000272894:AC004982.2	lncRNA	1.39288	1.99024	0.00552702	0.570665	T2D-ND
ENSG00000273486:AC096992.2	lncRNA	-1.59978	2.03338	0.00555435	0.570665	T2D-ND
ENSG00000185008:ROBO2	protein_coding	1.28096	2.34851	0.00556004	0.570665	T2D-ND
ENSG00000258301:VASH1-AS1	lncRNA	-0.775846	3.14628	0.00562888	0.574074	T2D-ND
ENSG00000229539:AL353194.1	antisense	-0.829562	3.26664	0.00567856	0.575499	T2D-ND
ENSG00000123975:CKS2	protein_coding	1.03149	2.83504	0.00575148	0.579246	T2D-ND
ENSG00000286952:AC093928.1	lncRNA	-2.45663	1.38157	0.00579961	0.580466	T2D-ND
ENSG00000132623:ANKEF1	protein_coding	-0.831859	3.17316	0.00608948	0.604018	T2D-ND
ENSG00000164604:GPR85	protein_coding	-1.51707	2.07146	0.00613217	0.604018	T2D-ND
ENSG00000198937:CCDC167	protein_coding	0.597455	4.08204	0.00614739	0.604018	T2D-ND
ENSG00000165097:KDM1B	protein_coding	-0.718332	3.51794	0.00631655	0.615206	T2D-ND
ENSG00000143776:CDC42BPA	protein_coding	-0.35557	6.33825	0.00635409	0.615206	T2D-ND
ENSG00000245975:AC090515.2	lncRNA	-1.34442	1.96375	0.00643082	0.615206	T2D-ND
ENSG00000127249:ATP13A4	protein_coding	1.95372	1.44734	0.00648414	0.615206	T2D-ND
ENSG00000235527:HIPK1-AS1	lncRNA	-1.45298	2.10324	0.00649208	0.615206	T2D-ND
ENSG00000198042:MAK16	protein_coding	0.770629	3.24905	0.00655071	0.615206	T2D-ND
ENSG00000166619:BLCAP	protein_coding	-0.456147	4.9955	0.00656702	0.615206	T2D-ND
ENSG00000254109:RBPMS-AS1	antisense	1.26387	2.04483	0.0066002	0.615206	T2D-ND
ENSG00000212034:AC084262.1	miRNA	2.21208	1.25582	0.00671623	0.615206	T2D-ND
ENSG00000135480:KRT7	protein_coding	1.92182	2.82206	0.00673228	0.615206	T2D-ND
ENSG00000158715:SLC45A3	protein_coding	2.26872	1.22384	0.00673395	0.615206	T2D-ND
ENSG00000177191:B3GNT8	protein_coding	-0.561095	4.50883	0.00675227	0.615206	T2D-ND
ENSG00000162631:NTNG1	protein_coding	2.42344	1.30479	0.00675757	0.615206	T2D-ND
ENSG00000167565:SERTAD3	protein_coding	0.607188	4.42378	0.00687389	0.618861	T2D-ND
ENSG00000168310:IRF2	protein_coding	0.486978	4.27416	0.00687517	0.618861	T2D-ND
ENSG00000182759:MAFA	protein_coding	0.929376	3.69719	0.00692471	0.618861	T2D-ND
ENSG00000196581:AJAP1	protein_coding	-1.6173	2.04175	0.00703055	0.618861	T2D-ND
ENSG00000204128:C2orf72	protein_coding	-0.599671	3.68319	0.00706974	0.618861	T2D-ND
ENSG00000116679:IVNS1ABP	protein_coding	0.448898	4.91666	0.00707023	0.618861	T2D-ND
ENSG00000186188:FFAR4	protein_coding	1.44009	2.15098	0.00708272	0.618861	T2D-ND
ENSG00000259943:AL050341.2	lncRNA	-0.513678	4.6616	0.00713829	0.618861	T2D-ND
ENSG00000282199:AC007993.3	lncRNA	-1.69108	1.69999	0.00714337	0.618861	T2D-ND
ENSG00000122711:SPINK4	protein_coding	-1.19442	2.67034	0.00724362	0.621533	T2D-ND
ENSG00000152578:GRIA4	protein_coding	2.25958	1.55916	0.00725135	0.621533	T2D-ND
ENSG00000277010:AC120498.10	lncRNA	-1.47922	2.09538	0.00752462	0.636052	T2D-ND
ENSG00000116991:SIPA1L2	protein_coding	0.842525	3.79294	0.00762748	0.636052	T2D-ND
ENSG00000249267:LINC00939	lincRNA	-1.98361	1.59071	0.00764317	0.636052	T2D-ND
ENSG00000120709:FAM53C	protein_coding	0.501299	4.56354	0.00767715	0.636052	T2D-ND
ENSG00000235381:AL596202.1	lncRNA	-1.92273	1.5504	0.00770357	0.636052	T2D-ND
ENSG00000144136:SLC20A1	protein_coding	0.700539	3.6389	0.0077738	0.636052	T2D-ND
ENSG00000146918:NCAPG2	protein_coding	1.22817	2.14802	0.00777889	0.636052	T2D-ND
ENSG00000196284:SUPT3H	protein_coding	0.770096	3.10893	0.00778679	0.636052	T2D-ND
ENSG00000125804:FAM182A	processed_transcript	-1.46176	2.03955	0.00781946	0.636052	T2D-ND
ENSG00000128564:VGF	protein_coding	0.725304	9.54397	0.00783354	0.636052	T2D-ND
ENSG00000163214:DHX57	protein_coding	0.761576	3.96019	0.00785493	0.636052	T2D-ND
ENSG00000114812:VIPR1	protein_coding	-0.817043	3.12164	0.00795077	0.640593	T2D-ND
ENSG00000180592:SKIDA1	protein_coding	1.74937	1.68507	0.00808214	0.647938	T2D-ND
ENSG00000148297:MED22	protein_coding	-0.692763	3.45078	0.00813151	0.648669	T2D-ND
ENSG00000267058:AC006213.2	lncRNA	1.90531	1.75905	0.00824791	0.654714	T2D-ND
ENSG00000111671:SPSB2	protein_coding	-0.616791	4.22077	0.0083059	0.656085	T2D-ND
ENSG00000159763:PIP	protein_coding	2.011	1.56087	0.00835133	0.656455	T2D-ND
ENSG00000177706:FAM20C	protein_coding	-0.614367	4.30222	0.00850546	0.661223	T2D-ND
ENSG00000005981:ASB4	protein_coding	-0.721291	3.17417	0.00855189	0.661223	T2D-ND
ENSG00000173598:NUDT4	protein_coding	-0.375077	6.2847	0.00868962	0.661223	T2D-ND
ENSG00000147059:SPIN2A	protein_coding	1.56775	1.65368	0.00869712	0.661223	T2D-ND
ENSG00000279561:AL845472.1	TEC	-1.51943	1.78355	0.00870459	0.661223	T2D-ND
ENSG00000227630:LINC01132	lincRNA	2.03194	1.44056	0.00871382	0.661223	T2D-ND
ENSG00000160325:CACFD1	protein_coding	-0.43926	4.99292	0.00875927	0.661223	T2D-ND
ENSG00000197980:LEKR1	protein_coding	1.32159	2.04641	0.00877588	0.661223	T2D-ND
ENSG00000052802:MSMO1	protein_coding	0.479873	5.109	0.00881985	0.661223	T2D-ND
ENSG00000231824:AKAIN1	protein_coding	0.50641	4.56364	0.00882233	0.661223	T2D-ND
ENSG00000150630:VEGFC	protein_coding	0.658536	3.68018	0.00893993	0.666879	T2D-ND
ENSG00000174227:PIGG	protein_coding	0.641141	3.62172	0.00898056	0.666879	T2D-ND
ENSG00000171766:GATM	protein_coding	-0.639411	3.8971	0.00902935	0.667426	T2D-ND
ENSG00000168876:ANKRD49	protein_coding	0.459064	4.71853	0.0091296	0.671755	T2D-ND
ENSG00000176771:NCKAP5	protein_coding	1.25471	2.48729	0.0094531	0.688972	T2D-ND
ENSG00000138642:HERC6	protein_coding	-0.732212	3.40282	0.00945921	0.688972	T2D-ND
ENSG00000179133:C10orf67	protein_coding	2.18136	1.4068	0.00949185	0.688972	T2D-ND
ENSG00000196756:SNHG17	processed_transcript	-0.918623	3.96569	0.00973376	0.701671	T2D-ND
ENSG00000129667:RHBDF2	protein_coding	0.9174	2.68975	0.00987231	0.701671	T2D-ND
ENSG00000258376:AC004846.1	lncRNA	1.75455	1.55106	0.00989584	0.701671	T2D-ND
ENSG00000101782:RIOK3	protein_coding	0.440823	5.19891	0.0099242	0.701671	T2D-ND
ENSG00000140526:ABHD2	protein_coding	-0.35864	6.25415	0.00994647	0.701671	T2D-ND
ENSG00000151789:ZNF385D	protein_coding	1.51447	2.34901	0.00996793	0.701671	T2D-ND
ENSG00000138794:CASP6	protein_coding	0.783729	3.27558	0.00997161	0.701671	T2D-ND
ENSG00000151458:ANKRD50	protein_coding	-0.667627	3.53179	0.0101076	0.708147	T2D-ND
ENSG00000086696:HSD17B2	protein_coding	2.2198	2.51374	0.0101864	0.710582	T2D-ND
ENSG00000106080:FKBP14	protein_coding	0.689236	3.56955	0.0102906	0.710956	T2D-ND
ENSG00000204860:FAM201A	antisense	-0.903364	2.56072	0.0103306	0.710956	T2D-ND
ENSG00000119865:CNRIP1	protein_coding	0.557662	4.43033	0.0103935	0.710956	T2D-ND
ENSG00000175600:SUGCT	protein_coding	-2.26953	1.3773	0.0104001	0.710956	T2D-ND
ENSG00000138286:FAM149B1	protein_coding	0.816959	2.92469	0.0104658	0.710956	T2D-ND
ENSG00000242767:ZBTB20-AS4	lincRNA	-1.55548	1.80298	0.0105062	0.710956	T2D-ND
ENSG00000197119:SLC25A29	protein_coding	0.671692	3.56666	0.010553	0.710956	T2D-ND
ENSG00000221324:AL590787.1	miRNA	2.04219	1.41911	0.0106145	0.710956	T2D-ND
ENSG00000140279:DUOX2	protein_coding	1.80139	1.82617	0.0106292	0.710956	T2D-ND
ENSG00000146859:TMEM140	protein_coding	0.920241	2.9598	0.0106434	0.710956	T2D-ND
ENSG00000131019:ULBP3	protein_coding	1.84391	1.46056	0.0106892	0.710956	T2D-ND
ENSG00000002016:RAD52	protein_coding	-1.20411	2.19414	0.0107603	0.710956	T2D-ND
ENSG00000134443:GRP	protein_coding	2.06009	1.55794	0.0107654	0.710956	T2D-ND
ENSG00000006432:MAP3K9	protein_coding	-0.641896	3.58479	0.0108789	0.715522	T2D-ND
ENSG00000215934:AC013731.1	miRNA	-1.52942	2.15572	0.0110461	0.721761	T2D-ND
ENSG00000261360:AC010491.1	lncRNA	-0.989593	2.39639	0.0111079	0.721761	T2D-ND
ENSG00000221359:AL355512.1	miRNA	1.62239	1.6874	0.0111082	0.721761	T2D-ND
ENSG00000170577:SIX2	protein_coding	1.96266	1.5303	0.0111867	0.723944	T2D-ND
ENSG00000162366:PDZK1IP1	protein_coding	1.93538	1.62505	0.0112658	0.726148	T2D-ND
ENSG00000120158:RCL1	protein_coding	0.879196	2.98468	0.011329	0.727312	T2D-ND
ENSG00000283217:AC068205.1	lncRNA	1.14838	2.819	0.0114745	0.728696	T2D-ND
ENSG00000168594:ADAM29	protein_coding	1.85521	1.45613	0.011507	0.728696	T2D-ND
ENSG00000217555:CKLF	protein_coding	0.362515	5.76877	0.0115835	0.728696	T2D-ND
ENSG00000145476:CYP4V2	protein_coding	-0.466074	4.91892	0.0116209	0.728696	T2D-ND
ENSG00000157315:TMED6	protein_coding	-1.04243	5.50736	0.0116945	0.728696	T2D-ND
ENSG00000114698:PLSCR4	protein_coding	-0.521589	4.61193	0.011742	0.728696	T2D-ND
ENSG00000160062:ZBTB8A	protein_coding	-0.578003	3.80693	0.0118113	0.728696	T2D-ND
ENSG00000225913:AL138767.3	lncRNA	2.12474	1.27629	0.0118752	0.728696	T2D-ND
ENSG00000134874:DZIP1	protein_coding	-0.517542	4.19883	0.0119402	0.728696	T2D-ND
ENSG00000262580:AC087741.1	lncRNA	1.15348	2.06036	0.0119974	0.728696	T2D-ND
ENSG00000169288:MRPL1	protein_coding	0.401573	5.2179	0.0120154	0.728696	T2D-ND
ENSG00000151322:NPAS3	protein_coding	-0.645261	3.90663	0.0121007	0.728696	T2D-ND
ENSG00000286391:AL592078.2	lncRNA	0.998686	2.62282	0.0121097	0.728696	T2D-ND
ENSG00000158411:MITD1	protein_coding	0.464907	4.65601	0.0121134	0.728696	T2D-ND
ENSG00000144339:TMEFF2	protein_coding	-1.8399	1.66001	0.0121376	0.728696	T2D-ND
ENSG00000143226:FCGR2A	protein_coding	1.3962	1.7654	0.0121422	0.728696	T2D-ND
ENSG00000253710:ALG11	protein_coding	0.751572	2.85726	0.012225	0.728696	T2D-ND
ENSG00000196353:CPNE4	protein_coding	0.804971	2.73946	0.0122476	0.728696	T2D-ND
ENSG00000109775:UFSP2	protein_coding	0.442941	4.67566	0.0123124	0.728696	T2D-ND
ENSG00000140285:FGF7	protein_coding	-1.39588	2.12869	0.0126204	0.728696	T2D-ND
ENSG00000247287:AL359220.1	lncRNA	-1.12239	2.60585	0.0126281	0.728696	T2D-ND
ENSG00000004848:ARX	protein_coding	-0.395828	7.31397	0.0126477	0.728696	T2D-ND
ENSG00000172932:ANKRD13D	protein_coding	-0.413764	4.78303	0.0126483	0.728696	T2D-ND
ENSG00000188626:GOLGA8M	protein_coding	1.85118	1.46574	0.0126644	0.728696	T2D-ND
ENSG00000232721:AC239800.2	lncRNA	-1.44337	1.83696	0.012711	0.728696	T2D-ND
ENSG00000275672:AC025580.3	lncRNA	-1.4112	1.84798	0.0127176	0.728696	T2D-ND
ENSG00000266311:AC007952.4	lincRNA	1.69021	2.14792	0.0127721	0.728696	T2D-ND
ENSG00000171827:ZNF570	protein_coding	-0.627222	3.55764	0.0128063	0.728696	T2D-ND
ENSG00000158747:NBL1	protein_coding	-0.459461	7.17576	0.0128403	0.728696	T2D-ND
ENSG00000162695:SLC30A7	protein_coding	0.458192	4.78793	0.0128954	0.728696	T2D-ND
ENSG00000078403:MLLT10	protein_coding	-0.429954	4.61984	0.0129353	0.728696	T2D-ND
ENSG00000259687:LINC01220	lncRNA	2.11478	1.31896	0.0129505	0.728696	T2D-ND
ENSG00000173826:KCNH6	protein_coding	-0.548808	5.363	0.012963	0.728696	T2D-ND
ENSG00000104980:TIMM44	protein_coding	-0.46375	4.26611	0.0129632	0.728696	T2D-ND
ENSG00000169851:PCDH7	protein_coding	1.5946	1.72275	0.0129671	0.728696	T2D-ND
ENSG00000169427:KCNK9	protein_coding	1.65783	1.5445	0.0129785	0.728696	T2D-ND
ENSG00000167772:ANGPTL4	protein_coding	1.29355	2.56391	0.0130638	0.730936	T2D-ND
ENSG00000181027:FKRP	protein_coding	-0.592064	3.808	0.0132832	0.734318	T2D-ND
ENSG00000147255:IGSF1	protein_coding	1.89759	1.56258	0.0133837	0.734318	T2D-ND
ENSG00000198535:C2CD4A	protein_coding	0.925679	5.40802	0.0134591	0.734318	T2D-ND
ENSG00000109046:WSB1	protein_coding	0.389219	7.30289	0.0134735	0.734318	T2D-ND
ENSG00000166402:TUB	protein_coding	-0.912135	2.6363	0.0134831	0.734318	T2D-ND
ENSG00000269106:AC012313.7	lncRNA	2.07765	1.38169	0.0135016	0.734318	T2D-ND
ENSG00000236404:VLDLR-AS1	lncRNA	1.07768	2.31019	0.0135615	0.734318	T2D-ND
ENSG00000182704:TSKU	protein_coding	1.29785	2.25126	0.013583	0.734318	T2D-ND
ENSG00000112303:VNN2	protein_coding	1.84829	1.86418	0.0135842	0.734318	T2D-ND
ENSG00000064995:TAF11	protein_coding	0.421841	4.77918	0.0136423	0.734318	T2D-ND
ENSG00000008324:SS18L2	protein_coding	0.379042	5.2799	0.0136906	0.734318	T2D-ND
ENSG00000105329:TGFB1	protein_coding	0.667391	4.40641	0.0136945	0.734318	T2D-ND
ENSG00000214871:AC005082.1	protein_coding	1.41846	2.3193	0.0137166	0.734318	T2D-ND
ENSG00000064309:CDON	protein_coding	0.82921	2.98282	0.0138225	0.737534	T2D-ND
ENSG00000170545:SMAGP	protein_coding	1.26473	2.04866	0.0139862	0.743806	T2D-ND
ENSG00000180938:ZNF572	protein_coding	-1.56778	1.65331	0.0141471	0.746067	T2D-ND
ENSG00000171813:PWWP2B	protein_coding	-0.547653	3.90849	0.0141891	0.746067	T2D-ND
ENSG00000286024:AC026803.3	lncRNA	-2.06814	1.43448	0.0142267	0.746067	T2D-ND
ENSG00000259431:THTPA	protein_coding	2.1631	1.24178	0.0142542	0.746067	T2D-ND
ENSG00000196954:CASP4	protein_coding	0.614143	3.85642	0.0142602	0.746067	T2D-ND
ENSG00000214357:NEURL1B	protein_coding	-0.846145	3.02284	0.0143629	0.749009	T2D-ND
ENSG00000237499:WAKMAR2	lncRNA	1.02919	2.36888	0.0144911	0.751699	T2D-ND
ENSG00000083812:ZNF324	protein_coding	0.745374	3.55992	0.0145078	0.751699	T2D-ND
ENSG00000117528:ABCD3	protein_coding	-0.363627	5.76536	0.0146563	0.752688	T2D-ND
ENSG00000104722:NEFM	protein_coding	0.97135	2.59728	0.0147029	0.752688	T2D-ND
ENSG00000258757:AL133453.1	lncRNA	0.729593	4.04834	0.0147379	0.752688	T2D-ND
ENSG00000272223:AL136304.1	lncRNA	1.951	1.47046	0.0148521	0.752688	T2D-ND
ENSG00000245970:AP003352.1	lncRNA	-1.62921	1.59974	0.0148694	0.752688	T2D-ND
ENSG15:AC027601.6	---	-0.821097	2.94566	0.0148871	0.752688	T2D-ND
ENSG00000205593:DENND6B	protein_coding	-0.585469	3.40667	0.0149196	0.752688	T2D-ND
ENSG00000080293:SCTR	protein_coding	1.22704	1.95426	0.0150552	0.752688	T2D-ND
ENSG00000159450:TCHH	protein_coding	1.57053	1.54316	0.0150756	0.752688	T2D-ND
ENSG00000132122:SPATA6	protein_coding	0.616307	3.37915	0.0150779	0.752688	T2D-ND
ENSG00000147883:CDKN2B	protein_coding	1.79047	1.62004	0.0150861	0.752688	T2D-ND
ENSG00000274444:AC078909.2	lncRNA	-1.08129	2.62278	0.015166	0.752688	T2D-ND
ENSG00000151135:TMEM263	protein_coding	0.32917	5.99435	0.0152259	0.752688	T2D-ND
ENSG00000126562:WNK4	protein_coding	-0.953541	2.87277	0.0152813	0.752688	T2D-ND
ENSG00000237930:AC007563.4	pseudogene	-1.75357	1.80384	0.0153072	0.752688	T2D-ND
ENSG00000149527:PLCH2	protein_coding	1.71888	1.66027	0.015336	0.752688	T2D-ND
ENSG00000175877:TMEM270	protein_coding	-2.24382	1.31868	0.0153539	0.752688	T2D-ND
ENSG00000163121:NEURL3	pseudogene	1.82592	1.50011	0.0153909	0.752688	T2D-ND
ENSG00000180730:SHISA2	protein_coding	1.55611	2.3742	0.0154144	0.752688	T2D-ND
ENSG00000178852:EFCAB13	protein_coding	1.17151	2.14496	0.0155208	0.754145	T2D-ND
ENSG00000138293:NCOA4	protein_coding	-0.376233	5.86644	0.0155378	0.754145	T2D-ND
ENSG00000260403:AC120498.3	lncRNA	-2.1852	1.34421	0.015601	0.754527	T2D-ND
ENSG00000145050:MANF	protein_coding	0.418536	6.16417	0.0156393	0.754527	T2D-ND
ENSG00000099308:MAST3	protein_coding	-0.506629	4.16927	0.015757	0.757933	T2D-ND
ENSG00000135245:HILPDA	protein_coding	1.25299	5.75936	0.0158489	0.758885	T2D-ND
ENSG00000214530:STARD10	protein_coding	-0.410405	6.73191	0.0158972	0.758885	T2D-ND
ENSG00000204677:FAM153CP	lncRNA	0.430561	6.30821	0.015918	0.758885	T2D-ND
ENSG00000115841:RMDN2	protein_coding	-0.818431	2.66311	0.0159719	0.759208	T2D-ND
ENSG00000146574:CCZ1B	protein_coding	-1.00025	3.19337	0.0161281	0.764045	T2D-ND
ENSG00000286314:AC010359.3	lncRNA	1.10686	2.07447	0.0161685	0.764045	T2D-ND
ENSG00000147144:CCDC120	protein_coding	-0.851511	2.8049	0.016422	0.772509	T2D-ND
ENSG00000055917:PUM2	protein_coding	-0.384486	5.23802	0.0164435	0.772509	T2D-ND
ENSG00000138772:ANXA3	protein_coding	1.60169	2.00604	0.0165588	0.775664	T2D-ND
ENSG00000135437:RDH5	protein_coding	-0.714868	3.32754	0.0166423	0.777318	T2D-ND
ENSG00000271254:AC240274.1	protein_coding	-1.03563	2.40796	0.0167904	0.780155	T2D-ND
ENSG00000006118:TMEM132A	protein_coding	0.76837	3.05712	0.0167999	0.780155	T2D-ND
ENSG00000163138:PACRGL	protein_coding	0.712457	3.31201	0.0171268	0.783929	T2D-ND
ENSG00000172023:REG1B	protein_coding	-2.24496	4.28016	0.0171701	0.783929	T2D-ND
ENSG00000176641:RNF152	protein_coding	1.81527	1.44263	0.0172286	0.783929	T2D-ND
ENSG00000128513:POT1	protein_coding	-0.573956	3.65866	0.0172382	0.783929	T2D-ND
ENSG00000187554:TLR5	protein_coding	2.11496	1.311	0.0173821	0.783929	T2D-ND
ENSG00000250786:SNHG18	lincRNA	0.538078	4.39558	0.0174048	0.783929	T2D-ND
ENSG00000164929:BAALC	protein_coding	1.32767	2.33977	0.0176565	0.783929	T2D-ND
ENSG00000119866:BCL11A	protein_coding	-1.19666	2.26649	0.0176898	0.783929	T2D-ND
ENSG00000148120:AOPEP	protein_coding	0.390182	5.44433	0.0177697	0.783929	T2D-ND
ENSG00000128585:MKLN1	protein_coding	0.40818	5.45966	0.0177867	0.783929	T2D-ND
ENSG00000118257:NRP2	protein_coding	1.06864	3.67448	0.017791	0.783929	T2D-ND
ENSG00000184489:PTP4A3	protein_coding	0.627986	7.6536	0.0178086	0.783929	T2D-ND
ENSG00000162585:FAAP20	protein_coding	0.357527	6.77053	0.0178645	0.783929	T2D-ND
ENSG00000128683:GAD1	protein_coding	1.82015	1.50036	0.0178672	0.783929	T2D-ND
ENSG00000110218:PANX1	protein_coding	0.913835	2.38481	0.0178982	0.783929	T2D-ND
ENSG00000109220:CHIC2	protein_coding	0.444235	4.29692	0.0179469	0.783929	T2D-ND
ENSG00000176531:PHLDB3	protein_coding	-0.58188	3.54427	0.017964	0.783929	T2D-ND
ENSG00000198538:ZNF28	protein_coding	-0.638045	3.37893	0.0180565	0.783929	T2D-ND
ENSG00000262619:LINC00621	lincRNA	1.41966	1.96827	0.0180732	0.783929	T2D-ND
ENSG00000176407:KCMF1	protein_coding	-0.395552	5.17528	0.018189	0.783929	T2D-ND
ENSG00000168843:FSTL5	protein_coding	0.818758	4.50371	0.0182038	0.783929	T2D-ND
ENSG00000111644:ACRBP	protein_coding	1.68123	1.57828	0.0182303	0.783929	T2D-ND
ENSG00000253853:AC246817.1	lncRNA	-1.60968	1.71813	0.0182405	0.783929	T2D-ND
ENSG00000288009:AL353135.2	lncRNA	-0.857735	3.11753	0.0182706	0.783929	T2D-ND
ENSG00000125637:PSD4	protein_coding	-0.686142	3.62344	0.0183612	0.783929	T2D-ND
ENSG00000203497:PDCD4-AS1	antisense	1.19992	2.08935	0.0183725	0.783929	T2D-ND
ENSG00000182909:LENG9	protein_coding	0.844271	2.77133	0.0183909	0.783929	T2D-ND
ENSG00000187741:FANCA	protein_coding	-1.96821	1.45056	0.0183919	0.783929	T2D-ND
ENSG00000112769:LAMA4	protein_coding	1.9482	1.45572	0.0184096	0.783929	T2D-ND
ENSG00000161647:MPP3	protein_coding	-1.02026	2.46635	0.0184281	0.783929	T2D-ND
ENSG00000170160:CCDC144A	protein_coding	0.686323	3.8113	0.0184492	0.783929	T2D-ND
ENSG00000145782:ATG12	protein_coding	0.333104	5.46033	0.0184609	0.783929	T2D-ND
ENSG00000178440:TIMM23B-AGAP6	protein_coding	-2.10777	1.30272	0.0185051	0.783929	T2D-ND
ENSG00000286193:AC025449.2	lncRNA	-0.714469	3.38928	0.0186341	0.783929	T2D-ND
ENSG00000256087:ZNF432	protein_coding	-0.820598	2.68573	0.0186474	0.783929	T2D-ND
ENSG00000272654:AL358472.2	lncRNA	-0.867608	2.49003	0.0187148	0.783929	T2D-ND
ENSG00000169242:EFNA1	protein_coding	0.74545	3.69824	0.0187631	0.783929	T2D-ND
ENSG00000122694:GLIPR2	protein_coding	-0.799767	3.70863	0.0187691	0.783929	T2D-ND
ENSG00000147955:SIGMAR1	protein_coding	-0.616794	3.98395	0.0187909	0.783929	T2D-ND
ENSG00000143801:PSEN2	protein_coding	-0.434986	4.25938	0.0188271	0.783929	T2D-ND
ENSG00000181315:ZNF322	protein_coding	-0.422342	4.84976	0.0192079	0.785926	T2D-ND
ENSG00000182791:CCDC87	protein_coding	-2.05238	1.36753	0.0193062	0.785926	T2D-ND
ENSG00000101361:NOP56	protein_coding	0.318518	5.66466	0.0193258	0.785926	T2D-ND
ENSG00000107731:UNC5B	protein_coding	-0.909431	3.83669	0.0193433	0.785926	T2D-ND
ENSG00000147130:ZMYM3	protein_coding	-0.487159	3.81165	0.0193477	0.785926	T2D-ND
ENSG00000267892:AC022144.1	lncRNA	1.61272	1.70082	0.019363	0.785926	T2D-ND
ENSG00000245750:DRAIC	lncRNA	1.25227	2.09479	0.0194026	0.785926	T2D-ND
ENSG00000003147:ICA1	protein_coding	0.362503	5.72107	0.0194252	0.785926	T2D-ND
ENSG00000158467:AHCYL2	protein_coding	-0.653401	3.22868	0.0194276	0.785926	T2D-ND
ENSG00000176769:TCERG1L	protein_coding	1.96121	1.80725	0.0194938	0.785926	T2D-ND
ENSG00000160679:CHTOP	protein_coding	0.359101	5.51576	0.0195692	0.785926	T2D-ND
ENSG00000187479:C11orf96	protein_coding	1.02302	6.19805	0.019661	0.785926	T2D-ND
ENSG00000143333:RGS16	protein_coding	1.05974	3.6131	0.0196787	0.785926	T2D-ND
ENSG00000186166:CCDC84	protein_coding	0.49596	3.91229	0.0196958	0.785926	T2D-ND
ENSG00000269386:RAB11B-AS1	antisense	0.879669	3.16056	0.0197086	0.785926	T2D-ND
ENSG00000287269:Z82215.1	lncRNA	1.72066	1.9846	0.0197706	0.785926	T2D-ND
ENSG00000150773:PIH1D2	protein_coding	-1.03533	2.29328	0.0198151	0.785926	T2D-ND
ENSG00000110076:NRXN2	protein_coding	2.3559	1.31542	0.0198516	0.785926	T2D-ND
ENSG00000163864:NMNAT3	protein_coding	-0.51172	3.99444	0.0199395	0.785926	T2D-ND
ENSG00000105865:DUS4L	protein_coding	0.609983	3.20285	0.0201463	0.785926	T2D-ND
ENSG00000018189:RUFY3	protein_coding	0.371967	6.6403	0.0201799	0.785926	T2D-ND
ENSG00000166246:C16orf71	protein_coding	1.86054	1.46995	0.020211	0.785926	T2D-ND
ENSG00000011198:ABHD5	protein_coding	0.356304	5.21021	0.0202434	0.785926	T2D-ND
ENSG00000138294:MSMB	protein_coding	1.56332	1.88784	0.0202963	0.785926	T2D-ND
ENSG00000171126:KCNG3	protein_coding	1.65213	1.55052	0.0203217	0.785926	T2D-ND
ENSG00000138622:HCN4	protein_coding	1.82942	1.38351	0.0203625	0.785926	T2D-ND
ENSG00000281501:SEPSECS-AS1	lncRNA	0.760117	3.11858	0.020393	0.785926	T2D-ND
ENSG00000268751:SCGB1B2P	lincRNA	-1.90748	1.45448	0.0204301	0.785926	T2D-ND
ENSG00000159216:RUNX1	protein_coding	1.3019	2.14353	0.0204666	0.785926	T2D-ND
ENSG00000090339:ICAM1	protein_coding	1.38714	2.81689	0.0204883	0.785926	T2D-ND
ENSG00000122126:OCRL	protein_coding	-0.440762	4.53444	0.020505	0.785926	T2D-ND
ENSG00000100292:HMOX1	protein_coding	-1.5019	3.27916	0.020601	0.785926	T2D-ND
ENSG00000276846:AC016590.3	lncRNA	-1.67721	1.51902	0.0206288	0.785926	T2D-ND
ENSG00000095203:EPB41L4B	protein_coding	-0.428768	4.88129	0.0206531	0.785926	T2D-ND
ENSG00000287723:AP005901.6	lncRNA	-1.73392	1.60195	0.0206852	0.785926	T2D-ND
ENSG00000160221:GATD3A	protein_coding	1.51214	2.33134	0.0207199	0.785926	T2D-ND
ENSG00000258561:AL359232.1	lncRNA	-1.38388	1.91193	0.0207213	0.785926	T2D-ND
ENSG00000002834:LASP1	protein_coding	-0.383255	5.28867	0.0207998	0.785926	T2D-ND
ENSG00000125611:CHCHD5	protein_coding	0.354154	6.08579	0.0208528	0.785926	T2D-ND
ENSG00000100234:TIMP3	protein_coding	-1.33151	2.70974	0.0208851	0.785926	T2D-ND
ENSG00000250101:AC106795.3	lncRNA	2.22453	1.24823	0.0210233	0.785926	T2D-ND
ENSG00000131409:LRRC4B	protein_coding	-0.763109	3.01978	0.0210511	0.785926	T2D-ND
ENSG00000167476:JSRP1	protein_coding	-0.521028	6.01956	0.0210575	0.785926	T2D-ND
ENSG00000141526:SLC16A3	protein_coding	1.0113	2.22798	0.0212317	0.785926	T2D-ND
ENSG00000140931:CMTM3	protein_coding	0.733405	2.69924	0.0212329	0.785926	T2D-ND
ENSG00000205517:RGL3	protein_coding	-0.382417	4.73482	0.0212539	0.785926	T2D-ND
ENSG00000161996:WDR90	protein_coding	0.820102	2.48103	0.0212672	0.785926	T2D-ND
ENSG00000142089:IFITM3	protein_coding	1.20369	2.89366	0.021306	0.785926	T2D-ND
ENSG00000204308:RNF5	protein_coding	0.375369	5.2223	0.0213984	0.785926	T2D-ND
ENSG00000149656:LINC00266-1	processed_transcript	1.93939	1.20672	0.0214205	0.785926	T2D-ND
ENSG00000113391:FAM172A	protein_coding	0.352938	4.94709	0.0214219	0.785926	T2D-ND
ENSG00000197381:ADARB1	protein_coding	-1.2364	1.96802	0.0214533	0.785926	T2D-ND
ENSG00000213398:LCAT	protein_coding	1.83961	1.37984	0.0215014	0.785926	T2D-ND
ENSG00000286965:AC108066.2	lncRNA	-1.44237	1.79442	0.0215379	0.785926	T2D-ND
ENSG00000142484:TM4SF5	protein_coding	-1.67572	2.29846	0.0215576	0.785926	T2D-ND
ENSG00000158483:FAM86C1	protein_coding	1.0148	2.26853	0.0216388	0.786191	T2D-ND
ENSG00000242474:AC093627.5	lncRNA	-0.967163	2.34106	0.0216624	0.786191	T2D-ND
ENSG00000172943:PHF8	protein_coding	-0.501216	3.72112	0.0218293	0.790466	T2D-ND
ENSG00000021645:NRXN3	protein_coding	1.06933	2.24424	0.0219599	0.793411	T2D-ND
ENSG00000282977:PCBP2-OT1	lncRNA	1.71653	1.51153	0.0220317	0.794225	T2D-ND
ENSG00000125398:SOX9	protein_coding	1.14333	2.31067	0.0222911	0.795737	T2D-ND
ENSG00000185681:MORN5	protein_coding	-1.46749	1.87436	0.0223168	0.795737	T2D-ND
ENSG00000164171:ITGA2	protein_coding	0.734726	4.17402	0.0223546	0.795737	T2D-ND
ENSG00000141582:CBX4	protein_coding	0.541377	3.72109	0.022364	0.795737	T2D-ND
ENSG00000178718:RPP25	protein_coding	0.534431	4.05372	0.022515	0.795737	T2D-ND
ENSG00000091622:PITPNM3	protein_coding	1.30462	1.74816	0.0225174	0.795737	T2D-ND
ENSG00000101347:SAMHD1	protein_coding	0.891662	2.72479	0.0226	0.795737	T2D-ND
ENSG00000286644:AC008443.8	lncRNA	1.52035	1.50304	0.0226006	0.795737	T2D-ND
ENSG00000146216:TTBK1	protein_coding	1.24381	1.78822	0.0226112	0.795737	T2D-ND
ENSG00000196739:COL27A1	protein_coding	1.01642	2.33412	0.0226201	0.795737	T2D-ND
ENSG00000215644:GCGR	protein_coding	1.23421	1.97771	0.0226294	0.795737	T2D-ND
ENSG00000270755:AL136141.1	lncRNA	-1.67874	1.59174	0.0228426	0.795737	T2D-ND
ENSG00000131096:PYY	protein_coding	-1.39715	1.92139	0.0228662	0.795737	T2D-ND
ENSG00000136367:ZFHX2	protein_coding	-0.760295	2.99892	0.0229365	0.795737	T2D-ND
ENSG00000239569:KMT2E-AS1	antisense	-0.545948	4.38084	0.022961	0.795737	T2D-ND
ENSG00000171227:TMEM37	protein_coding	0.993113	3.91255	0.0229834	0.795737	T2D-ND
ENSG00000118307:CASC1	protein_coding	-1.26079	2.2238	0.0229844	0.795737	T2D-ND
ENSG00000157557:ETS2	protein_coding	1.23739	1.98317	0.0229908	0.795737	T2D-ND
ENSG00000136040:PLXNC1	protein_coding	-0.501058	4.16896	0.0230601	0.795737	T2D-ND
ENSG00000150347:ARID5B	protein_coding	0.319186	5.50572	0.0230613	0.795737	T2D-ND
ENSG00000149050:ZNF214	protein_coding	-1.00856	2.18223	0.0231306	0.79591	T2D-ND
ENSG00000005187:ACSM3	protein_coding	-0.710134	3.62724	0.0231778	0.79591	T2D-ND
ENSG00000151014:NOCT	protein_coding	1.09093	1.89497	0.0232389	0.79591	T2D-ND
ENSG00000128228:SDF2L1	protein_coding	0.377821	6.79563	0.0233109	0.79591	T2D-ND
ENSG00000157538:VPS26C	protein_coding	0.502858	4.07381	0.0233132	0.79591	T2D-ND
ENSG00000165288:BRWD3	protein_coding	-0.542049	3.69114	0.0234833	0.800021	T2D-ND
ENSG00000134954:ETS1	protein_coding	0.630693	3.49008	0.0237459	0.805813	T2D-ND
ENSG00000255647:AC093510.1	pseudogene	-1.88673	1.46306	0.0238951	0.805813	T2D-ND
ENSG00000204044:SLC12A5-AS1	lncRNA	1.4901	1.77921	0.0239069	0.805813	T2D-ND
ENSG00000237596:AL138828.1	lncRNA	-1.93506	1.38995	0.0239436	0.805813	T2D-ND
ENSG00000153094:BCL2L11	protein_coding	-0.580658	3.83234	0.0240375	0.805813	T2D-ND
ENSG00000143630:HCN3	protein_coding	-0.677467	3.35892	0.0240444	0.805813	T2D-ND
ENSG00000007402:CACNA2D2	protein_coding	-0.414873	5.6808	0.0241432	0.805813	T2D-ND
ENSG00000267651:AC015961.1	lncRNA	-1.80674	1.44616	0.0242209	0.805813	T2D-ND
ENSG00000111731:C2CD5	protein_coding	-0.414459	4.76081	0.0242454	0.805813	T2D-ND
ENSG00000107159:CA9	protein_coding	-1.87905	1.44804	0.0242666	0.805813	T2D-ND
ENSG00000277728:AC097641.2	lncRNA	1.8865	1.39767	0.024284	0.805813	T2D-ND
ENSG00000116698:SMG7	protein_coding	-0.405076	4.85393	0.0242857	0.805813	T2D-ND
ENSG00000253671:AC027117.1	lncRNA	1.15822	1.99631	0.0243034	0.805813	T2D-ND
ENSG00000173702:MUC13	protein_coding	0.672449	6.17436	0.0244322	0.808392	T2D-ND
ENSG00000272343:AC107952.2	lncRNA	-1.30948	1.74729	0.0244815	0.808392	T2D-ND
ENSG00000197006:METTL9	protein_coding	0.336267	6.28885	0.0245796	0.809972	T2D-ND
ENSG00000267940:AC022762.2	lncRNA	-1.74471	1.47945	0.0247258	0.811701	T2D-ND
ENSG00000267053:AC092296.2	lncRNA	1.0338	2.37241	0.0247681	0.811701	T2D-ND
ENSG00000102302:FGD1	protein_coding	0.952931	2.25272	0.0248146	0.811701	T2D-ND
ENSG00000181396:OGFOD3	protein_coding	0.382936	5.654	0.0248336	0.811701	T2D-ND
ENSG00000226383:LINC01876	lncRNA	1.06218	1.90362	0.0249471	0.81376	T2D-ND
ENSG00000177599:ZNF491	protein_coding	1.19775	1.76663	0.0250341	0.813809	T2D-ND
ENSG00000262877:AC110285.2	lncRNA	-2.14263	1.38778	0.0250496	0.813809	T2D-ND
ENSG00000130513:GDF15	protein_coding	0.70708	5.30373	0.0252263	0.817901	T2D-ND
ENSG00000250938:AC073475.1	lncRNA	1.40213	1.6306	0.0254901	0.822868	T2D-ND
ENSG00000197019:SERTAD1	protein_coding	0.538105	4.09927	0.0255522	0.822868	T2D-ND
ENSG00000260095:AC106820.3	lncRNA	-1.98781	1.28443	0.0256223	0.822868	T2D-ND
ENSG00000233547:AL158212.2	lncRNA	1.85519	1.38843	0.0256277	0.822868	T2D-ND
ENSG00000173207:CKS1B	protein_coding	0.501235	4.55349	0.0256364	0.822868	T2D-ND
ENSG00000019485:PRDM11	protein_coding	-0.881319	2.60933	0.0257385	0.822868	T2D-ND
ENSG00000152348:ATG10	protein_coding	0.422781	4.35993	0.0257987	0.822868	T2D-ND
ENSG00000081059:TCF7	protein_coding	0.84835	2.64748	0.0259048	0.822868	T2D-ND
ENSG00000184206:GOLGA6L4	protein_coding	1.14524	1.92503	0.0260478	0.822868	T2D-ND
ENSG00000249604:AC096564.1	lncRNA	1.24811	1.76183	0.0261266	0.822868	T2D-ND
ENSG00000258484:SPESP1	protein_coding	-2.00001	1.85859	0.0262327	0.822868	T2D-ND
ENSG00000087116:ADAMTS2	protein_coding	-0.781495	2.81654	0.0262375	0.822868	T2D-ND
ENSG00000269402:AC116407.2	protein_coding	-0.581422	3.44529	0.0262762	0.822868	T2D-ND
ENSG00000057294:PKP2	protein_coding	-0.529932	3.60657	0.0262783	0.822868	T2D-ND
ENSG00000051523:CYBA	protein_coding	1.03206	3.85765	0.0262791	0.822868	T2D-ND
ENSG00000145934:TENM2	protein_coding	-0.512989	4.16216	0.0263105	0.822868	T2D-ND
ENSG00000154330:PGM5	protein_coding	1.55447	2.00904	0.026314	0.822868	T2D-ND
ENSG00000103269:RHBDL1	protein_coding	-0.828986	3.21307	0.0263793	0.822868	T2D-ND
ENSG00000127831:VIL1	protein_coding	-0.592676	5.19687	0.0263892	0.822868	T2D-ND
ENSG00000134240:HMGCS2	protein_coding	-1.35221	2.63814	0.0264537	0.822868	T2D-ND
ENSG00000253586:AC067817.1	lncRNA	2.05872	1.2713	0.0264885	0.822868	T2D-ND
ENSG00000230352:AL035250.2	lncRNA	1.85557	1.36915	0.026599	0.822868	T2D-ND
ENSG00000214050:FBXO16	protein_coding	0.58557	3.25521	0.0266615	0.822868	T2D-ND
ENSG00000105887:MTPN	protein_coding	0.319242	5.61671	0.0267258	0.822868	T2D-ND
ENSG00000180801:ARSJ	protein_coding	0.417371	4.4518	0.0268764	0.822868	T2D-ND
ENSG00000147724:FAM135B	protein_coding	-1.64353	1.90618	0.0269188	0.822868	T2D-ND
ENSG00000187134:AKR1C1	protein_coding	1.2128	2.75429	0.0269205	0.822868	T2D-ND
ENSG00000129521:EGLN3	protein_coding	1.01368	3.0757	0.0269977	0.822868	T2D-ND
ENSG00000232229:LINC00865	lincRNA	1.02947	2.4329	0.0271063	0.822868	T2D-ND
ENSG00000157227:MMP14	protein_coding	1.61736	1.65189	0.0271135	0.822868	T2D-ND
ENSG00000198477:ZNF280B	protein_coding	0.608578	3.50179	0.0271922	0.822868	T2D-ND
ENSG00000234707:AC074351.1	antisense	1.67403	1.48169	0.0272188	0.822868	T2D-ND
ENSG00000176454:LPCAT4	protein_coding	-0.514287	3.70371	0.0272212	0.822868	T2D-ND
ENSG00000124920:MYRF	protein_coding	-0.443772	4.11367	0.0272309	0.822868	T2D-ND
ENSG00000156502:SUPV3L1	protein_coding	0.567087	3.48989	0.0272584	0.822868	T2D-ND
ENSG00000279529:AC008764.8	lncRNA	-1.14496	2.40538	0.0272688	0.822868	T2D-ND
ENSG00000281376:ABALON	lncRNA	1.9797	1.25982	0.0272933	0.822868	T2D-ND
ENSG00000187187:ZNF546	protein_coding	-0.667484	2.96797	0.02732	0.822868	T2D-ND
ENSG00000125144:MT1G	protein_coding	1.19231	3.23338	0.0275204	0.825779	T2D-ND
ENSG00000005469:CROT	protein_coding	-0.693537	3.22087	0.0275326	0.825779	T2D-ND
ENSG00000125257:ABCC4	protein_coding	-0.858395	2.45279	0.0276613	0.825779	T2D-ND
ENSG00000274712:AC005332.4	transcribed_unprocessed_pseudogene	-1.20614	1.92713	0.0277066	0.825779	T2D-ND
ENSG00000198818:SFT2D1	protein_coding	0.455982	4.56002	0.0277575	0.825779	T2D-ND
ENSG00000230732:AC016949.1	lncRNA	0.713931	2.64752	0.0277652	0.825779	T2D-ND
ENSG00000196497:IPO4	protein_coding	0.66684	3.28239	0.0277754	0.825779	T2D-ND
ENSG00000115415:STAT1	protein_coding	0.352852	5.74986	0.0279071	0.826805	T2D-ND
ENSG00000260339:HEXA-AS1	antisense	1.32903	1.71952	0.0279125	0.826805	T2D-ND
ENSG00000181450:ZNF678	protein_coding	0.611477	3.67687	0.0280957	0.82918	T2D-ND
ENSG00000198648:STK39	protein_coding	-0.572085	3.37599	0.0281329	0.82918	T2D-ND
ENSG00000188573:FBLL1	protein_coding	-0.54386	3.75936	0.0282324	0.82918	T2D-ND
ENSG00000280145:CU638689.4	lncRNA	1.18347	2.59839	0.0282516	0.82918	T2D-ND
ENSG00000272669:AL021707.6	lncRNA	1.40244	1.59257	0.0282899	0.82918	T2D-ND
ENSG00000159882:ZNF230	protein_coding	-0.726008	2.86842	0.0283501	0.82918	T2D-ND
ENSG00000162607:USP1	protein_coding	0.384309	5.61495	0.0283955	0.82918	T2D-ND
ENSG00000256492:AL118508.1	pseudogene	1.49709	1.96554	0.0284532	0.82918	T2D-ND
ENSG00000065923:SLC9A7	protein_coding	-0.490424	4.14145	0.0284857	0.82918	T2D-ND
ENSG00000131697:NPHP4	protein_coding	-0.450055	4.58861	0.0285072	0.82918	T2D-ND
ENSG00000015520:NPC1L1	protein_coding	-1.24217	2.17078	0.028627	0.829431	T2D-ND
ENSG00000235106:BRD3OS	protein_coding	-0.426177	4.45492	0.028658	0.829431	T2D-ND
ENSG00000272325:NUDT3	protein_coding	-0.314127	6.08558	0.0286708	0.829431	T2D-ND
ENSG00000187866:FAM122A	protein_coding	0.399601	4.49014	0.0287218	0.829431	T2D-ND
ENSG00000205959:AC105345.1	lncRNA	1.93561	1.26844	0.0290869	0.835567	T2D-ND
ENSG00000268556:AC012360.1	protein_coding	2.01063	1.40276	0.0291069	0.835567	T2D-ND
ENSG00000115138:POMC	protein_coding	0.574855	5.40223	0.0291289	0.835567	T2D-ND
ENSG00000073417:PDE8A	protein_coding	0.463745	4.02819	0.02915	0.835567	T2D-ND
ENSG00000153904:DDAH1	protein_coding	-0.521691	3.99607	0.0292333	0.835567	T2D-ND
ENSG00000166839:ANKDD1A	protein_coding	-1.79737	1.39481	0.0292762	0.835567	T2D-ND
ENSG00000006007:GDE1	protein_coding	0.396999	5.30755	0.0293947	0.835567	T2D-ND
ENSG00000110723:EXPH5	protein_coding	0.620047	4.2474	0.0294271	0.835567	T2D-ND
ENSG00000189171:S100A13	protein_coding	0.675605	3.81356	0.0294818	0.835567	T2D-ND
ENSG00000173120:KDM2A	protein_coding	0.397105	4.77361	0.029482	0.835567	T2D-ND
ENSG00000197265:GTF2E2	protein_coding	0.376068	4.52719	0.0295066	0.835567	T2D-ND
ENSG00000164300:SERINC5	protein_coding	-0.539531	3.56166	0.0295565	0.835567	T2D-ND
ENSG00000170959:DCDC1	protein_coding	0.723758	3.711	0.029702	0.835892	T2D-ND
ENSG00000115365:LANCL1	protein_coding	-0.624419	3.12348	0.0297042	0.835892	T2D-ND
ENSG00000187664:HAPLN4	protein_coding	1.99808	1.40404	0.029819	0.835892	T2D-ND
ENSG00000134070:IRAK2	protein_coding	-0.98039	2.28108	0.0298215	0.835892	T2D-ND
ENSG00000104856:RELB	protein_coding	0.740294	3.09057	0.0298273	0.835892	T2D-ND
ENSG00000067177:PHKA1	protein_coding	-0.728726	3.00212	0.029936	0.836496	T2D-ND
ENSG00000243725:TTC4	protein_coding	-0.496018	3.66098	0.0299527	0.836496	T2D-ND
ENSG00000256325:AC025423.1	lncRNA	1.81685	1.33562	0.0300794	0.83858	T2D-ND
ENSG00000133193:FAM104A	protein_coding	0.312306	5.19533	0.0301854	0.840082	T2D-ND
ENSG00000280433:FP565260.6	protein_coding	-1.40772	1.73255	0.0303336	0.84275	T2D-ND
ENSG00000233478:AL031280.1	lncRNA	0.763721	3.06327	0.0305089	0.846162	T2D-ND
ENSG00000204869:IGFL4	protein_coding	-1.36203	1.68532	0.0305729	0.846482	T2D-ND
ENSG00000140859:KIFC3	protein_coding	-0.361701	4.79012	0.0306786	0.847155	T2D-ND
ENSG00000227938:AC104695.4	lincRNA	1.01989	2.5106	0.0307024	0.847155	T2D-ND
ENSG00000279598:AC009948.3	TEC	1.78835	1.36101	0.0308775	0.850531	T2D-ND
ENSG00000168453:HR	protein_coding	-1.01685	2.17016	0.0310771	0.852239	T2D-ND
ENSG00000162409:PRKAA2	protein_coding	0.494054	4.08941	0.031087	0.852239	T2D-ND
ENSG00000169071:ROR2	protein_coding	-0.590721	3.75362	0.0311042	0.852239	T2D-ND
ENSG00000170271:FAXDC2	protein_coding	-1.57191	1.74842	0.0312524	0.852239	T2D-ND
ENSG00000108370:RGS9	protein_coding	0.389297	4.96683	0.0312965	0.852239	T2D-ND
ENSG00000165512:ZNF22	protein_coding	-0.297802	5.70114	0.0313849	0.852239	T2D-ND
ENSG00000101695:RNF125	protein_coding	-1.03739	2.13223	0.0314342	0.852239	T2D-ND
ENSG00000067646:ZFY	protein_coding	-0.935254	2.96345	0.0314467	0.852239	T2D-ND
ENSG00000145246:ATP10D	protein_coding	0.52782	3.98562	0.0315421	0.852239	T2D-ND
ENSG00000204965:PCDHA5	protein_coding	-1.17389	2.12124	0.0315941	0.852239	T2D-ND
ENSG00000156030:ELMSAN1	protein_coding	0.649966	4.41483	0.0316182	0.852239	T2D-ND
ENSG00000273901:AC012313.9	lncRNA	1.83921	1.31745	0.0317157	0.852239	T2D-ND
ENSG00000091428:RAPGEF4	protein_coding	-0.46976	4.0098	0.0317654	0.852239	T2D-ND
ENSG00000197753:LHFPL5	protein_coding	0.580832	3.45063	0.0317896	0.852239	T2D-ND
ENSG00000213799:ZNF845	protein_coding	-0.768263	2.60196	0.0318492	0.852239	T2D-ND
ENSG00000070610:GBA2	protein_coding	-0.392098	4.76335	0.031896	0.852239	T2D-ND
ENSG00000183287:CCBE1	protein_coding	1.52394	1.47742	0.0319102	0.852239	T2D-ND
ENSG00000121691:CAT	protein_coding	-0.364145	5.30264	0.0319265	0.852239	T2D-ND
ENSG00000236977:ANKRD44-IT1	sense_intronic	1.44776	1.64681	0.031983	0.852239	T2D-ND
ENSG00000183765:CHEK2	protein_coding	1.21308	1.79489	0.0320697	0.852239	T2D-ND
ENSG00000256443:AP003559.1	lncRNA	0.885333	2.56358	0.0320784	0.852239	T2D-ND
ENSG00000188760:TMEM198	protein_coding	0.414486	4.21509	0.032227	0.852239	T2D-ND
ENSG00000103089:FA2H	protein_coding	-0.811383	2.48738	0.0322859	0.852239	T2D-ND
ENSG00000136960:ENPP2	protein_coding	-0.455511	6.93322	0.0323306	0.852239	T2D-ND
ENSG00000140105:WARS	protein_coding	0.426584	4.04701	0.0323958	0.852239	T2D-ND
ENSG00000119787:ATL2	protein_coding	0.494051	3.92109	0.0325862	0.852239	T2D-ND
ENSG00000176532:PRR15	protein_coding	-0.797017	2.85088	0.0327113	0.852239	T2D-ND
ENSG00000243646:IL10RB	protein_coding	0.409795	4.51839	0.0327158	0.852239	T2D-ND
ENSG00000135698:MPHOSPH6	protein_coding	0.563899	5.18906	0.0327288	0.852239	T2D-ND
ENSG00000198720:ANKRD13B	protein_coding	-1.16472	1.90423	0.0327617	0.852239	T2D-ND
ENSG00000162407:PLPP3	protein_coding	1.59711	1.46918	0.032788	0.852239	T2D-ND
ENSG00000167968:DNASE1L2	protein_coding	1.74235	1.4274	0.0327889	0.852239	T2D-ND
ENSG00000104611:SH2D4A	protein_coding	1.18381	2.23545	0.0328568	0.852239	T2D-ND
ENSG00000255794:RMST	processed_transcript	-0.414094	4.82496	0.0328754	0.852239	T2D-ND
ENSG00000152760:TCTEX1D1	protein_coding	1.81893	1.46385	0.0328836	0.852239	T2D-ND
ENSG00000145332:KLHL8	protein_coding	-0.366601	4.79723	0.0329379	0.852239	T2D-ND
ENSG00000154736:ADAMTS5	protein_coding	1.7691	1.31947	0.032949	0.852239	T2D-ND
ENSG00000122591:FAM126A	protein_coding	-0.917729	2.69864	0.0329493	0.852239	T2D-ND
ENSG00000176956:LY6H	protein_coding	0.697905	5.91635	0.0331168	0.854417	T2D-ND
ENSG00000257698:GIHCG	lncRNA	0.348901	5.38344	0.0331396	0.854417	T2D-ND
ENSG00000134594:RAB33A	protein_coding	1.23766	1.93851	0.0333031	0.857262	T2D-ND
ENSG00000272129:AL359715.3	lncRNA	-1.66298	1.44775	0.0335332	0.861458	T2D-ND
ENSG00000135298:ADGRB3	protein_coding	-0.676753	2.93049	0.033573	0.861458	T2D-ND
ENSG00000244405:ETV5	protein_coding	1.01438	2.44284	0.0337075	0.862053	T2D-ND
ENSG00000196576:PLXNB2	protein_coding	-0.316941	6.75841	0.0337185	0.862053	T2D-ND
ENSG00000152818:UTRN	protein_coding	0.817586	3.91322	0.0338088	0.862053	T2D-ND
ENSG00000099953:MMP11	protein_coding	-1.1896	2.08842	0.0338102	0.862053	T2D-ND
ENSG00000144712:CAND2	protein_coding	-0.672001	3.23683	0.0338941	0.862827	T2D-ND
ENSG00000114654:EFCC1	protein_coding	-0.753535	2.66685	0.0339925	0.863968	T2D-ND
ENSG00000167508:MVD	protein_coding	0.453576	4.01739	0.0341466	0.865005	T2D-ND
ENSG00000174326:SLC16A11	protein_coding	-0.816045	3.09949	0.0341757	0.865005	T2D-ND
ENSG00000237188:AC242426.2	lncRNA	0.567712	3.19002	0.0341979	0.865005	T2D-ND
ENSG00000159579:RSPRY1	protein_coding	-0.316981	5.29461	0.0343626	0.865005	T2D-ND
ENSG00000164344:KLKB1	protein_coding	-1.15541	2.35671	0.0343659	0.865005	T2D-ND
ENSG00000182240:BACE2	protein_coding	0.979975	4.35599	0.0343886	0.865005	T2D-ND
ENSG00000198363:ASPH	protein_coding	0.306973	6.86677	0.034498	0.865005	T2D-ND
ENSG00000286535:AC139019.1	lncRNA	-1.4906	1.6348	0.0345263	0.865005	T2D-ND
ENSG00000236871:LINC00106	lincRNA	1.83178	1.41495	0.0345822	0.865005	T2D-ND
ENSG00000156587:UBE2L6	protein_coding	0.386494	4.99018	0.0345935	0.865005	T2D-ND
ENSG00000287425:AP003717.4	lncRNA	-1.90594	1.44901	0.0346238	0.865005	T2D-ND
ENSG00000124249:KCNK15	protein_coding	1.33317	1.67587	0.0346968	0.865487	T2D-ND
ENSG00000117010:ZNF684	protein_coding	-0.826117	2.43206	0.0349339	0.867937	T2D-ND
ENSG00000227165:WDR11-AS1	antisense	1.49774	1.6562	0.0349444	0.867937	T2D-ND
ENSG00000128165:ADM2	protein_coding	-1.87291	1.22934	0.0349651	0.867937	T2D-ND
ENSG00000099812:MISP	protein_coding	-0.402451	4.66604	0.0351332	0.867937	T2D-ND
ENSG00000198542:ITGBL1	protein_coding	1.73967	1.31252	0.0351622	0.867937	T2D-ND
ENSG00000224043:CCNT2-AS1	antisense	0.921966	2.28754	0.0351623	0.867937	T2D-ND
ENSG00000128534:LSM8	protein_coding	0.286815	6.28548	0.0351721	0.867937	T2D-ND
ENSG00000166455:C16orf46	protein_coding	1.00946	2.06782	0.0352802	0.868191	T2D-ND
ENSG00000118503:TNFAIP3	protein_coding	1.04217	2.85553	0.0353015	0.868191	T2D-ND
ENSG00000166575:TMEM135	protein_coding	-0.520303	3.81152	0.0356177	0.868191	T2D-ND
ENSG00000155052:CNTNAP5	protein_coding	-0.486092	4.48359	0.0356258	0.868191	T2D-ND
ENSG00000260011:AC132938.2	lncRNA	1.66058	1.32049	0.0356865	0.868191	T2D-ND
ENSG00000204524:ZNF805	protein_coding	0.860956	2.79095	0.0357852	0.868191	T2D-ND
ENSG00000164176:EDIL3	protein_coding	0.476793	5.93521	0.0358664	0.868191	T2D-ND
ENSG00000110721:CHKA	protein_coding	-0.433478	4.28345	0.0358826	0.868191	T2D-ND
ENSG00000115946:PNO1	protein_coding	0.564567	3.91773	0.0358839	0.868191	T2D-ND
ENSG00000204564:C6orf136	protein_coding	0.367759	4.47647	0.0359916	0.868191	T2D-ND
ENSG00000107890:ANKRD26	protein_coding	0.408639	4.58854	0.0360548	0.868191	T2D-ND
ENSG00000230803:AC097532.2	lincRNA	1.42441	1.58892	0.0361221	0.868191	T2D-ND
ENSG00000150456:EEF1AKMT1	protein_coding	0.46603	4.10561	0.0361426	0.868191	T2D-ND
ENSG00000149639:SOGA1	protein_coding	-0.540417	3.51857	0.0361492	0.868191	T2D-ND
ENSG00000149218:ENDOD1	protein_coding	0.504181	4.19209	0.0361622	0.868191	T2D-ND
ENSG00000126016:AMOT	protein_coding	0.704888	3.08322	0.0361794	0.868191	T2D-ND
ENSG00000274847:MAFIP	protein_coding	-1.42173	1.70095	0.0361965	0.868191	T2D-ND
ENSG00000226332:AL354836.1	lncRNA	-0.80103	2.57447	0.03623	0.868191	T2D-ND
ENSG00000205758:CRYZL1	protein_coding	-0.358062	4.88705	0.0363958	0.868191	T2D-ND
ENSG00000160298:C21orf58	protein_coding	-0.323305	5.73311	0.0364308	0.868191	T2D-ND
ENSG00000082014:SMARCD3	protein_coding	0.485294	5.25575	0.0365021	0.868191	T2D-ND
ENSG00000092208:GEMIN2	protein_coding	-0.595226	3.12595	0.0365461	0.868191	T2D-ND
ENSG00000081181:ARG2	protein_coding	0.435963	5.16206	0.0365731	0.868191	T2D-ND
ENSG00000145908:ZNF300	protein_coding	-1.58414	1.47648	0.0365943	0.868191	T2D-ND
ENSG00000253159:PCDHGA12	protein_coding	1.76146	1.38284	0.0366357	0.868191	T2D-ND
ENSG00000105771:SMG9	protein_coding	0.59299	3.38338	0.0367521	0.868191	T2D-ND
ENSG00000224609:AC093425.1	processed_transcript	1.74178	1.38493	0.0367952	0.868191	T2D-ND
ENSG00000107338:SHB	protein_coding	0.393649	4.37513	0.0368221	0.868191	T2D-ND
ENSG00000132554:RGS22	protein_coding	-0.579159	3.20176	0.036849	0.868191	T2D-ND
ENSG00000075790:BCAP29	protein_coding	0.317963	5.13846	0.036855	0.868191	T2D-ND
ENSG00000185386:MAPK11	protein_coding	0.542943	3.47216	0.0369005	0.868191	T2D-ND
ENSG00000154099:DNAAF1	protein_coding	1.60975	1.36523	0.0369065	0.868191	T2D-ND
ENSG00000177096:PHETA2	protein_coding	0.950928	2.19719	0.0370072	0.868697	T2D-ND
ENSG00000177045:SIX5	protein_coding	-1.04671	2.03804	0.0370358	0.868697	T2D-ND
ENSG00000117154:IGSF21	protein_coding	1.53266	1.81607	0.0370994	0.868924	T2D-ND
ENSG00000105732:ZNF574	protein_coding	-0.623054	3.10752	0.0372053	0.87014	T2D-ND
ENSG00000018408:WWTR1	protein_coding	1.38621	1.5763	0.0373985	0.871469	T2D-ND
ENSG00000170525:PFKFB3	protein_coding	-1.11281	2.12962	0.0374435	0.871469	T2D-ND
ENSG00000266385:AC005899.5	lncRNA	1.42167	1.59645	0.0374555	0.871469	T2D-ND
ENSG00000165821:SALL2	protein_coding	-0.447914	4.12486	0.0375282	0.871469	T2D-ND
ENSG00000286308:AC084114.1	lncRNA	-0.868665	2.41659	0.0375941	0.871469	T2D-ND
ENSG00000109743:BST1	protein_coding	1.63472	1.54804	0.0376003	0.871469	T2D-ND
ENSG00000186908:ZDHHC17	protein_coding	0.33009	4.54194	0.0376802	0.871469	T2D-ND
ENSG00000198695:MT-ND6	protein_coding	0.432032	8.63275	0.0376948	0.871469	T2D-ND
ENSG00000116183:PAPPA2	protein_coding	0.982769	3.1248	0.0378034	0.872579	T2D-ND
ENSG00000176731:RBIS	protein_coding	0.313944	6.55095	0.0378511	0.872579	T2D-ND
ENSG00000179941:BBS10	protein_coding	-0.638279	3.27704	0.0379287	0.873118	T2D-ND
ENSG00000188766:SPRED3	protein_coding	0.604523	3.49742	0.0381551	0.875372	T2D-ND
ENSG00000093072:ADA2	protein_coding	-0.712731	4.60231	0.0381697	0.875372	T2D-ND
ENSG00000233730:LINC01765	lncRNA	-1.12206	2.04411	0.0381896	0.875372	T2D-ND
ENSG00000106012:IQCE	protein_coding	-0.424321	4.07663	0.0383042	0.876752	T2D-ND
ENSG00000157483:MYO1E	protein_coding	0.996269	1.90465	0.0384441	0.877012	T2D-ND
ENSG00000091513:TF	protein_coding	2.54919	1.63097	0.0384532	0.877012	T2D-ND
ENSG00000143847:PPFIA4	protein_coding	1.33913	1.61272	0.038544	0.877012	T2D-ND
ENSG00000109861:CTSC	protein_coding	1.3382	1.83889	0.038574	0.877012	T2D-ND
ENSG00000110660:SLC35F2	protein_coding	1.76213	1.49498	0.0385917	0.877012	T2D-ND
ENSG00000067715:SYT1	protein_coding	2.04302	1.38563	0.0386421	0.877012	T2D-ND
ENSG00000147852:VLDLR	protein_coding	0.504513	4.23533	0.0387772	0.877229	T2D-ND
ENSG00000168096:ANKS3	protein_coding	-0.397797	4.15404	0.0387832	0.877229	T2D-ND
ENSG00000262165:AC233723.1	protein_coding	0.964685	2.49947	0.0388939	0.877229	T2D-ND
ENSG00000157833:GAREM2	protein_coding	-1.28904	1.84634	0.038926	0.877229	T2D-ND
ENSG00000251194:AL133330.1	lncRNA	1.51414	1.54744	0.0390035	0.877229	T2D-ND
ENSG00000139679:LPAR6	protein_coding	0.747402	3.46798	0.039086	0.877229	T2D-ND
ENSG00000184307:ZDHHC23	protein_coding	-1.00744	2.41193	0.0391391	0.877229	T2D-ND
ENSG00000169122:FAM110B	protein_coding	0.39256	4.3686	0.0391584	0.877229	T2D-ND
ENSG00000249476:AC008467.1	lncRNA	0.679097	2.80224	0.0391877	0.877229	T2D-ND
ENSG00000226155:AC124944.3	antisense	-1.79944	1.36312	0.0393222	0.877229	T2D-ND
ENSG00000109736:MFSD10	protein_coding	0.36339	5.16304	0.0393443	0.877229	T2D-ND
ENSG00000096093:EFHC1	protein_coding	-0.336701	5.51909	0.0394257	0.877229	T2D-ND
ENSG00000185379:RAD51D	protein_coding	-0.507685	3.55676	0.0394321	0.877229	T2D-ND
ENSG00000261777:AC012184.3	lncRNA	1.11851	1.84265	0.0395521	0.877229	T2D-ND
ENSG00000106635:BCL7B	protein_coding	0.30161	5.48979	0.0396057	0.877229	T2D-ND
ENSG00000114383:TUSC2	protein_coding	0.320938	5.68796	0.0396333	0.877229	T2D-ND
ENSG00000260060:AC009088.1	lncRNA	1.53487	1.23791	0.0396353	0.877229	T2D-ND
ENSG00000256628:ZBTB11-AS1	antisense	0.707745	2.66085	0.0396889	0.877229	T2D-ND
ENSG00000217930:PAM16	protein_coding	0.31246	5.74486	0.0396929	0.877229	T2D-ND
ENSG00000203985:LDLRAD1	protein_coding	-1.50423	2.38073	0.0398276	0.877229	T2D-ND
ENSG00000115267:IFIH1	protein_coding	0.567368	3.54553	0.0398716	0.877229	T2D-ND
ENSG00000160959:LRRC14	protein_coding	-0.466435	3.80619	0.0398903	0.877229	T2D-ND
ENSG00000176018:LYSMD3	protein_coding	-0.467568	4.22166	0.0399037	0.877229	T2D-ND
ENSG00000135314:KHDC1	protein_coding	-0.577535	3.16788	0.0399582	0.877229	T2D-ND
ENSG00000138336:TET1	protein_coding	-0.924724	2.43437	0.040146	0.878492	T2D-ND
ENSG00000103043:VAC14	protein_coding	-0.461722	4.06051	0.0402407	0.878492	T2D-ND
ENSG00000116898:MRPS15	protein_coding	0.364467	5.98494	0.0402602	0.878492	T2D-ND
ENSG00000107798:LIPA	protein_coding	-0.358092	4.47676	0.0403238	0.878492	T2D-ND
ENSG00000188687:SLC4A5	protein_coding	1.56507	1.3858	0.0403921	0.878492	T2D-ND
ENSG00000164715:LMTK2	protein_coding	-0.459609	4.13397	0.0404359	0.878492	T2D-ND
ENSG00000022556:NLRP2	protein_coding	1.10458	1.97701	0.0404955	0.878492	T2D-ND
ENSG00000108094:CUL2	protein_coding	-0.368983	4.3651	0.0405613	0.878492	T2D-ND
ENSG00000203965:EFCAB7	protein_coding	-0.535998	3.10733	0.0406381	0.878492	T2D-ND
ENSG00000204899:MZT1	protein_coding	0.346341	4.93137	0.0406852	0.878492	T2D-ND
ENSG00000273958:AC009560.1	lncRNA	-1.05666	2.39708	0.0407471	0.878492	T2D-ND
ENSG00000041880:PARP3	protein_coding	-1.24717	1.95034	0.0408702	0.878492	T2D-ND
ENSG00000187944:C2orf66	protein_coding	-1.78638	1.35613	0.0408762	0.878492	T2D-ND
ENSG00000273711:AC005520.5	lncRNA	-1.16545	1.90212	0.0409048	0.878492	T2D-ND
ENSG00000130208:APOC1	protein_coding	1.53431	1.55316	0.0409174	0.878492	T2D-ND
ENSG00000170027:YWHAG	protein_coding	0.293242	5.9818	0.0409309	0.878492	T2D-ND
ENSG00000277548:AC018926.3	lncRNA	-1.81247	1.31535	0.0409435	0.878492	T2D-ND
ENSG00000142197:DOP1B	protein_coding	-0.388041	4.52551	0.0410249	0.878492	T2D-ND
ENSG00000232019:AC074183.1	lncRNA	1.61548	1.69479	0.0410515	0.878492	T2D-ND
ENSG00000187778:MCRS1	protein_coding	-0.378999	4.47379	0.0412193	0.879833	T2D-ND
ENSG00000124279:FASTKD3	protein_coding	0.652377	3.05151	0.0412671	0.879833	T2D-ND
ENSG00000260495:AC009148.1	lncRNA	-1.23503	1.77034	0.041278	0.879833	T2D-ND
ENSG00000108846:ABCC3	protein_coding	1.37476	1.73626	0.0413891	0.880009	T2D-ND
ENSG00000213722:DDAH2	protein_coding	-0.453836	4.7669	0.0413955	0.880009	T2D-ND
ENSG00000127947:PTPN12	protein_coding	0.465328	3.87323	0.0414642	0.880309	T2D-ND
ENSG00000238553:AF213884.3	miRNA	1.57031	1.46031	0.0415405	0.880351	T2D-ND
ENSG00000170153:RNF150	protein_coding	-0.560507	4.39554	0.0415959	0.880351	T2D-ND
ENSG00000230751:AC007036.2	lncRNA	-1.73107	1.37028	0.0416784	0.880351	T2D-ND
ENSG00000187994:RINL	protein_coding	-0.374858	4.55865	0.0417576	0.880351	T2D-ND
ENSG00000213793:ZNF888	lincRNA	-0.837053	2.57982	0.0419444	0.880351	T2D-ND
ENSG00000115935:WIPF1	protein_coding	0.689453	2.85684	0.0419463	0.880351	T2D-ND
ENSG00000144747:TMF1	protein_coding	0.267783	6.04587	0.0419476	0.880351	T2D-ND
ENSG00000144381:HSPD1	protein_coding	0.298227	7.48678	0.0419703	0.880351	T2D-ND
ENSG00000256164:CCND2-AS1	antisense	1.25577	1.80725	0.0419826	0.880351	T2D-ND
ENSG00000115594:IL1R1	protein_coding	0.755999	2.84247	0.0420125	0.880351	T2D-ND
ENSG00000182541:LIMK2	protein_coding	-0.772503	2.88494	0.0422351	0.880771	T2D-ND
ENSG00000095794:CREM	protein_coding	0.365986	5.14737	0.0422506	0.880771	T2D-ND
ENSG00000279168:AC105052.4	lncRNA	-1.10845	2.07733	0.0422693	0.880771	T2D-ND
ENSG00000065609:SNAP91	protein_coding	-0.407513	4.27326	0.0423088	0.880771	T2D-ND
ENSG00000152779:SLC16A12	protein_coding	-0.400774	5.13033	0.0423234	0.880771	T2D-ND
ENSG00000273226:AL391834.2	lncRNA	-0.911326	2.2352	0.0423605	0.880771	T2D-ND
ENSG00000147324:MFHAS1	protein_coding	-0.659884	3.79347	0.0425536	0.88229	T2D-ND
ENSG00000214954:LRRC69	protein_coding	-0.928887	2.2689	0.0425751	0.88229	T2D-ND
ENSG00000135299:ANKRD6	protein_coding	1.06093	2.04321	0.0426406	0.88229	T2D-ND
ENSG00000287200:AC022506.2	lncRNA	1.81596	1.26416	0.0428861	0.88229	T2D-ND
ENSG00000008735:MAPK8IP2	protein_coding	-0.316197	5.92055	0.0429008	0.88229	T2D-ND
ENSG00000231767:AL136454.1	protein_coding	0.753217	3.19516	0.0429065	0.88229	T2D-ND
ENSG00000183684:ALYREF	protein_coding	0.458732	4.12478	0.04305	0.88229	T2D-ND
ENSG00000155754:C2CD6	protein_coding	-1.24111	1.79206	0.0431574	0.88229	T2D-ND
ENSG00000142173:COL6A2	protein_coding	0.697609	3.59529	0.0431753	0.88229	T2D-ND
ENSG00000251396:LINC01301	lncRNA	1.86235	1.34303	0.0431823	0.88229	T2D-ND
ENSG00000196782:MAML3	protein_coding	-0.448663	4.47781	0.0432028	0.88229	T2D-ND
ENSG00000176399:DMRTA1	protein_coding	1.32076	1.71497	0.0432057	0.88229	T2D-ND
ENSG00000198805:PNP	protein_coding	0.677249	3.09211	0.0432315	0.88229	T2D-ND
ENSG00000168209:DDIT4	protein_coding	0.448184	6.01939	0.0432539	0.88229	T2D-ND
ENSG00000126464:PRR12	protein_coding	-0.47389	3.88452	0.0432549	0.88229	T2D-ND
ENSG00000204103:MAFB	protein_coding	0.704813	5.38997	0.0434063	0.883656	T2D-ND
ENSG00000257815:AC025159.1	antisense	-0.34943	4.91313	0.0434315	0.883656	T2D-ND
ENSG00000171443:ZNF524	protein_coding	0.34302	4.66819	0.0436579	0.88489	T2D-ND
ENSG00000180448:ARHGAP45	protein_coding	-1.56739	1.5352	0.0436979	0.88489	T2D-ND
ENSG00000269339:AC139768.1	protein_coding	1.09116	2.00342	0.0437982	0.88489	T2D-ND
ENSG00000204084:INPP5B	protein_coding	0.612218	3.1148	0.0438468	0.88489	T2D-ND
ENSG00000178764:ZHX2	protein_coding	0.73367	2.88711	0.0438899	0.88489	T2D-ND
ENSG00000140563:MCTP2	protein_coding	0.408544	4.04228	0.0438931	0.88489	T2D-ND
ENSG00000197548:ATG7	protein_coding	0.449442	4.01835	0.0439401	0.88489	T2D-ND
ENSG00000119953:SMNDC1	protein_coding	0.335937	4.59502	0.043991	0.88489	T2D-ND
ENSG00000110092:CCND1	protein_coding	-0.570132	4.63307	0.044001	0.88489	T2D-ND
ENSG00000130147:SH3BP4	protein_coding	-0.644741	3.03661	0.0440808	0.88489	T2D-ND
ENSG00000145819:ARHGAP26	protein_coding	-0.690246	2.8291	0.0441571	0.88489	T2D-ND
ENSG00000221986:MYBPHL	protein_coding	-1.22711	1.74548	0.0441576	0.88489	T2D-ND
ENSG00000168216:LMBRD1	protein_coding	-0.282043	6.47401	0.0442876	0.88489	T2D-ND
ENSG00000259439:LINC01833	lncRNA	1.84798	1.39417	0.0443009	0.88489	T2D-ND
ENSG00000152133:GPATCH11	protein_coding	0.510704	3.68649	0.0443159	0.88489	T2D-ND
ENSG00000266938:AC119403.1	pseudogene	1.39221	1.66499	0.0444421	0.885757	T2D-ND
ENSG00000188175:HEPACAM2	protein_coding	-0.506947	6.39697	0.044566	0.885757	T2D-ND
ENSG00000122585:NPY	protein_coding	-1.36817	6.15009	0.0445705	0.885757	T2D-ND
ENSG00000232415:ELN-AS1	lncRNA	1.31709	1.71449	0.0445792	0.885757	T2D-ND
ENSG00000123836:PFKFB2	protein_coding	0.580893	3.994	0.0447745	0.885961	T2D-ND
ENSG00000116273:PHF13	protein_coding	0.50081	3.49673	0.0447829	0.885961	T2D-ND
ENSG00000075399:VPS9D1	protein_coding	-0.651986	2.85544	0.0448179	0.885961	T2D-ND
ENSG00000196730:DAPK1	protein_coding	-0.33397	4.44347	0.044844	0.885961	T2D-ND
ENSG00000281708:ERC2-IT1	lncRNA	-1.41357	1.53965	0.0448644	0.885961	T2D-ND
ENSG00000255052:FAM66D	antisense	0.935624	2.63285	0.0449609	0.886728	T2D-ND
ENSG00000173486:FKBP2	protein_coding	0.390379	5.22575	0.0450319	0.886728	T2D-ND
ENSG00000136936:XPA	protein_coding	-0.35568	5.28898	0.0451007	0.886728	T2D-ND
ENSG00000171824:EXOSC10	protein_coding	0.390698	4.00756	0.0451859	0.886728	T2D-ND
ENSG00000227110:LMCD1-AS1	antisense	-0.580431	3.20412	0.0452385	0.886728	T2D-ND
ENSG00000117640:MTFR1L	protein_coding	-0.363148	4.69508	0.0453975	0.886728	T2D-ND
ENSG00000129749:CHRNA10	protein_coding	1.68037	1.2874	0.045412	0.886728	T2D-ND
ENSG00000114737:CISH	protein_coding	0.936103	2.9437	0.045447	0.886728	T2D-ND
ENSG00000261167:AC107027.3	lncRNA	-1.25228	1.69937	0.0455531	0.886728	T2D-ND
ENSG00000151239:TWF1	protein_coding	-0.303827	5.84605	0.0455988	0.886728	T2D-ND
ENSG00000128298:BAIAP2L2	protein_coding	1.6481	1.39722	0.0456387	0.886728	T2D-ND
ENSG00000172650:AGAP5	protein_coding	-1.01137	1.96532	0.0456476	0.886728	T2D-ND
ENSG00000114757:PEX5L	protein_coding	1.63433	1.38249	0.0456543	0.886728	T2D-ND
ENSG00000072422:RHOBTB1	protein_coding	0.962669	2.35964	0.0456736	0.886728	T2D-ND
ENSG00000007944:MYLIP	protein_coding	0.44018	4.35656	0.0457451	0.886819	T2D-ND
ENSG00000159403:C1R	protein_coding	1.39412	1.63922	0.0458331	0.886819	T2D-ND
ENSG00000182916:TCEAL7	protein_coding	0.997825	2.67545	0.0458434	0.886819	T2D-ND
ENSG00000034510:TMSB10	protein_coding	0.35557	8.94221	0.0459423	0.886921	T2D-ND
ENSG00000157193:LRP8	protein_coding	0.927477	2.18701	0.0460188	0.886921	T2D-ND
ENSG00000184007:PTP4A2	protein_coding	0.298603	6.6284	0.0460418	0.886921	T2D-ND
ENSG00000255537:AP000708.1	protein_coding	1.57574	1.43238	0.0460688	0.886921	T2D-ND
ENSG00000056972:TRAF3IP2	protein_coding	-0.372279	4.39229	0.0461701	0.887809	T2D-ND
ENSG00000214491:SEC14L6	protein_coding	-1.6836	1.42985	0.0463874	0.890925	T2D-ND
ENSG00000222041:CYTOR	lncRNA	0.641874	3.53915	0.0465746	0.891697	T2D-ND
ENSG00000100241:SBF1	protein_coding	-0.42055	3.75618	0.0466541	0.891697	T2D-ND
ENSG00000259972:AC009120.2	lncRNA	-0.651542	3.08503	0.0467496	0.891697	T2D-ND
ENSG00000246283:AC090510.1	lncRNA	1.70261	1.29889	0.0469256	0.891697	T2D-ND
ENSG00000185621:LMLN	protein_coding	0.639375	2.86385	0.0469847	0.891697	T2D-ND
ENSG00000163347:CLDN1	protein_coding	1.67939	1.47029	0.0470643	0.891697	T2D-ND
ENSG00000184292:TACSTD2	protein_coding	1.45899	2.22969	0.0470971	0.891697	T2D-ND
ENSG00000124214:STAU1	protein_coding	0.274196	5.52974	0.0471986	0.891697	T2D-ND
ENSG00000135679:MDM2	protein_coding	0.311713	4.73653	0.0472121	0.891697	T2D-ND
ENSG00000214338:SOGA3	protein_coding	0.482617	4.20983	0.0472414	0.891697	T2D-ND
ENSG00000112763:BTN2A1	protein_coding	0.486071	3.81695	0.0472652	0.891697	T2D-ND
ENSG00000163945:UVSSA	protein_coding	0.46443	3.48615	0.0473766	0.891697	T2D-ND
ENSG00000166024:R3HCC1L	protein_coding	0.541619	3.13047	0.0474511	0.891697	T2D-ND
ENSG00000169826:CSGALNACT2	protein_coding	0.524052	3.24582	0.0475203	0.891697	T2D-ND
ENSG00000161249:DMKN	protein_coding	0.2741	6.2099	0.0476096	0.891697	T2D-ND
ENSG00000052344:PRSS8	protein_coding	1.45254	1.55676	0.0476169	0.891697	T2D-ND
ENSG00000267169:AC022098.1	lncRNA	1.25362	1.68137	0.0476358	0.891697	T2D-ND
ENSG00000170456:DENND5B	protein_coding	-0.393755	4.69895	0.0477074	0.891697	T2D-ND
ENSG00000231177:LINC00852	antisense	-1.60182	1.42826	0.0477127	0.891697	T2D-ND
ENSG00000200241:AC009309.1	misc_RNA	1.04208	2.36268	0.0477409	0.891697	T2D-ND
ENSG00000088930:XRN2	protein_coding	0.313602	5.40602	0.0477606	0.891697	T2D-ND
ENSG00000105085:MED26	protein_coding	-0.627469	3.02109	0.0477956	0.891697	T2D-ND
ENSG00000260400:AL513534.2	lncRNA	-1.02459	2.00831	0.0477973	0.891697	T2D-ND
ENSG00000250903:GMDS-DT	lncRNA	-0.383804	4.41284	0.0478905	0.891697	T2D-ND
ENSG00000153140:CETN3	protein_coding	0.322861	4.89271	0.0479524	0.891697	T2D-ND
ENSG00000188738:FSIP2	protein_coding	-0.891852	3.27769	0.0480303	0.891697	T2D-ND
ENSG00000147679:UTP23	protein_coding	0.32629	4.79333	0.0480432	0.891697	T2D-ND
ENSG00000207857:AC097639.1	miRNA	-0.346431	5.30931	0.0481087	0.891697	T2D-ND
ENSG00000139291:TMEM19	protein_coding	-0.447665	4.3004	0.0481214	0.891697	T2D-ND
ENSG00000172922:RNASEH2C	protein_coding	0.313211	7.32078	0.0481322	0.891697	T2D-ND
ENSG00000071889:FAM3A	protein_coding	0.317458	4.87255	0.048143	0.891697	T2D-ND
ENSG00000143502:SUSD4	protein_coding	0.675031	2.95678	0.04824	0.892468	T2D-ND
ENSG00000113108:APBB3	protein_coding	0.471142	3.57598	0.0483155	0.892839	T2D-ND
ENSG00000259146:AC005476.2	lncRNA	-1.51935	1.65626	0.0484643	0.893606	T2D-ND
ENSG00000100678:SLC8A3	protein_coding	-0.656986	3.59098	0.0485022	0.893606	T2D-ND
ENSG00000138764:CCNG2	protein_coding	-0.520325	4.20261	0.0485995	0.893606	T2D-ND
ENSG00000164976:MYORG	protein_coding	-0.761551	2.53292	0.0486361	0.893606	T2D-ND
ENSG00000123130:ACOT9	protein_coding	0.474589	3.36374	0.0486934	0.893606	T2D-ND
ENSG00000250510:GPR162	protein_coding	0.951335	1.98412	0.0486981	0.893606	T2D-ND
ENSG00000170608:FOXA3	protein_coding	-0.381671	4.90147	0.0487452	0.893606	T2D-ND
ENSG00000100304:TTLL12	protein_coding	-0.448461	4.24528	0.0488095	0.893768	T2D-ND
ENSG00000162894:FCMR	protein_coding	1.06066	1.95728	0.0491048	0.897875	T2D-ND
ENSG00000167588:GPD1	protein_coding	0.813787	2.6132	0.0491452	0.897875	T2D-ND
ENSG00000196781:TLE1	protein_coding	0.37622	4.34396	0.0492066	0.89798	T2D-ND
ENSG00000260924:LINC01311	lncRNA	1.17079	1.74098	0.0495481	0.901857	T2D-ND
ENSG00000136205:TNS3	protein_coding	-0.383066	4.87124	0.0497196	0.901857	T2D-ND
ENSG00000273271:AP000254.2	lncRNA	-1.04688	1.96876	0.0497698	0.901857	T2D-ND
ENSG00000162062:TEDC2	protein_coding	-1.11781	1.73486	0.0497705	0.901857	T2D-ND
ENSG00000186529:CYP4F3	protein_coding	-1.25195	2.66026	0.0497826	0.901857	T2D-ND
ENSG00000274265:AC245297.3	lncRNA	0.311808	5.83434	0.0497949	0.901857	T2D-ND
ENSG00000131711:MAP1B	protein_coding	0.273887	8.70429	0.0499145	0.901857	T2D-ND
ENSG00000166435:XRRA1	protein_coding	0.542261	4.51361	0.0499359	0.901857	T2D-ND
ENSG00000152254:G6PC2	protein_coding	0.725869	5.90934	0.0499746	0.901857	T2D-ND
ENSG00000181773:GPR3	protein_coding	1.8658	1.24458	0.0500018	0.901857	T2D-ND
ENSG00000122565:CBX3	protein_coding	0.317306	5.62355	0.0500348	0.901857	T2D-ND
ENSG00000163909:HEYL	protein_coding	1.6207	1.34378	0.0503624	0.902471	T2D-ND
ENSG00000287261:AL139243.1	lncRNA	1.09051	1.30292	0.0504357	0.902471	T2D-ND
ENSG00000103202:NME4	protein_coding	0.315963	6.48129	0.0504739	0.902471	T2D-ND
ENSG00000027075:PRKCH	protein_coding	-0.584396	3.01082	0.0504752	0.902471	T2D-ND
ENSG00000145949:MYLK4	protein_coding	1.45019	1.39556	0.050525	0.902471	T2D-ND
ENSG00000256546:AC156455.1	processed_transcript	0.647884	2.89518	0.0505403	0.902471	T2D-ND
ENSG00000260852:FBXL19-AS1	antisense	1.2709	1.70396	0.050546	0.902471	T2D-ND
ENSG00000185909:KLHDC8B	protein_coding	0.482485	3.60691	0.0506478	0.902471	T2D-ND
ENSG00000236088:COX10-AS1	processed_transcript	0.555832	3.17248	0.0506693	0.902471	T2D-ND
ENSG00000176912:TYMSOS	lncRNA	-1.52916	1.54352	0.0507877	0.902471	T2D-ND
ENSG00000005961:ITGA2B	protein_coding	1.81629	1.28885	0.0508264	0.902471	T2D-ND
ENSG00000177854:TMEM187	protein_coding	-0.501708	3.85239	0.0508448	0.902471	T2D-ND
ENSG00000172081:MOB3A	protein_coding	-0.509946	3.58702	0.0508627	0.902471	T2D-ND
ENSG00000186106:ANKRD46	protein_coding	0.420952	4.46734	0.050863	0.902471	T2D-ND
ENSG00000160588:MPZL3	protein_coding	-0.594733	3.10165	0.0509481	0.902471	T2D-ND
ENSG00000157212:PAXIP1	protein_coding	0.594034	2.91934	0.0509649	0.902471	T2D-ND
ENSG00000205323:SARNP	protein_coding	0.286443	5.91376	0.0511917	0.904606	T2D-ND
ENSG00000162949:CAPN13	protein_coding	1.19651	1.84173	0.0514305	0.904606	T2D-ND
ENSG00000139718:SETD1B	protein_coding	-0.61508	3.2687	0.0514338	0.904606	T2D-ND
ENSG00000233493:TMEM238	protein_coding	-0.326228	6.17092	0.0515421	0.904606	T2D-ND
ENSG00000118231:CRYGD	protein_coding	-0.740131	4.15368	0.0516176	0.904606	T2D-ND
ENSG00000124535:WRNIP1	protein_coding	-0.375478	4.75335	0.0516224	0.904606	T2D-ND
ENSG00000139190:VAMP1	protein_coding	-1.10827	1.8726	0.0516326	0.904606	T2D-ND
ENSG00000170099:SERPINA6	protein_coding	0.998461	3.0332	0.0516473	0.904606	T2D-ND
ENSG00000186973:FAM183A	protein_coding	1.37997	1.93244	0.0516616	0.904606	T2D-ND
ENSG00000231145:AC013468.1	protein_coding	-1.60839	1.37602	0.0516666	0.904606	T2D-ND
ENSG00000121900:TMEM54	protein_coding	0.286911	5.54785	0.0517485	0.904606	T2D-ND
ENSG00000280206:AC026401.3	lncRNA	-1.69776	1.45904	0.0517591	0.904606	T2D-ND
ENSG00000271851:AC087501.4	lncRNA	1.17872	1.73223	0.051901	0.906102	T2D-ND
ENSG00000131187:F12	protein_coding	0.796442	2.63319	0.0520306	0.907382	T2D-ND
ENSG00000280434:AL031595.3	lncRNA	0.698924	2.6335	0.0522422	0.910088	T2D-ND
ENSG00000139289:PHLDA1	protein_coding	1.02386	3.031	0.052587	0.915105	T2D-ND
ENSG00000239474:KLHL41	protein_coding	0.692132	4.5348	0.0526958	0.915363	T2D-ND
ENSG00000123415:SMUG1	protein_coding	0.379834	4.28917	0.0527581	0.915363	T2D-ND
ENSG00000048740:CELF2	protein_coding	1.44718	1.81323	0.0528917	0.915363	T2D-ND
ENSG00000233901:LINC01503	lncRNA	0.865699	4.25341	0.0529488	0.915363	T2D-ND
ENSG00000271869:AC026979.2	lncRNA	-0.39682	4.76544	0.0529563	0.915363	T2D-ND
ENSG00000083444:PLOD1	protein_coding	0.599206	2.70773	0.0529869	0.915363	T2D-ND
ENSG00000108406:DHX40	protein_coding	0.283551	4.90418	0.0529995	0.915363	T2D-ND
ENSG00000236939:BAALC-AS2	lncRNA	1.43354	1.44438	0.0531681	0.916422	T2D-ND
ENSG00000100592:DAAM1	protein_coding	-0.269444	6.32482	0.0531745	0.916422	T2D-ND
ENSG00000224746:AC015987.1	antisense	1.28478	1.51852	0.0533869	0.917149	T2D-ND
ENSG00000232300:FAM215B	sense_intronic	-0.805461	4.48666	0.0534195	0.917149	T2D-ND
ENSG00000122958:VPS26A	protein_coding	0.351207	4.69185	0.0534247	0.917149	T2D-ND
ENSG00000135974:C2orf49	protein_coding	0.413168	3.95078	0.0534444	0.917149	T2D-ND
ENSG00000118965:WDR35	protein_coding	-0.518794	3.41363	0.0536154	0.919104	T2D-ND
ENSG00000117394:SLC2A1	protein_coding	0.750751	3.45808	0.0537048	0.919659	T2D-ND
ENSG00000221949:LINC01465	lncRNA	-1.64599	1.3886	0.0538888	0.919813	T2D-ND
ENSG00000104047:DTWD1	protein_coding	0.35409	4.56782	0.0539023	0.919813	T2D-ND
ENSG00000168234:TTC39C	protein_coding	0.663849	3.14575	0.0540335	0.919813	T2D-ND
ENSG00000198001:IRAK4	protein_coding	0.424816	4.23147	0.0540782	0.919813	T2D-ND
ENSG00000215808:LINC01139	lincRNA	1.93931	1.48884	0.054248	0.919813	T2D-ND
ENSG00000253974:NRG1-IT1	sense_intronic	1.01349	1.99711	0.0542486	0.919813	T2D-ND
ENSG00000065911:MTHFD2	protein_coding	0.628469	3.74852	0.05429	0.919813	T2D-ND
ENSG00000057704:TMCC3	protein_coding	-0.403331	4.19095	0.0542948	0.919813	T2D-ND
ENSG00000205791:LOH12CR2	protein_coding	0.639649	2.84112	0.0543163	0.919813	T2D-ND
ENSG00000137200:CMTR1	protein_coding	0.520511	3.37853	0.0543164	0.919813	T2D-ND
ENSG00000119938:PPP1R3C	protein_coding	-0.76992	3.57695	0.0543601	0.919813	T2D-ND
ENSG00000121281:ADCY7	protein_coding	1.55263	1.68427	0.0544431	0.919813	T2D-ND
ENSG00000115137:DNAJC27	protein_coding	0.545103	3.63741	0.0544982	0.919813	T2D-ND
ENSG00000124194:GDAP1L1	protein_coding	0.388264	4.4791	0.054513	0.919813	T2D-ND
ENSG00000169302:STK32A	protein_coding	1.16261	1.69177	0.0546044	0.920393	T2D-ND
ENSG00000153707:PTPRD	protein_coding	1.38382	1.64944	0.0547839	0.921206	T2D-ND
ENSG00000286648:AC068931.1	lncRNA	-1.14001	1.81407	0.054815	0.921206	T2D-ND
ENSG00000116815:CD58	protein_coding	0.924715	2.4998	0.055051	0.921206	T2D-ND
ENSG00000215712:TMEM242	protein_coding	0.334113	4.82377	0.0551462	0.921206	T2D-ND
ENSG00000164080:RAD54L2	protein_coding	-0.543715	3.21787	0.0552099	0.921206	T2D-ND
ENSG00000163067:ZNF2	protein_coding	-0.906258	2.22329	0.0553057	0.921206	T2D-ND
ENSG00000132205:EMILIN2	protein_coding	-0.885331	2.08696	0.0553064	0.921206	T2D-ND
ENSG00000259120:SMIM6	protein_coding	-0.368002	6.03877	0.0553832	0.921206	T2D-ND
ENSG00000261758:AC117382.2	lncRNA	1.65351	1.31257	0.0553908	0.921206	T2D-ND
ENSG00000091831:ESR1	protein_coding	1.54813	1.49814	0.0554228	0.921206	T2D-ND
ENSG00000271870:AC024060.2	lncRNA	-1.06549	2.16506	0.0554501	0.921206	T2D-ND
ENSG00000167182:SP2	protein_coding	-0.607633	2.9242	0.0554751	0.921206	T2D-ND
ENSG00000186594:MIR22HG	lincRNA	0.464208	3.90272	0.0555543	0.921206	T2D-ND
ENSG00000148225:WDR31	protein_coding	-0.611341	3.07622	0.055569	0.921206	T2D-ND
ENSG00000108576:SLC6A4	protein_coding	-0.365554	5.97448	0.0556142	0.921206	T2D-ND
ENSG00000152931:PART1	lincRNA	-0.387949	5.19187	0.0556206	0.921206	T2D-ND
ENSG00000198089:SFI1	protein_coding	-0.485135	4.08182	0.055632	0.921206	T2D-ND
ENSG00000105649:RAB3A	protein_coding	-0.555096	4.28702	0.0557493	0.921206	T2D-ND
ENSG00000123685:BATF3	protein_coding	1.52081	1.4764	0.0558038	0.921206	T2D-ND
ENSG00000236535:RC3H1-IT1	sense_intronic	1.55237	1.36756	0.055853	0.921206	T2D-ND
ENSG00000133661:SFTPD	protein_coding	-0.628255	2.95322	0.0558559	0.921206	T2D-ND
ENSG00000261441:AC124068.2	lncRNA	-1.74191	1.34823	0.0559137	0.921206	T2D-ND
ENSG00000196557:CACNA1H	protein_coding	-0.386964	5.17346	0.0559767	0.921206	T2D-ND
ENSG00000234551:LINC01309	lncRNA	-1.17499	1.68655	0.0561184	0.921206	T2D-ND
ENSG00000206344:HCG27	protein_coding	1.1748	1.6716	0.0561835	0.921206	T2D-ND
ENSG00000176261:ZBTB8OS	protein_coding	-0.259818	5.80266	0.0562351	0.921206	T2D-ND
ENSG00000117676:RPS6KA1	protein_coding	-0.736215	2.38951	0.056299	0.921206	T2D-ND
ENSG00000151332:MBIP	protein_coding	0.367981	4.65283	0.0563519	0.921206	T2D-ND
ENSG00000243749:TMEM35B	protein_coding	0.31077	4.95376	0.0564891	0.921206	T2D-ND
ENSG00000153037:SRP19	protein_coding	0.269795	6.26353	0.0565369	0.921206	T2D-ND
ENSG00000247373:TMED2-DT	lncRNA	-0.861573	2.22077	0.0565684	0.921206	T2D-ND
ENSG00000124198:ARFGEF2	protein_coding	-0.371564	4.82266	0.0566845	0.921206	T2D-ND
ENSG00000186487:MYT1L	protein_coding	-0.31534	4.63409	0.0567054	0.921206	T2D-ND
ENSG00000088826:SMOX	protein_coding	0.980284	2.16063	0.056709	0.921206	T2D-ND
ENSG00000134250:NOTCH2	protein_coding	1.33333	1.59753	0.0567961	0.921206	T2D-ND
ENSG00000261488:TBILA	lncRNA	1.54192	1.42421	0.0568949	0.921206	T2D-ND
ENSG00000254718:AL157756.1	lncRNA	1.60482	1.28513	0.0570304	0.921206	T2D-ND
ENSG00000065054:SLC9A3R2	protein_coding	-0.404741	6.29112	0.0570945	0.921206	T2D-ND
ENSG00000247400:DNAJC3-DT	lncRNA	-0.37999	4.33263	0.057137	0.921206	T2D-ND
ENSG00000262265:AC002558.3	lncRNA	0.476608	3.47947	0.0572164	0.921206	T2D-ND
ENSG00000259462:CPEB1-AS1	lncRNA	-1.29451	1.70592	0.0572666	0.921206	T2D-ND
ENSG00000105698:USF2	protein_coding	-0.264466	6.23671	0.0573418	0.921206	T2D-ND
ENSG00000274080:AC005089.1	lncRNA	-0.575985	3.05226	0.0573934	0.921206	T2D-ND
ENSG00000155465:SLC7A7	protein_coding	1.44396	1.45502	0.0574339	0.921206	T2D-ND
ENSG00000196361:ELAVL3	protein_coding	0.959688	2.59672	0.0574419	0.921206	T2D-ND
ENSG00000001497:LAS1L	protein_coding	0.379523	4.00083	0.0574498	0.921206	T2D-ND
ENSG00000107954:NEURL1	protein_coding	-0.287129	6.96235	0.0576232	0.921206	T2D-ND
ENSG00000198707:CEP290	protein_coding	0.385527	4.56374	0.0576397	0.921206	T2D-ND
ENSG00000103335:PIEZO1	protein_coding	1.49339	1.32781	0.0576721	0.921206	T2D-ND
ENSG00000166037:CEP57	protein_coding	0.269357	5.19145	0.0577401	0.921206	T2D-ND
ENSG00000156096:UGT2B4	protein_coding	1.3348	3.46908	0.0577799	0.921206	T2D-ND
ENSG00000284642:AL139424.2	lncRNA	-1.57986	1.54852	0.0578348	0.921206	T2D-ND
ENSG00000223704:LINC01422	lncRNA	1.10135	1.63246	0.0578434	0.921206	T2D-ND
ENSG00000196972:SMIM10L2B	protein_coding	-1.05321	2.02132	0.0578491	0.921206	T2D-ND
ENSG00000135272:MDFIC	protein_coding	-0.388836	5.256	0.0578794	0.921206	T2D-ND
ENSG00000100321:SYNGR1	protein_coding	-0.541228	3.34239	0.0579111	0.921206	T2D-ND
ENSG00000147044:CASK	protein_coding	-0.427549	4.22677	0.0579367	0.921206	T2D-ND
ENSG00000112964:GHR	protein_coding	1.40082	1.29394	0.0579684	0.921206	T2D-ND
ENSG00000112183:RBM24	protein_coding	1.27226	1.70959	0.0581574	0.923299	T2D-ND
ENSG00000168994:PXDC1	protein_coding	1.05927	1.98333	0.0582517	0.923551	T2D-ND
ENSG00000163714:U2SURP	protein_coding	0.28447	5.85016	0.0582921	0.923551	T2D-ND
ENSG00000163462:TRIM46	protein_coding	-0.493488	3.6076	0.0584022	0.923551	T2D-ND
ENSG00000188981:MSANTD1	protein_coding	1.1096	1.91246	0.0584207	0.923551	T2D-ND
ENSG00000178031:ADAMTSL1	protein_coding	-1.01699	2.19047	0.0584854	0.923551	T2D-ND
ENSG00000106603:COA1	protein_coding	0.341588	5.01577	0.0586012	0.923551	T2D-ND
ENSG00000108448:TRIM16L	protein_coding	0.866375	2.11858	0.0586979	0.923551	T2D-ND
ENSG00000119636:BBOF1	protein_coding	0.81645	2.67782	0.0587409	0.923551	T2D-ND
ENSG00000075539:FRYL	protein_coding	0.325743	4.78849	0.0587524	0.923551	T2D-ND
ENSG00000054118:THRAP3	protein_coding	0.263248	6.6557	0.0587925	0.923551	T2D-ND
ENSG00000029534:ANK1	protein_coding	0.88194	2.24371	0.0588038	0.923551	T2D-ND
ENSG00000166592:RRAD	protein_coding	1.7574	1.42863	0.0589336	0.924688	T2D-ND
ENSG00000070601:FRMPD1	protein_coding	1.61209	1.31782	0.0589909	0.924688	T2D-ND
ENSG00000141433:ADCYAP1	protein_coding	0.489492	4.94971	0.0591017	0.925358	T2D-ND
ENSG00000241213:LINC02024	lncRNA	0.868314	2.01278	0.0591485	0.925358	T2D-ND
ENSG00000138166:DUSP5	protein_coding	0.904347	3.52944	0.0592315	0.925755	T2D-ND
ENSG00000272727:LINC02266	lncRNA	0.786338	2.22504	0.0592888	0.925755	T2D-ND
ENSG00000105662:CRTC1	protein_coding	-0.357279	4.2688	0.0593692	0.926114	T2D-ND
ENSG00000095383:TBC1D2	protein_coding	1.07831	2.06396	0.0595763	0.927259	T2D-ND
ENSG00000187097:ENTPD5	protein_coding	-0.673645	2.68427	0.0596122	0.927259	T2D-ND
ENSG00000287569:AL078587.2	lncRNA	1.57295	1.4319	0.0596153	0.927259	T2D-ND
ENSG00000183624:HMCES	protein_coding	-0.334035	4.73442	0.0599983	0.932316	T2D-ND
ENSG00000225434:LINC01504	lncRNA	1.00577	1.78816	0.0601523	0.933419	T2D-ND
ENSG00000183134:PTGDR2	protein_coding	-0.823969	2.58747	0.060187	0.933419	T2D-ND
ENSG00000109171:SLAIN2	protein_coding	0.337389	4.57853	0.060243	0.933419	T2D-ND
ENSG00000126953:TIMM8A	protein_coding	0.508528	3.35929	0.0604988	0.933456	T2D-ND
ENSG00000088448:ANKRD10	protein_coding	0.330029	4.60807	0.0605635	0.933456	T2D-ND
ENSG00000150627:WDR17	protein_coding	-0.382755	3.82263	0.0607392	0.933456	T2D-ND
[truncated: 15,071 more rows]

## Sheet: Delta
Differential expression analysis of T2D vs ND by edgeR (Delta cells)
[truncated: 18,250 more rows]

[truncated: 3 more sheets: Acinar, Ductal, Stellate]
