# Supplementary material for: Deep single-cell decoding of human pancreatic islets reveals T2D β-cell gene expression defects
Source: EMBO J. 2026 Apr 15;45(11):3978–4005. doi: 10.1038/s44318-026-00744-w (PMC13226668; doi:10.1038/s44318-026-00744-w)
Supplement: Supplementary file 11 — Dataset EV8 [file 44318_2026_744_MOESM11_ESM.xlsx]

## Sheet: Alpha
Dataset EV8. Differential expression analysis of T2D vs PD by edgeR (Alpha cells)
GeneID	BioType	logFC_edgeR	avg_logCPM_edgeR	PValue_edgeR	FDR_edgeR	Comp
ENSG00000137261:KIAA0319	protein_coding	0.615428	3.38972	2.07e-05	0.14193	T2D-PD
ENSG00000156299:TIAM1	protein_coding	0.381193	4.84434	2.87e-05	0.14193	T2D-PD
ENSG00000234478:ACBD3-AS1	lncRNA	3.1172	-2.21548	2.9e-05	0.14193	T2D-PD
ENSG00000235079:ZRANB2-AS1	antisense	-2.468	-2.45944	2.93e-05	0.14193	T2D-PD
ENSG00000144045:DQX1	protein_coding	-3.19896	-3.01903	6.47e-05	0.197053	T2D-PD
ENSG00000227591:HSD11B1-AS1	lncRNA	-0.946984	0.706956	7.15e-05	0.197053	T2D-PD
ENSG00000231439:WASIR2	antisense	-3.15551	-2.79567	0.000102373	0.242289	T2D-PD
ENSG00000100170:SLC5A1	protein_coding	0.701205	4.42862	0.000109917	0.242289	T2D-PD
ENSG00000044012:GUCA2B	protein_coding	-2.55565	-1.60431	0.000142172	0.284899	T2D-PD
ENSG00000255154:HTD2	protein_coding	-3.14674	-3.03308	0.000178956	0.295582	T2D-PD
ENSG00000180730:SHISA2	protein_coding	1.56871	1.0235	0.000180265	0.295582	T2D-PD
ENSG00000285583:AC010422.7	lncRNA	3.52053	-2.98543	0.000187731	0.295582	T2D-PD
ENSG00000258556:LINC02322	lncRNA	-3.52763	-2.89874	0.000258111	0.35853	T2D-PD
ENSG00000223834:AL161935.1	lncRNA	-1.66161	-2.04567	0.00026024	0.35853	T2D-PD
ENSG00000162511:LAPTM5	protein_coding	-2.14071	-2.45056	0.000303591	0.393651	T2D-PD
ENSG00000268333:AL132655.1	lncRNA	2.83991	-3.05301	0.000362079	0.427284	T2D-PD
ENSG00000205403:CFI	protein_coding	0.693496	3.74961	0.000368298	0.427284	T2D-PD
ENSG00000142089:IFITM3	protein_coding	1.58561	2.48454	0.000425366	0.468817	T2D-PD
ENSG00000273238:TMEM271	protein_coding	1.66169	1.13099	0.000462519	0.485491	T2D-PD
ENSG00000138735:PDE5A	protein_coding	0.72707	2.9794	0.000704374	0.669663	T2D-PD
ENSG00000099377:HSD3B7	protein_coding	0.557832	2.29346	0.000742916	0.669663	T2D-PD
ENSG00000169515:CCDC8	protein_coding	0.790143	1.91182	0.000760662	0.669663	T2D-PD
ENSG00000148218:ALAD	protein_coding	0.454225	2.70644	0.000826088	0.669663	T2D-PD
ENSG00000226571:AL592429.2	lncRNA	-3.81979	-2.86392	0.000875912	0.669663	T2D-PD
ENSG00000144278:GALNT13	protein_coding	-0.488407	3.70871	0.000881016	0.669663	T2D-PD
ENSG00000114737:CISH	protein_coding	0.715773	2.07361	0.00101626	0.728075	T2D-PD
ENSG00000249574:AC226118.1	lincRNA	3.07071	-3.03781	0.00102392	0.728075	T2D-PD
ENSG00000224137:LINC01857	lncRNA	-3.40553	-2.75304	0.00109005	0.750873	T2D-PD
ENSG00000147234:FRMPD3	protein_coding	0.754755	1.85841	0.00118178	0.789392	T2D-PD
ENSG00000180210:F2	protein_coding	-1.22925	-0.197598	0.00123459	0.800411	T2D-PD
ENSG00000187720:THSD4	protein_coding	-1.31663	0.0795994	0.00130026	0.809695	T2D-PD
ENSG00000232934:AL157786.1	lncRNA	1.07746	-1.45176	0.00136168	0.809695	T2D-PD
ENSG00000047457:CP	protein_coding	1.73746	5.60134	0.00137579	0.809695	T2D-PD
ENSG00000265094:AC007922.2	lncRNA	2.29459	-2.81566	0.00153769	0.809695	T2D-PD
ENSG00000101230:ISM1	protein_coding	2.64224	-3.11204	0.00154565	0.809695	T2D-PD
ENSG00000152578:GRIA4	protein_coding	1.20362	2.44244	0.00158734	0.809695	T2D-PD
ENSG00000254221:PCDHGB1	protein_coding	1.02038	-1.62632	0.0017102	0.809695	T2D-PD
ENSG00000204965:PCDHA5	protein_coding	0.418558	1.50024	0.00175728	0.809695	T2D-PD
ENSG00000163297:ANTXR2	protein_coding	-2.82659	-2.79217	0.0017734	0.809695	T2D-PD
ENSG00000196139:AKR1C3	protein_coding	0.789705	2.3078	0.00181882	0.809695	T2D-PD
ENSG00000283458:AC011139.1	lncRNA	-2.31179	-3.14031	0.00183424	0.809695	T2D-PD
ENSG00000273012:AL353600.1	lncRNA	2.28976	-3.00131	0.00189513	0.809695	T2D-PD
ENSG00000134962:KLB	protein_coding	-0.890875	3.98839	0.00201518	0.809695	T2D-PD
ENSG00000147573:TRIM55	protein_coding	-1.01778	1.19292	0.0020206	0.809695	T2D-PD
ENSG00000265218:AC103810.2	lncRNA	-1.38679	-1.97545	0.0020314	0.809695	T2D-PD
ENSG00000251061:LINC02512	lncRNA	-2.45345	-2.47774	0.0020607	0.809695	T2D-PD
ENSG00000271065:AC107031.1	lncRNA	-2.38254	-2.60927	0.00207111	0.809695	T2D-PD
ENSG00000272247:AC080013.5	lncRNA	-0.704635	-0.121788	0.0020818	0.809695	T2D-PD
ENSG00000164749:HNF4G	protein_coding	-0.902314	-1.12284	0.00210676	0.809695	T2D-PD
ENSG00000099957:P2RX6	protein_coding	-0.956097	0.0213111	0.0021926	0.809695	T2D-PD
ENSG00000269813:AC010336.6	lncRNA	2.00662	-3.06515	0.00223533	0.809695	T2D-PD
ENSG00000160282:FTCD	protein_coding	-1.24881	1.97435	0.00224167	0.809695	T2D-PD
ENSG00000125144:MT1G	protein_coding	-1.44337	3.58547	0.00227169	0.809695	T2D-PD
ENSG00000183876:ARSI	protein_coding	-2.07704	-2.48567	0.00230041	0.809695	T2D-PD
ENSG00000270240:AC015849.1	lncRNA	-2.6903	-3.07671	0.00231808	0.809695	T2D-PD
ENSG00000205358:MT1H	protein_coding	-1.76622	-0.685996	0.0023533	0.809695	T2D-PD
ENSG00000270066:AL356488.2	lncRNA	1.79163	-2.6146	0.00240798	0.809695	T2D-PD
ENSG00000283183:AC116565.1	lncRNA	1.31889	0.0791207	0.00272439	0.809695	T2D-PD
ENSG00000113231:PDE8B	protein_coding	-0.411436	3.99624	0.00273114	0.809695	T2D-PD
ENSG00000109113:RAB34	protein_coding	1.07556	1.65348	0.00273483	0.809695	T2D-PD
ENSG00000231107:LINC01508	lncRNA	-1.3621	-1.58471	0.00276718	0.809695	T2D-PD
ENSG00000272702:AC010913.1	lncRNA	-0.587468	3.31205	0.00286844	0.809695	T2D-PD
ENSG00000132465:JCHAIN	protein_coding	1.51485	-1.69887	0.00289222	0.809695	T2D-PD
ENSG00000280486:AC005329.3	lncRNA	-3.07151	-2.88118	0.0029051	0.809695	T2D-PD
ENSG00000253959:LINC01863	lncRNA	-2.25243	-3.11439	0.00296666	0.809695	T2D-PD
ENSG00000251456:AC113398.2	lncRNA	1.26281	-1.63899	0.00297037	0.809695	T2D-PD
ENSG00000141497:ZMYND15	protein_coding	-0.99988	-1.29846	0.00303314	0.809695	T2D-PD
ENSG00000183617:MRPL54	protein_coding	-0.340895	6.75371	0.0030374	0.809695	T2D-PD
ENSG00000185650:ZFP36L1	protein_coding	0.850831	4.54808	0.00309955	0.809695	T2D-PD
ENSG00000173641:HSPB7	protein_coding	2.23801	-3.00932	0.00311339	0.809695	T2D-PD
ENSG00000231672:DIRC3	protein_coding	-1.11276	-1.14952	0.00311479	0.809695	T2D-PD
ENSG00000269194:AC006942.1	lncRNA	-0.535224	3.41344	0.00312202	0.809695	T2D-PD
ENSG00000236635:LINC02540	lncRNA	-3.3329	-2.86249	0.00315263	0.809695	T2D-PD
ENSG00000225819:AC013269.2	lncRNA	-2.45289	-2.86397	0.00315762	0.809695	T2D-PD
ENSG00000113645:WWC1	protein_coding	0.399757	5.13373	0.00315773	0.809695	T2D-PD
ENSG00000188910:GJB3	protein_coding	2.61839	-3.06672	0.003159	0.809695	T2D-PD
ENSG00000129749:CHRNA10	protein_coding	-0.783721	-1.08279	0.00333036	0.843805	T2D-PD
ENSG00000118873:RAB3GAP2	protein_coding	0.359116	6.5415	0.00345728	0.84618	T2D-PD
ENSG00000284809:AL365394.1	lncRNA	-1.26358	0.705454	0.00347857	0.84618	T2D-PD
ENSG00000272226:AL136985.2	lncRNA	2.55938	-3.04299	0.0035009	0.84618	T2D-PD
ENSG00000261407:AC013565.3	lncRNA	-0.840023	-0.53435	0.00351107	0.84618	T2D-PD
ENSG00000225742:LINC02036	lncRNA	1.94515	-3.13981	0.00354007	0.84618	T2D-PD
ENSG00000225110:PNMA6F	protein_coding	-2.9387	-2.6609	0.00367457	0.861686	T2D-PD
ENSG00000185829:ARL17A	protein_coding	-0.503772	3.08623	0.00376269	0.872257	T2D-PD
ENSG00000274386:TMEM269	protein_coding	-1.28175	-2.18514	0.00379879	0.872257	T2D-PD
ENSG00000203666:EFCAB2	protein_coding	0.508359	4.06818	0.00396919	0.89274	T2D-PD
ENSG00000242715:CCDC169	protein_coding	-1.1858	-1.24465	0.00399514	0.89274	T2D-PD
ENSG00000144671:SLC22A14	protein_coding	-1.36545	-2.29677	0.00400949	0.89274	T2D-PD
ENSG00000169071:ROR2	protein_coding	1.35916	-2.29517	0.00409115	0.901812	T2D-PD
ENSG00000125337:KIF25	protein_coding	-2.72386	-3.04535	0.0041744	0.911052	T2D-PD
ENSG00000245248:USP2-AS1	antisense	-0.777126	0.969042	0.00422597	0.913265	T2D-PD
ENSG00000267702:AP005131.6	lncRNA	-2.8643	-2.7686	0.00443557	0.941396	T2D-PD
ENSG00000226562:CYP4F26P	lincRNA	-2.8371	-2.75222	0.00444155	0.941396	T2D-PD
ENSG00000138792:ENPEP	protein_coding	-1.3858	-0.639358	0.00453242	0.950957	T2D-PD
ENSG00000021461:CYP3A43	protein_coding	2.61177	-3.0127	0.00457295	0.950957	T2D-PD
ENSG00000179403:VWA1	protein_coding	0.359781	6.79764	0.00464919	0.957777	T2D-PD
ENSG00000124780:KCNK17	protein_coding	0.665251	4.27601	0.00475217	0.96526	T2D-PD
ENSG00000196482:ESRRG	protein_coding	-0.510761	4.05207	0.00479869	0.96526	T2D-PD
ENSG00000170581:STAT2	protein_coding	0.295266	3.7204	0.00481688	0.96526	T2D-PD
ENSG00000165633:VSTM4	protein_coding	0.713266	-0.989973	0.00512629	0.99994	T2D-PD
ENSG00000267196:AC091044.1	lncRNA	2.64947	-3.06326	0.00526476	0.99994	T2D-PD
ENSG00000261411:AL161938.1	lncRNA	-0.528644	2.07998	0.00531481	0.99994	T2D-PD
ENSG00000184613:NELL2	protein_coding	1.1731	2.26904	0.00532378	0.99994	T2D-PD
ENSG00000089327:FXYD5	protein_coding	-0.413233	7.98284	0.00537658	0.99994	T2D-PD
ENSG00000168874:ATOH8	protein_coding	1.00375	-1.7271	0.00548585	0.99994	T2D-PD
ENSG00000145321:GC	protein_coding	-0.356873	9.12254	0.00566027	0.99994	T2D-PD
ENSG00000176974:SHMT1	protein_coding	0.753355	0.0312221	0.00578783	0.99994	T2D-PD
ENSG00000163909:HEYL	protein_coding	1.00002	-1.80793	0.00593151	0.99994	T2D-PD
ENSG00000186329:TMEM212	protein_coding	2.65853	-2.75015	0.00598929	0.99994	T2D-PD
ENSG00000181790:ADGRB1	protein_coding	2.72389	-3.02424	0.00618842	0.99994	T2D-PD
ENSG00000230866:LINC02558	lncRNA	-2.2506	-2.51725	0.00626779	0.99994	T2D-PD
ENSG00000260613:Z98885.2	lncRNA	-1.84186	-2.44074	0.00628814	0.99994	T2D-PD
ENSG00000228779:Z69666.1	lncRNA	0.85555	-0.902252	0.00637769	0.99994	T2D-PD
ENSG00000160255:ITGB2	protein_coding	-2.49432	-2.94749	0.00638616	0.99994	T2D-PD
ENSG00000136110:CNMD	protein_coding	1.27306	0.0135629	0.00639849	0.99994	T2D-PD
ENSG00000229654:LINC02526	lncRNA	-2.84945	-2.91117	0.00642668	0.99994	T2D-PD
ENSG00000126246:IGFLR1	protein_coding	0.534125	2.19204	0.0067885	0.99994	T2D-PD
ENSG00000285938:AC072022.2	protein_coding	1.30267	-1.96272	0.00686685	0.99994	T2D-PD
ENSG00000204525:HLA-C	protein_coding	0.480065	9.64567	0.00689983	0.99994	T2D-PD
ENSG00000227811:INKA2-AS1	lncRNA	-0.739739	0.184154	0.00692091	0.99994	T2D-PD
ENSG00000178522:AMBN	protein_coding	3.10081	-2.09756	0.00693592	0.99994	T2D-PD
ENSG00000157654:PALM2-AKAP2	protein_coding	-0.32904	4.21166	0.00713052	0.99994	T2D-PD
ENSG00000127564:PKMYT1	protein_coding	1.24766	-2.19861	0.00713992	0.99994	T2D-PD
ENSG00000108557:RAI1	protein_coding	0.310443	3.73004	0.00714882	0.99994	T2D-PD
ENSG00000116679:IVNS1ABP	protein_coding	0.393532	5.87421	0.00716587	0.99994	T2D-PD
ENSG00000173040:EVC2	protein_coding	-1.93606	-1.46477	0.00722117	0.99994	T2D-PD
ENSG00000102804:TSC22D1	protein_coding	0.26591	7.34211	0.00725255	0.99994	T2D-PD
ENSG00000006534:ALDH3B1	protein_coding	-0.960812	0.871473	0.00737216	0.99994	T2D-PD
ENSG00000170509:HSD17B13	protein_coding	-0.981326	-1.8554	0.0073885	0.99994	T2D-PD
ENSG00000180066:C10orf91	protein_coding	-2.4282	-3.10724	0.00740809	0.99994	T2D-PD
ENSG00000136231:IGF2BP3	protein_coding	1.60125	-2.01573	0.00752956	0.99994	T2D-PD
ENSG00000105371:ICAM4	protein_coding	2.60622	-2.45262	0.00753514	0.99994	T2D-PD
ENSG00000256453:DND1	protein_coding	1.54995	0.301138	0.00759622	0.99994	T2D-PD
ENSG00000205038:PKHD1L1	protein_coding	-1.16247	-1.29042	0.00772485	0.99994	T2D-PD
ENSG00000239911:PRKAG2-AS1	antisense	-0.6199	5.16557	0.00803126	0.99994	T2D-PD
ENSG00000081842:PCDHA6	protein_coding	0.677066	-0.0853719	0.00820882	0.99994	T2D-PD
ENSG00000101405:OXT	protein_coding	-0.791507	-0.586573	0.00827242	0.99994	T2D-PD
ENSG00000187144:SPATA21	protein_coding	-1.66167	-2.53345	0.00831738	0.99994	T2D-PD
ENSG00000286128:AC022413.2	lncRNA	2.07424	-2.44192	0.00832195	0.99994	T2D-PD
ENSG00000151849:CENPJ	protein_coding	0.402817	1.04021	0.00835001	0.99994	T2D-PD
ENSG00000112659:CUL9	protein_coding	0.372197	2.82968	0.00837566	0.99994	T2D-PD
ENSG00000127954:STEAP4	protein_coding	-1.62501	-2.11086	0.00846523	0.99994	T2D-PD
ENSG00000129946:SHC2	protein_coding	0.308456	5.14337	0.00854287	0.99994	T2D-PD
ENSG00000142871:CCN1	protein_coding	0.973026	-1.32689	0.00859268	0.99994	T2D-PD
ENSG00000253604:AC131254.2	lncRNA	-2.0599	-2.43724	0.0087664	0.99994	T2D-PD
ENSG00000259664:LINC02254	lncRNA	-1.82785	-2.48621	0.00880904	0.99994	T2D-PD
ENSG00000269906:AL606834.1	lncRNA	0.799051	-0.356733	0.00889202	0.99994	T2D-PD
ENSG00000131724:IL13RA1	protein_coding	0.365198	4.65644	0.00892586	0.99994	T2D-PD
ENSG00000166743:ACSM1	protein_coding	1.1599	1.33668	0.00895359	0.99994	T2D-PD
ENSG00000003400:CASP10	protein_coding	1.11173	-2.18601	0.00905611	0.99994	T2D-PD
ENSG00000166796:LDHC	protein_coding	2.5921	-0.972337	0.00912022	0.99994	T2D-PD
ENSG00000187840:EIF4EBP1	protein_coding	-0.473402	6.34883	0.00950559	0.99994	T2D-PD
ENSG00000172551:MUCL1	protein_coding	-1.26618	-1.10063	0.00951031	0.99994	T2D-PD
ENSG00000170775:GPR37	protein_coding	0.333152	2.28271	0.00960205	0.99994	T2D-PD
ENSG00000133739:LRRCC1	protein_coding	0.330416	2.46687	0.00974891	0.99994	T2D-PD
ENSG00000230542:LINC00102	lincRNA	-2.15482	-2.82886	0.00977082	0.99994	T2D-PD
ENSG00000117115:PADI2	protein_coding	-2.15307	-2.91038	0.00987968	0.99994	T2D-PD
ENSG00000089169:RPH3A	protein_coding	1.81255	-2.8092	0.0100156	0.99994	T2D-PD
ENSG00000213265:TSGA13	protein_coding	1.29619	-1.90159	0.0100249	0.99994	T2D-PD
ENSG00000095739:BAMBI	protein_coding	0.46352	3.47833	0.0100493	0.99994	T2D-PD
ENSG00000275191:AC007497.1	lncRNA	1.85271	-2.66698	0.0101497	0.99994	T2D-PD
ENSG00000161082:CELF5	protein_coding	0.840106	0.139837	0.0101918	0.99994	T2D-PD
ENSG00000263331:AC008551.1	lncRNA	-0.954037	-1.32602	0.0102324	0.99994	T2D-PD
ENSG00000255372:AC107886.1	lncRNA	2.24996	-3.01134	0.0102397	0.99994	T2D-PD
ENSG00000185056:C5orf47	protein_coding	1.52904	-2.12452	0.0102679	0.99994	T2D-PD
ENSG00000267115:AC022148.2	lncRNA	-1.25747	-2.14546	0.0103417	0.99994	T2D-PD
ENSG00000186871:ERCC6L	protein_coding	-2.06814	-2.81382	0.0103448	0.99994	T2D-PD
ENSG00000121410:A1BG	protein_coding	-0.29281	6.12006	0.0104025	0.99994	T2D-PD
ENSG00000042781:USH2A	protein_coding	-1.24257	1.49378	0.0104243	0.99994	T2D-PD
ENSG00000067798:NAV3	protein_coding	0.61148	2.66957	0.0104513	0.99994	T2D-PD
ENSG00000196071:OR2L13	protein_coding	-2.3758	-2.89504	0.0104658	0.99994	T2D-PD
ENSG00000168447:SCNN1B	protein_coding	2.38717	-2.7444	0.0105268	0.99994	T2D-PD
ENSG00000260708:AL118516.1	lncRNA	-0.388638	4.50184	0.0107449	0.99994	T2D-PD
ENSG00000104043:ATP8B4	protein_coding	2.6222	-3.10175	0.0107541	0.99994	T2D-PD
ENSG00000254842:LINC02551	lncRNA	1.45274	-2.3079	0.0107843	0.99994	T2D-PD
ENSG00000230061:TRPM2-AS	lncRNA	-1.87958	-2.67032	0.0108245	0.99994	T2D-PD
ENSG00000277693:AP003900.1	lncRNA	-1.84386	-1.04484	0.0109025	0.99994	T2D-PD
ENSG00000137812:KNL1	protein_coding	-1.12364	-1.81199	0.0109468	0.99994	T2D-PD
ENSG00000188677:PARVB	protein_coding	-0.420972	6.40633	0.0109732	0.99994	T2D-PD
ENSG00000069431:ABCC9	protein_coding	0.602323	4.74634	0.0111436	0.99994	T2D-PD
ENSG00000108551:RASD1	protein_coding	0.423697	7.06126	0.0111503	0.99994	T2D-PD
ENSG00000267007:AC012615.2	lncRNA	-1.12921	-2.15231	0.0111717	0.99994	T2D-PD
ENSG00000142611:PRDM16	protein_coding	0.494211	1.22364	0.0111787	0.99994	T2D-PD
ENSG00000117155:SSX2IP	protein_coding	0.217137	6.91538	0.0112271	0.99994	T2D-PD
ENSG00000206384:COL6A6	protein_coding	-2.05113	-3.05016	0.0113468	0.99994	T2D-PD
ENSG00000271991:AC013400.1	lncRNA	-0.937294	-1.62097	0.0113592	0.99994	T2D-PD
ENSG00000257702:LBX2-AS1	antisense	1.28176	-2.08972	0.0114187	0.99994	T2D-PD
ENSG00000226386:PARD3-AS1	antisense	1.19787	-1.98753	0.0115626	0.99994	T2D-PD
ENSG00000177989:ODF3B	protein_coding	0.621096	3.27323	0.011574	0.99994	T2D-PD
ENSG00000203327:AC012358.1	lncRNA	1.17134	-2.25739	0.0116874	0.99994	T2D-PD
ENSG00000133121:STARD13	protein_coding	0.273079	4.18759	0.0118732	0.99994	T2D-PD
ENSG00000271868:AC114810.1	lncRNA	-2.15358	-3.05161	0.0119404	0.99994	T2D-PD
ENSG00000264125:AC104984.1	lncRNA	0.760102	-1.40791	0.0119465	0.99994	T2D-PD
ENSG00000248187:AC078850.1	lncRNA	1.95611	-3.14353	0.0119866	0.99994	T2D-PD
ENSG00000236871:LINC00106	lincRNA	0.758544	-1.35	0.0120737	0.99994	T2D-PD
ENSG00000100867:DHRS2	protein_coding	0.602475	4.97851	0.0122071	0.99994	T2D-PD
ENSG00000220008:LINGO3	protein_coding	-2.05968	-2.90172	0.0122555	0.99994	T2D-PD
ENSG00000254577:AC087276.1	lncRNA	-1.43699	-2.55051	0.0123429	0.99994	T2D-PD
ENSG00000226913:BSN-DT	lncRNA	-0.57362	0.0908288	0.0123432	0.99994	T2D-PD
ENSG00000196844:PATE2	protein_coding	-2.10745	-1.92849	0.0123959	0.99994	T2D-PD
ENSG00000179111:HES7	protein_coding	0.989338	-2.04186	0.0124439	0.99994	T2D-PD
ENSG00000135919:SERPINE2	protein_coding	0.34787	7.31616	0.0126707	0.99994	T2D-PD
ENSG00000233041:PHGR1	protein_coding	-1.09589	0.64705	0.0127022	0.99994	T2D-PD
ENSG00000205642:VCX3B	protein_coding	1.9988	-2.89056	0.0127326	0.99994	T2D-PD
ENSG00000128573:FOXP2	protein_coding	0.369391	4.13219	0.0127541	0.99994	T2D-PD
ENSG00000258414:AL121790.1	lncRNA	1.06075	-2.07421	0.0129403	0.99994	T2D-PD
ENSG00000179270:PCARE	protein_coding	-2.23224	-2.90552	0.0130596	0.99994	T2D-PD
ENSG00000140795:MYLK3	protein_coding	1.73742	-2.49239	0.0130701	0.99994	T2D-PD
ENSG00000139354:GAS2L3	protein_coding	-1.00946	-1.0416	0.0130965	0.99994	T2D-PD
ENSG00000197191:CYSRT1	protein_coding	-0.871985	-1.2936	0.0131206	0.99994	T2D-PD
ENSG00000272483:AC022001.3	lncRNA	1.5949	-2.51829	0.0131914	0.99994	T2D-PD
ENSG00000176049:JAKMIP2	protein_coding	0.260399	4.09059	0.0132125	0.99994	T2D-PD
ENSG00000154358:OBSCN	protein_coding	0.804687	1.40641	0.0133992	0.99994	T2D-PD
ENSG00000143226:FCGR2A	protein_coding	1.24474	0.527263	0.0134763	0.99994	T2D-PD
ENSG00000158747:NBL1	protein_coding	0.359796	6.17759	0.0135934	0.99994	T2D-PD
ENSG00000205364:MT1M	protein_coding	-1.40002	0.437193	0.0136286	0.99994	T2D-PD
ENSG00000237596:AL138828.1	lncRNA	-0.972928	-1.15997	0.0136574	0.99994	T2D-PD
ENSG00000146828:SLC12A9	protein_coding	0.319503	2.63042	0.0137232	0.99994	T2D-PD
ENSG00000147027:TMEM47	protein_coding	0.932592	1.66752	0.0138006	0.99994	T2D-PD
ENSG00000258949:AL049870.3	lncRNA	2.05379	-3.14526	0.0138694	0.99994	T2D-PD
ENSG00000174607:UGT8	protein_coding	-0.330496	4.01701	0.0139071	0.99994	T2D-PD
ENSG00000232558:KCND3-IT1	sense_intronic	-1.83323	-2.74609	0.0139561	0.99994	T2D-PD
ENSG00000127578:WFIKKN1	protein_coding	-0.546682	-0.0500949	0.0140466	0.99994	T2D-PD
ENSG00000113811:SELENOK	protein_coding	-0.235452	7.94215	0.0140482	0.99994	T2D-PD
ENSG00000104341:LAPTM4B	protein_coding	0.423344	8.14516	0.0140552	0.99994	T2D-PD
ENSG00000273156:AC124016.2	lncRNA	0.440599	0.773739	0.014126	0.99994	T2D-PD
ENSG00000075035:WSCD2	protein_coding	-1.13774	-1.43558	0.0141481	0.99994	T2D-PD
ENSG00000272128:AP006545.2	lncRNA	-1.75839	-2.74666	0.0141757	0.99994	T2D-PD
ENSG00000119688:ABCD4	protein_coding	0.225111	3.49927	0.0141903	0.99994	T2D-PD
ENSG00000131730:CKMT2	protein_coding	-0.576202	1.44324	0.0141955	0.99994	T2D-PD
ENSG00000168952:STXBP6	protein_coding	0.335962	6.38554	0.0142505	0.99994	T2D-PD
ENSG00000166068:SPRED1	protein_coding	0.345982	2.27693	0.0143344	0.99994	T2D-PD
ENSG00000146205:ANO7	protein_coding	-0.679071	-0.0533747	0.0143932	0.99994	T2D-PD
ENSG00000189283:FHIT	protein_coding	0.484623	3.81403	0.0145432	0.99994	T2D-PD
ENSG00000135218:CD36	protein_coding	0.426023	5.24542	0.0146467	0.99994	T2D-PD
ENSG00000235272:RAMACL	protein_coding	0.822192	-1.52868	0.0146523	0.99994	T2D-PD
ENSG00000170485:NPAS2	protein_coding	0.295803	3.57235	0.0146585	0.99994	T2D-PD
ENSG00000007174:DNAH9	protein_coding	0.907602	-0.74819	0.0147169	0.99994	T2D-PD
ENSG00000127831:VIL1	protein_coding	-0.439781	4.88099	0.0147752	0.99994	T2D-PD
ENSG00000268564:AC003956.1	antisense	-2.23539	-2.7523	0.0147809	0.99994	T2D-PD
ENSG00000272108:AC244517.1	lncRNA	-0.760312	-0.236616	0.0150622	0.99994	T2D-PD
ENSG00000230319:AL022476.1	lncRNA	-1.19586	-0.908088	0.0150631	0.99994	T2D-PD
ENSG00000238034:AL109807.1	lncRNA	-1.65673	-2.37825	0.0151959	0.99994	T2D-PD
ENSG00000126803:HSPA2	protein_coding	0.303799	4.13252	0.0151988	0.99994	T2D-PD
ENSG00000087077:TRIP6	protein_coding	0.739507	-0.997177	0.0152273	0.99994	T2D-PD
ENSG00000248752:AC116362.1	lncRNA	-2.39832	-3.04904	0.0152607	0.99994	T2D-PD
ENSG00000280670:CCDC163	protein_coding	-1.17715	-0.544413	0.0153453	0.99994	T2D-PD
ENSG00000143450:OAZ3	protein_coding	-0.432523	2.06014	0.0154508	0.99994	T2D-PD
ENSG00000197757:HOXC6	protein_coding	2.22786	-3.09228	0.0154879	0.99994	T2D-PD
ENSG00000183426:NPIPA1	protein_coding	0.431948	1.79046	0.0158517	0.99994	T2D-PD
ENSG00000112599:GUCA1B	protein_coding	-0.499813	0.131116	0.0158875	0.99994	T2D-PD
ENSG00000137496:IL18BP	protein_coding	0.789185	3.09428	0.0159257	0.99994	T2D-PD
ENSG00000267287:AC068473.3	lncRNA	2.69637	-2.97522	0.0159817	0.99994	T2D-PD
ENSG00000106404:CLDN15	protein_coding	-0.283951	3.68587	0.0160208	0.99994	T2D-PD
ENSG00000151388:ADAMTS12	protein_coding	-1.43551	-2.39547	0.0160346	0.99994	T2D-PD
ENSG00000271715:AC012640.3	lncRNA	1.93998	-2.83394	0.0160957	0.99994	T2D-PD
ENSG00000171815:PCDHB1	protein_coding	0.916621	-1.75188	0.0161583	0.99994	T2D-PD
ENSG00000261135:AL137802.2	lncRNA	-0.410487	1.95112	0.0162193	0.99994	T2D-PD
ENSG00000158321:AUTS2	protein_coding	0.352198	3.49556	0.0162681	0.99994	T2D-PD
ENSG00000033327:GAB2	protein_coding	-0.33031	2.08035	0.0163234	0.99994	T2D-PD
ENSG00000135052:GOLM1	protein_coding	0.293191	5.00876	0.0164314	0.99994	T2D-PD
ENSG00000169762:TAPT1	protein_coding	0.231645	4.64329	0.0164358	0.99994	T2D-PD
ENSG00000016602:CLCA4	protein_coding	-2.35528	-2.99227	0.0166678	0.99994	T2D-PD
ENSG00000257449:AC034102.3	lncRNA	-1.99369	-3.10956	0.0166847	0.99994	T2D-PD
ENSG00000171223:JUNB	protein_coding	0.585302	8.36528	0.0169722	0.99994	T2D-PD
ENSG00000125931:CITED1	protein_coding	1.21383	-0.185715	0.0170601	0.99994	T2D-PD
ENSG00000204257:HLA-DMA	protein_coding	1.00032	0.555853	0.0172024	0.99994	T2D-PD
ENSG00000256540:AC007406.3	lncRNA	-1.10358	-2.15276	0.0172498	0.99994	T2D-PD
ENSG00000151062:CACNA2D4	protein_coding	1.18495	-2.40567	0.0172704	0.99994	T2D-PD
ENSG00000264343:NOTCH2NLA	protein_coding	-1.6431	-2.25357	0.0173419	0.99994	T2D-PD
ENSG00000260239:LINC02533	lncRNA	-3.12506	-2.63869	0.0173812	0.99994	T2D-PD
ENSG00000103381:CPPED1	protein_coding	-0.411501	3.95104	0.0173819	0.99994	T2D-PD
ENSG00000179598:PLD6	protein_coding	-0.404513	2.10857	0.0174878	0.99994	T2D-PD
ENSG00000269653:AC011479.3	lncRNA	1.1146	-1.71153	0.0175343	0.99994	T2D-PD
ENSG00000172742:OR4D9	protein_coding	1.31124	-2.12107	0.017573	0.99994	T2D-PD
ENSG00000108107:RPL28	protein_coding	-0.232112	10.4551	0.0179082	0.99994	T2D-PD
ENSG00000273733:AC011472.4	lncRNA	-0.907478	-1.75352	0.0179548	0.99994	T2D-PD
ENSG00000143067:ZNF697	protein_coding	-0.392569	2.02833	0.0182497	0.99994	T2D-PD
ENSG00000184489:PTP4A3	protein_coding	0.440405	7.30443	0.0182633	0.99994	T2D-PD
ENSG00000158286:RNF207	protein_coding	0.389527	3.02826	0.0182689	0.99994	T2D-PD
ENSG00000152953:STK32B	protein_coding	-0.344876	3.08461	0.0182857	0.99994	T2D-PD
ENSG00000284721:AL662907.3	lncRNA	0.572718	-0.246837	0.0183201	0.99994	T2D-PD
ENSG00000165084:C8orf34	protein_coding	1.6977	-2.78179	0.0183742	0.99994	T2D-PD
ENSG00000163492:CCDC141	protein_coding	0.67756	0.749585	0.0184335	0.99994	T2D-PD
ENSG00000152207:CYSLTR2	protein_coding	1.28364	-2.22225	0.0184705	0.99994	T2D-PD
ENSG00000132589:FLOT2	protein_coding	0.24515	4.24876	0.0184725	0.99994	T2D-PD
ENSG00000165752:STK32C	protein_coding	-0.332419	3.59368	0.018489	0.99994	T2D-PD
ENSG00000160862:AZGP1	protein_coding	-0.997768	1.20263	0.0184984	0.99994	T2D-PD
ENSG00000113916:BCL6	protein_coding	0.454275	3.37711	0.0185456	0.99994	T2D-PD
ENSG00000276867:AC074050.4	lncRNA	1.35336	-2.29748	0.0185547	0.99994	T2D-PD
ENSG00000079112:CDH17	protein_coding	-1.15881	-0.3463	0.0186434	0.99994	T2D-PD
ENSG00000228598:MACC1-AS1	antisense	-2.07278	-3.07001	0.0187171	0.99994	T2D-PD
ENSG00000236671:PRKG1-AS1	antisense	0.912019	-1.95221	0.0188087	0.99994	T2D-PD
ENSG00000129204:USP6	protein_coding	2.74117	-2.3198	0.0188219	0.99994	T2D-PD
ENSG00000165379:LRFN5	protein_coding	-1.40997	-1.74747	0.0189955	0.99994	T2D-PD
ENSG00000170935:NCBP2L	protein_coding	-0.869323	-0.548473	0.0190132	0.99994	T2D-PD
ENSG00000188372:ZP3	protein_coding	1.06877	1.06519	0.0190393	0.99994	T2D-PD
ENSG00000185837:HDHD5-AS1	lncRNA	-0.520205	1.01153	0.0193781	0.99994	T2D-PD
ENSG00000259755:AC090907.2	lncRNA	-1.19266	-2.41433	0.0194755	0.99994	T2D-PD
ENSG00000171428:NAT1	protein_coding	0.462788	2.69806	0.0196533	0.99994	T2D-PD
ENSG00000172534:HCFC1	protein_coding	0.21102	3.84585	0.0196702	0.99994	T2D-PD
ENSG00000123411:IKZF4	protein_coding	0.272156	3.52551	0.0197773	0.99994	T2D-PD
ENSG00000244383:FAM3D-AS1	lncRNA	-1.99541	-2.54107	0.0199197	0.99994	T2D-PD
ENSG00000104447:TRPS1	protein_coding	0.345567	2.64309	0.0199977	0.99994	T2D-PD
ENSG00000273062:AL449106.1	lncRNA	0.972014	-2.02805	0.0200689	0.99994	T2D-PD
ENSG00000116176:TPSG1	protein_coding	-1.75354	-2.54194	0.0200916	0.99994	T2D-PD
ENSG00000274515:AC105020.5	lncRNA	-1.16372	-2.34767	0.0202626	0.99994	T2D-PD
ENSG00000267122:AC004490.1	antisense	-2.29659	-2.9057	0.0203332	0.99994	T2D-PD
ENSG00000164483:SAMD3	protein_coding	-0.474517	2.61149	0.0203786	0.99994	T2D-PD
ENSG00000160471:COX6B2	protein_coding	0.975303	-1.77578	0.0204019	0.99994	T2D-PD
ENSG00000245008:AP001122.1	lncRNA	2.52911	-3.04455	0.0204223	0.99994	T2D-PD
ENSG00000272002:AC010904.2	lncRNA	1.09437	-1.34109	0.0205221	0.99994	T2D-PD
ENSG00000231925:TAPBP	protein_coding	0.206002	6.6503	0.0205556	0.99994	T2D-PD
ENSG00000159388:BTG2	protein_coding	0.726409	7.7727	0.0210688	0.99994	T2D-PD
ENSG00000181291:TMEM132E	protein_coding	1.31816	-1.62187	0.0211035	0.99994	T2D-PD
ENSG00000187908:DMBT1	protein_coding	2.44922	-2.71856	0.0211993	0.99994	T2D-PD
ENSG00000235029:MNX1-AS2	antisense	0.53176	0.278988	0.0212324	0.99994	T2D-PD
ENSG00000140379:BCL2A1	protein_coding	-2.17847	1.30689	0.0213314	0.99994	T2D-PD
ENSG00000237250:AL359924.1	lncRNA	1.12096	-1.62295	0.0213741	0.99994	T2D-PD
ENSG00000260417:AC092127.1	lncRNA	-1.52015	-2.4751	0.0214588	0.99994	T2D-PD
ENSG00000143418:CERS2	protein_coding	0.212351	5.86863	0.0215274	0.99994	T2D-PD
ENSG00000162687:KCNT2	protein_coding	0.77522	0.229127	0.0216126	0.99994	T2D-PD
ENSG00000158806:NPM2	protein_coding	-0.210101	4.82605	0.02177	0.99994	T2D-PD
ENSG00000249203:LINC02224	lncRNA	-1.45806	-2.89903	0.0219101	0.99994	T2D-PD
ENSG00000154975:CA10	protein_coding	0.889592	1.54433	0.0220174	0.99994	T2D-PD
ENSG00000248559:AC109454.2	lncRNA	0.697162	-0.0352636	0.0221654	0.99994	T2D-PD
ENSG00000124194:GDAP1L1	protein_coding	-0.311427	3.76741	0.0221783	0.99994	T2D-PD
ENSG00000151790:TDO2	protein_coding	2.11827	-2.97507	0.0222756	0.99994	T2D-PD
ENSG00000039560:RAI14	protein_coding	0.454546	2.44976	0.0223841	0.99994	T2D-PD
ENSG00000234233:KCNH1-IT1	sense_intronic	-1.63143	-2.81884	0.0225407	0.99994	T2D-PD
ENSG00000184232:OAF	protein_coding	-1.02126	-2.0276	0.0225606	0.99994	T2D-PD
ENSG00000232006:AC005537.1	lncRNA	-3.52405	-2.04376	0.0226192	0.99994	T2D-PD
ENSG00000049089:COL9A2	protein_coding	0.491463	3.9518	0.0226547	0.99994	T2D-PD
ENSG00000053918:KCNQ1	protein_coding	1.18668	-1.80079	0.0226607	0.99994	T2D-PD
ENSG00000262332:AC136624.1	lncRNA	-1.54582	-2.63414	0.0227369	0.99994	T2D-PD
ENSG00000177807:KCNJ10	protein_coding	-1.91039	-2.92946	0.0227419	0.99994	T2D-PD
ENSG00000272277:AL031963.3	lncRNA	-0.4304	2.25011	0.0227865	0.99994	T2D-PD
ENSG00000171132:PRKCE	protein_coding	0.252892	4.74694	0.0227904	0.99994	T2D-PD
ENSG00000159267:HLCS	protein_coding	-0.215589	3.85739	0.0235761	0.99994	T2D-PD
ENSG00000175938:ORAI3	protein_coding	-0.255836	4.11971	0.0235787	0.99994	T2D-PD
ENSG00000127948:POR	protein_coding	-0.2328	5.25883	0.0236259	0.99994	T2D-PD
ENSG00000198937:CCDC167	protein_coding	-0.308688	4.09484	0.0237046	0.99994	T2D-PD
ENSG00000130707:ASS1	protein_coding	-0.535519	3.17872	0.0237213	0.99994	T2D-PD
ENSG00000197020:ZNF100	protein_coding	0.489411	2.41589	0.0237857	0.99994	T2D-PD
ENSG00000077063:CTTNBP2	protein_coding	0.493834	2.89181	0.0239412	0.99994	T2D-PD
ENSG00000189056:RELN	protein_coding	-1.94185	-0.734021	0.0239567	0.99994	T2D-PD
ENSG00000272609:AC016252.1	lncRNA	1.00913	-1.40933	0.0240051	0.99994	T2D-PD
ENSG00000272109:AC008906.2	lncRNA	1.52607	-2.20679	0.0240799	0.99994	T2D-PD
ENSG00000145861:C1QTNF2	protein_coding	1.94081	-3.00842	0.0240854	0.99994	T2D-PD
ENSG00000182901:RGS7	protein_coding	-0.213529	4.329	0.0241153	0.99994	T2D-PD
ENSG00000243649:CFB	protein_coding	1.59214	1.70873	0.0241153	0.99994	T2D-PD
ENSG00000213886:UBD	protein_coding	1.03057	-2.005	0.0241261	0.99994	T2D-PD
ENSG00000175471:MCTP1	protein_coding	-0.969161	-1.88948	0.0243576	0.99994	T2D-PD
ENSG00000271040:AL390955.2	lncRNA	0.790118	0.228849	0.0243643	0.99994	T2D-PD
ENSG00000260911:AC135050.3	lncRNA	-0.925313	-2.0688	0.0245274	0.99994	T2D-PD
ENSG00000158578:ALAS2	protein_coding	-2.23284	-2.90575	0.0245853	0.99994	T2D-PD
ENSG00000164841:TMEM74	protein_coding	0.941616	-1.68736	0.0246274	0.99994	T2D-PD
ENSG00000253304:TMEM200B	protein_coding	-1.57062	-2.81948	0.0247752	0.99994	T2D-PD
ENSG00000228037:AL139246.3	lncRNA	-1.11767	-2.29155	0.0249117	0.99994	T2D-PD
ENSG00000166831:RBPMS2	protein_coding	1.82625	-3.0682	0.0249685	0.99994	T2D-PD
ENSG00000257607:AC073957.2	lncRNA	1.86017	-2.77943	0.0252745	0.99994	T2D-PD
ENSG00000259786:LINC02109	lncRNA	-1.8638	-2.89635	0.0252815	0.99994	T2D-PD
ENSG00000171241:SHCBP1	protein_coding	-1.58881	-2.76946	0.0252984	0.99994	T2D-PD
ENSG00000198682:PAPSS2	protein_coding	0.341505	7.95964	0.0253326	0.99994	T2D-PD
ENSG00000187955:COL14A1	protein_coding	1.14433	-2.44092	0.0253627	0.99994	T2D-PD
ENSG00000153317:ASAP1	protein_coding	0.249809	4.7761	0.0255536	0.99994	T2D-PD
ENSG00000267033:AC020911.1	lncRNA	1.04589	-2.2991	0.0255764	0.99994	T2D-PD
ENSG00000225932:CTAGE4	protein_coding	1.98617	-3.07684	0.025653	0.99994	T2D-PD
ENSG00000164039:BDH2	protein_coding	0.538332	1.73726	0.0256661	0.99994	T2D-PD
ENSG00000163597:SNHG16	processed_transcript	-0.247605	5.87281	0.0256878	0.99994	T2D-PD
ENSG00000173432:SAA1	protein_coding	3.28561	-0.759973	0.0258485	0.99994	T2D-PD
ENSG00000151892:GFRA1	protein_coding	-1.55252	-1.95901	0.0259448	0.99994	T2D-PD
ENSG00000277010:AC120498.10	lncRNA	0.981423	-0.5785	0.0260109	0.99994	T2D-PD
ENSG00000122176:FMOD	protein_coding	1.11106	-2.47492	0.0260648	0.99994	T2D-PD
ENSG00000259432:AC023908.1	lncRNA	-1.93152	-3.08355	0.0261378	0.99994	T2D-PD
ENSG00000183077:AFMID	protein_coding	-0.597593	0.365821	0.0263125	0.99994	T2D-PD
ENSG00000051523:CYBA	protein_coding	0.597595	5.51853	0.0263251	0.99994	T2D-PD
ENSG00000214546:AC087491.1	lncRNA	-1.8765	-2.69964	0.0264901	0.99994	T2D-PD
ENSG00000184350:MRGPRE	protein_coding	1.78633	-2.33971	0.0267755	0.99994	T2D-PD
ENSG00000264754:AC110921.1	lncRNA	0.813634	-1.75968	0.0267766	0.99994	T2D-PD
ENSG00000265750:AC090772.3	lncRNA	1.46128	-2.17298	0.0267913	0.99994	T2D-PD
ENSG00000271963:AC026786.2	lncRNA	-1.9508	-2.56375	0.0267997	0.99994	T2D-PD
ENSG00000255202:AL049629.1	lncRNA	1.93865	-2.75957	0.0268231	0.99994	T2D-PD
ENSG00000197273:GUCA2A	protein_coding	-0.789811	-0.843151	0.0268501	0.99994	T2D-PD
ENSG00000125245:GPR18	protein_coding	1.95607	-3.0908	0.027039	0.99994	T2D-PD
ENSG00000272562:AL512343.2	lncRNA	0.747989	-1.42086	0.0271763	0.99994	T2D-PD
ENSG00000154734:ADAMTS1	protein_coding	1.74799	-0.924335	0.0273904	0.99994	T2D-PD
ENSG00000233321:LINC02669	lncRNA	-1.50903	-3.08064	0.027735	0.99994	T2D-PD
ENSG00000167779:IGFBP6	protein_coding	-0.457973	2.66567	0.0277826	0.99994	T2D-PD
ENSG00000133392:MYH11	protein_coding	0.946117	-1.69818	0.0277845	0.99994	T2D-PD
ENSG00000071575:TRIB2	protein_coding	0.468225	1.14042	0.0278274	0.99994	T2D-PD
ENSG00000101017:CD40	protein_coding	0.325572	3.61951	0.0280583	0.99994	T2D-PD
ENSG00000236255:AC009404.1	lncRNA	-0.425295	1.27646	0.0281547	0.99994	T2D-PD
ENSG00000100330:MTMR3	protein_coding	0.22505	4.21123	0.0281983	0.99994	T2D-PD
ENSG00000273010:AL360270.3	lncRNA	-0.669932	-1.06289	0.0282188	0.99994	T2D-PD
ENSG00000104903:LYL1	protein_coding	2.06128	-3.05746	0.0282361	0.99994	T2D-PD
ENSG00000204262:COL5A2	protein_coding	0.645251	-0.0250121	0.0283875	0.99994	T2D-PD
ENSG00000282556:AC068733.3	lncRNA	-2.67341	-2.94292	0.0288117	0.99994	T2D-PD
ENSG00000276533:AC018926.2	lncRNA	0.548713	1.22896	0.0288354	0.99994	T2D-PD
ENSG00000233461:AL445524.1	lncRNA	-0.370934	3.19881	0.0288491	0.99994	T2D-PD
ENSG00000262652:AC124283.3	lncRNA	2.04297	-2.62629	0.0290994	0.99994	T2D-PD
ENSG00000110944:IL23A	protein_coding	-0.944615	-0.337147	0.0291445	0.99994	T2D-PD
ENSG00000229227:AL356056.1	lncRNA	-0.682645	-0.730894	0.0291929	0.99994	T2D-PD
ENSG00000039139:DNAH5	protein_coding	0.384137	2.63121	0.0292082	0.99994	T2D-PD
ENSG00000198719:DLL1	protein_coding	0.391349	1.08604	0.0292217	0.99994	T2D-PD
ENSG00000259321:AL136295.2	lncRNA	0.46467	0.151188	0.0292528	0.99994	T2D-PD
ENSG00000237380:HOXD-AS2	antisense	-1.86091	-3.13449	0.0292581	0.99994	T2D-PD
ENSG00000232912:RERE-AS1	lncRNA	-0.790596	-1.6836	0.0294195	0.99994	T2D-PD
ENSG00000266289:AC012213.3	lncRNA	-1.45633	-2.04841	0.0295896	0.99994	T2D-PD
ENSG00000275097:AC024940.6	3prime_overlapping_ncRNA	0.935811	-1.78291	0.0296357	0.99994	T2D-PD
ENSG00000131634:TMEM204	protein_coding	1.41372	-2.37225	0.0297097	0.99994	T2D-PD
ENSG00000124508:BTN2A2	protein_coding	0.547541	-0.157981	0.0297372	0.99994	T2D-PD
ENSG00000131398:KCNC3	protein_coding	0.310788	2.66457	0.0299847	0.99994	T2D-PD
ENSG00000128016:ZFP36	protein_coding	0.565369	6.70688	0.030001	0.99994	T2D-PD
ENSG00000160972:PPP1R16A	protein_coding	-0.202173	4.8949	0.0300628	0.99994	T2D-PD
ENSG00000124602:UNC5CL	protein_coding	0.442823	3.766	0.0301308	0.99994	T2D-PD
ENSG00000221986:MYBPHL	protein_coding	-0.593331	1.52473	0.0302083	0.99994	T2D-PD
ENSG00000106236:NPTX2	protein_coding	-0.564513	3.50295	0.0302552	0.99994	T2D-PD
ENSG00000285821:AC011899.4	antisense	-2.04584	-2.7047	0.0302653	0.99994	T2D-PD
ENSG00000169962:TAS1R3	protein_coding	-1.77659	-2.64798	0.0303439	0.99994	T2D-PD
ENSG00000160284:SPATC1L	protein_coding	-0.361363	4.1928	0.0303498	0.99994	T2D-PD
ENSG00000173124:ACSM6	protein_coding	-1.85413	-2.78809	0.0304219	0.99994	T2D-PD
ENSG00000271795:AC011337.1	lncRNA	-0.940894	-2.17835	0.0306912	0.99994	T2D-PD
ENSG00000003096:KLHL13	protein_coding	0.500399	1.34105	0.0306981	0.99994	T2D-PD
ENSG00000239572:AC108749.1	lncRNA	-0.480423	2.39824	0.030834	0.99994	T2D-PD
ENSG00000236453:AC003092.1	lincRNA	-2.81541	-2.22833	0.0308991	0.99994	T2D-PD
ENSG00000168255:POLR2J3	protein_coding	-0.30585	6.80718	0.031003	0.99994	T2D-PD
ENSG00000106927:AMBP	protein_coding	0.429724	3.09499	0.0311861	0.99994	T2D-PD
ENSG00000166862:CACNG2	protein_coding	2.01798	-3.00039	0.0312422	0.99994	T2D-PD
ENSG00000272982:AL355816.1	lncRNA	1.10094	-2.02854	0.031423	0.99994	T2D-PD
ENSG00000204519:ZNF551	protein_coding	0.319285	1.82487	0.0314914	0.99994	T2D-PD
ENSG00000231768:LINC01354	lncRNA	1.38162	-2.61438	0.0315553	0.99994	T2D-PD
ENSG00000230641:USP12-AS2	antisense	-0.783088	-1.61827	0.0315742	0.99994	T2D-PD
ENSG00000203663:OR2L2	protein_coding	1.46929	-2.54819	0.0319136	0.99994	T2D-PD
ENSG00000266839:AC008088.1	lncRNA	-2.0152	-2.96822	0.0319398	0.99994	T2D-PD
ENSG00000070886:EPHA8	protein_coding	-1.7998	-2.427	0.0321198	0.99994	T2D-PD
ENSG00000254245:PCDHGA3	protein_coding	0.720123	-0.954371	0.0321276	0.99994	T2D-PD
ENSG00000151466:SCLT1	protein_coding	0.216506	3.22672	0.0321787	0.99994	T2D-PD
ENSG00000262543:SMIM28	protein_coding	-2.0015	-3.00098	0.0324046	0.99994	T2D-PD
ENSG00000116062:MSH6	protein_coding	0.207351	4.63696	0.0327046	0.99994	T2D-PD
ENSG00000111863:ADTRP	protein_coding	1.24025	-2.22824	0.0327332	0.99994	T2D-PD
ENSG00000234676:IFT74-AS1	lncRNA	-1.05418	-2.15786	0.0327786	0.99994	T2D-PD
ENSG00000272799:AC006238.1	lncRNA	0.789416	-1.14125	0.0328181	0.99994	T2D-PD
ENSG00000182107:TMEM30B	protein_coding	0.212131	4.96088	0.0328994	0.99994	T2D-PD
ENSG00000224666:Z84484.1	antisense	1.12315	-2.20612	0.0329043	0.99994	T2D-PD
ENSG00000099725:PRKY	pseudogene	0.71876	-1.22212	0.0329498	0.99994	T2D-PD
ENSG00000161277:THAP8	protein_coding	-0.250901	2.90421	0.0331561	0.99994	T2D-PD
ENSG00000177535:OR2B11	protein_coding	2.02696	-3.04385	0.0332894	0.99994	T2D-PD
ENSG00000169550:MUC15	protein_coding	-1.77833	-3.05061	0.0333715	0.99994	T2D-PD
ENSG00000111012:CYP27B1	protein_coding	0.747873	-1.78981	0.0334146	0.99994	T2D-PD
ENSG00000133639:BTG1	protein_coding	0.352312	8.28977	0.0334439	0.99994	T2D-PD
ENSG00000225434:LINC01504	lncRNA	1.46043	1.98094	0.03368	0.99994	T2D-PD
ENSG00000112303:VNN2	protein_coding	1.05207	0.269247	0.0339084	0.99994	T2D-PD
ENSG00000172062:SMN1	protein_coding	0.343822	1.86425	0.033931	0.99994	T2D-PD
ENSG00000282033:AC074387.1	lncRNA	-0.499293	3.99569	0.0339588	0.99994	T2D-PD
ENSG00000162949:CAPN13	protein_coding	-1.01018	-0.987366	0.0341857	0.99994	T2D-PD
ENSG00000164326:CARTPT	protein_coding	2.82119	1.68984	0.0343095	0.99994	T2D-PD
ENSG00000231721:LINC-PINT	antisense	0.267768	5.0143	0.0343753	0.99994	T2D-PD
ENSG00000224848:AL589843.1	lncRNA	-0.440339	2.10338	0.034408	0.99994	T2D-PD
ENSG00000149557:FEZ1	protein_coding	-0.362928	4.27689	0.034555	0.99994	T2D-PD
ENSG00000122877:EGR2	protein_coding	1.75583	0.22191	0.0348341	0.99994	T2D-PD
ENSG00000261101:AC234775.3	lncRNA	0.652781	-0.135807	0.035013	0.99994	T2D-PD
ENSG00000205730:ITPRIPL2	protein_coding	-0.377669	3.17423	0.0350352	0.99994	T2D-PD
ENSG00000165060:FXN	protein_coding	-0.279852	3.13582	0.0350354	0.99994	T2D-PD
ENSG00000171960:PPIH	protein_coding	0.26377	3.62342	0.0350887	0.99994	T2D-PD
ENSG00000155792:DEPTOR	protein_coding	0.327063	3.64427	0.0350973	0.99994	T2D-PD
ENSG00000115380:EFEMP1	protein_coding	1.55294	-2.17804	0.0351576	0.99994	T2D-PD
ENSG00000185386:MAPK11	protein_coding	0.394191	2.81294	0.035227	0.99994	T2D-PD
ENSG00000130589:HELZ2	protein_coding	0.33913	2.86903	0.0352883	0.99994	T2D-PD
ENSG00000166260:COX11	protein_coding	-0.196769	5.77569	0.0353502	0.99994	T2D-PD
ENSG00000285976:AL135905.2	protein_coding	0.496552	0.545254	0.0354211	0.99994	T2D-PD
ENSG00000162551:ALPL	protein_coding	1.43744	-2.39527	0.0354639	0.99994	T2D-PD
ENSG00000186470:BTN3A2	protein_coding	0.652694	1.49968	0.0354923	0.99994	T2D-PD
ENSG00000123095:BHLHE41	protein_coding	-0.542036	0.928692	0.0355654	0.99994	T2D-PD
ENSG00000274659:LINC02371	lncRNA	1.1575	-1.97843	0.0356089	0.99994	T2D-PD
ENSG00000177414:UBE2U	protein_coding	-1.67929	-2.64478	0.0360153	0.99994	T2D-PD
ENSG00000126785:RHOJ	protein_coding	1.85398	-2.83365	0.0360393	0.99994	T2D-PD
ENSG00000142733:MAP3K6	protein_coding	0.371416	1.55948	0.0360431	0.99994	T2D-PD
ENSG00000274447:AC005790.1	lncRNA	0.832396	-1.89416	0.0360856	0.99994	T2D-PD
ENSG00000077097:TOP2B	protein_coding	0.17956	5.66454	0.0362073	0.99994	T2D-PD
ENSG00000162267:ITIH3	protein_coding	-1.11208	-1.78512	0.0363524	0.99994	T2D-PD
ENSG00000163545:NUAK2	protein_coding	0.472434	2.16629	0.0364258	0.99994	T2D-PD
ENSG00000101955:SRPX	protein_coding	1.22056	-1.70982	0.0364484	0.99994	T2D-PD
ENSG00000180509:KCNE1	protein_coding	1.03125	-2.22604	0.0365079	0.99994	T2D-PD
ENSG00000273096:AL021707.8	lncRNA	-1.59286	-2.63389	0.0365988	0.99994	T2D-PD
ENSG00000234183:LINC01952	lncRNA	-0.894561	-1.8517	0.0367427	0.99994	T2D-PD
ENSG00000198648:STK39	protein_coding	-0.404689	3.53598	0.0367431	0.99994	T2D-PD
ENSG00000124701:APOBEC2	protein_coding	0.771861	1.97505	0.0367911	0.99994	T2D-PD
ENSG00000171067:C11orf24	protein_coding	-0.338694	4.03289	0.0368375	0.99994	T2D-PD
ENSG00000171234:UGT2B7	protein_coding	2.30678	-2.75249	0.0370109	0.99994	T2D-PD
ENSG00000169715:MT1E	protein_coding	-0.792001	5.52261	0.0371399	0.99994	T2D-PD
ENSG00000105642:KCNN1	protein_coding	-1.37681	-2.55345	0.0372334	0.99994	T2D-PD
ENSG00000021852:C8B	protein_coding	1.02424	0.0757098	0.0375223	0.99994	T2D-PD
ENSG00000253567:AC025871.1	lncRNA	-1.86356	-3.10062	0.0375632	0.99994	T2D-PD
ENSG00000212710:CTAGE1	protein_coding	1.09758	-2.20094	0.0375819	0.99994	T2D-PD
ENSG00000260037:AC104938.1	lncRNA	-2.24103	-3.01923	0.0377129	0.99994	T2D-PD
ENSG00000105088:OLFM2	protein_coding	0.35499	3.99733	0.0377938	0.99994	T2D-PD
ENSG00000077092:RARB	protein_coding	1.19007	-2.445	0.0378008	0.99994	T2D-PD
ENSG00000259448:LINC02352	lncRNA	-0.439839	1.29505	0.037808	0.99994	T2D-PD
ENSG00000273218:AC005776.2	lncRNA	1.45558	-2.51442	0.0378088	0.99994	T2D-PD
ENSG00000096088:PGC	protein_coding	-2.16476	-3.10034	0.0378446	0.99994	T2D-PD
ENSG00000092036:HAUS4	protein_coding	0.243863	2.88025	0.0380041	0.99994	T2D-PD
ENSG00000236213:AC006369.1	lncRNA	-0.491191	4.43378	0.0381261	0.99994	T2D-PD
ENSG00000228748:AL450306.1	lncRNA	0.888387	-1.16373	0.0382486	0.99994	T2D-PD
ENSG00000147113:DIPK2B	protein_coding	-1.5332	-2.75466	0.0382898	0.99994	T2D-PD
ENSG00000143387:CTSK	protein_coding	-1.01769	-0.543342	0.0384455	0.99994	T2D-PD
ENSG00000106333:PCOLCE	protein_coding	0.344252	1.02215	0.0385053	0.99994	T2D-PD
ENSG00000185973:TMLHE	protein_coding	-0.254288	3.03576	0.0385211	0.99994	T2D-PD
ENSG00000204580:DDR1	protein_coding	0.234329	6.44622	0.0385836	0.99994	T2D-PD
ENSG00000067842:ATP2B3	protein_coding	-1.01012	-2.24754	0.0387547	0.99994	T2D-PD
ENSG00000174680:GRIK1-AS1	antisense	-1.9716	-2.57177	0.038858	0.99994	T2D-PD
ENSG00000072694:FCGR2B	protein_coding	-2.24101	-3.02726	0.0388868	0.99994	T2D-PD
ENSG00000223502:AL731537.1	lncRNA	1.61739	-2.861	0.0389323	0.99994	T2D-PD
ENSG00000235099:AL138731.1	lncRNA	-1.31005	-2.50524	0.0390384	0.99994	T2D-PD
ENSG00000177000:MTHFR	protein_coding	0.197609	3.77987	0.039062	0.99994	T2D-PD
ENSG00000164035:EMCN	protein_coding	1.84965	-2.97722	0.0390642	0.99994	T2D-PD
ENSG00000007306:CEACAM7	protein_coding	1.54995	-2.07106	0.0392475	0.99994	T2D-PD
ENSG00000132688:NES	protein_coding	1.77479	-2.56811	0.0393492	0.99994	T2D-PD
ENSG00000103343:ZNF174	protein_coding	-0.270159	1.98522	0.0393633	0.99994	T2D-PD
ENSG00000125538:IL1B	protein_coding	1.88652	-3.0515	0.0393812	0.99994	T2D-PD
ENSG00000172940:SLC22A13	protein_coding	-0.892974	-1.44166	0.0395191	0.99994	T2D-PD
ENSG00000076043:REXO2	protein_coding	0.188578	6.16973	0.0396826	0.99994	T2D-PD
ENSG00000260806:AL163051.1	lncRNA	-0.339923	1.26254	0.0396941	0.99994	T2D-PD
ENSG00000277831:AL138960.1	lncRNA	-0.684954	-1.35594	0.0398022	0.99994	T2D-PD
ENSG00000232352:SEMA3B-AS1	antisense	1.79722	-3.03184	0.0398143	0.99994	T2D-PD
ENSG00000285666:AC006972.1	lncRNA	-0.926523	-1.70163	0.0399033	0.99994	T2D-PD
ENSG00000222005:LINC01118	protein_coding	-0.646365	-0.628449	0.0399484	0.99994	T2D-PD
ENSG00000136731:UGGT1	protein_coding	0.188342	4.42283	0.0400273	0.99994	T2D-PD
ENSG00000154274:C4orf19	protein_coding	0.413197	3.31204	0.0401052	0.99994	T2D-PD
ENSG00000110013:SIAE	protein_coding	0.290143	4.17859	0.0401314	0.99994	T2D-PD
ENSG00000155090:KLF10	protein_coding	0.490435	5.36767	0.0403147	0.99994	T2D-PD
ENSG00000110723:EXPH5	protein_coding	0.770508	2.99061	0.0404201	0.99994	T2D-PD
ENSG00000228174:AL162385.1	lncRNA	1.28788	-2.56629	0.0404589	0.99994	T2D-PD
ENSG00000184163:C1QTNF12	protein_coding	0.922762	-1.11959	0.0405024	0.99994	T2D-PD
ENSG00000270604:HCG17	lincRNA	0.553049	-0.834184	0.0407135	0.99994	T2D-PD
ENSG00000128274:A4GALT	protein_coding	0.963844	0.83156	0.0407414	0.99994	T2D-PD
ENSG00000144191:CNGA3	protein_coding	-1.68678	-2.14152	0.0408175	0.99994	T2D-PD
ENSG00000022355:GABRA1	protein_coding	-1.70784	-2.70098	0.0409096	0.99994	T2D-PD
ENSG00000215271:HOMEZ	protein_coding	-0.241975	3.70871	0.041126	0.99994	T2D-PD
ENSG00000196724:ZNF418	protein_coding	0.361888	1.38066	0.0412149	0.99994	T2D-PD
ENSG00000205078:SYCE1L	protein_coding	-0.564728	2.8323	0.0412354	0.99994	T2D-PD
ENSG00000105639:JAK3	protein_coding	1.00886	-1.31218	0.0412605	0.99994	T2D-PD
ENSG00000115596:WNT6	protein_coding	-1.63465	-2.78292	0.0412791	0.99994	T2D-PD
ENSG00000229727:AC013460.1	processed_transcript	0.909036	-0.125113	0.0414254	0.99994	T2D-PD
ENSG00000261019:AC010132.4	lncRNA	1.02088	-2.29553	0.0414338	0.99994	T2D-PD
ENSG00000259941:AC084782.1	lncRNA	1.16576	-1.91414	0.0414514	0.99994	T2D-PD
ENSG00000134954:ETS1	protein_coding	0.249296	2.93182	0.0414615	0.99994	T2D-PD
ENSG00000271382:AC012464.3	lncRNA	1.12157	-1.74322	0.0416053	0.99994	T2D-PD
ENSG00000155918:RAET1L	protein_coding	-2.50776	-2.53186	0.0416858	0.99994	T2D-PD
ENSG00000269481:AC010319.4	lncRNA	1.11994	-2.11296	0.0417024	0.99994	T2D-PD
ENSG00000117298:ECE1	protein_coding	0.171947	4.74546	0.0417093	0.99994	T2D-PD
ENSG00000080546:SESN1	protein_coding	0.310674	5.16055	0.041767	0.99994	T2D-PD
ENSG00000121716:PILRB	protein_coding	0.326934	3.60278	0.0417713	0.99994	T2D-PD
ENSG00000135916:ITM2C	protein_coding	0.32006	7.58847	0.0417861	0.99994	T2D-PD
ENSG00000278434:AC023830.3	lncRNA	0.76559	-1.62532	0.0418193	0.99994	T2D-PD
ENSG00000236699:ARHGEF38	protein_coding	0.72845	-1.20155	0.0420028	0.99994	T2D-PD
ENSG00000130768:SMPDL3B	protein_coding	-0.561826	2.72482	0.042022	0.99994	T2D-PD
ENSG00000137563:GGH	protein_coding	-0.572269	3.1848	0.0421383	0.99994	T2D-PD
ENSG00000204308:RNF5	protein_coding	-0.203476	5.04391	0.0422267	0.99994	T2D-PD
ENSG00000102239:BRS3	protein_coding	0.642565	3.67145	0.042395	0.99994	T2D-PD
ENSG00000171772:SYCE1	protein_coding	-1.34426	-1.85857	0.0423982	0.99994	T2D-PD
ENSG00000162510:MATN1	protein_coding	1.41229	-2.58853	0.0424557	0.99994	T2D-PD
ENSG00000165025:SYK	protein_coding	0.379457	2.34527	0.042487	0.99994	T2D-PD
ENSG00000263843:AC022211.2	lncRNA	-0.50262	-0.382219	0.042532	0.99994	T2D-PD
ENSG00000083642:PDS5B	protein_coding	0.220099	5.56236	0.0426944	0.99994	T2D-PD
ENSG00000175315:CST6	protein_coding	1.14974	-1.76596	0.0427012	0.99994	T2D-PD
ENSG00000162894:FCMR	protein_coding	0.537614	0.666379	0.042833	0.99994	T2D-PD
ENSG00000148053:NTRK2	protein_coding	0.564446	3.93338	0.0429749	0.99994	T2D-PD
ENSG00000236882:LINC01554	lncRNA	0.462833	1.5745	0.0432324	0.99994	T2D-PD
ENSG00000197721:CR1L	protein_coding	0.817457	-1.61506	0.0432949	0.99994	T2D-PD
ENSG00000251191:LINC00589	lincRNA	-1.36633	-0.76551	0.0434614	0.99994	T2D-PD
ENSG00000145358:DDIT4L	protein_coding	-1.60298	-2.74825	0.0435074	0.99994	T2D-PD
ENSG00000106336:FBXO24	protein_coding	-0.615362	-0.654888	0.0435911	0.99994	T2D-PD
ENSG00000161180:CCDC116	protein_coding	2.03523	-2.8545	0.0435939	0.99994	T2D-PD
ENSG00000082014:SMARCD3	protein_coding	0.516338	3.67507	0.0436161	0.99994	T2D-PD
ENSG00000266149:AP001094.3	lncRNA	1.85473	-2.72827	0.0436347	0.99994	T2D-PD
ENSG00000275342:PRAG1	protein_coding	-1.07454	-2.21495	0.0436605	0.99994	T2D-PD
ENSG00000099860:GADD45B	protein_coding	0.787749	5.59006	0.0436699	0.99994	T2D-PD
ENSG00000186806:VSIG10L	protein_coding	-1.65034	-2.56253	0.0437803	0.99994	T2D-PD
ENSG00000261789:AC023830.2	lncRNA	-1.73156	-3.07661	0.0438628	0.99994	T2D-PD
ENSG00000066654:THUMPD1	protein_coding	0.148441	5.07659	0.0440258	0.99994	T2D-PD
ENSG00000247033:AC099508.1	lncRNA	0.620536	-0.976059	0.0440615	0.99994	T2D-PD
ENSG00000087245:MMP2	protein_coding	0.961106	-0.984497	0.0441173	0.99994	T2D-PD
ENSG00000198721:ECI2	protein_coding	-0.229425	5.94643	0.0442425	0.99994	T2D-PD
ENSG00000145569:OTULINL	protein_coding	0.200849	4.62831	0.0442655	0.99994	T2D-PD
ENSG00000111087:GLI1	protein_coding	1.94311	-3.02046	0.044307	0.99994	T2D-PD
ENSG00000127951:FGL2	protein_coding	-1.41939	-2.61216	0.0443484	0.99994	T2D-PD
ENSG00000186047:DLEU7	protein_coding	-1.58708	-2.84907	0.0444555	0.99994	T2D-PD
ENSG00000007866:TEAD3	protein_coding	0.405258	1.11196	0.0446408	0.99994	T2D-PD
ENSG00000270951:AL121917.2	lncRNA	-1.34274	-2.34004	0.0447367	0.99994	T2D-PD
ENSG00000139364:TMEM132B	protein_coding	-0.759069	2.38926	0.0448018	0.99994	T2D-PD
ENSG00000253622:AC027419.2	lncRNA	1.03092	-2.26321	0.0450332	0.99994	T2D-PD
ENSG00000111077:TNS2	protein_coding	0.349688	2.56792	0.0450405	0.99994	T2D-PD
ENSG00000249746:AC099509.1	lncRNA	0.313063	6.93324	0.0450536	0.99994	T2D-PD
ENSG00000004399:PLXND1	protein_coding	-0.702842	1.00361	0.0451275	0.99994	T2D-PD
ENSG00000235376:RPEL1	protein_coding	-1.06264	-2.13669	0.0451902	0.99994	T2D-PD
ENSG00000145431:PDGFC	protein_coding	1.08789	-1.85216	0.0454303	0.99994	T2D-PD
ENSG00000196361:ELAVL3	protein_coding	-0.621797	2.42327	0.0456291	0.99994	T2D-PD
ENSG00000231536:AC226101.1	lncRNA	-1.59172	-2.20755	0.0457075	0.99994	T2D-PD
ENSG00000256802:AC022613.1	lncRNA	0.366369	3.87454	0.0461861	0.99994	T2D-PD
ENSG00000122711:SPINK4	protein_coding	-0.63392	4.25657	0.0463047	0.99994	T2D-PD
ENSG00000247809:NR2F2-AS1	antisense	-1.58187	-2.80632	0.0466435	0.99994	T2D-PD
ENSG00000129451:KLK10	protein_coding	-1.82068	-3.13542	0.0467016	0.99994	T2D-PD
ENSG00000135537:AFG1L	protein_coding	-0.293027	1.79124	0.0467338	0.99994	T2D-PD
ENSG00000259595:AC025043.1	lncRNA	-1.86112	-2.86096	0.0468283	0.99994	T2D-PD
ENSG00000271788:AC008875.1	lncRNA	-1.9123	-3.00439	0.0468811	0.99994	T2D-PD
ENSG00000103056:SMPD3	protein_coding	0.322392	2.50351	0.0469947	0.99994	T2D-PD
ENSG00000107186:MPDZ	protein_coding	0.222124	3.70244	0.0470439	0.99994	T2D-PD
ENSG00000250988:SNHG21	lncRNA	-0.345866	3.35347	0.0471192	0.99994	T2D-PD
ENSG00000112531:QKI	protein_coding	0.185766	3.96204	0.0472025	0.99994	T2D-PD
ENSG00000286136:AC107071.1	lncRNA	-1.77336	-2.78728	0.0472516	0.99994	T2D-PD
ENSG00000177575:CD163	protein_coding	-2.05003	-3.02748	0.0472887	0.99994	T2D-PD
ENSG00000165406:MARCH8	protein_coding	0.24833	4.85772	0.0472895	0.99994	T2D-PD
ENSG00000186265:BTLA	protein_coding	-2.27671	-3.00009	0.0473399	0.99994	T2D-PD
ENSG00000250317:SMIM20	protein_coding	-0.196772	5.00111	0.0474065	0.99994	T2D-PD
ENSG00000273521:AL162274.1	lncRNA	0.498061	-0.443892	0.0474191	0.99994	T2D-PD
ENSG00000153234:NR4A2	protein_coding	0.910007	4.70885	0.047421	0.99994	T2D-PD
ENSG00000273261:AC092953.2	lncRNA	-0.76485	-1.59192	0.0475627	0.99994	T2D-PD
ENSG00000151702:FLI1	protein_coding	-2.16961	-2.97216	0.0476939	0.99994	T2D-PD
ENSG00000258386:AL352984.1	lncRNA	-1.84321	-2.82026	0.0477508	0.99994	T2D-PD
ENSG00000124067:SLC12A4	protein_coding	0.291001	2.33558	0.0478382	0.99994	T2D-PD
ENSG00000175806:MSRA	protein_coding	0.236113	3.38032	0.047852	0.99994	T2D-PD
ENSG00000115085:ZAP70	protein_coding	-1.54789	-2.80432	0.0478805	0.99994	T2D-PD
ENSG00000128989:ARPP19	protein_coding	-0.168448	6.90843	0.0479929	0.99994	T2D-PD
ENSG00000050165:DKK3	protein_coding	0.805597	0.322405	0.0482483	0.99994	T2D-PD
ENSG00000036828:CASR	protein_coding	-0.973316	1.03009	0.0486608	0.99994	T2D-PD
ENSG00000253893:FAM85B	antisense	1.02475	-1.92293	0.0487761	0.99994	T2D-PD
ENSG00000149761:NUDT22	protein_coding	-0.170734	5.48221	0.0487822	0.99994	T2D-PD
ENSG00000151693:ASAP2	protein_coding	-0.624436	0.889089	0.0488282	0.99994	T2D-PD
ENSG00000160293:VAV2	protein_coding	-0.213577	2.58775	0.0488378	0.99994	T2D-PD
ENSG00000270006:AC010531.6	lncRNA	-0.50737	1.38911	0.0488406	0.99994	T2D-PD
ENSG00000230615:AL139220.2	lncRNA	-0.374286	1.49488	0.0488613	0.99994	T2D-PD
ENSG00000197614:MFAP5	protein_coding	-1.27609	-2.64575	0.0489331	0.99994	T2D-PD
ENSG00000260647:AC127537.1	lncRNA	0.642914	-1.58174	0.0490318	0.99994	T2D-PD
ENSG00000196839:ADA	protein_coding	0.776792	-1.84334	0.0490628	0.99994	T2D-PD
ENSG00000254165:AC090739.1	lncRNA	0.575852	-0.24283	0.0491268	0.99994	T2D-PD
ENSG00000267778:AC004221.1	lncRNA	-0.973657	-1.40727	0.0493799	0.99994	T2D-PD
ENSG00000090339:ICAM1	protein_coding	0.810036	2.56023	0.0495416	0.99994	T2D-PD
ENSG00000169129:AFAP1L2	protein_coding	0.936597	-2.32149	0.0495824	0.99994	T2D-PD
ENSG00000259884:AC025259.3	lincRNA	0.882986	-0.686668	0.049585	0.99994	T2D-PD
ENSG00000177689:MAGEB10	protein_coding	-1.41984	-2.68855	0.0496051	0.99994	T2D-PD
ENSG00000129159:KCNC1	protein_coding	0.317355	4.42913	0.0496369	0.99994	T2D-PD
ENSG00000180777:ANKRD30B	protein_coding	-1.77227	-0.264325	0.0496529	0.99994	T2D-PD
ENSG00000100804:PSMB5	protein_coding	-0.177543	7.42445	0.0496738	0.99994	T2D-PD
ENSG00000109670:FBXW7	protein_coding	0.233101	5.80932	0.0497515	0.99994	T2D-PD
ENSG00000168743:NPNT	protein_coding	0.344301	6.39412	0.0497519	0.99994	T2D-PD
ENSG00000221933:OR2A25	protein_coding	-2.16273	-2.77918	0.0498056	0.99994	T2D-PD
ENSG00000187556:NANOS3	protein_coding	0.56293	-0.287716	0.0500693	0.99994	T2D-PD
ENSG00000168542:COL3A1	protein_coding	1.26012	0.0390957	0.0501004	0.99994	T2D-PD
ENSG00000133665:DYDC2	protein_coding	-0.874941	-1.73247	0.05011	0.99994	T2D-PD
ENSG00000159618:ADGRG5	protein_coding	0.474182	0.267017	0.0501374	0.99994	T2D-PD
ENSG00000240875:LINC00886	lincRNA	0.367511	1.33859	0.0501726	0.99994	T2D-PD
ENSG00000227517:LINC01483	lncRNA	-1.19176	-2.4845	0.0504514	0.99994	T2D-PD
ENSG00000160050:CCDC28B	protein_coding	-0.207712	5.01534	0.0504604	0.99994	T2D-PD
ENSG00000249860:MTRNR2L5	protein_coding	1.40777	-2.70655	0.0505162	0.99994	T2D-PD
ENSG00000255537:AP000708.1	protein_coding	0.654629	-1.56177	0.0505404	0.99994	T2D-PD
ENSG00000139865:TTC6	protein_coding	-1.48497	-3.05107	0.0505433	0.99994	T2D-PD
ENSG00000250266:LINC01612	lncRNA	-0.479223	2.2136	0.0505444	0.99994	T2D-PD
ENSG00000268257:AIRN	antisense	1.08791	-2.59081	0.05057	0.99994	T2D-PD
ENSG00000235795:AC093157.2	lncRNA	-0.813544	-1.82623	0.0507756	0.99994	T2D-PD
ENSG00000266964:FXYD1	protein_coding	-0.832957	-0.117627	0.0507833	0.99994	T2D-PD
ENSG00000147571:CRH	protein_coding	-0.563884	7.33695	0.0511978	0.99994	T2D-PD
ENSG00000272858:Z93930.3	lncRNA	-0.675282	-1.39359	0.0512166	0.99994	T2D-PD
ENSG00000276166:AC092118.2	lncRNA	-0.776602	-1.59091	0.0512188	0.99994	T2D-PD
ENSG00000137825:ITPKA	protein_coding	1.72394	-2.76989	0.0512192	0.99994	T2D-PD
ENSG00000148690:FRA10AC1	protein_coding	0.21853	5.33805	0.0512873	0.99994	T2D-PD
ENSG00000066629:EML1	protein_coding	0.405054	2.16039	0.0513191	0.99994	T2D-PD
ENSG00000118473:SGIP1	protein_coding	0.73534	-0.679554	0.0513484	0.99994	T2D-PD
ENSG00000144331:ZNF385B	protein_coding	-1.11106	-1.53397	0.0515489	0.99994	T2D-PD
ENSG00000232070:TMEM253	protein_coding	-1.36164	-2.74159	0.0515865	0.99994	T2D-PD
ENSG00000109971:HSPA8	protein_coding	0.272512	8.45789	0.0517113	0.99994	T2D-PD
ENSG00000081803:CADPS2	protein_coding	0.402391	1.33419	0.0517911	0.99994	T2D-PD
ENSG00000176927:EFCAB5	protein_coding	-0.410768	-0.224664	0.0518121	0.99994	T2D-PD
ENSG00000179954:SSC5D	protein_coding	0.658996	-0.806564	0.0519706	0.99994	T2D-PD
ENSG00000234006:DDX39B-AS1	antisense	0.752108	-1.93019	0.0521002	0.99994	T2D-PD
ENSG00000176476:SGF29	protein_coding	-0.24817	3.08541	0.0521151	0.99994	T2D-PD
ENSG00000116194:ANGPTL1	protein_coding	-1.18588	-0.794677	0.0521624	0.99994	T2D-PD
ENSG00000161016:RPL8	protein_coding	-0.209194	10.7052	0.0522589	0.99994	T2D-PD
ENSG00000135636:DYSF	protein_coding	-1.60656	-2.87169	0.0522937	0.99994	T2D-PD
ENSG00000153208:MERTK	protein_coding	1.35551	-2.00581	0.0524064	0.99994	T2D-PD
ENSG00000222035:KIAA2012-AS1	lncRNA	1.73625	-3.01192	0.0526048	0.99994	T2D-PD
ENSG00000143549:TPM3	protein_coding	-0.184995	7.4285	0.052605	0.99994	T2D-PD
ENSG00000079335:CDC14A	protein_coding	0.360381	1.6753	0.0526275	0.99994	T2D-PD
ENSG00000196735:HLA-DQA1	protein_coding	-1.80935	-2.8799	0.0526995	0.99994	T2D-PD
ENSG00000184497:TMEM255B	protein_coding	0.721386	-0.297405	0.0527883	0.99994	T2D-PD
ENSG00000177752:YIPF7	protein_coding	0.626301	-1.68068	0.0528996	0.99994	T2D-PD
ENSG00000227911:LINC02344	lncRNA	-0.552459	-1.43761	0.0531279	0.99994	T2D-PD
ENSG00000271989:AL139424.1	lncRNA	-2.04856	-3.00433	0.0533355	0.99994	T2D-PD
ENSG00000120738:EGR1	protein_coding	0.962658	6.44809	0.0533899	0.99994	T2D-PD
ENSG00000154655:L3MBTL4	protein_coding	-0.658659	-0.930498	0.0535911	0.99994	T2D-PD
ENSG00000277151:AL138820.1	lncRNA	0.63299	-0.642936	0.0536027	0.99994	T2D-PD
ENSG00000271755:AL031118.1	lncRNA	-0.964483	-2.25472	0.0536829	0.99994	T2D-PD
ENSG00000114770:ABCC5	protein_coding	0.277468	3.8046	0.0537363	0.99994	T2D-PD
ENSG00000143164:DCAF6	protein_coding	0.170985	4.69995	0.0537484	0.99994	T2D-PD
ENSG00000179059:ZFP42	protein_coding	-1.88269	-2.70593	0.0538117	0.99994	T2D-PD
ENSG00000128203:ASPHD2	protein_coding	0.520881	0.50741	0.0538818	0.99994	T2D-PD
ENSG00000162869:PPP1R21	protein_coding	0.184063	3.84968	0.0539918	0.99994	T2D-PD
ENSG00000163660:CCNL1	protein_coding	0.32526	5.85875	0.0540309	0.99994	T2D-PD
ENSG00000259219:AC084855.2	lncRNA	1.94567	-2.96694	0.0540922	0.99994	T2D-PD
ENSG00000216863:LY86-AS1	antisense	-1.95948	-2.35736	0.0541377	0.99994	T2D-PD
ENSG00000130147:SH3BP4	protein_coding	-0.675108	2.15307	0.0541562	0.99994	T2D-PD
ENSG00000140961:OSGIN1	protein_coding	-0.469608	2.54805	0.0541947	0.99994	T2D-PD
ENSG00000259553:AC140725.1	lncRNA	2.55747	-2.95809	0.0542126	0.99994	T2D-PD
ENSG00000133048:CHI3L1	protein_coding	1.00751	-2.15051	0.0542307	0.99994	T2D-PD
ENSG00000181274:FRAT2	protein_coding	0.526202	0.710925	0.0542684	0.99994	T2D-PD
ENSG00000230300:STARD13-IT1	sense_intronic	0.617635	-1.51092	0.0542934	0.99994	T2D-PD
ENSG00000140263:SORD	protein_coding	-0.279182	4.14122	0.0543607	0.99994	T2D-PD
ENSG00000165895:ARHGAP42	protein_coding	0.850979	-2.22734	0.0544381	0.99994	T2D-PD
ENSG00000175061:SNHG29	lncRNA	-0.237365	9.28703	0.054501	0.99994	T2D-PD
ENSG00000165164:CFAP47	protein_coding	1.06667	-2.07781	0.0545043	0.99994	T2D-PD
ENSG00000117013:KCNQ4	protein_coding	1.70112	-3.0863	0.0545437	0.99994	T2D-PD
ENSG00000281358:RASSF1-AS1	lncRNA	-0.312509	1.01388	0.054588	0.99994	T2D-PD
ENSG00000130881:LRP3	protein_coding	0.503885	0.62487	0.0546014	0.99994	T2D-PD
ENSG00000206567:AC022007.1	lncRNA	-0.697916	-1.53116	0.054746	0.99994	T2D-PD
ENSG00000204287:HLA-DRA	protein_coding	-2.01259	-1.96422	0.0548041	0.99994	T2D-PD
ENSG00000144840:RABL3	protein_coding	-0.182884	3.97525	0.0549098	0.99994	T2D-PD
ENSG00000146352:CLVS2	protein_coding	-1.44385	-2.62875	0.0549929	0.99994	T2D-PD
ENSG00000102924:CBLN1	protein_coding	0.872335	0.236321	0.0551156	0.99994	T2D-PD
ENSG00000088386:SLC15A1	protein_coding	1.2579	0.144727	0.055182	0.99994	T2D-PD
ENSG00000162889:MAPKAPK2	protein_coding	0.190717	5.01521	0.0552601	0.99994	T2D-PD
ENSG00000260060:AC009088.1	lncRNA	0.886843	-1.42656	0.055375	0.99994	T2D-PD
ENSG00000258811:AL583810.2	lncRNA	-1.3456	-2.63819	0.0553935	0.99994	T2D-PD
ENSG00000263826:AC112907.3	lncRNA	-0.380254	0.311531	0.0554665	0.99994	T2D-PD
ENSG00000116783:TNNI3K	protein_coding	0.405308	1.14666	0.0557068	0.99994	T2D-PD
ENSG00000178741:COX5A	protein_coding	-0.184144	7.24507	0.0557427	0.99994	T2D-PD
ENSG00000184500:PROS1	protein_coding	0.415529	2.23866	0.0558218	0.99994	T2D-PD
ENSG00000005187:ACSM3	protein_coding	0.448994	2.75962	0.0559652	0.99994	T2D-PD
ENSG00000220205:VAMP2	protein_coding	-0.21759	7.73461	0.0560713	0.99994	T2D-PD
ENSG00000268182:SMIM17	protein_coding	-0.554205	-0.549431	0.0561358	0.99994	T2D-PD
ENSG00000183020:AP2A2	protein_coding	-0.207462	5.10885	0.0561749	0.99994	T2D-PD
ENSG00000102935:ZNF423	protein_coding	0.994363	-1.96857	0.0562998	0.99994	T2D-PD
ENSG00000117245:KIF17	protein_coding	-0.817332	-1.38229	0.0563498	0.99994	T2D-PD
ENSG00000261534:AL596244.1	lncRNA	-0.698733	-1.11504	0.0564211	0.99994	T2D-PD
ENSG00000128284:APOL3	protein_coding	-1.16421	-2.44391	0.0565558	0.99994	T2D-PD
ENSG00000164175:SLC45A2	protein_coding	-0.794211	-1.14992	0.0567217	0.99994	T2D-PD
ENSG00000145063:AC062028.1	lincRNA	0.809228	-1.81561	0.0568089	0.99994	T2D-PD
ENSG00000237560:LINC01497	lncRNA	1.06236	-0.264167	0.0571004	0.99994	T2D-PD
ENSG00000231607:DLEU2	processed_transcript	0.21699	3.42506	0.0572314	0.99994	T2D-PD
ENSG00000262903:AC027796.4	lncRNA	1.59002	-2.98442	0.0572811	0.99994	T2D-PD
ENSG00000114251:WNT5A	protein_coding	-0.812797	-0.420355	0.0573522	0.99994	T2D-PD
ENSG00000164741:DLC1	protein_coding	-0.501319	2.511	0.0574034	0.99994	T2D-PD
ENSG00000185033:SEMA4B	protein_coding	0.418817	4.8971	0.057607	0.99994	T2D-PD
ENSG00000177732:SOX12	protein_coding	0.246	3.58937	0.0576562	0.99994	T2D-PD
ENSG00000272195:AL356512.1	lncRNA	-0.708331	-0.907622	0.0576695	0.99994	T2D-PD
ENSG00000075391:RASAL2	protein_coding	-0.279228	3.8732	0.0577357	0.99994	T2D-PD
ENSG00000173041:ZNF680	protein_coding	0.210623	3.29238	0.057811	0.99994	T2D-PD
ENSG00000187122:SLIT1	protein_coding	-0.571279	2.23983	0.0579157	0.99994	T2D-PD
ENSG00000197165:SULT1A2	protein_coding	-1.50759	-1.73065	0.0580205	0.99994	T2D-PD
ENSG00000234705:HMGA1P4	antisense	-0.431047	0.17415	0.0580268	0.99994	T2D-PD
ENSG00000273077:AC110609.1	lncRNA	0.483432	-0.206493	0.0580532	0.99994	T2D-PD
ENSG00000065675:PRKCQ	protein_coding	0.600158	0.732013	0.0580782	0.99994	T2D-PD
ENSG00000101752:MIB1	protein_coding	-0.174189	5.15395	0.0580814	0.99994	T2D-PD
ENSG00000226454:AL033380.1	lncRNA	-1.49826	-2.75198	0.0582042	0.99994	T2D-PD
ENSG00000039537:C6	protein_coding	0.628628	-1.23239	0.0582309	0.99994	T2D-PD
ENSG00000115268:RPS15	protein_coding	-0.165333	10.761	0.0583032	0.99994	T2D-PD
ENSG00000186603:HPDL	protein_coding	1.24395	-2.6378	0.058322	0.99994	T2D-PD
ENSG00000187097:ENTPD5	protein_coding	-0.304946	2.55447	0.0583486	0.99994	T2D-PD
ENSG00000183798:EMILIN3	protein_coding	1.65175	-2.97988	0.0584837	0.99994	T2D-PD
ENSG00000206503:HLA-A	protein_coding	0.249703	10.9837	0.0584928	0.99994	T2D-PD
ENSG00000141504:SAT2	protein_coding	-0.234076	6.24009	0.0586699	0.99994	T2D-PD
ENSG00000275567:AC008250.2	lncRNA	1.40347	-2.35907	0.0586967	0.99994	T2D-PD
ENSG00000130222:GADD45G	protein_coding	0.372937	7.10271	0.0586985	0.99994	T2D-PD
ENSG00000108684:ASIC2	protein_coding	1.32822	-2.08869	0.0587162	0.99994	T2D-PD
ENSG00000185567:AHNAK2	protein_coding	0.683652	1.53873	0.0587227	0.99994	T2D-PD
ENSG00000255931:AP003108.1	lncRNA	-0.814896	0.366085	0.0588126	0.99994	T2D-PD
ENSG00000251493:FOXD1	protein_coding	-1.4279	-2.84345	0.0588827	0.99994	T2D-PD
ENSG00000132388:UBE2G1	protein_coding	-0.164177	4.36027	0.0589521	0.99994	T2D-PD
ENSG00000077942:FBLN1	protein_coding	-1.48628	-2.49793	0.0589631	0.99994	T2D-PD
ENSG00000129167:TPH1	protein_coding	0.550599	0.150102	0.0590754	0.99994	T2D-PD
ENSG00000258701:LINC00638	lincRNA	0.652196	-0.882395	0.0591183	0.99994	T2D-PD
ENSG00000183775:KCTD16	protein_coding	0.665323	2.18529	0.0591536	0.99994	T2D-PD
ENSG00000278035:AL121895.2	lncRNA	-1.32959	-2.7513	0.0596049	0.99994	T2D-PD
ENSG00000171596:NMUR1	protein_coding	-1.78305	-2.94658	0.0596189	0.99994	T2D-PD
ENSG00000135625:EGR4	protein_coding	1.03175	4.68947	0.0596388	0.99994	T2D-PD
ENSG00000253522:MIR3142HG	lncRNA	1.16189	-2.72235	0.0597433	0.99994	T2D-PD
ENSG00000162300:ZFPL1	protein_coding	-0.221876	5.20574	0.0597574	0.99994	T2D-PD
ENSG00000177483:RBM44	protein_coding	-0.55372	-1.12348	0.0597698	0.99994	T2D-PD
ENSG00000131067:GGT7	protein_coding	0.304539	2.5481	0.0597865	0.99994	T2D-PD
ENSG00000259088:AL137779.2	lncRNA	-1.48524	-2.34672	0.0598054	0.99994	T2D-PD
ENSG00000111186:WNT5B	protein_coding	0.623689	-0.50175	0.059827	0.99994	T2D-PD
ENSG00000166741:NNMT	protein_coding	0.866711	6.57626	0.0599085	0.99994	T2D-PD
ENSG00000233760:AC004947.1	lncRNA	1.79064	-3.03825	0.0600259	0.99994	T2D-PD
ENSG00000137968:SLC44A5	protein_coding	0.78374	1.73721	0.0600861	0.99994	T2D-PD
ENSG00000163116:STPG2	protein_coding	0.514133	-0.385145	0.0601072	0.99994	T2D-PD
ENSG00000141255:SPATA22	protein_coding	-2.12438	-2.68761	0.0601452	0.99994	T2D-PD
ENSG00000182791:CCDC87	protein_coding	-0.556067	-1.09014	0.0601951	0.99994	T2D-PD
ENSG00000114455:HHLA2	protein_coding	0.898409	-2.1399	0.0602199	0.99994	T2D-PD
ENSG00000137309:HMGA1	protein_coding	-0.279045	4.42974	0.0602234	0.99994	T2D-PD
ENSG00000158258:CLSTN2	protein_coding	-0.380743	2.55917	0.060233	0.99994	T2D-PD
ENSG00000142484:TM4SF5	protein_coding	-0.874048	2.79221	0.0605637	0.99994	T2D-PD
ENSG00000179399:GPC5	protein_coding	-1.45801	-2.09827	0.0605898	0.99994	T2D-PD
ENSG00000176753:C15orf56	protein_coding	0.53042	-0.727677	0.0605988	0.99994	T2D-PD
ENSG00000128655:PDE11A	protein_coding	0.448825	0.59434	0.0606951	0.99994	T2D-PD
ENSG00000263280:AC003965.1	lncRNA	-0.578131	-0.575589	0.0607181	0.99994	T2D-PD
ENSG00000158714:SLAMF8	protein_coding	1.60598	-3.03773	0.060767	0.99994	T2D-PD
ENSG00000131435:PDLIM4	protein_coding	0.464578	5.22964	0.0607795	0.99994	T2D-PD
ENSG00000228113:AC003991.1	lncRNA	0.87013	-1.93069	0.0608315	0.99994	T2D-PD
ENSG00000205853:RFPL3S	protein_coding	-1.06828	-1.28949	0.0610435	0.99994	T2D-PD
ENSG00000138379:MSTN	protein_coding	1.67128	-2.89085	0.0610901	0.99994	T2D-PD
ENSG00000229976:AL118523.1	lncRNA	-1.80166	-2.56562	0.0612338	0.99994	T2D-PD
ENSG00000108878:CACNG1	protein_coding	-0.819587	-0.436374	0.0614093	0.99994	T2D-PD
ENSG00000138356:AOX1	protein_coding	0.261954	3.73692	0.0614307	0.99994	T2D-PD
ENSG00000137411:VARS2	protein_coding	0.234039	2.66497	0.0616125	0.99994	T2D-PD
ENSG00000150907:FOXO1	protein_coding	0.294724	4.90516	0.0616228	0.99994	T2D-PD
ENSG00000226669:AL354977.1	lncRNA	2.90121	-2.89517	0.0616274	0.99994	T2D-PD
ENSG00000275494:AC133552.5	lncRNA	-0.25082	3.33962	0.0617166	0.99994	T2D-PD
ENSG00000273368:AC006566.1	lncRNA	-0.829406	-1.53183	0.061753	0.99994	T2D-PD
ENSG00000255434:AP001922.6	lncRNA	-1.60595	-2.91167	0.0617644	0.99994	T2D-PD
ENSG00000267265:AC011476.3	lncRNA	-1.12267	-2.62802	0.0617977	0.99994	T2D-PD
ENSG00000123191:ATP7B	protein_coding	-0.445761	-0.168421	0.0621183	0.99994	T2D-PD
ENSG00000173376:NDNF	protein_coding	1.05629	0.310173	0.062122	0.99994	T2D-PD
ENSG00000226899:AL731577.1	lncRNA	1.2805	0.0129011	0.0621307	0.99994	T2D-PD
ENSG00000285840:AL353648.1	lncRNA	-1.43124	-2.85086	0.0621707	0.99994	T2D-PD
ENSG00000163755:HPS3	protein_coding	0.225949	4.17046	0.0624446	0.99994	T2D-PD
ENSG00000273486:AC096992.2	lncRNA	0.383889	0.862867	0.062484	0.99994	T2D-PD
ENSG00000269933:AL031429.2	lncRNA	-0.660714	-0.572828	0.062567	0.99994	T2D-PD
ENSG00000129221:AIPL1	protein_coding	1.41531	-2.71775	0.0627218	0.99994	T2D-PD
ENSG00000168071:CCDC88B	protein_coding	-0.302569	2.05981	0.0627279	0.99994	T2D-PD
ENSG00000166569:CPLX4	protein_coding	-1.7049	-3.1329	0.0627383	0.99994	T2D-PD
ENSG00000175697:GPR156	protein_coding	-1.79782	-3.05053	0.0628359	0.99994	T2D-PD
ENSG00000237803:LINC00211	lincRNA	-0.803264	-2.16212	0.0628418	0.99994	T2D-PD
ENSG00000203943:SAMD13	protein_coding	-0.48977	-0.0176078	0.0628677	0.99994	T2D-PD
ENSG00000233006:MIR3936HG	lncRNA	-0.234183	4.41758	0.0629247	0.99994	T2D-PD
ENSG00000167723:TRPV3	protein_coding	-0.495981	-0.562682	0.062947	0.99994	T2D-PD
ENSG00000114450:GNB4	protein_coding	0.632942	1.80239	0.0629759	0.99994	T2D-PD
ENSG00000108061:SHOC2	protein_coding	-0.15675	4.86722	0.0630138	0.99994	T2D-PD
ENSG00000196465:MYL6B	protein_coding	-0.2334	6.53641	0.0631654	0.99994	T2D-PD
ENSG00000162576:MXRA8	protein_coding	1.12291	-2.36066	0.063285	0.99994	T2D-PD
ENSG00000113657:DPYSL3	protein_coding	0.68762	1.11366	0.0633809	0.99994	T2D-PD
ENSG00000171444:MCC	protein_coding	0.332935	2.11807	0.0633839	0.99994	T2D-PD
ENSG00000225556:C2CD4D	protein_coding	-0.405876	0.367096	0.0633915	0.99994	T2D-PD
ENSG00000141433:ADCYAP1	protein_coding	-0.649393	2.03787	0.0635019	0.99994	T2D-PD
ENSG00000228016:RAPGEF4-AS1	antisense	-1.08699	-1.07761	0.063532	0.99994	T2D-PD
ENSG00000185101:ANO9	protein_coding	0.347707	1.89176	0.0636204	0.99994	T2D-PD
ENSG00000168802:CHTF8	protein_coding	0.549603	-0.762862	0.0637228	0.99994	T2D-PD
ENSG00000121361:KCNJ8	protein_coding	0.344738	5.20081	0.0638596	0.99994	T2D-PD
ENSG00000179477:ALOX12B	protein_coding	1.452	-2.84771	0.0639137	0.99994	T2D-PD
ENSG00000259459:LINC02568	lncRNA	-1.49364	-3.11564	0.0639879	0.99994	T2D-PD
ENSG00000272627:AC016542.1	lncRNA	-1.08335	-1.56707	0.0640407	0.99994	T2D-PD
ENSG00000253552:HOXA-AS2	antisense	1.73983	-3.04149	0.0641069	0.99994	T2D-PD
ENSG00000269894:AC018809.1	lncRNA	0.400877	0.172879	0.064301	0.99994	T2D-PD
ENSG00000102362:SYTL4	protein_coding	-0.725654	2.30547	0.0643704	0.99994	T2D-PD
ENSG00000285744:AC083837.1	lncRNA	0.641361	1.41324	0.0643781	0.99994	T2D-PD
ENSG00000198718:TOGARAM1	protein_coding	0.151864	4.13689	0.0643873	0.99994	T2D-PD
ENSG00000238121:LINC00426	lincRNA	-1.77145	-2.89477	0.0643878	0.99994	T2D-PD
ENSG00000261829:AC009407.1	lncRNA	-0.828688	-1.58491	0.0644967	0.99994	T2D-PD
ENSG00000243176:AC092944.1	lncRNA	-0.248671	2.64584	0.064557	0.99994	T2D-PD
ENSG00000230724:LINC01001	lincRNA	0.576252	0.956238	0.0645997	0.99994	T2D-PD
ENSG00000160886:LY6K	protein_coding	-0.987864	2.88711	0.0646486	0.99994	T2D-PD
ENSG00000182853:VMO1	protein_coding	-0.637901	-0.301262	0.0646524	0.99994	T2D-PD
ENSG00000130830:MPP1	protein_coding	-0.284176	2.25856	0.0646592	0.99994	T2D-PD
ENSG00000170271:FAXDC2	protein_coding	-0.683268	0.713548	0.0647156	0.99994	T2D-PD
ENSG00000262814:MRPL12	protein_coding	-0.197612	5.31052	0.0648312	0.99994	T2D-PD
ENSG00000143119:CD53	protein_coding	-1.43743	-2.79777	0.0649409	0.99994	T2D-PD
ENSG00000172014:ANKRD20A4	protein_coding	-1.19966	-1.40445	0.0649471	0.99994	T2D-PD
ENSG00000251664:PCDHA12	protein_coding	0.354119	1.30616	0.0650503	0.99994	T2D-PD
ENSG00000119669:IRF2BPL	protein_coding	0.19208	4.61288	0.0652219	0.99994	T2D-PD
ENSG00000253853:AC246817.1	lncRNA	-0.749367	-0.707583	0.0653389	0.99994	T2D-PD
ENSG00000130164:LDLR	protein_coding	0.3241	5.23547	0.065516	0.99994	T2D-PD
ENSG00000175928:LRRN1	protein_coding	0.809879	0.323595	0.0655209	0.99994	T2D-PD
ENSG00000143942:CHAC2	protein_coding	-0.260707	3.9448	0.0656412	0.99994	T2D-PD
ENSG00000163399:ATP1A1	protein_coding	0.168717	7.56954	0.0657421	0.99994	T2D-PD
ENSG00000006128:TAC1	protein_coding	-1.60212	5.20725	0.0657465	0.99994	T2D-PD
ENSG00000102760:RGCC	protein_coding	-1.4355	-0.181938	0.065773	0.99994	T2D-PD
ENSG00000172115:CYCS	protein_coding	-0.23079	7.55965	0.0658409	0.99994	T2D-PD
ENSG00000261008:LINC01572	lncRNA	0.58371	-0.922027	0.0658667	0.99994	T2D-PD
ENSG00000182580:EPHB3	protein_coding	1.04215	-2.44942	0.0658755	0.99994	T2D-PD
ENSG00000277749:AC023300.2	lncRNA	1.58016	-2.72014	0.0659451	0.99994	T2D-PD
ENSG00000164284:GRPEL2	protein_coding	-0.208251	3.10729	0.0659524	0.99994	T2D-PD
ENSG00000180263:FGD6	protein_coding	0.253504	2.00671	0.0660528	0.99994	T2D-PD
ENSG00000188488:SERPINA5	protein_coding	1.48079	-1.76023	0.0661275	0.99994	T2D-PD
ENSG00000188060:RAB42	protein_coding	-1.08115	-2.2351	0.0663135	0.99994	T2D-PD
ENSG00000166710:B2M	protein_coding	0.215488	12.2755	0.0664132	0.99994	T2D-PD
ENSG00000112299:VNN1	protein_coding	0.913454	-0.803165	0.0664563	0.99994	T2D-PD
ENSG00000276702:AC010809.3	lncRNA	1.73593	-2.92571	0.0664737	0.99994	T2D-PD
ENSG00000115183:TANC1	protein_coding	0.456892	-0.412016	0.0665975	0.99994	T2D-PD
ENSG00000238120:LINC01589	lncRNA	-0.907355	-1.27496	0.0669152	0.99994	T2D-PD
ENSG00000221983:UBA52	protein_coding	-0.163034	9.69769	0.0669502	0.99994	T2D-PD
ENSG00000120129:DUSP1	protein_coding	0.602113	6.31527	0.067175	0.99994	T2D-PD
ENSG00000166035:LIPC	protein_coding	-0.552253	1.82155	0.0672261	0.99994	T2D-PD
ENSG00000077312:SNRPA	protein_coding	-0.188597	4.64433	0.0673899	0.99994	T2D-PD
ENSG00000237484:LINC01684	lncRNA	1.70067	-3.04821	0.067412	0.99994	T2D-PD
ENSG00000147526:TACC1	protein_coding	0.187604	5.77296	0.067547	0.99994	T2D-PD
ENSG00000184445:KNTC1	protein_coding	0.306443	1.26496	0.06755	0.99994	T2D-PD
ENSG00000182979:MTA1	protein_coding	0.198415	4.56375	0.0675628	0.99994	T2D-PD
ENSG00000228677:TTC3-AS1	antisense	-1.63962	-3.05901	0.0676849	0.99994	T2D-PD
ENSG00000260293:AC106820.4	lncRNA	1.07037	-2.18709	0.0678507	0.99994	T2D-PD
ENSG00000226578:AL132657.1	lncRNA	0.617909	-1.78388	0.0679202	0.99994	T2D-PD
ENSG00000159251:ACTC1	protein_coding	0.641516	-0.239983	0.067954	0.99994	T2D-PD
ENSG00000239636:AC004865.2	lncRNA	0.667505	-1.88092	0.0681466	0.99994	T2D-PD
ENSG00000204922:UQCC3	protein_coding	-0.172057	5.43656	0.0682067	0.99994	T2D-PD
ENSG00000172243:CLEC7A	protein_coding	-1.48444	-2.9474	0.0682114	0.99994	T2D-PD
ENSG00000169026:SLC49A3	protein_coding	0.563032	-0.0687268	0.0682595	0.99994	T2D-PD
ENSG00000137877:SPTBN5	protein_coding	-1.62838	-3.03737	0.0682859	0.99994	T2D-PD
ENSG00000162552:WNT4	protein_coding	0.284324	7.94199	0.068382	0.99994	T2D-PD
ENSG00000257550:AC023509.2	lncRNA	0.699969	-1.59331	0.0684651	0.99994	T2D-PD
ENSG00000169139:UBE2V2	protein_coding	-0.169269	6.35855	0.0685068	0.99994	T2D-PD
ENSG00000179088:C12orf42	protein_coding	-1.97543	-2.94195	0.0685325	0.99994	T2D-PD
ENSG00000163071:SPATA18	protein_coding	-0.389164	1.41468	0.0687057	0.99994	T2D-PD
ENSG00000231789:PIK3CD-AS2	lncRNA	-0.316287	3.48566	0.0687688	0.99994	T2D-PD
ENSG00000130675:MNX1	protein_coding	0.235108	4.7174	0.0687916	0.99994	T2D-PD
ENSG00000175215:CTDSP2	protein_coding	0.168138	4.54257	0.068798	0.99994	T2D-PD
ENSG00000186523:FAM86B1	protein_coding	-0.442432	1.2403	0.0688072	0.99994	T2D-PD
ENSG00000122861:PLAU	protein_coding	-1.45854	0.415472	0.0689767	0.99994	T2D-PD
ENSG00000088881:EBF4	protein_coding	0.413548	2.06415	0.0690811	0.99994	T2D-PD
ENSG00000233196:AL096803.2	processed_pseudogene	-0.306956	1.67071	0.0691023	0.99994	T2D-PD
ENSG00000212978:AC016747.1	lncRNA	-0.291958	4.00307	0.0693011	0.99994	T2D-PD
ENSG00000111321:LTBR	protein_coding	0.233584	5.48449	0.06942	0.99994	T2D-PD
ENSG00000124102:PI3	protein_coding	1.95963	-2.84197	0.0694571	0.99994	T2D-PD
ENSG00000169228:RAB24	protein_coding	0.352072	2.07451	0.0694741	0.99994	T2D-PD
ENSG00000172244:C5orf34	protein_coding	-0.449113	-0.178729	0.0695782	0.99994	T2D-PD
ENSG00000053900:ANAPC4	protein_coding	0.204952	3.05689	0.069675	0.99994	T2D-PD
ENSG00000258735:LINC00637	lincRNA	0.725416	-1.57839	0.0697259	0.99994	T2D-PD
ENSG00000069956:MAPK6	protein_coding	-0.161114	4.66679	0.0697752	0.99994	T2D-PD
ENSG00000244239:AC007009.1	antisense	-0.344011	3.63907	0.06984	0.99994	T2D-PD
ENSG00000158711:ELK4	protein_coding	0.176608	4.11933	0.0699242	0.99994	T2D-PD
ENSG00000187922:LCN10	protein_coding	-1.41856	-2.7345	0.0699249	0.99994	T2D-PD
ENSG00000166670:MMP10	protein_coding	-2.113	1.72716	0.0700892	0.99994	T2D-PD
ENSG00000197077:KIAA1671	protein_coding	-0.187574	3.63055	0.0701555	0.99994	T2D-PD
ENSG00000140264:SERF2	protein_coding	-0.183701	10.2196	0.0702048	0.99994	T2D-PD
ENSG00000285696:AP002433.2	lncRNA	-1.32228	-2.86106	0.0702856	0.99994	T2D-PD
ENSG00000072818:ACAP1	protein_coding	-0.414989	2.76891	0.0702994	0.99994	T2D-PD
ENSG00000273312:AL121749.1	lncRNA	-1.10329	-2.51237	0.0703137	0.99994	T2D-PD
ENSG00000164690:SHH	protein_coding	1.28353	-0.953832	0.0703597	0.99994	T2D-PD
ENSG00000075884:ARHGAP15	protein_coding	-1.55987	-3.08769	0.0703803	0.99994	T2D-PD
ENSG00000104967:NOVA2	protein_coding	0.291386	3.17118	0.0704031	0.99994	T2D-PD
ENSG00000267838:AC245884.8	lncRNA	-0.455769	-0.114636	0.0704082	0.99994	T2D-PD
ENSG00000276900:AC023157.3	antisense	-0.287601	1.75122	0.070496	0.99994	T2D-PD
ENSG00000177112:MRVI1-AS1	antisense	-0.833965	-1.03427	0.0706242	0.99994	T2D-PD
ENSG00000269893:SNHG8	lincRNA	-0.270752	7.77417	0.0707407	0.99994	T2D-PD
ENSG00000122042:UBL3	protein_coding	-0.169677	6.30542	0.0707828	0.99994	T2D-PD
ENSG00000171714:ANO5	protein_coding	0.38446	2.48687	0.070817	0.99994	T2D-PD
ENSG00000253190:AC084082.1	lncRNA	-1.37941	-2.42873	0.0710763	0.99994	T2D-PD
ENSG00000123815:COQ8B	protein_coding	0.185967	4.19783	0.0711097	0.99994	T2D-PD
ENSG00000237027:AL159174.1	lncRNA	-1.70309	-2.86456	0.0711588	0.99994	T2D-PD
ENSG00000260100:AL512604.3	lncRNA	-0.814524	-2.18332	0.0712498	0.99994	T2D-PD
ENSG00000138696:BMPR1B	protein_coding	-1.55934	-2.521	0.0712616	0.99994	T2D-PD
ENSG00000123358:NR4A1	protein_coding	0.555516	5.84103	0.0712942	0.99994	T2D-PD
ENSG00000160183:TMPRSS3	protein_coding	-1.27406	-2.66709	0.071754	0.99994	T2D-PD
ENSG00000285684:AL137781.1	lncRNA	-2.96813	-2.63294	0.071759	0.99994	T2D-PD
ENSG00000163521:GLB1L	protein_coding	0.278704	2.28915	0.0718461	0.99994	T2D-PD
ENSG00000150779:TIMM8B	protein_coding	-0.162797	6.37054	0.0718511	0.99994	T2D-PD
ENSG00000135503:ACVR1B	protein_coding	0.332006	1.91121	0.0718643	0.99994	T2D-PD
ENSG00000278607:AC015819.2	lncRNA	-0.91595	0.180582	0.0718758	0.99994	T2D-PD
ENSG00000162413:KLHL21	protein_coding	-0.240689	1.97222	0.0721106	0.99994	T2D-PD
ENSG00000128645:HOXD1	protein_coding	-1.51213	-3.11513	0.0721515	0.99994	T2D-PD
ENSG00000176222:ZNF404	protein_coding	0.459148	0.579295	0.072352	0.99994	T2D-PD
ENSG00000176919:C8G	protein_coding	-0.532822	1.13816	0.072494	0.99994	T2D-PD
ENSG00000099917:MED15	protein_coding	-0.20643	3.77634	0.0726384	0.99994	T2D-PD
ENSG00000258647:LINC00930	lincRNA	-0.621944	-0.720391	0.0726813	0.99994	T2D-PD
ENSG00000095585:BLNK	protein_coding	0.990188	-2.3156	0.0728208	0.99994	T2D-PD
ENSG00000073910:FRY	protein_coding	0.181399	4.22697	0.0729167	0.99994	T2D-PD
ENSG00000198455:ZXDB	protein_coding	0.279927	2.2973	0.07294	0.99994	T2D-PD
ENSG00000235902:AC108472.1	lncRNA	-0.801426	0.198557	0.0731475	0.99994	T2D-PD
ENSG00000198435:NRARP	protein_coding	0.836221	-1.45404	0.0733874	0.99994	T2D-PD
ENSG00000099800:TIMM13	protein_coding	-0.155131	6.49044	0.0733899	0.99994	T2D-PD
ENSG00000266111:AC068025.2	lncRNA	0.548452	-1.26712	0.0735046	0.99994	T2D-PD
ENSG00000223658:C1GALT1C1L	protein_coding	0.422518	0.0819343	0.073628	0.99994	T2D-PD
ENSG00000069399:BCL3	protein_coding	0.323632	3.5013	0.0737098	0.99994	T2D-PD
ENSG00000279726:AC005609.5	lncRNA	0.563523	-1.72131	0.0738054	0.99994	T2D-PD
ENSG00000260005:AC027601.1	antisense	1.1568	-2.41219	0.0738592	0.99994	T2D-PD
ENSG00000092421:SEMA6A	protein_coding	1.2788	0.571158	0.0738915	0.99994	T2D-PD
ENSG00000100994:PYGB	protein_coding	-0.231312	3.80502	0.073955	0.99994	T2D-PD
ENSG00000105519:CAPS	protein_coding	0.419244	1.86146	0.0740436	0.99994	T2D-PD
ENSG00000164733:CTSB	protein_coding	0.255963	7.53997	0.0740889	0.99994	T2D-PD
ENSG00000225056:AL121894.1	lncRNA	-1.30392	-1.65161	0.0741028	0.99994	T2D-PD
ENSG00000285560:AC103739.3	lncRNA	1.10173	-1.7299	0.0741213	0.99994	T2D-PD
ENSG00000267002:AC060780.1	lncRNA	-0.190794	3.9918	0.0742433	0.99994	T2D-PD
ENSG00000184584:TMEM173	protein_coding	0.507911	1.41271	0.0742651	0.99994	T2D-PD
ENSG00000161921:CXCL16	protein_coding	-0.29466	3.31416	0.0744676	0.99994	T2D-PD
ENSG00000244187:TMEM141	protein_coding	-0.197404	7.75574	0.0745411	0.99994	T2D-PD
ENSG00000122254:HS3ST2	protein_coding	-2.2792	-1.5346	0.0745558	0.99994	T2D-PD
ENSG00000277504:AC010536.3	lncRNA	-1.06565	-2.90672	0.074656	0.99994	T2D-PD
ENSG00000198185:ZNF334	protein_coding	0.336838	2.32481	0.0746796	0.99994	T2D-PD
ENSG00000204954:C12orf73	protein_coding	-0.236287	4.50949	0.0746952	0.99994	T2D-PD
ENSG00000128944:KNSTRN	protein_coding	0.259175	1.63661	0.0747878	0.99994	T2D-PD
ENSG00000228288:PCAT6	antisense	-0.415939	1.17276	0.074848	0.99994	T2D-PD
ENSG00000283839:AC096667.1	lncRNA	-1.327	-2.78971	0.0749417	0.99994	T2D-PD
ENSG00000182050:MGAT4C	protein_coding	0.592977	2.15226	0.0751474	0.99994	T2D-PD
ENSG00000278071:AL161669.3	lncRNA	1.77851	-3.06001	0.0751779	0.99994	T2D-PD
ENSG00000122756:CNTFR	protein_coding	-2.28284	-2.79683	0.0752128	0.99994	T2D-PD
ENSG00000133962:CATSPERB	protein_coding	1.52614	-2.87557	0.0752574	0.99994	T2D-PD
ENSG00000259120:SMIM6	protein_coding	-0.205098	5.48844	0.0754957	0.99994	T2D-PD
ENSG00000286145:AC068282.1	lncRNA	-1.02451	-2.50509	0.0755889	0.99994	T2D-PD
ENSG00000224973:LARGE-AS1	processed_transcript	0.722352	-2.03051	0.0756572	0.99994	T2D-PD
ENSG00000133107:TRPC4	protein_coding	0.428299	1.87959	0.0759191	0.99994	T2D-PD
ENSG00000145703:IQGAP2	protein_coding	-0.746117	1.75014	0.0759322	0.99994	T2D-PD
ENSG00000189337:KAZN	protein_coding	-0.630214	2.35388	0.0759353	0.99994	T2D-PD
ENSG00000214650:AC073592.1	lncRNA	0.536957	-0.848333	0.0761083	0.99994	T2D-PD
ENSG00000073067:CYP2W1	protein_coding	1.70324	-2.95683	0.0763308	0.99994	T2D-PD
ENSG00000110931:CAMKK2	protein_coding	0.331515	1.07752	0.076498	0.99994	T2D-PD
ENSG00000126016:AMOT	protein_coding	0.234952	2.81071	0.0764981	0.99994	T2D-PD
ENSG00000111728:ST8SIA1	protein_coding	0.324349	3.29166	0.076652	0.99994	T2D-PD
ENSG00000108797:CNTNAP1	protein_coding	0.378476	1.2246	0.0767287	0.99994	T2D-PD
ENSG00000175203:DCTN2	protein_coding	-0.221512	6.74718	0.0767382	0.99994	T2D-PD
ENSG00000136099:PCDH8	protein_coding	1.13298	-1.24958	0.0767919	0.99994	T2D-PD
ENSG00000085276:MECOM	protein_coding	0.429897	2.24041	0.0769072	0.99994	T2D-PD
ENSG00000174917:MICOS13	protein_coding	-0.182153	7.91032	0.0769553	0.99994	T2D-PD
ENSG00000116514:RNF19B	protein_coding	0.19903	4.12521	0.0771025	0.99994	T2D-PD
ENSG00000275527:AC100835.2	lncRNA	0.820587	-1.99692	0.0772234	0.99994	T2D-PD
ENSG00000107897:ACBD5	protein_coding	-0.193612	4.4411	0.0773032	0.99994	T2D-PD
ENSG00000146842:TMEM209	protein_coding	0.168426	3.50587	0.07736	0.99994	T2D-PD
ENSG00000133063:CHIT1	protein_coding	-2.76433	-2.78267	0.0773693	0.99994	T2D-PD
ENSG00000267390:AC036176.1	lncRNA	-0.259322	3.34444	0.0775146	0.99994	T2D-PD
ENSG00000254187:AC008708.2	lncRNA	-0.541881	2.04178	0.0776062	0.99994	T2D-PD
ENSG00000099866:MADCAM1	protein_coding	-0.431916	0.526501	0.0776711	0.99994	T2D-PD
ENSG00000130810:PPAN	protein_coding	-0.188371	3.5958	0.0776725	0.99994	T2D-PD
ENSG00000254017:IGHEP2	IG_C_pseudogene	-0.998941	-2.33047	0.0776765	0.99994	T2D-PD
ENSG00000181924:COA4	protein_coding	-0.197586	6.20582	0.0777196	0.99994	T2D-PD
ENSG00000259453:AC087286.4	lncRNA	1.93279	-2.99022	0.0777609	0.99994	T2D-PD
ENSG00000124159:MATN4	protein_coding	-1.01752	-2.48464	0.0778395	0.99994	T2D-PD
ENSG00000203804:ADAMTSL4-AS1	protein_coding	0.729355	0.098491	0.0778609	0.99994	T2D-PD
ENSG00000134242:PTPN22	protein_coding	-1.44857	-2.71225	0.0779557	0.99994	T2D-PD
ENSG00000286191:AL158195.1	lncRNA	1.13906	-2.49739	0.0780131	0.99994	T2D-PD
ENSG00000255837:TAS2R20	protein_coding	0.975554	-2.02954	0.0780354	0.99994	T2D-PD
ENSG00000204272:NBDY	protein_coding	-0.141383	7.28272	0.0780606	0.99994	T2D-PD
ENSG00000181631:P2RY13	protein_coding	-1.81873	-2.97867	0.0781121	0.99994	T2D-PD
ENSG00000074660:SCARF1	protein_coding	0.588669	-1.32661	0.0781425	0.99994	T2D-PD
ENSG00000108352:RAPGEFL1	protein_coding	-0.417344	0.666601	0.078275	0.99994	T2D-PD
ENSG00000239388:ASB14	protein_coding	1.94754	-3.04796	0.0784672	0.99994	T2D-PD
ENSG00000204967:PCDHA4	protein_coding	0.297095	1.32156	0.0785189	0.99994	T2D-PD
ENSG00000135451:TROAP	protein_coding	0.566412	-1.68019	0.0787392	0.99994	T2D-PD
ENSG00000253484:AC113145.1	lncRNA	1.49944	-2.354	0.078743	0.99994	T2D-PD
ENSG00000151917:BEND6	protein_coding	-1.04544	-0.606299	0.0787947	0.99994	T2D-PD
ENSG00000240583:AQP1	protein_coding	0.943153	-1.5902	0.0788221	0.99994	T2D-PD
ENSG00000234690:EPCAM-DT	lncRNA	0.318171	2.3175	0.0788259	0.99994	T2D-PD
ENSG00000113742:CPEB4	protein_coding	-0.154367	6.17585	0.0788276	0.99994	T2D-PD
ENSG00000203877:RIPPLY2	protein_coding	-0.201138	4.47158	0.0788917	0.99994	T2D-PD
ENSG00000100865:CINP	protein_coding	-0.173087	4.86397	0.0789632	0.99994	T2D-PD
ENSG00000179455:MKRN3	protein_coding	-2.69027	-2.23591	0.0790652	0.99994	T2D-PD
ENSG00000204947:ZNF425	protein_coding	-0.399997	0.753198	0.0791869	0.99994	T2D-PD
ENSG00000134265:NAPG	protein_coding	0.319078	5.75332	0.0792071	0.99994	T2D-PD
ENSG00000204531:POU5F1	protein_coding	0.918068	-2.00321	0.0792414	0.99994	T2D-PD
ENSG00000187994:RINL	protein_coding	-0.202576	4.37762	0.0792557	0.99994	T2D-PD
ENSG00000253953:PCDHGB4	protein_coding	0.747862	-1.48553	0.0794354	0.99994	T2D-PD
ENSG00000188483:IER5L	protein_coding	0.750958	2.78729	0.0796051	0.99994	T2D-PD
ENSG00000158863:FAM160B2	protein_coding	0.184966	3.55219	0.0796187	0.99994	T2D-PD
ENSG00000258412:AL355102.1	lncRNA	1.27844	-2.24648	0.0796741	0.99994	T2D-PD
ENSG00000118690:ARMC2	protein_coding	0.343207	1.39019	0.079715	0.99994	T2D-PD
ENSG00000171365:CLCN5	protein_coding	-0.173062	3.82694	0.0797538	0.99994	T2D-PD
ENSG00000251169:LINC01843	lncRNA	0.4157	1.46818	0.0798147	0.99994	T2D-PD
ENSG00000167173:C15orf39	protein_coding	-0.278264	2.35822	0.0798661	0.99994	T2D-PD
ENSG00000271993:AC126118.1	lncRNA	0.518881	-1.06443	0.0799082	0.99994	T2D-PD
ENSG00000137731:FXYD2	protein_coding	-0.561751	8.24957	0.0799433	0.99994	T2D-PD
ENSG00000165702:GFI1B	protein_coding	1.54939	-2.66824	0.0799464	0.99994	T2D-PD
ENSG00000144591:GMPPA	protein_coding	-0.188433	4.64878	0.080013	0.99994	T2D-PD
ENSG00000149131:SERPING1	protein_coding	0.938481	-0.573951	0.0800347	0.99994	T2D-PD
ENSG00000065802:ASB1	protein_coding	-0.168068	3.88607	0.0800847	0.99994	T2D-PD
ENSG00000043514:TRIT1	protein_coding	-0.219887	3.13242	0.0801099	0.99994	T2D-PD
ENSG00000268896:AC009955.3	lncRNA	0.907526	-2.10981	0.0801112	0.99994	T2D-PD
ENSG00000186675:MAGEE2	protein_coding	-0.749667	-2.24175	0.0801362	0.99994	T2D-PD
ENSG00000132386:SERPINF1	protein_coding	-1.37725	-2.55922	0.0801499	0.99994	T2D-PD
ENSG00000285688:AL161443.1	lncRNA	0.524812	-1.05262	0.0803558	0.99994	T2D-PD
ENSG00000110693:SOX6	protein_coding	0.244407	5.02899	0.0803742	0.99994	T2D-PD
ENSG00000176714:CCDC121	protein_coding	0.264226	1.81157	0.0803886	0.99994	T2D-PD
ENSG00000164099:PRSS12	protein_coding	-0.387919	1.25208	0.0804417	0.99994	T2D-PD
ENSG00000162738:VANGL2	protein_coding	0.588069	-0.556223	0.0806538	0.99994	T2D-PD
ENSG00000170835:CEL	protein_coding	-0.941513	-0.191489	0.0806822	0.99994	T2D-PD
ENSG00000179141:MTUS2-AS1	antisense	0.670338	-1.86486	0.0806977	0.99994	T2D-PD
ENSG00000160145:KALRN	protein_coding	0.576735	-0.917387	0.0807212	0.99994	T2D-PD
ENSG00000188818:ZDHHC11	protein_coding	-0.842972	-1.2855	0.0807453	0.99994	T2D-PD
ENSG00000186187:ZNRF1	protein_coding	0.302739	6.31856	0.0808704	0.99994	T2D-PD
ENSG00000005884:ITGA3	protein_coding	0.174326	3.95244	0.0809613	0.99994	T2D-PD
ENSG00000099282:TSPAN15	protein_coding	0.608398	2.63206	0.0810308	0.99994	T2D-PD
ENSG00000266236:NARF-IT1	sense_intronic	1.01197	-2.52738	0.081034	0.99994	T2D-PD
ENSG00000188313:PLSCR1	protein_coding	0.273446	4.92497	0.0810918	0.99994	T2D-PD
ENSG00000152661:GJA1	protein_coding	1.25011	-1.88711	0.0811416	0.99994	T2D-PD
ENSG00000114648:KLHL18	protein_coding	-0.242156	3.30225	0.081158	0.99994	T2D-PD
ENSG00000053702:NRIP2	protein_coding	0.875124	-1.66298	0.0811824	0.99994	T2D-PD
ENSG00000233232:NPIPB7	protein_coding	1.41746	-2.7545	0.081209	0.99994	T2D-PD
ENSG00000166797:CIAO2A	protein_coding	-0.165185	4.53431	0.0815452	0.99994	T2D-PD
ENSG00000136960:ENPP2	protein_coding	-0.322917	7.99844	0.08158	0.99994	T2D-PD
ENSG00000226251:LINC02608	lncRNA	-0.711016	-0.776932	0.0816224	0.99994	T2D-PD
ENSG00000138615:CILP	protein_coding	1.38332	-2.7815	0.0817095	0.99994	T2D-PD
ENSG00000178971:CTC1	protein_coding	0.233699	2.24016	0.0817311	0.99994	T2D-PD
ENSG00000273249:BX649632.1	lncRNA	-0.458911	0.307869	0.0819182	0.99994	T2D-PD
ENSG00000228223:HCG11	lincRNA	0.389524	1.05315	0.081942	0.99994	T2D-PD
ENSG00000088247:KHSRP	protein_coding	0.159879	4.47852	0.0820061	0.99994	T2D-PD
ENSG00000113361:CDH6	protein_coding	0.714373	1.27878	0.0826058	0.99994	T2D-PD
ENSG00000196368:NUDT11	protein_coding	-0.577845	0.597593	0.0826496	0.99994	T2D-PD
ENSG00000254089:AC016885.2	lncRNA	-2.38764	-3.01385	0.0826592	0.99994	T2D-PD
ENSG00000161929:SCIMP	protein_coding	0.506099	-1.08216	0.0826691	0.99994	T2D-PD
ENSG00000170345:FOS	protein_coding	0.741172	8.13379	0.0827082	0.99994	T2D-PD
ENSG00000100372:SLC25A17	protein_coding	-0.184577	3.87885	0.0827273	0.99994	T2D-PD
ENSG00000241644:INMT	protein_coding	-1.84533	-2.55387	0.0827766	0.99994	T2D-PD
ENSG00000169413:RNASE6	protein_coding	-1.79429	-2.99973	0.0828161	0.99994	T2D-PD
ENSG00000072682:P4HA2	protein_coding	0.220277	6.73907	0.0829199	0.99994	T2D-PD
ENSG00000182872:RBM10	protein_coding	0.16033	4.41689	0.0829313	0.99994	T2D-PD
ENSG00000163154:TNFAIP8L2	protein_coding	-1.52162	-3.0795	0.0832575	0.99994	T2D-PD
ENSG00000285727:AL136419.2	lncRNA	-1.9533	-2.70781	0.0833152	0.99994	T2D-PD
ENSG00000055813:CCDC85A	protein_coding	-0.556379	0.684334	0.0833526	0.99994	T2D-PD
ENSG00000164484:TMEM200A	protein_coding	-0.455997	4.07245	0.0833791	0.99994	T2D-PD
ENSG00000273958:AC009560.1	lncRNA	-0.467871	0.252397	0.0833971	0.99994	T2D-PD
ENSG00000148734:NPFFR1	protein_coding	1.2449	-2.85641	0.0835204	0.99994	T2D-PD
ENSG00000273274:ZBTB8B	protein_coding	0.362218	0.208364	0.083563	0.99994	T2D-PD
ENSG00000103534:TMC5	protein_coding	1.03226	0.939824	0.0836783	0.99994	T2D-PD
ENSG00000239482:AC112487.1	lncRNA	-0.794134	-1.6536	0.0837331	0.99994	T2D-PD
ENSG00000161395:PGAP3	protein_coding	0.352828	2.45801	0.0840226	0.99994	T2D-PD
ENSG00000158525:CPA5	protein_coding	0.661314	-0.367759	0.0840727	0.99994	T2D-PD
ENSG00000273619:AL121832.2	lncRNA	-0.356742	2.80522	0.0842054	0.99994	T2D-PD
ENSG00000130702:LAMA5	protein_coding	0.165268	4.16282	0.0843448	0.99994	T2D-PD
ENSG00000197841:ZNF181	protein_coding	0.181117	3.031	0.0843994	0.99994	T2D-PD
ENSG00000275759:AC026367.3	lncRNA	-0.560107	-1.30648	0.0845897	0.99994	T2D-PD
ENSG00000249628:LINC00942	lincRNA	-1.49313	-2.67489	0.084687	0.99994	T2D-PD
ENSG00000013588:GPRC5A	protein_coding	-1.16683	-1.28545	0.0847718	0.99994	T2D-PD
ENSG00000119969:HELLS	protein_coding	0.388491	2.22384	0.0848407	0.99994	T2D-PD
ENSG00000099937:SERPIND1	protein_coding	-0.633176	1.60181	0.0848421	0.99994	T2D-PD
ENSG00000223956:LINC01767	lncRNA	-2.44428	-2.80999	0.0848777	0.99994	T2D-PD
ENSG00000151240:DIP2C	protein_coding	0.318078	5.23363	0.0851267	0.99994	T2D-PD
ENSG00000091428:RAPGEF4	protein_coding	-0.370485	2.39042	0.0851672	0.99994	T2D-PD
ENSG00000111341:MGP	protein_coding	1.00869	-0.86082	0.0852362	0.99994	T2D-PD
ENSG00000105193:RPS16	protein_coding	-0.169031	9.85254	0.0852691	0.99994	T2D-PD
ENSG00000265478:AC107982.3	lncRNA	0.647919	-0.865645	0.0853422	0.99994	T2D-PD
ENSG00000167306:MYO5B	protein_coding	-0.420228	3.81347	0.0853581	0.99994	T2D-PD
ENSG00000233654:AC108047.1	lncRNA	-0.24669	2.50731	0.085494	0.99994	T2D-PD
ENSG00000169021:UQCRFS1	protein_coding	-0.161802	7.18403	0.08553	0.99994	T2D-PD
ENSG00000184845:DRD1	protein_coding	1.13859	-1.1656	0.0856646	0.99994	T2D-PD
ENSG00000066468:FGFR2	protein_coding	-1.0327	-2.05796	0.0857668	0.99994	T2D-PD
ENSG00000120149:MSX2	protein_coding	-1.55568	-3.01995	0.0857725	0.99994	T2D-PD
ENSG00000183850:ZNF730	protein_coding	0.594049	-0.665493	0.0859119	0.99994	T2D-PD
ENSG00000230438:SERPINB9P1	lncRNA	1.29817	-1.32273	0.0860525	0.99994	T2D-PD
ENSG00000227782:AC002553.1	protein_coding	0.365248	0.32606	0.0860565	0.99994	T2D-PD
ENSG00000099783:HNRNPM	protein_coding	0.200028	6.17543	0.0860984	0.99994	T2D-PD
ENSG00000100284:TOM1	protein_coding	-0.184319	3.51004	0.0861367	0.99994	T2D-PD
ENSG00000139304:PTPRQ	protein_coding	-2.02824	-3.10462	0.0863515	0.99994	T2D-PD
ENSG00000249572:AC034231.1	lncRNA	-0.67323	-1.34228	0.0863613	0.99994	T2D-PD
ENSG00000124493:GRM4	protein_coding	0.381778	4.75888	0.0863713	0.99994	T2D-PD
ENSG00000156150:ALX3	protein_coding	-0.954914	-2.26209	0.0865025	0.99994	T2D-PD
ENSG00000122566:HNRNPA2B1	protein_coding	0.141873	8.34246	0.0865033	0.99994	T2D-PD
ENSG00000285841:AC005692.3	lncRNA	0.379491	0.636943	0.0865767	0.99994	T2D-PD
ENSG00000254694:AP001893.1	lncRNA	-1.07862	-2.50496	0.0866207	0.99994	T2D-PD
ENSG00000275569:AL355073.2	lncRNA	0.551515	-1.20591	0.0867768	0.99994	T2D-PD
ENSG00000124608:AARS2	protein_coding	0.228868	2.19394	0.0868073	0.99994	T2D-PD
ENSG00000176402:GJC3	protein_coding	-0.503705	-0.828096	0.0869058	0.99994	T2D-PD
ENSG00000112320:SOBP	protein_coding	-0.243758	3.68744	0.0871154	0.99994	T2D-PD
ENSG00000158555:GDPD5	protein_coding	0.393233	-0.152894	0.087135	0.99994	T2D-PD
ENSG00000226856:THORLNC	lncRNA	-0.62497	-1.63877	0.0877457	0.99994	T2D-PD
ENSG00000235052:AL021154.1	lncRNA	1.24003	-3.03761	0.087891	0.99994	T2D-PD
ENSG00000196408:NOXO1	protein_coding	0.657572	-0.874088	0.0879838	0.99994	T2D-PD
ENSG00000176225:RTTN	protein_coding	0.281179	2.44399	0.0880966	0.99994	T2D-PD
ENSG00000145545:SRD5A1	protein_coding	-0.225892	3.09764	0.0881366	0.99994	T2D-PD
ENSG00000248307:LINC00616	lincRNA	0.52837	0.933015	0.0881596	0.99994	T2D-PD
ENSG00000113369:ARRDC3	protein_coding	0.354824	5.2305	0.0881989	0.99994	T2D-PD
ENSG00000096968:JAK2	protein_coding	-0.242073	3.06398	0.0883035	0.99994	T2D-PD
ENSG00000196981:WDR5B	protein_coding	-0.224563	2.82261	0.0884231	0.99994	T2D-PD
ENSG00000135749:PCNX2	protein_coding	0.204209	2.73525	0.0884522	0.99994	T2D-PD
ENSG00000160447:PKN3	protein_coding	0.798588	-1.78018	0.0886011	0.99994	T2D-PD
ENSG00000080503:SMARCA2	protein_coding	0.191416	7.09927	0.0886179	0.99994	T2D-PD
ENSG00000151729:SLC25A4	protein_coding	-0.191057	7.23614	0.0886263	0.99994	T2D-PD
ENSG00000116652:DLEU2L	protein_coding	0.33634	1.24783	0.0886609	0.99994	T2D-PD
ENSG00000178585:CTNNBIP1	protein_coding	-0.168683	4.62606	0.0887668	0.99994	T2D-PD
ENSG00000172663:TMEM134	protein_coding	-0.143883	5.49952	0.0889444	0.99994	T2D-PD
ENSG00000123992:DNPEP	protein_coding	-0.190781	4.99111	0.089005	0.99994	T2D-PD
ENSG00000272894:AC004982.2	lncRNA	0.393883	0.494952	0.0890158	0.99994	T2D-PD
ENSG00000267890:AC010624.2	lncRNA	0.85248	-1.78926	0.0891185	0.99994	T2D-PD
ENSG00000100100:PIK3IP1	protein_coding	0.427597	2.05288	0.0891307	0.99994	T2D-PD
ENSG00000205765:C5orf51	protein_coding	-0.208038	3.15778	0.0891886	0.99994	T2D-PD
ENSG00000101331:CCM2L	protein_coding	-0.874665	-2.46665	0.0892244	0.99994	T2D-PD
ENSG00000277782:AC068870.2	lncRNA	-0.443949	-0.29134	0.0893051	0.99994	T2D-PD
ENSG00000270020:AC009108.3	lncRNA	1.24229	-2.12058	0.0893141	0.99994	T2D-PD
ENSG00000008118:CAMK1G	protein_coding	-0.570265	-0.958581	0.0894081	0.99994	T2D-PD
ENSG00000271360:AL512631.2	lncRNA	-1.21477	-2.87978	0.0894344	0.99994	T2D-PD
ENSG00000234763:AL359378.1	lncRNA	-1.83985	-2.69475	0.0894684	0.99994	T2D-PD
ENSG00000162891:IL20	protein_coding	1.54683	-2.5509	0.089519	0.99994	T2D-PD
ENSG00000126768:TIMM17B	protein_coding	-0.154888	6.51517	0.0895462	0.99994	T2D-PD
ENSG00000185519:FAM131C	protein_coding	-0.195113	5.41072	0.0895798	0.99994	T2D-PD
ENSG00000268204:AC008763.1	lncRNA	-1.80136	-2.65303	0.0896466	0.99994	T2D-PD
ENSG00000083812:ZNF324	protein_coding	0.235938	3.12914	0.0897236	0.99994	T2D-PD
ENSG00000259935:AC009754.1	lncRNA	0.47177	-0.847007	0.0897385	0.99994	T2D-PD
ENSG00000272892:AL133551.1	lncRNA	-0.423874	-0.0276011	0.0897792	0.99994	T2D-PD
ENSG00000235445:AC016027.3	lncRNA	1.50646	-2.12932	0.0897848	0.99994	T2D-PD
ENSG00000261502:AC040174.1	lncRNA	0.852222	-0.729449	0.0897854	0.99994	T2D-PD
ENSG00000148660:CAMK2G	protein_coding	-0.311094	5.6492	0.0898578	0.99994	T2D-PD
ENSG00000170915:PAQR8	protein_coding	0.305132	1.49053	0.0899115	0.99994	T2D-PD
ENSG00000251023:AC114980.1	lncRNA	0.293175	1.16459	0.0899443	0.99994	T2D-PD
ENSG00000104267:CA2	protein_coding	0.47236	1.50068	0.0900791	0.99994	T2D-PD
ENSG00000187066:TMEM262	protein_coding	-0.935342	-2.26	0.0901011	0.99994	T2D-PD
ENSG00000253559:OSGEPL1-AS1	antisense	-0.522692	-0.344245	0.0901319	0.99994	T2D-PD
ENSG00000263603:AC127024.2	lncRNA	0.438082	-0.291665	0.0902637	0.99994	T2D-PD
ENSG00000223573:TINCR	lincRNA	-0.694678	-0.512029	0.0902723	0.99994	T2D-PD
ENSG00000188542:DUSP28	protein_coding	-0.227248	3.4688	0.0903918	0.99994	T2D-PD
ENSG00000146038:DCDC2	protein_coding	0.221848	3.79905	0.090409	0.99994	T2D-PD
ENSG00000166012:TAF1D	protein_coding	-0.18088	6.12307	0.0904287	0.99994	T2D-PD
ENSG00000178828:RNF186	protein_coding	0.915261	-1.08564	0.0905057	0.99994	T2D-PD
ENSG00000100417:PMM1	protein_coding	-0.21098	4.77934	0.0905951	0.99994	T2D-PD
ENSG00000167969:ECI1	protein_coding	-0.153886	6.37328	0.0906023	0.99994	T2D-PD
ENSG00000145375:SPATA5	protein_coding	0.253097	1.54898	0.0906687	0.99994	T2D-PD
ENSG00000165828:PRAP1	protein_coding	1.66713	-2.51549	0.0906723	0.99994	T2D-PD
ENSG00000273476:AL133215.3	lncRNA	-0.955285	-2.53549	0.0907426	0.99994	T2D-PD
ENSG00000101391:CDK5RAP1	protein_coding	-0.284789	4.86926	0.0908604	0.99994	T2D-PD
ENSG00000002016:RAD52	protein_coding	0.276947	1.36731	0.0908744	0.99994	T2D-PD
ENSG00000015285:WAS	protein_coding	-0.673829	-1.60272	0.090879	0.99994	T2D-PD
ENSG00000168273:SMIM4	protein_coding	-0.308385	5.84769	0.09099	0.99994	T2D-PD
ENSG00000277531:PNMA8C	protein_coding	0.422018	0.734303	0.0909959	0.99994	T2D-PD
ENSG00000155463:OXA1L	protein_coding	-0.162148	4.50982	0.0909978	0.99994	T2D-PD
ENSG00000233791:LINC01136	lincRNA	0.77797	-0.827174	0.0909987	0.99994	T2D-PD
ENSG00000177675:CD163L1	protein_coding	-1.59531	-2.75588	0.0910266	0.99994	T2D-PD
ENSG00000146535:GNA12	protein_coding	0.169912	4.71062	0.0911378	0.99994	T2D-PD
ENSG00000242265:PEG10	protein_coding	-0.295788	8.06562	0.0912864	0.99994	T2D-PD
ENSG00000165507:DEPP1	protein_coding	0.513161	8.70231	0.0913735	0.99994	T2D-PD
ENSG00000245552:AP000787.1	lncRNA	0.398571	1.08366	0.0914564	0.99994	T2D-PD
ENSG00000125875:TBC1D20	protein_coding	-0.143578	4.36646	0.0914801	0.99994	T2D-PD
ENSG00000140416:TPM1	protein_coding	0.177225	5.90877	0.0915199	0.99994	T2D-PD
ENSG00000182873:PRKCZ-AS1	lncRNA	0.507543	-0.681205	0.0915997	0.99994	T2D-PD
ENSG00000187323:DCC	protein_coding	0.704417	1.82042	0.0918851	0.99994	T2D-PD
ENSG00000106789:CORO2A	protein_coding	-0.587906	-0.169206	0.0918919	0.99994	T2D-PD
ENSG00000170482:SLC23A1	protein_coding	1.23358	-2.90055	0.091896	0.99994	T2D-PD
ENSG00000271820:AL109910.2	lncRNA	-2.26986	-2.96691	0.0919371	0.99994	T2D-PD
ENSG00000157107:FCHO2	protein_coding	0.209479	3.35531	0.0920597	0.99994	T2D-PD
ENSG00000165066:NKX6-3	protein_coding	-1.22442	-2.56591	0.0920733	0.99994	T2D-PD
ENSG00000153046:CDYL	protein_coding	-0.241349	4.07642	0.0923009	0.99994	T2D-PD
ENSG00000145990:GFOD1	protein_coding	-0.231307	3.10914	0.0923345	0.99994	T2D-PD
ENSG00000162994:CLHC1	protein_coding	-0.202396	3.0152	0.092335	0.99994	T2D-PD
ENSG00000259038:AL121820.2	lncRNA	-0.632431	-0.64952	0.0923888	0.99994	T2D-PD
ENSG00000081818:PCDHB4	protein_coding	0.243489	4.28279	0.0923894	0.99994	T2D-PD
ENSG00000112276:BVES	protein_coding	-0.340436	2.79118	0.0924135	0.99994	T2D-PD
ENSG00000151150:ANK3	protein_coding	0.539348	1.25012	0.0924616	0.99994	T2D-PD
ENSG00000134594:RAB33A	protein_coding	-0.608083	2.84046	0.0924678	0.99994	T2D-PD
ENSG00000230333:AC004160.1	lncRNA	-0.904002	-2.06722	0.0924947	0.99994	T2D-PD
ENSG00000166173:LARP6	protein_coding	-0.224971	3.26947	0.0925386	0.99994	T2D-PD
ENSG00000236939:BAALC-AS2	lncRNA	1.18417	-2.38527	0.0925399	0.99994	T2D-PD
ENSG00000172901:LVRN	protein_coding	-1.45548	-2.98331	0.0925581	0.99994	T2D-PD
ENSG00000227431:CSE1L-AS1	lncRNA	-1.44877	-2.97956	0.0926359	0.99994	T2D-PD
ENSG00000204323:SMIM5	protein_coding	-0.463229	2.74071	0.0927053	0.99994	T2D-PD
ENSG00000187730:GABRD	protein_coding	1.11483	-2.25706	0.0927115	0.99994	T2D-PD
ENSG00000250366:TUNAR	protein_coding	-0.288878	4.14137	0.0927423	0.99994	T2D-PD
ENSG00000230873:STMND1	protein_coding	-1.75098	-2.81318	0.0927916	0.99994	T2D-PD
ENSG00000145362:ANK2	protein_coding	-0.348119	4.46413	0.0928625	0.99994	T2D-PD
ENSG00000131238:PPT1	protein_coding	0.240072	6.49923	0.0928941	0.99994	T2D-PD
ENSG00000238005:AL391832.2	lncRNA	-0.474697	1.44266	0.0929613	0.99994	T2D-PD
ENSG00000127074:RGS13	protein_coding	-1.88232	-3.01575	0.092963	0.99994	T2D-PD
ENSG00000135077:HAVCR2	protein_coding	-0.830059	-1.9989	0.0930082	0.99994	T2D-PD
ENSG00000125148:MT2A	protein_coding	-0.598811	6.42768	0.0930704	0.99994	T2D-PD
ENSG00000206417:H1FX-AS1	antisense	0.321575	0.171292	0.0931184	0.99994	T2D-PD
ENSG00000136856:SLC2A8	protein_coding	-0.252776	2.8964	0.093302	0.99994	T2D-PD
ENSG00000133275:CSNK1G2	protein_coding	0.147676	4.48545	0.0933937	0.99994	T2D-PD
ENSG00000164825:DEFB1	protein_coding	0.989161	-0.0236521	0.0934506	0.99994	T2D-PD
ENSG00000267248:AC025048.2	lncRNA	-0.302684	1.14653	0.0938593	0.99994	T2D-PD
ENSG00000152595:MEPE	protein_coding	1.40574	-2.32772	0.0939775	0.99994	T2D-PD
ENSG00000272970:AC107294.2	lncRNA	0.531707	-0.259286	0.0939783	0.99994	T2D-PD
ENSG00000273387:AC005005.3	lncRNA	1.2611	-2.5769	0.0940557	0.99994	T2D-PD
ENSG00000262001:DLGAP1-AS2	antisense	-1.09206	-1.06547	0.094162	0.99994	T2D-PD
ENSG00000108771:DHX58	protein_coding	0.376237	0.914399	0.0941676	0.99994	T2D-PD
ENSG00000112773:TENT5A	protein_coding	0.203568	7.03696	0.0943745	0.99994	T2D-PD
ENSG00000111371:SLC38A1	protein_coding	-0.918312	-0.326057	0.094442	0.99994	T2D-PD
ENSG00000147475:ERLIN2	protein_coding	0.171081	4.55823	0.0945035	0.99994	T2D-PD
ENSG00000226791:LINC02611	lncRNA	-0.530506	0.337664	0.0949127	0.99994	T2D-PD
ENSG00000175879:HOXD8	protein_coding	1.7551	-3.05341	0.0950034	0.99994	T2D-PD
ENSG00000228639:ROCR	lncRNA	-1.35742	-2.90679	0.0950125	0.99994	T2D-PD
ENSG00000238020:HTR3E-AS1	antisense	1.07705	-2.53225	0.0950888	0.99994	T2D-PD
ENSG00000257595:LINC02356	lncRNA	0.747443	-1.69198	0.0951399	0.99994	T2D-PD
ENSG00000144648:ACKR2	protein_coding	0.434724	0.742168	0.0951959	0.99994	T2D-PD
ENSG00000198734:F5	protein_coding	-0.952679	-2.09753	0.0952108	0.99994	T2D-PD
ENSG00000150630:VEGFC	protein_coding	0.66767	2.8028	0.0953032	0.99994	T2D-PD
ENSG00000075131:TIPIN	protein_coding	-0.21565	3.22892	0.095307	0.99994	T2D-PD
ENSG00000232053:AC078845.1	lncRNA	-1.07235	-2.82328	0.0954041	0.99994	T2D-PD
ENSG00000138138:ATAD1	protein_coding	-0.149226	5.12221	0.0955404	0.99994	T2D-PD
ENSG00000072501:SMC1A	protein_coding	0.127294	5.49387	0.0955667	0.99994	T2D-PD
ENSG00000258083:OR9A4	protein_coding	-0.985715	-2.55562	0.0956194	0.99994	T2D-PD
ENSG00000100604:CHGA	protein_coding	-0.203394	10.6287	0.0956521	0.99994	T2D-PD
ENSG00000260156:AC020763.1	lncRNA	1.46251	-2.39414	0.0956919	0.99994	T2D-PD
ENSG00000267462:AC090377.1	lncRNA	-1.28999	-2.86383	0.0957368	0.99994	T2D-PD
ENSG00000272148:AC013403.2	lncRNA	0.632672	-1.38534	0.0957523	0.99994	T2D-PD
ENSG00000285427:SOD2-OT1	lncRNA	0.506774	0.089737	0.095798	0.99994	T2D-PD
ENSG00000277969:AC006449.6	lncRNA	-0.243557	2.41789	0.0958399	0.99994	T2D-PD
ENSG00000179008:C14orf39	protein_coding	1.29741	-2.92056	0.0960585	0.99994	T2D-PD
ENSG00000165215:CLDN3	protein_coding	-0.214439	6.63582	0.0961698	0.99994	T2D-PD
ENSG00000002587:HS3ST1	protein_coding	-0.44196	0.596478	0.0961774	0.99994	T2D-PD
ENSG00000177570:SAMD12	protein_coding	0.160121	3.79286	0.0963053	0.99994	T2D-PD
ENSG00000243284:VSIG8	protein_coding	-0.390906	0.174308	0.0963379	0.99994	T2D-PD
ENSG00000225913:AL138767.3	lncRNA	0.578916	-1.00843	0.0963802	0.99994	T2D-PD
ENSG00000182752:PAPPA	protein_coding	0.876028	-1.72266	0.0964131	0.99994	T2D-PD
ENSG00000117407:ARTN	protein_coding	-0.405475	-0.464392	0.0964526	0.99994	T2D-PD
ENSG00000251244:AC107208.1	lncRNA	1.38139	-2.53027	0.0965041	0.99994	T2D-PD
ENSG00000267607:AC011511.5	lncRNA	1.79337	-2.86107	0.0966791	0.99994	T2D-PD
ENSG00000125319:C17orf53	protein_coding	0.791622	-1.84555	0.096763	0.99994	T2D-PD
ENSG00000277440:AC012676.4	lncRNA	0.529284	-1.43446	0.0968538	0.99994	T2D-PD
ENSG00000142623:PADI1	protein_coding	1.74238	-3.11076	0.0968648	0.99994	T2D-PD
ENSG00000153283:CD96	protein_coding	0.717637	-1.9484	0.0969555	0.99994	T2D-PD
ENSG00000124251:TP53TG5	protein_coding	0.495854	-1.04738	0.0969995	0.99994	T2D-PD
ENSG00000153294:ADGRF4	protein_coding	-1.5653	-2.76762	0.0970111	0.99994	T2D-PD
ENSG00000230815:AL807757.1	lncRNA	1.02079	-2.60936	0.0970344	0.99994	T2D-PD
ENSG00000173083:HPSE	protein_coding	-0.396058	2.14415	0.0971091	0.99994	T2D-PD
ENSG00000157064:NMNAT2	protein_coding	0.228449	4.14995	0.0973404	0.99994	T2D-PD
ENSG00000135679:MDM2	protein_coding	-0.18343	4.85273	0.0973781	0.99994	T2D-PD
ENSG00000135334:AKIRIN2	protein_coding	-0.198514	4.4035	0.0974649	0.99994	T2D-PD
ENSG00000285994:AL731559.1	lncRNA	-1.16688	-3.08556	0.0974934	0.99994	T2D-PD
ENSG00000168702:LRP1B	protein_coding	1.06863	-2.25821	0.0975139	0.99994	T2D-PD
ENSG00000096060:FKBP5	protein_coding	0.161454	4.67306	0.0976014	0.99994	T2D-PD
ENSG00000100731:PCNX1	protein_coding	0.17723	5.02858	0.0976304	0.99994	T2D-PD
ENSG00000272582:AL031587.3	lncRNA	-1.3918	-2.76922	0.0977132	0.99994	T2D-PD
ENSG00000130234:ACE2	protein_coding	-1.04838	-2.06514	0.0979662	0.99994	T2D-PD
ENSG00000103319:EEF2K	protein_coding	0.2651	1.83961	0.0979999	0.99994	T2D-PD
ENSG00000213020:ZNF611	protein_coding	-0.195078	2.85688	0.0980652	0.99994	T2D-PD
ENSG00000106328:FSCN3	protein_coding	0.519825	-1.42965	0.0981432	0.99994	T2D-PD
ENSG00000134775:FHOD3	protein_coding	-0.654006	0.618534	0.0981552	0.99994	T2D-PD
ENSG00000094804:CDC6	protein_coding	-0.559909	-1.24533	0.0982775	0.99994	T2D-PD
ENSG00000225431:LINC01671	lncRNA	1.13264	-2.1504	0.0984166	0.99994	T2D-PD
ENSG00000102699:PARP4	protein_coding	0.169231	3.57163	0.0984419	0.99994	T2D-PD
ENSG00000113269:RNF130	protein_coding	0.148938	5.37074	0.0986761	0.99994	T2D-PD
ENSG00000267927:AC010320.1	lncRNA	-0.870888	-1.68464	0.0986943	0.99994	T2D-PD
ENSG00000143870:PDIA6	protein_coding	0.159468	7.75485	0.0988638	0.99994	T2D-PD
ENSG00000159399:HK2	protein_coding	-0.811455	0.458853	0.0988806	0.99994	T2D-PD
ENSG00000213339:QTRT1	protein_coding	0.203253	3.80523	0.0988815	0.99994	T2D-PD
ENSG00000125170:DOK4	protein_coding	-0.203306	3.24228	0.0989224	0.99994	T2D-PD
ENSG00000270031:AL020997.3	lncRNA	-0.529281	-1.06124	0.0990435	0.99994	T2D-PD
ENSG00000254790:AP000842.1	lncRNA	-1.84511	-2.94603	0.0990908	0.99994	T2D-PD
ENSG00000175003:SLC22A1	protein_coding	-1.54093	0.710702	0.0990963	0.99994	T2D-PD
ENSG00000105427:CNFN	protein_coding	-0.5038	2.4723	0.0992208	0.99994	T2D-PD
ENSG00000240204:SMKR1	protein_coding	-0.314452	2.14014	0.0992901	0.99994	T2D-PD
ENSG00000170153:RNF150	protein_coding	-0.206027	4.80134	0.0993051	0.99994	T2D-PD
ENSG00000116670:MAD2L2	protein_coding	0.184564	4.07464	0.0993127	0.99994	T2D-PD
ENSG00000002746:HECW1	protein_coding	1.41285	-2.96701	0.0993938	0.99994	T2D-PD
ENSG00000267288:AC138150.2	lncRNA	-1.38052	-3.10677	0.0994823	0.99994	T2D-PD
ENSG00000243004:AC005062.1	lncRNA	-0.27437	3.0862	0.099484	0.99994	T2D-PD
ENSG00000100393:EP300	protein_coding	0.140819	5.102	0.0995641	0.99994	T2D-PD
ENSG00000133805:AMPD3	protein_coding	-0.384979	2.34165	0.0996713	0.99994	T2D-PD
ENSG00000241163:LINC00877	lincRNA	0.341205	2.76235	0.0997671	0.99994	T2D-PD
ENSG00000177511:ST8SIA3	protein_coding	0.130745	5.59701	0.0998179	0.99994	T2D-PD
ENSG00000134853:PDGFRA	protein_coding	1.37901	-2.6557	0.0998621	0.99994	T2D-PD
ENSG00000129116:PALLD	protein_coding	-0.248063	8.08755	0.0999049	0.99994	T2D-PD
ENSG00000180481:GLIPR1L2	protein_coding	0.589455	1.81118	0.0999359	0.99994	T2D-PD
ENSG00000143842:SOX13	protein_coding	-0.200452	3.00881	0.0999645	0.99994	T2D-PD
ENSG00000237775:DDR1-DT	lncRNA	-0.75692	-2.12373	0.100029	0.99994	T2D-PD
ENSG00000139055:ERP27	protein_coding	0.476367	0.149061	0.100112	0.99994	T2D-PD
ENSG00000112293:GPLD1	protein_coding	0.316902	2.60355	0.100143	0.99994	T2D-PD
ENSG00000135723:FHOD1	protein_coding	0.346954	0.387164	0.100262	0.99994	T2D-PD
ENSG00000259319:AF111167.2	lncRNA	0.787341	-1.04736	0.100302	0.99994	T2D-PD
ENSG00000114790:ARHGEF26	protein_coding	0.280309	2.17604	0.100367	0.99994	T2D-PD
ENSG00000166435:XRRA1	protein_coding	-0.38694	3.87793	0.100541	0.99994	T2D-PD
ENSG00000114638:UPK1B	protein_coding	0.836097	-1.98468	0.100663	0.99994	T2D-PD
ENSG00000132429:POPDC3	protein_coding	-0.247705	5.28112	0.100745	0.99994	T2D-PD
ENSG00000149289:ZC3H12C	protein_coding	0.208339	3.03003	0.100804	0.99994	T2D-PD
ENSG00000100554:ATP6V1D	protein_coding	-0.19033	7.31792	0.100819	0.99994	T2D-PD
ENSG00000281207:SLFNL1-AS1	lncRNA	0.51977	-1.47397	0.10085	0.99994	T2D-PD
ENSG00000224613:AC095032.1	lncRNA	-1.70845	-2.97199	0.100861	0.99994	T2D-PD
ENSG00000270127:AC027020.2	lncRNA	0.671809	-0.364495	0.100879	0.99994	T2D-PD
ENSG00000184471:C1QTNF8	protein_coding	-1.1789	-2.96826	0.101001	0.99994	T2D-PD
ENSG00000256343:AC095350.1	lncRNA	-1.10612	-2.43395	0.101199	0.99994	T2D-PD
ENSG00000099624:ATP5F1D	protein_coding	-0.166583	8.38751	0.101215	0.99994	T2D-PD
ENSG00000250295:RDH10-AS1	lncRNA	-0.912371	-1.02812	0.101309	0.99994	T2D-PD
ENSG00000275710:AC007485.1	lncRNA	-1.3193	-2.4557	0.10131	0.99994	T2D-PD
ENSG00000169604:ANTXR1	protein_coding	1.03243	-2.63412	0.101434	0.99994	T2D-PD
ENSG00000183837:PNMA3	protein_coding	0.434407	0.715498	0.101441	0.99994	T2D-PD
ENSG00000129810:SGO1	protein_coding	-0.757853	-2.09249	0.101443	0.99994	T2D-PD
ENSG00000236901:MIR600HG	sense_intronic	0.572513	-1.50958	0.101628	0.99994	T2D-PD
ENSG00000115756:HPCAL1	protein_coding	-0.2437	2.71772	0.101651	0.99994	T2D-PD
ENSG00000132109:TRIM21	protein_coding	-0.340785	1.59801	0.101674	0.99994	T2D-PD
ENSG00000152147:GEMIN6	protein_coding	-0.197653	3.41579	0.10174	0.99994	T2D-PD
ENSG00000004799:PDK4	protein_coding	-0.436129	8.84631	0.101827	0.99994	T2D-PD
ENSG00000169972:PUSL1	protein_coding	-0.232547	3.84318	0.101882	0.99994	T2D-PD
ENSG00000183172:SMDT1	protein_coding	-0.159979	8.0369	0.101958	0.99994	T2D-PD
ENSG00000178031:ADAMTSL1	protein_coding	-0.953824	-2.4054	0.101994	0.99994	T2D-PD
ENSG00000239474:KLHL41	protein_coding	-0.441938	6.25285	0.102272	0.99994	T2D-PD
ENSG00000181378:CFAP65	protein_coding	-0.370345	4.35113	0.102451	0.99994	T2D-PD
ENSG00000136869:TLR4	protein_coding	1.52526	-3.04103	0.102613	0.99994	T2D-PD
ENSG00000132768:DPH2	protein_coding	-0.225104	2.45885	0.102671	0.99994	T2D-PD
ENSG00000230943:LINC02541	lncRNA	-0.576363	0.115774	0.102858	0.99994	T2D-PD
ENSG00000142765:SYTL1	protein_coding	-0.191835	4.86076	0.102971	0.99994	T2D-PD
ENSG00000154957:ZNF18	protein_coding	-0.239014	1.47661	0.103073	0.99994	T2D-PD
ENSG00000112852:PCDHB2	protein_coding	-0.524381	0.0768349	0.103152	0.99994	T2D-PD
ENSG00000182400:TRAPPC6B	protein_coding	-0.148393	3.99795	0.103241	0.99994	T2D-PD
ENSG00000260838:AC022893.2	lncRNA	-0.337238	2.91469	0.103348	0.99994	T2D-PD
ENSG00000273338:AC103591.3	lncRNA	0.740671	-1.4905	0.10343	0.99994	T2D-PD
ENSG00000011201:ANOS1	protein_coding	-0.867311	-1.76498	0.103432	0.99994	T2D-PD
ENSG00000170681:CAVIN4	protein_coding	-0.590139	-1.01217	0.103513	0.99994	T2D-PD
ENSG00000153789:FAM92B	protein_coding	2.03545	-2.93694	0.103526	0.99994	T2D-PD
ENSG00000273687:AC004223.4	lncRNA	0.903707	-2.22886	0.103618	0.99994	T2D-PD
ENSG00000106605:BLVRA	protein_coding	-0.195476	4.62579	0.103634	0.99994	T2D-PD
ENSG00000172345:STARD5	protein_coding	-0.397568	-0.176102	0.103742	0.99994	T2D-PD
ENSG00000107223:EDF1	protein_coding	-0.219946	8.17659	0.103907	0.99994	T2D-PD
ENSG00000173210:ABLIM3	protein_coding	-0.728763	-1.72222	0.103935	0.99994	T2D-PD
ENSG00000111783:RFX4	protein_coding	-1.02802	-2.3497	0.104058	0.99994	T2D-PD
ENSG00000172819:RARG	protein_coding	0.483313	-0.509697	0.104074	0.99994	T2D-PD
ENSG00000152620:NADK2	protein_coding	0.212428	2.68687	0.104111	0.99994	T2D-PD
ENSG00000196576:PLXNB2	protein_coding	0.209821	5.39358	0.104175	0.99994	T2D-PD
ENSG00000169100:SLC25A6	protein_coding	-0.226684	8.5032	0.104179	0.99994	T2D-PD
ENSG00000196220:SRGAP3	protein_coding	-0.210315	2.98582	0.104219	0.99994	T2D-PD
ENSG00000134824:FADS2	protein_coding	0.265436	5.29387	0.104335	0.99994	T2D-PD
ENSG00000177697:CD151	protein_coding	0.185193	7.13458	0.104415	0.99994	T2D-PD
ENSG00000111732:AICDA	protein_coding	-1.46193	-2.95479	0.104461	0.99994	T2D-PD
ENSG00000139350:NEDD1	protein_coding	0.21415	2.88183	0.104618	0.99994	T2D-PD
ENSG00000196542:SPTSSB	protein_coding	0.279751	5.7052	0.104641	0.99994	T2D-PD
ENSG00000074054:CLASP1	protein_coding	0.196232	3.44389	0.10466	0.99994	T2D-PD
ENSG00000112081:SRSF3	protein_coding	0.143174	7.20343	0.104787	0.99994	T2D-PD
ENSG00000157445:CACNA2D3	protein_coding	0.553904	1.37375	0.104952	0.99994	T2D-PD
ENSG00000186891:TNFRSF18	protein_coding	0.411124	2.31842	0.104996	0.99994	T2D-PD
ENSG00000149575:SCN2B	protein_coding	-1.77547	-2.76418	0.105035	0.99994	T2D-PD
ENSG00000219435:CATSPERZ	protein_coding	-1.12988	-2.73362	0.105064	0.99994	T2D-PD
ENSG00000169946:ZFPM2	protein_coding	-1.35894	-2.7203	0.105224	0.99994	T2D-PD
ENSG00000106484:MEST	protein_coding	0.222844	4.35994	0.105297	0.99994	T2D-PD
ENSG00000254533:AF186192.1	lincRNA	-0.489672	-0.606937	0.105305	0.99994	T2D-PD
ENSG00000175344:CHRNA7	protein_coding	-1.06842	-2.64182	0.105429	0.99994	T2D-PD
ENSG00000060138:YBX3	protein_coding	-0.867467	2.89943	0.105692	0.99994	T2D-PD
ENSG00000108950:FAM20A	protein_coding	-0.431252	1.27727	0.10577	0.99994	T2D-PD
ENSG00000181322:NME9	protein_coding	0.533023	-0.791838	0.105915	0.99994	T2D-PD
ENSG00000261079:AC009053.2	lncRNA	0.509166	-0.807449	0.106006	0.99994	T2D-PD
ENSG00000122367:LDB3	protein_coding	0.50256	-1.08083	0.106016	0.99994	T2D-PD
ENSG00000048707:VPS13D	protein_coding	0.140687	3.77896	0.10606	0.99994	T2D-PD
ENSG00000109689:STIM2	protein_coding	0.153555	4.91243	0.10609	0.99994	T2D-PD
ENSG00000188092:GPR89B	protein_coding	0.216701	1.79179	0.106145	0.99994	T2D-PD
ENSG00000213121:AL590867.1	protein_coding	0.684184	-1.76003	0.106148	0.99994	T2D-PD
ENSG00000151623:NR3C2	protein_coding	0.190787	2.77093	0.106269	0.99994	T2D-PD
ENSG00000119138:KLF9	protein_coding	0.293742	3.10834	0.106287	0.99994	T2D-PD
ENSG00000256008:AC125616.1	lncRNA	-1.32174	-2.86924	0.106313	0.99994	T2D-PD
ENSG00000226979:LTA	protein_coding	-1.03728	-3.03029	0.106403	0.99994	T2D-PD
ENSG00000198130:HIBCH	protein_coding	0.198749	4.91311	0.106531	0.99994	T2D-PD
ENSG00000176340:COX8A	protein_coding	-0.166803	9.40422	0.106562	0.99994	T2D-PD
ENSG00000165886:UBTD1	protein_coding	-0.251498	1.78318	0.106628	0.99994	T2D-PD
ENSG00000237330:RNF223	protein_coding	1.24533	-2.80377	0.10668	0.99994	T2D-PD
ENSG00000281392:AC107204.1	lincRNA	1.65322	-2.93354	0.106683	0.99994	T2D-PD
ENSG00000073803:MAP3K13	protein_coding	-0.124767	6.1915	0.106723	0.99994	T2D-PD
ENSG00000240240:BX664727.3	lncRNA	-0.372729	0.6098	0.106839	0.99994	T2D-PD
ENSG00000160888:IER2	protein_coding	0.666647	6.06101	0.10684	0.99994	T2D-PD
ENSG00000184227:ACOT1	protein_coding	1.4677	-1.55024	0.10691	0.99994	T2D-PD
ENSG00000166073:GPR176	protein_coding	0.582798	-0.944015	0.107073	0.99994	T2D-PD
ENSG00000105552:BCAT2	protein_coding	-0.249296	4.6727	0.10711	0.99994	T2D-PD
ENSG00000100241:SBF1	protein_coding	-0.185746	3.26527	0.107284	0.99994	T2D-PD
ENSG00000185467:KPNA7	protein_coding	-1.6854	-2.84189	0.107353	0.99994	T2D-PD
ENSG00000157214:STEAP2	protein_coding	0.267051	3.80027	0.107379	0.99994	T2D-PD
ENSG00000249207:AC079921.1	lncRNA	0.485859	-0.417448	0.10738	0.99994	T2D-PD
ENSG00000213927:CCL27	protein_coding	0.440301	-0.980927	0.107572	0.99994	T2D-PD
ENSG00000142621:FHAD1	protein_coding	0.495738	0.768936	0.107729	0.99994	T2D-PD
ENSG00000227487:NCAM1-AS1	antisense	-1.71901	-3.01841	0.107738	0.99994	T2D-PD
ENSG00000180539:C9orf139	protein_coding	0.658594	-1.60687	0.107826	0.99994	T2D-PD
ENSG00000274859:AC131238.1	lncRNA	-0.521775	-1.51418	0.107836	0.99994	T2D-PD
ENSG00000197238:HIST1H4J	protein_coding	1.57895	-2.85749	0.107906	0.99994	T2D-PD
ENSG00000183878:UTY	protein_coding	0.255313	3.22795	0.107917	0.99994	T2D-PD
ENSG00000069188:SDK2	protein_coding	-0.587965	-0.77484	0.107923	0.99994	T2D-PD
ENSG00000254604:AP002336.2	lncRNA	1.72024	-2.96533	0.108003	0.99994	T2D-PD
ENSG00000159110:IFNAR2	protein_coding	0.18201	4.5241	0.10802	0.99994	T2D-PD
ENSG00000274422:AC245060.5	lncRNA	0.282141	3.55925	0.108061	0.99994	T2D-PD
ENSG00000127418:FGFRL1	protein_coding	-1.16195	-1.02317	0.108273	0.99994	T2D-PD
ENSG00000233672:RNASEH2B-AS1	antisense	-0.656703	-1.09726	0.108276	0.99994	T2D-PD
ENSG00000156885:COX6A2	protein_coding	-0.558277	1.51418	0.108358	0.99994	T2D-PD
ENSG00000260500:AC010336.2	lncRNA	0.795411	-1.93386	0.10837	0.99994	T2D-PD
ENSG00000162873:KLHDC8A	protein_coding	0.538392	1.31478	0.108445	0.99994	T2D-PD
ENSG00000198053:SIRPA	protein_coding	0.514118	1.0809	0.108456	0.99994	T2D-PD
ENSG00000273204:AC104506.1	lncRNA	-0.343982	1.21221	0.108625	0.99994	T2D-PD
ENSG00000151502:VPS26B	protein_coding	-0.147521	5.01995	0.108668	0.99994	T2D-PD
ENSG00000112149:CD83	protein_coding	0.402158	2.07198	0.108703	0.99994	T2D-PD
ENSG00000271533:Z83843.1	lncRNA	0.195212	4.01463	0.108708	0.99994	T2D-PD
ENSG00000159374:M1AP	protein_coding	0.460501	-0.78346	0.108724	0.99994	T2D-PD
ENSG00000162604:TM2D1	protein_coding	-0.141814	6.27371	0.108757	0.99994	T2D-PD
ENSG00000166839:ANKDD1A	protein_coding	0.462781	-0.451756	0.108785	0.99994	T2D-PD
ENSG00000182154:MRPL41	protein_coding	-0.191776	7.34729	0.10881	0.99994	T2D-PD
ENSG00000280007:AC008079.1	lncRNA	-0.35076	0.492319	0.108844	0.99994	T2D-PD
ENSG00000273353:AL008718.3	lncRNA	1.63259	-2.99362	0.108993	0.99994	T2D-PD
ENSG00000172780:RAB43	protein_coding	0.278242	1.47796	0.109067	0.99994	T2D-PD
ENSG00000232504:ST3GAL5-AS1	lncRNA	-0.906302	-2.02926	0.109138	0.99994	T2D-PD
ENSG00000238039:AC244197.2	lncRNA	-0.669703	-1.9452	0.109168	0.99994	T2D-PD
ENSG00000152457:DCLRE1C	protein_coding	0.174776	3.13893	0.109253	0.99994	T2D-PD
ENSG00000103404:USP31	protein_coding	0.219206	1.929	0.109332	0.99994	T2D-PD
ENSG00000134375:TIMM17A	protein_coding	-0.21162	4.64884	0.109354	0.99994	T2D-PD
ENSG00000179388:EGR3	protein_coding	1.22245	2.07041	0.109393	0.99994	T2D-PD
ENSG00000114554:PLXNA1	protein_coding	0.252824	2.73628	0.109503	0.99994	T2D-PD
ENSG00000174132:FAM174A	protein_coding	-0.150924	5.71832	0.109526	0.99994	T2D-PD
ENSG00000172795:DCP2	protein_coding	0.167877	3.52318	0.109683	0.99994	T2D-PD
ENSG00000256690:AP001160.1	lncRNA	0.358227	1.50683	0.109813	0.99994	T2D-PD
ENSG00000174348:PODN	protein_coding	0.425421	1.82738	0.10988	0.99994	T2D-PD
ENSG00000204653:ASPDH	protein_coding	-0.676833	3.15981	0.109896	0.99994	T2D-PD
ENSG00000110446:SLC15A3	protein_coding	-1.3576	-3.03652	0.109898	0.99994	T2D-PD
ENSG00000197977:ELOVL2	protein_coding	-0.848175	-1.18959	0.110158	0.99994	T2D-PD
ENSG00000141956:PRDM15	protein_coding	0.245219	0.987843	0.11027	0.99994	T2D-PD
ENSG00000228107:AP000692.1	lncRNA	0.376855	0.00815622	0.110323	0.99994	T2D-PD
ENSG00000162571:TTLL10	protein_coding	0.372045	-0.317045	0.110346	0.99994	T2D-PD
ENSG00000226846:LINC00348	lincRNA	0.727203	2.2535	0.110404	0.99994	T2D-PD
ENSG00000163817:SLC6A20	protein_coding	1.03552	-2.59226	0.110465	0.99994	T2D-PD
ENSG00000180353:HCLS1	protein_coding	-1.12714	-2.53618	0.110511	0.99994	T2D-PD
ENSG00000165805:C12orf50	protein_coding	-1.15102	-2.63637	0.110592	0.99994	T2D-PD
ENSG00000180287:PLD5	protein_coding	-2.38499	-1.96905	0.110646	0.99994	T2D-PD
ENSG00000074356:NCBP3	protein_coding	-0.157997	4.86337	0.110924	0.99994	T2D-PD
ENSG00000254211:LINC01485	lncRNA	1.46208	-2.80479	0.111141	0.99994	T2D-PD
ENSG00000178921:PFAS	protein_coding	0.339143	1.02647	0.11131	0.99994	T2D-PD
ENSG00000261797:AC073878.2	lncRNA	-1.76525	-2.65171	0.111337	0.99994	T2D-PD
ENSG00000067141:NEO1	protein_coding	0.225217	3.86317	0.11149	0.99994	T2D-PD
ENSG00000285694:AL162718.2	lncRNA	-1.41397	-1.93525	0.111615	0.99994	T2D-PD
ENSG00000169297:NR0B1	protein_coding	-0.253694	4.32245	0.111628	0.99994	T2D-PD
ENSG00000258904:AL157871.5	lncRNA	1.41973	-2.75808	0.111948	0.99994	T2D-PD
ENSG00000181773:GPR3	protein_coding	-0.360303	0.694918	0.112005	0.99994	T2D-PD
ENSG00000271969:U47924.1	lncRNA	-0.650663	-1.98065	0.112043	0.99994	T2D-PD
ENSG00000270361:AL451085.1	lncRNA	0.328575	-0.173678	0.112051	0.99994	T2D-PD
ENSG00000154269:ENPP3	protein_coding	-1.43827	-2.94665	0.112098	0.99994	T2D-PD
ENSG00000214870:AC004540.1	lncRNA	0.622898	1.25041	0.112143	0.99994	T2D-PD
ENSG00000153898:MCOLN2	protein_coding	-1.37341	-2.9245	0.112196	0.99994	T2D-PD
ENSG00000006757:PNPLA4	protein_coding	0.131158	4.99916	0.112252	0.99994	T2D-PD
ENSG00000128524:ATP6V1F	protein_coding	-0.136316	7.71545	0.112257	0.99994	T2D-PD
ENSG00000274044:FAM230J	lncRNA	-1.9863	-2.89222	0.112387	0.99994	T2D-PD
ENSG00000227712:AL359915.1	lncRNA	-1.0188	-2.56395	0.112392	0.99994	T2D-PD
ENSG00000285177:AL357556.4	lncRNA	-1.05294	-2.25297	0.112436	0.99994	T2D-PD
ENSG00000185269:NOTUM	protein_coding	0.964375	-2.52555	0.112537	0.99994	T2D-PD
ENSG00000134419:RPS15A	protein_coding	-0.152647	10.1567	0.112564	0.99994	T2D-PD
ENSG00000137819:PAQR5	protein_coding	1.31852	-2.90532	0.112625	0.99994	T2D-PD
ENSG00000165568:AKR1E2	protein_coding	-0.616836	-0.776452	0.112656	0.99994	T2D-PD
ENSG00000136379:ABHD17C	protein_coding	-0.254555	2.28221	0.112671	0.99994	T2D-PD
ENSG00000278090:LUNAR1	lncRNA	-2.05905	-2.81918	0.112698	0.99994	T2D-PD
ENSG00000285676:AL158212.5	lncRNA	1.21656	-2.63637	0.112765	0.99994	T2D-PD
ENSG00000185818:NAT8L	protein_coding	0.493924	0.931678	0.112797	0.99994	T2D-PD
ENSG00000085117:CD82	protein_coding	0.155959	5.49361	0.112817	0.99994	T2D-PD
ENSG00000165474:GJB2	protein_coding	-1.31874	-2.75144	0.112856	0.99994	T2D-PD
ENSG00000231852:CYP21A2	protein_coding	1.23794	-2.84036	0.113013	0.99994	T2D-PD
ENSG00000085760:MTIF2	protein_coding	-0.154382	4.33617	0.113113	0.99994	T2D-PD
ENSG00000198203:SULT1C2	protein_coding	0.868024	-2.12273	0.113114	0.99994	T2D-PD
ENSG00000186951:PPARA	protein_coding	-0.148902	4.21746	0.113139	0.99994	T2D-PD
ENSG00000169504:CLIC4	protein_coding	-0.524847	1.88828	0.113329	0.99994	T2D-PD
ENSG00000197619:ZNF615	protein_coding	-0.237465	1.76635	0.113411	0.99994	T2D-PD
ENSG00000258274:AC012085.2	lncRNA	1.52147	-3.06909	0.113483	0.99994	T2D-PD
ENSG00000196705:ZNF431	protein_coding	0.149215	4.20964	0.113676	0.99994	T2D-PD
ENSG00000242048:AC093583.1	lncRNA	-1.01155	-2.06058	0.113771	0.99994	T2D-PD
ENSG00000165966:PDZRN4	protein_coding	0.603201	0.427259	0.113849	0.99994	T2D-PD
ENSG00000263627:PPP4R1-AS1	lncRNA	-1.03316	-1.71563	0.113872	0.99994	T2D-PD
ENSG00000095539:SEMA4G	protein_coding	-0.340514	0.584869	0.113873	0.99994	T2D-PD
ENSG00000235578:AC007731.2	lncRNA	-0.717859	0.0863102	0.11394	0.99994	T2D-PD
ENSG00000229425:AJ009632.2	lncRNA	-0.382552	5.11092	0.114062	0.99994	T2D-PD
ENSG00000108349:CASC3	protein_coding	-0.131339	4.67687	0.114108	0.99994	T2D-PD
ENSG00000166971:AKTIP	protein_coding	-0.148059	4.41912	0.114136	0.99994	T2D-PD
ENSG00000241945:PWP2	protein_coding	1.60861	-0.33268	0.11415	0.99994	T2D-PD
ENSG00000131591:C1orf159	protein_coding	0.316791	0.569455	0.114208	0.99994	T2D-PD
ENSG00000147180:ZNF711	protein_coding	0.237249	1.99267	0.114218	0.99994	T2D-PD
ENSG00000174567:GOLT1A	protein_coding	-0.193333	5.13764	0.114489	0.99994	T2D-PD
ENSG00000129968:ABHD17A	protein_coding	-0.138512	5.7212	0.11473	0.99994	T2D-PD
ENSG00000130649:CYP2E1	protein_coding	-0.815712	-1.99588	0.114789	0.99994	T2D-PD
ENSG00000156127:BATF	protein_coding	1.54173	-3.09453	0.115016	0.99994	T2D-PD
ENSG00000117020:AKT3	protein_coding	0.146607	5.19268	0.115302	0.99994	T2D-PD
ENSG00000153048:CARHSP1	protein_coding	0.190878	6.44565	0.115309	0.99994	T2D-PD
ENSG00000237940:LINC01238	lncRNA	0.396986	0.0531272	0.115404	0.99994	T2D-PD
ENSG00000118402:ELOVL4	protein_coding	0.236734	3.33706	0.115568	0.99994	T2D-PD
ENSG00000117643:MAN1C1	protein_coding	0.294558	4.53131	0.115633	0.99994	T2D-PD
ENSG00000235568:NFAM1	protein_coding	0.729755	-1.91111	0.115658	0.99994	T2D-PD
ENSG00000169442:CD52	protein_coding	-1.89073	-2.80401	0.115901	0.99994	T2D-PD
ENSG00000178927:CYBC1	protein_coding	0.202301	4.50232	0.115927	0.99994	T2D-PD
ENSG00000163866:SMIM12	protein_coding	-0.186859	5.15118	0.116008	0.99994	T2D-PD
ENSG00000184979:USP18	protein_coding	-0.472648	4.14385	0.116137	0.99994	T2D-PD
ENSG00000173404:INSM1	protein_coding	-0.16171	5.74503	0.116196	0.99994	T2D-PD
ENSG00000274554:AC083806.2	lncRNA	-0.815322	-2.27542	0.116233	0.99994	T2D-PD
ENSG00000033122:LRRC7	protein_coding	0.52264	-0.564587	0.116307	0.99994	T2D-PD
ENSG00000159674:SPON2	protein_coding	0.376219	2.5823	0.116334	0.99994	T2D-PD
ENSG00000197859:ADAMTSL2	protein_coding	0.47897	5.05085	0.116343	0.99994	T2D-PD
ENSG00000173517:PEAK1	protein_coding	-0.340727	3.18538	0.11638	0.99994	T2D-PD
ENSG00000164418:GRIK2	protein_coding	0.214812	2.68279	0.116603	0.99994	T2D-PD
ENSG00000143373:ZNF687	protein_coding	0.174862	2.95393	0.116672	0.99994	T2D-PD
ENSG00000146530:VWDE	protein_coding	0.426357	3.5341	0.116679	0.99994	T2D-PD
ENSG00000176393:RNPEP	protein_coding	0.194017	4.79673	0.116753	0.99994	T2D-PD
ENSG00000198960:ARMCX6	protein_coding	-0.136755	4.64093	0.11684	0.99994	T2D-PD
ENSG00000198496:NBR2	pseudogene	-0.307617	2.30823	0.116842	0.99994	T2D-PD
ENSG00000169220:RGS14	protein_coding	-0.621593	2.66391	0.116913	0.99994	T2D-PD
ENSG00000107014:RLN2	protein_coding	-0.340192	2.16347	0.116984	0.99994	T2D-PD
ENSG00000247796:AC008966.1	lncRNA	-0.270501	1.24402	0.117071	0.99994	T2D-PD
ENSG00000135424:ITGA7	protein_coding	-0.413556	1.32371	0.117071	0.99994	T2D-PD
ENSG00000250387:LINC02197	lncRNA	-0.309583	2.05026	0.11716	0.99994	T2D-PD
ENSG00000258400:AL591767.1	lncRNA	1.44966	-2.75642	0.117229	0.99994	T2D-PD
ENSG00000121316:PLBD1	protein_coding	0.475994	1.40546	0.117262	0.99994	T2D-PD
ENSG00000285582:AC016042.1	lncRNA	0.619397	-1.73611	0.117271	0.99994	T2D-PD
ENSG00000133065:SLC41A1	protein_coding	-0.147998	3.32576	0.117419	0.99994	T2D-PD
ENSG00000144395:CCDC150	protein_coding	-0.242198	2.36417	0.117627	0.99994	T2D-PD
ENSG00000260403:AC120498.3	lncRNA	-0.948012	-2.37467	0.11767	0.99994	T2D-PD
ENSG00000106278:PTPRZ1	protein_coding	0.489493	2.76256	0.11772	0.99994	T2D-PD
ENSG00000226026:AC092802.1	lncRNA	0.621373	-1.98195	0.117751	0.99994	T2D-PD
ENSG00000138119:MYOF	protein_coding	0.510658	2.42241	0.117842	0.99994	T2D-PD
ENSG00000167513:CDT1	protein_coding	-0.390582	0.844076	0.117971	0.99994	T2D-PD
ENSG00000147050:KDM6A	protein_coding	0.165371	3.19488	0.118225	0.99994	T2D-PD
ENSG00000271973:AC141002.1	lncRNA	0.478196	-0.876194	0.11824	0.99994	T2D-PD
ENSG00000182327:GLTPD2	protein_coding	-0.551642	0.748969	0.118244	0.99994	T2D-PD
ENSG00000241956:AC109466.1	lncRNA	1.13659	-1.66542	0.118283	0.99994	T2D-PD
ENSG00000259818:AL606760.3	lncRNA	0.478042	-0.980698	0.118333	0.99994	T2D-PD
ENSG00000268678:AC005261.2	lncRNA	-0.5925	-1.0764	0.118342	0.99994	T2D-PD
ENSG00000188559:RALGAPA2	protein_coding	0.164776	4.20165	0.118357	0.99994	T2D-PD
ENSG00000272619:AC093673.2	lncRNA	-1.66906	-2.29455	0.118387	0.99994	T2D-PD
ENSG00000284966:AL138689.2	lncRNA	1.16047	-2.86695	0.118415	0.99994	T2D-PD
ENSG00000167202:TBC1D2B	protein_coding	0.211537	3.03313	0.11844	0.99994	T2D-PD
ENSG00000241288:LINC02614	lncRNA	0.305393	0.820468	0.118504	0.99994	T2D-PD
ENSG00000187013:C17orf82	protein_coding	1.37771	-3.11682	0.118612	0.99994	T2D-PD
ENSG00000146054:TRIM7	protein_coding	0.415649	1.10247	0.118711	0.99994	T2D-PD
ENSG00000025708:TYMP	protein_coding	0.486518	3.97245	0.118762	0.99994	T2D-PD
ENSG00000164136:IL15	protein_coding	-0.751316	-0.145701	0.118843	0.99994	T2D-PD
ENSG00000277631:PGM5P3-AS1	lncRNA	-1.50779	-2.99692	0.118879	0.99994	T2D-PD
ENSG00000178235:SLITRK1	protein_coding	0.396626	1.85335	0.118908	0.99994	T2D-PD
ENSG00000231194:FARP1-AS1	antisense	1.32522	-2.88336	0.118943	0.99994	T2D-PD
ENSG00000168894:RNF181	protein_coding	-0.1723	5.93267	0.119024	0.99994	T2D-PD
ENSG00000100138:SNU13	protein_coding	-0.135046	7.98277	0.119077	0.99994	T2D-PD
ENSG00000187098:MITF	protein_coding	-0.273989	1.53522	0.119157	0.99994	T2D-PD
ENSG00000146066:HIGD2A	protein_coding	-0.182954	7.30299	0.119215	0.99994	T2D-PD
ENSG00000150510:FAM124A	protein_coding	-0.53848	-0.488981	0.119264	0.99994	T2D-PD
ENSG00000052344:PRSS8	protein_coding	0.534561	0.0596435	0.119295	0.99994	T2D-PD
ENSG00000260015:AC010547.2	lncRNA	-1.07303	-2.69595	0.11932	0.99994	T2D-PD
ENSG00000273270:AC090114.2	lncRNA	0.197064	2.91408	0.119359	0.99994	T2D-PD
ENSG00000250060:AC122710.1	lncRNA	-1.82245	-2.41873	0.119469	0.99994	T2D-PD
ENSG00000260469:INSYN1-AS1	lncRNA	-0.852912	-1.74737	0.119517	0.99994	T2D-PD
ENSG00000187715:KBTBD12	protein_coding	0.889526	-2.43714	0.119574	0.99994	T2D-PD
ENSG00000267598:AC011446.2	lncRNA	0.909728	-1.6459	0.119591	0.99994	T2D-PD
ENSG00000117308:GALE	protein_coding	-0.167809	3.78565	0.119624	0.99994	T2D-PD
ENSG00000204237:OXLD1	protein_coding	-0.123629	4.62252	0.119658	0.99994	T2D-PD
ENSG00000103174:NAGPA	protein_coding	0.289471	2.91205	0.119664	0.99994	T2D-PD
ENSG00000197892:KIF13B	protein_coding	0.173116	4.0569	0.119732	0.99994	T2D-PD
ENSG00000196104:SPOCK3	protein_coding	0.372614	5.6526	0.119757	0.99994	T2D-PD
ENSG00000175324:LSM1	protein_coding	-0.126896	5.33839	0.119767	0.99994	T2D-PD
ENSG00000127561:SYNGR3	protein_coding	-0.502877	0.744944	0.119857	0.99994	T2D-PD
ENSG00000286248:AC069209.2	lncRNA	1.08685	-2.34846	0.119869	0.99994	T2D-PD
ENSG00000272742:AC135457.1	lncRNA	1.32983	-2.8903	0.119893	0.99994	T2D-PD
ENSG00000266680:AL135905.1	lncRNA	0.327852	0.0857174	0.120001	0.99994	T2D-PD
ENSG00000137807:KIF23	protein_coding	-1.25826	-2.94411	0.120046	0.99994	T2D-PD
ENSG00000259684:AC084756.1	lncRNA	1.60679	-2.93776	0.120192	0.99994	T2D-PD
ENSG00000054983:GALC	protein_coding	0.242826	3.71856	0.120273	0.99994	T2D-PD
ENSG00000171357:LURAP1	protein_coding	0.361489	-0.118349	0.120289	0.99994	T2D-PD
ENSG00000078900:TP73	protein_coding	1.53221	-3.01187	0.12035	0.99994	T2D-PD
ENSG00000273129:PACERR	lncRNA	-2.07056	-2.71029	0.12035	0.99994	T2D-PD
ENSG00000078808:SDF4	protein_coding	0.147307	6.37406	0.120393	0.99994	T2D-PD
ENSG00000108669:CYTH1	protein_coding	-0.17786	2.60731	0.120414	0.99994	T2D-PD
ENSG00000237819:AC002454.1	antisense	-0.928488	-2.40539	0.120435	0.99994	T2D-PD
ENSG00000260743:AC007823.1	lncRNA	-1.34617	-2.28185	0.120507	0.99994	T2D-PD
ENSG00000255046:AC069185.1	lncRNA	0.331632	1.04084	0.12072	0.99994	T2D-PD
ENSG00000144802:NFKBIZ	protein_coding	0.477308	4.3716	0.120736	0.99994	T2D-PD
ENSG00000100300:TSPO	protein_coding	0.341764	5.45703	0.120763	0.99994	T2D-PD
ENSG00000177576:C18orf32	protein_coding	-0.150382	7.89977	0.120846	0.99994	T2D-PD
ENSG00000144649:GASK1A	protein_coding	0.471813	-0.507467	0.121025	0.99994	T2D-PD
ENSG00000235173:HGH1	protein_coding	-0.238348	1.72427	0.121043	0.99994	T2D-PD
ENSG00000277186:AC131212.1	lncRNA	-0.686205	-2.1424	0.121072	0.99994	T2D-PD
ENSG00000215790:SLC35E2A	protein_coding	0.247837	2.30141	0.1211	0.99994	T2D-PD
ENSG00000177994:C2orf73	protein_coding	0.297032	1.59471	0.121115	0.99994	T2D-PD
ENSG00000166046:TCP11L2	protein_coding	0.362097	2.2316	0.121134	0.99994	T2D-PD
ENSG00000184156:KCNQ3	protein_coding	0.907092	-2.1418	0.121158	0.99994	T2D-PD
ENSG00000182117:NOP10	protein_coding	-0.230554	7.23576	0.121168	0.99994	T2D-PD
ENSG00000272106:AL691432.2	lncRNA	-0.269763	4.00275	0.121176	0.99994	T2D-PD
ENSG00000121775:TMEM39B	protein_coding	-0.140914	3.38373	0.121283	0.99994	T2D-PD
ENSG00000099821:POLRMT	protein_coding	0.189369	3.68771	0.121297	0.99994	T2D-PD
ENSG00000186166:CCDC84	protein_coding	0.173803	3.44503	0.121371	0.99994	T2D-PD
ENSG00000224247:AJ009632.1	lncRNA	-0.736306	-0.0928434	0.121515	0.99994	T2D-PD
ENSG00000222046:DCDC2B	protein_coding	0.72479	-2.26557	0.121705	0.99994	T2D-PD
ENSG00000259408:AC010809.2	lncRNA	0.471213	-1.47531	0.121751	0.99994	T2D-PD
ENSG00000164087:POC1A	protein_coding	0.437809	-0.387928	0.121822	0.99994	T2D-PD
ENSG00000144791:LIMD1	protein_coding	-0.200269	3.1209	0.121831	0.99994	T2D-PD
ENSG00000230001:AL359095.1	lncRNA	-0.52702	-0.612087	0.122055	0.99994	T2D-PD
ENSG00000042980:ADAM28	protein_coding	-1.2815	-2.90305	0.122071	0.99994	T2D-PD
ENSG00000106714:CNTNAP3	protein_coding	0.515822	-0.496237	0.122072	0.99994	T2D-PD
ENSG00000276718:AC005840.4	lncRNA	0.557163	-1.65689	0.122224	0.99994	T2D-PD
ENSG00000267719:LINC02078	lncRNA	-1.64309	-2.80319	0.122392	0.99994	T2D-PD
ENSG00000280543:ASAP1-IT2	lncRNA	0.31791	1.65101	0.122458	0.99994	T2D-PD
ENSG00000092621:PHGDH	protein_coding	-0.568387	3.28508	0.122458	0.99994	T2D-PD
ENSG00000155754:C2CD6	protein_coding	-0.529769	-0.789056	0.122466	0.99994	T2D-PD
ENSG00000104497:SNX16	protein_coding	-0.255745	3.28189	0.122477	0.99994	T2D-PD
ENSG00000237017:AC245052.4	lncRNA	1.04291	-2.56424	0.122528	0.99994	T2D-PD
ENSG00000070404:FSTL3	protein_coding	0.259514	2.36206	0.122533	0.99994	T2D-PD
ENSG00000140937:CDH11	protein_coding	0.796263	-2.25453	0.122626	0.99994	T2D-PD
ENSG00000082929:LINC01587	lncRNA	-1.38763	-2.99784	0.122735	0.99994	T2D-PD
ENSG00000205362:MT1A	protein_coding	-0.892695	-0.567666	0.12306	0.99994	T2D-PD
ENSG00000165376:CLDN2	protein_coding	0.953273	-2.28184	0.123108	0.99994	T2D-PD
ENSG00000138798:EGF	protein_coding	-1.19094	-2.85929	0.123168	0.99994	T2D-PD
ENSG00000165416:SUGT1	protein_coding	0.135582	6.043	0.123178	0.99994	T2D-PD
ENSG00000109072:VTN	protein_coding	-0.495155	0.56609	0.123219	0.99994	T2D-PD
ENSG00000196914:ARHGEF12	protein_coding	0.120057	6.03241	0.12322	0.99994	T2D-PD
ENSG00000177303:CASKIN2	protein_coding	-0.242678	2.48412	0.123239	0.99994	T2D-PD
ENSG00000268894:PLCE1-AS1	antisense	1.20699	-2.12006	0.123243	0.99994	T2D-PD
ENSG00000144214:LYG1	protein_coding	0.464994	-0.629436	0.123292	0.99994	T2D-PD
ENSG00000260339:HEXA-AS1	antisense	-0.534031	-0.197972	0.123545	0.99994	T2D-PD
ENSG00000227848:SUCLA2-AS1	antisense	-0.481527	-0.912302	0.123581	0.99994	T2D-PD
ENSG00000150403:TMCO3	protein_coding	-0.164021	5.97371	0.123676	0.99994	T2D-PD
ENSG00000170571:EMB	protein_coding	0.187275	4.87773	0.123683	0.99994	T2D-PD
ENSG00000197245:FAM110D	protein_coding	-0.704973	-1.3613	0.123729	0.99994	T2D-PD
ENSG00000272630:AL731563.3	lncRNA	0.396408	-0.154369	0.123782	0.99994	T2D-PD
ENSG00000122870:BICC1	protein_coding	0.478583	1.18231	0.123828	0.99994	T2D-PD
ENSG00000235652:AL356599.1	antisense	0.240451	2.66858	0.12386	0.99994	T2D-PD
ENSG00000101439:CST3	protein_coding	-0.127014	9.76373	0.12389	0.99994	T2D-PD
ENSG00000228862:AC068389.1	lncRNA	1.00345	-2.28347	0.123891	0.99994	T2D-PD
ENSG00000135454:B4GALNT1	protein_coding	-0.667574	-0.439683	0.123911	0.99994	T2D-PD
ENSG00000225936:AL731557.1	lncRNA	-1.70089	-2.69088	0.123925	0.99994	T2D-PD
ENSG00000087586:AURKA	protein_coding	-0.277276	0.917818	0.123975	0.99994	T2D-PD
ENSG00000081760:AACS	protein_coding	-0.137177	4.72476	0.124007	0.99994	T2D-PD
ENSG00000254682:AP002387.2	antisense	-0.363923	4.17004	0.124019	0.99994	T2D-PD
ENSG00000010361:FUZ	protein_coding	-0.222118	2.83159	0.124131	0.99994	T2D-PD
ENSG00000283703:VSIG10L2	protein_coding	-1.21516	-2.72168	0.124166	0.99994	T2D-PD
ENSG00000132026:RTBDN	protein_coding	0.293287	3.67601	0.124205	0.99994	T2D-PD
ENSG00000001626:CFTR	protein_coding	1.32747	-0.791341	0.124282	0.99994	T2D-PD
ENSG00000260425:AL031709.1	lncRNA	1.6426	-3.01653	0.124321	0.99994	T2D-PD
ENSG00000079841:RIMS1	protein_coding	2.02227	-2.98564	0.124349	0.99994	T2D-PD
ENSG00000262050:AC005696.1	lncRNA	-0.651967	-0.407116	0.124417	0.99994	T2D-PD
ENSG00000182534:MXRA7	protein_coding	0.177101	7.41222	0.1245	0.99994	T2D-PD
ENSG00000172955:ADH6	protein_coding	-1.18372	-1.38175	0.124569	0.99994	T2D-PD
ENSG00000139645:ANKRD52	protein_coding	-0.172387	2.46193	0.124574	0.99994	T2D-PD
ENSG00000132437:DDC	protein_coding	-0.316818	2.87396	0.124619	0.99994	T2D-PD
ENSG00000230427:AC095033.1	antisense	-1.93902	-2.91228	0.124709	0.99994	T2D-PD
ENSG00000134184:GSTM1	protein_coding	-1.66433	-1.85121	0.124761	0.99994	T2D-PD
ENSG00000105640:RPL18A	protein_coding	-0.150439	10.1294	0.124904	0.99994	T2D-PD
ENSG00000243944:AC117386.2	lncRNA	-1.75775	-2.6191	0.125052	0.99994	T2D-PD
ENSG00000235978:AC018816.1	lncRNA	0.472144	-0.888867	0.125089	0.99994	T2D-PD
ENSG00000235142:LINC02532	lncRNA	0.891247	-1.26138	0.125123	0.99994	T2D-PD
ENSG00000139187:KLRG1	protein_coding	0.326341	0.777975	0.125346	0.99994	T2D-PD
ENSG00000146477:SLC22A3	protein_coding	-1.27324	-2.92556	0.125483	0.99994	T2D-PD
ENSG00000221869:CEBPD	protein_coding	0.495444	6.15827	0.125498	0.99994	T2D-PD
ENSG00000279652:Z82217.1	lncRNA	0.290737	1.57998	0.125547	0.99994	T2D-PD
ENSG00000277453:AC010271.2	lncRNA	-0.499086	-0.976175	0.125763	0.99994	T2D-PD
ENSG00000197208:SLC22A4	protein_coding	0.361292	2.12492	0.125795	0.99994	T2D-PD
ENSG00000120903:CHRNA2	protein_coding	-1.40289	-2.23336	0.125844	0.99994	T2D-PD
ENSG00000071462:BUD23	protein_coding	0.14584	7.00444	0.1259	0.99994	T2D-PD
ENSG00000232077:LINC01031	lincRNA	1.07217	-2.82038	0.12604	0.99994	T2D-PD
ENSG00000011465:DCN	protein_coding	0.761518	-2.09003	0.126052	0.99994	T2D-PD
ENSG00000110422:HIPK3	protein_coding	0.134395	5.4239	0.126163	0.99994	T2D-PD
ENSG00000279249:AC007614.1	lncRNA	0.466611	0.608727	0.126239	0.99994	T2D-PD
ENSG00000132356:PRKAA1	protein_coding	0.122468	4.57199	0.126444	0.99994	T2D-PD
ENSG00000160472:TMEM190	protein_coding	-0.798903	0.721048	0.126493	0.99994	T2D-PD
ENSG00000176563:CNTD1	protein_coding	-0.395626	-0.179888	0.126498	0.99994	T2D-PD
ENSG00000273669:AC015819.1	lncRNA	-1.0216	-2.06769	0.126583	0.99994	T2D-PD
ENSG00000179841:AKAP5	protein_coding	0.399886	0.425615	0.126819	0.99994	T2D-PD
ENSG00000164967:RPP25L	protein_coding	-0.143843	4.38244	0.126875	0.99994	T2D-PD
ENSG00000278595:AL133396.2	lincRNA	0.842225	-2.36315	0.126962	0.99994	T2D-PD
ENSG00000272636:DOC2B	protein_coding	-0.833035	-2.00257	0.127037	0.99994	T2D-PD
ENSG00000170044:ZPLD1	protein_coding	-0.558871	1.02694	0.127171	0.99994	T2D-PD
ENSG00000147862:NFIB	protein_coding	0.767223	0.365545	0.127191	0.99994	T2D-PD
ENSG00000266371:AC079915.1	lncRNA	0.266955	0.71068	0.127301	0.99994	T2D-PD
ENSG00000255135:AP002360.1	lncRNA	-0.191645	3.97785	0.127322	0.99994	T2D-PD
ENSG00000224032:EPB41L4A-AS1	lincRNA	-0.216434	6.17259	0.127337	0.99994	T2D-PD
ENSG00000259343:TMC3-AS1	lncRNA	-0.482756	-1.58457	0.127367	0.99994	T2D-PD
ENSG00000226747:FSIP2-AS2	lncRNA	-1.16767	-2.5814	0.127379	0.99994	T2D-PD
ENSG00000266896:AL354892.3	lncRNA	0.335058	-0.0320752	0.127435	0.99994	T2D-PD
ENSG00000272866:AL135786.2	lncRNA	1.38342	-2.97794	0.12752	0.99994	T2D-PD
ENSG00000160963:COL26A1	polymorphic_pseudogene	-0.514662	0.784817	0.127548	0.99994	T2D-PD
ENSG00000140092:FBLN5	protein_coding	1.57008	-2.97775	0.127683	0.99994	T2D-PD
ENSG00000173218:VANGL1	protein_coding	-0.852028	-2.34266	0.127713	0.99994	T2D-PD
ENSG00000180176:TH	protein_coding	-1.55402	-2.9296	0.127754	0.99994	T2D-PD
ENSG00000120451:SNX19	protein_coding	0.155612	4.06816	0.127763	0.99994	T2D-PD
ENSG00000077721:UBE2A	protein_coding	-0.154456	5.67812	0.127795	0.99994	T2D-PD
ENSG00000176658:MYO1D	protein_coding	0.155405	5.72795	0.127796	0.99994	T2D-PD
ENSG00000162227:TAF6L	protein_coding	-0.239963	2.69683	0.127867	0.99994	T2D-PD
ENSG00000261094:AC007066.2	lncRNA	0.334902	0.519211	0.127904	0.99994	T2D-PD
ENSG00000154511:DIPK1A	protein_coding	0.252036	0.708044	0.127949	0.99994	T2D-PD
ENSG00000251179:TMEM92-AS1	lncRNA	-1.18089	-2.90132	0.128295	0.99994	T2D-PD
ENSG00000169180:XPO6	protein_coding	-0.152225	3.93285	0.128354	0.99994	T2D-PD
ENSG00000198829:SUCNR1	protein_coding	1.6923	-0.216959	0.128444	0.99994	T2D-PD
ENSG00000155966:AFF2	protein_coding	-1.17045	-1.45348	0.128529	0.99994	T2D-PD
ENSG00000154258:ABCA9	protein_coding	0.508325	-1.58815	0.128561	0.99994	T2D-PD
ENSG00000108821:COL1A1	protein_coding	1.39073	-0.324669	0.128567	0.99994	T2D-PD
ENSG00000283064:AL353759.1	lncRNA	-0.692115	-1.52521	0.128693	0.99994	T2D-PD
ENSG00000149212:SESN3	protein_coding	0.285412	5.75979	0.128794	0.99994	T2D-PD
ENSG00000183963:SMTN	protein_coding	0.60882	-1.08697	0.128849	0.99994	T2D-PD
ENSG00000253671:AC027117.1	lncRNA	0.676582	-1.13169	0.128903	0.99994	T2D-PD
ENSG00000198663:C6orf89	protein_coding	0.116589	5.65711	0.129066	0.99994	T2D-PD
ENSG00000177238:TRIM72	protein_coding	-0.66101	-2.0246	0.129075	0.99994	T2D-PD
ENSG00000171813:PWWP2B	protein_coding	-0.179293	3.44666	0.129255	0.99994	T2D-PD
ENSG00000273972:AC068722.2	lncRNA	-0.66019	-1.3021	0.1293	0.99994	T2D-PD
ENSG00000134940:ACRV1	protein_coding	-1.65318	-2.61958	0.129322	0.99994	T2D-PD
ENSG00000089335:ZNF302	protein_coding	0.168313	4.39258	0.129488	0.99994	T2D-PD
ENSG00000085185:BCORL1	protein_coding	0.205597	1.78403	0.129503	0.99994	T2D-PD
ENSG00000271938:AC103724.4	lncRNA	-1.07648	-2.80185	0.129523	0.99994	T2D-PD
ENSG00000176956:LY6H	protein_coding	-1.23732	3.65881	0.129714	0.99994	T2D-PD
ENSG00000164946:FREM1	protein_coding	0.904431	-1.78329	0.129945	0.99994	T2D-PD
ENSG00000140527:WDR93	protein_coding	0.78092	-1.5401	0.130021	0.99994	T2D-PD
ENSG00000118785:SPP1	protein_coding	0.887624	3.70581	0.130033	0.99994	T2D-PD
ENSG00000261054:AC036108.2	lncRNA	1.29142	-3.05686	0.130037	0.99994	T2D-PD
ENSG00000139266:MARCH9	protein_coding	-0.125378	4.91145	0.130133	0.99994	T2D-PD
ENSG00000113209:PCDHB5	protein_coding	0.270133	2.37908	0.130295	0.99994	T2D-PD
ENSG00000077800:FKBP6	protein_coding	-0.555303	-1.78044	0.130322	0.99994	T2D-PD
ENSG00000138185:ENTPD1	protein_coding	0.471434	-1.05515	0.130409	0.99994	T2D-PD
ENSG00000186665:C17orf58	protein_coding	0.193815	4.0681	0.130412	0.99994	T2D-PD
ENSG00000250514:LINC02125	lncRNA	-2.19019	-2.80593	0.130488	0.99994	T2D-PD
ENSG00000065717:TLE2	protein_coding	0.200736	4.83986	0.130498	0.99994	T2D-PD
ENSG00000154262:ABCA6	protein_coding	-0.39378	-0.326707	0.130552	0.99994	T2D-PD
ENSG00000164934:DCAF13	protein_coding	-0.181421	5.5168	0.130568	0.99994	T2D-PD
ENSG00000080345:RIF1	protein_coding	0.122836	5.47362	0.130579	0.99994	T2D-PD
ENSG00000261765:AC009127.1	lncRNA	0.91849	-2.45912	0.130585	0.99994	T2D-PD
ENSG00000171236:LRG1	protein_coding	1.24689	-1.57294	0.130746	0.99994	T2D-PD
ENSG00000237387:AL022329.2	lncRNA	1.05994	-2.53002	0.130755	0.99994	T2D-PD
ENSG00000100314:CABP7	protein_coding	0.574939	-0.126278	0.130758	0.99994	T2D-PD
ENSG00000170289:CNGB3	protein_coding	-0.750615	-2.12206	0.130763	0.99994	T2D-PD
ENSG00000171532:NEUROD2	protein_coding	-0.730335	-2.28092	0.130876	0.99994	T2D-PD
ENSG00000250479:CHCHD10	protein_coding	-0.189172	7.65021	0.130883	0.99994	T2D-PD
ENSG00000163354:DCST2	protein_coding	-1.52458	-2.76982	0.130976	0.99994	T2D-PD
ENSG00000198502:HLA-DRB5	protein_coding	-2.20916	-2.63881	0.131007	0.99994	T2D-PD
ENSG00000088682:COQ9	protein_coding	-0.142201	4.52855	0.131178	0.99994	T2D-PD
ENSG00000136167:LCP1	protein_coding	-1.23472	-2.14367	0.131246	0.99994	T2D-PD
ENSG00000134955:SLC37A2	protein_coding	-0.644758	-1.50528	0.131404	0.99994	T2D-PD
ENSG00000198515:CNGA1	protein_coding	-0.563917	-0.230159	0.131493	0.99994	T2D-PD
ENSG00000110680:CALCA	protein_coding	1.02367	1.95524	0.131635	0.99994	T2D-PD
ENSG00000009694:TENM1	protein_coding	0.41022	1.639	0.131635	0.99994	T2D-PD
ENSG00000111647:UHRF1BP1L	protein_coding	-0.165464	3.82879	0.131839	0.99994	T2D-PD
ENSG00000279833:AL031846.2	lncRNA	0.285761	1.57898	0.132016	0.99994	T2D-PD
ENSG00000112242:E2F3	protein_coding	-0.263449	1.75624	0.13208	0.99994	T2D-PD
ENSG00000086717:PPEF1	protein_coding	-1.87922	-2.94161	0.132163	0.99994	T2D-PD
ENSG00000104863:LIN7B	protein_coding	-0.202403	4.97679	0.132204	0.99994	T2D-PD
ENSG00000198373:WWP2	protein_coding	0.169881	2.62629	0.132207	0.99994	T2D-PD
ENSG00000186897:C1QL4	protein_coding	1.45223	-3.11096	0.132222	0.99994	T2D-PD
ENSG00000078081:LAMP3	protein_coding	-0.783225	-1.40204	0.132223	0.99994	T2D-PD
ENSG00000141582:CBX4	protein_coding	0.286444	3.03751	0.132259	0.99994	T2D-PD
ENSG00000238287:AL603839.3	lncRNA	0.536672	-0.502304	0.132359	0.99994	T2D-PD
ENSG00000183208:GDPGP1	protein_coding	0.20861	2.20018	0.132573	0.99994	T2D-PD
ENSG00000183508:TENT5C	protein_coding	0.267776	5.79587	0.132682	0.99994	T2D-PD
ENSG00000255346:NOX5	protein_coding	-0.877067	-1.48277	0.132699	0.99994	T2D-PD
ENSG00000115363:EVA1A	protein_coding	0.318293	5.24476	0.132841	0.99994	T2D-PD
ENSG00000174748:RPL15	protein_coding	-0.144131	10.8061	0.132857	0.99994	T2D-PD
ENSG00000075651:PLD1	protein_coding	0.335201	1.56229	0.132934	0.99994	T2D-PD
ENSG00000250846:EPHA5-AS1	lncRNA	-0.757773	-1.45532	0.132988	0.99994	T2D-PD
ENSG00000132640:BTBD3	protein_coding	-0.203315	5.22116	0.133124	0.99994	T2D-PD
ENSG00000204390:HSPA1L	protein_coding	0.296142	0.986183	0.133194	0.99994	T2D-PD
ENSG00000230325:AL359921.1	lncRNA	-0.625988	-2.02364	0.133269	0.99994	T2D-PD
ENSG00000182511:FES	protein_coding	0.44536	-0.344987	0.133351	0.99994	T2D-PD
ENSG00000250286:AC021491.2	lncRNA	-1.1465	-2.37196	0.133531	0.99994	T2D-PD
ENSG00000248371:LINC02056	lncRNA	-1.16544	-2.37568	0.1336	0.99994	T2D-PD
ENSG00000197134:ZNF257	protein_coding	0.339239	1.34934	0.13368	0.99994	T2D-PD
ENSG00000253944:AC027117.2	lncRNA	1.54367	-2.49342	0.134008	0.99994	T2D-PD
ENSG00000166405:RIC3	protein_coding	0.167759	5.86441	0.134015	0.99994	T2D-PD
ENSG00000150477:KIAA1328	protein_coding	0.165363	3.05363	0.134027	0.99994	T2D-PD
ENSG00000273448:AC006480.2	lncRNA	-0.237334	2.20367	0.134033	0.99994	T2D-PD
ENSG00000080293:SCTR	protein_coding	0.391334	0.719503	0.134165	0.99994	T2D-PD
ENSG00000231407:GORAB-AS1	lncRNA	-0.579665	-1.83979	0.134229	0.99994	T2D-PD
ENSG00000100348:TXN2	protein_coding	-0.13718	5.80631	0.134245	0.99994	T2D-PD
ENSG00000116833:NR5A2	protein_coding	-0.862857	-1.79772	0.134248	0.99994	T2D-PD
ENSG00000186310:NAP1L3	protein_coding	0.178474	3.70034	0.13425	0.99994	T2D-PD
ENSG00000280924:LINC00628	lncRNA	-1.50835	-3.08497	0.134274	0.99994	T2D-PD
ENSG00000270894:AC015849.4	lncRNA	0.291421	0.824553	0.134334	0.99994	T2D-PD
ENSG00000277369:AC010654.1	lncRNA	0.279158	0.856449	0.134372	0.99994	T2D-PD
ENSG00000230448:LINC00276	lincRNA	-0.59085	-1.52075	0.134482	0.99994	T2D-PD
ENSG00000249790:AC092490.1	lncRNA	0.957585	-2.25171	0.134487	0.99994	T2D-PD
ENSG00000265542:AC015845.2	lncRNA	-0.938005	-2.50234	0.134522	0.99994	T2D-PD
ENSG00000166147:FBN1	protein_coding	-0.659932	1.7144	0.134666	0.99994	T2D-PD
ENSG00000234199:LINC01191	lncRNA	-0.616663	-0.690679	0.134701	0.99994	T2D-PD
ENSG00000224984:AL512363.1	lncRNA	-1.58904	-1.9533	0.134814	0.99994	T2D-PD
ENSG00000272077:AC124045.1	lncRNA	-0.303082	0.00512582	0.134823	0.99994	T2D-PD
ENSG00000102904:TSNAXIP1	protein_coding	0.347239	-0.302863	0.134966	0.99994	T2D-PD
ENSG00000135069:PSAT1	protein_coding	-0.652387	1.15973	0.135049	0.99994	T2D-PD
ENSG00000090104:RGS1	protein_coding	-1.14081	-2.20851	0.135156	0.99994	T2D-PD
ENSG00000170473:PYM1	protein_coding	-0.143777	4.44068	0.135224	0.99994	T2D-PD
ENSG00000224063:AC007319.1	antisense	-0.915056	-0.762258	0.135324	0.99994	T2D-PD
ENSG00000167136:ENDOG	protein_coding	-0.150274	5.35887	0.135342	0.99994	T2D-PD
ENSG00000272610:MAGI1-IT1	sense_intronic	0.314147	0.282399	0.135448	0.99994	T2D-PD
ENSG00000050393:MCUR1	protein_coding	-0.227116	5.54765	0.135462	0.99994	T2D-PD
ENSG00000241135:LINC00881	lincRNA	-0.337054	1.39097	0.135465	0.99994	T2D-PD
ENSG00000143320:CRABP2	protein_coding	-0.986528	2.91806	0.135568	0.99994	T2D-PD
ENSG00000260898:ADPGK-AS1	antisense	1.26405	-2.80799	0.135574	0.99994	T2D-PD
ENSG00000225163:LINC00618	lincRNA	-0.786798	-2.24804	0.135648	0.99994	T2D-PD
ENSG00000163214:DHX57	protein_coding	0.16091	3.32914	0.135814	0.99994	T2D-PD
ENSG00000254302:AC087855.2	lncRNA	-1.90209	-2.94415	0.135933	0.99994	T2D-PD
ENSG00000232519:AL353807.2	lncRNA	-1.3024	-2.88512	0.135975	0.99994	T2D-PD
ENSG00000090487:SPG21	protein_coding	-0.187307	5.39861	0.136121	0.99994	T2D-PD
ENSG00000110880:CORO1C	protein_coding	-0.344415	3.72942	0.136148	0.99994	T2D-PD
ENSG00000260456:C16orf95	protein_coding	-0.245885	2.62062	0.13618	0.99994	T2D-PD
ENSG00000260704:LINC00543	lincRNA	0.548263	-1.07277	0.1362	0.99994	T2D-PD
ENSG00000071894:CPSF1	protein_coding	0.206893	3.25436	0.13621	0.99994	T2D-PD
ENSG00000259287:AC010809.1	lncRNA	-1.09973	-2.78457	0.136271	0.99994	T2D-PD
ENSG00000163220:S100A9	protein_coding	1.36704	-2.78517	0.136447	0.99994	T2D-PD
ENSG00000259969:AL049838.1	lncRNA	-0.328939	0.855528	0.136454	0.99994	T2D-PD
ENSG00000164106:SCRG1	protein_coding	0.483128	0.651586	0.136491	0.99994	T2D-PD
ENSG00000232774:AL355916.1	lncRNA	0.542537	-1.74706	0.136682	0.99994	T2D-PD
ENSG00000147454:SLC25A37	protein_coding	0.197141	3.38257	0.13691	0.99994	T2D-PD
ENSG00000145777:TSLP	protein_coding	-1.89549	-1.5597	0.136915	0.99994	T2D-PD
ENSG00000162430:SELENON	protein_coding	0.174927	4.45624	0.136926	0.99994	T2D-PD
ENSG00000109686:SH3D19	protein_coding	-0.2131	2.27791	0.136956	0.99994	T2D-PD
ENSG00000256073:URB1-AS1	lncRNA	-0.176818	4.33223	0.137025	0.99994	T2D-PD
ENSG00000130787:HIP1R	protein_coding	0.176197	4.65954	0.137098	0.99994	T2D-PD
ENSG00000285572:AL136441.1	lncRNA	-1.09686	-1.28669	0.137103	0.99994	T2D-PD
ENSG00000135587:SMPD2	protein_coding	-0.21046	3.21384	0.137173	0.99994	T2D-PD
ENSG00000137310:TCF19	protein_coding	0.660704	-0.507	0.137175	0.99994	T2D-PD
ENSG00000123843:C4BPB	protein_coding	-0.876199	-2.61454	0.137268	0.99994	T2D-PD
ENSG00000145687:SSBP2	protein_coding	0.17351	6.10238	0.137285	0.99994	T2D-PD
ENSG00000054116:TRAPPC3	protein_coding	-0.172062	6.09271	0.137469	0.99994	T2D-PD
ENSG00000154978:VOPP1	protein_coding	0.151668	5.93425	0.13747	0.99994	T2D-PD
ENSG00000140320:BAHD1	protein_coding	0.184379	3.03045	0.137505	0.99994	T2D-PD
ENSG00000123360:PDE1B	protein_coding	0.443569	1.69527	0.137547	0.99994	T2D-PD
ENSG00000283633:AP000547.3	lncRNA	1.49103	-2.39781	0.137606	0.99994	T2D-PD
ENSG00000136144:RCBTB1	protein_coding	-0.182773	2.56321	0.137626	0.99994	T2D-PD
ENSG00000227403:LINC01806	lncRNA	0.862521	1.18954	0.137627	0.99994	T2D-PD
ENSG00000112983:BRD8	protein_coding	0.150234	4.49477	0.137633	0.99994	T2D-PD
ENSG00000187790:FANCM	protein_coding	0.243189	1.60334	0.137748	0.99994	T2D-PD
ENSG00000173915:ATP5MD	protein_coding	-0.173871	8.64624	0.137768	0.99994	T2D-PD
ENSG00000228643:AC079779.2	lncRNA	0.788928	-2.01634	0.137799	0.99994	T2D-PD
ENSG00000146904:EPHA1	protein_coding	0.359752	0.660528	0.13781	0.99994	T2D-PD
ENSG00000106571:GLI3	protein_coding	0.27017	3.19824	0.138067	0.99994	T2D-PD
ENSG00000283554:LINC02341	lncRNA	1.80902	-3.00092	0.138167	0.99994	T2D-PD
ENSG00000182247:UBE2E2	protein_coding	-0.288567	2.7704	0.138216	0.99994	T2D-PD
ENSG00000108691:CCL2	protein_coding	0.674585	0.27015	0.13825	0.99994	T2D-PD
ENSG00000056558:TRAF1	protein_coding	0.408969	-0.816305	0.138258	0.99994	T2D-PD
ENSG00000008394:MGST1	protein_coding	0.881275	4.57009	0.138266	0.99994	T2D-PD
ENSG00000147724:FAM135B	protein_coding	-0.248825	2.79155	0.138296	0.99994	T2D-PD
ENSG00000224699:LAMTOR5-AS1	antisense	-0.251939	1.86576	0.138384	0.99994	T2D-PD
ENSG00000261219:AC090651.1	lncRNA	1.56721	-2.6264	0.138445	0.99994	T2D-PD
ENSG00000074706:IPCEF1	protein_coding	-0.772743	-1.91135	0.138453	0.99994	T2D-PD
ENSG00000113272:THG1L	protein_coding	-0.183289	2.68957	0.138475	0.99994	T2D-PD
ENSG00000228696:ARL17B	protein_coding	0.660374	2.82985	0.13854	0.99994	T2D-PD
ENSG00000143891:GALM	protein_coding	-0.386316	2.02579	0.138606	0.99994	T2D-PD
ENSG00000141698:NT5C3B	protein_coding	-0.145905	4.92815	0.138722	0.99994	T2D-PD
ENSG00000069535:MAOB	protein_coding	0.220839	4.03213	0.13873	0.99994	T2D-PD
ENSG00000147065:MSN	protein_coding	1.02993	-0.856635	0.138759	0.99994	T2D-PD
ENSG00000233532:LINC00460	lincRNA	-1.43429	-2.91382	0.13879	0.99994	T2D-PD
ENSG00000213203:GIMAP1	protein_coding	-1.49891	-2.99212	0.138893	0.99994	T2D-PD
ENSG00000149485:FADS1	protein_coding	0.17269	5.71226	0.138918	0.99994	T2D-PD
ENSG00000087303:NID2	protein_coding	-1.1448	-2.79736	0.138965	0.99994	T2D-PD
ENSG00000170955:CAVIN3	protein_coding	-0.417808	1.58104	0.138967	0.99994	T2D-PD
ENSG00000121351:IAPP	protein_coding	-0.602116	6.51543	0.139015	0.99994	T2D-PD
ENSG00000130363:RSPH3	protein_coding	-0.149668	3.68766	0.139019	0.99994	T2D-PD
ENSG00000188021:UBQLN2	protein_coding	0.108493	5.40234	0.139117	0.99994	T2D-PD
ENSG00000136051:WASHC4	protein_coding	-0.112114	5.40941	0.139385	0.99994	T2D-PD
ENSG00000155657:TTN	protein_coding	0.428904	2.13539	0.139517	0.99994	T2D-PD
ENSG00000182749:PAQR7	protein_coding	0.2289	1.97081	0.139517	0.99994	T2D-PD
ENSG00000116329:OPRD1	protein_coding	-0.646843	-0.235223	0.13972	0.99994	T2D-PD
ENSG00000214491:SEC14L6	protein_coding	0.235121	2.56197	0.139747	0.99994	T2D-PD
ENSG00000134308:YWHAQ	protein_coding	-0.142473	7.84441	0.139765	0.99994	T2D-PD
ENSG00000167617:CDC42EP5	protein_coding	-0.640096	-1.26464	0.139781	0.99994	T2D-PD
ENSG00000108984:MAP2K6	protein_coding	0.340427	2.02475	0.13979	0.99994	T2D-PD
ENSG00000152767:FARP1	protein_coding	0.134976	4.9389	0.139935	0.99994	T2D-PD
ENSG00000118849:RARRES1	protein_coding	0.443921	1.1083	0.140093	0.99994	T2D-PD
ENSG00000237943:PRKCQ-AS1	lincRNA	0.446552	3.77753	0.140151	0.99994	T2D-PD
ENSG00000206127:GOLGA8O	protein_coding	0.597136	-0.532021	0.140159	0.99994	T2D-PD
ENSG00000125454:SLC25A19	protein_coding	-0.293384	1.79091	0.140356	0.99994	T2D-PD
ENSG00000167767:KRT80	protein_coding	-1.02706	-2.32747	0.140445	0.99994	T2D-PD
ENSG00000225555:AP000320.1	lncRNA	-0.474214	-0.628708	0.140619	0.99994	T2D-PD
ENSG00000226137:BAIAP2-DT	lncRNA	0.24681	2.16848	0.140632	0.99994	T2D-PD
ENSG00000259417:CTXND1	protein_coding	-0.229486	2.71546	0.140857	0.99994	T2D-PD
ENSG00000130734:ATG4D	protein_coding	-0.146141	4.01522	0.140871	0.99994	T2D-PD
ENSG00000171495:MROH2B	protein_coding	0.933565	-1.8171	0.140942	0.99994	T2D-PD
ENSG00000249853:HS3ST5	protein_coding	-0.794097	-0.319894	0.140968	0.99994	T2D-PD
ENSG00000144034:TPRKB	protein_coding	0.148736	5.27333	0.14099	0.99994	T2D-PD
ENSG00000257084:MIR200CHG	lncRNA	-0.306299	3.63362	0.141014	0.99994	T2D-PD
ENSG00000267079:AP001269.2	lncRNA	1.09403	-2.19123	0.141044	0.99994	T2D-PD
ENSG00000196152:ZNF79	protein_coding	-0.322245	0.385139	0.141168	0.99994	T2D-PD
ENSG00000101596:SMCHD1	protein_coding	0.126244	4.88983	0.14118	0.99994	T2D-PD
ENSG00000148965:SAA4	protein_coding	1.65344	-2.9464	0.141181	0.99994	T2D-PD
ENSG00000181817:LSM10	protein_coding	-0.180367	5.40912	0.141199	0.99994	T2D-PD
ENSG00000127328:RAB3IP	protein_coding	0.143188	6.08393	0.14133	0.99994	T2D-PD
ENSG00000234740:AL162386.2	lncRNA	-0.554737	-1.52141	0.141368	0.99994	T2D-PD
ENSG00000236268:LINC01361	lncRNA	-0.912377	-2.14818	0.14139	0.99994	T2D-PD
ENSG00000251504:LINC01099	lincRNA	-1.09427	-1.64963	0.141462	0.99994	T2D-PD
ENSG00000163888:CAMK2N2	protein_coding	-0.155846	5.04023	0.141489	0.99994	T2D-PD
ENSG00000136699:SMPD4	protein_coding	0.182704	3.31789	0.141548	0.99994	T2D-PD
ENSG00000231298:MANCR	lncRNA	-1.38538	-2.75525	0.141608	0.99994	T2D-PD
ENSG00000128165:ADM2	protein_coding	-0.705306	-0.590987	0.141759	0.99994	T2D-PD
ENSG00000154727:GABPA	protein_coding	0.162848	3.376	0.141785	0.99994	T2D-PD
ENSG00000156049:GNA14	protein_coding	1.0188	-2.52926	0.141881	0.99994	T2D-PD
ENSG00000270111:CELF2-DT	lncRNA	0.714209	-2.31706	0.141906	0.99994	T2D-PD
ENSG00000184730:APOBR	protein_coding	-1.11196	-3.05608	0.142005	0.99994	T2D-PD
ENSG00000063322:MED29	protein_coding	-0.12064	5.02575	0.142022	0.99994	T2D-PD
ENSG00000247982:LINC00926	lincRNA	0.56911	-1.56388	0.142108	0.99994	T2D-PD
ENSG00000204923:FBXO48	protein_coding	-0.246392	2.46926	0.142118	0.99994	T2D-PD
ENSG00000116661:FBXO2	protein_coding	0.166345	5.61943	0.14217	0.99994	T2D-PD
ENSG00000149089:APIP	protein_coding	0.18385	5.28665	0.142196	0.99994	T2D-PD
ENSG00000182993:C12orf60	protein_coding	-0.269733	1.92291	0.142198	0.99994	T2D-PD
ENSG00000167900:TK1	protein_coding	-0.793643	-2.41916	0.142253	0.99994	T2D-PD
ENSG00000139178:C1RL	protein_coding	0.227371	3.43291	0.142281	0.99994	T2D-PD
ENSG00000129596:CDO1	protein_coding	0.256955	3.90745	0.142463	0.99994	T2D-PD
ENSG00000205682:AC020741.1	lncRNA	0.488322	-0.55588	0.142471	0.99994	T2D-PD
ENSG00000249550:LINC01234	lncRNA	-1.02056	-2.83103	0.142487	0.99994	T2D-PD
ENSG00000243709:LEFTY1	protein_coding	1.39351	-2.42978	0.142553	0.99994	T2D-PD
ENSG00000270641:TSIX	lincRNA	-0.519981	-0.171912	0.142581	0.99994	T2D-PD
ENSG00000154162:CDH12	protein_coding	-0.584093	0.468143	0.142591	0.99994	T2D-PD
ENSG00000223704:LINC01422	lncRNA	0.467631	0.0337172	0.142782	0.99994	T2D-PD
ENSG00000075702:WDR62	protein_coding	-0.649612	-1.32235	0.14288	0.99994	T2D-PD
ENSG00000137288:UQCC2	protein_coding	-0.189869	7.79616	0.142904	0.99994	T2D-PD
ENSG00000063127:SLC6A16	protein_coding	-0.467208	-0.821151	0.142979	0.99994	T2D-PD
ENSG00000165194:PCDH19	protein_coding	1.14842	-2.70186	0.14304	0.99994	T2D-PD
ENSG00000259456:ADNP-AS1	lncRNA	-0.317404	0.72698	0.143044	0.99994	T2D-PD
ENSG00000177301:KCNA2	protein_coding	-1.00678	-2.86322	0.143064	0.99994	T2D-PD
ENSG00000198920:KIAA0753	protein_coding	0.223037	1.73897	0.143103	0.99994	T2D-PD
ENSG00000048162:NOP16	protein_coding	-0.273803	3.336	0.143138	0.99994	T2D-PD
ENSG00000185722:ANKFY1	protein_coding	0.133552	3.57501	0.143143	0.99994	T2D-PD
ENSG00000223642:AC008277.1	antisense	1.67762	-3.00535	0.143208	0.99994	T2D-PD
ENSG00000154040:CABYR	protein_coding	-0.507695	-0.204028	0.143233	0.99994	T2D-PD
ENSG00000230912:AL021707.4	lncRNA	1.04206	-2.28395	0.143253	0.99994	T2D-PD
ENSG00000258944:AC004846.2	lncRNA	0.352808	-0.408448	0.143504	0.99994	T2D-PD
ENSG00000124343:XG	protein_coding	0.692351	-2.35733	0.143622	0.99994	T2D-PD
ENSG00000103066:PLA2G15	protein_coding	-0.212017	2.75508	0.143639	0.99994	T2D-PD
ENSG00000154930:ACSS1	protein_coding	0.334858	-0.387317	0.143659	0.99994	T2D-PD
ENSG00000148344:PTGES	protein_coding	1.12828	-2.69287	0.143711	0.99994	T2D-PD
ENSG00000131386:GALNT15	protein_coding	0.709923	-2.31444	0.143921	0.99994	T2D-PD
ENSG00000154736:ADAMTS5	protein_coding	-1.09935	0.428426	0.143929	0.99994	T2D-PD
ENSG00000117419:ERI3	protein_coding	-0.136103	4.7278	0.143935	0.99994	T2D-PD
ENSG00000176749:CDK5R1	protein_coding	0.289038	2.47511	0.143952	0.99994	T2D-PD
ENSG00000111481:COPZ1	protein_coding	-0.153858	7.85746	0.143953	0.99994	T2D-PD
ENSG00000163689:C3orf67	protein_coding	-0.281552	2.36905	0.144057	0.99994	T2D-PD
ENSG00000262920:AC129507.4	lncRNA	1.17119	-2.92094	0.14406	0.99994	T2D-PD
ENSG00000138670:RASGEF1B	protein_coding	0.348005	3.73834	0.144137	0.99994	T2D-PD
ENSG00000228060:PABPC4-AS1	lncRNA	-1.26223	-2.92135	0.144265	0.99994	T2D-PD
ENSG00000213047:DENND1B	protein_coding	0.198509	3.01727	0.144296	0.99994	T2D-PD
ENSG00000175267:VWA3A	protein_coding	-1.30178	-2.97706	0.144297	0.99994	T2D-PD
ENSG00000248473:LINC01962	lncRNA	-0.958471	-1.84591	0.144359	0.99994	T2D-PD
ENSG00000204588:LINC01123	lincRNA	-0.83986	-2.23076	0.144379	0.99994	T2D-PD
ENSG00000179082:C9orf106	processed_transcript	0.336854	1.291	0.144514	0.99994	T2D-PD
ENSG00000100285:NEFH	protein_coding	0.337603	2.73114	0.144648	0.99994	T2D-PD
ENSG00000136950:ARPC5L	protein_coding	-0.176188	5.73469	0.144729	0.99994	T2D-PD
ENSG00000078304:PPP2R5C	protein_coding	0.148019	5.93326	0.144743	0.99994	T2D-PD
ENSG00000244752:CRYBB2	protein_coding	-1.18325	1.28774	0.144848	0.99994	T2D-PD
ENSG00000274281:AC022929.2	lncRNA	-0.738121	-2.15945	0.144854	0.99994	T2D-PD
ENSG00000134343:ANO3	protein_coding	0.95093	-2.37328	0.144908	0.99994	T2D-PD
ENSG00000145087:STXBP5L	protein_coding	-0.19979	3.09134	0.144928	0.99994	T2D-PD
ENSG00000114698:PLSCR4	protein_coding	0.212029	3.47093	0.144979	0.99994	T2D-PD
ENSG00000271933:AL603756.1	lncRNA	1.14233	-2.66038	0.145092	0.99994	T2D-PD
ENSG00000143479:DYRK3	protein_coding	0.264882	4.51207	0.145187	0.99994	T2D-PD
ENSG00000138316:ADAMTS14	protein_coding	1.14242	-2.94956	0.145211	0.99994	T2D-PD
ENSG00000178896:EXOSC4	protein_coding	-0.148534	3.97971	0.14529	0.99994	T2D-PD
ENSG00000267796:LIN37	protein_coding	-0.152558	3.10459	0.145315	0.99994	T2D-PD
ENSG00000186281:GPAT2	protein_coding	-0.721428	-0.955172	0.145346	0.99994	T2D-PD
ENSG00000224165:DNAJC27-AS1	antisense	-0.254464	3.07345	0.145373	0.99994	T2D-PD
ENSG00000205268:PDE7A	protein_coding	0.222395	2.38921	0.145393	0.99994	T2D-PD
ENSG00000121060:TRIM25	protein_coding	0.16583	3.14903	0.145483	0.99994	T2D-PD
ENSG00000221821:C6orf226	protein_coding	-0.160313	5.0291	0.145492	0.99994	T2D-PD
ENSG00000260612:AC009097.3	lncRNA	1.24725	-2.48351	0.145596	0.99994	T2D-PD
ENSG00000184564:SLITRK6	protein_coding	0.92036	-0.976681	0.145638	0.99994	T2D-PD
ENSG00000181634:TNFSF15	protein_coding	0.967878	-2.7727	0.145671	0.99994	T2D-PD
ENSG00000091656:ZFHX4	protein_coding	-0.640806	-0.775262	0.145678	0.99994	T2D-PD
ENSG00000250673:REELD1	protein_coding	1.20962	-2.85021	0.145736	0.99994	T2D-PD
ENSG00000068028:RASSF1	protein_coding	-0.36934	3.22882	0.145792	0.99994	T2D-PD
ENSG00000104884:ERCC2	protein_coding	-0.231739	2.48826	0.1458	0.99994	T2D-PD
ENSG00000120053:GOT1	protein_coding	-0.187309	4.78334	0.145854	0.99994	T2D-PD
[truncated: 18,271 more rows]

## Sheet: Beta
Differential expression analysis of T2D vs PD by edgeR (Beta cells)
GeneID	BioType	logFC_edgeR	avg_logCPM_edgeR	PValue_edgeR	FDR_edgeR	Comp
ENSG00000183734:ASCL2	protein_coding	-1.59579	4.272	2.24e-10	5.09e-06	T2D-PD
ENSG00000135472:FAIM2	protein_coding	3.25286	0.575813	6.64e-09	7.55e-05	T2D-PD
ENSG00000267280:TBX2-AS1	lncRNA	4.31033	-0.123983	1.89e-07	0.000716868	T2D-PD
ENSG00000225968:ELFN1	protein_coding	3.7905	-1.77931	1.52e-07	0.000716868	T2D-PD
ENSG00000050165:DKK3	protein_coding	2.19592	3.76383	1.42e-07	0.000716868	T2D-PD
ENSG00000103241:FOXF1	protein_coding	3.41194	-2.80259	2.92e-07	0.000949058	T2D-PD
ENSG00000164488:DACT2	protein_coding	-1.99116	-0.495121	3.74e-07	0.00106246	T2D-PD
ENSG00000145198:VWA5B2	protein_coding	-0.731177	3.21325	5.4e-07	0.00136391	T2D-PD
ENSG00000131668:BARX1	protein_coding	4.79139	0.641315	7.68e-07	0.00163495	T2D-PD
ENSG00000185269:NOTUM	protein_coding	1.44807	-1.25304	7.91e-07	0.00163495	T2D-PD
ENSG00000121068:TBX2	protein_coding	3.7671	0.441834	1.27e-06	0.00240711	T2D-PD
ENSG00000147408:CSGALNACT1	protein_coding	2.09002	-0.463012	2.77e-06	0.00406564	T2D-PD
ENSG00000170509:HSD17B13	protein_coding	1.8996	-0.11797	2.86e-06	0.00406564	T2D-PD
ENSG00000198003:CCDC151	protein_coding	0.647757	2.09304	2.64e-06	0.00406564	T2D-PD
ENSG00000158457:TSPAN33	protein_coding	-1.14176	2.19201	2.75e-06	0.00406564	T2D-PD
ENSG00000258867:LINC01146	lincRNA	-0.897294	3.53624	3.99e-06	0.00503804	T2D-PD
ENSG00000126562:WNK4	protein_coding	-1.4623	-0.0334738	4.28e-06	0.00512597	T2D-PD
ENSG00000259120:SMIM6	protein_coding	-1.02277	3.81415	4.79e-06	0.00525006	T2D-PD
ENSG00000205795:CYS1	protein_coding	-1.35727	1.79706	4.85e-06	0.00525006	T2D-PD
ENSG00000170608:FOXA3	protein_coding	-0.829323	2.47074	5.62e-06	0.0058113	T2D-PD
ENSG00000249464:LINC01091	lincRNA	-1.10317	1.46334	5.91e-06	0.00584328	T2D-PD
ENSG00000069424:KCNAB2	protein_coding	0.812784	1.84553	1.05e-05	0.00992499	T2D-PD
ENSG00000132855:ANGPTL3	protein_coding	-1.75841	-1.11482	1.11e-05	0.0101342	T2D-PD
ENSG00000183979:NPB	protein_coding	1.57115	-1.06789	1.2e-05	0.0104862	T2D-PD
ENSG00000091137:SLC26A4	protein_coding	1.81561	-0.626798	1.31e-05	0.011039	T2D-PD
ENSG00000124203:ZNF831	protein_coding	2.23226	-2.02076	1.44e-05	0.0117202	T2D-PD
ENSG00000160951:PTGER1	protein_coding	1.53017	-0.788112	2.44e-05	0.0191051	T2D-PD
ENSG00000206337:HCP5	sense_overlapping	1.21397	-0.0862354	3.2e-05	0.023095	T2D-PD
ENSG00000237943:PRKCQ-AS1	lincRNA	0.841832	2.22962	3.29e-05	0.023095	T2D-PD
ENSG00000164056:SPRY1	protein_coding	-1.01779	1.47812	3.22e-05	0.023095	T2D-PD
ENSG00000233293:AL133343.2	lncRNA	-1.98029	-1.56116	3.35e-05	0.023095	T2D-PD
ENSG00000101198:NKAIN4	protein_coding	4.0294	-4.01781	3.98e-05	0.0258515	T2D-PD
ENSG00000163083:INHBB	protein_coding	2.78135	-1.61346	5.03e-05	0.0260527	T2D-PD
ENSG00000178726:THBD	protein_coding	1.0355	3.88715	4.94e-05	0.0260527	T2D-PD
ENSG00000151458:ANKRD50	protein_coding	-0.837196	1.16291	4.61e-05	0.0260527	T2D-PD
ENSG00000085117:CD82	protein_coding	-0.855877	3.25591	4.33e-05	0.0260527	T2D-PD
ENSG00000172575:RASGRP1	protein_coding	-0.937265	2.61693	5.04e-05	0.0260527	T2D-PD
ENSG00000111052:LIN7A	protein_coding	-1.86611	-0.458397	4.35e-05	0.0260527	T2D-PD
ENSG00000120262:CCDC170	protein_coding	-2.07653	-1.33482	4.52e-05	0.0260527	T2D-PD
ENSG00000257057:C11orf97	protein_coding	-2.48197	-3.17298	5.03e-05	0.0260527	T2D-PD
ENSG00000169026:SLC49A3	protein_coding	1.59424	-2.50078	5.3e-05	0.0267899	T2D-PD
ENSG00000204525:HLA-C	protein_coding	0.60206	8.26832	5.48e-05	0.027086	T2D-PD
ENSG00000178814:OPLAH	protein_coding	1.53228	0.607794	5.61e-05	0.0271446	T2D-PD
ENSG00000111859:NEDD9	protein_coding	-0.764305	0.81796	6.2e-05	0.0276234	T2D-PD
ENSG00000179902:C1orf194	protein_coding	-0.875051	1.83877	6.1e-05	0.0276234	T2D-PD
ENSG00000148584:A1CF	protein_coding	-1.05103	3.91213	6e-05	0.0276234	T2D-PD
ENSG00000100558:PLEK2	protein_coding	-1.30071	-0.890743	6.02e-05	0.0276234	T2D-PD
ENSG00000186891:TNFRSF18	protein_coding	1.37634	-0.144971	6.76e-05	0.0285086	T2D-PD
ENSG00000155324:GRAMD2B	protein_coding	-0.764705	3.38664	6.64e-05	0.0285086	T2D-PD
ENSG00000225299:AL139240.1	lncRNA	-2.5046	-3.03756	6.87e-05	0.0285086	T2D-PD
ENSG00000113555:PCDH12	protein_coding	2.03295	-2.75573	7.31e-05	0.0296698	T2D-PD
ENSG00000268388:FENDRR	lincRNA	3.23537	-3.94591	7.54e-05	0.0300862	T2D-PD
ENSG00000166710:B2M	protein_coding	0.50112	10.6256	8.58e-05	0.0336296	T2D-PD
ENSG00000241388:HNF1A-AS1	antisense	-1.12008	1.95563	9.07e-05	0.0349385	T2D-PD
ENSG00000154646:TMPRSS15	protein_coding	4.06841	-3.56087	9.39e-05	0.0349892	T2D-PD
ENSG00000196169:KIF19	protein_coding	2.40078	-0.440192	9.26e-05	0.0349892	T2D-PD
ENSG00000144824:PHLDB2	protein_coding	-0.481538	3.62966	0.000102328	0.0375295	T2D-PD
ENSG00000140968:IRF8	protein_coding	2.57866	-2.10536	0.00011353	0.0397164	T2D-PD
ENSG00000163710:PCOLCE2	protein_coding	2.54023	0.749673	0.000112669	0.0397164	T2D-PD
ENSG00000118271:TTR	protein_coding	-0.925454	11.7848	0.000112984	0.0397164	T2D-PD
ENSG00000078328:RBFOX1	protein_coding	1.43089	-1.43068	0.000117981	0.0406479	T2D-PD
ENSG00000168843:FSTL5	protein_coding	1.82071	2.01849	0.00012917	0.0431939	T2D-PD
ENSG00000088367:EPB41L1	protein_coding	-0.466607	3.61752	0.000127697	0.0431939	T2D-PD
ENSG00000142089:IFITM3	protein_coding	2.98633	-0.796093	0.000136138	0.0448644	T2D-PD
ENSG00000167011:NAT16	protein_coding	-0.706729	3.28235	0.000138248	0.0449088	T2D-PD
ENSG00000135100:HNF1A	protein_coding	-0.919758	0.603049	0.000148044	0.0474137	T2D-PD
ENSG00000162598:C1orf87	protein_coding	4.4556	-3.69542	0.000153367	0.0484362	T2D-PD
ENSG00000187013:C17orf82	protein_coding	2.61436	-3.02986	0.000163087	0.0508006	T2D-PD
ENSG00000165409:TSHR	protein_coding	1.88193	-0.263026	0.000198444	0.0608574	T2D-PD
ENSG00000161714:PLCD3	protein_coding	1.20894	-0.642609	0.000200868	0.0608574	T2D-PD
ENSG00000174827:PDZK1	protein_coding	-1.29458	1.50176	0.000203402	0.0608574	T2D-PD
ENSG00000269486:ERVK9-11	lncRNA	-0.946703	0.957205	0.000215088	0.0628236	T2D-PD
ENSG00000135447:PPP1R1A	protein_coding	-1.22543	7.79414	0.000215499	0.0628236	T2D-PD
ENSG00000163364:LINC01116	lincRNA	1.26189	1.244	0.000220933	0.0635925	T2D-PD
ENSG00000162643:WDR63	protein_coding	-1.16998	-0.875849	0.000229295	0.0643697	T2D-PD
ENSG00000189171:S100A13	protein_coding	0.605425	3.65192	0.000233613	0.064782	T2D-PD
ENSG00000223749:MIR503HG	lincRNA	1.80986	-1.08597	0.000252266	0.0677475	T2D-PD
ENSG00000260912:AL158206.1	lncRNA	0.573084	1.15677	0.000253245	0.0677475	T2D-PD
ENSG00000181826:RELL1	protein_coding	0.440774	3.52674	0.000252602	0.0677475	T2D-PD
ENSG00000138944:SHISAL1	protein_coding	0.893235	2.20527	0.000266656	0.0705058	T2D-PD
ENSG00000019991:HGF	protein_coding	2.34092	-0.957587	0.000272542	0.0712336	T2D-PD
ENSG00000168785:TSPAN5	protein_coding	0.842521	4.26754	0.000281994	0.0728667	T2D-PD
ENSG00000179104:TMTC2	protein_coding	0.78502	0.841353	0.000287617	0.0734846	T2D-PD
ENSG00000136573:BLK	protein_coding	3.13297	-3.79693	0.000299832	0.074656	T2D-PD
ENSG00000183978:COA3	protein_coding	-0.438332	6.34987	0.000297027	0.074656	T2D-PD
ENSG00000249203:LINC02224	lncRNA	-2.84779	-3.07313	0.000302051	0.074656	T2D-PD
ENSG00000251493:FOXD1	protein_coding	2.15963	-3.30098	0.000308215	0.0752287	T2D-PD
ENSG00000117394:SLC2A1	protein_coding	-0.705121	3.41521	0.000311968	0.0752287	T2D-PD
ENSG00000128683:GAD1	protein_coding	1.16845	2.16031	0.000336896	0.0758484	T2D-PD
ENSG00000196177:ACADSB	protein_coding	-0.496922	3.28773	0.000334004	0.0758484	T2D-PD
ENSG00000138449:SLC40A1	protein_coding	-0.644367	2.55071	0.000322614	0.0758484	T2D-PD
ENSG00000223941:LINC01014	sense_intronic	-0.705702	2.75974	0.000334515	0.0758484	T2D-PD
ENSG00000198729:PPP1R14C	protein_coding	-0.881867	3.21088	0.000328428	0.0758484	T2D-PD
ENSG00000116329:OPRD1	protein_coding	-1.12712	2.6656	0.000352815	0.0786534	T2D-PD
ENSG00000174871:CNIH2	protein_coding	-0.542038	5.79606	0.000374406	0.0816441	T2D-PD
ENSG00000161835:GRASP	protein_coding	-0.885159	3.64442	0.000380592	0.0816441	T2D-PD
ENSG00000140297:GCNT3	protein_coding	-1.00112	1.80888	0.000377889	0.0816441	T2D-PD
ENSG00000189431:RASSF10	pseudogene	-1.20558	-2.01632	0.000372414	0.0816441	T2D-PD
ENSG00000177551:NHLH2	protein_coding	1.69707	-0.224513	0.000384666	0.0817469	T2D-PD
ENSG00000168824:NSG1	protein_coding	-0.837663	3.77258	0.000390154	0.0821455	T2D-PD
ENSG00000168394:TAP1	protein_coding	0.455871	3.06706	0.000398952	0.0832272	T2D-PD
ENSG00000183654:MARCH11	protein_coding	1.98277	-1.65077	0.000425251	0.0846559	T2D-PD
ENSG00000112137:PHACTR1	protein_coding	1.48374	0.000491537	0.000431861	0.0846559	T2D-PD
ENSG00000273604:EPOP	protein_coding	1.42541	-2.90161	0.000429391	0.0846559	T2D-PD
ENSG00000183087:GAS6	protein_coding	1.22941	1.84236	0.000412333	0.0846559	T2D-PD
ENSG00000150938:CRIM1	protein_coding	0.715129	1.91082	0.000421943	0.0846559	T2D-PD
ENSG00000069399:BCL3	protein_coding	0.597023	2.54273	0.000426557	0.0846559	T2D-PD
ENSG00000236154:AL450311.1	lncRNA	-3.35582	-4.24991	0.000429851	0.0846559	T2D-PD
ENSG00000135406:PRPH	protein_coding	0.62552	3.38152	0.000443378	0.0854404	T2D-PD
ENSG00000274515:AC105020.5	lncRNA	-1.90841	-3.02369	0.000442441	0.0854404	T2D-PD
ENSG00000184588:PDE4B	protein_coding	0.947944	2.30625	0.000449154	0.0858262	T2D-PD
ENSG00000104689:TNFRSF10A	protein_coding	1.47284	-2.76176	0.000464334	0.0866797	T2D-PD
ENSG00000011332:DPF1	protein_coding	0.953547	-0.294681	0.000465057	0.0866797	T2D-PD
ENSG00000099812:MISP	protein_coding	-0.730971	1.2369	0.000459067	0.0866797	T2D-PD
ENSG00000010030:ETV7	protein_coding	0.970445	1.02979	0.000473996	0.0876275	T2D-PD
ENSG00000168918:INPP5D	protein_coding	1.32733	-0.716088	0.000491602	0.0901494	T2D-PD
ENSG00000147065:MSN	protein_coding	0.813743	3.99856	0.000505252	0.0903913	T2D-PD
ENSG00000107672:NSMCE4A	protein_coding	0.341389	3.38293	0.000508821	0.0903913	T2D-PD
ENSG00000147003:CLTRN	protein_coding	-0.797917	2.66413	0.000506006	0.0903913	T2D-PD
ENSG00000204091:TDRG1	antisense	-1.31696	-1.54082	0.000499498	0.0903913	T2D-PD
ENSG00000087245:MMP2	protein_coding	1.4844	-1.75148	0.000527538	0.091412	T2D-PD
ENSG00000160972:PPP1R16A	protein_coding	-0.436225	4.40292	0.000534667	0.091412	T2D-PD
ENSG00000214530:STARD10	protein_coding	-0.492351	6.25497	0.00053178	0.091412	T2D-PD
ENSG00000187068:C3orf70	protein_coding	-1.41873	-0.908877	0.000520236	0.091412	T2D-PD
ENSG00000229557:LINC00379	lincRNA	-3.10689	-2.73223	0.000528083	0.091412	T2D-PD
ENSG00000180263:FGD6	protein_coding	0.665319	1.19439	0.0005506	0.0934148	T2D-PD
ENSG00000251381:LINC00958	lincRNA	-1.09684	-0.328485	0.000556896	0.0934148	T2D-PD
ENSG00000079841:RIMS1	protein_coding	-1.9165	-2.55084	0.000558706	0.0934148	T2D-PD
ENSG00000141934:PLPP2	protein_coding	1.56849	-0.0563579	0.000562899	0.0934289	T2D-PD
ENSG00000063438:AHRR	protein_coding	-1.90229	-3.07593	0.000573686	0.0945292	T2D-PD
ENSG00000204642:HLA-F	protein_coding	0.710242	2.43518	0.000607043	0.0991037	T2D-PD
ENSG00000233718:MYCNOS	antisense	-2.53024	-2.84036	0.000610164	0.0991037	T2D-PD
ENSG00000172572:PDE3A	protein_coding	0.53577	2.85748	0.000631056	0.101753	T2D-PD
ENSG00000224417:AL606970.1	lncRNA	-1.08289	-0.214884	0.000635425	0.101753	T2D-PD
ENSG00000167618:LAIR2	protein_coding	-4.30544	-3.59305	0.000657124	0.103766	T2D-PD
ENSG00000185742:C11orf87	protein_coding	2.63712	-2.82972	0.000702268	0.107243	T2D-PD
ENSG00000152495:CAMK4	protein_coding	1.8506	-0.925579	0.000688265	0.107243	T2D-PD
ENSG00000184489:PTP4A3	protein_coding	1.00244	4.28495	0.0006908	0.107243	T2D-PD
ENSG00000118307:CASC1	protein_coding	-0.633351	0.790559	0.000702721	0.107243	T2D-PD
ENSG00000166387:PPFIBP2	protein_coding	-1.12098	0.893471	0.000693797	0.107243	T2D-PD
ENSG00000124067:SLC12A4	protein_coding	0.650099	0.887087	0.000713344	0.108138	T2D-PD
ENSG00000137731:FXYD2	protein_coding	-0.954125	10.2772	0.000718712	0.10823	T2D-PD
ENSG00000183960:KCNH8	protein_coding	1.21561	-1.12464	0.000731668	0.109457	T2D-PD
ENSG00000111262:KCNA1	protein_coding	1.736	-1.06805	0.000746557	0.109486	T2D-PD
ENSG00000206503:HLA-A	protein_coding	0.587075	9.26731	0.000739257	0.109486	T2D-PD
ENSG00000171016:PYGO1	protein_coding	-0.789144	0.431568	0.000755939	0.109486	T2D-PD
ENSG00000196834:POTEI	protein_coding	-1.23556	-2.13423	0.000754883	0.109486	T2D-PD
ENSG00000258083:OR9A4	protein_coding	-2.2697	-3.57001	0.000752316	0.109486	T2D-PD
ENSG00000177108:ZDHHC22	protein_coding	1.04215	-1.29141	0.000768042	0.110535	T2D-PD
ENSG00000122042:UBL3	protein_coding	-0.274052	5.89179	0.00079371	0.11351	T2D-PD
ENSG00000185483:ROR1	protein_coding	0.411082	3.64748	0.000805591	0.114275	T2D-PD
ENSG00000182985:CADM1	protein_coding	0.388683	7.72715	0.000814129	0.114275	T2D-PD
ENSG00000262332:AC136624.1	lncRNA	-1.71443	-2.9991	0.000814102	0.114275	T2D-PD
ENSG00000254615:AC027031.2	lncRNA	0.671049	2.21301	0.000839664	0.117136	T2D-PD
ENSG00000184302:SIX6	protein_coding	6.15943	-0.906989	0.000846022	0.117303	T2D-PD
ENSG00000165269:AQP7	protein_coding	-1.07268	0.254344	0.00088107	0.121422	T2D-PD
ENSG00000185760:KCNQ5	protein_coding	2.92681	-4.04963	0.000892957	0.122319	T2D-PD
ENSG00000134215:VAV3	protein_coding	0.540906	2.74673	0.000899018	0.122412	T2D-PD
ENSG00000124780:KCNK17	protein_coding	0.922462	4.43523	0.000957382	0.129583	T2D-PD
ENSG00000089356:FXYD3	protein_coding	1.47051	3.53161	0.000995087	0.133889	T2D-PD
ENSG00000129951:PLPPR3	protein_coding	3.47769	-4.18636	0.00102756	0.137445	T2D-PD
ENSG00000130513:GDF15	protein_coding	1.09043	5.53114	0.00104034	0.138341	T2D-PD
ENSG00000153246:PLA2R1	protein_coding	-1.2996	-1.81931	0.00106484	0.140776	T2D-PD
ENSG00000094661:OR1I1	protein_coding	-2.53217	-3.64987	0.00107771	0.141212	T2D-PD
ENSG00000181195:PENK	protein_coding	-4.86097	1.13481	0.00108056	0.141212	T2D-PD
ENSG00000167037:SGSM1	protein_coding	-0.526496	3.18762	0.0010958	0.142385	T2D-PD
ENSG00000173535:TNFRSF10C	protein_coding	1.09409	-0.42457	0.00110604	0.142899	T2D-PD
ENSG00000228623:ZNF883	lincRNA	-1.08895	1.68729	0.00111407	0.143123	T2D-PD
ENSG00000067715:SYT1	protein_coding	1.71879	1.88441	0.00114363	0.146095	T2D-PD
ENSG00000075240:GRAMD4	protein_coding	0.595504	2.47031	0.0011717	0.146767	T2D-PD
ENSG00000165025:SYK	protein_coding	0.509028	1.28934	0.00116003	0.146767	T2D-PD
ENSG00000186951:PPARA	protein_coding	-0.380589	2.52584	0.0011747	0.146767	T2D-PD
ENSG00000187098:MITF	protein_coding	-0.822573	-0.665706	0.00117379	0.146767	T2D-PD
ENSG00000055732:MCOLN3	protein_coding	-0.813786	3.308	0.0011815	0.146809	T2D-PD
ENSG00000137672:TRPC6	protein_coding	2.71925	-3.58007	0.00120357	0.148739	T2D-PD
ENSG00000236663:FRGCA	lncRNA	3.29946	-3.90721	0.00121364	0.149173	T2D-PD
ENSG00000106077:ABHD11	protein_coding	0.36165	4.05688	0.00122626	0.149327	T2D-PD
ENSG00000105464:GRIN2D	protein_coding	-1.09372	-0.832247	0.00122803	0.149327	T2D-PD
ENSG00000167100:SAMD14	protein_coding	1.37383	-1.46098	0.00124767	0.150189	T2D-PD
ENSG00000167889:MGAT5B	protein_coding	1.25268	-2.76696	0.00124833	0.150189	T2D-PD
ENSG00000267586:LINC00907	lincRNA	-0.830468	0.307928	0.00127474	0.15256	T2D-PD
ENSG00000279668:AC024610.2	lncRNA	1.20964	2.23865	0.00130506	0.154707	T2D-PD
ENSG00000204711:C9orf135	protein_coding	0.848891	4.49276	0.00130759	0.154707	T2D-PD
ENSG00000226862:AC104463.2	lncRNA	-1.2784	-2.44993	0.0013131	0.154707	T2D-PD
ENSG00000132026:RTBDN	protein_coding	0.392225	4.46789	0.00135241	0.158518	T2D-PD
ENSG00000104936:DMPK	protein_coding	-0.64766	0.989485	0.00136516	0.159191	T2D-PD
ENSG00000246705:H2AFJ	protein_coding	-0.392657	6.85469	0.00140504	0.163006	T2D-PD
ENSG00000256925:ADGRA1-AS1	lncRNA	-1.2401	-1.91159	0.00141545	0.163082	T2D-PD
ENSG00000170369:CST2	protein_coding	-2.30841	2.32599	0.00142004	0.163082	T2D-PD
ENSG00000126778:SIX1	protein_coding	3.57595	-3.34743	0.0014795	0.164913	T2D-PD
ENSG00000106025:TSPAN12	protein_coding	0.728379	3.77963	0.00147518	0.164913	T2D-PD
ENSG00000184451:CCR10	protein_coding	0.721393	2.98903	0.00147008	0.164913	T2D-PD
ENSG00000198780:FAM169A	protein_coding	-0.34698	2.57319	0.00146443	0.164913	T2D-PD
ENSG00000176171:BNIP3	protein_coding	-0.563676	7.4681	0.0014528	0.164913	T2D-PD
ENSG00000285847:AL713852.1	lncRNA	-3.12517	-4.13882	0.00146954	0.164913	T2D-PD
ENSG00000117154:IGSF21	protein_coding	1.75938	1.55545	0.00150055	0.166351	T2D-PD
ENSG00000273238:TMEM271	protein_coding	0.375503	2.94685	0.00150703	0.166351	T2D-PD
ENSG00000164161:HHIP	protein_coding	2.86833	-4.3279	0.00153036	0.166501	T2D-PD
ENSG00000122679:RAMP3	protein_coding	2.34111	-0.14676	0.00152948	0.166501	T2D-PD
ENSG00000180066:C10orf91	protein_coding	-3.5892	-4.2557	0.00152216	0.166501	T2D-PD
ENSG00000135519:KCNH3	protein_coding	0.969235	-1.63844	0.00156048	0.168971	T2D-PD
ENSG00000254226:LINC01933	lncRNA	-0.710705	2.08654	0.00158778	0.171111	T2D-PD
ENSG00000205362:MT1A	protein_coding	-0.887553	0.494431	0.00159884	0.17149	T2D-PD
ENSG00000123700:KCNJ2	protein_coding	0.679467	0.477344	0.00161766	0.172695	T2D-PD
ENSG00000173530:TNFRSF10D	protein_coding	1.24121	-1.88784	0.00164872	0.175188	T2D-PD
ENSG00000225539:LINC01821	lncRNA	2.5261	-3.12254	0.00169947	0.177109	T2D-PD
ENSG00000065675:PRKCQ	protein_coding	0.981809	-0.254968	0.0016821	0.177109	T2D-PD
ENSG00000146215:CRIP3	protein_coding	0.831741	-0.81378	0.00170574	0.177109	T2D-PD
ENSG00000149972:CNTN5	protein_coding	0.635063	2.55152	0.00169517	0.177109	T2D-PD
ENSG00000163273:NPPC	protein_coding	-0.749071	0.68933	0.00168264	0.177109	T2D-PD
ENSG00000183454:GRIN2A	protein_coding	0.639849	3.41456	0.00178779	0.184231	T2D-PD
ENSG00000167858:TEKT1	protein_coding	-1.68351	-1.24498	0.00179054	0.184231	T2D-PD
ENSG00000185567:AHNAK2	protein_coding	1.09532	1.76103	0.00180957	0.184519	T2D-PD
ENSG00000115457:IGFBP2	protein_coding	-1.15648	4.63398	0.00180331	0.184519	T2D-PD
ENSG00000099282:TSPAN15	protein_coding	1.43319	-0.609964	0.00182767	0.185532	T2D-PD
ENSG00000162337:LRP5	protein_coding	-0.467394	3.72787	0.00185261	0.185713	T2D-PD
ENSG00000169715:MT1E	protein_coding	-0.80034	6.73956	0.00187028	0.185713	T2D-PD
ENSG00000260613:Z98885.2	lncRNA	-1.62557	-2.77426	0.00184792	0.185713	T2D-PD
ENSG00000278903:CU633906.2	lncRNA	-2.47699	-3.66932	0.00188662	0.186521	T2D-PD
ENSG00000261302:AC106779.1	lncRNA	-1.05905	-1.80447	0.00189835	0.186868	T2D-PD
ENSG00000132669:RIN2	protein_coding	0.455582	5.27877	0.00192955	0.189121	T2D-PD
ENSG00000138587:MNS1	protein_coding	-1.09155	1.17433	0.00193805	0.189138	T2D-PD
ENSG00000179008:C14orf39	protein_coding	1.07999	-0.938864	0.00195143	0.18963	T2D-PD
ENSG00000258274:AC012085.2	lncRNA	1.64707	-1.94108	0.00199785	0.193315	T2D-PD
ENSG00000149131:SERPING1	protein_coding	2.12132	-2.1384	0.0020716	0.198405	T2D-PD
ENSG00000175806:MSRA	protein_coding	0.43722	3.4937	0.00207663	0.198405	T2D-PD
ENSG00000140859:KIFC3	protein_coding	-0.581887	3.45782	0.00207162	0.198405	T2D-PD
ENSG00000001626:CFTR	protein_coding	2.67601	-1.46859	0.00213035	0.200301	T2D-PD
ENSG00000125731:SH2D3A	protein_coding	1.15303	-0.58953	0.00213956	0.200301	T2D-PD
ENSG00000143333:RGS16	protein_coding	0.846547	6.15141	0.0021418	0.200301	T2D-PD
ENSG00000111077:TNS2	protein_coding	0.508222	3.17816	0.00211866	0.200301	T2D-PD
ENSG00000174567:GOLT1A	protein_coding	-0.811908	3.95843	0.00214933	0.200301	T2D-PD
ENSG00000172478:MAB21L4	protein_coding	-1.52046	1.3841	0.00212207	0.200301	T2D-PD
ENSG00000166426:CRABP1	protein_coding	-3.05936	-2.30196	0.00216527	0.200964	T2D-PD
ENSG00000153347:FAM81B	protein_coding	-1.09078	-1.04262	0.00220389	0.203717	T2D-PD
ENSG00000185565:LSAMP	protein_coding	0.476884	5.20764	0.00223296	0.205568	T2D-PD
ENSG00000283183:AC116565.1	lncRNA	0.423957	1.33637	0.00226569	0.206421	T2D-PD
ENSG00000139988:RDH12	protein_coding	-0.93979	-1.1303	0.00226348	0.206421	T2D-PD
ENSG00000142173:COL6A2	protein_coding	2.21537	-0.0508812	0.00239809	0.21639	T2D-PD
ENSG00000109072:VTN	protein_coding	0.954781	0.614398	0.00238876	0.21639	T2D-PD
ENSG00000144407:PTH2R	protein_coding	-1.21468	-0.228031	0.00243659	0.218133	T2D-PD
ENSG00000115290:GRB14	protein_coding	-0.996713	0.622664	0.00248753	0.220953	T2D-PD
ENSG00000271270:TMCC1-AS1	antisense	-0.523898	0.714773	0.00253019	0.222139	T2D-PD
ENSG00000129295:LRRC6	protein_coding	-0.532729	0.579925	0.00252615	0.222139	T2D-PD
ENSG00000164086:DUSP7	protein_coding	0.592824	1.98525	0.00255264	0.222764	T2D-PD
ENSG00000182747:SLC35D3	protein_coding	0.545787	2.25087	0.00257649	0.222764	T2D-PD
ENSG00000080845:DLGAP4	protein_coding	-0.307218	4.78214	0.00257268	0.222764	T2D-PD
ENSG00000257702:LBX2-AS1	antisense	-1.65713	-3.48063	0.00255984	0.222764	T2D-PD
ENSG00000204261:PSMB8-AS1	lncRNA	0.557175	1.54745	0.00258843	0.222948	T2D-PD
ENSG00000097096:SYDE2	protein_coding	-0.988479	-0.0568347	0.0027043	0.232049	T2D-PD
ENSG00000177697:CD151	protein_coding	0.323164	6.06021	0.00273389	0.232877	T2D-PD
ENSG00000133985:TTC9	protein_coding	-0.709924	1.13395	0.00273443	0.232877	T2D-PD
ENSG00000116141:MARK1	protein_coding	-0.486604	2.97602	0.0027523	0.233524	T2D-PD
ENSG00000043591:ADRB1	protein_coding	1.52136	-1.29303	0.00281144	0.237057	T2D-PD
ENSG00000182168:UNC5C	protein_coding	0.584482	0.588602	0.00282483	0.237057	T2D-PD
ENSG00000250266:LINC01612	lncRNA	-0.762107	2.41993	0.0028252	0.237057	T2D-PD
ENSG00000196832:OR11G2	protein_coding	-2.34223	-3.3612	0.00290194	0.2426	T2D-PD
ENSG00000101049:SGK2	protein_coding	-0.788227	0.678342	0.00293275	0.244278	T2D-PD
ENSG00000168874:ATOH8	protein_coding	1.10298	-0.502931	0.00295054	0.244448	T2D-PD
ENSG00000169926:KLF13	protein_coding	0.317709	4.24108	0.0029563	0.244448	T2D-PD
ENSG00000230943:LINC02541	lncRNA	-1.34225	-0.914677	0.0029825	0.245722	T2D-PD
ENSG00000152402:GUCY1A2	protein_coding	0.998775	1.8375	0.00306033	0.248531	T2D-PD
ENSG00000108379:WNT3	protein_coding	0.981527	-0.00902473	0.00305356	0.248531	T2D-PD
ENSG00000099194:SCD	protein_coding	-0.363747	6.38714	0.0030411	0.248531	T2D-PD
ENSG00000145888:GLRA1	protein_coding	-0.714116	2.11453	0.003096	0.250534	T2D-PD
ENSG00000185518:SV2B	protein_coding	1.05558	-0.0566149	0.00311476	0.251158	T2D-PD
ENSG00000108684:ASIC2	protein_coding	1.49153	-2.07598	0.0031372	0.252073	T2D-PD
ENSG00000196220:SRGAP3	protein_coding	-0.335665	2.62743	0.00319671	0.252764	T2D-PD
ENSG00000186973:FAM183A	protein_coding	-0.859825	1.09226	0.00319126	0.252764	T2D-PD
ENSG00000134042:MRO	protein_coding	-1.04874	-0.521466	0.00316729	0.252764	T2D-PD
ENSG00000005187:ACSM3	protein_coding	-1.05008	0.714893	0.00317318	0.252764	T2D-PD
ENSG00000168658:VWA3B	protein_coding	-1.43409	-1.45058	0.00320137	0.252764	T2D-PD
ENSG00000007171:NOS2	protein_coding	-2.83815	-4.16595	0.00323134	0.254247	T2D-PD
ENSG00000244694:PTCHD4	protein_coding	0.912238	0.469681	0.00324328	0.254307	T2D-PD
ENSG00000118702:GHRH	protein_coding	1.8153	-2.17356	0.00331134	0.255641	T2D-PD
ENSG00000155465:SLC7A7	protein_coding	1.50051	-2.32702	0.0033011	0.255641	T2D-PD
ENSG00000130222:GADD45G	protein_coding	0.635499	5.31723	0.00328402	0.255641	T2D-PD
ENSG00000105419:MEIS3	protein_coding	0.393057	4.11719	0.00331673	0.255641	T2D-PD
ENSG00000071243:ING3	protein_coding	0.293795	3.63856	0.00327466	0.255641	T2D-PD
ENSG00000123360:PDE1B	protein_coding	-0.920002	0.221641	0.00332775	0.255641	T2D-PD
ENSG00000151474:FRMD4A	protein_coding	1.83402	-0.781375	0.00343944	0.259832	T2D-PD
ENSG00000146648:EGFR	protein_coding	1.30529	-3.08646	0.00341832	0.259832	T2D-PD
ENSG00000230352:AL035250.2	lncRNA	0.883477	0.309527	0.0034285	0.259832	T2D-PD
ENSG00000151136:BTBD11	protein_coding	-1.29937	-1.06687	0.00347034	0.260528	T2D-PD
ENSG00000235531:MSC-AS1	lncRNA	3.09886	-2.83546	0.00349469	0.260544	T2D-PD
ENSG00000053371:AKR7A2	protein_coding	-0.363014	6.81869	0.00348972	0.260544	T2D-PD
ENSG00000180089:TMEM86B	protein_coding	-0.554458	0.924339	0.00355407	0.264105	T2D-PD
ENSG00000178175:ZNF366	protein_coding	2.70763	-4.28056	0.00363461	0.267934	T2D-PD
ENSG00000144837:PLA1A	protein_coding	-1.28182	0.935835	0.00363984	0.267934	T2D-PD
ENSG00000225056:AL121894.1	lncRNA	-2.76434	-3.80518	0.00364096	0.267934	T2D-PD
ENSG00000170743:SYT9	protein_coding	-0.630081	-0.832045	0.00366262	0.268193	T2D-PD
ENSG00000095932:SMIM24	protein_coding	-1.36329	2.42349	0.00366806	0.268193	T2D-PD
ENSG00000135324:MRAP2	protein_coding	0.475461	4.12502	0.0036956	0.26848	T2D-PD
ENSG00000112981:NME5	protein_coding	-0.319381	3.56427	0.00369122	0.26848	T2D-PD
ENSG00000171587:DSCAM	protein_coding	0.77428	-0.911597	0.00380482	0.272927	T2D-PD
ENSG00000127946:HIP1	protein_coding	0.679958	1.32212	0.00377417	0.272927	T2D-PD
ENSG00000091128:LAMB4	protein_coding	-1.16161	-1.69292	0.00380194	0.272927	T2D-PD
ENSG00000230323:LINC00159	lincRNA	-3.54038	-4.05696	0.00379284	0.272927	T2D-PD
ENSG00000198874:TYW1	protein_coding	0.342998	2.53744	0.0039515	0.281671	T2D-PD
ENSG00000260785:CASC17	lincRNA	2.35892	-4.19578	0.00397824	0.282691	T2D-PD
ENSG00000166450:PRTG	protein_coding	-1.06604	-1.53471	0.00399748	0.283173	T2D-PD
ENSG00000197020:ZNF100	protein_coding	0.597842	1.52178	0.00401072	0.283229	T2D-PD
ENSG00000113319:RASGRF2	protein_coding	0.546349	2.16142	0.00409632	0.288378	T2D-PD
ENSG00000170624:SGCD	protein_coding	0.649468	0.0223347	0.00413867	0.288679	T2D-PD
ENSG00000136153:LMO7	protein_coding	-0.337149	3.8864	0.00413832	0.288679	T2D-PD
ENSG00000272398:CD24	protein_coding	-0.802501	7.20216	0.00413421	0.288679	T2D-PD
ENSG00000081181:ARG2	protein_coding	-0.55481	5.33899	0.00421501	0.29044	T2D-PD
ENSG00000213468:FIRRE	lncRNA	-1.04908	-0.787838	0.00419253	0.29044	T2D-PD
ENSG00000079931:MOXD1	protein_coding	-1.21104	-2.29783	0.00417908	0.29044	T2D-PD
ENSG00000178882:RFLNA	protein_coding	-1.546	-3.5049	0.00423376	0.29085	T2D-PD
ENSG00000261801:LOXL1-AS1	antisense	-0.415735	1.44632	0.00426469	0.292093	T2D-PD
ENSG00000249937:LINC02223	lncRNA	-4.13977	-3.33353	0.00429434	0.29324	T2D-PD
ENSG00000188042:ARL4C	protein_coding	0.619218	5.1574	0.0043278	0.29464	T2D-PD
ENSG00000138622:HCN4	protein_coding	-0.869812	0.123625	0.00437976	0.297288	T2D-PD
ENSG00000116761:CTH	protein_coding	-0.661823	0.399996	0.00443297	0.299113	T2D-PD
ENSG00000160282:FTCD	protein_coding	-1.04911	1.83026	0.00442043	0.299113	T2D-PD
ENSG00000064655:EYA2	protein_coding	2.23973	-2.68693	0.0044782	0.301081	T2D-PD
ENSG00000135596:MICAL1	protein_coding	0.444928	1.51265	0.00455579	0.301081	T2D-PD
ENSG00000169902:TPST1	protein_coding	-0.35372	3.41545	0.00454008	0.301081	T2D-PD
ENSG00000071242:RPS6KA2	protein_coding	-0.552776	1.42289	0.00451621	0.301081	T2D-PD
ENSG00000179071:CCDC89	protein_coding	-0.760917	-1.21084	0.00456805	0.301081	T2D-PD
ENSG00000100170:SLC5A1	protein_coding	-0.766907	1.15697	0.00456742	0.301081	T2D-PD
ENSG00000125266:EFNB2	protein_coding	1.21513	-2.60083	0.00463046	0.302089	T2D-PD
ENSG00000183785:TUBA8	protein_coding	1.01303	-1.82902	0.00463649	0.302089	T2D-PD
ENSG00000255545:AP004608.1	lncRNA	-0.94655	-0.147636	0.00462509	0.302089	T2D-PD
ENSG00000178752:ERFE	protein_coding	-1.73141	0.785909	0.00461854	0.302089	T2D-PD
ENSG00000145214:DGKQ	protein_coding	0.502835	0.572127	0.00465234	0.302256	T2D-PD
ENSG00000110881:ASIC1	protein_coding	1.42083	-2.66	0.00473879	0.306995	T2D-PD
ENSG00000160888:IER2	protein_coding	0.823416	5.27096	0.00475356	0.307078	T2D-PD
ENSG00000161798:AQP5	protein_coding	3.38547	-4.07801	0.00478119	0.307987	T2D-PD
ENSG00000256654:AC005906.2	lncRNA	1.79097	-2.67295	0.00482311	0.308937	T2D-PD
ENSG00000225819:AC013269.2	lncRNA	-2.63205	-3.99347	0.00482162	0.308937	T2D-PD
ENSG00000166573:GALR1	protein_coding	1.7691	-2.01699	0.00488512	0.308941	T2D-PD
ENSG00000133794:ARNTL	protein_coding	-0.321474	2.02364	0.0048911	0.308941	T2D-PD
ENSG00000182957:SPATA13	protein_coding	-0.347576	2.75696	0.00485747	0.308941	T2D-PD
ENSG00000120549:KIAA1217	protein_coding	-0.677623	0.70372	0.00486344	0.308941	T2D-PD
ENSG00000100557:CCDC198	protein_coding	-1.15948	-0.0557601	0.00487335	0.308941	T2D-PD
ENSG00000163331:DAPL1	protein_coding	-0.730612	4.16403	0.00492218	0.310043	T2D-PD
ENSG00000169282:KCNAB1	protein_coding	0.848032	-0.385654	0.00494569	0.310663	T2D-PD
ENSG00000122863:CHST3	protein_coding	1.22239	-1.92234	0.00503784	0.312675	T2D-PD
ENSG00000130589:HELZ2	protein_coding	0.602136	1.31853	0.00501224	0.312675	T2D-PD
ENSG00000142733:MAP3K6	protein_coding	0.426787	1.13787	0.00501423	0.312675	T2D-PD
ENSG00000111885:MAN1A1	protein_coding	0.292844	5.95679	0.00505927	0.312675	T2D-PD
ENSG00000272702:AC010913.1	lncRNA	-0.678548	3.48337	0.00506022	0.312675	T2D-PD
ENSG00000175746:C15orf54	protein_coding	-2.96908	-4.30499	0.00506013	0.312675	T2D-PD
ENSG00000197177:ADGRA1	protein_coding	-0.794435	0.277346	0.0050951	0.313128	T2D-PD
ENSG00000128016:ZFP36	protein_coding	0.887513	4.29001	0.00516402	0.316362	T2D-PD
ENSG00000100453:GZMB	protein_coding	-2.28462	-3.91996	0.00517554	0.316362	T2D-PD
ENSG00000145687:SSBP2	protein_coding	0.255095	5.27485	0.00522514	0.318538	T2D-PD
ENSG00000103534:TMC5	protein_coding	1.56624	-2.3594	0.00524724	0.31903	T2D-PD
ENSG00000163581:SLC2A2	protein_coding	-0.830677	1.94096	0.00530849	0.321475	T2D-PD
ENSG00000268564:AC003956.1	antisense	-1.70093	-3.17939	0.00531575	0.321475	T2D-PD
ENSG00000263571:AC004147.2	lncRNA	1.07803	-1.64187	0.00535832	0.321485	T2D-PD
ENSG00000006611:USH1C	protein_coding	-1.02586	2.59793	0.00533375	0.321485	T2D-PD
ENSG00000182255:KCNA4	protein_coding	-3.77253	-3.78461	0.00535747	0.321485	T2D-PD
ENSG00000265179:AP000894.2	lncRNA	-0.713642	3.84252	0.00542703	0.32406	T2D-PD
ENSG00000267122:AC004490.1	antisense	-3.00348	-4.18143	0.00542974	0.32406	T2D-PD
ENSG00000172348:RCAN2	protein_coding	-0.439627	4.81623	0.00548531	0.326519	T2D-PD
ENSG00000224577:LINC01117	lincRNA	2.00558	-1.90873	0.00550581	0.326884	T2D-PD
ENSG00000161513:FDXR	protein_coding	0.596866	2.74146	0.00563067	0.331699	T2D-PD
ENSG00000185002:RFX6	protein_coding	-0.341055	4.46887	0.00562965	0.331699	T2D-PD
ENSG00000154548:SRSF12	protein_coding	-0.448219	2.0721	0.00565804	0.33245	T2D-PD
ENSG00000274447:AC005790.1	lncRNA	0.748875	-1.0739	0.00567736	0.332725	T2D-PD
ENSG00000236939:BAALC-AS2	lncRNA	0.831809	-0.893704	0.00576354	0.333643	T2D-PD
ENSG00000170955:CAVIN3	protein_coding	-0.626808	2.94693	0.00575617	0.333643	T2D-PD
ENSG00000225828:FAM229A	protein_coding	-0.667157	1.15304	0.0057255	0.333643	T2D-PD
ENSG00000250295:RDH10-AS1	lncRNA	-0.825951	-0.0837667	0.00578104	0.333643	T2D-PD
ENSG00000106714:CNTNAP3	protein_coding	-1.05473	-1.44655	0.00577109	0.333643	T2D-PD
ENSG00000007933:FMO3	protein_coding	2.11889	-4.36042	0.00581223	0.334593	T2D-PD
ENSG00000268333:AL132655.1	lncRNA	2.43123	-4.16778	0.00584844	0.335827	T2D-PD
ENSG00000078900:TP73	protein_coding	2.9592	-3.53926	0.00589248	0.335917	T2D-PD
ENSG00000141968:VAV1	protein_coding	2.2625	-3.86875	0.00592387	0.335917	T2D-PD
ENSG00000261693:AC134682.1	lncRNA	0.970962	-2.60959	0.00586975	0.335917	T2D-PD
ENSG00000154319:FAM167A	protein_coding	-0.382799	3.33645	0.0059125	0.335917	T2D-PD
ENSG00000169174:PCSK9	protein_coding	-0.908185	-0.439581	0.00590669	0.335917	T2D-PD
ENSG00000054277:OPN3	protein_coding	-0.719603	0.214662	0.00599215	0.338944	T2D-PD
ENSG00000164651:SP8	protein_coding	4.81353	-3.12597	0.00601314	0.339287	T2D-PD
ENSG00000151834:GABRA2	protein_coding	-1.33683	0.464438	0.00606652	0.341452	T2D-PD
ENSG00000173200:PARP15	protein_coding	-2.67904	-3.9421	0.00613961	0.344713	T2D-PD
ENSG00000141580:WDR45B	protein_coding	-0.268358	5.15561	0.00616196	0.345115	T2D-PD
ENSG00000113212:PCDHB7	protein_coding	0.781162	-0.239482	0.0062226	0.345955	T2D-PD
ENSG00000175198:PCCA	protein_coding	0.254741	2.86626	0.00620139	0.345955	T2D-PD
ENSG00000126603:GLIS2	protein_coding	-0.515336	3.12878	0.00621121	0.345955	T2D-PD
ENSG00000285128:AC092306.1	lncRNA	0.889465	-1.06298	0.00628023	0.347508	T2D-PD
ENSG00000243694:LINC02027	lncRNA	-1.76773	-2.28433	0.00628109	0.347508	T2D-PD
ENSG00000240065:PSMB9	protein_coding	0.618143	2.18512	0.0063178	0.348691	T2D-PD
ENSG00000265775:AC004147.5	lncRNA	1.25919	-1.76364	0.00642414	0.348866	T2D-PD
ENSG00000118557:PMFBP1	protein_coding	1.09003	-1.06337	0.00642714	0.348866	T2D-PD
ENSG00000172037:LAMB2	protein_coding	0.713686	-0.0820074	0.00636739	0.348866	T2D-PD
ENSG00000229891:LINC01315	lncRNA	0.61322	3.47813	0.00639651	0.348866	T2D-PD
ENSG00000176658:MYO1D	protein_coding	0.274328	5.56338	0.00645905	0.348866	T2D-PD
ENSG00000161267:BDH1	protein_coding	-0.38611	1.91897	0.00644685	0.348866	T2D-PD
ENSG00000127831:VIL1	protein_coding	-0.716167	0.685448	0.00643778	0.348866	T2D-PD
ENSG00000172955:ADH6	protein_coding	-1.71645	-3.10579	0.00642851	0.348866	T2D-PD
ENSG00000285821:AC011899.4	antisense	-2.91984	-4.10849	0.00643254	0.348866	T2D-PD
ENSG00000174721:FGFBP3	protein_coding	-0.352264	3.38349	0.00648149	0.349248	T2D-PD
ENSG00000148346:LCN2	protein_coding	3.55213	0.357202	0.00652919	0.349508	T2D-PD
ENSG00000114279:FGF12	protein_coding	-0.450723	3.051	0.00650461	0.349508	T2D-PD
ENSG00000261087:AP003469.4	lincRNA	-0.522714	0.536913	0.00653243	0.349508	T2D-PD
ENSG00000120885:CLU	protein_coding	-0.636857	8.58836	0.00659098	0.350989	T2D-PD
ENSG00000257264:AC136443.3	lncRNA	-2.87032	-4.30042	0.00658594	0.350989	T2D-PD
ENSG00000083454:P2RX5	protein_coding	0.806352	0.929268	0.00666551	0.354129	T2D-PD
ENSG00000159625:DRC7	protein_coding	-1.16414	-2.84185	0.00671975	0.356178	T2D-PD
ENSG00000124875:CXCL6	protein_coding	1.85408	-2.2857	0.00677614	0.356673	T2D-PD
ENSG00000196975:ANXA4	protein_coding	0.459581	3.62336	0.00676974	0.356673	T2D-PD
ENSG00000233613:DCUN1D2-AS	antisense	-1.25705	-1.94142	0.00681542	0.357912	T2D-PD
ENSG00000100604:CHGA	protein_coding	-0.618944	9.50459	0.00684404	0.358587	T2D-PD
ENSG00000113211:PCDHB6	protein_coding	0.591482	-0.526394	0.00686782	0.359005	T2D-PD
ENSG00000016402:IL20RA	protein_coding	0.337531	4.70341	0.00689552	0.359626	T2D-PD
ENSG00000172594:SMPDL3A	protein_coding	-0.638612	4.94523	0.00693668	0.360946	T2D-PD
ENSG00000265489:AC005358.2	antisense	2.30469	-4.23122	0.006955	0.361073	T2D-PD
ENSG00000176884:GRIN1	protein_coding	0.980332	-1.63149	0.00699964	0.362562	T2D-PD
ENSG00000232855:AF165147.1	lncRNA	-0.644424	-0.00509545	0.00707486	0.364797	T2D-PD
ENSG00000236333:TRHDE-AS1	processed_transcript	-2.72388	-3.95822	0.00706946	0.364797	T2D-PD
ENSG00000143870:PDIA6	protein_coding	0.250638	7.60884	0.00711248	0.365177	T2D-PD
ENSG00000051382:PIK3CB	protein_coding	-0.308605	2.4793	0.00711436	0.365177	T2D-PD
ENSG00000132321:IQCA1	protein_coding	2.12261	-4.06929	0.00720835	0.368682	T2D-PD
ENSG00000197360:ZNF98	protein_coding	-2.01754	-2.66818	0.00721507	0.368682	T2D-PD
ENSG00000135218:CD36	protein_coding	1.13279	-0.866289	0.00729951	0.37216	T2D-PD
ENSG00000153933:DGKE	protein_coding	-0.250992	3.217	0.0073471	0.373749	T2D-PD
ENSG00000262410:AC024361.1	lncRNA	0.68072	-1.73978	0.00737043	0.374098	T2D-PD
ENSG00000144031:ANKRD53	protein_coding	1.01697	-1.80289	0.00739441	0.37448	T2D-PD
ENSG00000139679:LPAR6	protein_coding	0.469075	2.00138	0.00743121	0.375287	T2D-PD
ENSG00000169495:HTRA4	protein_coding	-2.55804	-4.10905	0.00745985	0.375287	T2D-PD
ENSG00000121005:CRISPLD1	protein_coding	-2.02967	-3.46145	0.00748517	0.375729	T2D-PD
ENSG00000238279:BX470102.1	lncRNA	1.03816	-1.81283	0.00755726	0.376062	T2D-PD
ENSG00000245248:USP2-AS1	antisense	-0.862923	-0.45056	0.0075291	0.376062	T2D-PD
ENSG00000167850:CD300C	protein_coding	-2.3624	-4.36337	0.00754164	0.376062	T2D-PD
ENSG00000133561:GIMAP6	protein_coding	-2.54886	-4.15811	0.00755795	0.376062	T2D-PD
ENSG00000131187:F12	protein_coding	0.628846	3.3199	0.00762874	0.378755	T2D-PD
ENSG00000139352:ASCL1	protein_coding	1.01033	2.93942	0.0076604	0.379498	T2D-PD
ENSG00000132703:APCS	protein_coding	2.49646	-3.37243	0.00772709	0.38197	T2D-PD
ENSG00000165810:BTNL9	protein_coding	1.38987	-2.90485	0.00781645	0.38555	T2D-PD
ENSG00000259495:AC016705.2	lncRNA	-0.55742	0.828145	0.00783541	0.385648	T2D-PD
ENSG00000172020:GAP43	protein_coding	0.692336	4.3231	0.0078654	0.386288	T2D-PD
ENSG00000164078:MST1R	protein_coding	1.32174	-3.45914	0.0079586	0.387954	T2D-PD
ENSG00000164172:MOCS2	protein_coding	-0.252152	5.72421	0.00798276	0.387954	T2D-PD
ENSG00000170677:SOCS6	protein_coding	-0.308967	3.30655	0.00798892	0.387954	T2D-PD
ENSG00000125848:FLRT3	protein_coding	-0.541719	0.876914	0.00793771	0.387954	T2D-PD
ENSG00000139117:CPNE8	protein_coding	-0.598024	1.6599	0.0079682	0.387954	T2D-PD
ENSG00000121207:LRAT	protein_coding	-1.04458	-2.14567	0.00800169	0.387954	T2D-PD
ENSG00000019102:VSIG2	protein_coding	2.56344	-4.18059	0.00809593	0.388991	T2D-PD
ENSG00000108244:KRT23	protein_coding	2.01984	-2.49888	0.00814236	0.388991	T2D-PD
ENSG00000112299:VNN1	protein_coding	1.39225	-2.4145	0.00819004	0.388991	T2D-PD
ENSG00000106327:TFR2	protein_coding	0.859807	-2.19867	0.00805232	0.388991	T2D-PD
ENSG00000135334:AKIRIN2	protein_coding	-0.254886	4.55608	0.0081079	0.388991	T2D-PD
ENSG00000153250:RBMS1	protein_coding	-0.771375	1.77062	0.00819415	0.388991	T2D-PD
ENSG00000186188:FFAR4	protein_coding	-0.954273	4.44654	0.00813651	0.388991	T2D-PD
ENSG00000179148:ALOXE3	protein_coding	-1.54465	-2.61326	0.00818991	0.388991	T2D-PD
ENSG00000174680:GRIK1-AS1	antisense	1.92892	-4.04348	0.0082599	0.390222	T2D-PD
ENSG00000105854:PON2	protein_coding	0.327435	4.81439	0.00827118	0.390222	T2D-PD
ENSG00000130766:SESN2	protein_coding	-0.40223	2.88919	0.00830465	0.390222	T2D-PD
ENSG00000079385:CEACAM1	protein_coding	-0.751553	0.633522	0.00830074	0.390222	T2D-PD
ENSG00000172901:LVRN	protein_coding	-2.75906	-4.30562	0.00830588	0.390222	T2D-PD
ENSG00000169242:EFNA1	protein_coding	0.63777	1.34126	0.00836201	0.392049	T2D-PD
ENSG00000170011:MYRIP	protein_coding	-1.0402	-1.00695	0.00838932	0.39252	T2D-PD
ENSG00000241111:AC092040.1	antisense	0.706125	1.21225	0.00845537	0.392836	T2D-PD
ENSG00000083807:SLC27A5	protein_coding	-0.350083	4.15716	0.00842914	0.392836	T2D-PD
ENSG00000135248:FAM71F1	protein_coding	-1.19254	-2.26558	0.00844571	0.392836	T2D-PD
ENSG00000260963:AC026462.3	lncRNA	-1.59653	-2.98277	0.0084817	0.392836	T2D-PD
ENSG00000237262:AC068492.1	lincRNA	-1.82236	-2.44966	0.00848246	0.392836	T2D-PD
ENSG00000271320:AC091488.1	lncRNA	-0.62654	-0.435692	0.00852863	0.394172	T2D-PD
ENSG00000040731:CDH10	protein_coding	0.533149	2.18475	0.00858881	0.396148	T2D-PD
ENSG00000166260:COX11	protein_coding	-0.3253	5.39219	0.00864134	0.39696	T2D-PD
ENSG00000177191:B3GNT8	protein_coding	-0.382598	3.33455	0.00863696	0.39696	T2D-PD
ENSG00000204128:C2orf72	protein_coding	-0.994268	-1.02818	0.00870732	0.398382	T2D-PD
ENSG00000165309:ARMC3	protein_coding	-2.72189	-3.41226	0.00884622	0.403924	T2D-PD
ENSG00000078114:NEBL	protein_coding	-0.462809	4.64611	0.00890796	0.405928	T2D-PD
ENSG00000280634:THRIL	lncRNA	0.675096	-0.823877	0.00893252	0.406233	T2D-PD
ENSG00000162073:PAQR4	protein_coding	0.733963	-0.808213	0.00903164	0.407481	T2D-PD
ENSG00000263531:AC130324.1	lncRNA	0.720585	-2.07223	0.009016	0.407481	T2D-PD
ENSG00000181652:ATG9B	protein_coding	-0.840895	-0.107314	0.008978	0.407481	T2D-PD
ENSG00000120937:NPPB	protein_coding	-2.2878	0.658919	0.00902195	0.407481	T2D-PD
ENSG00000148053:NTRK2	protein_coding	0.768991	-0.310906	0.00905163	0.407574	T2D-PD
ENSG00000116213:WRAP73	protein_coding	0.23244	3.17539	0.00915085	0.410214	T2D-PD
ENSG00000162711:NLRP3	protein_coding	-2.05083	-3.37824	0.00916437	0.410214	T2D-PD
ENSG00000225706:PTPRD-AS1	lncRNA	0.975324	-1.38217	0.00930136	0.411233	T2D-PD
ENSG00000116985:BMP8B	protein_coding	0.551886	1.89214	0.00921875	0.411233	T2D-PD
ENSG00000138771:SHROOM3	protein_coding	0.336911	2.55839	0.0093127	0.411233	T2D-PD
ENSG00000197747:S100A10	protein_coding	-0.835863	5.56186	0.00929305	0.411233	T2D-PD
ENSG00000088926:F11	protein_coding	-1.06054	-0.505936	0.00925966	0.411233	T2D-PD
ENSG00000277423:AC069234.5	lncRNA	-1.58116	-3.57607	0.00931373	0.411233	T2D-PD
ENSG00000244541:LINC01213	lncRNA	-2.66602	-4.30624	0.00923781	0.411233	T2D-PD
ENSG00000119547:ONECUT2	protein_coding	0.654107	3.10033	0.00939328	0.412343	T2D-PD
ENSG00000285994:AL731559.1	lncRNA	-2.16069	-3.86728	0.00937703	0.412343	T2D-PD
ENSG00000176659:C20orf197	protein_coding	-3.15105	-3.50719	0.00936278	0.412343	T2D-PD
ENSG00000110203:FOLR3	protein_coding	-3.15022	-3.86528	0.00943189	0.413241	T2D-PD
ENSG00000160801:PTH1R	protein_coding	2.22102	-4.16246	0.00949669	0.413917	T2D-PD
ENSG00000165125:TRPV6	protein_coding	1.54832	-2.99029	0.00950194	0.413917	T2D-PD
ENSG00000149557:FEZ1	protein_coding	-0.706324	1.07156	0.00947458	0.413917	T2D-PD
ENSG00000090339:ICAM1	protein_coding	0.657026	1.47764	0.00952383	0.414077	T2D-PD
ENSG00000188338:SLC38A3	processed_transcript	2.12786	-4.18801	0.00962722	0.414609	T2D-PD
ENSG00000157557:ETS2	protein_coding	0.54392	3.33495	0.00959346	0.414609	T2D-PD
ENSG00000123374:CDK2	protein_coding	0.443271	0.453329	0.0095757	0.414609	T2D-PD
ENSG00000128165:ADM2	protein_coding	-0.889663	1.08548	0.00961812	0.414609	T2D-PD
ENSG00000126583:PRKCG	protein_coding	-1.72138	-2.97257	0.00959627	0.414609	T2D-PD
ENSG00000183150:GPR19	protein_coding	0.443624	1.38464	0.00974768	0.41508	T2D-PD
ENSG00000203666:EFCAB2	protein_coding	0.397266	3.99145	0.00966949	0.41508	T2D-PD
ENSG00000197124:ZNF682	protein_coding	-0.367405	1.40152	0.00969341	0.41508	T2D-PD
ENSG00000243069:ARHGEF26-AS1	processed_transcript	-0.677942	1.19538	0.00974434	0.41508	T2D-PD
ENSG00000196664:TLR7	protein_coding	-2.92513	-4.22942	0.0096924	0.41508	T2D-PD
ENSG00000277954:AC092376.2	lncRNA	0.790264	-2.0549	0.0097666	0.415108	T2D-PD
ENSG00000243244:STON1	protein_coding	0.754037	-0.887183	0.00981883	0.416549	T2D-PD
ENSG00000093134:VNN3	protein_coding	-1.50672	-3.14681	0.00984069	0.416699	T2D-PD
ENSG00000170498:KISS1	protein_coding	-0.792178	-0.458825	0.00991143	0.418914	T2D-PD
ENSG00000090376:IRAK3	protein_coding	-1.59924	-2.74202	0.00994879	0.418936	T2D-PD
ENSG00000226571:AL592429.2	lncRNA	-3.34389	-3.67264	0.00994255	0.418936	T2D-PD
ENSG00000105619:TFPT	protein_coding	-0.38658	3.55202	0.010126	0.424825	T2D-PD
ENSG00000273367:AL355472.3	lncRNA	-0.619144	-0.665487	0.0101189	0.424825	T2D-PD
ENSG00000038945:MSR1	protein_coding	-2.4539	-3.74509	0.0101484	0.424979	T2D-PD
ENSG00000075891:PAX2	protein_coding	-2.7019	-4.2839	0.0104205	0.433587	T2D-PD
ENSG00000120903:CHRNA2	protein_coding	-2.13658	-3.25461	0.0104681	0.43437	T2D-PD
ENSG00000143603:KCNN3	protein_coding	0.608748	0.656708	0.0104881	0.434406	T2D-PD
ENSG00000280025:AL008638.6	lncRNA	2.44628	-2.93766	0.0105078	0.43443	T2D-PD
ENSG00000286093:AC022267.1	lncRNA	-2.66348	-4.08112	0.0105365	0.434828	T2D-PD
ENSG00000246898:LINC00920	lincRNA	2.41541	-4.09264	0.0105633	0.434964	T2D-PD
ENSG00000171766:GATM	protein_coding	0.756811	0.538148	0.0105781	0.434964	T2D-PD
ENSG00000218336:TENM3	protein_coding	0.680481	3.26402	0.010598	0.434995	T2D-PD
ENSG00000153789:FAM92B	protein_coding	-1.61532	-1.38078	0.0106278	0.435434	T2D-PD
ENSG00000185829:ARL17A	protein_coding	-0.504886	2.3965	0.0106555	0.435782	T2D-PD
ENSG00000272583:AL592494.2	lncRNA	-0.371372	2.29362	0.0107399	0.438445	T2D-PD
ENSG00000080854:IGSF9B	protein_coding	-0.485773	0.919925	0.0108131	0.439576	T2D-PD
ENSG00000253844:AC064807.2	lncRNA	-0.795942	-0.414795	0.0108256	0.439576	T2D-PD
ENSG00000130066:SAT1	protein_coding	-0.397614	6.33271	0.0109111	0.44226	T2D-PD
ENSG00000274591:AC025031.3	lncRNA	2.3721	-4.30721	0.0113344	0.443166	T2D-PD
ENSG00000228262:LINC01320	lncRNA	2.36772	-3.92319	0.0112881	0.443166	T2D-PD
ENSG00000162551:ALPL	protein_coding	2.22364	-3.29183	0.011541	0.443166	T2D-PD
ENSG00000185811:IKZF1	protein_coding	2.00616	-4.0989	0.0114365	0.443166	T2D-PD
ENSG00000167880:EVPL	protein_coding	0.885329	-1.83996	0.0115571	0.443166	T2D-PD
ENSG00000166582:CENPV	protein_coding	0.774932	2.35623	0.0115259	0.443166	T2D-PD
ENSG00000197956:S100A6	protein_coding	0.764452	9.48798	0.0114817	0.443166	T2D-PD
ENSG00000271474:AC106881.1	lncRNA	0.61807	0.770781	0.0111359	0.443166	T2D-PD
ENSG00000147883:CDKN2B	protein_coding	0.533426	1.79011	0.0113487	0.443166	T2D-PD
ENSG00000179431:FJX1	protein_coding	0.531052	1.54862	0.0114225	0.443166	T2D-PD
ENSG00000131153:GINS2	protein_coding	0.442127	2.9714	0.0112226	0.443166	T2D-PD
ENSG00000176463:SLCO3A1	protein_coding	0.404239	3.09167	0.0111479	0.443166	T2D-PD
ENSG00000228223:HCG11	lincRNA	0.377067	1.24135	0.0109615	0.443166	T2D-PD
ENSG00000108557:RAI1	protein_coding	0.321337	3.711	0.0113271	0.443166	T2D-PD
ENSG00000157870:PRXL2B	protein_coding	0.314179	1.99555	0.0112825	0.443166	T2D-PD
ENSG00000080546:SESN1	protein_coding	0.290374	4.43996	0.0114421	0.443166	T2D-PD
ENSG00000119314:PTBP3	protein_coding	-0.219162	5.23052	0.0113758	0.443166	T2D-PD
ENSG00000100417:PMM1	protein_coding	-0.265093	3.83394	0.0113678	0.443166	T2D-PD
ENSG00000063241:ISOC2	protein_coding	-0.277141	4.91619	0.0114991	0.443166	T2D-PD
ENSG00000178796:RIIAD1	protein_coding	-0.460084	3.49963	0.0114562	0.443166	T2D-PD
ENSG00000160796:NBEAL2	protein_coding	-0.5352	1.12708	0.0115115	0.443166	T2D-PD
ENSG00000114790:ARHGEF26	protein_coding	-0.537655	0.941632	0.0111675	0.443166	T2D-PD
ENSG00000028277:POU2F2	protein_coding	-0.637492	-0.877938	0.0110396	0.443166	T2D-PD
ENSG00000236075:AL359475.1	lncRNA	-0.750939	-0.893261	0.0111249	0.443166	T2D-PD
ENSG00000158747:NBL1	protein_coding	-0.897237	2.59208	0.0112159	0.443166	T2D-PD
ENSG00000171004:HS6ST2	protein_coding	-1.16983	0.50631	0.0114771	0.443166	T2D-PD
ENSG00000116039:ATP6V1B1	protein_coding	-2.04131	-3.79916	0.0114859	0.443166	T2D-PD
ENSG00000256162:SMLR1	protein_coding	-2.29201	-3.84023	0.0114001	0.443166	T2D-PD
ENSG00000175093:SPSB4	protein_coding	-2.68781	-3.8094	0.0109841	0.443166	T2D-PD
ENSG00000175267:VWA3A	protein_coding	-2.90226	-3.64021	0.0111354	0.443166	T2D-PD
ENSG00000233791:LINC01136	lincRNA	1.47982	-1.63312	0.0115798	0.443287	T2D-PD
ENSG00000272128:AP006545.2	lncRNA	-1.46683	-3.02788	0.0116181	0.444006	T2D-PD
ENSG00000066468:FGFR2	protein_coding	1.61116	-3.56884	0.011667	0.444383	T2D-PD
ENSG00000113946:CLDN16	protein_coding	-2.63413	-4.25901	0.0116615	0.444383	T2D-PD
ENSG00000112280:COL9A1	protein_coding	-1.93048	-3.72206	0.0117241	0.445809	T2D-PD
ENSG00000182621:PLCB1	protein_coding	-0.395236	3.88422	0.0117573	0.446326	T2D-PD
ENSG00000157150:TIMP4	protein_coding	-0.692344	0.11082	0.0117996	0.447186	T2D-PD
ENSG00000131409:LRRC4B	protein_coding	-1.22355	-1.88463	0.0119207	0.451023	T2D-PD
ENSG00000204514:ZNF814	protein_coding	0.253203	3.06902	0.0120931	0.456787	T2D-PD
ENSG00000160188:RSPH1	protein_coding	-0.440021	3.71825	0.0121737	0.458308	T2D-PD
ENSG00000119866:BCL11A	protein_coding	-0.991881	0.74931	0.0121643	0.458308	T2D-PD
ENSG00000164654:MIOS	protein_coding	0.293868	2.37971	0.0123292	0.463097	T2D-PD
ENSG00000169851:PCDH7	protein_coding	-0.574694	4.37154	0.0123416	0.463097	T2D-PD
ENSG00000091428:RAPGEF4	protein_coding	-0.732671	0.36839	0.0123755	0.463602	T2D-PD
ENSG00000173218:VANGL1	protein_coding	1.18171	-2.27464	0.0124908	0.464905	T2D-PD
ENSG00000069188:SDK2	protein_coding	0.854276	1.30902	0.012492	0.464905	T2D-PD
ENSG00000070388:FGF22	protein_coding	-0.836807	-1.807	0.0124439	0.464905	T2D-PD
ENSG00000225146:AC073957.1	lncRNA	-2.74179	-3.33075	0.0124686	0.464905	T2D-PD
ENSG00000247970:AL160313.1	lncRNA	0.758585	-1.67561	0.0125351	0.465744	T2D-PD
ENSG00000131435:PDLIM4	protein_coding	0.857397	3.90669	0.0126713	0.468336	T2D-PD
ENSG00000257279:AC127164.1	lncRNA	0.685419	-1.02293	0.0127087	0.468336	T2D-PD
ENSG00000198189:HSD17B11	protein_coding	0.28277	4.42853	0.0127011	0.468336	T2D-PD
ENSG00000100422:CERK	protein_coding	0.261826	5.16999	0.012749	0.468336	T2D-PD
ENSG00000163827:LRRC2	protein_coding	-0.909958	-0.2742	0.0127195	0.468336	T2D-PD
ENSG00000164188:RANBP3L	protein_coding	-1.83365	-2.73553	0.0127318	0.468336	T2D-PD
ENSG00000099849:RASSF7	protein_coding	-0.346304	3.52868	0.0128051	0.469636	T2D-PD
ENSG00000087085:ACHE	protein_coding	1.0052	1.16745	0.0129083	0.471869	T2D-PD
ENSG00000112977:DAP	protein_coding	-0.325745	5.29455	0.0129199	0.471869	T2D-PD
ENSG00000128536:CDHR3	protein_coding	-0.597641	0.0680674	0.0129489	0.471869	T2D-PD
ENSG00000174123:TLR10	protein_coding	-2.55894	-4.24022	0.0129349	0.471869	T2D-PD
ENSG00000236130:PTCSC2	lncRNA	-2.57807	-3.18958	0.012984	0.472388	T2D-PD
ENSG00000184408:KCND2	protein_coding	0.915005	-2.75056	0.0130812	0.473125	T2D-PD
ENSG00000065802:ASB1	protein_coding	-0.236129	3.41414	0.0131707	0.473125	T2D-PD
ENSG00000168899:VAMP5	protein_coding	-0.488181	2.32396	0.0131251	0.473125	T2D-PD
ENSG00000170935:NCBP2L	protein_coding	-0.999893	-1.33716	0.0131661	0.473125	T2D-PD
ENSG00000082126:MPP4	protein_coding	-1.92984	-2.29257	0.0130685	0.473125	T2D-PD
ENSG00000184005:ST6GALNAC3	protein_coding	-2.43657	-4.04828	0.013134	0.473125	T2D-PD
ENSG00000105679:GAPDHS	protein_coding	-2.86963	-3.85623	0.0131559	0.473125	T2D-PD
ENSG00000273102:AP000569.1	lncRNA	-2.2349	-4.30688	0.0132394	0.474097	T2D-PD
ENSG00000126262:FFAR2	protein_coding	-0.78468	1.13207	0.0133345	0.476676	T2D-PD
ENSG00000064195:DLX3	protein_coding	-2.80136	-4.20596	0.0133534	0.476676	T2D-PD
ENSG00000184058:TBX1	protein_coding	1.98745	-3.72587	0.0136433	0.47802	T2D-PD
ENSG00000283417:AC024614.4	lncRNA	1.28225	-1.79063	0.013503	0.47802	T2D-PD
ENSG00000176769:TCERG1L	protein_coding	0.636021	3.27303	0.0134661	0.47802	T2D-PD
ENSG00000137962:ARHGAP29	protein_coding	0.370273	2.86874	0.013535	0.47802	T2D-PD
ENSG00000184349:EFNA5	protein_coding	0.292616	4.23636	0.0134511	0.47802	T2D-PD
ENSG00000172264:MACROD2	protein_coding	-0.386304	2.91549	0.0135916	0.47802	T2D-PD
ENSG00000113924:HGD	protein_coding	-0.610286	0.533669	0.0135568	0.47802	T2D-PD
ENSG00000261671:AL158211.1	lncRNA	-1.04408	-2.81316	0.0136208	0.47802	T2D-PD
ENSG00000113327:GABRG2	protein_coding	-1.04502	-0.451581	0.0134759	0.47802	T2D-PD
ENSG00000178919:FOXE1	protein_coding	-1.14095	-1.20134	0.0136258	0.47802	T2D-PD
ENSG00000280486:AC005329.3	lncRNA	-2.59245	-4.03571	0.0136067	0.47802	T2D-PD
ENSG00000153237:CCDC148	protein_coding	-0.581884	-0.37408	0.0137132	0.478992	T2D-PD
ENSG00000162843:WDR64	protein_coding	-2.52235	-4.23547	0.0137102	0.478992	T2D-PD
ENSG00000142208:AKT1	protein_coding	-0.318767	4.5379	0.0137883	0.480221	T2D-PD
ENSG00000125877:ITPA	protein_coding	0.299398	4.07487	0.0138643	0.481672	T2D-PD
ENSG00000196141:SPATS2L	protein_coding	-0.477689	2.85594	0.0138746	0.481672	T2D-PD
ENSG00000148735:PLEKHS1	protein_coding	2.28885	-4.22001	0.0143274	0.484747	T2D-PD
ENSG00000248373:AC096577.1	lncRNA	1.76299	-3.07922	0.0144492	0.484747	T2D-PD
ENSG00000235726:AC010148.1	processed_transcript	1.44023	-3.51441	0.0139996	0.484747	T2D-PD
ENSG00000170190:SLC16A5	protein_coding	1.22804	-3.4669	0.0143689	0.484747	T2D-PD
ENSG00000162407:PLPP3	protein_coding	1.197	-0.524477	0.0142006	0.484747	T2D-PD
ENSG00000235660:LINC00345	lincRNA	0.910643	-2.2379	0.0143971	0.484747	T2D-PD
ENSG00000104722:NEFM	protein_coding	0.743822	5.60662	0.014051	0.484747	T2D-PD
ENSG00000053108:FSTL4	protein_coding	0.647825	3.60248	0.0142322	0.484747	T2D-PD
ENSG00000162783:IER5	protein_coding	0.640382	3.19113	0.0140381	0.484747	T2D-PD
ENSG00000198719:DLL1	protein_coding	0.54196	0.173237	0.0144357	0.484747	T2D-PD
ENSG00000280594:BTG3-AS1	lncRNA	0.362308	1.15416	0.0144073	0.484747	T2D-PD
ENSG00000055118:KCNH2	protein_coding	0.331042	5.34706	0.014182	0.484747	T2D-PD
ENSG00000150403:TMCO3	protein_coding	-0.268462	5.4333	0.0143519	0.484747	T2D-PD
ENSG00000176124:DLEU1	protein_coding	-0.289971	4.73924	0.0143874	0.484747	T2D-PD
ENSG00000165886:UBTD1	protein_coding	-0.296922	3.23303	0.0144748	0.484747	T2D-PD
ENSG00000258938:AL162311.3	lncRNA	-0.725937	-1.79458	0.0144415	0.484747	T2D-PD
ENSG00000114541:FRMD4B	protein_coding	-0.734469	0.319117	0.0144656	0.484747	T2D-PD
ENSG00000198515:CNGA1	protein_coding	-0.807515	-0.640167	0.0141107	0.484747	T2D-PD
ENSG00000157315:TMED6	protein_coding	-0.977958	5.41125	0.0142277	0.484747	T2D-PD
ENSG00000135245:HILPDA	protein_coding	-1.04433	6.68906	0.0144382	0.484747	T2D-PD
ENSG00000268658:LINC00664	lincRNA	-1.0634	-2.72418	0.0140531	0.484747	T2D-PD
ENSG00000169083:AR	protein_coding	-1.32844	-2.09985	0.0143577	0.484747	T2D-PD
ENSG00000227244:LINC00845	lincRNA	-2.31471	-4.06474	0.0142233	0.484747	T2D-PD
ENSG00000286195:AC007666.2	lncRNA	-3.14091	-4.17275	0.0140782	0.484747	T2D-PD
ENSG00000215274:GAGE10	protein_coding	-2.40727	-4.04204	0.0145578	0.486808	T2D-PD
ENSG00000065911:MTHFD2	protein_coding	-0.5265	4.02599	0.0146787	0.489412	T2D-PD
ENSG00000151023:ENKUR	protein_coding	-0.890445	1.49981	0.0146586	0.489412	T2D-PD
ENSG00000102760:RGCC	protein_coding	-1.17042	3.02703	0.0147743	0.491878	T2D-PD
ENSG00000152595:MEPE	protein_coding	1.61709	-2.57468	0.0148636	0.492269	T2D-PD
ENSG00000183715:OPCML	protein_coding	1.20677	0.340908	0.0148726	0.492269	T2D-PD
ENSG00000182575:NXPH3	protein_coding	1.00016	-0.010122	0.0148148	0.492269	T2D-PD
ENSG00000089041:P2RX7	protein_coding	0.85181	-1.91254	0.0148717	0.492269	T2D-PD
ENSG00000249825:AC012636.1	antisense	2.19088	-4.27455	0.0149923	0.493273	T2D-PD
ENSG00000154102:C16orf74	protein_coding	0.978969	0.784399	0.0150982	0.493273	T2D-PD
ENSG00000197256:KANK2	protein_coding	0.601817	0.775578	0.0150601	0.493273	T2D-PD
ENSG00000171428:NAT1	protein_coding	0.524762	0.616947	0.0150932	0.493273	T2D-PD
ENSG00000128944:KNSTRN	protein_coding	0.297428	1.56603	0.015093	0.493273	T2D-PD
ENSG00000121964:GTDC1	protein_coding	-0.327421	1.89999	0.0149695	0.493273	T2D-PD
ENSG00000166510:CCDC68	protein_coding	-0.894321	-1.97787	0.0149535	0.493273	T2D-PD
ENSG00000225936:AL731557.1	lncRNA	-1.66849	-2.926	0.0149695	0.493273	T2D-PD
ENSG00000187783:TMEM72	protein_coding	-2.78604	-3.62597	0.0150918	0.493273	T2D-PD
ENSG00000082781:ITGB5	protein_coding	0.683398	1.21255	0.0151795	0.495219	T2D-PD
ENSG00000198626:RYR2	protein_coding	0.645701	1.50474	0.0152791	0.497041	T2D-PD
ENSG00000188038:NRN1L	protein_coding	-0.762341	-1.63473	0.0152761	0.497041	T2D-PD
ENSG00000067141:NEO1	protein_coding	0.349907	3.6459	0.015338	0.498244	T2D-PD
ENSG00000139351:SYCP3	protein_coding	0.750035	-1.62133	0.0153608	0.498273	T2D-PD
ENSG00000273076:AL021707.7	lncRNA	0.967841	-3.02814	0.0154151	0.499322	T2D-PD
ENSG00000181019:NQO1	protein_coding	0.445899	2.90575	0.0154451	0.499583	T2D-PD
ENSG00000166796:LDHC	protein_coding	2.04407	-3.53494	0.0156905	0.502185	T2D-PD
ENSG00000106927:AMBP	protein_coding	1.28573	-1.22298	0.0157685	0.502185	T2D-PD
ENSG00000248307:LINC00616	lincRNA	0.935441	-0.521069	0.0157494	0.502185	T2D-PD
ENSG00000140682:TGFB1I1	protein_coding	0.619966	0.913063	0.0157578	0.502185	T2D-PD
ENSG00000107815:TWNK	protein_coding	0.496158	-0.0103598	0.0157219	0.502185	T2D-PD
ENSG00000116191:RALGPS2	protein_coding	-0.294979	2.41236	0.015741	0.502185	T2D-PD
ENSG00000137880:GCHFR	protein_coding	-0.396622	4.24592	0.0157026	0.502185	T2D-PD
ENSG00000105649:RAB3A	protein_coding	-0.47314	4.00223	0.0157069	0.502185	T2D-PD
ENSG00000135821:GLUL	protein_coding	-0.508733	3.84696	0.0155568	0.502185	T2D-PD
ENSG00000225521:AC005237.1	lncRNA	-2.09202	-4.0218	0.0157596	0.502185	T2D-PD
ENSG00000278737:AC013553.4	lncRNA	-2.46768	-3.94916	0.0155784	0.502185	T2D-PD
ENSG00000111325:OGFOD2	protein_coding	-0.312724	2.69772	0.0158643	0.504528	T2D-PD
ENSG00000069482:GAL	protein_coding	1.64211	1.05513	0.0159873	0.504759	T2D-PD
ENSG00000125207:PIWIL1	protein_coding	0.889651	-2.7291	0.015906	0.504759	T2D-PD
ENSG00000146216:TTBK1	protein_coding	0.571305	-0.231089	0.0160047	0.504759	T2D-PD
ENSG00000172766:NAA16	protein_coding	0.267061	2.30057	0.0159945	0.504759	T2D-PD
ENSG00000113494:PRLR	protein_coding	-0.991949	-0.335776	0.0159235	0.504759	T2D-PD
ENSG00000278035:AL121895.2	lncRNA	-1.38843	-2.45607	0.0159836	0.504759	T2D-PD
ENSG00000165644:COMTD1	protein_coding	0.337145	6.58818	0.0162822	0.505104	T2D-PD
ENSG00000102241:HTATSF1	protein_coding	0.236285	5.2584	0.0161966	0.505104	T2D-PD
ENSG00000117528:ABCD3	protein_coding	-0.225053	4.33901	0.0162763	0.505104	T2D-PD
ENSG00000124333:VAMP7	protein_coding	-0.248871	2.94678	0.0161197	0.505104	T2D-PD
ENSG00000224043:CCNT2-AS1	antisense	-0.469712	0.439903	0.016242	0.505104	T2D-PD
ENSG00000178531:CTXN1	protein_coding	-0.882077	1.50007	0.0162398	0.505104	T2D-PD
ENSG00000144671:SLC22A14	protein_coding	-1.05721	-3.09246	0.0162215	0.505104	T2D-PD
ENSG00000254271:ANK3-DT	lncRNA	-1.16107	-1.15305	0.0161982	0.505104	T2D-PD
ENSG00000230866:LINC02558	lncRNA	-1.22404	-3.23903	0.0162144	0.505104	T2D-PD
ENSG00000253190:AC084082.1	lncRNA	-2.00656	-3.58502	0.0162019	0.505104	T2D-PD
ENSG00000197670:AL157838.1	lncRNA	-2.71679	-4.1935	0.0163358	0.506077	T2D-PD
ENSG00000103248:MTHFSD	protein_coding	0.294508	1.80674	0.0163709	0.506474	T2D-PD
ENSG00000254647:INS	protein_coding	-0.389563	18.2319	0.0163961	0.506565	T2D-PD
ENSG00000118596:SLC16A7	protein_coding	0.846614	-1.06412	0.0164839	0.508586	T2D-PD
ENSG00000256747:AC009511.2	lncRNA	-2.11457	-3.78509	0.0165482	0.509876	T2D-PD
ENSG00000101405:OXT	protein_coding	-0.711217	-0.866491	0.0166049	0.510933	T2D-PD
ENSG00000197324:LRP10	protein_coding	0.307084	5.80102	0.0166913	0.512896	T2D-PD
ENSG00000078725:BRINP1	protein_coding	1.1089	-1.14408	0.0167667	0.514519	T2D-PD
ENSG00000095713:CRTAC1	protein_coding	0.898929	-0.672614	0.0168052	0.515005	T2D-PD
ENSG00000150281:CTF1	protein_coding	0.787774	-1.29773	0.016828	0.515009	T2D-PD
ENSG00000143546:S100A8	protein_coding	2.12241	-4.30746	0.0170395	0.515706	T2D-PD
ENSG00000271155:AL161729.1	lncRNA	0.453808	-0.712589	0.0170401	0.515706	T2D-PD
ENSG00000114423:CBLB	protein_coding	0.315037	2.04012	0.0169244	0.515706	T2D-PD
ENSG00000182670:TTC3	protein_coding	-0.227433	7.9812	0.0169718	0.515706	T2D-PD
ENSG00000166257:SCN3B	protein_coding	-0.234353	3.28503	0.0170332	0.515706	T2D-PD
ENSG00000244486:SCARF2	protein_coding	-1.82363	-3.86009	0.0170218	0.515706	T2D-PD
ENSG00000107562:CXCL12	protein_coding	-2.30955	-3.38346	0.0169872	0.515706	T2D-PD
ENSG00000226979:LTA	protein_coding	-2.59957	-4.0779	0.0170549	0.515706	T2D-PD
ENSG00000185201:IFITM2	protein_coding	1.73905	-2.11325	0.0171763	0.515947	T2D-PD
ENSG00000102239:BRS3	protein_coding	1.24948	-3.02031	0.0171696	0.515947	T2D-PD
ENSG00000128641:MYO1B	protein_coding	0.288797	4.58832	0.0171647	0.515947	T2D-PD
ENSG00000169139:UBE2V2	protein_coding	-0.196791	5.90057	0.0171356	0.515947	T2D-PD
ENSG00000197872:FAM49A	protein_coding	-1.10334	-2.25193	0.0171544	0.515947	T2D-PD
ENSG00000162733:DDR2	protein_coding	-0.60994	0.968083	0.0172885	0.518632	T2D-PD
ENSG00000167306:MYO5B	protein_coding	-0.395199	2.41993	0.017392	0.519681	T2D-PD
ENSG00000186185:KIF18B	protein_coding	2.35091	-4.2208	0.0174308	0.520156	T2D-PD
ENSG00000111728:ST8SIA1	protein_coding	1.11057	-0.257885	0.017508	0.521774	T2D-PD
ENSG00000274943:AC079684.1	lncRNA	-1.80862	-3.80696	0.0176023	0.523898	T2D-PD
ENSG00000257743:MGAM2	protein_coding	2.10776	-3.40181	0.0176262	0.523925	T2D-PD
ENSG00000213977:TAX1BP3	protein_coding	0.279943	3.61048	0.0177671	0.527424	T2D-PD
ENSG00000205078:SYCE1L	protein_coding	-0.848853	1.16727	0.0178104	0.528019	T2D-PD
ENSG00000170373:CST1	protein_coding	-1.99742	0.641273	0.0178348	0.528053	T2D-PD
ENSG00000138400:MDH1B	protein_coding	-0.448859	0.957374	0.017885	0.528853	T2D-PD
ENSG00000123992:DNPEP	protein_coding	-0.279037	4.85341	0.0179424	0.528998	T2D-PD
ENSG00000147400:CETN2	protein_coding	-0.34525	5.38842	0.0179597	0.528998	T2D-PD
ENSG00000099954:CECR2	protein_coding	-0.747371	0.0530522	0.0179174	0.528998	T2D-PD
ENSG00000262484:CCER2	protein_coding	-1.2702	-1.50752	0.0180525	0.531043	T2D-PD
ENSG00000129422:MTUS1	protein_coding	0.660453	4.1529	0.0181224	0.53241	T2D-PD
ENSG00000068078:FGFR3	protein_coding	1.6607	-3.31583	0.0182425	0.534744	T2D-PD
ENSG00000233237:LINC00472	lincRNA	-0.566398	0.928381	0.0182489	0.534744	T2D-PD
ENSG00000091490:SEL1L3	protein_coding	0.482557	1.92155	0.0183931	0.538276	T2D-PD
ENSG00000285841:AC005692.3	lncRNA	0.724596	-1.87156	0.018497	0.539234	T2D-PD
ENSG00000269859:AC008735.3	lncRNA	-3.03945	-4.01777	0.0184874	0.539234	T2D-PD
ENSG00000100300:TSPO	protein_coding	0.626635	3.55773	0.0186081	0.540279	T2D-PD
ENSG00000155090:KLF10	protein_coding	0.366502	5.1932	0.0185839	0.540279	T2D-PD
ENSG00000282936:AC004706.3	protein_coding	-1.92461	-3.98769	0.0186516	0.540279	T2D-PD
ENSG00000164220:F2RL2	protein_coding	-2.79295	-4.23285	0.0186202	0.540279	T2D-PD
ENSG00000250673:REELD1	protein_coding	1.61332	-3.42575	0.0188498	0.540532	T2D-PD
ENSG00000272483:AC022001.3	lncRNA	1.51323	-3.57662	0.0187722	0.540532	T2D-PD
ENSG00000123358:NR4A1	protein_coding	0.698515	4.16474	0.0188038	0.540532	T2D-PD
ENSG00000235236:AC137630.2	lncRNA	0.584377	-1.50717	0.0188505	0.540532	T2D-PD
ENSG00000173638:SLC19A1	protein_coding	0.579931	-0.955914	0.0187283	0.540532	T2D-PD
ENSG00000188385:JAKMIP3	protein_coding	-0.630341	-0.146458	0.0188341	0.540532	T2D-PD
ENSG00000236532:LINC01695	lncRNA	-0.933249	-2.80545	0.0187334	0.540532	T2D-PD
ENSG00000274363:AC087742.1	lncRNA	-1.19539	-3.27982	0.0188043	0.540532	T2D-PD
ENSG00000128596:CCDC136	protein_coding	0.581713	-0.606851	0.0190093	0.543032	T2D-PD
ENSG00000276980:AC008760.2	lncRNA	-2.47381	-4.30925	0.0189865	0.543032	T2D-PD
ENSG00000213937:CLDN9	protein_coding	-0.555899	2.67979	0.0190873	0.544576	T2D-PD
ENSG00000107147:KCNT1	protein_coding	1.16778	-3.55117	0.0191484	0.544632	T2D-PD
ENSG00000204257:HLA-DMA	protein_coding	0.965051	-0.311448	0.0191305	0.544632	T2D-PD
ENSG00000172379:ARNT2	protein_coding	-0.291194	1.83163	0.0192316	0.544632	T2D-PD
ENSG00000204323:SMIM5	protein_coding	-0.688352	1.8878	0.019233	0.544632	T2D-PD
ENSG00000157502:PWWP3B	protein_coding	-1.05706	-1.41959	0.0192079	0.544632	T2D-PD
ENSG00000282556:AC068733.3	lncRNA	-1.72832	-3.84746	0.019217	0.544632	T2D-PD
ENSG00000250902:SMAD1-AS1	antisense	-2.45059	-4.23591	0.0192804	0.545294	T2D-PD
ENSG00000137752:CASP1	protein_coding	2.32628	-3.99448	0.019363	0.545595	T2D-PD
ENSG00000120889:TNFRSF10B	protein_coding	0.661938	1.22123	0.0193294	0.545595	T2D-PD
ENSG00000189419:SPATA41	lincRNA	0.520061	-0.599358	0.0193565	0.545595	T2D-PD
ENSG00000113805:CNTN3	protein_coding	-0.776685	-1.28092	0.0193877	0.545614	T2D-PD
ENSG00000214773:AC112512.1	lncRNA	1.60309	-3.97193	0.0194477	0.546626	T2D-PD
ENSG00000157613:CREB3L1	protein_coding	0.46366	2.25868	0.0195146	0.547831	T2D-PD
ENSG00000233006:MIR3936HG	lncRNA	-0.220524	4.17266	0.0195774	0.548915	T2D-PD
ENSG00000156206:CFAP161	protein_coding	-2.83532	-3.55394	0.0196031	0.548958	T2D-PD
ENSG00000128242:GAL3ST1	protein_coding	-0.674114	0.0907902	0.0197013	0.551031	T2D-PD
ENSG00000016602:CLCA4	protein_coding	-2.74407	-4.07237	0.0197385	0.551392	T2D-PD
ENSG00000283108:AC011451.3	lncRNA	-0.722687	-1.38927	0.0197705	0.551609	T2D-PD
ENSG00000128849:CGNL1	protein_coding	-1.0112	-1.22724	0.0198067	0.551941	T2D-PD
ENSG00000165895:ARHGAP42	protein_coding	0.323293	1.8611	0.0199078	0.553403	T2D-PD
ENSG00000260469:INSYN1-AS1	lncRNA	-1.10173	-1.44584	0.019904	0.553403	T2D-PD
ENSG00000262920:AC129507.4	lncRNA	2.41483	-1.13127	0.020228	0.554203	T2D-PD
ENSG00000272742:AC135457.1	lncRNA	1.98285	-3.57313	0.0201995	0.554203	T2D-PD
ENSG00000172346:CSDC2	protein_coding	1.29566	-2.97361	0.0201862	0.554203	T2D-PD
ENSG00000108576:SLC6A4	protein_coding	0.802793	0.413145	0.0200214	0.554203	T2D-PD
ENSG00000125733:TRIP10	protein_coding	0.452017	1.42296	0.0201086	0.554203	T2D-PD
ENSG00000128656:CHN1	protein_coding	0.323464	4.5801	0.0202291	0.554203	T2D-PD
ENSG00000233822:HIST1H2BN	protein_coding	-0.474617	1.58795	0.020101	0.554203	T2D-PD
ENSG00000160606:TLCD1	protein_coding	-0.479153	2.50018	0.020141	0.554203	T2D-PD
ENSG00000230223:ATXN8OS	antisense	-0.906301	-0.938339	0.0201873	0.554203	T2D-PD
ENSG00000215183:MSMP	protein_coding	-1.36795	0.634869	0.0200278	0.554203	T2D-PD
ENSG00000184933:OR6A2	protein_coding	-2.03947	-4.31158	0.0201023	0.554203	T2D-PD
ENSG00000101441:CST4	protein_coding	-4.56584	-1.5521	0.0201844	0.554203	T2D-PD
ENSG00000158710:TAGLN2	protein_coding	-0.384046	7.17463	0.0202841	0.554376	T2D-PD
ENSG00000158373:HIST1H2BD	protein_coding	-0.508737	1.77265	0.0203111	0.554447	T2D-PD
ENSG00000163132:MSX1	protein_coding	1.03434	-1.4109	0.0204285	0.556983	T2D-PD
ENSG00000234170:LINC02645	lncRNA	0.997649	-0.540462	0.02078	0.565702	T2D-PD
ENSG00000176771:NCKAP5	protein_coding	-0.865928	1.29854	0.0207981	0.565702	T2D-PD
ENSG00000253181:AC138356.3	lncRNA	2.13285	-4.13245	0.0209739	0.567094	T2D-PD
ENSG00000183971:NPW	protein_coding	0.613522	3.63703	0.0209126	0.567094	T2D-PD
ENSG00000135549:PKIB	protein_coding	-0.382137	7.06378	0.0209424	0.567094	T2D-PD
ENSG00000233029:AC244453.2	lncRNA	-2.37581	-4.08257	0.0209415	0.567094	T2D-PD
ENSG00000261504:LINC01686	lncRNA	0.698176	-0.806986	0.0210595	0.568032	T2D-PD
ENSG00000142959:BEST4	protein_coding	0.629614	-1.14682	0.0211745	0.568032	T2D-PD
ENSG00000189157:FAM47E	protein_coding	-0.211905	3.55627	0.021096	0.568032	T2D-PD
ENSG00000090975:PITPNM2	protein_coding	-0.575399	1.37581	0.0211835	0.568032	T2D-PD
ENSG00000166592:RRAD	protein_coding	-2.00828	1.72439	0.0211263	0.568032	T2D-PD
ENSG00000260519:AC096734.2	lncRNA	-2.2993	-4.00743	0.0211357	0.568032	T2D-PD
ENSG00000114770:ABCC5	protein_coding	0.367113	3.13979	0.0212225	0.568407	T2D-PD
ENSG00000179241:LDLRAD3	protein_coding	0.540316	3.18593	0.0212691	0.568985	T2D-PD
ENSG00000108107:RPL28	protein_coding	-0.236625	10.2651	0.0213191	0.569653	T2D-PD
ENSG00000122877:EGR2	protein_coding	1.7401	-0.74332	0.0216362	0.572076	T2D-PD
ENSG00000068615:REEP1	protein_coding	0.47512	2.54005	0.0215524	0.572076	T2D-PD
ENSG00000183617:MRPL54	protein_coding	-0.298106	6.54014	0.0215745	0.572076	T2D-PD
ENSG00000010626:LRRC23	protein_coding	-0.321629	4.27221	0.021592	0.572076	T2D-PD
ENSG00000130830:MPP1	protein_coding	-0.456516	4.91807	0.0215599	0.572076	T2D-PD
ENSG00000183690:EFHC2	protein_coding	-0.74231	-0.950296	0.0214871	0.572076	T2D-PD
ENSG00000258386:AL352984.1	lncRNA	-1.68785	-3.24106	0.0215743	0.572076	T2D-PD
ENSG00000272922:AC107294.1	lncRNA	-2.21073	-3.99633	0.0215682	0.572076	T2D-PD
ENSG00000109103:UNC119	protein_coding	-0.398428	4.19352	0.0216807	0.572157	T2D-PD
ENSG00000285280:AL390957.1	lncRNA	-0.819949	-1.50724	0.0216896	0.572157	T2D-PD
ENSG00000166105:GLB1L3	protein_coding	0.983807	-2.65701	0.021737	0.572744	T2D-PD
ENSG00000109586:GALNT7	protein_coding	0.317448	2.72457	0.0217817	0.573258	T2D-PD
ENSG00000083307:GRHL2	protein_coding	1.61165	-3.96501	0.0218105	0.573352	T2D-PD
ENSG00000260025:CRIM1-DT	lncRNA	0.54439	2.05208	0.0218671	0.573535	T2D-PD
ENSG00000166111:SVOP	protein_coding	-0.405276	2.73726	0.0218679	0.573535	T2D-PD
ENSG00000152669:CCNO	protein_coding	1.02341	-2.05092	0.021913	0.574056	T2D-PD
ENSG00000254726:MEX3A	protein_coding	0.881767	-2.18482	0.0219596	0.574257	T2D-PD
ENSG00000198585:NUDT16	protein_coding	-0.261069	4.20493	0.0219712	0.574257	T2D-PD
ENSG00000275494:AC133552.5	lncRNA	-0.313119	3.71028	0.0220205	0.574669	T2D-PD
ENSG00000135116:HRK	protein_coding	-1.04643	2.33454	0.0220375	0.574669	T2D-PD
ENSG00000174307:PHLDA3	protein_coding	0.489656	3.84349	0.0221221	0.576213	T2D-PD
ENSG00000090932:DLL3	protein_coding	-0.681285	0.533891	0.0222122	0.577898	T2D-PD
ENSG00000023171:GRAMD1B	protein_coding	-0.489082	1.14041	0.022279	0.578975	T2D-PD
ENSG00000238034:AL109807.1	lncRNA	-1.6233	1.60022	0.0223157	0.579265	T2D-PD
ENSG00000154553:PDLIM3	protein_coding	0.890092	-0.798462	0.0223506	0.57951	T2D-PD
ENSG00000237989:LINC01679	lncRNA	0.76306	-1.84943	0.022477	0.581463	T2D-PD
ENSG00000114805:PLCH1	protein_coding	-0.618208	0.557278	0.022452	0.581463	T2D-PD
ENSG00000096433:ITPR3	protein_coding	0.271143	4.8446	0.0225992	0.583418	T2D-PD
ENSG00000169213:RAB3B	protein_coding	-0.411688	6.21204	0.0226296	0.583418	T2D-PD
ENSG00000231272:AL122008.1	lncRNA	-2.51282	-4.15082	0.0226193	0.583418	T2D-PD
ENSG00000198728:LDB1	protein_coding	0.261844	2.20154	0.0226641	0.583646	T2D-PD
ENSG00000135111:TBX3	protein_coding	1.43293	-3.30501	0.0226964	0.583815	T2D-PD
ENSG00000113532:ST8SIA4	protein_coding	-0.795359	0.487752	0.0227442	0.584384	T2D-PD
ENSG00000285805:AC012378.2	lncRNA	-0.99358	-1.68676	0.0228144	0.585527	T2D-PD
ENSG00000213699:SLC35F6	protein_coding	0.281206	4.13203	0.0228866	0.586717	T2D-PD
ENSG00000230676:AL353803.2	lncRNA	1.84401	-3.91479	0.0231669	0.587938	T2D-PD
ENSG00000138435:CHRNA1	protein_coding	1.29175	-1.55463	0.0230059	0.587938	T2D-PD
ENSG00000153956:CACNA2D1	protein_coding	0.332365	4.80452	0.023152	0.587938	T2D-PD
ENSG00000113231:PDE8B	protein_coding	-0.378132	4.28681	0.0230926	0.587938	T2D-PD
ENSG00000175063:UBE2C	protein_coding	-1.5113	-3.27092	0.0231447	0.587938	T2D-PD
ENSG00000164746:C7orf57	protein_coding	-1.67954	-2.59626	0.0230383	0.587938	T2D-PD
ENSG00000231439:WASIR2	antisense	-2.06347	-3.73879	0.0230344	0.587938	T2D-PD
ENSG00000233215:LINC01687	lncRNA	-3.06909	-3.32094	0.0231405	0.587938	T2D-PD
ENSG00000128422:KRT17	protein_coding	-3.44632	-2.40683	0.0230299	0.587938	T2D-PD
ENSG00000168077:SCARA3	protein_coding	1.6895	-3.81992	0.0231929	0.587942	T2D-PD
ENSG00000282787:AL157888.1	lncRNA	1.0617	-3.34595	0.0232341	0.587977	T2D-PD
ENSG00000129646:QRICH2	protein_coding	0.620436	-0.693239	0.023246	0.587977	T2D-PD
ENSG00000196208:GREB1	protein_coding	0.429908	1.9079	0.0233392	0.589022	T2D-PD
ENSG00000283959:AP002851.1	lncRNA	0.312251	2.08409	0.0233317	0.589022	T2D-PD
ENSG00000260733:AC046158.1	lncRNA	2.1386	-4.1419	0.0234787	0.590286	T2D-PD
ENSG00000162814:SPATA17	protein_coding	-0.543059	1.15811	0.0234804	0.590286	T2D-PD
ENSG00000169418:NPR1	protein_coding	-1.40945	-3.19357	0.023425	0.590286	T2D-PD
ENSG00000123892:RAB38	protein_coding	-1.59254	-1.82711	0.023519	0.590286	T2D-PD
ENSG00000036828:CASR	protein_coding	-0.397204	5.74919	0.0235721	0.590966	T2D-PD
ENSG00000206557:TRIM71	protein_coding	-2.45207	-3.99648	0.023616	0.591414	T2D-PD
ENSG00000164825:DEFB1	protein_coding	1.90591	-1.17474	0.0236654	0.591525	T2D-PD
ENSG00000144554:FANCD2	protein_coding	-0.571324	-0.775157	0.0236984	0.591525	T2D-PD
ENSG00000233644:ARHGEF7-IT1	sense_intronic	-2.33157	-4.12407	0.0236839	0.591525	T2D-PD
ENSG00000105552:BCAT2	protein_coding	-0.395943	4.37807	0.0237898	0.593153	T2D-PD
ENSG00000105519:CAPS	protein_coding	0.391693	5.07697	0.0239276	0.594635	T2D-PD
ENSG00000132780:NASP	protein_coding	0.226281	4.84974	0.0239118	0.594635	T2D-PD
ENSG00000115839:RAB3GAP1	protein_coding	-0.201056	4.62096	0.0239203	0.594635	T2D-PD
ENSG00000100600:LGMN	protein_coding	0.292175	5.4311	0.0240145	0.595491	T2D-PD
ENSG00000263644:AC005828.3	lncRNA	-2.92885	-4.01874	0.0240118	0.595491	T2D-PD
ENSG00000122643:NT5C3A	protein_coding	-0.247121	4.65046	0.0240494	0.595708	T2D-PD
ENSG00000135363:LMO2	protein_coding	0.341016	5.19939	0.0241989	0.596163	T2D-PD
ENSG00000174292:TNK1	protein_coding	0.302962	0.924253	0.0241443	0.596163	T2D-PD
ENSG00000254682:AP002387.2	antisense	-0.498187	4.1352	0.0241955	0.596163	T2D-PD
ENSG00000128578:STRIP2	protein_coding	-0.652319	-0.807163	0.0241646	0.596163	T2D-PD
ENSG00000116147:TNR	protein_coding	-0.688037	1.80837	0.0241212	0.596163	T2D-PD
ENSG00000103145:HCFC1R1	protein_coding	-0.257125	6.37506	0.0242597	0.597013	T2D-PD
ENSG00000110917:MLEC	protein_coding	-0.317315	6.22852	0.0243447	0.598458	T2D-PD
ENSG00000168268:NT5DC2	protein_coding	0.406187	4.19218	0.024398	0.599121	T2D-PD
ENSG00000273319:AC058791.1	lncRNA	0.345175	2.77678	0.0244312	0.599289	T2D-PD
ENSG00000271973:AC141002.1	lncRNA	-0.82148	-2.44302	0.0245145	0.600091	T2D-PD
ENSG00000188931:CFAP126	protein_coding	-1.32728	0.318374	0.0245431	0.600091	T2D-PD
ENSG00000157399:ARSE	protein_coding	-1.27775	1.41968	0.0246464	0.60197	T2D-PD
ENSG00000263708:AC005695.2	lncRNA	1.867	-4.10704	0.0249426	0.602386	T2D-PD
ENSG00000101445:PPP1R16B	protein_coding	1.69664	-2.84557	0.0248757	0.602386	T2D-PD
ENSG00000054938:CHRDL2	protein_coding	1.44951	-3.51542	0.0248878	0.602386	T2D-PD
ENSG00000136574:GATA4	protein_coding	1.03778	-2.45973	0.0247978	0.602386	T2D-PD
ENSG00000165879:FRAT1	protein_coding	0.490357	0.84048	0.0247329	0.602386	T2D-PD
ENSG00000151176:PLBD2	protein_coding	0.318525	3.26037	0.0247902	0.602386	T2D-PD
ENSG00000101439:CST3	protein_coding	-0.226992	9.20628	0.0249149	0.602386	T2D-PD
ENSG00000119714:GPR68	protein_coding	-0.786064	0.438481	0.0248005	0.602386	T2D-PD
ENSG00000188738:FSIP2	protein_coding	-0.878425	1.72164	0.0247824	0.602386	T2D-PD
ENSG00000269959:SPACA6P-AS	lincRNA	-1.09083	-2.75355	0.0249548	0.602386	T2D-PD
ENSG00000229867:STEAP3-AS1	antisense	-2.38228	-3.57666	0.0248416	0.602386	T2D-PD
ENSG00000172742:OR4D9	protein_coding	0.816485	-2.4942	0.0250231	0.603393	T2D-PD
ENSG00000198844:ARHGEF15	protein_coding	0.681094	-1.13597	0.025077	0.603415	T2D-PD
ENSG00000162300:ZFPL1	protein_coding	-0.263011	4.8498	0.0250739	0.603415	T2D-PD
ENSG00000257732:AC089983.1	lncRNA	2.15196	-4.3057	0.0254916	0.604126	T2D-PD
ENSG00000236065:AL020995.1	lncRNA	2.09921	-4.1008	0.0260631	0.604126	T2D-PD
ENSG00000127530:OR7C1	protein_coding	1.94829	-3.86538	0.0257759	0.604126	T2D-PD
ENSG00000135480:KRT7	protein_coding	1.80002	0.582818	0.0259021	0.604126	T2D-PD
ENSG00000182732:RGS6	protein_coding	1.40679	-2.92195	0.0255555	0.604126	T2D-PD
ENSG00000152583:SPARCL1	protein_coding	1.31174	1.12825	0.0257132	0.604126	T2D-PD
ENSG00000177363:LRRN4CL	protein_coding	1.19878	-3.3697	0.0257348	0.604126	T2D-PD
ENSG00000246877:DNM1P35	antisense	0.84975	-2.88128	0.0259276	0.604126	T2D-PD
ENSG00000266718:AC079336.5	lncRNA	0.819417	0.0421765	0.025212	0.604126	T2D-PD
ENSG00000051523:CYBA	protein_coding	0.783367	3.35666	0.025999	0.604126	T2D-PD
ENSG00000167034:NKX3-1	protein_coding	0.569979	-0.734509	0.0255428	0.604126	T2D-PD
ENSG00000127863:TNFRSF19	protein_coding	0.400547	1.47803	0.0256816	0.604126	T2D-PD
ENSG00000245532:NEAT1	lincRNA	0.374126	8.99049	0.0253563	0.604126	T2D-PD
ENSG00000196576:PLXNB2	protein_coding	0.341128	4.42588	0.0260088	0.604126	T2D-PD
ENSG00000145990:GFOD1	protein_coding	0.333084	1.82722	0.0256038	0.604126	T2D-PD
ENSG00000117477:CCDC181	protein_coding	0.268963	3.71421	0.0258314	0.604126	T2D-PD
ENSG00000089050:RBBP9	protein_coding	0.248971	2.03304	0.0253525	0.604126	T2D-PD
ENSG00000143001:TMEM61	protein_coding	0.242567	5.67542	0.0260575	0.604126	T2D-PD
ENSG00000187840:EIF4EBP1	protein_coding	-0.383473	6.08692	0.0255112	0.604126	T2D-PD
ENSG00000250608:AC010210.1	lncRNA	-0.393636	1.25666	0.026019	0.604126	T2D-PD
ENSG00000105355:PLIN3	protein_coding	-0.429617	2.703	0.0256831	0.604126	T2D-PD
ENSG00000112902:SEMA5A	protein_coding	-0.457916	3.83314	0.0256226	0.604126	T2D-PD
ENSG00000273373:AL355488.1	lncRNA	-0.465802	0.00506534	0.0257151	0.604126	T2D-PD
ENSG00000152779:SLC16A12	protein_coding	-0.507749	3.55773	0.0251343	0.604126	T2D-PD
ENSG00000164841:TMEM74	protein_coding	-0.719436	-1.81011	0.0260486	0.604126	T2D-PD
ENSG00000286044:AP001977.1	lncRNA	-1.31756	-2.83334	0.0258012	0.604126	T2D-PD
ENSG00000273129:PACERR	lncRNA	-1.59075	-0.0542753	0.0260587	0.604126	T2D-PD
ENSG00000196787:HIST1H2AG	protein_coding	-2.07399	-3.87099	0.0256737	0.604126	T2D-PD
ENSG00000281103:TRG-AS1	lncRNA	-2.08202	-4.06284	0.0254709	0.604126	T2D-PD
ENSG00000225331:LINC01678	lncRNA	-2.26311	-4.36676	0.0258969	0.604126	T2D-PD
ENSG00000227748:AL138916.1	lncRNA	-2.33977	-4.19298	0.0251611	0.604126	T2D-PD
ENSG00000254721:AP000879.1	lncRNA	-2.87065	-4.21061	0.0260008	0.604126	T2D-PD
ENSG00000071991:CDH19	protein_coding	1.81462	-3.4917	0.0261142	0.604696	T2D-PD
ENSG00000163453:IGFBP7	protein_coding	-0.490802	6.39244	0.0261694	0.605357	T2D-PD
ENSG00000033867:SLC4A7	protein_coding	-0.275306	3.46466	0.026278	0.606354	T2D-PD
ENSG00000276842:AC023510.2	lncRNA	-1.10995	-3.09344	0.0263192	0.606354	T2D-PD
ENSG00000224090:AC097468.1	lncRNA	-0.535701	0.446068	0.0263505	0.606461	T2D-PD
ENSG00000080644:CHRNA3	protein_coding	1.03395	0.507169	0.0264151	0.607333	T2D-PD
ENSG00000160293:VAV2	protein_coding	0.272278	3.03913	0.0264901	0.608443	T2D-PD
ENSG00000174348:PODN	protein_coding	1.15715	-0.742839	0.0265443	0.608458	T2D-PD
ENSG00000203668:CHML	protein_coding	-0.534883	1.12312	0.0265236	0.608458	T2D-PD
ENSG00000173406:DAB1	protein_coding	0.639594	1.51693	0.0266104	0.609359	T2D-PD
ENSG00000184029:DSCR4	protein_coding	2.22993	-3.60348	0.0267056	0.610006	T2D-PD
ENSG00000161653:NAGS	protein_coding	0.771462	0.12421	0.0267517	0.610006	T2D-PD
ENSG00000071051:NCK2	protein_coding	0.339565	2.81239	0.0268801	0.610006	T2D-PD
ENSG00000182325:FBXL6	protein_coding	0.312442	1.86267	0.0268606	0.610006	T2D-PD
ENSG00000269834:ZNF528-AS1	lncRNA	-0.438251	0.809218	0.0267851	0.610006	T2D-PD
ENSG00000278389:AC099518.6	lncRNA	-1.04602	-2.89271	0.026754	0.610006	T2D-PD
ENSG00000226089:AL122017.1	lncRNA	-1.22569	-2.89446	0.0267347	0.610006	T2D-PD
ENSG00000163082:SGPP2	protein_coding	0.23803	4.45384	0.0269919	0.611323	T2D-PD
ENSG00000166596:CFAP52	protein_coding	-1.50115	-1.31329	0.0269764	0.611323	T2D-PD
ENSG00000267607:AC011511.5	lncRNA	2.11882	-4.27567	0.0272843	0.612589	T2D-PD
ENSG00000165899:OTOGL	protein_coding	0.732641	0.76396	0.0271324	0.612589	T2D-PD
ENSG00000186187:ZNRF1	protein_coding	0.314864	3.87847	0.0273621	0.612589	T2D-PD
ENSG00000122965:RBM19	protein_coding	0.27194	2.25223	0.0271867	0.612589	T2D-PD
ENSG00000186889:TMEM17	protein_coding	-0.261647	4.11408	0.0273305	0.612589	T2D-PD
ENSG00000105672:ETV2	protein_coding	-0.301829	2.06882	0.0273414	0.612589	T2D-PD
ENSG00000126001:CEP250	protein_coding	-0.376737	2.51901	0.0273493	0.612589	T2D-PD
ENSG00000242474:AC093627.5	lncRNA	-0.409868	0.927986	0.0273711	0.612589	T2D-PD
ENSG00000133805:AMPD3	protein_coding	-0.490837	2.31502	0.0272044	0.612589	T2D-PD
ENSG00000196109:ZNF676	protein_coding	-0.603521	-0.512533	0.0271902	0.612589	T2D-PD
ENSG00000169562:GJB1	protein_coding	-0.967115	-0.726369	0.0272659	0.612589	T2D-PD
ENSG00000132000:PODNL1	protein_coding	0.917225	-3.07094	0.0274639	0.61346	T2D-PD
ENSG00000232006:AC005537.1	lncRNA	-4.44262	-1.78984	0.027459	0.61346	T2D-PD
ENSG00000171234:UGT2B7	protein_coding	1.41322	-3.00304	0.0275623	0.614577	T2D-PD
ENSG00000176393:RNPEP	protein_coding	0.289043	3.71455	0.0277301	0.614577	T2D-PD
ENSG00000120896:SORBS3	protein_coding	-0.27453	3.50298	0.0275956	0.614577	T2D-PD
ENSG00000273133:AC116651.1	lncRNA	-1.66085	-3.51696	0.0277203	0.614577	T2D-PD
ENSG00000258633:AL049870.2	lncRNA	-2.60556	-3.70291	0.0276663	0.614577	T2D-PD
ENSG00000177272:KCNA3	protein_coding	0.470695	0.85218	0.0278098	0.615743	T2D-PD
ENSG00000073910:FRY	protein_coding	0.27917	3.32676	0.0278729	0.616141	T2D-PD
ENSG00000025039:RRAGD	protein_coding	-0.343178	6.16473	0.0278842	0.616141	T2D-PD
ENSG00000180539:C9orf139	protein_coding	-0.894976	-2.15947	0.0279091	0.616141	T2D-PD
ENSG00000196335:STK31	protein_coding	1.3519	-3.40923	0.0280605	0.616756	T2D-PD
ENSG00000088002:SULT2B1	protein_coding	0.62199	-0.933866	0.0279972	0.616756	T2D-PD
ENSG00000137463:MGARP	protein_coding	0.512973	-0.161295	0.0280817	0.616756	T2D-PD
ENSG00000185386:MAPK11	protein_coding	0.389465	1.89308	0.0280997	0.616756	T2D-PD
ENSG00000103978:TMEM87A	protein_coding	0.193916	5.02958	0.0280856	0.616756	T2D-PD
ENSG00000162482:AKR7A3	protein_coding	-0.715458	1.28839	0.0280236	0.616756	T2D-PD
ENSG00000182871:COL18A1	protein_coding	1.54622	-1.22874	0.0282758	0.61764	T2D-PD
ENSG00000166793:YPEL4	protein_coding	1.21323	-2.44635	0.0282651	0.61764	T2D-PD
ENSG00000137824:RMDN3	protein_coding	0.237279	2.52055	0.0282167	0.61764	T2D-PD
ENSG00000185352:HS6ST3	protein_coding	-0.440894	2.94017	0.0282296	0.61764	T2D-PD
ENSG00000267316:AC090409.2	lncRNA	-2.56767	-4.14738	0.0282497	0.61764	T2D-PD
ENSG00000159388:BTG2	protein_coding	0.843726	6.05517	0.0284007	0.618261	T2D-PD
ENSG00000166839:ANKDD1A	protein_coding	0.740382	-1.36061	0.028459	0.618261	T2D-PD
ENSG00000137573:SULF1	protein_coding	0.73659	1.89294	0.0285209	0.618261	T2D-PD
ENSG00000197380:DACT3	protein_coding	0.686812	-1.46215	0.0284239	0.618261	T2D-PD
ENSG00000165661:QSOX2	protein_coding	0.268273	2.95801	0.0285032	0.618261	T2D-PD
ENSG00000144677:CTDSPL	protein_coding	-0.315676	4.19615	0.0283932	0.618261	T2D-PD
ENSG00000283635:AC012485.3	lncRNA	-0.622365	-1.34223	0.0285218	0.618261	T2D-PD
ENSG00000234183:LINC01952	lncRNA	-1.05147	-1.92757	0.0285154	0.618261	T2D-PD
ENSG00000072195:SPEG	protein_coding	-0.312107	2.75745	0.0285674	0.61866	T2D-PD
ENSG00000130309:COLGALT1	protein_coding	0.263678	1.90231	0.0286216	0.618807	T2D-PD
ENSG00000286263:AL391832.4	lncRNA	-2.21692	-4.23852	0.0286286	0.618807	T2D-PD
ENSG00000137486:ARRB1	protein_coding	0.916006	-1.84755	0.0287261	0.619149	T2D-PD
ENSG00000128040:SPINK2	protein_coding	-0.621786	3.33311	0.0286742	0.619149	T2D-PD
ENSG00000137767:SQOR	protein_coding	-0.62231	2.53716	0.0287127	0.619149	T2D-PD
ENSG00000164626:KCNK5	protein_coding	1.37131	-3.56345	0.0288569	0.619425	T2D-PD
ENSG00000116254:CHD5	protein_coding	0.649733	0.1772	0.0289123	0.619425	T2D-PD
ENSG00000267365:KCNJ2-AS1	antisense	0.609299	0.924766	0.0288139	0.619425	T2D-PD
ENSG00000205403:CFI	protein_coding	0.472477	3.10196	0.0289035	0.619425	T2D-PD
ENSG00000172687:ZNF738	protein_coding	0.297666	1.85995	0.0289295	0.619425	T2D-PD
ENSG00000180817:PPA1	protein_coding	-0.250236	8.10713	0.0288685	0.619425	T2D-PD
ENSG00000141052:MYOCD	protein_coding	-1.63288	-3.28735	0.028842	0.619425	T2D-PD
ENSG00000115504:EHBP1	protein_coding	-0.208063	4.00592	0.029041	0.619477	T2D-PD
ENSG00000255794:RMST	processed_transcript	-0.413414	1.75905	0.02902	0.619477	T2D-PD
ENSG00000187066:TMEM262	protein_coding	-1.06799	-3.23972	0.0290025	0.619477	T2D-PD
ENSG00000276952:AL121772.3	lncRNA	-1.46249	-3.63999	0.0289811	0.619477	T2D-PD
ENSG00000152518:ZFP36L2	protein_coding	0.419972	5.19176	0.0291446	0.621074	T2D-PD
ENSG00000054356:PTPRN	protein_coding	-0.301994	9.38633	0.0291978	0.621074	T2D-PD
ENSG00000101076:HNF4A	protein_coding	-0.684583	0.452615	0.0291874	0.621074	T2D-PD
ENSG00000078596:ITM2A	protein_coding	-0.702949	0.742693	0.0292414	0.621422	T2D-PD
ENSG00000101152:DNAJC5	protein_coding	-0.188649	3.54066	0.0293012	0.622111	T2D-PD
ENSG00000135638:EMX1	protein_coding	1.09909	-2.99671	0.0293856	0.62332	T2D-PD
ENSG00000175868:CALCB	protein_coding	0.919699	1.88564	0.0294508	0.624122	T2D-PD
ENSG00000176105:YES1	protein_coding	-0.225038	3.60512	0.0295348	0.625319	T2D-PD
ENSG00000144118:RALB	protein_coding	0.222358	2.78572	0.0296685	0.626981	T2D-PD
ENSG00000285184:AC244033.2	lncRNA	-0.38599	2.26354	0.0296426	0.626981	T2D-PD
ENSG00000216490:IFI30	protein_coding	0.406239	3.25525	0.0297873	0.62805	T2D-PD
ENSG00000106477:CEP41	protein_coding	0.237365	3.64026	0.0298572	0.62805	T2D-PD
ENSG00000104870:FCGRT	protein_coding	-0.34071	4.88986	0.029834	0.62805	T2D-PD
ENSG00000254186:AC113414.1	lncRNA	-0.99492	-2.64579	0.0298297	0.62805	T2D-PD
ENSG00000248202:LINC02234	lncRNA	-1.57377	-3.27461	0.0298015	0.62805	T2D-PD
ENSG00000177234:LINC01561	lncRNA	1.90335	-3.65461	0.0298982	0.628333	T2D-PD
ENSG00000229847:EMX2OS	antisense	1.68117	-3.98691	0.0302107	0.628365	T2D-PD
ENSG00000136244:IL6	protein_coding	1.21639	-3.10306	0.0301234	0.628365	T2D-PD
ENSG00000136267:DGKB	protein_coding	0.638389	2.64091	0.030259	0.628365	T2D-PD
ENSG00000198246:SLC29A3	protein_coding	0.550911	-0.859685	0.0299642	0.628365	T2D-PD
ENSG00000162729:IGSF8	protein_coding	0.357355	3.68625	0.0302046	0.628365	T2D-PD
ENSG00000109670:FBXW7	protein_coding	0.237731	4.66953	0.0300182	0.628365	T2D-PD
ENSG00000267390:AC036176.1	lncRNA	-0.293127	3.36957	0.0300293	0.628365	T2D-PD
ENSG00000204092:LINC00951	lincRNA	-0.591388	0.702607	0.0301562	0.628365	T2D-PD
ENSG00000197748:CFAP43	protein_coding	-0.69817	-0.529333	0.0302498	0.628365	T2D-PD
ENSG00000154065:ANKRD29	protein_coding	-0.700283	-0.272067	0.0301574	0.628365	T2D-PD
ENSG00000249572:AC034231.1	lncRNA	-0.968894	-0.906731	0.0299362	0.628365	T2D-PD
ENSG00000165379:LRFN5	protein_coding	-0.9798	-1.6945	0.0301001	0.628365	T2D-PD
ENSG00000058799:YIPF1	protein_coding	0.247045	3.59971	0.0303023	0.628689	T2D-PD
ENSG00000171747:LGALS4	protein_coding	2.63313	-1.92	0.0304686	0.62923	T2D-PD
ENSG00000053918:KCNQ1	protein_coding	0.883929	-1.57634	0.0305669	0.62923	T2D-PD
ENSG00000164687:FABP5	protein_coding	0.814602	4.16229	0.0304513	0.62923	T2D-PD
ENSG00000198162:MAN1A2	protein_coding	0.20478	5.60914	0.030605	0.62923	T2D-PD
ENSG00000142669:SH3BGRL3	protein_coding	-0.255746	6.60925	0.030498	0.62923	T2D-PD
ENSG00000002834:LASP1	protein_coding	-0.290106	3.40335	0.0303847	0.62923	T2D-PD
ENSG00000146072:TNFRSF21	protein_coding	-0.361764	4.35069	0.0305943	0.62923	T2D-PD
ENSG00000263011:AC108134.4	lncRNA	-0.696419	-0.64992	0.0304942	0.62923	T2D-PD
ENSG00000234405:Z69733.1	lncRNA	-0.928958	-1.96878	0.0305673	0.62923	T2D-PD
ENSG00000183023:SLC8A1	protein_coding	0.363003	3.55073	0.0306645	0.629595	T2D-PD
ENSG00000108823:SGCA	protein_coding	1.6467	-4.01324	0.0307361	0.629647	T2D-PD
ENSG00000186326:RGS9BP	protein_coding	-1.09817	-2.51317	0.0309163	0.632768	T2D-PD
ENSG00000153551:CMTM7	protein_coding	0.364384	2.56204	0.030992	0.633179	T2D-PD
ENSG00000169032:MAP2K1	protein_coding	-0.356394	4.45984	0.0309654	0.633179	T2D-PD
ENSG00000276533:AC018926.2	lncRNA	0.710314	0.370495	0.0310541	0.633877	T2D-PD
ENSG00000282917:AC107068.2	lncRNA	2.40106	-4.25049	0.0312187	0.63439	T2D-PD
ENSG00000232978:AL161909.2	lncRNA	2.31955	-4.19681	0.0312103	0.63439	T2D-PD
ENSG00000015520:NPC1L1	protein_coding	-0.471852	1.98071	0.0312152	0.63439	T2D-PD
ENSG00000213901:SLC23A3	protein_coding	-0.862288	-2.2047	0.0311769	0.63439	T2D-PD
ENSG00000237380:HOXD-AS2	antisense	-2.29513	-4.27671	0.0311272	0.63439	T2D-PD
ENSG00000162931:TRIM17	protein_coding	1.85024	-3.98728	0.0313359	0.634503	T2D-PD
ENSG00000164284:GRPEL2	protein_coding	-0.229655	2.50969	0.0313343	0.634503	T2D-PD
ENSG00000182585:EPGN	protein_coding	-1.47152	-3.65285	0.0313261	0.634503	T2D-PD
ENSG00000272479:AC010857.1	lncRNA	-2.15689	-3.5355	0.0313024	0.634503	T2D-PD
ENSG00000171643:S100Z	protein_coding	0.626148	-0.441114	0.0314468	0.635617	T2D-PD
ENSG00000279949:AC022784.6	lncRNA	1.97855	-3.7572	0.0315239	0.636608	T2D-PD
ENSG00000172667:ZMAT3	protein_coding	0.275217	4.64349	0.03158	0.637175	T2D-PD
ENSG00000263081:AC211486.2	lncRNA	1.7236	-4.13755	0.0317957	0.640068	T2D-PD
ENSG00000189316:AC073349.1	lncRNA	-0.626844	-0.340805	0.0318076	0.640068	T2D-PD
ENSG00000152611:CAPSL	protein_coding	-1.14091	-0.791329	0.0318078	0.640068	T2D-PD
ENSG00000157765:SLC34A2	protein_coding	1.82099	-3.87776	0.0318924	0.64049	T2D-PD
ENSG00000138080:EMILIN1	protein_coding	0.557253	-1.41525	0.0319414	0.64049	T2D-PD
ENSG00000088727:KIF9	protein_coding	-0.273028	4.4458	0.0318641	0.64049	T2D-PD
ENSG00000267606:AC006116.9	lncRNA	2.27369	-3.83481	0.0319936	0.640971	T2D-PD
ENSG00000181785:OR5AS1	protein_coding	2.10636	-4.24442	0.0320777	0.641125	T2D-PD
ENSG00000257337:AC068888.1	lncRNA	0.260096	3.34976	0.0320952	0.641125	T2D-PD
ENSG00000149177:PTPRJ	protein_coding	-0.24373	3.38027	0.0322058	0.641125	T2D-PD
ENSG00000182685:BRICD5	protein_coding	-0.447819	-0.153099	0.0321447	0.641125	T2D-PD
ENSG00000256988:AC005833.2	lncRNA	-0.865818	-2.37776	0.0321732	0.641125	T2D-PD
ENSG00000173612:GPRC6A	protein_coding	-1.12878	-2.86134	0.0323322	0.642658	T2D-PD
ENSG00000132164:SLC6A11	protein_coding	2.20941	-4.30565	0.0324633	0.643313	T2D-PD
ENSG00000263050:AC090617.5	lncRNA	1.36042	-3.74	0.0324455	0.643313	T2D-PD
ENSG00000226900:AL451069.1	lncRNA	1.10234	-2.23467	0.0324783	0.643313	T2D-PD
ENSG00000258743:LINC02301	lncRNA	-1.93286	-3.78687	0.0324004	0.643313	T2D-PD
ENSG00000175894:TSPEAR	protein_coding	-0.650212	-0.74447	0.032537	0.643916	T2D-PD
ENSG00000152256:PDK1	protein_coding	-0.311223	3.22662	0.032649	0.645009	T2D-PD
ENSG00000110148:CCKBR	protein_coding	-0.880715	-0.745953	0.0326217	0.645009	T2D-PD
ENSG00000159763:PIP	protein_coding	1.46696	-3.2103	0.0327272	0.645953	T2D-PD
ENSG00000079393:DUSP13	protein_coding	0.937047	-2.68338	0.0327867	0.645953	T2D-PD
ENSG00000152377:SPOCK1	protein_coding	-0.512481	1.53376	0.032779	0.645953	T2D-PD
ENSG00000234161:PABPC5-AS1	antisense	-2.50391	-4.23666	0.0328104	0.645953	T2D-PD
ENSG00000198756:COLGALT2	protein_coding	0.505478	1.50365	0.0328473	0.646119	T2D-PD
ENSG00000184924:PTRHD1	protein_coding	-0.284835	4.50215	0.0328881	0.646363	T2D-PD
ENSG00000130816:DNMT1	protein_coding	0.190481	3.89627	0.0329434	0.646891	T2D-PD
ENSG00000075340:ADD2	protein_coding	2.00771	-2.65236	0.033181	0.647294	T2D-PD
ENSG00000047457:CP	protein_coding	1.11764	0.123486	0.0331916	0.647294	T2D-PD
ENSG00000131650:KREMEN2	protein_coding	0.795251	-2.52499	0.0331627	0.647294	T2D-PD
ENSG00000250799:PRODH2	protein_coding	0.715926	-2.80995	0.0331057	0.647294	T2D-PD
ENSG00000214870:AC004540.1	lncRNA	0.349834	3.60239	0.0329993	0.647294	T2D-PD
ENSG00000114113:RBP2	protein_coding	-0.904473	-3.05878	0.0331771	0.647294	T2D-PD
ENSG00000249417:AC117383.1	lncRNA	-3.58544	-3.79001	0.0331527	0.647294	T2D-PD
ENSG00000103353:UBFD1	protein_coding	-0.203994	3.68189	0.0332842	0.647433	T2D-PD
ENSG00000151552:QDPR	protein_coding	-0.239231	6.29267	0.0332318	0.647433	T2D-PD
ENSG00000154310:TNIK	protein_coding	-0.243065	3.33899	0.0332771	0.647433	T2D-PD
ENSG00000255693:LINC02389	lncRNA	-0.853653	-2.04287	0.0333749	0.648642	T2D-PD
ENSG00000204832:ST8SIA6-AS1	antisense	-3.66214	-3.57125	0.0334366	0.649287	T2D-PD
ENSG00000269155:AL009178.2	lncRNA	1.91635	-3.79038	0.0335885	0.650385	T2D-PD
ENSG00000259375:AC087286.3	lncRNA	1.39397	-3.64064	0.0336694	0.650385	T2D-PD
ENSG00000174326:SLC16A11	protein_coding	0.61597	-0.278839	0.0336302	0.650385	T2D-PD
ENSG00000271869:AC026979.2	lncRNA	-0.439517	3.66508	0.0336875	0.650385	T2D-PD
ENSG00000284640:AL590434.1	lncRNA	-1.10451	-3.10164	0.0336934	0.650385	T2D-PD
ENSG00000101251:SEL1L2	protein_coding	-2.08247	-3.27175	0.0337329	0.650595	T2D-PD
ENSG00000133639:BTG1	protein_coding	0.39967	7.43398	0.0337637	0.650638	T2D-PD
ENSG00000260231:KDM7A-DT	lncRNA	-0.27046	3.17213	0.0338198	0.650848	T2D-PD
ENSG00000172164:SNTB1	protein_coding	-0.964636	-2.33977	0.0338319	0.650848	T2D-PD
ENSG00000129946:SHC2	protein_coding	0.313979	5.05387	0.0338914	0.65134	T2D-PD
ENSG00000138821:SLC39A8	protein_coding	0.381066	2.99026	0.0339827	0.651546	T2D-PD
ENSG00000164221:CCDC112	protein_coding	0.241635	3.55763	0.0339778	0.651546	T2D-PD
ENSG00000179344:HLA-DQB1	protein_coding	-3.42323	3.70538	0.0340653	0.652579	T2D-PD
ENSG00000171345:KRT19	protein_coding	1.60447	1.20256	0.0341706	0.653348	T2D-PD
ENSG00000154856:APCDD1	protein_coding	1.39938	-3.36314	0.0341917	0.653348	T2D-PD
ENSG00000145362:ANK2	protein_coding	-0.581414	0.196284	0.0341394	0.653348	T2D-PD
ENSG00000099377:HSD3B7	protein_coding	0.385915	1.93483	0.0342952	0.654227	T2D-PD
ENSG00000088035:ALG6	protein_coding	0.218848	2.15931	0.0342829	0.654227	T2D-PD
ENSG00000234546:LNCTAM34A	lncRNA	0.558646	0.519385	0.0343665	0.654948	T2D-PD
ENSG00000260285:AL133367.1	lncRNA	-0.655303	-1.05198	0.0344127	0.654948	T2D-PD
ENSG00000135697:BCO1	protein_coding	-0.967902	-1.99282	0.0344482	0.654948	T2D-PD
ENSG00000253967:AC022730.4	lncRNA	-1.9333	-1.69605	0.0344407	0.654948	T2D-PD
ENSG00000244041:LINC01011	lincRNA	-0.423211	2.3027	0.0345175	0.655286	T2D-PD
ENSG00000124249:KCNK15	protein_coding	0.651985	0.158909	0.0348031	0.659758	T2D-PD
ENSG00000166963:MAP1A	protein_coding	-0.369149	4.52334	0.0348173	0.659758	T2D-PD
ENSG00000265750:AC090772.3	lncRNA	1.57435	-3.86161	0.0350426	0.662645	T2D-PD
ENSG00000196628:TCF4	protein_coding	0.315204	4.43523	0.0352319	0.662645	T2D-PD
ENSG00000225484:NUTM2B-AS1	lncRNA	0.279285	4.50378	0.0351841	0.662645	T2D-PD
ENSG00000010810:FYN	protein_coding	0.229709	3.94767	0.0350804	0.662645	T2D-PD
ENSG00000134278:SPIRE1	protein_coding	-0.241784	4.43868	0.0351709	0.662645	T2D-PD
ENSG00000077782:FGFR1	protein_coding	-0.356366	4.79495	0.0351252	0.662645	T2D-PD
ENSG00000255394:C8orf49	protein_coding	-2.13632	-4.28122	0.0352229	0.662645	T2D-PD
ENSG00000064042:LIMCH1	protein_coding	0.346772	6.12183	0.0354492	0.665631	T2D-PD
ENSG00000089335:ZNF302	protein_coding	0.266026	4.46409	0.0354358	0.665631	T2D-PD
ENSG00000283696:AL592295.4	lncRNA	0.865906	-2.64579	0.0356384	0.668632	T2D-PD
ENSG00000275672:AC025580.3	lncRNA	0.773401	-0.658502	0.0356884	0.669018	T2D-PD
ENSG00000260278:AC098818.2	lncRNA	0.726776	-1.8475	0.0359485	0.671757	T2D-PD
ENSG00000248905:FMN1	protein_coding	0.490828	3.17894	0.0359198	0.671757	T2D-PD
ENSG00000150637:CD226	protein_coding	-0.885193	-2.19352	0.0358895	0.671757	T2D-PD
ENSG00000267098:AC113137.1	lncRNA	-2.05529	-3.76217	0.0359527	0.671757	T2D-PD
ENSG00000163739:CXCL1	protein_coding	1.17352	-1.43464	0.036027	0.671761	T2D-PD
ENSG00000109323:MANBA	protein_coding	-0.312014	2.85165	0.0360415	0.671761	T2D-PD
ENSG00000272106:AL691432.2	lncRNA	-0.346382	3.70728	0.0359905	0.671761	T2D-PD
ENSG00000119969:HELLS	protein_coding	0.482065	1.96231	0.0360823	0.671969	T2D-PD
ENSG00000164659:KIAA1324L	protein_coding	0.233334	2.2137	0.0362323	0.673232	T2D-PD
ENSG00000096092:TMEM14A	protein_coding	-0.352118	5.47831	0.0362303	0.673232	T2D-PD
ENSG00000133640:LRRIQ1	protein_coding	-0.389082	1.88394	0.0362389	0.673232	T2D-PD
ENSG00000166840:GLYATL1	protein_coding	-1.95024	-4.36318	0.0362948	0.673721	T2D-PD
ENSG00000204564:C6orf136	protein_coding	-0.258623	3.82883	0.0363934	0.674999	T2D-PD
ENSG00000250230:AP002754.1	lncRNA	1.20806	-3.38176	0.0364342	0.675206	T2D-PD
ENSG00000198054:DSCR8	protein_coding	0.573703	1.47152	0.0365168	0.675634	T2D-PD
ENSG00000261135:AL137802.2	lncRNA	-0.503419	2.06115	0.0364881	0.675634	T2D-PD
ENSG00000116260:QSOX1	protein_coding	0.352869	3.85514	0.0365969	0.676203	T2D-PD
ENSG00000115963:RND3	protein_coding	1.10561	-1.01313	0.0366434	0.676327	T2D-PD
ENSG00000079691:CARMIL1	protein_coding	0.246254	2.67251	0.036812	0.677988	T2D-PD
ENSG00000141433:ADCYAP1	protein_coding	-0.547104	7.60369	0.0368229	0.677988	T2D-PD
ENSG00000136634:IL10	protein_coding	-1.59784	-3.72001	0.0368088	0.677988	T2D-PD
ENSG00000138207:RBP4	protein_coding	-0.804171	9.36016	0.0368559	0.678047	T2D-PD
ENSG00000158050:DUSP2	protein_coding	1.01255	-1.92368	0.0369844	0.679059	T2D-PD
ENSG00000142686:C1orf216	protein_coding	0.268659	2.48298	0.0370005	0.679059	T2D-PD
ENSG00000251432:LINC02615	lncRNA	0.389446	2.2573	0.0370603	0.679609	T2D-PD
ENSG00000152076:CCDC74B	protein_coding	0.47242	1.64038	0.0371599	0.680114	T2D-PD
ENSG00000183742:MACC1	protein_coding	0.390193	2.20228	0.0371624	0.680114	T2D-PD
ENSG00000171446:KRT27	protein_coding	-2.93164	-4.07688	0.0371776	0.680114	T2D-PD
ENSG00000214575:CPEB1	protein_coding	-0.256031	2.46313	0.037214	0.680233	T2D-PD
ENSG00000277749:AC023300.2	lncRNA	0.931292	1.26744	0.0372853	0.680988	T2D-PD
ENSG00000213949:ITGA1	protein_coding	0.551381	2.85677	0.0373469	0.681565	T2D-PD
ENSG00000228540:AC073326.1	lncRNA	-2.02726	-4.01686	0.0373927	0.681855	T2D-PD
ENSG00000130940:CASZ1	protein_coding	0.247735	2.79288	0.0374246	0.681889	T2D-PD
ENSG00000165507:DEPP1	protein_coding	0.490042	8.53051	0.0375254	0.682633	T2D-PD
ENSG00000166569:CPLX4	protein_coding	-2.41753	-3.98141	0.0376037	0.683509	T2D-PD
ENSG00000163251:FZD5	protein_coding	0.300919	2.2147	0.0376439	0.683693	T2D-PD
ENSG00000188672:RHCE	protein_coding	-0.609613	1.77117	0.0378174	0.686297	T2D-PD
ENSG00000256453:DND1	protein_coding	1.3325	-0.392469	0.0378583	0.68649	T2D-PD
ENSG00000188372:ZP3	protein_coding	1.12138	0.380055	0.0379649	0.687042	T2D-PD
ENSG00000135315:CEP162	protein_coding	0.221221	2.83713	0.0379621	0.687042	T2D-PD
ENSG00000177558:FAM187B	protein_coding	-2.30426	-3.92403	0.0379793	0.687042	T2D-PD
ENSG00000128805:ARHGAP22	protein_coding	0.787339	0.750396	0.038057	0.6879	T2D-PD
ENSG00000147255:IGSF1	protein_coding	0.62468	3.02026	0.0382951	0.689268	T2D-PD
ENSG00000259377:AC026770.1	lncRNA	0.594194	-1.64474	0.038391	0.689268	T2D-PD
ENSG00000135047:CTSL	protein_coding	0.186542	6.65908	0.0382482	0.689268	T2D-PD
ENSG00000180573:HIST1H2AC	protein_coding	-0.413112	3.23989	0.0384055	0.689268	T2D-PD
ENSG00000177045:SIX5	protein_coding	-0.422591	0.0417495	0.0381863	0.689268	T2D-PD
ENSG00000164849:GPR146	protein_coding	-0.591406	0.37299	0.0383624	0.689268	T2D-PD
ENSG00000091262:ABCC6	protein_coding	-0.714814	0.00356627	0.0383466	0.689268	T2D-PD
ENSG00000182950:ODF3L1	protein_coding	-0.833103	-1.55392	0.0382737	0.689268	T2D-PD
ENSG00000162267:ITIH3	protein_coding	-1.00575	-2.94682	0.0382013	0.689268	T2D-PD
ENSG00000128573:FOXP2	protein_coding	0.235198	3.34645	0.0384416	0.689371	T2D-PD
ENSG00000099338:CATSPERG	protein_coding	0.438535	-0.303303	0.0385812	0.690242	T2D-PD
ENSG00000157045:NTAN1	protein_coding	0.222908	4.1091	0.0385609	0.690242	T2D-PD
ENSG00000120053:GOT1	protein_coding	-0.262041	3.96054	0.038566	0.690242	T2D-PD
ENSG00000106078:COBL	protein_coding	0.27581	3.47953	0.0386127	0.690263	T2D-PD
ENSG00000189056:RELN	protein_coding	-1.66285	-3.85287	0.0386712	0.690765	T2D-PD
ENSG00000119514:GALNT12	protein_coding	-0.343504	1.53038	0.0387268	0.691215	T2D-PD
ENSG00000115380:EFEMP1	protein_coding	1.2041	-2.36597	0.038782	0.691658	T2D-PD
ENSG00000268754:LINC01081	lincRNA	2.1174	-4.03938	0.0390329	0.693956	T2D-PD
ENSG00000112655:PTK7	protein_coding	-0.347631	2.91932	0.0389893	0.693956	T2D-PD
ENSG00000271327:AC010201.2	lncRNA	-0.746993	-1.81807	0.0389639	0.693956	T2D-PD
ENSG00000265743:AC138207.5	lncRNA	-2.00138	-4.34366	0.0390099	0.693956	T2D-PD
ENSG00000125675:GRIA3	protein_coding	-0.551276	4.04395	0.0390711	0.694091	T2D-PD
ENSG00000285095:AC025887.2	lncRNA	-3.04961	-3.33046	0.03914	0.694231	T2D-PD
ENSG00000167565:SERTAD3	protein_coding	0.282429	3.5931	0.0391795	0.69439	T2D-PD
ENSG00000175785:PRIMA1	protein_coding	2.03582	-2.67057	0.0392463	0.694491	T2D-PD
ENSG00000171223:JUNB	protein_coding	0.532916	8.12096	0.039235	0.694491	T2D-PD
ENSG00000173744:AGFG1	protein_coding	-0.162883	4.12642	0.0394407	0.697216	T2D-PD
ENSG00000153064:BANK1	protein_coding	0.397605	1.10349	0.0396557	0.699559	T2D-PD
ENSG00000141449:GREB1L	protein_coding	0.70817	-2.47216	0.0397709	0.701047	T2D-PD
ENSG00000253878:AC087752.3	lncRNA	0.448343	-0.367074	0.0399057	0.701265	T2D-PD
ENSG00000196368:NUDT11	protein_coding	-0.361674	1.19938	0.0399344	0.701265	T2D-PD
ENSG00000141519:CCDC40	protein_coding	-0.411583	-0.210883	0.0399375	0.701265	T2D-PD
ENSG00000091409:ITGA6	protein_coding	-0.86472	-1.37467	0.0399001	0.701265	T2D-PD
ENSG00000255571:MIR9-3HG	lncRNA	0.474026	0.337769	0.0399981	0.701674	T2D-PD
ENSG00000184895:SRY	protein_coding	-0.717839	-0.598931	0.0400225	0.701674	T2D-PD
ENSG00000249359:AC093274.1	lncRNA	-0.656372	-1.36786	0.0401031	0.702546	T2D-PD
ENSG00000163053:SLC16A14	protein_coding	-0.909538	-1.48015	0.0401475	0.702782	T2D-PD
ENSG00000120833:SOCS2	protein_coding	0.426761	4.85628	0.0401936	0.702846	T2D-PD
ENSG00000184156:KCNQ3	protein_coding	-0.87084	-0.959059	0.0402129	0.702846	T2D-PD
ENSG00000162366:PDZK1IP1	protein_coding	1.99285	-2.49967	0.0403796	0.704334	T2D-PD
ENSG00000128271:ADORA2A	protein_coding	0.704121	-0.873467	0.0403698	0.704334	T2D-PD
ENSG00000173542:MOB1B	protein_coding	-0.27474	4.33615	0.040391	0.704334	T2D-PD
ENSG00000236393:AC091806.1	lncRNA	2.09173	-4.27717	0.0405165	0.704712	T2D-PD
ENSG00000070882:OSBPL3	protein_coding	1.17508	-3.1964	0.0405182	0.704712	T2D-PD
ENSG00000261407:AC013565.3	lncRNA	-0.601756	-0.664961	0.0405366	0.704712	T2D-PD
ENSG00000105011:ASF1B	protein_coding	-0.790657	-1.94047	0.0405205	0.704712	T2D-PD
ENSG00000137507:LRRC32	protein_coding	1.39704	-3.71584	0.0408542	0.708403	T2D-PD
ENSG00000026103:FAS	protein_coding	0.538374	1.05209	0.0409044	0.708403	T2D-PD
ENSG00000134243:SORT1	protein_coding	0.235829	4.23806	0.0407877	0.708403	T2D-PD
ENSG00000197892:KIF13B	protein_coding	0.200486	3.47438	0.0409047	0.708403	T2D-PD
ENSG00000111057:KRT18	protein_coding	0.192742	6.75416	0.0408482	0.708403	T2D-PD
ENSG00000182568:SATB1	protein_coding	0.230781	3.38653	0.0410334	0.71009	T2D-PD
ENSG00000278153:AL121782.1	lncRNA	1.82472	-4.14254	0.0410871	0.710479	T2D-PD
ENSG00000257084:MIR200CHG	lncRNA	-0.452203	4.51745	0.0411983	0.711811	T2D-PD
ENSG00000253475:AC103769.1	lncRNA	0.765863	-1.35565	0.0413578	0.713532	T2D-PD
ENSG00000232633:AC079465.1	lncRNA	-1.5107	-3.25999	0.0414431	0.71392	T2D-PD
ENSG00000004399:PLXND1	protein_coding	0.332403	2.54246	0.0414857	0.714113	T2D-PD
ENSG00000227017:AC007036.1	lncRNA	1.6649	-3.74286	0.0415455	0.714601	T2D-PD
ENSG00000180549:FUT7	protein_coding	-1.13844	-1.77983	0.0416331	0.715566	T2D-PD
ENSG00000143819:EPHX1	protein_coding	0.554385	6.18009	0.0417253	0.716299	T2D-PD
ENSG00000185619:PCGF3	protein_coding	0.21463	2.88183	0.0418017	0.716299	T2D-PD
ENSG00000003056:M6PR	protein_coding	0.179944	5.92039	0.0417399	0.716299	T2D-PD
ENSG00000134533:RERG	protein_coding	-1.27183	-0.629536	0.0417873	0.716299	T2D-PD
ENSG00000131669:NINJ1	protein_coding	0.354892	3.05718	0.0418966	0.716844	T2D-PD
ENSG00000276527:AL356515.1	lncRNA	2.89239	-4.01204	0.0420699	0.716991	T2D-PD
ENSG00000267414:AC120049.1	lincRNA	0.428015	-0.743964	0.0420724	0.716991	T2D-PD
ENSG00000075539:FRYL	protein_coding	0.232281	3.57169	0.0420943	0.716991	T2D-PD
ENSG00000111674:ENO2	protein_coding	-0.315464	6.49914	0.0420374	0.716991	T2D-PD
ENSG00000130224:LRCH2	protein_coding	-0.500719	0.622112	0.0420474	0.716991	T2D-PD
ENSG00000169064:ZBBX	protein_coding	-1.20668	-1.99513	0.0420252	0.716991	T2D-PD
ENSG00000186470:BTN3A2	protein_coding	0.483357	1.24003	0.042132	0.717095	T2D-PD
ENSG00000128655:PDE11A	protein_coding	-0.773944	-2.11016	0.0422077	0.717847	T2D-PD
ENSG00000149328:GLB1L2	protein_coding	0.564584	0.583194	0.042295	0.717973	T2D-PD
ENSG00000167107:ACSF2	protein_coding	-1.26295	-2.45361	0.0422541	0.717973	T2D-PD
ENSG00000100987:VSX1	protein_coding	-1.28654	-3.08365	0.0423098	0.717973	T2D-PD
ENSG00000105971:CAV2	protein_coding	1.39061	-1.88818	0.0423541	0.718019	T2D-PD
ENSG00000236841:AC007750.1	lncRNA	1.14981	-3.32079	0.0424073	0.718019	T2D-PD
ENSG00000237101:AC092809.4	lncRNA	-0.992079	-2.82576	0.0424041	0.718019	T2D-PD
ENSG00000157856:DRC1	protein_coding	-1.15167	-0.379392	0.0424869	0.718791	T2D-PD
ENSG00000230923:LINC00309	lincRNA	1.26247	-3.93767	0.0426572	0.719582	T2D-PD
ENSG00000159450:TCHH	protein_coding	0.463944	0.610446	0.0426579	0.719582	T2D-PD
ENSG00000150540:HNMT	protein_coding	0.752245	-0.234845	0.0426981	0.719727	T2D-PD
ENSG00000272157:AC107373.2	lncRNA	3.06713	-3.97804	0.0432396	0.720745	T2D-PD
ENSG00000122548:KIAA0087	protein_coding	2.58193	-3.83221	0.0428863	0.720745	T2D-PD
ENSG00000115008:IL1A	protein_coding	1.72239	-3.72505	0.0431976	0.720745	T2D-PD
ENSG00000171840:NINJ2	protein_coding	1.39041	-3.87648	0.0431102	0.720745	T2D-PD
ENSG00000175772:LINC01106	lincRNA	0.516107	-0.538883	0.0429977	0.720745	T2D-PD
ENSG00000283045:AC103703.1	lncRNA	0.460329	0.146752	0.0429497	0.720745	T2D-PD
ENSG00000100077:GRK3	protein_coding	0.230629	4.10538	0.0432973	0.720745	T2D-PD
ENSG00000173801:JUP	protein_coding	0.200909	3.89861	0.0429953	0.720745	T2D-PD
ENSG00000139974:SLC38A6	protein_coding	-0.207539	2.51484	0.0428155	0.720745	T2D-PD
ENSG00000099992:TBC1D10A	protein_coding	-0.251318	2.34402	0.0430319	0.720745	T2D-PD
ENSG00000135205:CCDC146	protein_coding	-0.528676	0.00598204	0.0431387	0.720745	T2D-PD
ENSG00000261411:AL161938.1	lncRNA	-0.591052	2.10774	0.0432196	0.720745	T2D-PD
ENSG00000224982:TMEM233	protein_coding	-1.38412	0.422852	0.043245	0.720745	T2D-PD
ENSG00000264343:NOTCH2NLA	protein_coding	-1.54025	-3.20764	0.0431284	0.720745	T2D-PD
ENSG00000133863:TEX15	protein_coding	-2.41159	-4.15791	0.0431003	0.720745	T2D-PD
ENSG00000102935:ZNF423	protein_coding	1.52335	-3.43248	0.0435451	0.721346	T2D-PD
ENSG00000151503:NCAPD3	protein_coding	0.225665	2.60196	0.0435376	0.721346	T2D-PD
ENSG00000108055:SMC3	protein_coding	0.179744	6.20362	0.0434716	0.721346	T2D-PD
ENSG00000121067:SPOP	protein_coding	0.177932	4.88505	0.0435555	0.721346	T2D-PD
ENSG00000135766:EGLN1	protein_coding	-0.220526	4.55997	0.0435412	0.721346	T2D-PD
ENSG00000130943:PKDREJ	protein_coding	-0.873045	-3.02953	0.0434609	0.721346	T2D-PD
ENSG00000147509:RGS20	protein_coding	-1.21187	0.0445101	0.0435031	0.721346	T2D-PD
ENSG00000224666:Z84484.1	antisense	0.922333	-3.10665	0.044177	0.723797	T2D-PD
ENSG00000223525:RABGAP1L-IT1	sense_intronic	0.625893	-0.947361	0.0439865	0.723797	T2D-PD
ENSG00000110492:MDK	protein_coding	0.40853	5.88176	0.0440782	0.723797	T2D-PD
ENSG00000111321:LTBR	protein_coding	0.27303	4.77383	0.0438834	0.723797	T2D-PD
ENSG00000120802:TMPO	protein_coding	0.253792	3.15952	0.0441809	0.723797	T2D-PD
ENSG00000138735:PDE5A	protein_coding	0.248423	2.67112	0.0441737	0.723797	T2D-PD
ENSG00000154640:BTG3	protein_coding	0.198928	7.16696	0.0440694	0.723797	T2D-PD
ENSG00000114023:FAM162A	protein_coding	-0.294559	7.05648	0.0440769	0.723797	T2D-PD
ENSG00000183010:PYCR1	protein_coding	-0.350823	2.83076	0.0439857	0.723797	T2D-PD
ENSG00000115423:DNAH6	protein_coding	-0.357276	0.521276	0.0440689	0.723797	T2D-PD
ENSG00000214694:ARHGEF33	protein_coding	-0.386616	0.432638	0.0440632	0.723797	T2D-PD
ENSG00000109814:UGDH	protein_coding	-0.46494	5.02991	0.0441005	0.723797	T2D-PD
ENSG00000134121:CHL1	protein_coding	-0.605223	3.11229	0.0440477	0.723797	T2D-PD
ENSG00000240591:AL096701.3	lncRNA	-0.61699	-1.92681	0.0438478	0.723797	T2D-PD
ENSG00000232184:AL662889.1	lncRNA	-2.05733	-3.89325	0.0438159	0.723797	T2D-PD
ENSG00000081818:PCDHB4	protein_coding	0.406861	1.79309	0.044429	0.726027	T2D-PD
ENSG00000204264:PSMB8	protein_coding	0.302969	4.96606	0.0444767	0.726027	T2D-PD
ENSG00000283031:AC009242.1	lncRNA	-0.82322	-2.56009	0.0444754	0.726027	T2D-PD
ENSG00000171848:RRM2	protein_coding	-1.21561	-1.81335	0.0443909	0.726027	T2D-PD
ENSG00000187922:LCN10	protein_coding	0.587173	0.875811	0.0445604	0.726351	T2D-PD
ENSG00000174611:KY	protein_coding	-0.789507	-1.86035	0.0445341	0.726351	T2D-PD
ENSG00000123200:ZC3H13	protein_coding	0.188457	4.98794	0.0447144	0.726512	T2D-PD
ENSG00000196466:ZNF799	protein_coding	-0.314366	0.73202	0.0446767	0.726512	T2D-PD
ENSG00000145545:SRD5A1	protein_coding	-0.328289	4.83774	0.0447879	0.726512	T2D-PD
ENSG00000173826:KCNH6	protein_coding	-0.476655	0.586845	0.0447939	0.726512	T2D-PD
ENSG00000162594:IL23R	protein_coding	-1.24027	-3.32055	0.044762	0.726512	T2D-PD
ENSG00000137473:TTC29	protein_coding	-2.1363	-4.14042	0.0447476	0.726512	T2D-PD
ENSG00000100249:C22orf31	protein_coding	-2.76962	-4.03195	0.044649	0.726512	T2D-PD
ENSG00000080986:NDC80	protein_coding	-1.18069	-1.18923	0.0448749	0.726788	T2D-PD
ENSG00000279750:AC239585.2	lncRNA	-2.29402	-3.66188	0.0448739	0.726788	T2D-PD
ENSG00000101463:SYNDIG1	protein_coding	1.42362	-2.20039	0.0450271	0.728215	T2D-PD
ENSG00000157017:GHRL	protein_coding	-1.62479	0.524089	0.0450186	0.728215	T2D-PD
ENSG00000104267:CA2	protein_coding	1.18059	-3.04452	0.0450987	0.728321	T2D-PD
ENSG00000140795:MYLK3	protein_coding	0.836475	-2.50891	0.0451297	0.728321	T2D-PD
ENSG00000182600:SNORC	protein_coding	-0.54892	-0.883858	0.0451101	0.728321	T2D-PD
ENSG00000135046:ANXA1	protein_coding	1.57389	-2.82813	0.0452275	0.728454	T2D-PD
ENSG00000280767:AL732314.4	lncRNA	0.930059	-3.022	0.0454583	0.728454	T2D-PD
ENSG00000259935:AC009754.1	lncRNA	0.733543	-2.57664	0.0453745	0.728454	T2D-PD
ENSG00000135373:EHF	protein_coding	0.588435	2.72744	0.0454242	0.728454	T2D-PD
ENSG00000157617:C2CD2	protein_coding	0.524556	-0.31339	0.0453351	0.728454	T2D-PD
ENSG00000182674:KCNB2	protein_coding	0.238964	3.82019	0.0453785	0.728454	T2D-PD
ENSG00000137996:RTCA	protein_coding	-0.205302	5.01427	0.0453179	0.728454	T2D-PD
ENSG00000196365:LONP1	protein_coding	-0.207756	4.56558	0.0454514	0.728454	T2D-PD
ENSG00000057252:SOAT1	protein_coding	-0.219977	3.85056	0.0453093	0.728454	T2D-PD
ENSG00000220205:VAMP2	protein_coding	-0.2313	7.87572	0.0453691	0.728454	T2D-PD
ENSG00000013364:MVP	protein_coding	0.277061	4.66366	0.0454941	0.728514	T2D-PD
ENSG00000160799:CCDC12	protein_coding	-0.22222	5.73856	0.0455545	0.728969	T2D-PD
ENSG00000227482:AL157702.2	lncRNA	1.77003	-4.16672	0.0458427	0.729283	T2D-PD
ENSG00000154330:PGM5	protein_coding	1.36311	-3.33488	0.0459537	0.729283	T2D-PD
ENSG00000116962:NID1	protein_coding	1.17164	-3.26276	0.0457687	0.729283	T2D-PD
ENSG00000240583:AQP1	protein_coding	1.08828	-2.47682	0.0460222	0.729283	T2D-PD
ENSG00000095637:SORBS1	protein_coding	0.565722	0.330559	0.0456799	0.729283	T2D-PD
ENSG00000169515:CCDC8	protein_coding	0.439727	2.38873	0.0456405	0.729283	T2D-PD
ENSG00000100106:TRIOBP	protein_coding	0.280649	2.82503	0.0459339	0.729283	T2D-PD
ENSG00000107864:CPEB3	protein_coding	-0.235555	2.19033	0.04569	0.729283	T2D-PD
ENSG00000224843:LINC00240	lincRNA	-0.341512	1.96884	0.0458303	0.729283	T2D-PD
ENSG00000141622:RNF165	protein_coding	-0.829723	-1.05398	0.0460232	0.729283	T2D-PD
ENSG00000173208:ABCD2	protein_coding	-1.15619	-2.91804	0.0457383	0.729283	T2D-PD
ENSG00000266126:AC005730.3	lncRNA	-2.09835	-3.99592	0.0459661	0.729283	T2D-PD
ENSG00000229989:MIR181A1HG	lincRNA	1.04073	-3.36239	0.0461142	0.729746	T2D-PD
ENSG00000185499:MUC1	protein_coding	1.01238	-0.375626	0.0461487	0.729746	T2D-PD
ENSG00000171462:DLK2	protein_coding	0.734577	0.649642	0.046125	0.729746	T2D-PD
ENSG00000131981:LGALS3	protein_coding	1.19146	2.76687	0.0469072	0.730142	T2D-PD
ENSG00000272619:AC093673.2	lncRNA	1.00571	-1.3439	0.0468985	0.730142	T2D-PD
ENSG00000106100:NOD1	protein_coding	0.532779	-0.846043	0.0466825	0.730142	T2D-PD
ENSG00000228526:MIR34AHG	lncRNA	0.451909	0.185837	0.0468953	0.730142	T2D-PD
ENSG00000124766:SOX4	protein_coding	0.394595	5.66228	0.0466444	0.730142	T2D-PD
ENSG00000005249:PRKAR2B	protein_coding	0.378566	3.74077	0.0463404	0.730142	T2D-PD
ENSG00000186868:MAPT	protein_coding	0.36219	4.18125	0.0467227	0.730142	T2D-PD
ENSG00000165804:ZNF219	protein_coding	0.284975	1.48549	0.0463396	0.730142	T2D-PD
ENSG00000159063:ALG8	protein_coding	0.218529	3.72665	0.0464767	0.730142	T2D-PD
ENSG00000107897:ACBD5	protein_coding	-0.196652	4.13647	0.0465387	0.730142	T2D-PD
ENSG00000164983:TMEM65	protein_coding	-0.219971	4.55247	0.0462964	0.730142	T2D-PD
ENSG00000103494:RPGRIP1L	protein_coding	-0.247996	1.92481	0.0462375	0.730142	T2D-PD
ENSG00000111275:ALDH2	protein_coding	-0.401177	4.28861	0.0464102	0.730142	T2D-PD
ENSG00000119973:PRLHR	protein_coding	-0.791935	0.217663	0.0469123	0.730142	T2D-PD
ENSG00000085563:ABCB1	protein_coding	-0.896122	1.64578	0.0467619	0.730142	T2D-PD
ENSG00000269967:AL136115.2	lncRNA	-1.04397	-2.92565	0.0465999	0.730142	T2D-PD
ENSG00000267082:AC011472.1	lncRNA	-1.079	-2.67785	0.0468931	0.730142	T2D-PD
ENSG00000135346:CGA	protein_coding	-1.59596	-3.47611	0.0462569	0.730142	T2D-PD
ENSG00000269980:AC068768.1	lncRNA	-1.6007	-3.53994	0.0466664	0.730142	T2D-PD
ENSG00000138795:LEF1	protein_coding	-2.25999	-1.96992	0.046442	0.730142	T2D-PD
ENSG00000212899:KRTAP3-3	protein_coding	-3.43439	-3.40026	0.0467958	0.730142	T2D-PD
ENSG00000225431:LINC01671	lncRNA	1.16299	-3.59686	0.047078	0.730448	T2D-PD
ENSG00000145451:GLRA3	protein_coding	0.453937	2.64301	0.047145	0.730448	T2D-PD
ENSG00000145287:PLAC8	protein_coding	0.297439	3.75675	0.0471316	0.730448	T2D-PD
ENSG00000180488:MIGA1	protein_coding	-0.170264	4.38121	0.0471785	0.730448	T2D-PD
ENSG00000162734:PEA15	protein_coding	-0.306527	3.1856	0.0471824	0.730448	T2D-PD
ENSG00000206530:CFAP44	protein_coding	-0.510823	1.25952	0.0471889	0.730448	T2D-PD
ENSG00000269067:ZNF728	protein_coding	-0.764668	-2.49281	0.0470648	0.730448	T2D-PD
ENSG00000235830:SRGAP3-AS4	lincRNA	-0.972095	-1.30315	0.0471426	0.730448	T2D-PD
ENSG00000166006:KCNC2	protein_coding	0.940575	-2.96538	0.0472811	0.731377	T2D-PD
ENSG00000255159:AC026894.1	lncRNA	1.02859	-3.22933	0.0473796	0.731409	T2D-PD
ENSG00000146540:C7orf50	protein_coding	-0.263469	6.1773	0.0473536	0.731409	T2D-PD
ENSG00000204764:RANBP17	protein_coding	-0.730266	-0.0670358	0.0474765	0.731911	T2D-PD
ENSG00000271065:AC107031.1	lncRNA	-1.70594	-3.40318	0.0474705	0.731911	T2D-PD
ENSG00000107719:PALD1	protein_coding	1.49889	-4.30117	0.0476095	0.733463	T2D-PD
ENSG00000125492:BARHL1	protein_coding	1.15174	0.224805	0.0477035	0.733938	T2D-PD
ENSG00000231672:DIRC3	protein_coding	-1.01973	-0.415568	0.0477049	0.733938	T2D-PD
ENSG00000204965:PCDHA5	protein_coding	0.364638	-0.0315817	0.0478287	0.734849	T2D-PD
ENSG00000121410:A1BG	protein_coding	-0.289587	5.96772	0.0477998	0.734849	T2D-PD
ENSG00000100568:VTI1B	protein_coding	-0.196042	5.58624	0.0478989	0.73543	T2D-PD
ENSG00000168993:CPLX1	protein_coding	0.279897	3.27846	0.048027	0.736558	T2D-PD
ENSG00000140022:STON2	protein_coding	-0.606297	1.4191	0.0480371	0.736558	T2D-PD
ENSG00000116117:PARD3B	protein_coding	-0.324503	1.85901	0.0481022	0.73706	T2D-PD
ENSG00000176155:CCDC57	protein_coding	-0.273871	4.54116	0.0482099	0.737715	T2D-PD
ENSG00000111732:AICDA	protein_coding	-2.45149	-4.0646	0.0482026	0.737715	T2D-PD
ENSG00000258525:AL049830.3	lncRNA	1.0317	-3.36086	0.0482933	0.737998	T2D-PD
ENSG00000105643:ARRDC2	protein_coding	0.374227	2.41933	0.0482834	0.737998	T2D-PD
ENSG00000161921:CXCL16	protein_coding	0.232856	2.07755	0.0484203	0.739443	T2D-PD
ENSG00000152932:RAB3C	protein_coding	0.197078	4.75267	0.0484866	0.739462	T2D-PD
ENSG00000241635:UGT1A1	protein_coding	-2.04043	-4.3281	0.0484788	0.739462	T2D-PD
ENSG00000170088:TMEM192	protein_coding	0.175414	3.83353	0.0485916	0.74007	T2D-PD
ENSG00000278376:AP004609.3	lncRNA	-0.467809	2.82897	0.0485764	0.74007	T2D-PD
ENSG00000135625:EGR4	protein_coding	0.999645	3.90138	0.0487668	0.74014	T2D-PD
ENSG00000153234:NR4A2	protein_coding	0.740461	2.71422	0.048755	0.74014	T2D-PD
ENSG00000116133:DHCR24	protein_coding	0.650115	1.4339	0.0487276	0.74014	T2D-PD
ENSG00000136877:FPGS	protein_coding	0.256417	2.16287	0.0488566	0.74014	T2D-PD
ENSG00000080823:MOK	protein_coding	-0.301507	1.96578	0.0487915	0.74014	T2D-PD
ENSG00000100364:KIAA0930	protein_coding	-0.377638	2.21583	0.0488454	0.74014	T2D-PD
ENSG00000101883:RHOXF1	protein_coding	-1.59589	-3.1365	0.0487683	0.74014	T2D-PD
ENSG00000168955:TM4SF20	protein_coding	1.6798	-4.14686	0.0488894	0.740144	T2D-PD
ENSG00000204186:ZDBF2	protein_coding	-0.199683	3.43603	0.048947	0.740432	T2D-PD
ENSG00000226007:BX005266.2	lncRNA	-0.709111	-0.924759	0.0489735	0.740432	T2D-PD
ENSG00000105255:FSD1	protein_coding	2.25528	-3.67898	0.0495854	0.741054	T2D-PD
ENSG00000283199:C13orf46	protein_coding	1.77259	-4.25375	0.0491955	0.741054	T2D-PD
ENSG00000125245:GPR18	protein_coding	1.67431	-4.12804	0.0492854	0.741054	T2D-PD
ENSG00000159212:CLIC6	protein_coding	0.939369	0.44475	0.0493486	0.741054	T2D-PD
ENSG00000203734:ECT2L	protein_coding	0.625498	-1.72394	0.0493924	0.741054	T2D-PD
ENSG00000188483:IER5L	protein_coding	0.553359	3.33366	0.0493173	0.741054	T2D-PD
ENSG00000269983:AC146944.4	lincRNA	0.481842	-0.32714	0.0494791	0.741054	T2D-PD
ENSG00000173083:HPSE	protein_coding	0.364034	0.721811	0.0495937	0.741054	T2D-PD
ENSG00000203706:SERTAD4-AS1	antisense	0.351148	3.2865	0.0495965	0.741054	T2D-PD
ENSG00000144847:IGSF11	protein_coding	0.22861	2.15439	0.0494806	0.741054	T2D-PD
ENSG00000172845:SP3	protein_coding	0.165931	3.83099	0.0495239	0.741054	T2D-PD
ENSG00000073803:MAP3K13	protein_coding	-0.165884	6.10693	0.049318	0.741054	T2D-PD
ENSG00000196517:SLC6A9	protein_coding	-0.343439	1.16618	0.0492418	0.741054	T2D-PD
ENSG00000079257:LXN	protein_coding	-0.419203	4.52264	0.0495118	0.741054	T2D-PD
ENSG00000130997:POLN	protein_coding	-0.518932	-1.04251	0.0492526	0.741054	T2D-PD
ENSG00000273172:LINC02091	lncRNA	-1.06693	-2.26081	0.0493948	0.741054	T2D-PD
ENSG00000235026:DPP10-AS1	antisense	-1.06777	-2.29173	0.0495061	0.741054	T2D-PD
ENSG00000172458:IL17D	protein_coding	0.413224	-0.531286	0.0496808	0.741267	T2D-PD
ENSG00000273350:AC004832.5	lncRNA	-1.90714	-3.98016	0.0496769	0.741267	T2D-PD
ENSG00000148384:INPP5E	protein_coding	0.26201	1.35936	0.0498063	0.742167	T2D-PD
ENSG00000072818:ACAP1	protein_coding	-0.372397	2.96822	0.0500903	0.742745	T2D-PD
ENSG00000273619:AL121832.2	lncRNA	-0.395702	2.83751	0.050109	0.742745	T2D-PD
ENSG00000004838:ZMYND10	protein_coding	-1.01396	-1.14516	0.0499981	0.742745	T2D-PD
ENSG00000242715:CCDC169	protein_coding	-1.05451	-2.5057	0.0500974	0.742745	T2D-PD
ENSG00000224308:LINC01527	lncRNA	-1.2564	-3.7592	0.0499987	0.742745	T2D-PD
ENSG00000260878:AC104072.1	lncRNA	-2.30002	-3.41543	0.0501391	0.742745	T2D-PD
ENSG00000129038:LOXL1	protein_coding	-0.281556	2.38984	0.0503293	0.744592	T2D-PD
ENSG00000254034:INTS9-AS1	lncRNA	0.980805	-3.43015	0.0504969	0.7449	T2D-PD
ENSG00000168060:NAALADL1	protein_coding	0.479428	1.3292	0.0505701	0.7449	T2D-PD
ENSG00000087088:BAX	protein_coding	0.221626	6.07012	0.0505984	0.7449	T2D-PD
ENSG00000104205:SGK3	protein_coding	-0.196345	4.59418	0.0504427	0.7449	T2D-PD
ENSG00000176225:RTTN	protein_coding	-0.365858	0.836043	0.050511	0.7449	T2D-PD
ENSG00000070669:ASNS	protein_coding	-0.41724	1.65764	0.050645	0.7449	T2D-PD
ENSG00000089101:CFAP61	protein_coding	-0.705362	-0.34448	0.0506064	0.7449	T2D-PD
ENSG00000124635:HIST1H2BJ	protein_coding	-0.764404	-2.13473	0.0505286	0.7449	T2D-PD
ENSG00000079156:OSBPL6	protein_coding	-0.59262	1.7123	0.0507753	0.746335	T2D-PD
ENSG00000213380:COG8	protein_coding	-0.204228	3.38732	0.0508706	0.747253	T2D-PD
ENSG00000171819:ANGPTL7	protein_coding	2.40466	-3.7619	0.0519595	0.747314	T2D-PD
ENSG00000253214:AC079209.1	lncRNA	2.3929	-4.30022	0.0526073	0.747314	T2D-PD
ENSG00000077942:FBLN1	protein_coding	1.45408	-3.42352	0.0511496	0.747314	T2D-PD
ENSG00000228055:FAM245A	lncRNA	1.43198	-3.83599	0.052488	0.747314	T2D-PD
ENSG00000088386:SLC15A1	protein_coding	1.14171	-3.6272	0.0532466	0.747314	T2D-PD
ENSG00000112303:VNN2	protein_coding	1.11915	-3.20913	0.0515019	0.747314	T2D-PD
ENSG00000166736:HTR3A	protein_coding	1.11508	-3.18379	0.0530955	0.747314	T2D-PD
ENSG00000228812:LAMA5-AS1	lncRNA	1.0201	1.27806	0.0531959	0.747314	T2D-PD
ENSG00000100206:DMC1	protein_coding	0.854463	-2.55791	0.0513576	0.747314	T2D-PD
ENSG00000256268:LINC02454	lncRNA	0.800879	-2.63548	0.0517615	0.747314	T2D-PD
ENSG00000131730:CKMT2	protein_coding	0.77547	-3.06853	0.0527624	0.747314	T2D-PD
ENSG00000111319:SCNN1A	protein_coding	0.634194	-1.18026	0.0529304	0.747314	T2D-PD
ENSG00000175040:CHST2	protein_coding	0.559822	1.11872	0.0526028	0.747314	T2D-PD
ENSG00000263731:AC145207.5	lncRNA	0.439965	-1.00972	0.0518351	0.747314	T2D-PD
ENSG00000163380:LMOD3	protein_coding	0.436125	-0.808543	0.053007	0.747314	T2D-PD
ENSG00000258334:AC125611.4	lncRNA	0.429395	-0.616632	0.0521713	0.747314	T2D-PD
ENSG00000184809:B3GALT5-AS1	lncRNA	0.401617	1.40471	0.0518568	0.747314	T2D-PD
ENSG00000101017:CD40	protein_coding	0.393605	2.08021	0.0519552	0.747314	T2D-PD
ENSG00000228956:SATB1-AS1	lncRNA	0.375533	2.28132	0.0514655	0.747314	T2D-PD
ENSG00000164181:ELOVL7	protein_coding	0.309366	1.14665	0.0525747	0.747314	T2D-PD
ENSG00000134532:SOX5	protein_coding	0.297096	3.03217	0.0518316	0.747314	T2D-PD
ENSG00000101347:SAMHD1	protein_coding	0.282942	1.2221	0.0529148	0.747314	T2D-PD
ENSG00000027001:MIPEP	protein_coding	0.279783	2.08667	0.0524936	0.747314	T2D-PD
ENSG00000048140:TSPAN17	protein_coding	0.27726	2.79573	0.0524834	0.747314	T2D-PD
ENSG00000112210:RAB23	protein_coding	0.264249	1.63849	0.0518841	0.747314	T2D-PD
ENSG00000164506:STXBP5	protein_coding	0.243652	4.62661	0.0531831	0.747314	T2D-PD
ENSG00000122299:ZC3H7A	protein_coding	0.223922	4.33444	0.0527255	0.747314	T2D-PD
ENSG00000164403:SHROOM1	protein_coding	0.206429	3.88504	0.0529654	0.747314	T2D-PD
ENSG00000159110:IFNAR2	protein_coding	0.201945	4.14943	0.0529713	0.747314	T2D-PD
ENSG00000125821:DTD1	protein_coding	0.193876	5.69337	0.0515349	0.747314	T2D-PD
ENSG00000114120:SLC25A36	protein_coding	-0.190318	5.20482	0.0530773	0.747314	T2D-PD
ENSG00000074211:PPP2R2C	protein_coding	-0.235174	3.26063	0.052996	0.747314	T2D-PD
ENSG00000134684:YARS	protein_coding	-0.264734	4.16489	0.0531032	0.747314	T2D-PD
ENSG00000164889:SLC4A2	protein_coding	-0.266532	3.47533	0.0527263	0.747314	T2D-PD
ENSG00000116991:SIPA1L2	protein_coding	-0.266611	4.49194	0.0525115	0.747314	T2D-PD
ENSG00000235823:OLMALINC	lncRNA	-0.318189	5.4177	0.0511395	0.747314	T2D-PD
ENSG00000163291:PAQR3	protein_coding	-0.340155	1.64624	0.0528065	0.747314	T2D-PD
ENSG00000176428:VPS37D	protein_coding	-0.340579	1.76427	0.0512901	0.747314	T2D-PD
ENSG00000197594:ENPP1	protein_coding	-0.34399	2.6664	0.0515438	0.747314	T2D-PD
ENSG00000136068:FLNB	protein_coding	-0.373651	4.17191	0.0511215	0.747314	T2D-PD
ENSG00000198948:MFAP3L	protein_coding	-0.379863	0.544985	0.0526858	0.747314	T2D-PD
ENSG00000185519:FAM131C	protein_coding	-0.410964	4.05787	0.0532552	0.747314	T2D-PD
ENSG00000185250:PPIL6	protein_coding	-0.429155	2.52823	0.0511235	0.747314	T2D-PD
ENSG00000113205:PCDHB3	protein_coding	-0.447382	0.656645	0.0530776	0.747314	T2D-PD
ENSG00000230424:EMC1-AS1	lncRNA	-0.455473	2.10002	0.0530043	0.747314	T2D-PD
ENSG00000164742:ADCY1	protein_coding	-0.567601	2.48458	0.0514352	0.747314	T2D-PD
ENSG00000137558:PI15	protein_coding	-0.655301	-1.77537	0.0516294	0.747314	T2D-PD
ENSG00000271185:AC007029.1	lncRNA	-0.663171	-0.80272	0.0525931	0.747314	T2D-PD
ENSG00000055813:CCDC85A	protein_coding	-0.667008	0.080941	0.0527838	0.747314	T2D-PD
ENSG00000172889:EGFL7	protein_coding	-0.685933	4.1118	0.0515146	0.747314	T2D-PD
ENSG00000277566:AC089999.2	lncRNA	-0.718716	-2.15509	0.0516592	0.747314	T2D-PD
ENSG00000145491:ROPN1L	protein_coding	-0.779011	-1.13155	0.0525668	0.747314	T2D-PD
ENSG00000215788:TNFRSF25	protein_coding	-0.885513	-1.78408	0.0521158	0.747314	T2D-PD
ENSG00000102362:SYTL4	protein_coding	-0.950819	-1.16997	0.0528833	0.747314	T2D-PD
ENSG00000285744:AC083837.1	lncRNA	-1.25412	-2.57575	0.0519085	0.747314	T2D-PD
ENSG00000179593:ALOX15B	protein_coding	-1.33894	-3.77192	0.0513911	0.747314	T2D-PD
ENSG00000259755:AC090907.2	lncRNA	-1.40714	-3.59099	0.0529753	0.747314	T2D-PD
ENSG00000140030:GPR65	protein_coding	-1.46999	-3.71965	0.0532605	0.747314	T2D-PD
ENSG00000264666:AC020558.1	lncRNA	-1.6132	-3.13254	0.0523789	0.747314	T2D-PD
ENSG00000188523:CFAP77	protein_coding	-1.75286	-2.89586	0.0511975	0.747314	T2D-PD
ENSG00000169327:OR5AU1	protein_coding	-1.96452	-3.90133	0.0516345	0.747314	T2D-PD
ENSG00000264705:AC090337.1	lncRNA	-1.9827	-4.22543	0.0512019	0.747314	T2D-PD
ENSG00000026025:VIM	protein_coding	1.33313	4.13146	0.0533844	0.747979	T2D-PD
ENSG00000271911:AL357054.3	lncRNA	0.703382	-1.86876	0.0533894	0.747979	T2D-PD
ENSG00000233200:LINC02634	lncRNA	-1.50275	-2.97062	0.0534584	0.748055	T2D-PD
ENSG00000198722:UNC13B	protein_coding	-0.229427	2.82931	0.053502	0.748205	T2D-PD
ENSG00000143537:ADAM15	protein_coding	0.267449	2.31628	0.0535421	0.748305	T2D-PD
ENSG00000164292:RHOBTB3	protein_coding	0.293874	6.92883	0.0536152	0.748868	T2D-PD
ENSG00000255020:AF131216.3	lncRNA	1.04694	-1.89009	0.0537528	0.749868	T2D-PD
ENSG00000106538:RARRES2	protein_coding	0.73734	0.379408	0.054226	0.753963	T2D-PD
ENSG00000113916:BCL6	protein_coding	0.325271	2.26629	0.0544078	0.753963	T2D-PD
ENSG00000115970:THADA	protein_coding	0.183416	3.11266	0.0544081	0.753963	T2D-PD
ENSG00000110011:DNAJC4	protein_coding	-0.203373	5.00687	0.054395	0.753963	T2D-PD
ENSG00000160014:CALM3	protein_coding	-0.237895	7.14564	0.0542014	0.753963	T2D-PD
ENSG00000166446:CDYL2	protein_coding	-0.325608	0.75812	0.0544111	0.753963	T2D-PD
ENSG00000258405:ZNF578	protein_coding	-0.464297	-0.122549	0.0542667	0.753963	T2D-PD
ENSG00000273164:DGCR10	sense_intronic	-0.789056	-2.07004	0.0542369	0.753963	T2D-PD
ENSG00000198046:ZNF667	protein_coding	-0.227617	2.9804	0.0545647	0.755632	T2D-PD
ENSG00000025708:TYMP	protein_coding	0.420401	1.88617	0.0547304	0.755944	T2D-PD
ENSG00000112874:NUDT12	protein_coding	-0.236066	4.26051	0.0547224	0.755944	T2D-PD
ENSG00000082153:BZW1	protein_coding	-0.413311	6.06852	0.0547535	0.755944	T2D-PD
ENSG00000176887:SOX11	protein_coding	-1.49322	-3.36097	0.0546807	0.755944	T2D-PD
ENSG00000171772:SYCE1	protein_coding	-1.69845	-3.12622	0.0547279	0.755944	T2D-PD
ENSG00000196154:S100A4	protein_coding	1.37128	-3.13587	0.0551453	0.758448	T2D-PD
ENSG00000176204:LRRTM4	protein_coding	0.406697	2.68137	0.0552684	0.758448	T2D-PD
ENSG00000205476:CCDC85C	protein_coding	0.301896	1.8594	0.0552341	0.758448	T2D-PD
ENSG00000063660:GPC1	protein_coding	0.25883	2.31613	0.0552451	0.758448	T2D-PD
ENSG00000203865:ATP1A1-AS1	lncRNA	-0.325287	1.78589	0.0551451	0.758448	T2D-PD
ENSG00000227591:HSD11B1-AS1	lncRNA	-0.58807	-0.421539	0.0551703	0.758448	T2D-PD
ENSG00000283235:AC139493.2	lncRNA	-1.14826	-2.86182	0.0550882	0.758448	T2D-PD
ENSG00000159399:HK2	protein_coding	-1.34624	-3.51793	0.0552506	0.758448	T2D-PD
ENSG00000133392:MYH11	protein_coding	0.867188	-2.97976	0.0553721	0.75863	T2D-PD
ENSG00000131015:ULBP2	protein_coding	0.823968	-0.138218	0.0554707	0.75863	T2D-PD
ENSG00000106415:GLCCI1	protein_coding	0.375771	3.91838	0.0554747	0.75863	T2D-PD
ENSG00000219607:PPP1R3G	protein_coding	-0.717217	-1.67505	0.0554132	0.75863	T2D-PD
ENSG00000134323:MYCN	protein_coding	-1.14101	-1.39128	0.0554818	0.75863	T2D-PD
ENSG00000233849:AC022201.2	lncRNA	1.02466	-3.14259	0.0557192	0.758888	T2D-PD
ENSG00000247765:AC068446.2	lncRNA	0.713572	-0.965123	0.0557072	0.758888	T2D-PD
ENSG00000177239:MAN1B1	protein_coding	0.193528	4.58629	0.0556657	0.758888	T2D-PD
ENSG00000184678:HIST2H2BE	protein_coding	-0.472595	1.97861	0.0555483	0.758888	T2D-PD
ENSG00000115718:PROC	protein_coding	-0.534725	1.29155	0.0556342	0.758888	T2D-PD
ENSG00000267007:AC012615.2	lncRNA	-0.918985	-3.16462	0.0556927	0.758888	T2D-PD
ENSG00000186198:SLC51B	protein_coding	-0.992706	-3.04258	0.0557343	0.758888	T2D-PD
ENSG00000091136:LAMB1	protein_coding	-0.547318	0.366923	0.0557969	0.759285	T2D-PD
ENSG00000105327:BBC3	protein_coding	0.470486	1.52689	0.0559087	0.759897	T2D-PD
ENSG00000180929:GPR62	protein_coding	0.945267	-2.24312	0.0559845	0.760473	T2D-PD
ENSG00000111145:ELK3	protein_coding	0.755291	-1.52538	0.0564152	0.762347	T2D-PD
ENSG00000263508:AC015908.2	lncRNA	0.748391	-2.65082	0.0563723	0.762347	T2D-PD
ENSG00000197442:MAP3K5	protein_coding	0.445891	2.44307	0.0563301	0.762347	T2D-PD
ENSG00000235750:KIAA0040	protein_coding	0.440305	1.19486	0.0565051	0.762347	T2D-PD
ENSG00000099810:MTAP	protein_coding	0.176506	3.29285	0.056294	0.762347	T2D-PD
ENSG00000188938:FAM120AOS	protein_coding	-0.174312	4.84107	0.0565148	0.762347	T2D-PD
ENSG00000145476:CYP4V2	protein_coding	-0.245999	3.82543	0.0564485	0.762347	T2D-PD
ENSG00000286107:AC007655.2	lncRNA	-0.516348	-1.01742	0.0565283	0.762347	T2D-PD
ENSG00000171310:CHST11	protein_coding	-0.572448	1.15236	0.0565918	0.762347	T2D-PD
ENSG00000244607:CCDC13	protein_coding	-0.678569	-1.35887	0.056217	0.762347	T2D-PD
ENSG00000091513:TF	protein_coding	-0.729138	0.753735	0.0562759	0.762347	T2D-PD
ENSG00000253695:AC011008.1	lncRNA	-1.06607	-1.81636	0.0562366	0.762347	T2D-PD
ENSG00000170323:FABP4	protein_coding	-1.66107	-3.07581	0.0565849	0.762347	T2D-PD
ENSG00000235631:RNF148	protein_coding	-1.71791	-4.07937	0.0562772	0.762347	T2D-PD
ENSG00000196748:CLPSL2	protein_coding	0.892376	-3.11091	0.056782	0.762849	T2D-PD
ENSG00000147889:CDKN2A	protein_coding	0.49148	4.96327	0.0569277	0.762849	T2D-PD
ENSG00000054983:GALC	protein_coding	0.373159	3.05234	0.0569961	0.762849	T2D-PD
ENSG00000154822:PLCL2	protein_coding	0.208926	3.75163	0.0569046	0.762849	T2D-PD
ENSG00000180628:PCGF5	protein_coding	-0.289096	4.89596	0.0567065	0.762849	T2D-PD
ENSG00000183044:ABAT	protein_coding	-0.304627	3.35284	0.0568662	0.762849	T2D-PD
ENSG00000246922:UBAP1L	protein_coding	-0.401588	-0.40983	0.0569641	0.762849	T2D-PD
ENSG00000212128:TAS2R13	protein_coding	-1.38849	-3.67391	0.0568904	0.762849	T2D-PD
ENSG00000186871:ERCC6L	protein_coding	-1.56105	-3.82637	0.0569981	0.762849	T2D-PD
ENSG00000072163:LIMS2	protein_coding	-2.13973	-4.20772	0.0569909	0.762849	T2D-PD
ENSG00000233593:LINC02609	lncRNA	0.297957	2.84224	0.0570502	0.763096	T2D-PD
ENSG00000109906:ZBTB16	protein_coding	0.59116	0.21279	0.0571322	0.76369	T2D-PD
ENSG00000185262:UBALD2	protein_coding	0.284318	3.15301	0.0572553	0.76369	T2D-PD
ENSG00000273063:AC007250.1	lncRNA	-0.731388	-2.44123	0.0572065	0.76369	T2D-PD
ENSG00000127324:TSPAN8	protein_coding	-0.763014	0.4744	0.0572624	0.76369	T2D-PD
ENSG00000261592:AC010531.3	lncRNA	1.79996	-4.06978	0.0574389	0.764492	T2D-PD
ENSG00000136872:ALDOB	protein_coding	1.48759	1.36303	0.0574436	0.764492	T2D-PD
ENSG00000230910:AL391807.1	lncRNA	0.868657	-2.30364	0.0575308	0.764492	T2D-PD
ENSG00000284882:AL359762.1	lncRNA	0.754402	-0.0898791	0.057558	0.764492	T2D-PD
ENSG00000111012:CYP27B1	protein_coding	0.71758	-1.73745	0.057477	0.764492	T2D-PD
ENSG00000253669:GASAL1	lncRNA	0.694758	2.51722	0.0573609	0.764492	T2D-PD
ENSG00000160345:C9orf116	protein_coding	-0.467715	2.28092	0.0575424	0.764492	T2D-PD
ENSG00000165556:CDX2	protein_coding	0.698945	-1.51082	0.0576375	0.764525	T2D-PD
ENSG00000063015:SEZ6	protein_coding	0.377531	2.52775	0.0576821	0.764525	T2D-PD
ENSG00000221955:SLC12A8	protein_coding	-0.539636	1.5154	0.057695	0.764525	T2D-PD
ENSG00000273183:AC093726.2	lncRNA	-1.14921	-3.08058	0.0576296	0.764525	T2D-PD
ENSG00000139597:N4BP2L1	protein_coding	0.281988	3.31743	0.0578426	0.765144	T2D-PD
ENSG00000274425:AC114271.1	lncRNA	-0.385922	0.638078	0.0578273	0.765144	T2D-PD
ENSG00000102924:CBLN1	protein_coding	-0.572239	0.172615	0.0578205	0.765144	T2D-PD
ENSG00000105607:GCDH	protein_coding	0.270329	3.06873	0.0579789	0.766501	T2D-PD
ENSG00000184226:PCDH9	protein_coding	0.769662	-0.233463	0.0584909	0.767074	T2D-PD
ENSG00000125968:ID1	protein_coding	0.563623	8.37746	0.0582829	0.767074	T2D-PD
ENSG00000136514:RTP4	protein_coding	0.506798	-1.54786	0.058431	0.767074	T2D-PD
ENSG00000136048:DRAM1	protein_coding	0.420155	2.35117	0.0581538	0.767074	T2D-PD
ENSG00000114388:NPRL2	protein_coding	-0.17051	3.46113	0.0584201	0.767074	T2D-PD
ENSG00000088543:C3orf18	protein_coding	-0.363642	1.33674	0.0581834	0.767074	T2D-PD
ENSG00000116574:RHOU	protein_coding	-0.492027	1.28655	0.0582069	0.767074	T2D-PD
ENSG00000121211:MND1	protein_coding	-0.924115	-2.61532	0.0583347	0.767074	T2D-PD
ENSG00000229981:LINC01435	lncRNA	-0.970046	-2.17434	0.0584512	0.767074	T2D-PD
ENSG00000235997:LINC01936	lncRNA	-1.74209	-3.97944	0.0582681	0.767074	T2D-PD
ENSG00000224137:LINC01857	lncRNA	-2.4612	-4.11704	0.0584945	0.767074	T2D-PD
ENSG00000234948:LINC01524	lncRNA	-2.5248	-4.16181	0.058409	0.767074	T2D-PD
ENSG00000087253:LPCAT2	protein_coding	1.51862	-2.84917	0.0586152	0.767878	T2D-PD
ENSG00000171132:PRKCE	protein_coding	0.22145	2.31502	0.0586909	0.767878	T2D-PD
ENSG00000182013:PNMA8A	protein_coding	-0.284955	2.70514	0.0586827	0.767878	T2D-PD
ENSG00000257386:AC025257.1	lncRNA	-0.990037	-3.31682	0.0586557	0.767878	T2D-PD
ENSG00000172410:INSL5	protein_coding	-2.1631	-4.10405	0.0587266	0.767903	T2D-PD
ENSG00000275342:PRAG1	protein_coding	-0.968038	-1.63704	0.0587604	0.767904	T2D-PD
ENSG00000196917:HCAR1	protein_coding	-0.979899	-2.97349	0.0588665	0.768848	T2D-PD
ENSG00000140986:RPL3L	protein_coding	1.90093	-4.30788	0.0590626	0.76965	T2D-PD
ENSG00000122642:FKBP9	protein_coding	0.249446	3.35254	0.0591986	0.76965	T2D-PD
ENSG00000169756:LIMS1	protein_coding	0.243893	5.24921	0.0590814	0.76965	T2D-PD
ENSG00000123684:LPGAT1	protein_coding	-0.24273	5.05815	0.059025	0.76965	T2D-PD
ENSG00000116017:ARID3A	protein_coding	-0.270222	4.22846	0.0591912	0.76965	T2D-PD
ENSG00000272719:AC006483.2	lncRNA	-1.00977	-3.58115	0.0591701	0.76965	T2D-PD
ENSG00000172016:REG3A	protein_coding	2.52026	2.03338	0.0596209	0.769808	T2D-PD
ENSG00000115009:CCL20	protein_coding	1.3936	-2.39777	0.0595903	0.769808	T2D-PD
ENSG00000165617:DACT1	protein_coding	1.05591	-3.13758	0.0595174	0.769808	T2D-PD
ENSG00000006638:TBXA2R	protein_coding	0.627658	-2.72044	0.0601537	0.769808	T2D-PD
ENSG00000173702:MUC13	protein_coding	0.619737	0.631169	0.0602109	0.769808	T2D-PD
ENSG00000240498:CDKN2B-AS1	antisense	0.32525	1.40463	0.0600564	0.769808	T2D-PD
ENSG00000099999:RNF215	protein_coding	0.30371	0.797781	0.0602371	0.769808	T2D-PD
ENSG00000141480:ARRB2	protein_coding	0.294988	2.50595	0.0597114	0.769808	T2D-PD
ENSG00000176108:CHMP6	protein_coding	0.233749	2.90282	0.060156	0.769808	T2D-PD
ENSG00000095777:MYO3A	protein_coding	0.231985	5.23763	0.0592761	0.769808	T2D-PD
ENSG00000157191:NECAP2	protein_coding	0.19086	3.77781	0.0599195	0.769808	T2D-PD
ENSG00000055163:CYFIP2	protein_coding	0.173416	3.76132	0.0593682	0.769808	T2D-PD
ENSG00000139154:AEBP2	protein_coding	0.166022	3.21946	0.0602508	0.769808	T2D-PD
ENSG00000153130:SCOC	protein_coding	-0.152918	6.65558	0.0594405	0.769808	T2D-PD
ENSG00000152082:MZT2B	protein_coding	-0.188063	8.17176	0.0598682	0.769808	T2D-PD
ENSG00000165914:TTC7B	protein_coding	-0.212139	3.75915	0.0597219	0.769808	T2D-PD
ENSG00000148700:ADD3	protein_coding	-0.22923	3.23419	0.0594181	0.769808	T2D-PD
ENSG00000176641:RNF152	protein_coding	-0.355504	1.2079	0.0597489	0.769808	T2D-PD
ENSG00000260230:FRRS1L	protein_coding	-0.401239	3.65331	0.0598892	0.769808	T2D-PD
ENSG00000215241:LINC02449	lncRNA	-0.679298	-1.52454	0.0596285	0.769808	T2D-PD
ENSG00000249700:SRD5A3-AS1	processed_transcript	-0.756418	-2.29004	0.0593371	0.769808	T2D-PD
ENSG00000223635:AL121990.1	lncRNA	-0.807793	-2.32126	0.0600414	0.769808	T2D-PD
ENSG00000277693:AP003900.1	lncRNA	-1.57679	-3.98647	0.0595715	0.769808	T2D-PD
ENSG00000104313:EYA1	protein_coding	-1.71644	-4.04695	0.0600562	0.769808	T2D-PD
ENSG00000205562:AL049775.1	lncRNA	-1.80326	-3.84167	0.0597639	0.769808	T2D-PD
ENSG00000259757:AC091891.1	lncRNA	-1.99774	-4.3074	0.0600747	0.769808	T2D-PD
ENSG00000285159:AL627422.2	lncRNA	-2.04819	-4.02059	0.0599105	0.769808	T2D-PD
ENSG00000144681:STAC	protein_coding	-2.07932	-4.26588	0.0596166	0.769808	T2D-PD
ENSG00000179598:PLD6	protein_coding	-0.387594	1.00402	0.0604234	0.771026	T2D-PD
ENSG00000176040:TMPRSS7	protein_coding	-1.42892	-3.65353	0.060407	0.771026	T2D-PD
ENSG00000283384:AL138694.1	lncRNA	1.12604	-3.49396	0.0605848	0.772652	T2D-PD
ENSG00000056050:HPF1	protein_coding	0.15274	5.36237	0.0607192	0.772698	T2D-PD
ENSG00000239930:AP001625.3	lncRNA	-0.784603	-2.66827	0.0607244	0.772698	T2D-PD
ENSG00000127366:TAS2R5	protein_coding	-1.37209	-3.825	0.0606669	0.772698	T2D-PD
ENSG00000234147:AL035446.1	lncRNA	1.05731	-2.72968	0.0610659	0.77358	T2D-PD
ENSG00000081148:IMPG2	protein_coding	0.64482	-1.96504	0.0610652	0.77358	T2D-PD
ENSG00000139921:TMX1	protein_coding	0.166719	5.36937	0.0610459	0.77358	T2D-PD
ENSG00000178996:SNX18	protein_coding	-0.195781	2.65765	0.0608932	0.77358	T2D-PD
ENSG00000143367:TUFT1	protein_coding	-0.246737	2.40795	0.0609765	0.77358	T2D-PD
ENSG00000154545:MAGED4	protein_coding	-1.36314	-3.6864	0.0608314	0.77358	T2D-PD
ENSG00000272485:AL392183.1	lncRNA	-2.68531	-3.79818	0.0609599	0.77358	T2D-PD
ENSG00000198758:EPS8L3	protein_coding	2.85916	-4.06769	0.0611771	0.773884	T2D-PD
ENSG00000273402:AC004908.3	lncRNA	0.44687	-1.59236	0.061224	0.773884	T2D-PD
ENSG00000129473:BCL2L2	protein_coding	-0.212518	3.33925	0.0612308	0.773884	T2D-PD
ENSG00000224511:LINC00365	lincRNA	-0.623438	-0.605278	0.0611617	0.773884	T2D-PD
ENSG00000253567:AC025871.1	lncRNA	-2.48296	-4.10567	0.0612909	0.773884	T2D-PD
ENSG00000102125:TAZ	protein_coding	0.232262	2.86682	0.0614671	0.775538	T2D-PD
ENSG00000124193:SRSF6	protein_coding	0.213829	4.54895	0.0614932	0.775538	T2D-PD
ENSG00000228775:WEE2-AS1	antisense	0.706758	-1.45629	0.0616923	0.775802	T2D-PD
ENSG00000135390:ATP5MC2	protein_coding	-0.197675	8.63057	0.061753	0.775802	T2D-PD
ENSG00000166228:PCBD1	protein_coding	-0.20132	6.89261	0.0617161	0.775802	T2D-PD
ENSG00000236548:RNF217-AS1	lncRNA	-0.614188	-0.515371	0.0616564	0.775802	T2D-PD
ENSG00000215217:C5orf49	protein_coding	-0.618377	2.19929	0.0615696	0.775802	T2D-PD
ENSG00000276523:AC025287.3	lncRNA	-1.16577	-3.0352	0.0615967	0.775802	T2D-PD
ENSG00000115590:IL1R2	protein_coding	-1.67187	-1.55036	0.0617194	0.775802	T2D-PD
ENSG00000174453:VWC2L	protein_coding	-0.529573	-0.57302	0.061933	0.776775	T2D-PD
ENSG00000277831:AL138960.1	lncRNA	-0.596336	-2.06642	0.061914	0.776775	T2D-PD
ENSG00000137841:PLCB2	protein_coding	-2.08764	-4.13719	0.0619811	0.77695	T2D-PD
ENSG00000124920:MYRF	protein_coding	-0.494058	-0.137366	0.0620444	0.777316	T2D-PD
ENSG00000124194:GDAP1L1	protein_coding	-0.228799	3.24841	0.0621563	0.77786	T2D-PD
ENSG00000167207:NOD2	protein_coding	-1.66533	-4.22323	0.0621466	0.77786	T2D-PD
ENSG00000243955:GSTA1	protein_coding	1.38147	-0.358123	0.0623532	0.779895	T2D-PD
ENSG00000085276:MECOM	protein_coding	1.22206	-2.93133	0.0624827	0.780288	T2D-PD
ENSG00000143340:FAM163A	protein_coding	1.0082	-2.95548	0.0624637	0.780288	T2D-PD
ENSG00000213903:LTB4R	protein_coding	0.476057	0.0479217	0.0625432	0.780288	T2D-PD
ENSG00000197959:DNM3	protein_coding	0.245371	3.39569	0.0625562	0.780288	T2D-PD
ENSG00000114573:ATP6V1A	protein_coding	-0.290252	5.33731	0.0625177	0.780288	T2D-PD
ENSG00000153993:SEMA3D	protein_coding	1.08094	-3.47336	0.0627198	0.781471	T2D-PD
ENSG00000232710:AC254562.2	lncRNA	-1.94282	-3.9416	0.0627119	0.781471	T2D-PD
ENSG00000135272:MDFIC	protein_coding	0.429683	2.76672	0.0629158	0.782199	T2D-PD
ENSG00000161610:HCRT	protein_coding	-0.594993	-0.498322	0.0628962	0.782199	T2D-PD
ENSG00000118298:CA14	protein_coding	-1.75958	-3.97506	0.0628984	0.782199	T2D-PD
ENSG00000111087:GLI1	protein_coding	1.84052	-3.85698	0.0646814	0.783037	T2D-PD
ENSG00000075884:ARHGAP15	protein_coding	1.64646	-4.01637	0.0644139	0.783037	T2D-PD
ENSG00000103569:AQP9	protein_coding	1.41843	-3.52945	0.0656407	0.783037	T2D-PD
ENSG00000131378:RFTN1	protein_coding	1.37729	-3.79211	0.0655032	0.783037	T2D-PD
ENSG00000185585:OLFML2A	protein_coding	1.36303	-3.9178	0.0634053	0.783037	T2D-PD
ENSG00000128274:A4GALT	protein_coding	1.06212	-2.7096	0.0653266	0.783037	T2D-PD
ENSG00000187730:GABRD	protein_coding	1.03935	-3.25757	0.0636052	0.783037	T2D-PD
ENSG00000002726:AOC1	protein_coding	0.911386	-3.44733	0.064431	0.783037	T2D-PD
ENSG00000267402:TCF4-AS2	lncRNA	0.897444	-2.70401	0.0656771	0.783037	T2D-PD
ENSG00000204175:GPRIN2	protein_coding	0.892145	-2.78901	0.0657991	0.783037	T2D-PD
ENSG00000236699:ARHGEF38	protein_coding	0.767125	-2.90294	0.0637661	0.783037	T2D-PD
ENSG00000125462:C1orf61	protein_coding	0.751599	-1.31606	0.063925	0.783037	T2D-PD
ENSG00000027869:SH2D2A	protein_coding	0.644598	0.399351	0.0639575	0.783037	T2D-PD
ENSG00000183682:BMP8A	protein_coding	0.549452	-0.61733	0.0654457	0.783037	T2D-PD
ENSG00000146147:MLIP	protein_coding	0.5365	1.56573	0.0652967	0.783037	T2D-PD
ENSG00000111186:WNT5B	protein_coding	0.515885	-0.689309	0.0634956	0.783037	T2D-PD
ENSG00000158286:RNF207	protein_coding	0.491523	1.00145	0.0653783	0.783037	T2D-PD
ENSG00000182010:RTKN2	protein_coding	0.419728	0.232588	0.0655432	0.783037	T2D-PD
ENSG00000198754:OXCT2	protein_coding	0.412585	0.691138	0.0657087	0.783037	T2D-PD
ENSG00000126803:HSPA2	protein_coding	0.407922	3.30111	0.0656845	0.783037	T2D-PD
ENSG00000253276:CCDC71L	protein_coding	0.406007	1.57763	0.0646303	0.783037	T2D-PD
ENSG00000204054:LINC00963	processed_transcript	0.385272	4.73772	0.0639007	0.783037	T2D-PD
ENSG00000100100:PIK3IP1	protein_coding	0.359494	1.75854	0.0658341	0.783037	T2D-PD
ENSG00000100379:KCTD17	protein_coding	0.336604	1.65606	0.0653312	0.783037	T2D-PD
ENSG00000137338:PGBD1	protein_coding	0.265388	1.06008	0.065085	0.783037	T2D-PD
ENSG00000103174:NAGPA	protein_coding	0.257782	2.81991	0.0643486	0.783037	T2D-PD
ENSG00000167740:CYB5D2	protein_coding	0.247229	4.84192	0.0634985	0.783037	T2D-PD
ENSG00000100647:SUSD6	protein_coding	0.241794	4.09837	0.0650773	0.783037	T2D-PD
ENSG00000064115:TM7SF3	protein_coding	0.23699	5.32314	0.0637924	0.783037	T2D-PD
ENSG00000143418:CERS2	protein_coding	0.228725	5.20249	0.0649121	0.783037	T2D-PD
ENSG00000168772:CXXC4	protein_coding	0.226207	4.54302	0.0647881	0.783037	T2D-PD
ENSG00000187187:ZNF546	protein_coding	0.216462	1.52542	0.0652161	0.783037	T2D-PD
ENSG00000168610:STAT3	protein_coding	0.207414	6.60801	0.0637551	0.783037	T2D-PD
ENSG00000103249:CLCN7	protein_coding	0.206292	3.03617	0.0631015	0.783037	T2D-PD
ENSG00000067533:RRP15	protein_coding	0.199559	3.85231	0.0655359	0.783037	T2D-PD
ENSG00000158987:RAPGEF6	protein_coding	0.185044	3.22765	0.0653021	0.783037	T2D-PD
ENSG00000100307:CBX7	protein_coding	0.175851	3.89344	0.0656714	0.783037	T2D-PD
ENSG00000198890:PRMT6	protein_coding	0.169527	3.19473	0.0644717	0.783037	T2D-PD
ENSG00000169905:TOR1AIP2	protein_coding	-0.178782	4.97563	0.0657292	0.783037	T2D-PD
ENSG00000121289:CEP89	protein_coding	-0.196567	2.82895	0.0651565	0.783037	T2D-PD
ENSG00000205707:ETFRF1	protein_coding	-0.212521	5.85294	0.0647384	0.783037	T2D-PD
ENSG00000135951:TSGA10	protein_coding	-0.216614	4.12448	0.0646536	0.783037	T2D-PD
ENSG00000159409:CELF3	protein_coding	-0.227326	4.04524	0.0640504	0.783037	T2D-PD
ENSG00000091844:RGS17	protein_coding	-0.244077	4.4936	0.0643373	0.783037	T2D-PD
ENSG00000179965:ZNF771	protein_coding	-0.249093	2.31548	0.0631915	0.783037	T2D-PD
ENSG00000106105:GARS	protein_coding	-0.257864	5.17242	0.0650595	0.783037	T2D-PD
ENSG00000175970:UNC119B	protein_coding	-0.259632	2.86873	0.065404	0.783037	T2D-PD
ENSG00000256087:ZNF432	protein_coding	-0.271325	1.32346	0.0651675	0.783037	T2D-PD
ENSG00000196557:CACNA1H	protein_coding	-0.277538	3.64745	0.065546	0.783037	T2D-PD
ENSG00000056487:PHF21B	protein_coding	-0.284858	0.496823	0.0642132	0.783037	T2D-PD
ENSG00000168255:POLR2J3	protein_coding	-0.286534	6.3011	0.06386	0.783037	T2D-PD
ENSG00000179361:ARID3B	protein_coding	-0.317529	1.04605	0.0647725	0.783037	T2D-PD
ENSG00000128272:ATF4	protein_coding	-0.319877	6.44812	0.0647131	0.783037	T2D-PD
ENSG00000166435:XRRA1	protein_coding	-0.320529	3.6005	0.0637138	0.783037	T2D-PD
ENSG00000144278:GALNT13	protein_coding	-0.360608	0.765606	0.0642607	0.783037	T2D-PD
ENSG00000286061:RCAN3AS	lncRNA	-0.364665	2.37736	0.0657958	0.783037	T2D-PD
ENSG00000273492:AP000229.1	lncRNA	-0.368291	1.60286	0.0653978	0.783037	T2D-PD
ENSG00000174749:FAM241A	protein_coding	-0.433105	1.85078	0.0654098	0.783037	T2D-PD
ENSG00000175556:LONRF3	protein_coding	-0.440281	0.713858	0.0637847	0.783037	T2D-PD
ENSG00000173947:PIFO	protein_coding	-0.44854	3.57163	0.0636661	0.783037	T2D-PD
ENSG00000008118:CAMK1G	protein_coding	-0.49955	-1.09834	0.0638351	0.783037	T2D-PD
ENSG00000120913:PDLIM2	protein_coding	-0.519295	4.41013	0.0650554	0.783037	T2D-PD
ENSG00000164404:GDF9	protein_coding	-0.60884	-1.36057	0.0643716	0.783037	T2D-PD
ENSG00000260949:AP006545.1	lncRNA	-0.635706	-1.32775	0.0645634	0.783037	T2D-PD
ENSG00000206113:CFAP99	protein_coding	-0.660134	-0.919386	0.0647052	0.783037	T2D-PD
ENSG00000150551:LYPD1	protein_coding	-1.01513	-0.282401	0.0639144	0.783037	T2D-PD
ENSG00000152689:RASGRP3	protein_coding	-1.2679	1.2184	0.0635554	0.783037	T2D-PD
ENSG00000260896:ARLNC1	lncRNA	-1.55757	-3.65764	0.0639122	0.783037	T2D-PD
ENSG00000227392:HPN-AS1	antisense	-1.61978	-3.94112	0.0651893	0.783037	T2D-PD
ENSG00000249328:AC036214.1	lncRNA	-1.62055	-3.12743	0.0632178	0.783037	T2D-PD
ENSG00000267394:AC004596.1	lncRNA	-1.6613	-4.07803	0.0655044	0.783037	T2D-PD
ENSG00000129451:KLK10	protein_coding	-1.82303	-4.28264	0.0630851	0.783037	T2D-PD
ENSG00000100033:PRODH	protein_coding	-2.0889	-4.19142	0.0644559	0.783037	T2D-PD
ENSG00000161681:SHANK1	protein_coding	-2.22354	-4.24335	0.0642089	0.783037	T2D-PD
ENSG00000274630:AC125257.2	lncRNA	-2.36559	-4.22217	0.0656926	0.783037	T2D-PD
ENSG00000259553:AC140725.1	lncRNA	1.80094	-4.06294	0.0664441	0.783283	T2D-PD
ENSG00000251165:F11-AS1	antisense	1.49786	-3.54019	0.066649	0.783283	T2D-PD
ENSG00000166289:PLEKHF1	protein_coding	0.972386	-2.81256	0.0661042	0.783283	T2D-PD
ENSG00000236740:AL033384.1	lncRNA	0.76918	-2.7951	0.0662976	0.783283	T2D-PD
ENSG00000258376:AC004846.1	lncRNA	0.716578	-1.80557	0.0667232	0.783283	T2D-PD
ENSG00000104998:IL27RA	protein_coding	0.582669	-0.546098	0.0666988	0.783283	T2D-PD
ENSG00000259321:AL136295.2	lncRNA	0.447639	-1.34028	0.0664714	0.783283	T2D-PD
ENSG00000137193:PIM1	protein_coding	0.444885	1.30975	0.0665595	0.783283	T2D-PD
ENSG00000240445:FOXO3B	pseudogene	0.369498	-0.599796	0.066157	0.783283	T2D-PD
ENSG00000096060:FKBP5	protein_coding	0.234738	3.99561	0.0663938	0.783283	T2D-PD
ENSG00000122566:HNRNPA2B1	protein_coding	0.224663	7.4995	0.0664733	0.783283	T2D-PD
ENSG00000179818:PCBP1-AS1	antisense	0.183793	3.47067	0.066634	0.783283	T2D-PD
ENSG00000171552:BCL2L1	protein_coding	0.172061	4.63677	0.066239	0.783283	T2D-PD
ENSG00000136770:DNAJC1	protein_coding	0.156348	5.85709	0.0662734	0.783283	T2D-PD
ENSG00000162971:TYW5	protein_coding	-0.166845	2.88375	0.0666698	0.783283	T2D-PD
ENSG00000158435:CNOT11	protein_coding	-0.175207	3.48988	0.0663379	0.783283	T2D-PD
ENSG00000164096:C4orf3	protein_coding	-0.2246	7.51162	0.0666786	0.783283	T2D-PD
ENSG00000135525:MAP7	protein_coding	-0.227981	4.66969	0.0660882	0.783283	T2D-PD
ENSG00000270049:AC009061.2	lncRNA	-0.242219	2.49698	0.0663349	0.783283	T2D-PD
ENSG00000129116:PALLD	protein_coding	-0.273166	4.84123	0.0659276	0.783283	T2D-PD
ENSG00000143248:RGS5	protein_coding	-0.435257	0.744462	0.0665646	0.783283	T2D-PD
ENSG00000173848:NET1	protein_coding	-0.454177	3.06736	0.0666397	0.783283	T2D-PD
ENSG00000231651:DLG3-AS1	antisense	-0.653828	1.91516	0.0661599	0.783283	T2D-PD
ENSG00000155846:PPARGC1B	protein_coding	-0.675739	-2.83553	0.0660228	0.783283	T2D-PD
ENSG00000240476:LINC00973	lincRNA	-1.898	-4.25656	0.0666081	0.783283	T2D-PD
ENSG00000164708:PGAM2	protein_coding	0.827244	0.886306	0.0669255	0.783635	T2D-PD
ENSG00000157322:CLEC18A	protein_coding	-0.761762	-1.86234	0.0669222	0.783635	T2D-PD
ENSG00000277491:AC087392.5	lncRNA	-1.44221	-3.93395	0.0668594	0.783635	T2D-PD
ENSG00000273972:AC068722.2	lncRNA	-1.75095	-3.85377	0.0668863	0.783635	T2D-PD
ENSG00000254790:AP000842.1	lncRNA	-2.46447	-3.80417	0.0668909	0.783635	T2D-PD
ENSG00000115325:DOK1	protein_coding	0.364498	1.84916	0.0671496	0.783972	T2D-PD
ENSG00000182858:ALG12	protein_coding	0.236003	1.85231	0.0674025	0.783972	T2D-PD
ENSG00000130770:ATP5IF1	protein_coding	-0.148033	8.13902	0.0673009	0.783972	T2D-PD
ENSG00000084112:SSH1	protein_coding	-0.219703	2.26536	0.0670557	0.783972	T2D-PD
ENSG00000124831:LRRFIP1	protein_coding	-0.343922	5.00843	0.0671416	0.783972	T2D-PD
ENSG00000131773:KHDRBS3	protein_coding	-0.364378	4.92154	0.0671518	0.783972	T2D-PD
ENSG00000234509:AP000253.1	lincRNA	-0.46872	-0.787404	0.0673142	0.783972	T2D-PD
ENSG00000235661:MIR670HG	pseudogene	-0.55487	-0.477557	0.0673383	0.783972	T2D-PD
ENSG00000146352:CLVS2	protein_coding	-0.763657	-0.416363	0.0673806	0.783972	T2D-PD
ENSG00000224318:CHL1-AS2	processed_transcript	-0.921697	0.104431	0.0673334	0.783972	T2D-PD
ENSG00000224020:MIR181A2HG	antisense	-1.16046	-2.34536	0.0672777	0.783972	T2D-PD
ENSG00000156869:FRRS1	protein_coding	-1.35932	-3.43424	0.0670131	0.783972	T2D-PD
ENSG00000187714:SLC18A3	protein_coding	1.98281	-1.8345	0.0676507	0.785201	T2D-PD
ENSG00000227060:LINC00629	lincRNA	0.922036	-1.58926	0.0677338	0.785201	T2D-PD
ENSG00000156299:TIAM1	protein_coding	0.256517	4.02392	0.0677499	0.785201	T2D-PD
ENSG00000163888:CAMK2N2	protein_coding	-0.17744	5.06087	0.0677356	0.785201	T2D-PD
ENSG00000277597:AC130343.2	lncRNA	-0.409816	-0.0376393	0.067641	0.785201	T2D-PD
ENSG00000257718:CPNE8-AS1	lncRNA	-0.715979	-1.23779	0.0676204	0.785201	T2D-PD
ENSG00000156802:ATAD2	protein_coding	-0.295915	1.65712	0.0678044	0.785432	T2D-PD
ENSG00000239779:WBP1	protein_coding	-0.186556	4.82674	0.0678975	0.78611	T2D-PD
ENSG00000008256:CYTH3	protein_coding	0.413767	-0.781929	0.0682201	0.789042	T2D-PD
ENSG00000177426:TGIF1	protein_coding	1.28453	-1.69009	0.0684045	0.789056	T2D-PD
ENSG00000275223:AL121906.2	lncRNA	1.1234	-3.31992	0.0683853	0.789056	T2D-PD
ENSG00000171815:PCDHB1	protein_coding	0.674079	-2.48617	0.0683524	0.789056	T2D-PD
ENSG00000163864:NMNAT3	protein_coding	0.240682	2.61862	0.0683075	0.789056	T2D-PD
ENSG00000175336:APOF	protein_coding	-0.667921	-1.76142	0.0684295	0.789056	T2D-PD
ENSG00000198113:TOR4A	protein_coding	1.21517	-2.53826	0.0685378	0.789905	T2D-PD
ENSG00000283633:AP000547.3	lncRNA	1.76061	-3.7103	0.0691623	0.790717	T2D-PD
ENSG00000183166:CALN1	protein_coding	1.69823	-4.11088	0.0694412	0.790717	T2D-PD
ENSG00000150893:FREM2	protein_coding	1.39696	-3.99748	0.0688292	0.790717	T2D-PD
ENSG00000174370:C11orf45	protein_coding	1.16511	-3.65024	0.0692068	0.790717	T2D-PD
ENSG00000052344:PRSS8	protein_coding	1.0884	-1.59034	0.0689894	0.790717	T2D-PD
ENSG00000177468:OLIG3	protein_coding	0.803874	0.519307	0.0691479	0.790717	T2D-PD
ENSG00000214491:SEC14L6	protein_coding	0.753737	-2.94923	0.0693604	0.790717	T2D-PD
ENSG00000236871:LINC00106	lincRNA	0.73371	-2.58844	0.0686442	0.790717	T2D-PD
ENSG00000233901:LINC01503	lncRNA	0.716638	1.73586	0.0688151	0.790717	T2D-PD
ENSG00000239268:AC092691.1	lncRNA	0.699705	-0.396263	0.0690208	0.790717	T2D-PD
ENSG00000082497:SERTAD4	protein_coding	0.453586	0.886137	0.0693254	0.790717	T2D-PD
ENSG00000185033:SEMA4B	protein_coding	0.447821	4.16602	0.0692968	0.790717	T2D-PD
ENSG00000116783:TNNI3K	protein_coding	0.398211	0.05377	0.0690708	0.790717	T2D-PD
ENSG00000253305:PCDHGB6	protein_coding	0.343377	0.511309	0.0693881	0.790717	T2D-PD
ENSG00000124574:ABCC10	protein_coding	0.225137	1.46105	0.0694429	0.790717	T2D-PD
ENSG00000169372:CRADD	protein_coding	0.201103	3.28914	0.0692367	0.790717	T2D-PD
ENSG00000099284:H2AFY2	protein_coding	0.187695	3.53035	0.0690446	0.790717	T2D-PD
ENSG00000070159:PTPN3	protein_coding	-0.267055	4.39027	0.0688959	0.790717	T2D-PD
ENSG00000112242:E2F3	protein_coding	-0.280218	1.52071	0.0687441	0.790717	T2D-PD
ENSG00000185920:PTCH1	protein_coding	-0.310163	2.22434	0.0688037	0.790717	T2D-PD
ENSG00000121039:RDH10	protein_coding	-0.433985	2.45504	0.0692974	0.790717	T2D-PD
ENSG00000272795:AC126283.1	lncRNA	-0.601004	-0.793963	0.0693219	0.790717	T2D-PD
ENSG00000226762:LINC02668	lncRNA	-2.05706	-3.97856	0.0687114	0.790717	T2D-PD
ENSG00000233521:LINC01638	lncRNA	1.77095	-4.27451	0.0695874	0.791719	T2D-PD
ENSG00000182795:C1orf116	protein_coding	-0.272263	3.08172	0.0696353	0.791719	T2D-PD
ENSG00000235578:AC007731.2	lncRNA	-1.25016	-2.59661	0.0696315	0.791719	T2D-PD
ENSG00000182584:ACTL10	protein_coding	0.433915	0.685017	0.0697074	0.792143	T2D-PD
ENSG00000286113:AC022868.2	lncRNA	-2.03007	-4.22332	0.0697753	0.792518	T2D-PD
ENSG00000231255:AC005009.1	antisense	1.70219	-4.17628	0.0699588	0.793606	T2D-PD
ENSG00000197044:ZNF441	protein_coding	-0.196785	2.62309	0.0699206	0.793606	T2D-PD
ENSG00000109458:GAB1	protein_coding	0.507971	-0.735576	0.0700694	0.794043	T2D-PD
ENSG00000163637:PRICKLE2	protein_coding	0.454326	1.77161	0.0700842	0.794043	T2D-PD
ENSG00000235281:AL713851.1	lncRNA	1.05587	-2.83979	0.0701314	0.794182	T2D-PD
ENSG00000282033:AC074387.1	lncRNA	-0.196494	4.22909	0.070337	0.796114	T2D-PD
ENSG00000250448:AC092335.1	lncRNA	2.52251	-4.1076	0.0704827	0.796573	T2D-PD
ENSG00000127824:TUBA4A	protein_coding	-0.441111	7.1059	0.0704769	0.796573	T2D-PD
ENSG00000151348:EXT2	protein_coding	0.195667	3.38054	0.0706054	0.796773	T2D-PD
ENSG00000285043:AC093512.2	protein_coding	-0.839873	-2.89072	0.0705885	0.796773	T2D-PD
ENSG00000198879:SFMBT2	protein_coding	0.520073	1.21676	0.0708553	0.797976	T2D-PD
ENSG00000124762:CDKN1A	protein_coding	0.453441	6.2134	0.0710017	0.797976	T2D-PD
ENSG00000119906:SLF2	protein_coding	0.187393	3.82275	0.0710927	0.797976	T2D-PD
ENSG00000128581:IFT22	protein_coding	-0.177635	4.8042	0.0710103	0.797976	T2D-PD
ENSG00000163462:TRIM46	protein_coding	-0.380989	0.870348	0.0707766	0.797976	T2D-PD
ENSG00000228013:IL6R-AS1	lncRNA	-0.417126	1.29123	0.0710981	0.797976	T2D-PD
ENSG00000249241:LINC02265	lncRNA	-0.541886	-1.37161	0.0707863	0.797976	T2D-PD
ENSG00000240859:AC093627.4	lncRNA	-0.609139	-2.27986	0.0709133	0.797976	T2D-PD
ENSG00000172421:EFCAB3	protein_coding	-1.27205	-2.16371	0.0710945	0.797976	T2D-PD
ENSG00000169777:TAS2R1	protein_coding	-1.76852	-4.3616	0.0708995	0.797976	T2D-PD
ENSG00000119919:NKX2-3	protein_coding	-2.35961	-4.06477	0.0710023	0.797976	T2D-PD
ENSG00000225434:LINC01504	lncRNA	1.21293	-1.33646	0.0711893	0.798213	T2D-PD
ENSG00000248092:NNT-AS1	antisense	-0.164129	4.36272	0.0711894	0.798213	T2D-PD
ENSG00000128607:KLHDC10	protein_coding	-0.158164	4.12884	0.0713074	0.799142	T2D-PD
ENSG00000142748:FCN3	protein_coding	-1.58307	-4.14222	0.0713911	0.799686	T2D-PD
ENSG00000264364:DYNLL2	protein_coding	-0.179668	4.60356	0.0714649	0.799725	T2D-PD
ENSG00000211643:IGLV5-52	IG_V_gene	-1.69192	-4.29145	0.071448	0.799725	T2D-PD
ENSG00000243978:RTL9	protein_coding	1.68321	-4.07741	0.0721592	0.801901	T2D-PD
ENSG00000274512:TBC1D3L	protein_coding	1.448	-3.59493	0.0720363	0.801901	T2D-PD
ENSG00000258940:AL132639.2	lncRNA	0.294284	1.05514	0.0719799	0.801901	T2D-PD
ENSG00000198056:PRIM1	protein_coding	0.251113	3.05336	0.0719088	0.801901	T2D-PD
ENSG00000267421:AC005498.2	lncRNA	-0.38967	1.69845	0.0720048	0.801901	T2D-PD
ENSG00000269887:AL391001.1	lncRNA	-0.468663	-1.66465	0.072104	0.801901	T2D-PD
ENSG00000105479:CCDC114	protein_coding	-0.695339	-1.93332	0.0721272	0.801901	T2D-PD
ENSG00000231993:EP300-AS1	lncRNA	-1.14372	-3.57445	0.0721883	0.801901	T2D-PD
ENSG00000136167:LCP1	protein_coding	-1.77798	-3.7727	0.0719066	0.801901	T2D-PD
ENSG00000257400:AC023161.1	lncRNA	-2.09932	-4.25883	0.0719493	0.801901	T2D-PD
ENSG00000226800:CACTIN-AS1	antisense	-2.2591	-4.30713	0.0719505	0.801901	T2D-PD
ENSG00000230615:AL139220.2	lncRNA	-0.354466	1.19334	0.07235	0.802659	T2D-PD
ENSG00000233384:AC096537.1	bidirectional_promoter_lncRNA	-1.10121	-3.4476	0.0723625	0.802659	T2D-PD
ENSG00000182853:VMO1	protein_coding	-0.565557	-1.4547	0.0724502	0.80324	T2D-PD
ENSG00000166268:MYRFL	protein_coding	-0.620067	-1.45107	0.0726528	0.805094	T2D-PD
ENSG00000167536:DHRS13	protein_coding	-0.307277	2.03748	0.0727504	0.805782	T2D-PD
ENSG00000213927:CCL27	protein_coding	0.52782	-1.23001	0.0728353	0.805943	T2D-PD
ENSG00000256443:AP003559.1	lncRNA	0.311961	2.17552	0.0728443	0.805943	T2D-PD
ENSG00000166788:SAAL1	protein_coding	0.191688	2.65293	0.0728712	0.805943	T2D-PD
ENSG00000157227:MMP14	protein_coding	0.721579	-1.66972	0.0731119	0.807035	T2D-PD
ENSG00000076928:ARHGEF1	protein_coding	0.237718	2.38183	0.073111	0.807035	T2D-PD
ENSG00000092931:MFSD11	protein_coding	0.17078	4.34905	0.0730147	0.807035	T2D-PD
ENSG00000106331:PAX4	protein_coding	-1.11488	-1.8478	0.0730904	0.807035	T2D-PD
ENSG00000150628:SPATA4	protein_coding	-0.581332	0.00659453	0.0732006	0.807622	T2D-PD
ENSG00000234640:AL390763.1	lncRNA	1.49361	-3.89161	0.0732754	0.808055	T2D-PD
ENSG00000183914:DNAH2	protein_coding	0.748253	-2.03215	0.0734361	0.808996	T2D-PD
ENSG00000122068:FYTTD1	protein_coding	-0.144108	5.04233	0.0734675	0.808996	T2D-PD
ENSG00000111348:ARHGDIB	protein_coding	-1.32445	-0.435695	0.0734187	0.808996	T2D-PD
ENSG00000155052:CNTNAP5	protein_coding	0.667319	-0.264017	0.0736471	0.810128	T2D-PD
ENSG00000171119:NRTN	protein_coding	0.382895	1.28152	0.0736163	0.810128	T2D-PD
ENSG00000197696:NMB	protein_coding	-0.489262	4.38632	0.0736771	0.810128	T2D-PD
ENSG00000213928:IRF9	protein_coding	0.251242	4.66134	0.073728	0.810295	T2D-PD
ENSG00000076356:PLXNA2	protein_coding	0.283995	4.10307	0.0738689	0.811452	T2D-PD
ENSG00000081913:PHLPP1	protein_coding	0.27758	1.34227	0.0739402	0.811843	T2D-PD
ENSG00000186907:RTN4RL2	protein_coding	-0.479078	0.409001	0.0740069	0.812183	T2D-PD
ENSG00000249631:AC005699.1	lncRNA	-2.38664	-4.1905	0.0740626	0.812402	T2D-PD
ENSG00000063127:SLC6A16	protein_coding	1.30893	-3.913	0.0748669	0.812735	T2D-PD
ENSG00000170542:SERPINB9	protein_coding	0.84197	-1.58557	0.0747094	0.812735	T2D-PD
ENSG00000164776:PHKG1	protein_coding	0.508778	2.21978	0.0745386	0.812735	T2D-PD
ENSG00000167535:CACNB3	protein_coding	0.38476	-0.528148	0.0745075	0.812735	T2D-PD
ENSG00000213853:EMP2	protein_coding	0.273261	5.21237	0.0742119	0.812735	T2D-PD
ENSG00000148468:FAM171A1	protein_coding	0.262665	1.87119	0.0749407	0.812735	T2D-PD
ENSG00000083857:FAT1	protein_coding	0.25121	3.76743	0.0745201	0.812735	T2D-PD
ENSG00000104299:INTS9	protein_coding	0.22794	0.889712	0.0744658	0.812735	T2D-PD
ENSG00000040531:CTNS	protein_coding	0.212322	1.88883	0.0746896	0.812735	T2D-PD
ENSG00000108654:DDX5	protein_coding	0.201094	8.04714	0.0749865	0.812735	T2D-PD
ENSG00000105677:TMEM147	protein_coding	0.178735	6.64619	0.0742987	0.812735	T2D-PD
ENSG00000083750:RRAGB	protein_coding	0.171048	3.90448	0.074298	0.812735	T2D-PD
ENSG00000134480:CCNH	protein_coding	-0.152056	5.13209	0.0749758	0.812735	T2D-PD
ENSG00000176340:COX8A	protein_coding	-0.170646	8.32757	0.0748478	0.812735	T2D-PD
ENSG00000158042:MRPL17	protein_coding	-0.196768	5.90498	0.0743755	0.812735	T2D-PD
ENSG00000130024:PHF10	protein_coding	-0.214342	3.80501	0.0746973	0.812735	T2D-PD
ENSG00000176381:PRR18	protein_coding	-0.301997	0.910372	0.0748443	0.812735	T2D-PD
ENSG00000099875:MKNK2	protein_coding	-0.318633	4.70233	0.0748549	0.812735	T2D-PD
ENSG00000254139:AC104051.2	lncRNA	-1.24838	-3.49546	0.0742239	0.812735	T2D-PD
ENSG00000087250:MT3	protein_coding	-1.38243	-0.214489	0.0748755	0.812735	T2D-PD
ENSG00000260664:AC004158.1	lncRNA	-1.90978	-3.83534	0.0749758	0.812735	T2D-PD
ENSG00000007312:CD79B	protein_coding	-2.23378	-4.28515	0.0747094	0.812735	T2D-PD
ENSG00000273199:AP000692.2	lncRNA	-0.619716	-0.387594	0.07505	0.813036	T2D-PD
ENSG00000158423:RIBC1	protein_coding	-0.31044	1.05973	0.0751624	0.813541	T2D-PD
ENSG00000268678:AC005261.2	lncRNA	-0.740072	-0.897844	0.0752107	0.813541	T2D-PD
ENSG00000119715:ESRRB	protein_coding	-1.61986	-3.95851	0.0752172	0.813541	T2D-PD
ENSG00000285812:AL390719.3	lncRNA	-2.5043	-3.98918	0.0752755	0.813541	T2D-PD
ENSG00000138660:AP1AR	protein_coding	-0.254771	3.90714	0.0754515	0.815055	T2D-PD
ENSG00000175315:CST6	protein_coding	1.74125	-3.70061	0.0764395	0.815887	T2D-PD
ENSG00000163792:TCF23	protein_coding	1.62793	-3.98746	0.0765289	0.815887	T2D-PD
ENSG00000162576:MXRA8	protein_coding	1.4826	-3.8293	0.0765077	0.815887	T2D-PD
ENSG00000101335:MYL9	protein_coding	0.97431	-0.794219	0.0756527	0.815887	T2D-PD
ENSG00000103196:CRISPLD2	protein_coding	0.818337	-3.02152	0.0766753	0.815887	T2D-PD
ENSG00000204581:ACOXL-AS1	lncRNA	0.682733	-2.48328	0.0757472	0.815887	T2D-PD
ENSG00000132205:EMILIN2	protein_coding	0.670346	-1.49212	0.0757875	0.815887	T2D-PD
ENSG00000178078:STAP2	protein_coding	0.58508	3.08226	0.0760654	0.815887	T2D-PD
ENSG00000138759:FRAS1	protein_coding	0.467398	0.533255	0.0756953	0.815887	T2D-PD
ENSG00000261594:TPBGL	protein_coding	0.432327	-1.51193	0.0766064	0.815887	T2D-PD
ENSG00000184675:AMER1	protein_coding	0.385486	-0.666778	0.0765515	0.815887	T2D-PD
ENSG00000138311:ZNF365	protein_coding	0.352872	2.38265	0.0764052	0.815887	T2D-PD
ENSG00000005893:LAMP2	protein_coding	0.249976	7.04576	0.0762251	0.815887	T2D-PD
ENSG00000236609:ZNF853	protein_coding	0.233131	2.50182	0.0762673	0.815887	T2D-PD
ENSG00000092010:PSME1	protein_coding	0.174253	6.15659	0.0758171	0.815887	T2D-PD
ENSG00000165152:TMEM246	protein_coding	0.163579	4.67013	0.0762071	0.815887	T2D-PD
ENSG00000196976:LAGE3	protein_coding	-0.161148	6.02241	0.0766237	0.815887	T2D-PD
ENSG00000108106:UBE2S	protein_coding	-0.163682	5.14933	0.0760593	0.815887	T2D-PD
ENSG00000050030:NEXMIF	protein_coding	-0.203214	3.66754	0.0762843	0.815887	T2D-PD
ENSG00000123095:BHLHE41	protein_coding	-0.217378	4.97453	0.0765167	0.815887	T2D-PD
ENSG00000072803:FBXW11	protein_coding	-0.227685	4.42104	0.0759797	0.815887	T2D-PD
ENSG00000197933:ZNF823	protein_coding	-0.305563	1.14316	0.0760685	0.815887	T2D-PD
ENSG00000115306:SPTBN1	protein_coding	-0.33536	5.04981	0.0760248	0.815887	T2D-PD
ENSG00000183793:NPIPA5	protein_coding	-0.71172	-1.77842	0.076503	0.815887	T2D-PD
ENSG00000148600:CDHR1	protein_coding	-0.734752	-0.79629	0.0758714	0.815887	T2D-PD
ENSG00000227868:TEX46	protein_coding	-0.965261	-2.9598	0.0758405	0.815887	T2D-PD
ENSG00000258824:AL122035.1	lncRNA	-1.25107	-3.60529	0.0762365	0.815887	T2D-PD
ENSG00000224397:SMIM25	lincRNA	-1.55878	-4.01255	0.0757743	0.815887	T2D-PD
ENSG00000230427:AC095033.1	antisense	-1.9813	-4.23559	0.0757994	0.815887	T2D-PD
ENSG00000134184:GSTM1	protein_coding	-2.35587	-2.49303	0.0760325	0.815887	T2D-PD
ENSG00000253627:AC105180.1	lncRNA	1.13622	-2.88247	0.0767586	0.816377	T2D-PD
ENSG00000083720:OXCT1	protein_coding	-0.179195	3.46433	0.076855	0.8164	T2D-PD
ENSG00000065054:SLC9A3R2	protein_coding	-0.410269	5.06041	0.0768685	0.8164	T2D-PD
ENSG00000225465:RFPL1S	antisense	-0.521275	0.151869	0.0768608	0.8164	T2D-PD
ENSG00000196361:ELAVL3	protein_coding	0.651615	-0.301595	0.0770695	0.81644	T2D-PD
ENSG00000118503:TNFAIP3	protein_coding	0.481477	2.08318	0.0771256	0.81644	T2D-PD
ENSG00000280007:AC008079.1	lncRNA	0.403548	-0.273678	0.0771851	0.81644	T2D-PD
ENSG00000092820:EZR	protein_coding	0.216448	5.00865	0.077137	0.81644	T2D-PD
ENSG00000105699:LSR	protein_coding	0.188352	4.76439	0.0771871	0.81644	T2D-PD
ENSG00000198018:ENTPD7	protein_coding	-0.318584	0.825331	0.0770474	0.81644	T2D-PD
ENSG00000074276:CDHR2	protein_coding	-0.405657	-0.978913	0.0771693	0.81644	T2D-PD
ENSG00000251179:TMEM92-AS1	lncRNA	-1.81471	-4.36419	0.0769238	0.81644	T2D-PD
ENSG00000259417:CTXND1	protein_coding	-1.007	-2.29118	0.0773247	0.817427	T2D-PD
ENSG00000184524:CEND1	protein_coding	0.906273	-3.00473	0.0775249	0.818023	T2D-PD
ENSG00000174669:SLC29A2	protein_coding	0.315316	0.802657	0.0775069	0.818023	T2D-PD
ENSG00000107140:TESK1	protein_coding	-0.212055	4.21635	0.0775077	0.818023	T2D-PD
ENSG00000228598:MACC1-AS1	antisense	-1.61245	-4.33933	0.0774407	0.818023	T2D-PD
ENSG00000167191:GPRC5B	protein_coding	1.05261	-3.32732	0.0778	0.818468	T2D-PD
ENSG00000213906:LTB4R2	protein_coding	0.608894	-0.467124	0.077847	0.818468	T2D-PD
ENSG00000172201:ID4	protein_coding	0.321754	6.195	0.0778451	0.818468	T2D-PD
ENSG00000182541:LIMK2	protein_coding	0.264663	1.70499	0.077855	0.818468	T2D-PD
ENSG00000184182:UBE2F	protein_coding	-0.179928	5.01935	0.0777632	0.818468	T2D-PD
ENSG00000084070:SMAP2	protein_coding	-0.207074	4.19959	0.0776815	0.818468	T2D-PD
ENSG00000141971:MVB12A	protein_coding	-0.249118	4.14532	0.0778077	0.818468	T2D-PD
ENSG00000232295:AL589935.1	lncRNA	-0.725215	-2.9294	0.0776994	0.818468	T2D-PD
ENSG00000131067:GGT7	protein_coding	0.356397	2.68449	0.0779963	0.819196	T2D-PD
ENSG00000130751:NPAS1	protein_coding	-0.375535	0.823664	0.0779835	0.819196	T2D-PD
ENSG00000138166:DUSP5	protein_coding	0.567982	3.94584	0.0780327	0.819199	T2D-PD
ENSG00000149633:KIAA1755	protein_coding	1.48225	-4.06022	0.0782602	0.819752	T2D-PD
ENSG00000115232:ITGA4	protein_coding	1.35296	-1.13128	0.0782641	0.819752	T2D-PD
ENSG00000196408:NOXO1	protein_coding	0.715638	-2.21903	0.0782464	0.819752	T2D-PD
ENSG00000109771:LRP2BP	protein_coding	-0.239205	2.40396	0.0783016	0.819752	T2D-PD
ENSG00000182901:RGS7	protein_coding	-0.267913	3.33532	0.078287	0.819752	T2D-PD
ENSG00000272155:AC055822.1	lncRNA	1.66205	-4.08077	0.0786583	0.819829	T2D-PD
ENSG00000162415:ZSWIM5	protein_coding	0.254327	1.02242	0.078666	0.819829	T2D-PD
ENSG00000006740:ARHGAP44	protein_coding	0.234194	3.40133	0.0786696	0.819829	T2D-PD
[truncated: 18,872 more rows]

## Sheet: Gamma
Differential expression analysis of T2D vs PD by edgeR (Gamma cells)
GeneID	BioType	logFC_edgeR	avg_logCPM_edgeR	PValue_edgeR	FDR_edgeR	Comp
ENSG00000069482:GAL	protein_coding	3.65982	4.2559	2.04e-15	3.33e-11	T2D-PD
ENSG00000196139:AKR1C3	protein_coding	1.52514	3.39829	4.93e-06	0.0402193	T2D-PD
ENSG00000187554:TLR5	protein_coding	3.00032	1.33529	2.58e-05	0.0837933	T2D-PD
ENSG00000168386:FILIP1L	protein_coding	1.28734	3.9599	2.78e-05	0.0837933	T2D-PD
ENSG00000122711:SPINK4	protein_coding	-2.13592	2.85668	3.01e-05	0.0837933	T2D-PD
ENSG00000124253:PCK1	protein_coding	2.64676	2.63208	3.08e-05	0.0837933	T2D-PD
ENSG00000183049:CAMK1D	protein_coding	-1.20346	3.75111	4.72e-05	0.110188	T2D-PD
ENSG00000139352:ASCL1	protein_coding	3.57557	1.80013	5.7e-05	0.116258	T2D-PD
ENSG00000121743:GJA3	protein_coding	-3.06604	1.3311	7.82e-05	0.141842	T2D-PD
ENSG00000107731:UNC5B	protein_coding	-1.14124	3.85538	0.00015448	0.219481	T2D-PD
ENSG00000186594:MIR22HG	lincRNA	1.01871	3.87292	0.000188795	0.229005	T2D-PD
ENSG00000260260:SNHG19	lncRNA	-0.825152	5.9315	0.000201745	0.229005	T2D-PD
ENSG00000184979:USP18	protein_coding	-1.57178	2.81921	0.000224566	0.229005	T2D-PD
ENSG00000189056:RELN	protein_coding	-4.26115	1.48559	0.000234494	0.229005	T2D-PD
ENSG00000134443:GRP	protein_coding	2.91134	1.73365	0.000260323	0.229005	T2D-PD
ENSG00000188042:ARL4C	protein_coding	1.28018	4.07711	0.000265145	0.229005	T2D-PD
ENSG00000264964:AP001033.1	lncRNA	-4.12438	1.33557	0.000271746	0.229005	T2D-PD
ENSG00000090339:ICAM1	protein_coding	1.48677	3.21138	0.000284262	0.229005	T2D-PD
ENSG00000100906:NFKBIA	protein_coding	0.831067	6.48817	0.000294513	0.229005	T2D-PD
ENSG00000118785:SPP1	protein_coding	1.63183	4.42556	0.000329585	0.244627	T2D-PD
ENSG00000261889:AC108134.2	lncRNA	2.42568	1.88223	0.00039312	0.279098	T2D-PD
ENSG00000233143:DIRC3-AS1	lncRNA	-3.69955	1.41934	0.00049582	0.329846	T2D-PD
ENSG00000197956:S100A6	protein_coding	0.952059	10.2504	0.000507087	0.329846	T2D-PD
ENSG00000213265:TSGA13	protein_coding	-3.927	1.32937	0.000552782	0.329846	T2D-PD
ENSG00000138193:PLCE1	protein_coding	-1.66089	3.11125	0.000563732	0.329846	T2D-PD
ENSG00000273319:AC058791.1	lncRNA	0.946104	3.81868	0.000603906	0.329846	T2D-PD
ENSG00000081041:CXCL2	protein_coding	2.01043	2.85427	0.000612917	0.329846	T2D-PD
ENSG00000089094:KDM2B	protein_coding	-1.55025	2.92138	0.000661161	0.329846	T2D-PD
ENSG00000196562:SULF2	protein_coding	1.59166	2.41855	0.000665533	0.329846	T2D-PD
ENSG00000145990:GFOD1	protein_coding	-1.33804	3.38404	0.0006666	0.329846	T2D-PD
ENSG00000205358:MT1H	protein_coding	-3.53573	1.57398	0.000753803	0.351681	T2D-PD
ENSG00000165997:ARL5B	protein_coding	0.728837	4.91609	0.000782801	0.353078	T2D-PD
ENSG00000231160:KLF3-AS1	lncRNA	-1.94537	2.32627	0.000840177	0.353078	T2D-PD
ENSG00000204525:HLA-C	protein_coding	0.698913	8.67024	0.000850358	0.353078	T2D-PD
ENSG00000145416:MARCH1	protein_coding	1.08992	3.6811	0.000852732	0.353078	T2D-PD
ENSG00000184557:SOCS3	protein_coding	1.2413	5.56992	0.000926743	0.353078	T2D-PD
ENSG00000106829:TLE4	protein_coding	1.41339	2.54988	0.000935416	0.353078	T2D-PD
ENSG00000119866:BCL11A	protein_coding	-2.05367	2.47218	0.00095373	0.353078	T2D-PD
ENSG00000236849:LINC01474	lncRNA	3.1501	1.45218	0.000971989	0.353078	T2D-PD
ENSG00000076555:ACACB	protein_coding	-0.691889	4.47238	0.000973023	0.353078	T2D-PD
ENSG00000120875:DUSP4	protein_coding	1.12725	3.5419	0.00109643	0.380929	T2D-PD
ENSG00000107679:PLEKHA1	protein_coding	0.584482	6.18098	0.00124135	0.420417	T2D-PD
ENSG00000111801:BTN3A3	protein_coding	2.08341	1.8809	0.00126159	0.420417	T2D-PD
ENSG00000178031:ADAMTSL1	protein_coding	-1.96342	2.60062	0.00134535	0.426444	T2D-PD
ENSG00000186153:WWOX	protein_coding	-0.741906	4.63943	0.00134919	0.426444	T2D-PD
ENSG00000141582:CBX4	protein_coding	0.87975	3.8766	0.00135802	0.426444	T2D-PD
ENSG00000162645:GBP2	protein_coding	1.14598	3.08539	0.00141082	0.434665	T2D-PD
ENSG00000138166:DUSP5	protein_coding	1.5226	3.40838	0.00150045	0.450095	T2D-PD
ENSG00000204219:TCEA3	protein_coding	-1.00272	3.67965	0.00152381	0.450095	T2D-PD
ENSG00000130513:GDF15	protein_coding	1.18356	5.2724	0.00154359	0.450095	T2D-PD
ENSG00000185818:NAT8L	protein_coding	-0.814469	4.08557	0.0016937	0.479611	T2D-PD
ENSG00000165325:DEUP1	protein_coding	1.31034	3.45149	0.00173809	0.481039	T2D-PD
ENSG00000077150:NFKB2	protein_coding	0.976518	3.52431	0.00177298	0.482515	T2D-PD
ENSG00000273108:AL121929.2	lncRNA	0.941864	4.29451	0.00182642	0.488912	T2D-PD
ENSG00000272872:AP000525.1	lncRNA	2.04404	1.80843	0.00186963	0.492406	T2D-PD
ENSG00000227403:LINC01806	lncRNA	1.80204	2.45356	0.00191645	0.495307	T2D-PD
ENSG00000273293:AC093458.1	lncRNA	-2.24884	1.32406	0.00194131	0.495307	T2D-PD
ENSG00000179388:EGR3	protein_coding	1.04721	5.50123	0.00230571	0.565455	T2D-PD
ENSG00000163083:INHBB	protein_coding	-3.17257	1.30133	0.00231959	0.565455	T2D-PD
ENSG00000104044:OCA2	protein_coding	-2.99112	1.69014	0.00232014	0.565455	T2D-PD
ENSG00000266527:AC005697.2	lncRNA	-2.52112	1.70511	0.00241499	0.571608	T2D-PD
ENSG00000198535:C2CD4A	protein_coding	0.905693	5.9212	0.00242098	0.571608	T2D-PD
ENSG00000175518:UBQLNL	protein_coding	2.96833	1.42971	0.0024504	0.571608	T2D-PD
ENSG00000120913:PDLIM2	protein_coding	-0.979144	4.99762	0.00253157	0.572746	T2D-PD
ENSG00000074416:MGLL	protein_coding	-1.977	2.44178	0.0025605	0.572746	T2D-PD
ENSG00000171533:MAP6	protein_coding	-0.535009	5.34881	0.00261782	0.576933	T2D-PD
ENSG00000111424:VDR	protein_coding	-1.40261	2.61053	0.00264989	0.576933	T2D-PD
ENSG00000272727:LINC02266	lncRNA	2.23175	2.03863	0.00268591	0.577083	T2D-PD
ENSG00000158050:DUSP2	protein_coding	2.70904	1.78964	0.00274068	0.581201	T2D-PD
ENSG00000171227:TMEM37	protein_coding	1.43707	3.68124	0.00289841	0.591624	T2D-PD
ENSG00000103269:RHBDL1	protein_coding	-1.01675	3.11936	0.00290951	0.591624	T2D-PD
ENSG00000167011:NAT16	protein_coding	-0.928448	3.63399	0.00294813	0.591624	T2D-PD
ENSG00000269106:AC012313.7	lncRNA	2.97183	1.46062	0.00297281	0.591624	T2D-PD
ENSG00000023445:BIRC3	protein_coding	1.19825	4.11274	0.00302028	0.591624	T2D-PD
ENSG00000126733:DACH2	protein_coding	1.13584	3.58957	0.0030212	0.591624	T2D-PD
ENSG00000105732:ZNF574	protein_coding	-1.10051	2.9678	0.00317658	0.60939	T2D-PD
ENSG00000204396:VWA7	protein_coding	1.77172	2.14769	0.00321056	0.60939	T2D-PD
ENSG00000175197:DDIT3	protein_coding	0.785541	6.63113	0.0032468	0.60939	T2D-PD
ENSG00000183779:ZNF703	protein_coding	-1.03819	3.85599	0.00337732	0.626685	T2D-PD
ENSG00000176912:TYMSOS	lncRNA	-2.43857	1.71185	0.00341723	0.626966	T2D-PD
ENSG00000231566:LINC02595	lncRNA	1.5128	2.91786	0.0035842	0.650293	T2D-PD
ENSG00000169981:ZNF35	protein_coding	1.0233	2.82061	0.00371398	0.656093	T2D-PD
ENSG00000163412:EIF4E3	protein_coding	-0.688358	4.22654	0.00373069	0.656093	T2D-PD
ENSG00000247131:AC025263.1	lncRNA	1.9699	1.62516	0.00377224	0.656093	T2D-PD
ENSG00000163214:DHX57	protein_coding	0.735169	4.20151	0.00378776	0.656093	T2D-PD
ENSG00000006534:ALDH3B1	protein_coding	-1.73176	2.17994	0.00381706	0.656093	T2D-PD
ENSG00000143479:DYRK3	protein_coding	0.650398	4.67796	0.00390206	0.663715	T2D-PD
ENSG00000197980:LEKR1	protein_coding	1.91939	2.00767	0.00400838	0.674772	T2D-PD
ENSG00000171557:FGG	protein_coding	1.43625	4.10078	0.00410769	0.676194	T2D-PD
ENSG00000008735:MAPK8IP2	protein_coding	-0.494586	6.19441	0.0041225	0.676194	T2D-PD
ENSG00000145545:SRD5A1	protein_coding	-0.939315	3.35449	0.00414829	0.676194	T2D-PD
ENSG00000125148:MT2A	protein_coding	-0.735568	8.30333	0.00418247	0.676194	T2D-PD
ENSG00000185022:MAFF	protein_coding	0.993033	3.23277	0.00435308	0.684883	T2D-PD
ENSG00000118503:TNFAIP3	protein_coding	1.27679	3.19106	0.00437066	0.684883	T2D-PD
ENSG00000127528:KLF2	protein_coding	-1.8652	2.9276	0.00437735	0.684883	T2D-PD
ENSG00000179630:LACC1	protein_coding	-1.07901	3.15668	0.00442312	0.684883	T2D-PD
ENSG00000273253:AL022328.4	lncRNA	-1.21401	3.29885	0.00448801	0.684883	T2D-PD
ENSG00000171608:PIK3CD	protein_coding	1.76956	2.01257	0.0045257	0.684883	T2D-PD
ENSG00000116741:RGS2	protein_coding	0.705209	4.70545	0.00452982	0.684883	T2D-PD
ENSG00000241945:PWP2	protein_coding	2.46268	1.57214	0.00458977	0.68755	T2D-PD
ENSG00000143847:PPFIA4	protein_coding	2.27525	1.57095	0.00467461	0.687673	T2D-PD
ENSG00000183734:ASCL2	protein_coding	-1.45595	2.4951	0.00479976	0.688118	T2D-PD
ENSG00000187193:MT1X	protein_coding	-0.720992	7.47019	0.00480117	0.688118	T2D-PD
ENSG00000010278:CD9	protein_coding	-0.840238	4.79106	0.00483117	0.688118	T2D-PD
ENSG00000225556:C2CD4D	protein_coding	-2.3359	1.77802	0.00488942	0.688118	T2D-PD
ENSG00000170091:NSG2	protein_coding	-0.624561	4.79553	0.00492905	0.688118	T2D-PD
ENSG00000151012:SLC7A11	protein_coding	1.46032	2.5769	0.00493048	0.688118	T2D-PD
ENSG00000125347:IRF1	protein_coding	0.850438	5.18271	0.00510037	0.69232	T2D-PD
ENSG00000156564:LRFN2	protein_coding	2.66525	1.47674	0.00516219	0.69232	T2D-PD
ENSG00000095932:SMIM24	protein_coding	-0.903668	5.46683	0.00519906	0.69232	T2D-PD
ENSG00000241886:AC112496.1	lncRNA	-2.74635	1.62613	0.00520703	0.69232	T2D-PD
ENSG00000170160:CCDC144A	protein_coding	1.02565	3.91353	0.00528213	0.69232	T2D-PD
ENSG00000161021:MAML1	protein_coding	-0.867867	3.36018	0.0053789	0.69232	T2D-PD
ENSG00000123689:G0S2	protein_coding	0.911397	3.73657	0.00540604	0.69232	T2D-PD
ENSG00000162526:TSSK3	protein_coding	-2.62315	1.58101	0.00540896	0.69232	T2D-PD
ENSG00000135324:MRAP2	protein_coding	0.617308	4.54487	0.00548736	0.69232	T2D-PD
ENSG00000137193:PIM1	protein_coding	1.18742	2.88364	0.00562365	0.69232	T2D-PD
ENSG00000142856:ITGB3BP	protein_coding	0.658567	4.61831	0.00572541	0.69232	T2D-PD
ENSG00000135447:PPP1R1A	protein_coding	-0.979456	4.77618	0.00573866	0.69232	T2D-PD
ENSG00000008394:MGST1	protein_coding	1.09303	4.34972	0.00574114	0.69232	T2D-PD
ENSG00000228022:HCG20	lincRNA	2.48951	1.69257	0.00586784	0.69232	T2D-PD
ENSG00000244405:ETV5	protein_coding	1.45485	2.51118	0.00586893	0.69232	T2D-PD
ENSG00000233554:B4GALT1-AS1	lncRNA	-2.78979	1.41273	0.00588549	0.69232	T2D-PD
ENSG00000100304:TTLL12	protein_coding	-0.743601	4.3572	0.00596213	0.69232	T2D-PD
ENSG00000198720:ANKRD13B	protein_coding	-1.77762	1.97757	0.00601318	0.69232	T2D-PD
ENSG00000117472:TSPAN1	protein_coding	1.10086	3.10967	0.00602439	0.69232	T2D-PD
ENSG00000276593:AC022306.3	lncRNA	-2.91923	1.51165	0.00605109	0.69232	T2D-PD
ENSG00000258944:AC004846.2	lncRNA	2.54266	1.43401	0.00605516	0.69232	T2D-PD
ENSG00000268751:SCGB1B2P	lincRNA	-3.12504	1.70218	0.0061492	0.69232	T2D-PD
ENSG00000159403:C1R	protein_coding	2.32259	1.64606	0.00616944	0.69232	T2D-PD
ENSG00000176473:WDR25	protein_coding	0.702119	4.15733	0.00620694	0.69232	T2D-PD
ENSG00000151917:BEND6	protein_coding	1.58127	2.06792	0.00622495	0.69232	T2D-PD
ENSG00000125652:ALKBH7	protein_coding	-0.490439	6.86324	0.00639397	0.704511	T2D-PD
ENSG00000149527:PLCH2	protein_coding	2.20704	1.66413	0.0064976	0.704511	T2D-PD
ENSG00000148702:HABP2	protein_coding	2.12444	1.71502	0.00649974	0.704511	T2D-PD
ENSG00000204291:COL15A1	protein_coding	2.13358	1.41134	0.00655969	0.704511	T2D-PD
ENSG00000261326:LINC01355	lncRNA	-1.09958	3.01565	0.00658239	0.704511	T2D-PD
ENSG00000058085:LAMC2	protein_coding	0.846324	3.71357	0.00660297	0.704511	T2D-PD
ENSG00000198648:STK39	protein_coding	-0.842615	3.60632	0.00675593	0.704511	T2D-PD
ENSG00000144802:NFKBIZ	protein_coding	0.760292	5.88144	0.00675833	0.704511	T2D-PD
ENSG00000137331:IER3	protein_coding	0.792911	8.38013	0.00677373	0.704511	T2D-PD
ENSG00000131981:LGALS3	protein_coding	1.73798	2.23917	0.0068693	0.709501	T2D-PD
ENSG00000273394:AC128687.2	lncRNA	-2.6002	1.52916	0.00690861	0.709501	T2D-PD
ENSG00000087116:ADAMTS2	protein_coding	-1.05054	2.9246	0.00696765	0.711092	T2D-PD
ENSG00000132386:SERPINF1	protein_coding	2.51829	1.30302	0.0070802	0.716474	T2D-PD
ENSG00000081923:ATP8B1	protein_coding	1.35829	2.14073	0.00712394	0.716474	T2D-PD
ENSG00000144655:CSRNP1	protein_coding	0.727067	4.55604	0.0072078	0.716474	T2D-PD
ENSG00000260572:AC069224.1	lncRNA	-1.0034	3.12579	0.00732317	0.716474	T2D-PD
ENSG00000103490:PYCARD	protein_coding	-1.07299	3.39716	0.00742652	0.716474	T2D-PD
ENSG00000137142:IGFBPL1	protein_coding	-1.42842	2.46644	0.00742855	0.716474	T2D-PD
ENSG00000151632:AKR1C2	protein_coding	1.63446	2.34291	0.00743056	0.716474	T2D-PD
ENSG00000119616:FCF1	protein_coding	-0.725668	3.99672	0.00743453	0.716474	T2D-PD
ENSG00000227676:LINC01068	lincRNA	-2.54389	1.36181	0.00749585	0.716474	T2D-PD
ENSG00000269194:AC006942.1	lncRNA	-0.860071	3.8601	0.00750304	0.716474	T2D-PD
ENSG00000131153:GINS2	protein_coding	1.16062	2.5623	0.00768424	0.729511	T2D-PD
ENSG00000151882:CCL28	protein_coding	0.837859	3.81661	0.00779324	0.730753	T2D-PD
ENSG00000132837:DMGDH	protein_coding	-1.33723	2.47297	0.00781236	0.730753	T2D-PD
ENSG00000101574:METTL4	protein_coding	0.905199	3.41324	0.00790769	0.730753	T2D-PD
ENSG00000187889:FYB2	protein_coding	-1.11119	2.96159	0.00796117	0.730753	T2D-PD
ENSG00000272182:AC135507.1	lncRNA	-1.18941	2.74871	0.0080208	0.730753	T2D-PD
ENSG00000235026:DPP10-AS1	antisense	-3.1003	1.38208	0.00807509	0.730753	T2D-PD
ENSG00000144485:HES6	protein_coding	-1.02455	3.42188	0.00808215	0.730753	T2D-PD
ENSG00000053328:METTL24	protein_coding	2.28221	1.53955	0.0081023	0.730753	T2D-PD
ENSG00000160972:PPP1R16A	protein_coding	-0.540615	5.60325	0.00815333	0.730753	T2D-PD
ENSG00000273972:AC068722.2	lncRNA	-1.69237	1.30513	0.00821166	0.730753	T2D-PD
ENSG00000152931:PART1	lincRNA	-0.566133	4.81929	0.00823434	0.730753	T2D-PD
ENSG00000160796:NBEAL2	protein_coding	-0.595714	4.66231	0.00828878	0.731608	T2D-PD
ENSG00000186470:BTN3A2	protein_coding	1.14624	2.84635	0.00838779	0.735616	T2D-PD
ENSG00000149970:CNKSR2	protein_coding	0.706767	4.2076	0.0084646	0.735616	T2D-PD
ENSG00000205978:NYNRIN	protein_coding	-1.1461	2.90158	0.00847785	0.735616	T2D-PD
ENSG00000170498:KISS1	protein_coding	1.43105	2.35676	0.0085488	0.735616	T2D-PD
ENSG00000167476:JSRP1	protein_coding	-0.559785	5.85105	0.00856966	0.735616	T2D-PD
ENSG00000237686:AL109615.3	lncRNA	-2.68478	1.49187	0.00872543	0.735616	T2D-PD
ENSG00000119969:HELLS	protein_coding	0.920946	3.06391	0.00874728	0.735616	T2D-PD
ENSG00000145526:CDH18	protein_coding	1.55097	2.11956	0.0087493	0.735616	T2D-PD
ENSG00000170382:LRRN2	protein_coding	-2.49038	1.65326	0.00877283	0.735616	T2D-PD
ENSG00000214827:MTCP1	protein_coding	2.62102	1.433	0.00878469	0.735616	T2D-PD
ENSG00000184371:CSF1	protein_coding	1.28509	2.8731	0.008941	0.738562	T2D-PD
ENSG00000167183:PRR15L	protein_coding	-1.22449	3.01691	0.00906707	0.738562	T2D-PD
ENSG00000162772:ATF3	protein_coding	1.22704	4.55821	0.00908528	0.738562	T2D-PD
ENSG00000122877:EGR2	protein_coding	1.35086	3.52544	0.00909842	0.738562	T2D-PD
ENSG00000160959:LRRC14	protein_coding	-0.726332	3.9021	0.00910404	0.738562	T2D-PD
ENSG00000244239:AC007009.1	antisense	-0.738465	4.15167	0.00914167	0.738562	T2D-PD
ENSG00000100336:APOL4	protein_coding	-2.74953	1.74019	0.00918547	0.738562	T2D-PD
ENSG00000168542:COL3A1	protein_coding	2.46663	1.57677	0.0092899	0.738562	T2D-PD
ENSG00000184060:ADAP2	protein_coding	1.08957	2.58171	0.00935637	0.738562	T2D-PD
ENSG00000125848:FLRT3	protein_coding	0.837097	3.77468	0.00938841	0.738562	T2D-PD
ENSG00000107902:LHPP	protein_coding	-0.628943	4.36098	0.00945473	0.738562	T2D-PD
ENSG00000188372:ZP3	protein_coding	1.62616	2.01792	0.0094565	0.738562	T2D-PD
ENSG00000162687:KCNT2	protein_coding	0.754469	4.00492	0.00949175	0.738562	T2D-PD
ENSG00000115423:DNAH6	protein_coding	-1.34654	2.31608	0.00952655	0.738562	T2D-PD
ENSG00000147955:SIGMAR1	protein_coding	-0.738337	3.85473	0.00953291	0.738562	T2D-PD
ENSG00000143061:IGSF3	protein_coding	2.0584	1.6934	0.00958892	0.738562	T2D-PD
ENSG00000142327:RNPEPL1	protein_coding	-0.524509	4.91814	0.00961418	0.738562	T2D-PD
ENSG00000173110:HSPA6	protein_coding	2.38163	4.38339	0.00966372	0.738562	T2D-PD
ENSG00000112576:CCND3	protein_coding	-0.549136	4.55542	0.00972189	0.738562	T2D-PD
ENSG00000236144:TMEM147-AS1	lncRNA	-1.17977	2.67398	0.00972446	0.738562	T2D-PD
ENSG00000143258:USP21	protein_coding	-1.31384	2.34588	0.00977563	0.73901	T2D-PD
ENSG00000245532:NEAT1	lincRNA	0.760074	10.8995	0.00985786	0.739096	T2D-PD
ENSG00000272097:AL024498.1	lncRNA	1.60145	1.94744	0.00986729	0.739096	T2D-PD
ENSG00000259498:TPM1-AS	lncRNA	2.3933	1.30596	0.0102343	0.73984	T2D-PD
ENSG00000083535:PIBF1	protein_coding	0.625527	4.21742	0.010238	0.73984	T2D-PD
ENSG00000184226:PCDH9	protein_coding	0.793327	5.92857	0.0102598	0.73984	T2D-PD
ENSG00000156697:UTP14A	protein_coding	-0.902932	3.40414	0.0102772	0.73984	T2D-PD
ENSG00000276523:AC025287.3	lncRNA	-2.86947	1.3598	0.0102911	0.73984	T2D-PD
ENSG00000163499:CRYBA2	protein_coding	-0.598006	7.73536	0.010309	0.73984	T2D-PD
ENSG00000149798:CDC42EP2	protein_coding	-1.21584	2.62258	0.0103867	0.73984	T2D-PD
ENSG00000253853:AC246817.1	lncRNA	-2.30612	1.90204	0.0103877	0.73984	T2D-PD
ENSG00000146592:CREB5	protein_coding	1.30585	2.72012	0.0104129	0.73984	T2D-PD
ENSG00000221963:APOL6	protein_coding	0.464948	5.44446	0.0104765	0.73984	T2D-PD
ENSG00000260927:AC009107.2	lncRNA	0.933589	3.07553	0.0104957	0.73984	T2D-PD
ENSG00000151715:TMEM45B	protein_coding	0.499015	6.54779	0.0105247	0.73984	T2D-PD
ENSG00000178814:OPLAH	protein_coding	-1.75063	1.97327	0.0105924	0.73984	T2D-PD
ENSG00000117528:ABCD3	protein_coding	-0.447077	5.99848	0.0106022	0.73984	T2D-PD
ENSG00000180089:TMEM86B	protein_coding	-0.581305	5.01549	0.0106844	0.742408	T2D-PD
ENSG00000215808:LINC01139	lincRNA	2.19557	1.46251	0.0107761	0.744395	T2D-PD
ENSG00000141376:BCAS3	protein_coding	-1.09896	3.04858	0.010825	0.744395	T2D-PD
ENSG00000145358:DDIT4L	protein_coding	-2.54131	1.32718	0.0108498	0.744395	T2D-PD
ENSG00000204576:PRR3	protein_coding	-0.88953	3.23015	0.0109136	0.744852	T2D-PD
ENSG00000114854:TNNC1	protein_coding	-2.6104	1.49959	0.0109536	0.744852	T2D-PD
ENSG00000101160:CTSZ	protein_coding	0.483661	6.46925	0.0110107	0.744852	T2D-PD
ENSG00000285575:AP001496.4	lncRNA	-1.81143	2.01085	0.0110389	0.744852	T2D-PD
ENSG00000139998:RAB15	protein_coding	0.822235	3.17236	0.011149	0.749187	T2D-PD
ENSG00000136040:PLXNC1	protein_coding	-0.6046	4.29605	0.0113133	0.7533	T2D-PD
ENSG00000261734:AC116096.1	lncRNA	-2.06125	1.72084	0.0113809	0.7533	T2D-PD
ENSG00000161652:IZUMO2	protein_coding	-2.5694	1.35389	0.01144	0.7533	T2D-PD
ENSG00000127831:VIL1	protein_coding	-0.610942	5.20594	0.0115532	0.7533	T2D-PD
ENSG00000154102:C16orf74	protein_coding	1.9607	1.76074	0.0115574	0.7533	T2D-PD
ENSG00000185920:PTCH1	protein_coding	-0.933503	3.56412	0.0115714	0.7533	T2D-PD
ENSG00000147481:SNTG1	protein_coding	-0.534095	4.97209	0.0115804	0.7533	T2D-PD
ENSG00000181378:CFAP65	protein_coding	-0.709127	4.5623	0.0116254	0.7533	T2D-PD
ENSG00000131096:PYY	protein_coding	-2.06182	1.94559	0.0117473	0.75666	T2D-PD
ENSG00000172819:RARG	protein_coding	-2.49834	1.50648	0.0118284	0.75666	T2D-PD
ENSG00000172081:MOB3A	protein_coding	-0.794918	3.4998	0.0118576	0.75666	T2D-PD
ENSG00000205213:LGR4	protein_coding	0.954476	3.1515	0.0118626	0.75666	T2D-PD
ENSG00000178473:UCN3	protein_coding	0.51603	6.63002	0.0119805	0.761203	T2D-PD
ENSG00000197530:MIB2	protein_coding	-0.46482	4.93091	0.0121169	0.765522	T2D-PD
ENSG00000105649:RAB3A	protein_coding	-0.738647	3.69006	0.0121422	0.765522	T2D-PD
ENSG00000163739:CXCL1	protein_coding	1.97271	1.91089	0.0121938	0.765816	T2D-PD
ENSG00000254187:AC008708.2	lncRNA	-1.41855	2.93812	0.0122563	0.766796	T2D-PD
ENSG00000273402:AC004908.3	lncRNA	-2.18432	1.65193	0.0124327	0.769408	T2D-PD
ENSG00000183615:FAM167B	protein_coding	-1.67113	2.0039	0.0124743	0.769408	T2D-PD
ENSG00000272398:CD24	protein_coding	-0.551383	5.92792	0.0124744	0.769408	T2D-PD
ENSG00000117154:IGSF21	protein_coding	3.26497	1.61393	0.0125182	0.769408	T2D-PD
ENSG00000164949:GEM	protein_coding	0.667982	4.48843	0.0125337	0.769408	T2D-PD
ENSG00000108669:CYTH1	protein_coding	-0.89933	3.33908	0.0126412	0.770273	T2D-PD
ENSG00000132970:WASF3	protein_coding	0.681054	3.8341	0.0127319	0.772859	T2D-PD
ENSG00000185019:UBOX5	protein_coding	0.911191	2.94682	0.0129507	0.783231	T2D-PD
ENSG00000107968:MAP3K8	protein_coding	0.839265	3.12123	0.0130432	0.785915	T2D-PD
ENSG00000151952:TMEM132D	protein_coding	0.668418	4.40068	0.0131344	0.786373	T2D-PD
ENSG00000013523:ANGEL1	protein_coding	-0.701926	3.90331	0.0132315	0.786373	T2D-PD
ENSG00000205356:TECPR1	protein_coding	-0.628447	4.07969	0.0132348	0.786373	T2D-PD
ENSG00000051523:CYBA	protein_coding	1.14579	3.72653	0.0132435	0.786373	T2D-PD
ENSG00000165105:RASEF	protein_coding	2.39178	1.47196	0.0133986	0.792705	T2D-PD
ENSG00000181450:ZNF678	protein_coding	0.580128	4.05737	0.0135133	0.796603	T2D-PD
ENSG00000119514:GALNT12	protein_coding	-0.664998	3.94568	0.0136331	0.796603	T2D-PD
ENSG00000256546:AC156455.1	processed_transcript	1.15129	2.79063	0.0136383	0.796603	T2D-PD
ENSG00000168928:CTRB2	protein_coding	-1.70043	3.11033	0.0136934	0.796603	T2D-PD
ENSG00000266714:MYO15B	protein_coding	-0.984655	2.72148	0.0137085	0.796603	T2D-PD
ENSG00000051596:THOC3	protein_coding	-0.769504	3.51931	0.0138869	0.80175	T2D-PD
ENSG00000205323:SARNP	protein_coding	0.445503	5.84066	0.0138952	0.80175	T2D-PD
ENSG00000260917:AL158212.3	lncRNA	-1.20466	2.54294	0.0139845	0.80406	T2D-PD
ENSG00000204264:PSMB8	protein_coding	0.537708	5.05684	0.0142342	0.812996	T2D-PD
ENSG00000272914:AL359532.1	lncRNA	-2.61258	1.3663	0.0142395	0.812996	T2D-PD
ENSG00000168785:TSPAN5	protein_coding	1.31606	2.27995	0.0143352	0.815607	T2D-PD
ENSG00000120833:SOCS2	protein_coding	1.07545	3.43665	0.014435	0.818379	T2D-PD
ENSG00000160714:UBE2Q1	protein_coding	0.423403	5.79278	0.0145307	0.818379	T2D-PD
ENSG00000147533:GOLGA7	protein_coding	-0.476432	5.06604	0.0145885	0.818379	T2D-PD
ENSG00000168003:SLC3A2	protein_coding	0.415129	7.16771	0.0146577	0.818379	T2D-PD
ENSG00000171606:ZNF274	protein_coding	0.667337	4.16551	0.0146794	0.818379	T2D-PD
ENSG00000273329:AC078846.1	lncRNA	-0.651969	4.21729	0.0149891	0.824296	T2D-PD
ENSG00000161610:HCRT	protein_coding	-1.64777	2.01575	0.0149909	0.824296	T2D-PD
ENSG00000112182:BACH2	protein_coding	-2.37662	1.56225	0.0149927	0.824296	T2D-PD
ENSG00000142197:DOP1B	protein_coding	-0.500701	4.78091	0.0151899	0.830995	T2D-PD
ENSG00000183844:FAM3B	protein_coding	-1.1079	4.13041	0.0153427	0.830995	T2D-PD
ENSG00000196497:IPO4	protein_coding	0.776992	3.35622	0.0153896	0.830995	T2D-PD
ENSG00000172602:RND1	protein_coding	1.36638	2.45388	0.0153941	0.830995	T2D-PD
ENSG00000285184:AC244033.2	lncRNA	-0.938964	3.03924	0.0155281	0.830995	T2D-PD
ENSG00000129244:ATP1B2	protein_coding	-1.12521	2.79469	0.015535	0.830995	T2D-PD
ENSG00000226508:LINC01918	lncRNA	-1.0847	2.66605	0.0156712	0.830995	T2D-PD
ENSG00000174628:IQCK	protein_coding	-0.775107	3.78228	0.0157432	0.831947	T2D-PD
ENSG00000091622:PITPNM3	protein_coding	1.6714	1.81842	0.0158663	0.833059	T2D-PD
ENSG00000149809:TM7SF2	protein_coding	-0.49034	5.5026	0.0159214	0.833269	T2D-PD
ENSG00000174944:P2RY14	protein_coding	-2.56782	1.53684	0.01603	0.834881	T2D-PD
ENSG00000120341:SEC16B	protein_coding	-1.82928	1.96653	0.0160544	0.834881	T2D-PD
ENSG00000101298:SNPH	protein_coding	-0.695731	3.78583	0.0161235	0.835809	T2D-PD
ENSG00000116903:EXOC8	protein_coding	-0.794887	3.55212	0.0161946	0.836838	T2D-PD
ENSG00000169715:MT1E	protein_coding	-0.71408	7.15992	0.016341	0.841742	T2D-PD
ENSG00000247400:DNAJC3-DT	lncRNA	-0.561203	4.30361	0.0164475	0.844564	T2D-PD
ENSG00000119547:ONECUT2	protein_coding	-0.87988	3.3672	0.0165797	0.848681	T2D-PD
ENSG00000148660:CAMK2G	protein_coding	-0.68901	3.77163	0.016649	0.84957	T2D-PD
ENSG00000198363:ASPH	protein_coding	0.419084	7.08584	0.0167408	0.851589	T2D-PD
ENSG00000145569:OTULINL	protein_coding	0.700635	4.16425	0.0169993	0.857521	T2D-PD
ENSG00000167644:C19orf33	protein_coding	1.63481	1.98031	0.0171138	0.857521	T2D-PD
ENSG00000123358:NR4A1	protein_coding	0.853003	5.62399	0.0172064	0.857521	T2D-PD
ENSG00000230844:ZNF674-AS1	lincRNA	-0.670733	3.60148	0.0172573	0.857521	T2D-PD
ENSG00000167772:ANGPTL4	protein_coding	1.56029	2.56251	0.0172716	0.857521	T2D-PD
ENSG00000104432:IL7	protein_coding	-1.49956	2.04165	0.0173602	0.857521	T2D-PD
ENSG00000139651:ZNF740	protein_coding	-0.840715	3.00621	0.0177056	0.857521	T2D-PD
ENSG00000255537:AP000708.1	protein_coding	2.3826	1.43378	0.0177716	0.857521	T2D-PD
ENSG00000196542:SPTSSB	protein_coding	-0.500355	5.71452	0.017777	0.857521	T2D-PD
ENSG00000259345:AC013652.1	lncRNA	-2.58455	1.38543	0.0178891	0.857521	T2D-PD
ENSG00000271141:AC010680.4	lncRNA	1.89062	1.68874	0.0179576	0.857521	T2D-PD
ENSG00000143333:RGS16	protein_coding	1.00778	3.65762	0.0179878	0.857521	T2D-PD
ENSG00000236723:AL606760.2	lncRNA	-2.64592	1.38075	0.017995	0.857521	T2D-PD
ENSG00000146373:RNF217	protein_coding	-0.628863	3.84462	0.0180227	0.857521	T2D-PD
ENSG00000130363:RSPH3	protein_coding	-0.590389	4.36263	0.0180293	0.857521	T2D-PD
ENSG00000126953:TIMM8A	protein_coding	0.814925	3.20822	0.018124	0.857521	T2D-PD
ENSG00000261118:AC092123.1	lncRNA	-2.2913	1.57406	0.0181337	0.857521	T2D-PD
ENSG00000104760:FGL1	protein_coding	1.34409	3.43679	0.0181627	0.857521	T2D-PD
ENSG00000131061:ZNF341	protein_coding	-1.98367	1.92543	0.0181797	0.857521	T2D-PD
ENSG00000166823:MESP1	protein_coding	-0.721995	3.62813	0.0181803	0.857521	T2D-PD
ENSG00000060982:BCAT1	protein_coding	2.08496	1.43483	0.0181838	0.857521	T2D-PD
ENSG00000047457:CP	protein_coding	0.916793	5.07095	0.0183587	0.857521	T2D-PD
ENSG00000115363:EVA1A	protein_coding	0.494346	5.42744	0.018367	0.857521	T2D-PD
ENSG00000272146:ARF4-AS1	lncRNA	-1.09152	3.07384	0.018453	0.857521	T2D-PD
ENSG00000166046:TCP11L2	protein_coding	0.885363	3.17995	0.0184648	0.857521	T2D-PD
ENSG00000196227:FAM217B	protein_coding	-0.633041	4.07561	0.0184822	0.857521	T2D-PD
ENSG00000068001:HYAL2	protein_coding	-0.519015	4.51896	0.0185702	0.857521	T2D-PD
ENSG00000198963:RORB	protein_coding	0.732714	3.89648	0.0185857	0.857521	T2D-PD
ENSG00000196476:C20orf96	protein_coding	-0.927135	2.96846	0.0185959	0.857521	T2D-PD
ENSG00000081059:TCF7	protein_coding	1.10659	2.4687	0.0186051	0.857521	T2D-PD
ENSG00000116237:ICMT	protein_coding	-0.466067	5.22465	0.0186524	0.857521	T2D-PD
ENSG00000260259:LINC02166	lncRNA	-2.43715	1.45716	0.0186954	0.857521	T2D-PD
ENSG00000275672:AC025580.3	lncRNA	-1.59206	1.93831	0.0187805	0.859012	T2D-PD
ENSG00000134222:PSRC1	protein_coding	-1.52725	1.92462	0.0190548	0.868982	T2D-PD
ENSG00000162783:IER5	protein_coding	0.824973	3.03984	0.0191049	0.868982	T2D-PD
ENSG00000170390:DCLK2	protein_coding	1.37259	1.99062	0.0192448	0.872912	T2D-PD
ENSG00000026508:CD44	protein_coding	0.441975	6.13148	0.019302	0.873081	T2D-PD
ENSG00000196421:C20orf204	protein_coding	-2.43747	1.54529	0.0195153	0.877866	T2D-PD
ENSG00000236977:ANKRD44-IT1	sense_intronic	1.77939	1.86301	0.0197194	0.882532	T2D-PD
ENSG00000163660:CCNL1	protein_coding	0.481692	6.43047	0.0197271	0.882532	T2D-PD
ENSG00000117385:P3H1	protein_coding	-0.576816	3.91008	0.0200339	0.885454	T2D-PD
ENSG00000105698:USF2	protein_coding	-0.363985	6.23636	0.0200812	0.885454	T2D-PD
ENSG00000099940:SNAP29	protein_coding	0.475929	4.98298	0.0201098	0.885454	T2D-PD
ENSG00000178935:ZNF552	protein_coding	-0.959064	2.90459	0.0201598	0.885454	T2D-PD
ENSG00000180902:D2HGDH	protein_coding	0.671014	3.97663	0.0201723	0.885454	T2D-PD
ENSG00000156381:ANKRD9	protein_coding	-0.852363	3.40227	0.0202548	0.885454	T2D-PD
ENSG00000223714:LINC02601	lncRNA	-2.11929	1.40524	0.0203701	0.885454	T2D-PD
ENSG00000247796:AC008966.1	lncRNA	-0.991971	2.66334	0.0204447	0.885454	T2D-PD
ENSG00000167705:RILP	protein_coding	-0.901615	3.0996	0.0205754	0.885454	T2D-PD
ENSG00000112175:BMP5	protein_coding	0.588316	5.56533	0.020578	0.885454	T2D-PD
ENSG00000136367:ZFHX2	protein_coding	-1.00309	2.9463	0.0206014	0.885454	T2D-PD
ENSG00000110092:CCND1	protein_coding	-0.77406	4.57588	0.020626	0.885454	T2D-PD
ENSG00000056291:NPFFR2	protein_coding	0.553559	4.9995	0.0206299	0.885454	T2D-PD
ENSG00000176472:ZNF575	protein_coding	-1.4537	2.05787	0.0206308	0.885454	T2D-PD
ENSG00000155090:KLF10	protein_coding	0.510346	6.11712	0.0206601	0.885454	T2D-PD
ENSG00000122435:TRMT13	protein_coding	-0.565304	4.18653	0.0210021	0.895412	T2D-PD
ENSG00000163814:CDCP1	protein_coding	0.428708	5.62444	0.0210572	0.895426	T2D-PD
ENSG00000185950:IRS2	protein_coding	0.481808	5.76529	0.0211875	0.898623	T2D-PD
ENSG00000122477:LRRC39	protein_coding	-1.54683	2.05457	0.0212683	0.899301	T2D-PD
ENSG00000214548:MEG3	lincRNA	0.683083	6.47001	0.0213136	0.899301	T2D-PD
ENSG00000163975:MELTF	protein_coding	0.956717	2.8406	0.0214327	0.901557	T2D-PD
ENSG00000091513:TF	protein_coding	2.44684	1.70904	0.0215816	0.901557	T2D-PD
ENSG00000189077:TMEM120A	polymorphic_pseudogene	-0.637225	4.00992	0.0217018	0.901557	T2D-PD
ENSG00000196584:XRCC2	protein_coding	2.11822	1.43755	0.0217308	0.901557	T2D-PD
ENSG00000232229:LINC00865	lincRNA	1.26497	2.72216	0.0217446	0.901557	T2D-PD
ENSG00000146574:CCZ1B	protein_coding	-0.991763	3.12464	0.0217458	0.901557	T2D-PD
ENSG00000204963:PCDHA7	protein_coding	-2.22266	1.62363	0.0217535	0.901557	T2D-PD
ENSG00000197119:SLC25A29	protein_coding	0.678734	3.69699	0.0218702	0.904098	T2D-PD
ENSG00000196873:CBWD3	protein_coding	0.729839	3.45197	0.0220307	0.90525	T2D-PD
ENSG00000242474:AC093627.5	lncRNA	-1.08856	2.5129	0.0220909	0.90525	T2D-PD
ENSG00000166402:TUB	protein_coding	-1.03361	2.73138	0.0221496	0.90525	T2D-PD
ENSG00000186862:PDZD7	protein_coding	-2.21154	1.59659	0.0221744	0.90525	T2D-PD
ENSG00000099834:CDHR5	protein_coding	-1.76541	2.85511	0.0222219	0.90525	T2D-PD
ENSG00000001084:GCLC	protein_coding	0.510651	4.69413	0.0222307	0.90525	T2D-PD
ENSG00000269964:MEI4	protein_coding	1.90832	1.72328	0.0224128	0.908203	T2D-PD
ENSG00000106397:PLOD3	protein_coding	-0.500746	4.89463	0.0224205	0.908203	T2D-PD
ENSG00000041880:PARP3	protein_coding	-1.90581	1.67519	0.0224701	0.908203	T2D-PD
ENSG00000272010:AC100814.1	lncRNA	-2.27001	1.58103	0.0228504	0.910585	T2D-PD
ENSG00000105227:PRX	protein_coding	-2.3994	1.41488	0.0228563	0.910585	T2D-PD
ENSG00000276600:RAB7B	protein_coding	-2.4546	1.39462	0.0228799	0.910585	T2D-PD
ENSG00000137216:TMEM63B	protein_coding	-0.603979	4.1654	0.0231007	0.910585	T2D-PD
ENSG00000177706:FAM20C	protein_coding	-0.5195	4.41336	0.0231479	0.910585	T2D-PD
ENSG00000137166:FOXP4	protein_coding	-0.428216	5.49638	0.0232206	0.910585	T2D-PD
ENSG00000173826:KCNH6	protein_coding	-0.446	5.41622	0.0232368	0.910585	T2D-PD
ENSG00000077458:FAM76B	protein_coding	0.650594	3.65109	0.0232553	0.910585	T2D-PD
ENSG00000205885:C1RL-AS1	antisense	1.35244	2.28895	0.0234683	0.910585	T2D-PD
ENSG00000186212:SOWAHB	protein_coding	-1.40124	2.00063	0.0236073	0.910585	T2D-PD
ENSG00000196782:MAML3	protein_coding	-0.62411	4.54447	0.0236656	0.910585	T2D-PD
ENSG00000186501:TMEM222	protein_coding	-0.469933	4.63978	0.0238272	0.910585	T2D-PD
ENSG00000138131:LOXL4	protein_coding	1.42708	3.7634	0.0238429	0.910585	T2D-PD
ENSG00000116096:SPR	protein_coding	-0.596187	3.91578	0.0239324	0.910585	T2D-PD
ENSG00000118322:ATP10B	protein_coding	1.89473	1.56061	0.0239351	0.910585	T2D-PD
ENSG00000180336:MEIOC	protein_coding	-1.46944	1.88594	0.0239472	0.910585	T2D-PD
ENSG00000164733:CTSB	protein_coding	0.436112	7.47323	0.0239802	0.910585	T2D-PD
ENSG00000100342:APOL1	protein_coding	1.03162	2.71928	0.0240281	0.910585	T2D-PD
ENSG00000255081:AP003168.2	lncRNA	-2.50695	1.418	0.0240703	0.910585	T2D-PD
ENSG00000087263:OGFOD1	protein_coding	0.726442	3.50011	0.0241776	0.910585	T2D-PD
ENSG00000137496:IL18BP	protein_coding	1.1656	2.4676	0.0242698	0.910585	T2D-PD
ENSG00000198816:ZNF358	protein_coding	-0.48317	5.16555	0.0242869	0.910585	T2D-PD
ENSG00000258472:AC005726.1	protein_coding	1.4256	1.88002	0.0243461	0.910585	T2D-PD
ENSG00000157833:GAREM2	protein_coding	-1.59307	1.8605	0.0243476	0.910585	T2D-PD
ENSG00000230555:AL450326.1	lncRNA	1.10209	2.33121	0.0243521	0.910585	T2D-PD
ENSG00000131435:PDLIM4	protein_coding	0.710946	5.66582	0.024417	0.910585	T2D-PD
ENSG00000115137:DNAJC27	protein_coding	0.693019	3.69034	0.0244741	0.910585	T2D-PD
ENSG00000100324:TAB1	protein_coding	-0.774619	3.18221	0.0245539	0.910585	T2D-PD
ENSG00000100867:DHRS2	protein_coding	0.521519	5.42987	0.0246917	0.910585	T2D-PD
ENSG00000166710:B2M	protein_coding	0.452121	11.3987	0.0246985	0.910585	T2D-PD
ENSG00000138823:MTTP	protein_coding	-2.48874	1.32737	0.0247395	0.910585	T2D-PD
ENSG00000085832:EPS15	protein_coding	0.372776	5.74255	0.0247625	0.910585	T2D-PD
ENSG00000101882:NKAP	protein_coding	0.44815	5.07456	0.0248317	0.910585	T2D-PD
ENSG00000072401:UBE2D1	protein_coding	0.41922	4.91942	0.024835	0.910585	T2D-PD
ENSG00000285399:AC104162.2	bidirectional_promoter_lncRNA	0.806566	3.16064	0.0248479	0.910585	T2D-PD
ENSG00000206503:HLA-A	protein_coding	0.415622	10.0347	0.0248811	0.910585	T2D-PD
ENSG00000189337:KAZN	protein_coding	-2.21223	1.52737	0.0249194	0.910585	T2D-PD
ENSG00000137074:APTX	protein_coding	0.45757	4.95371	0.0249948	0.910585	T2D-PD
ENSG00000164574:GALNT10	protein_coding	0.712135	3.31448	0.0250099	0.910585	T2D-PD
ENSG00000053747:LAMA3	protein_coding	2.19965	1.49027	0.0250385	0.910585	T2D-PD
ENSG00000157445:CACNA2D3	protein_coding	0.571329	4.07635	0.0251916	0.913857	T2D-PD
ENSG00000242798:AC073842.2	lncRNA	-2.11158	1.38929	0.0252403	0.913857	T2D-PD
ENSG00000227165:WDR11-AS1	antisense	1.52294	1.81966	0.0252971	0.913886	T2D-PD
ENSG00000167191:GPRC5B	protein_coding	1.32645	1.40474	0.025478	0.918387	T2D-PD
ENSG00000107890:ANKRD26	protein_coding	0.475449	4.78717	0.0255908	0.920423	T2D-PD
ENSG00000111802:TDP2	protein_coding	-0.493981	5.71546	0.0261816	0.934977	T2D-PD
ENSG00000131944:FAAP24	protein_coding	-1.30552	2.07384	0.0261979	0.934977	T2D-PD
ENSG00000124496:TRERF1	protein_coding	-1.11601	2.52512	0.0262245	0.934977	T2D-PD
ENSG00000224541:AP001439.1	lncRNA	-2.3837	1.29919	0.0264466	0.940841	T2D-PD
ENSG00000081181:ARG2	protein_coding	0.479524	5.25014	0.0267445	0.946801	T2D-PD
ENSG00000123999:INHA	protein_coding	1.83426	1.81203	0.0267979	0.946801	T2D-PD
ENSG00000259974:LINC00261	lincRNA	-0.439939	5.42576	0.0269444	0.946801	T2D-PD
ENSG00000179913:B3GNT3	protein_coding	-2.07153	1.64315	0.0270127	0.946801	T2D-PD
ENSG00000125633:CCDC93	protein_coding	0.603097	4.06295	0.02702	0.946801	T2D-PD
ENSG00000178947:SMIM10L2A	protein_coding	-1.32921	2.30555	0.0272683	0.952215	T2D-PD
ENSG00000128011:LRFN1	protein_coding	-1.7993	1.91405	0.0272911	0.952215	T2D-PD
ENSG00000176108:CHMP6	protein_coding	0.632528	3.88687	0.0274515	0.952547	T2D-PD
ENSG00000250479:CHCHD10	protein_coding	-0.391951	6.8809	0.0274816	0.952547	T2D-PD
ENSG00000135406:PRPH	protein_coding	-0.745737	3.82378	0.0276084	0.952547	T2D-PD
ENSG00000154358:OBSCN	protein_coding	0.92855	2.53614	0.0277068	0.952547	T2D-PD
ENSG00000121749:TBC1D15	protein_coding	0.413984	5.25664	0.0277205	0.952547	T2D-PD
ENSG00000166562:SEC11C	protein_coding	0.434866	9.53448	0.0277257	0.952547	T2D-PD
ENSG00000214650:AC073592.1	lncRNA	2.02486	1.57519	0.0277673	0.952547	T2D-PD
ENSG00000137393:RNF144B	protein_coding	1.03475	2.86477	0.0279256	0.954672	T2D-PD
ENSG00000132640:BTBD3	protein_coding	-0.473563	4.72227	0.0279931	0.954672	T2D-PD
ENSG00000259274:AC107241.1	lncRNA	-2.28302	1.44351	0.0281245	0.954672	T2D-PD
ENSG00000196689:TRPV1	protein_coding	-2.09118	1.68432	0.0282292	0.954672	T2D-PD
ENSG00000101331:CCM2L	protein_coding	-2.29739	1.36023	0.0282364	0.954672	T2D-PD
ENSG00000164091:WDR82	protein_coding	-0.418189	5.66015	0.0282685	0.954672	T2D-PD
ENSG00000079102:RUNX1T1	protein_coding	-0.644697	4.48981	0.028328	0.954672	T2D-PD
ENSG00000115457:IGFBP2	protein_coding	-1.01348	5.56296	0.0283284	0.954672	T2D-PD
ENSG00000121775:TMEM39B	protein_coding	0.599883	3.821	0.0284047	0.954672	T2D-PD
ENSG00000173598:NUDT4	protein_coding	-0.381568	6.29743	0.0284995	0.954672	T2D-PD
ENSG00000122591:FAM126A	protein_coding	-0.999237	2.62741	0.0286441	0.954672	T2D-PD
ENSG00000108828:VAT1	protein_coding	-0.386704	6.3289	0.0286617	0.954672	T2D-PD
ENSG00000227195:MIR663AHG	lncRNA	-2.34043	1.47519	0.0287582	0.954672	T2D-PD
ENSG00000178718:RPP25	protein_coding	0.643177	3.80815	0.0288173	0.954672	T2D-PD
ENSG00000114648:KLHL18	protein_coding	-0.594492	3.93808	0.0288466	0.954672	T2D-PD
ENSG00000165806:CASP7	protein_coding	0.759674	3.26395	0.0288486	0.954672	T2D-PD
ENSG00000235453:SMIM27	protein_coding	-0.47431	4.94008	0.0288816	0.954672	T2D-PD
ENSG00000018408:WWTR1	protein_coding	2.00438	1.52928	0.0289558	0.955191	T2D-PD
ENSG00000186073:C15orf41	protein_coding	0.829276	2.93493	0.0290996	0.958	T2D-PD
ENSG00000183044:ABAT	protein_coding	-0.459453	4.99643	0.0291588	0.958018	T2D-PD
ENSG00000133216:EPHB2	protein_coding	1.06826	2.27224	0.029428	0.960435	T2D-PD
ENSG00000184895:SRY	protein_coding	-0.970641	2.59138	0.0294484	0.960435	T2D-PD
ENSG00000165572:KBTBD6	protein_coding	-0.534661	4.36899	0.0296417	0.960435	T2D-PD
ENSG00000128311:TST	protein_coding	-0.744567	3.34098	0.0296559	0.960435	T2D-PD
ENSG00000228956:SATB1-AS1	lncRNA	0.548053	4.03738	0.0296819	0.960435	T2D-PD
ENSG00000266402:SNHG25	lncRNA	-0.625837	5.04436	0.0297251	0.960435	T2D-PD
ENSG00000157168:NRG1	protein_coding	0.831652	3.4329	0.0297295	0.960435	T2D-PD
ENSG00000186020:ZNF529	protein_coding	-0.620228	3.64518	0.0297345	0.960435	T2D-PD
ENSG00000236986:AL157938.2	lncRNA	-2.18797	1.46086	0.0298658	0.960435	T2D-PD
ENSG00000105392:CRX	protein_coding	2.15896	1.33508	0.0299442	0.960435	T2D-PD
ENSG00000004766:VPS50	protein_coding	0.584027	4.05881	0.0300036	0.960435	T2D-PD
ENSG00000120696:KBTBD7	protein_coding	-0.526552	4.78811	0.0302752	0.960435	T2D-PD
ENSG00000107077:KDM4C	protein_coding	0.480474	4.33712	0.0302996	0.960435	T2D-PD
ENSG00000264569:DCXR-DT	lncRNA	-2.11593	1.46316	0.0303055	0.960435	T2D-PD
ENSG00000170959:DCDC1	protein_coding	0.71812	3.89091	0.0304626	0.960435	T2D-PD
ENSG00000124835:AC105760.1	lncRNA	-2.16914	1.32599	0.0304746	0.960435	T2D-PD
ENSG00000132437:DDC	protein_coding	-0.628265	4.3251	0.030636	0.960435	T2D-PD
ENSG00000262001:DLGAP1-AS2	antisense	1.86728	1.52323	0.0307763	0.960435	T2D-PD
ENSG00000102890:ELMO3	protein_coding	-0.671489	4.01378	0.0307926	0.960435	T2D-PD
ENSG00000128513:POT1	protein_coding	-0.6728	3.66015	0.0307981	0.960435	T2D-PD
ENSG00000134250:NOTCH2	protein_coding	1.86427	1.6735	0.0308003	0.960435	T2D-PD
ENSG00000285865:AC010285.3	lncRNA	-1.16061	2.36054	0.0309235	0.960435	T2D-PD
ENSG00000078808:SDF4	protein_coding	0.349483	6.34254	0.0310835	0.960435	T2D-PD
ENSG00000118523:CCN2	protein_coding	1.23147	1.94078	0.0311085	0.960435	T2D-PD
ENSG00000153714:LURAP1L	protein_coding	0.60745	4.24474	0.0311283	0.960435	T2D-PD
ENSG00000188643:S100A16	protein_coding	-0.911677	2.94007	0.0313475	0.960435	T2D-PD
ENSG00000233073:AC005009.2	antisense	-1.88798	1.74172	0.0315056	0.960435	T2D-PD
ENSG00000186051:TAL2	protein_coding	-2.66343	1.3926	0.0315154	0.960435	T2D-PD
ENSG00000119227:PIGZ	protein_coding	-0.74683	3.49775	0.0315343	0.960435	T2D-PD
ENSG00000047597:XK	protein_coding	-1.45136	1.95151	0.0315801	0.960435	T2D-PD
ENSG00000122707:RECK	protein_coding	0.727491	2.90902	0.03159	0.960435	T2D-PD
ENSG00000165061:ZMAT4	protein_coding	-2.32669	1.36291	0.0316432	0.960435	T2D-PD
ENSG00000272379:AL008729.2	lncRNA	-2.68821	1.38358	0.0316484	0.960435	T2D-PD
ENSG00000010539:ZNF200	protein_coding	-1.09418	2.69564	0.0318357	0.960435	T2D-PD
ENSG00000173825:TIGD3	protein_coding	1.53505	1.754	0.031914	0.960435	T2D-PD
ENSG00000271122:AC018647.2	lncRNA	-0.656106	3.55365	0.0319451	0.960435	T2D-PD
ENSG00000064042:LIMCH1	protein_coding	0.38239	7.30619	0.0320174	0.960435	T2D-PD
ENSG00000214530:STARD10	protein_coding	-0.367257	6.77076	0.0320365	0.960435	T2D-PD
ENSG00000122557:HERPUD2	protein_coding	0.471734	4.31253	0.0320457	0.960435	T2D-PD
ENSG00000015413:DPEP1	protein_coding	-2.09694	1.93368	0.0321303	0.960435	T2D-PD
ENSG00000128923:MINDY2	protein_coding	-0.429591	4.718	0.0322911	0.960435	T2D-PD
ENSG00000227713:AC092159.1	lncRNA	-2.34611	1.50549	0.0325051	0.960435	T2D-PD
ENSG00000104907:TRMT1	protein_coding	0.715335	3.25738	0.0325441	0.960435	T2D-PD
ENSG00000272950:AC093799.1	lncRNA	-2.11132	1.29777	0.032605	0.960435	T2D-PD
ENSG00000273487:AC104836.1	lncRNA	-1.94245	1.3302	0.032712	0.960435	T2D-PD
ENSG00000133398:MED10	protein_coding	0.376396	5.66526	0.0327306	0.960435	T2D-PD
ENSG00000115255:REEP6	protein_coding	-1.63763	1.78835	0.0327455	0.960435	T2D-PD
ENSG00000065923:SLC9A7	protein_coding	-0.548827	4.28794	0.0328689	0.960435	T2D-PD
ENSG00000170458:CD14	protein_coding	0.510272	4.71319	0.0329041	0.960435	T2D-PD
ENSG00000153904:DDAH1	protein_coding	-0.619262	3.99624	0.0329699	0.960435	T2D-PD
ENSG00000174501:ANKRD36C	protein_coding	0.689689	3.5561	0.0330301	0.960435	T2D-PD
ENSG00000124444:ZNF576	protein_coding	0.50547	4.30742	0.0332304	0.960435	T2D-PD
ENSG00000165209:STRBP	protein_coding	-0.426698	4.71388	0.0332651	0.960435	T2D-PD
ENSG00000118702:GHRH	protein_coding	-2.24312	1.61103	0.033402	0.960435	T2D-PD
ENSG00000279175:AL033543.1	lncRNA	1.87648	1.49286	0.0335353	0.960435	T2D-PD
ENSG00000267598:AC011446.2	lncRNA	-2.05837	1.57233	0.0335769	0.960435	T2D-PD
ENSG00000179364:PACS2	protein_coding	-0.53045	4.31724	0.0336497	0.960435	T2D-PD
ENSG00000171345:KRT19	protein_coding	-0.828319	4.33662	0.0336666	0.960435	T2D-PD
ENSG00000226380:AC016831.1	lncRNA	1.18927	2.29948	0.0337173	0.960435	T2D-PD
ENSG00000149485:FADS1	protein_coding	-0.492429	5.43548	0.0337464	0.960435	T2D-PD
ENSG00000104738:MCM4	protein_coding	0.809899	2.92219	0.0337609	0.960435	T2D-PD
ENSG00000215421:ZNF407	protein_coding	0.589386	3.71901	0.0338017	0.960435	T2D-PD
ENSG00000277763:AL138995.1	lncRNA	1.8422	1.79676	0.0338285	0.960435	T2D-PD
ENSG00000105835:NAMPT	protein_coding	0.429467	5.86622	0.0338612	0.960435	T2D-PD
ENSG00000273702:AC091271.1	lncRNA	-0.538669	4.54817	0.0339897	0.960435	T2D-PD
ENSG00000125798:FOXA2	protein_coding	-0.352925	6.16011	0.0340011	0.960435	T2D-PD
ENSG00000161204:ABCF3	protein_coding	-0.550259	4.28504	0.0341226	0.960435	T2D-PD
ENSG00000261211:AL031123.2	lncRNA	-1.63678	1.7499	0.0342336	0.960435	T2D-PD
ENSG00000073756:PTGS2	protein_coding	1.50952	1.99621	0.034242	0.960435	T2D-PD
ENSG00000127947:PTPN12	protein_coding	0.550746	4.00934	0.0342652	0.960435	T2D-PD
ENSG00000120129:DUSP1	protein_coding	0.638583	6.80996	0.0342897	0.960435	T2D-PD
ENSG00000151849:CENPJ	protein_coding	1.42128	1.96009	0.0342959	0.960435	T2D-PD
ENSG00000261777:AC012184.3	lncRNA	1.29456	1.977	0.0344175	0.960435	T2D-PD
ENSG00000006016:CRLF1	protein_coding	1.90857	1.29995	0.03447	0.960435	T2D-PD
ENSG00000105058:FAM32A	protein_coding	0.407528	5.0747	0.0344742	0.960435	T2D-PD
ENSG00000165097:KDM1B	protein_coding	-0.736853	3.68759	0.0345652	0.960435	T2D-PD
ENSG00000116991:SIPA1L2	protein_coding	0.60991	4.07493	0.0346618	0.960435	T2D-PD
ENSG00000187741:FANCA	protein_coding	-1.40809	1.47832	0.0347369	0.960435	T2D-PD
ENSG00000169372:CRADD	protein_coding	0.623034	3.6508	0.0348345	0.960435	T2D-PD
ENSG00000182329:KIAA2012	protein_coding	2.02311	1.52621	0.0348832	0.960435	T2D-PD
ENSG00000184564:SLITRK6	protein_coding	0.422751	6.55445	0.0349361	0.960435	T2D-PD
ENSG00000116580:GON4L	protein_coding	0.427828	4.97821	0.0350282	0.960435	T2D-PD
ENSG00000136872:ALDOB	protein_coding	2.21389	1.65077	0.035245	0.960435	T2D-PD
ENSG00000164332:UBLCP1	protein_coding	-0.59167	3.96235	0.0352769	0.960435	T2D-PD
ENSG00000152422:XRCC4	protein_coding	0.721091	3.21833	0.0352772	0.960435	T2D-PD
ENSG00000101096:NFATC2	protein_coding	-0.759076	3.27434	0.0354142	0.960435	T2D-PD
ENSG00000127364:TAS2R4	protein_coding	-1.10024	2.29722	0.0355028	0.960435	T2D-PD
ENSG00000168056:LTBP3	protein_coding	-0.351057	6.30887	0.0355299	0.960435	T2D-PD
ENSG00000182836:PLCXD3	protein_coding	0.421726	6.56538	0.0355885	0.960435	T2D-PD
ENSG00000088367:EPB41L1	protein_coding	-0.559505	4.06837	0.0357332	0.960435	T2D-PD
ENSG00000106991:ENG	protein_coding	-2.02965	1.46876	0.0357388	0.960435	T2D-PD
ENSG00000229388:LINC01715	lncRNA	2.17328	1.37291	0.0358719	0.960435	T2D-PD
ENSG00000109466:KLHL2	protein_coding	0.419526	4.80051	0.0359612	0.960435	T2D-PD
ENSG00000175820:CCDC168	protein_coding	-2.37223	1.54791	0.0360994	0.960435	T2D-PD
ENSG00000224093:AL109613.1	antisense	0.992276	2.60872	0.0362288	0.960435	T2D-PD
ENSG00000125450:NUP85	protein_coding	-0.681008	3.61648	0.0363251	0.960435	T2D-PD
ENSG00000273619:AL121832.2	lncRNA	-0.727497	3.77198	0.0363319	0.960435	T2D-PD
ENSG00000196793:ZNF239	protein_coding	-1.42103	2.02019	0.0364186	0.960435	T2D-PD
ENSG00000171219:CDC42BPG	protein_coding	-0.604957	3.59845	0.0364376	0.960435	T2D-PD
ENSG00000263603:AC127024.2	lncRNA	1.44106	1.63908	0.0365318	0.960435	T2D-PD
ENSG00000132693:CRP	protein_coding	1.55485	1.83651	0.0366142	0.960435	T2D-PD
ENSG00000153487:ING1	protein_coding	0.743235	3.16946	0.0366649	0.960435	T2D-PD
ENSG00000232104:RFX3-AS1	lncRNA	-1.67461	2.02831	0.0366984	0.960435	T2D-PD
ENSG00000183454:GRIN2A	protein_coding	1.41431	1.98775	0.0367271	0.960435	T2D-PD
ENSG00000120158:RCL1	protein_coding	0.698833	3.10815	0.0367576	0.960435	T2D-PD
ENSG00000245105:A2M-AS1	antisense	-1.38364	2.12129	0.0367935	0.960435	T2D-PD
ENSG00000269514:AC024257.3	lncRNA	0.968156	2.57167	0.036796	0.960435	T2D-PD
ENSG00000104369:JPH1	protein_coding	-1.18431	2.11577	0.0368585	0.960435	T2D-PD
ENSG00000277368:AL138966.2	lncRNA	0.930318	2.54285	0.0368873	0.960435	T2D-PD
ENSG00000245937:LINC01184	lncRNA	-0.431456	4.74984	0.0369091	0.960435	T2D-PD
ENSG00000173409:ARV1	protein_coding	-0.491182	4.64147	0.0369559	0.960435	T2D-PD
ENSG00000245468:LINC02447	lncRNA	-0.887584	3.04133	0.037068	0.960435	T2D-PD
ENSG00000245975:AC090515.2	lncRNA	-1.60998	2.05893	0.037139	0.960435	T2D-PD
ENSG00000134333:LDHA	protein_coding	0.46641	6.26996	0.0371545	0.960435	T2D-PD
ENSG00000166803:PCLAF	protein_coding	-1.44669	2.10753	0.0372507	0.960435	T2D-PD
ENSG00000143603:KCNN3	protein_coding	0.810371	2.80801	0.0375789	0.960435	T2D-PD
ENSG00000149554:CHEK1	protein_coding	1.84243	1.49519	0.037645	0.960435	T2D-PD
ENSG00000134240:HMGCS2	protein_coding	-1.39252	2.67977	0.0376756	0.960435	T2D-PD
ENSG00000124120:TTPAL	protein_coding	0.501794	4.1748	0.0376858	0.960435	T2D-PD
ENSG00000175931:UBE2O	protein_coding	-0.534666	4.35728	0.0377499	0.960435	T2D-PD
ENSG00000161835:GRASP	protein_coding	0.455665	5.91828	0.0377728	0.960435	T2D-PD
ENSG00000249348:UGDH-AS1	antisense	1.05198	2.35766	0.0378058	0.960435	T2D-PD
ENSG00000198887:SMC5	protein_coding	0.365398	5.08475	0.0378224	0.960435	T2D-PD
ENSG00000168214:RBPJ	protein_coding	0.370128	5.82628	0.0378613	0.960435	T2D-PD
ENSG00000196371:FUT4	protein_coding	0.96956	2.48069	0.037928	0.960435	T2D-PD
ENSG00000280206:AC026401.3	lncRNA	-2.03581	1.49961	0.0380386	0.960435	T2D-PD
ENSG00000128274:A4GALT	protein_coding	1.60735	1.73387	0.0380611	0.960435	T2D-PD
ENSG00000248323:LUCAT1	lincRNA	0.652616	5.87916	0.0381457	0.960435	T2D-PD
ENSG00000184719:RNLS	protein_coding	-0.626379	3.36998	0.0381741	0.960435	T2D-PD
ENSG00000235750:KIAA0040	protein_coding	0.529527	4.36292	0.0381814	0.960435	T2D-PD
ENSG00000126562:WNK4	protein_coding	-0.843909	2.76986	0.038232	0.960435	T2D-PD
ENSG00000170265:ZNF282	protein_coding	-0.722173	3.38776	0.0382754	0.960435	T2D-PD
ENSG00000167553:TUBA1C	protein_coding	0.484929	4.97918	0.0383819	0.960435	T2D-PD
ENSG00000182057:OGFRP1	lncRNA	1.6748	1.56865	0.0383969	0.960435	T2D-PD
ENSG00000147044:CASK	protein_coding	-0.458061	4.54702	0.0384127	0.960435	T2D-PD
ENSG00000237476:LINC01637	lncRNA	-0.470283	4.79003	0.0384621	0.960435	T2D-PD
ENSG00000145246:ATP10D	protein_coding	0.507432	4.24723	0.0384735	0.960435	T2D-PD
ENSG00000259017:AL133163.3	lncRNA	-2.10414	1.50694	0.0384775	0.960435	T2D-PD
ENSG00000185112:FAM43A	protein_coding	2.01083	1.32138	0.0384844	0.960435	T2D-PD
ENSG00000204713:TRIM27	protein_coding	0.39216	4.90966	0.0386931	0.960435	T2D-PD
ENSG00000272223:AL136304.1	lncRNA	1.90734	1.51891	0.0387067	0.960435	T2D-PD
ENSG00000270574:AC010680.2	lncRNA	-1.74539	1.58905	0.0387555	0.960435	T2D-PD
ENSG00000227110:LMCD1-AS1	antisense	-0.793607	3.40128	0.0388096	0.960435	T2D-PD
ENSG00000171560:FGA	protein_coding	1.26271	5.51664	0.0388618	0.960435	T2D-PD
ENSG00000198018:ENTPD7	protein_coding	-0.953517	2.73305	0.0388889	0.960435	T2D-PD
ENSG00000013810:TACC3	protein_coding	-1.60663	1.93752	0.0388961	0.960435	T2D-PD
ENSG00000099953:MMP11	protein_coding	-1.28041	2.09075	0.0389614	0.960435	T2D-PD
ENSG00000237637:FRY-AS1	antisense	0.761662	2.96547	0.0389822	0.960435	T2D-PD
ENSG00000172830:SSH3	protein_coding	-0.714128	3.06671	0.0389962	0.960435	T2D-PD
ENSG00000234350:AC007405.1	lncRNA	1.62365	1.53832	0.0393392	0.961561	T2D-PD
ENSG00000115935:WIPF1	protein_coding	0.805054	2.9073	0.0393859	0.961561	T2D-PD
ENSG00000072864:NDE1	protein_coding	-0.850951	3.05858	0.0394391	0.961561	T2D-PD
ENSG00000033030:ZCCHC8	protein_coding	0.514423	4.36315	0.0395069	0.961561	T2D-PD
ENSG00000162998:FRZB	protein_coding	0.965838	3.13703	0.0395646	0.961561	T2D-PD
ENSG00000129646:QRICH2	protein_coding	-1.95384	1.50131	0.0395746	0.961561	T2D-PD
ENSG00000188396:TCTEX1D4	protein_coding	-1.62609	1.56244	0.0397338	0.961561	T2D-PD
ENSG00000235706:DICER1-AS1	antisense	-0.610067	4.01981	0.0397509	0.961561	T2D-PD
ENSG00000123143:PKN1	protein_coding	-0.377358	5.98188	0.0398145	0.961561	T2D-PD
ENSG00000100097:LGALS1	protein_coding	-1.33905	2.32617	0.039847	0.961561	T2D-PD
ENSG00000141540:TTYH2	protein_coding	-2.09999	1.43008	0.0399315	0.961561	T2D-PD
ENSG00000197279:ZNF165	protein_coding	0.875683	3.05965	0.0399357	0.961561	T2D-PD
ENSG00000169439:SDC2	protein_coding	-0.45649	4.88495	0.0399491	0.961561	T2D-PD
ENSG00000100784:RPS6KA5	protein_coding	0.700975	3.41628	0.0401362	0.961561	T2D-PD
ENSG00000155959:VBP1	protein_coding	0.359574	5.62812	0.0402832	0.961561	T2D-PD
ENSG00000233527:ZNF529-AS1	lncRNA	-0.721462	3.13055	0.0404284	0.961561	T2D-PD
ENSG00000131876:SNRPA1	protein_coding	0.392902	5.00376	0.0404393	0.961561	T2D-PD
ENSG00000213190:MLLT11	protein_coding	0.425979	5.04	0.0404852	0.961561	T2D-PD
ENSG00000256443:AP003559.1	lncRNA	0.871509	2.83308	0.04053	0.961561	T2D-PD
ENSG00000181458:TMEM45A	protein_coding	0.857286	4.19945	0.040568	0.961561	T2D-PD
ENSG00000050405:LIMA1	protein_coding	0.41351	5.16028	0.0406402	0.961561	T2D-PD
ENSG00000076641:PAG1	protein_coding	-1.33211	2.06385	0.0406527	0.961561	T2D-PD
ENSG00000109929:SC5D	protein_coding	-0.417503	5.56102	0.0406698	0.961561	T2D-PD
ENSG00000067365:METTL22	protein_coding	-0.792016	2.8269	0.0407237	0.961561	T2D-PD
ENSG00000235162:C12orf75	protein_coding	-0.369989	7.24891	0.0407665	0.961561	T2D-PD
ENSG00000144642:RBMS3	protein_coding	-2.50105	1.32877	0.0408414	0.961561	T2D-PD
ENSG00000127511:SIN3B	protein_coding	-0.560117	3.99851	0.0408602	0.961561	T2D-PD
ENSG00000224109:CENPVL3	protein_coding	1.74884	1.63086	0.0408995	0.961561	T2D-PD
ENSG00000168273:SMIM4	protein_coding	-0.416913	5.68112	0.0409262	0.961561	T2D-PD
ENSG00000167182:SP2	protein_coding	-0.849511	3.00225	0.0410187	0.961928	T2D-PD
ENSG00000283217:AC068205.1	lncRNA	1.12468	2.77649	0.0411233	0.961928	T2D-PD
ENSG00000150054:MPP7	protein_coding	-0.583333	4.32238	0.0413042	0.961928	T2D-PD
ENSG00000277235:AL035420.3	lncRNA	-1.38088	2.17409	0.0413667	0.961928	T2D-PD
ENSG00000232648:AC107214.1	lncRNA	-1.25588	2.39739	0.0413884	0.961928	T2D-PD
ENSG00000204851:PNMA8B	protein_coding	-0.911398	2.67972	0.041469	0.961928	T2D-PD
ENSG00000134986:NREP	protein_coding	-0.643859	3.63406	0.0415437	0.961928	T2D-PD
ENSG00000088256:GNA11	protein_coding	-0.38509	5.56349	0.0415856	0.961928	T2D-PD
ENSG00000124508:BTN2A2	protein_coding	1.07125	2.25792	0.0416214	0.961928	T2D-PD
ENSG00000181704:YIPF6	protein_coding	0.318968	6.58422	0.0416397	0.961928	T2D-PD
ENSG00000183439:TRIM61	protein_coding	-0.742394	3.19734	0.0416675	0.961928	T2D-PD
ENSG00000123545:NDUFAF4	protein_coding	-0.640048	4.15032	0.0417575	0.961928	T2D-PD
ENSG00000103550:KNOP1	protein_coding	-0.482799	4.51435	0.0418346	0.961928	T2D-PD
ENSG00000183287:CCBE1	protein_coding	1.80994	1.45568	0.0419414	0.961928	T2D-PD
ENSG00000186897:C1QL4	protein_coding	1.45881	1.62718	0.0419446	0.961928	T2D-PD
ENSG00000213988:ZNF90	protein_coding	1.34414	2.27836	0.0420833	0.961928	T2D-PD
ENSG00000224223:VSTM2A-OT1	lncRNA	-2.20922	1.63355	0.0421992	0.961928	T2D-PD
ENSG00000225973:PIGBOS1	protein_coding	0.402631	4.79195	0.0422119	0.961928	T2D-PD
ENSG00000203335:AC006019.1	lncRNA	1.69251	1.66022	0.0423496	0.961928	T2D-PD
ENSG00000106236:NPTX2	protein_coding	0.529018	4.50654	0.0424022	0.961928	T2D-PD
ENSG00000179526:SHARPIN	protein_coding	-0.441343	4.87741	0.0424114	0.961928	T2D-PD
ENSG00000139350:NEDD1	protein_coding	0.635174	3.74388	0.0424767	0.961928	T2D-PD
ENSG00000065609:SNAP91	protein_coding	-0.470165	4.36937	0.0425083	0.961928	T2D-PD
ENSG00000135930:EIF4E2	protein_coding	0.380802	4.97279	0.0425531	0.961928	T2D-PD
ENSG00000225792:AC004540.2	lncRNA	-0.49411	6.66528	0.0426857	0.961928	T2D-PD
ENSG00000149972:CNTN5	protein_coding	0.720152	3.15608	0.0427104	0.961928	T2D-PD
ENSG00000169756:LIMS1	protein_coding	0.417902	5.65032	0.0427195	0.961928	T2D-PD
ENSG00000139190:VAMP1	protein_coding	-1.71313	1.87679	0.0427325	0.961928	T2D-PD
ENSG00000153029:MR1	protein_coding	0.433988	4.63275	0.0427802	0.961928	T2D-PD
ENSG00000176771:NCKAP5	protein_coding	1.15585	2.64035	0.0428396	0.961928	T2D-PD
ENSG00000068120:COASY	protein_coding	-0.421253	4.72336	0.0429018	0.961928	T2D-PD
ENSG00000196611:MMP1	protein_coding	1.62041	1.62523	0.0429456	0.961928	T2D-PD
ENSG00000079112:CDH17	protein_coding	-0.623233	4.85177	0.0431668	0.961928	T2D-PD
ENSG00000140987:ZSCAN32	protein_coding	-0.798301	2.8928	0.0432491	0.961928	T2D-PD
ENSG00000228594:FNDC10	protein_coding	-0.710383	3.40547	0.0432761	0.961928	T2D-PD
ENSG00000261159:AC112484.3	lncRNA	-2.21608	1.36129	0.0432923	0.961928	T2D-PD
ENSG00000119333:WDR34	protein_coding	-0.383777	5.04949	0.0433077	0.961928	T2D-PD
ENSG00000185551:NR2F2	protein_coding	-0.573744	4.6455	0.0433862	0.961928	T2D-PD
ENSG00000002834:LASP1	protein_coding	-0.389469	5.29157	0.0434376	0.961928	T2D-PD
ENSG00000100034:PPM1F	protein_coding	-0.665956	3.16768	0.0434555	0.961928	T2D-PD
ENSG00000107798:LIPA	protein_coding	-0.538128	4.33429	0.0434564	0.961928	T2D-PD
ENSG00000240230:COX19	protein_coding	0.404191	4.49151	0.043475	0.961928	T2D-PD
ENSG00000145979:TBC1D7	protein_coding	-0.728475	3.16218	0.0437859	0.967475	T2D-PD
ENSG00000165678:GHITM	protein_coding	0.32749	7.02072	0.0438442	0.967475	T2D-PD
ENSG00000203872:C6orf163	protein_coding	-1.52535	1.79865	0.0439241	0.967931	T2D-PD
ENSG00000178498:DTX3	protein_coding	0.384875	4.89882	0.0440112	0.968543	T2D-PD
ENSG00000133083:DCLK1	protein_coding	-1.8407	1.32376	0.0442048	0.969673	T2D-PD
ENSG00000271384:AL161729.3	lncRNA	-1.99535	1.31899	0.0443279	0.969673	T2D-PD
ENSG00000185634:SHC4	protein_coding	1.30898	1.93119	0.0444334	0.969673	T2D-PD
ENSG00000169895:SYAP1	protein_coding	-0.346694	6.0642	0.0444929	0.969673	T2D-PD
ENSG00000241127:YAE1	protein_coding	0.504321	4.06032	0.0444939	0.969673	T2D-PD
ENSG00000139144:PIK3C2G	protein_coding	-0.766771	3.92344	0.0445554	0.969673	T2D-PD
ENSG00000243284:VSIG8	protein_coding	-1.83031	1.64936	0.0450085	0.969673	T2D-PD
ENSG00000128266:GNAZ	protein_coding	-0.382644	5.22765	0.04505	0.969673	T2D-PD
ENSG00000170561:IRX2	protein_coding	-0.765831	4.63653	0.0451495	0.969673	T2D-PD
ENSG00000159714:ZDHHC1	protein_coding	-0.950093	2.95608	0.0451699	0.969673	T2D-PD
ENSG00000282033:AC074387.1	lncRNA	-0.680262	3.29601	0.0451712	0.969673	T2D-PD
ENSG00000174365:SNHG11	processed_transcript	0.578351	3.57662	0.045297	0.969673	T2D-PD
ENSG00000271983:AC023302.1	lncRNA	-1.46643	1.39122	0.0453099	0.969673	T2D-PD
ENSG00000242265:PEG10	protein_coding	-0.592415	9.85275	0.0453369	0.969673	T2D-PD
ENSG00000139146:SINHCAF	protein_coding	0.463649	5.00769	0.0454439	0.969673	T2D-PD
ENSG00000003436:TFPI	protein_coding	0.534928	5.7816	0.0455184	0.969673	T2D-PD
ENSG00000148516:ZEB1	protein_coding	-0.504001	4.15443	0.0456434	0.969673	T2D-PD
ENSG00000089639:GMIP	protein_coding	-1.39504	1.97121	0.0456457	0.969673	T2D-PD
ENSG00000142621:FHAD1	protein_coding	1.23092	1.98164	0.0456646	0.969673	T2D-PD
ENSG00000126460:PRRG2	protein_coding	0.456871	4.64578	0.0457142	0.969673	T2D-PD
ENSG00000057704:TMCC3	protein_coding	-0.447157	4.38755	0.0457656	0.969673	T2D-PD
ENSG00000165312:OTUD1	protein_coding	0.532301	3.79501	0.0457891	0.969673	T2D-PD
ENSG00000104866:PPP1R37	protein_coding	-0.409182	4.98578	0.0459872	0.969673	T2D-PD
ENSG00000058056:USP13	protein_coding	-0.525206	3.7542	0.0460828	0.969673	T2D-PD
ENSG00000151806:GUF1	protein_coding	-0.509955	3.89498	0.0461174	0.969673	T2D-PD
ENSG00000126218:F10	protein_coding	-0.374201	6.47604	0.0461384	0.969673	T2D-PD
ENSG00000226445:BX322234.1	lncRNA	1.08744	2.16099	0.0461648	0.969673	T2D-PD
ENSG00000118257:NRP2	protein_coding	0.848354	3.90056	0.0461741	0.969673	T2D-PD
ENSG00000170456:DENND5B	protein_coding	-0.436956	4.70397	0.0462041	0.969673	T2D-PD
ENSG00000181754:AMIGO1	protein_coding	-0.840586	2.84123	0.0462844	0.969673	T2D-PD
ENSG00000159588:CCDC17	protein_coding	-1.98371	1.34792	0.0463186	0.969673	T2D-PD
ENSG00000168398:BDKRB2	protein_coding	1.21994	2.13623	0.0463194	0.969673	T2D-PD
ENSG00000136824:SMC2	protein_coding	0.491028	4.33048	0.0465141	0.969673	T2D-PD
ENSG00000100678:SLC8A3	protein_coding	-0.632712	3.65247	0.0466239	0.969673	T2D-PD
ENSG00000144891:AGTR1	protein_coding	0.470859	4.52073	0.0466482	0.969673	T2D-PD
ENSG00000229719:MIR194-2HG	lncRNA	-0.726681	3.03987	0.0467516	0.969673	T2D-PD
ENSG00000178445:GLDC	protein_coding	-2.24694	1.38651	0.0468315	0.969673	T2D-PD
ENSG00000099194:SCD	protein_coding	-0.379193	7.36227	0.0469234	0.969673	T2D-PD
ENSG00000143595:AQP10	protein_coding	1.58185	1.52109	0.0469832	0.969673	T2D-PD
ENSG00000124171:PARD6B	protein_coding	-0.692639	3.23627	0.0469886	0.969673	T2D-PD
ENSG00000162769:FLVCR1	protein_coding	-0.421588	4.87444	0.0470179	0.969673	T2D-PD
ENSG00000119138:KLF9	protein_coding	0.450634	5.36755	0.0470641	0.969673	T2D-PD
ENSG00000110063:DCPS	protein_coding	0.464109	4.22514	0.047077	0.969673	T2D-PD
ENSG00000086696:HSD17B2	protein_coding	1.55619	2.94923	0.0471229	0.969673	T2D-PD
ENSG00000164494:PDSS2	protein_coding	0.555032	4.14744	0.0471726	0.969673	T2D-PD
ENSG00000156603:MED19	protein_coding	0.475471	4.54424	0.0473791	0.969673	T2D-PD
ENSG00000137266:SLC22A23	protein_coding	-1.04802	2.22437	0.0476073	0.969673	T2D-PD
ENSG00000040275:SPDL1	protein_coding	-0.726641	2.98689	0.0476954	0.969673	T2D-PD
ENSG00000272568:AC005162.3	antisense	-1.2773	2.14806	0.0477487	0.969673	T2D-PD
ENSG00000060656:PTPRU	protein_coding	1.70616	1.67243	0.0478308	0.969673	T2D-PD
ENSG00000132424:PNISR	protein_coding	0.32618	7.99632	0.047864	0.969673	T2D-PD
ENSG00000197147:LRRC8B	protein_coding	0.48902	4.43716	0.0478679	0.969673	T2D-PD
ENSG00000107959:PITRM1	protein_coding	0.398152	5.18316	0.0479151	0.969673	T2D-PD
ENSG00000173276:ZBTB21	protein_coding	0.498938	4.24059	0.0479275	0.969673	T2D-PD
ENSG00000010704:HFE	protein_coding	-1.21814	2.11844	0.0479328	0.969673	T2D-PD
ENSG00000104980:TIMM44	protein_coding	-0.511739	3.98863	0.0480368	0.969673	T2D-PD
ENSG00000255052:FAM66D	antisense	0.778191	2.76113	0.0480896	0.969673	T2D-PD
ENSG00000161270:NPHS1	protein_coding	1.39346	1.72845	0.0481236	0.969673	T2D-PD
ENSG00000112078:KCTD20	protein_coding	0.400235	4.654	0.0481456	0.969673	T2D-PD
ENSG00000112977:DAP	protein_coding	-0.372287	6.32618	0.048208	0.969673	T2D-PD
ENSG00000278396:AL122023.1	lncRNA	-1.59312	1.29864	0.0483064	0.969673	T2D-PD
ENSG00000233384:AC096537.1	bidirectional_promoter_lncRNA	-2.31845	1.44459	0.0483137	0.969673	T2D-PD
ENSG00000124784:RIOK1	protein_coding	0.614446	3.94115	0.0483762	0.969673	T2D-PD
ENSG00000159692:CTBP1	protein_coding	-0.421552	5.40865	0.0483803	0.969673	T2D-PD
ENSG00000113719:ERGIC1	protein_coding	-0.445365	4.52433	0.0483871	0.969673	T2D-PD
ENSG00000243083:LINC00870	lincRNA	-2.07743	1.48162	0.0484638	0.969673	T2D-PD
ENSG00000107949:BCCIP	protein_coding	0.414514	4.78228	0.0485268	0.969673	T2D-PD
ENSG00000131849:ZNF132	protein_coding	-1.01924	2.20649	0.0485269	0.969673	T2D-PD
ENSG00000138629:UBL7	protein_coding	-0.503665	4.01973	0.0486204	0.969673	T2D-PD
ENSG00000071051:NCK2	protein_coding	-0.611318	3.59763	0.0486703	0.969673	T2D-PD
ENSG00000230749:MEIS1-AS2	antisense	-0.770127	3.94915	0.048693	0.969673	T2D-PD
ENSG00000121351:IAPP	protein_coding	0.875966	8.7452	0.0487109	0.969673	T2D-PD
ENSG00000161328:LRRC56	protein_coding	-1.14909	2.30226	0.0487802	0.969673	T2D-PD
ENSG00000133639:BTG1	protein_coding	0.380801	7.6064	0.048784	0.969673	T2D-PD
ENSG00000168874:ATOH8	protein_coding	-1.20582	2.32007	0.048874	0.969673	T2D-PD
ENSG00000160888:IER2	protein_coding	0.507086	7.76135	0.0488825	0.969673	T2D-PD
ENSG00000225978:HAR1A	lincRNA	-1.93377	1.35046	0.0490955	0.969673	T2D-PD
ENSG00000253669:GASAL1	lncRNA	-1.30053	2.51202	0.0491065	0.969673	T2D-PD
ENSG00000258405:ZNF578	protein_coding	-1.88388	1.74963	0.0491517	0.969673	T2D-PD
ENSG00000165215:CLDN3	protein_coding	-0.426074	6.12054	0.0492014	0.969673	T2D-PD
ENSG00000268460:AC006262.1	lncRNA	1.27869	2.00495	0.0492906	0.969673	T2D-PD
ENSG00000155189:AGPAT5	protein_coding	0.36369	4.99063	0.0492931	0.969673	T2D-PD
ENSG00000157895:C12orf43	protein_coding	-0.617683	3.69447	0.0493281	0.969673	T2D-PD
ENSG00000280670:CCDC163	protein_coding	-1.88007	1.46049	0.0493397	0.969673	T2D-PD
ENSG00000066382:MPPED2	protein_coding	-0.478246	4.12781	0.0493477	0.969673	T2D-PD
ENSG00000076351:SLC46A1	protein_coding	-0.518863	3.96869	0.0495084	0.971085	T2D-PD
ENSG00000149577:SIDT2	protein_coding	0.599642	3.43488	0.0495923	0.971085	T2D-PD
ENSG00000149403:GRIK4	protein_coding	-1.92902	1.46447	0.049645	0.971085	T2D-PD
ENSG00000225205:AC078883.1	lncRNA	-2.03148	1.57398	0.0496574	0.971085	T2D-PD
ENSG00000164976:MYORG	protein_coding	-0.825073	2.75159	0.0498546	0.973	T2D-PD
ENSG00000115484:CCT4	protein_coding	0.340326	6.49388	0.0499802	0.973	T2D-PD
ENSG00000174576:NPAS4	protein_coding	1.07656	3.94792	0.0499904	0.973	T2D-PD
ENSG00000102908:NFAT5	protein_coding	0.374496	5.10305	0.0501004	0.973	T2D-PD
ENSG00000028310:BRD9	protein_coding	0.509486	3.99296	0.0502428	0.973	T2D-PD
ENSG00000204070:SYS1	protein_coding	0.444839	4.50834	0.050253	0.973	T2D-PD
ENSG00000280927:CTBP1-AS	lncRNA	1.58484	1.63732	0.050361	0.973	T2D-PD
ENSG00000167671:UBXN6	protein_coding	-0.343817	5.93143	0.0503661	0.973	T2D-PD
ENSG00000236699:ARHGEF38	protein_coding	1.01639	2.44216	0.0504568	0.973	T2D-PD
ENSG00000139515:PDX1	protein_coding	-0.446304	4.78364	0.0505853	0.973	T2D-PD
ENSG00000272054:AC007390.2	sense_intronic	0.771052	2.84558	0.0506544	0.973	T2D-PD
ENSG00000135378:PRRG4	protein_coding	0.400866	4.55846	0.0506793	0.973	T2D-PD
ENSG00000229043:AC091729.3	lncRNA	-0.654576	3.38858	0.0507185	0.973	T2D-PD
ENSG00000135127:BICDL1	protein_coding	0.546881	3.8058	0.0508392	0.973	T2D-PD
ENSG00000182621:PLCB1	protein_coding	0.404155	5.44921	0.0510013	0.973	T2D-PD
ENSG00000168925:CTRB1	protein_coding	-1.39248	2.87062	0.0510374	0.973	T2D-PD
ENSG00000109133:TMEM33	protein_coding	-0.342155	5.78206	0.0511439	0.973	T2D-PD
ENSG00000123243:ITIH5	protein_coding	-2.0585	1.32517	0.0511781	0.973	T2D-PD
ENSG00000267421:AC005498.2	lncRNA	-1.25576	2.01142	0.0512306	0.973	T2D-PD
ENSG00000243989:ACY1	protein_coding	-1.07757	2.43091	0.0512898	0.973	T2D-PD
ENSG00000179604:CDC42EP4	protein_coding	0.540012	3.99189	0.0514612	0.973	T2D-PD
ENSG00000121417:ZNF211	protein_coding	-0.893411	2.79584	0.0515138	0.973	T2D-PD
ENSG00000185339:TCN2	protein_coding	-0.835001	3.10144	0.0515393	0.973	T2D-PD
ENSG00000249328:AC036214.1	lncRNA	1.895	1.36053	0.0515767	0.973	T2D-PD
ENSG00000144736:SHQ1	protein_coding	0.754406	2.85029	0.051632	0.973	T2D-PD
ENSG00000106399:RPA3	protein_coding	0.341797	6.16679	0.0516539	0.973	T2D-PD
ENSG00000021852:C8B	protein_coding	-2.41977	1.82891	0.0516813	0.973	T2D-PD
ENSG00000172878:METAP1D	protein_coding	1.0104	2.4731	0.0517201	0.973	T2D-PD
ENSG00000018236:CNTN1	protein_coding	-0.425956	6.61846	0.051812	0.973	T2D-PD
ENSG00000145476:CYP4V2	protein_coding	-0.359665	5.06403	0.0519863	0.973	T2D-PD
ENSG00000113522:RAD50	protein_coding	0.296904	6.47755	0.0520014	0.973	T2D-PD
ENSG00000119760:SUPT7L	protein_coding	0.421221	4.47543	0.0520207	0.973	T2D-PD
ENSG00000175040:CHST2	protein_coding	1.82317	1.44426	0.0521564	0.973	T2D-PD
ENSG00000052802:MSMO1	protein_coding	0.460484	5.25242	0.0521773	0.973	T2D-PD
ENSG00000254087:LYN	protein_coding	0.653596	3.188	0.052233	0.973	T2D-PD
ENSG00000167065:DUSP18	protein_coding	-0.600362	3.58243	0.0522823	0.973	T2D-PD
ENSG00000066422:ZBTB11	protein_coding	-0.459989	4.26967	0.0523012	0.973	T2D-PD
ENSG00000171914:TLN2	protein_coding	-1.18435	1.99622	0.0523235	0.973	T2D-PD
ENSG00000121989:ACVR2A	protein_coding	0.607027	3.28051	0.0523527	0.973	T2D-PD
ENSG00000100580:TMED8	protein_coding	-0.354921	6.10463	0.0524657	0.973	T2D-PD
ENSG00000226877:AL354733.1	lncRNA	1.65719	1.35414	0.0526202	0.973	T2D-PD
ENSG00000159763:PIP	protein_coding	1.57214	1.701	0.0526342	0.973	T2D-PD
ENSG00000162415:ZSWIM5	protein_coding	0.730986	2.94261	0.0527533	0.973	T2D-PD
ENSG00000166619:BLCAP	protein_coding	-0.356488	4.96392	0.0528316	0.973	T2D-PD
ENSG00000166313:APBB1	protein_coding	-0.394801	5.07448	0.0528511	0.973	T2D-PD
ENSG00000138286:FAM149B1	protein_coding	0.763736	3.02451	0.0528788	0.973	T2D-PD
ENSG00000140682:TGFB1I1	protein_coding	1.12186	2.204	0.0531323	0.973	T2D-PD
ENSG00000162600:OMA1	protein_coding	-0.472011	4.19304	0.0531761	0.973	T2D-PD
ENSG00000231113:AL035587.1	lncRNA	1.72539	1.54116	0.0531861	0.973	T2D-PD
ENSG00000101542:CDH20	protein_coding	-1.94996	1.82996	0.0532087	0.973	T2D-PD
ENSG00000092847:AGO1	protein_coding	-0.438694	4.37149	0.0532222	0.973	T2D-PD
ENSG00000108448:TRIM16L	protein_coding	1.19797	1.96961	0.053324	0.973	T2D-PD
ENSG00000254162:AC009812.3	lncRNA	-1.88195	1.30762	0.0533266	0.973	T2D-PD
ENSG00000227674:LINC00355	lincRNA	-2.27868	1.32693	0.0536615	0.973	T2D-PD
ENSG00000054118:THRAP3	protein_coding	0.307291	6.65886	0.0536839	0.973	T2D-PD
ENSG00000250790:AC127070.2	lncRNA	-1.15125	2.49499	0.0537334	0.973	T2D-PD
ENSG00000157326:DHRS4	protein_coding	-0.652245	3.82983	0.0537543	0.973	T2D-PD
ENSG00000249593:AC011405.1	lncRNA	1.85346	1.42372	0.0537643	0.973	T2D-PD
ENSG00000275454:AC105020.6	lncRNA	1.89893	1.79713	0.0538114	0.973	T2D-PD
ENSG00000178015:GPR150	protein_coding	-1.17348	2.09711	0.0538413	0.973	T2D-PD
ENSG00000119865:CNRIP1	protein_coding	0.482132	4.19996	0.0538671	0.973	T2D-PD
ENSG00000136709:WDR33	protein_coding	0.321768	5.83003	0.0538795	0.973	T2D-PD
ENSG00000260095:AC106820.3	lncRNA	-2.09518	1.34958	0.0538961	0.973	T2D-PD
ENSG00000169083:AR	protein_coding	-2.09518	1.34958	0.0538961	0.973	T2D-PD
ENSG00000100376:FAM118A	protein_coding	-0.739964	4.90238	0.0539559	0.973	T2D-PD
ENSG00000183765:CHEK2	protein_coding	1.34177	1.83645	0.0540299	0.973	T2D-PD
ENSG00000132326:PER2	protein_coding	0.415749	4.66083	0.0540379	0.973	T2D-PD
ENSG00000049759:NEDD4L	protein_coding	0.49501	4.15454	0.0540456	0.973	T2D-PD
ENSG00000160953:PWWP3A	protein_coding	-0.36828	5.17883	0.0543263	0.974931	T2D-PD
ENSG00000108849:PPY	protein_coding	-0.494054	16.9512	0.054381	0.974931	T2D-PD
ENSG00000102554:KLF5	protein_coding	0.685423	3.28574	0.0544188	0.974931	T2D-PD
ENSG00000166592:RRAD	protein_coding	1.73741	1.5404	0.0545067	0.974931	T2D-PD
ENSG00000238005:AL391832.2	lncRNA	-1.2004	2.13886	0.0545512	0.974931	T2D-PD
ENSG00000198829:SUCNR1	protein_coding	0.688503	6.03851	0.0545668	0.974931	T2D-PD
ENSG00000158411:MITD1	protein_coding	0.427037	4.65569	0.0546213	0.974931	T2D-PD
ENSG00000205929:C21orf62	protein_coding	-0.623511	3.53306	0.054682	0.974931	T2D-PD
ENSG00000149115:TNKS1BP1	protein_coding	0.597583	3.52244	0.054735	0.974931	T2D-PD
ENSG00000007541:PIGQ	protein_coding	-0.45585	4.1668	0.0548655	0.97553	T2D-PD
ENSG00000137558:PI15	protein_coding	-1.5305	1.90876	0.054971	0.97553	T2D-PD
ENSG00000006432:MAP3K9	protein_coding	-0.596894	3.58806	0.0549843	0.97553	T2D-PD
ENSG00000197381:ADARB1	protein_coding	-1.39063	1.91503	0.0550226	0.97553	T2D-PD
ENSG00000272892:AL133551.1	lncRNA	1.68631	1.72477	0.0551752	0.977176	T2D-PD
ENSG00000204394:VARS	protein_coding	-0.433113	4.78523	0.0553555	0.977664	T2D-PD
ENSG00000065615:CYB5R4	protein_coding	0.396983	5.05129	0.055371	0.977664	T2D-PD
ENSG00000180113:TDRD6	protein_coding	-1.01805	2.62696	0.0554042	0.977664	T2D-PD
ENSG00000161558:TMEM143	protein_coding	-0.93225	2.48794	0.0554423	0.977664	T2D-PD
ENSG00000152270:PDE3B	protein_coding	0.457188	5.18841	0.0557709	0.979334	T2D-PD
ENSG00000163820:FYCO1	protein_coding	-0.486391	4.19861	0.0557815	0.979334	T2D-PD
ENSG00000277687:AL139407.1	lncRNA	1.52632	1.54835	0.0558196	0.979334	T2D-PD
ENSG00000011009:LYPLA2	protein_coding	-0.409197	4.69868	0.0558369	0.979334	T2D-PD
ENSG00000152683:SLC30A6	protein_coding	-0.739603	3.69591	0.0560616	0.982221	T2D-PD
ENSG00000245330:AP005717.1	lncRNA	-2.0291	1.54336	0.0563101	0.982916	T2D-PD
ENSG00000100426:ZBED4	protein_coding	-0.778101	2.86049	0.0563516	0.982916	T2D-PD
ENSG00000235092:ID2-AS1	lncRNA	-1.28234	2.04319	0.0563825	0.982916	T2D-PD
ENSG00000055917:PUM2	protein_coding	-0.378301	5.36004	0.0564023	0.982916	T2D-PD
ENSG00000118292:C1orf54	protein_coding	1.46931	1.68668	0.0565759	0.98489	T2D-PD
ENSG00000106100:NOD1	protein_coding	1.39953	1.68701	0.056722	0.98525	T2D-PD
ENSG00000109689:STIM2	protein_coding	0.364965	5.93701	0.0568719	0.98525	T2D-PD
ENSG00000227256:MIS18A-AS1	antisense	-1.54291	1.77227	0.0568977	0.98525	T2D-PD
ENSG00000231290:APCDD1L-DT	lncRNA	1.11989	2.12473	0.0569565	0.98525	T2D-PD
ENSG00000134874:DZIP1	protein_coding	-0.487748	4.22548	0.0569909	0.98525	T2D-PD
ENSG00000277232:GTSE1-DT	lncRNA	-1.48071	1.81749	0.057036	0.98525	T2D-PD
ENSG00000261840:AC093249.6	lncRNA	-0.743328	2.95401	0.0571049	0.98525	T2D-PD
ENSG00000197008:ZNF138	protein_coding	0.692652	3.36579	0.0571699	0.98525	T2D-PD
ENSG00000158301:GPRASP2	protein_coding	0.357979	4.86148	0.0572016	0.98525	T2D-PD
ENSG00000104892:KLC3	protein_coding	-0.997791	2.80956	0.0572871	0.98525	T2D-PD
ENSG00000267474:AC008569.2	lncRNA	1.4909	1.78664	0.0573057	0.98525	T2D-PD
ENSG00000247708:STX18-AS1	antisense	-0.770933	3.00208	0.0573351	0.98525	T2D-PD
ENSG00000280118:AC090983.1	lncRNA	-1.7839	1.75152	0.0573809	0.98525	T2D-PD
ENSG00000185347:TEDC1	protein_coding	-0.926932	2.45983	0.05769	0.988055	T2D-PD
ENSG00000204308:RNF5	protein_coding	0.363186	4.92817	0.057709	0.988055	T2D-PD
ENSG00000172667:ZMAT3	protein_coding	-0.355885	5.40053	0.0577258	0.988055	T2D-PD
ENSG00000198892:SHISA4	protein_coding	-0.768644	2.9462	0.0577971	0.988142	T2D-PD
ENSG00000126251:GPR42	protein_coding	-1.70392	1.896	0.0579353	0.988142	T2D-PD
ENSG00000239569:KMT2E-AS1	antisense	-0.597798	4.27741	0.0580252	0.988142	T2D-PD
ENSG00000148158:SNX30	protein_coding	0.693026	2.94467	0.0581001	0.988142	T2D-PD
ENSG00000267302:RNFT1-DT	lncRNA	0.94974	2.23486	0.0582775	0.988142	T2D-PD
ENSG00000164104:HMGB2	protein_coding	0.42893	4.69785	0.0582984	0.988142	T2D-PD
ENSG00000180574:EIF2S3B	protein_coding	-2.08851	1.38167	0.0584051	0.988142	T2D-PD
ENSG00000090487:SPG21	protein_coding	-0.362947	5.73962	0.0584151	0.988142	T2D-PD
ENSG00000115317:HTRA2	protein_coding	-0.447336	4.26571	0.0584212	0.988142	T2D-PD
ENSG00000082805:ERC1	protein_coding	0.361374	4.92938	0.0585905	0.988142	T2D-PD
ENSG00000136425:CIB2	protein_coding	-0.898068	3.00247	0.0586322	0.988142	T2D-PD
ENSG00000256162:SMLR1	protein_coding	-1.31447	2.14558	0.0586758	0.988142	T2D-PD
ENSG00000101888:NXT2	protein_coding	-1.30546	2.04969	0.0587309	0.988142	T2D-PD
ENSG00000077721:UBE2A	protein_coding	0.404859	5.18368	0.0587378	0.988142	T2D-PD
ENSG00000101052:IFT52	protein_coding	-0.539856	3.76886	0.0587967	0.988142	T2D-PD
ENSG00000127870:RNF6	protein_coding	0.338504	5.16036	0.0588693	0.988142	T2D-PD
ENSG00000075043:KCNQ2	protein_coding	-1.13135	2.22086	0.0588806	0.988142	T2D-PD
ENSG00000167646:DNAAF3	protein_coding	-1.86466	1.51695	0.0591311	0.989279	T2D-PD
ENSG00000143554:SLC27A3	protein_coding	-0.853292	3.02317	0.059164	0.989279	T2D-PD
ENSG00000197208:SLC22A4	protein_coding	0.753944	3.01367	0.0591796	0.989279	T2D-PD
ENSG00000063660:GPC1	protein_coding	0.639978	3.22346	0.0592174	0.989279	T2D-PD
ENSG00000142552:RCN3	protein_coding	-1.11306	2.51941	0.0593091	0.989279	T2D-PD
ENSG00000187122:SLIT1	protein_coding	-1.22427	2.15526	0.0593293	0.989279	T2D-PD
ENSG00000170890:PLA2G1B	protein_coding	-0.718857	4.15716	0.0594882	0.989279	T2D-PD
ENSG00000204977:TRIM13	protein_coding	-0.36051	5.14085	0.0594973	0.989279	T2D-PD
ENSG00000197329:PELI1	protein_coding	0.648701	3.40659	0.0595616	0.989279	T2D-PD
ENSG00000151151:IPMK	protein_coding	0.470735	3.99636	0.0595622	0.989279	T2D-PD
ENSG00000091009:RBM27	protein_coding	-0.352532	5.39586	0.0596259	0.989279	T2D-PD
ENSG00000104936:DMPK	protein_coding	-0.790955	2.73697	0.0596986	0.989279	T2D-PD
ENSG00000141664:ZCCHC2	protein_coding	0.469289	4.14787	0.0597368	0.989279	T2D-PD
ENSG00000100911:PSME2	protein_coding	0.330526	6.51825	0.0599062	0.989279	T2D-PD
ENSG00000144677:CTDSPL	protein_coding	-0.370137	5.34375	0.0599235	0.989279	T2D-PD
ENSG00000037749:MFAP3	protein_coding	1.24274	2.18086	0.0599249	0.989279	T2D-PD
ENSG00000249258:AC079193.2	lncRNA	-2.07268	1.39187	0.0599783	0.989279	T2D-PD
ENSG00000266385:AC005899.5	lncRNA	1.57412	1.67978	0.0601064	0.990391	T2D-PD
ENSG00000170500:LONRF2	protein_coding	0.317577	6.10487	0.0602481	0.990727	T2D-PD
ENSG00000165795:NDRG2	protein_coding	-0.775629	2.86533	0.06034	0.991238	T2D-PD
ENSG00000235106:BRD3OS	protein_coding	-0.467211	4.44484	0.0604917	0.991262	T2D-PD
ENSG00000106853:PTGR1	protein_coding	0.390606	5.62673	0.060507	0.991262	T2D-PD
ENSG00000250312:ZNF718	lincRNA	0.801693	3.15728	0.0606137	0.991262	T2D-PD
ENSG00000165819:METTL3	protein_coding	0.495522	3.7979	0.0606942	0.991262	T2D-PD
ENSG00000166246:C16orf71	protein_coding	1.77969	1.55715	0.0606956	0.991262	T2D-PD
ENSG00000184678:HIST2H2BE	protein_coding	-0.546631	4.62521	0.0609644	0.991262	T2D-PD
ENSG00000089057:SLC23A2	protein_coding	-0.433418	4.82998	0.0609819	0.991262	T2D-PD
ENSG00000163449:TMEM169	protein_coding	-1.58242	1.81754	0.0610068	0.991262	T2D-PD
ENSG00000180440:SERTM1	protein_coding	-0.38025	6.6433	0.0610726	0.991262	T2D-PD
ENSG00000184470:TXNRD2	protein_coding	-0.476593	4.21352	0.0613947	0.991262	T2D-PD
ENSG00000148339:SLC25A25	protein_coding	0.580931	4.08155	0.0614046	0.991262	T2D-PD
ENSG00000101076:HNF4A	protein_coding	-0.475435	4.17041	0.061469	0.991262	T2D-PD
ENSG00000149639:SOGA1	protein_coding	-0.574253	3.47454	0.0615061	0.991262	T2D-PD
ENSG00000164404:GDF9	protein_coding	-1.94429	1.45576	0.0615298	0.991262	T2D-PD
ENSG00000198130:HIBCH	protein_coding	0.35255	5.38249	0.0615635	0.991262	T2D-PD
ENSG00000156030:ELMSAN1	protein_coding	0.494787	4.61258	0.0615654	0.991262	T2D-PD
ENSG00000117707:PROX1	protein_coding	-0.355142	5.79188	0.0616039	0.991262	T2D-PD
ENSG00000106733:NMRK1	protein_coding	-0.374988	4.94139	0.0616771	0.991262	T2D-PD
ENSG00000176170:SPHK1	protein_coding	1.3377	2.4719	0.0617289	0.991262	T2D-PD
ENSG00000185619:PCGF3	protein_coding	0.426186	4.26166	0.0619013	0.991262	T2D-PD
ENSG00000189159:JPT1	protein_coding	0.355024	5.30977	0.0619504	0.991262	T2D-PD
ENSG00000113448:PDE4D	protein_coding	0.385698	5.10853	0.062166	0.991262	T2D-PD
ENSG00000205212:CCDC144NL	protein_coding	-1.82173	1.47209	0.0622516	0.991262	T2D-PD
ENSG00000229539:AL353194.1	antisense	-0.649843	3.101	0.062372	0.991262	T2D-PD
ENSG00000119411:BSPRY	protein_coding	0.377966	5.0036	0.0625446	0.991262	T2D-PD
ENSG00000115415:STAT1	protein_coding	0.326958	5.96358	0.062591	0.991262	T2D-PD
ENSG00000049883:PTCD2	protein_coding	-0.761135	3.11181	0.0626035	0.991262	T2D-PD
ENSG00000180938:ZNF572	protein_coding	-1.40517	1.79881	0.0626935	0.991262	T2D-PD
ENSG00000187479:C11orf96	protein_coding	0.918597	6.68684	0.062836	0.991262	T2D-PD
ENSG00000258422:AL160191.1	lncRNA	-1.86144	1.55493	0.0628959	0.991262	T2D-PD
ENSG00000112137:PHACTR1	protein_coding	-1.50359	1.64433	0.0629268	0.991262	T2D-PD
ENSG00000198754:OXCT2	protein_coding	-1.42386	1.6502	0.063048	0.991262	T2D-PD
ENSG00000258561:AL359232.1	lncRNA	-1.45065	2.0815	0.063076	0.991262	T2D-PD
ENSG00000135625:EGR4	protein_coding	0.830499	5.59761	0.0631248	0.991262	T2D-PD
ENSG00000169989:TIGD4	protein_coding	-1.12485	2.02992	0.0631767	0.991262	T2D-PD
ENSG00000123473:STIL	protein_coding	1.64299	1.36885	0.0631781	0.991262	T2D-PD
ENSG00000159450:TCHH	protein_coding	1.40568	1.63145	0.063248	0.991262	T2D-PD
ENSG00000141682:PMAIP1	protein_coding	0.512413	5.21153	0.0632967	0.991262	T2D-PD
ENSG00000116260:QSOX1	protein_coding	0.423314	4.24282	0.0634386	0.991262	T2D-PD
ENSG00000101384:JAG1	protein_coding	0.815177	2.67053	0.0635229	0.991262	T2D-PD
ENSG00000163013:FBXO41	protein_coding	-0.480899	3.97061	0.0635415	0.991262	T2D-PD
ENSG00000184374:COLEC10	protein_coding	-1.71984	1.37131	0.0636324	0.991262	T2D-PD
ENSG00000172500:FIBP	protein_coding	0.308546	6.00182	0.0638007	0.991262	T2D-PD
ENSG00000108370:RGS9	protein_coding	0.37058	4.87024	0.0639634	0.991262	T2D-PD
ENSG00000046651:OFD1	protein_coding	0.357536	5.13445	0.0640941	0.991262	T2D-PD
ENSG00000072274:TFRC	protein_coding	-0.424698	5.25002	0.064493	0.991262	T2D-PD
ENSG00000213904:LIPE-AS1	antisense	-0.64299	3.91276	0.0645366	0.991262	T2D-PD
ENSG00000163497:FEV	protein_coding	-0.499171	5.71725	0.0645898	0.991262	T2D-PD
ENSG00000163840:DTX3L	protein_coding	-0.405298	4.69437	0.0646196	0.991262	T2D-PD
ENSG00000182831:C16orf72	protein_coding	-0.456633	4.59238	0.0646504	0.991262	T2D-PD
ENSG00000130005:GAMT	protein_coding	-0.369847	5.79831	0.0649291	0.991262	T2D-PD
ENSG00000169499:PLEKHA2	protein_coding	-0.986196	2.39363	0.0649553	0.991262	T2D-PD
ENSG00000058272:PPP1R12A	protein_coding	0.341793	5.95588	0.0649801	0.991262	T2D-PD
ENSG00000235020:AL390783.1	lncRNA	-1.30322	1.74436	0.0649846	0.991262	T2D-PD
ENSG00000198624:CCDC69	protein_coding	-2.16215	1.41219	0.0649946	0.991262	T2D-PD
ENSG00000083814:ZNF671	protein_coding	0.61082	3.22807	0.0649971	0.991262	T2D-PD
ENSG00000111834:RSPH4A	protein_coding	1.29829	1.82672	0.0651695	0.991262	T2D-PD
ENSG00000186951:PPARA	protein_coding	-0.475004	4.51583	0.0652718	0.991262	T2D-PD
ENSG00000141447:OSBPL1A	protein_coding	-0.67635	3.62991	0.065334	0.991262	T2D-PD
ENSG00000130985:UBA1	protein_coding	-0.333593	6.03274	0.0654515	0.991262	T2D-PD
ENSG00000169258:GPRIN1	protein_coding	0.622265	3.26339	0.0654906	0.991262	T2D-PD
ENSG00000092470:WDR76	protein_coding	0.778613	2.5136	0.0655511	0.991262	T2D-PD
ENSG00000116285:ERRFI1	protein_coding	0.426869	5.63237	0.0655584	0.991262	T2D-PD
[truncated: 14,373 more rows]

## Sheet: Delta
Differential expression analysis of T2D vs PD by edgeR (Delta cells)
[truncated: 17,191 more rows]

[truncated: 3 more sheets: Acinar, Ductal, Stellate]
