# Supplementary material for: Deep single-cell decoding of human pancreatic islets reveals T2D β-cell gene expression defects
Source: EMBO J. 2026 Apr 15;45(11):3978–4005. doi: 10.1038/s44318-026-00744-w (PMC13226668; doi:10.1038/s44318-026-00744-w)
Supplement: Supplementary file 12 — Dataset EV9 [file 44318_2026_744_MOESM12_ESM.xlsx]

## Sheet: Alpha
Dataset EV9. Differential expression analysis of PD vs ND by edgeR (Alpha cells)
GeneID	BioType	logFC_edgeR	avg_logCPM_edgeR	PValue_edgeR	FDR_edgeR	Comp
ENSG00000262231:AC104770.1	lncRNA	-4.6843	-2.88741	6.72e-07	0.0149729	PD-ND
ENSG00000166796:LDHC	protein_coding	-3.83131	0.357917	1.78e-05	0.139092	PD-ND
ENSG00000236682:MAP3K2-DT	lncRNA	1.05294	1.97189	2.39e-05	0.139092	PD-ND
ENSG00000185201:IFITM2	protein_coding	1.78339	2.27042	2.5e-05	0.139092	PD-ND
ENSG00000015520:NPC1L1	protein_coding	-0.566198	3.7393	3.77e-05	0.167815	PD-ND
ENSG00000101282:RSPO4	protein_coding	-2.266	-1.90227	5.7e-05	0.211579	PD-ND
ENSG00000150977:RILPL2	protein_coding	0.427953	2.66491	8.77e-05	0.230371	PD-ND
ENSG00000183873:SCN5A	protein_coding	1.83548	-1.86827	8.85e-05	0.230371	PD-ND
ENSG00000260339:HEXA-AS1	antisense	1.00699	-0.407995	0.000101129	0.230371	PD-ND
ENSG00000174948:GPR149	protein_coding	5.74035	-1.4891	0.000103431	0.230371	PD-ND
ENSG00000089250:NOS1	protein_coding	3.665	-2.93866	0.000139169	0.258309	PD-ND
ENSG00000224137:LINC01857	lncRNA	3.95482	-2.73174	0.000208427	0.288651	PD-ND
ENSG00000167380:ZNF226	protein_coding	0.361555	4.75766	0.000221007	0.288651	PD-ND
ENSG00000225484:NUTM2B-AS1	lncRNA	-0.375005	5.22561	0.000222438	0.288651	PD-ND
ENSG00000121410:A1BG	protein_coding	0.32673	6.08309	0.000223426	0.288651	PD-ND
ENSG00000103051:COG4	protein_coding	-0.347352	4.35974	0.000226146	0.288651	PD-ND
ENSG00000115459:ELMOD3	protein_coding	-0.419054	3.46919	0.000330427	0.35158	PD-ND
ENSG00000126467:TSKS	protein_coding	-3.2022	-3.04463	0.00033226	0.35158	PD-ND
ENSG00000162892:IL24	protein_coding	2.65673	-2.36337	0.000341126	0.35158	PD-ND
ENSG00000131653:TRAF7	protein_coding	-0.343752	4.44944	0.000347271	0.35158	PD-ND
ENSG00000242781:LINC02050	lncRNA	2.58343	-2.43016	0.000381974	0.36111	PD-ND
ENSG00000272226:AL136985.2	lncRNA	-2.78448	-2.75718	0.000420824	0.374921	PD-ND
ENSG00000248187:AC078850.1	lncRNA	-3.4028	-3.01707	0.000475122	0.407015	PD-ND
ENSG00000225434:LINC01504	lncRNA	-2.17298	2.19569	0.000531629	0.438554	PD-ND
ENSG00000204946:ZNF783	protein_coding	-0.503773	2.16091	0.000679573	0.540576	PD-ND
ENSG00000278558:TMEM191B	protein_coding	0.663097	1.84321	0.000705577	0.541908	PD-ND
ENSG00000267388:AF038458.2	lncRNA	-1.59577	-2.06364	0.000780354	0.575365	PD-ND
ENSG00000143954:REG3G	protein_coding	2.60517	-1.42129	0.000800804	0.575365	PD-ND
ENSG00000187021:PNLIPRP1	protein_coding	1.92017	-0.522985	0.000877742	0.592423	PD-ND
ENSG00000154027:AK5	protein_coding	1.36977	1.07085	0.000986201	0.630517	PD-ND
ENSG00000251432:LINC02615	lncRNA	-0.668867	2.17661	0.00106225	0.630517	PD-ND
ENSG00000286128:AC022413.2	lncRNA	-2.42052	-2.33741	0.00109336	0.630517	PD-ND
ENSG00000167644:C19orf33	protein_coding	-0.969056	1.60233	0.00110303	0.630517	PD-ND
ENSG00000162438:CTRC	protein_coding	3.29858	1.04075	0.00112007	0.630517	PD-ND
ENSG00000008517:IL32	protein_coding	2.13507	1.59457	0.00113605	0.630517	PD-ND
ENSG00000142789:CELA3A	protein_coding	3.52751	3.04775	0.00116537	0.630517	PD-ND
ENSG00000236671:PRKG1-AS1	antisense	-1.70009	-1.58219	0.00118592	0.630517	PD-ND
ENSG00000188219:POTEE	protein_coding	-2.9428	-2.85685	0.00118896	0.630517	PD-ND
ENSG00000155918:RAET1L	protein_coding	2.75133	-2.55381	0.00124999	0.647465	PD-ND
ENSG00000070610:GBA2	protein_coding	-0.37203	4.33859	0.00128808	0.652032	PD-ND
ENSG00000132109:TRIM21	protein_coding	0.707052	1.47794	0.00140501	0.67539	PD-ND
ENSG00000127831:VIL1	protein_coding	-0.488033	5.2278	0.00142799	0.67539	PD-ND
ENSG00000108590:MED31	protein_coding	0.336925	5.07257	0.00153782	0.67539	PD-ND
ENSG00000146828:SLC12A9	protein_coding	-0.36508	2.65953	0.00154337	0.67539	PD-ND
ENSG00000282033:AC074387.1	lncRNA	0.494362	3.98332	0.00158357	0.67539	PD-ND
ENSG00000140092:FBLN5	protein_coding	-3.33482	-2.8219	0.00166913	0.67539	PD-ND
ENSG00000264304:AC024267.3	lncRNA	-2.94116	-2.8827	0.00174388	0.67539	PD-ND
ENSG00000224635:AL391095.1	lncRNA	-1.57959	-1.84001	0.00176546	0.67539	PD-ND
ENSG00000088305:DNMT3B	protein_coding	-0.837782	-0.829689	0.0017714	0.67539	PD-ND
ENSG00000256006:AC084117.1	lncRNA	-2.56111	-2.8458	0.00182876	0.67539	PD-ND
ENSG00000255321:AC068389.3	lncRNA	2.69508	-2.79819	0.00184486	0.67539	PD-ND
ENSG00000167972:ABCA3	protein_coding	-0.432144	3.73414	0.00189357	0.67539	PD-ND
ENSG00000184788:SATL1	protein_coding	0.975722	-0.831248	0.00190819	0.67539	PD-ND
ENSG00000102996:MMP15	protein_coding	-0.369895	3.95633	0.00191782	0.67539	PD-ND
ENSG00000228598:MACC1-AS1	antisense	3.13187	-3.01247	0.00191967	0.67539	PD-ND
ENSG00000075089:ACTR6	protein_coding	0.278068	4.57256	0.00192154	0.67539	PD-ND
ENSG00000277831:AL138960.1	lncRNA	1.13888	-1.36692	0.00194075	0.67539	PD-ND
ENSG00000172023:REG1B	protein_coding	2.33475	4.36501	0.0019759	0.67539	PD-ND
ENSG00000197070:ARRDC1	protein_coding	-0.271118	3.90417	0.00200786	0.67539	PD-ND
ENSG00000158516:CPA2	protein_coding	1.90486	0.969743	0.00204927	0.67539	PD-ND
ENSG00000175535:PNLIP	protein_coding	2.71695	1.27156	0.00205591	0.67539	PD-ND
ENSG00000260664:AC004158.1	lncRNA	2.69394	-3.06843	0.00207538	0.67539	PD-ND
ENSG00000162572:SCNN1D	protein_coding	-0.934238	-0.966889	0.00215508	0.67539	PD-ND
ENSG00000196312:MFSD14C	transcribed_unprocessed_pseudogene	-0.286911	4.54047	0.00217176	0.67539	PD-ND
ENSG00000163297:ANTXR2	protein_coding	2.55057	-2.70646	0.0021768	0.67539	PD-ND
ENSG00000119720:NRDE2	protein_coding	-0.326697	4.01629	0.00218078	0.67539	PD-ND
ENSG00000227704:AL354892.1	lncRNA	-2.28417	-3.04215	0.00220923	0.67539	PD-ND
ENSG00000267416:AC025048.4	lncRNA	-0.879842	-1.08962	0.0022136	0.67539	PD-ND
ENSG00000172901:LVRN	protein_coding	2.81976	-3.01956	0.00224598	0.67601	PD-ND
ENSG00000225526:MKRN2OS	protein_coding	0.85877	-0.87058	0.00231345	0.68078	PD-ND
ENSG00000204580:DDR1	protein_coding	-0.375313	6.50238	0.00232296	0.68078	PD-ND
ENSG00000277007:AC096642.1	lncRNA	-0.541415	1.177	0.00236301	0.683525	PD-ND
ENSG00000110492:MDK	protein_coding	0.457385	7.14246	0.00239789	0.684722	PD-ND
ENSG00000111344:RASAL1	protein_coding	-2.26809	-1.24066	0.00244591	0.685351	PD-ND
ENSG00000260037:AC104938.1	lncRNA	2.56564	-3.01332	0.00246164	0.685351	PD-ND
ENSG00000088247:KHSRP	protein_coding	-0.250521	4.50221	0.00254436	0.696498	PD-ND
ENSG00000239636:AC004865.2	lncRNA	-1.21364	-1.71805	0.00264177	0.698164	PD-ND
ENSG00000170085:SIMC1	protein_coding	-0.325253	3.35833	0.00266718	0.698164	PD-ND
ENSG00000260719:AC009133.3	lncRNA	-2.16849	-2.97646	0.00268719	0.698164	PD-ND
ENSG00000165102:HGSNAT	protein_coding	-0.313854	4.87025	0.00270096	0.698164	PD-ND
ENSG00000167779:IGFBP6	protein_coding	0.536133	2.62371	0.00276546	0.698164	PD-ND
ENSG00000002834:LASP1	protein_coding	-0.299354	5.12372	0.00280209	0.698164	PD-ND
ENSG00000155926:SLA	protein_coding	-2.28769	-2.91036	0.00280579	0.698164	PD-ND
ENSG00000261324:AC010168.2	lncRNA	-0.374979	3.63303	0.00282112	0.698164	PD-ND
ENSG00000115750:TAF1B	protein_coding	0.426568	3.46656	0.00299444	0.701776	PD-ND
ENSG00000165972:CCDC38	protein_coding	1.83397	-2.43035	0.00306075	0.701776	PD-ND
ENSG00000135218:CD36	protein_coding	-0.497897	5.34525	0.00310091	0.701776	PD-ND
ENSG00000173421:CCDC36	protein_coding	2.7537	-3.01645	0.00315401	0.701776	PD-ND
ENSG00000255150:EID3	protein_coding	0.365489	2.77616	0.00317731	0.701776	PD-ND
ENSG00000233893:EZR-AS1	antisense	3.07515	-2.92197	0.00317839	0.701776	PD-ND
ENSG00000180879:SSR4	protein_coding	0.246317	10.5222	0.00319504	0.701776	PD-ND
ENSG00000153002:CPB1	protein_coding	1.87608	1.34877	0.00325505	0.701776	PD-ND
ENSG00000115386:REG1A	protein_coding	1.99792	5.36476	0.0032829	0.701776	PD-ND
ENSG00000179348:GATA2	protein_coding	1.53851	-2.36669	0.00331158	0.701776	PD-ND
ENSG00000125912:NCLN	protein_coding	-0.312822	3.99855	0.00335848	0.701776	PD-ND
ENSG00000168000:BSCL2	protein_coding	-0.385366	7.67278	0.00341798	0.701776	PD-ND
ENSG00000142615:CELA2A	protein_coding	3.20295	-1.25419	0.00342215	0.701776	PD-ND
ENSG00000159885:ZNF222	protein_coding	0.461271	1.43182	0.0034234	0.701776	PD-ND
ENSG00000255346:NOX5	protein_coding	1.40327	-1.55398	0.0034308	0.701776	PD-ND
ENSG00000088888:MAVS	protein_coding	-0.256889	4.37974	0.00351479	0.701776	PD-ND
ENSG00000236107:SCN1A-AS1	lncRNA	0.666658	0.0612953	0.00355751	0.701776	PD-ND
ENSG00000138650:PCDH10	protein_coding	0.922717	0.84868	0.0035669	0.701776	PD-ND
ENSG00000104783:KCNN4	protein_coding	2.52867	-3.04427	0.00356882	0.701776	PD-ND
ENSG00000147421:HMBOX1	protein_coding	-0.41988	3.41025	0.00357464	0.701776	PD-ND
ENSG00000269524:AC245052.7	lncRNA	-2.83914	-2.20602	0.00357647	0.701776	PD-ND
ENSG00000166035:LIPC	protein_coding	-0.752836	2.21006	0.00359413	0.701776	PD-ND
ENSG00000164050:PLXNB1	protein_coding	-0.432239	3.83748	0.00362378	0.701776	PD-ND
ENSG00000177335:C8orf31	protein_coding	-1.0845	-1.75319	0.0036305	0.701776	PD-ND
ENSG00000283148:AC137936.1	lncRNA	-1.38824	-3.0091	0.00365614	0.701776	PD-ND
ENSG00000130158:DOCK6	protein_coding	-0.36273	2.63327	0.00366948	0.701776	PD-ND
ENSG00000235277:AF127577.3	lncRNA	3.16522	-2.49004	0.00369258	0.701776	PD-ND
ENSG00000273311:DGCR11	sense_intronic	-0.858458	-0.351589	0.00371793	0.701776	PD-ND
ENSG00000196136:SERPINA3	protein_coding	1.15054	2.52085	0.00378142	0.702004	PD-ND
ENSG00000115128:SF3B6	protein_coding	0.262294	7.03258	0.00381369	0.702004	PD-ND
ENSG00000243335:KCTD7	protein_coding	-0.343625	2.60113	0.00385122	0.702004	PD-ND
ENSG00000256073:URB1-AS1	lncRNA	0.277823	4.26382	0.00387923	0.702004	PD-ND
ENSG00000254302:AC087855.2	lncRNA	2.93771	-2.94142	0.00388794	0.702004	PD-ND
ENSG00000261135:AL137802.2	lncRNA	0.406349	1.92656	0.00394116	0.702004	PD-ND
ENSG00000161180:CCDC116	protein_coding	-2.73522	-2.71131	0.00394418	0.702004	PD-ND
ENSG00000172992:DCAKD	protein_coding	-0.364738	3.33227	0.00397129	0.702004	PD-ND
ENSG00000243660:ZNF487	protein_coding	0.437348	2.48654	0.00406435	0.702518	PD-ND
ENSG00000140107:SLC25A47	protein_coding	2.42482	-2.98549	0.00408154	0.702518	PD-ND
ENSG00000160447:PKN3	protein_coding	-1.11299	-1.77694	0.00414342	0.702518	PD-ND
ENSG00000241772:AC092620.1	lncRNA	-0.469448	1.30138	0.00416672	0.702518	PD-ND
ENSG00000215375:MYL5	protein_coding	0.522981	2.19907	0.00421964	0.702518	PD-ND
ENSG00000171475:WIPF2	protein_coding	-0.217336	4.88353	0.00425015	0.702518	PD-ND
ENSG00000139641:ESYT1	protein_coding	-0.293522	5.77123	0.00425411	0.702518	PD-ND
ENSG00000185055:EFCAB10	protein_coding	0.808082	-1.17214	0.00425579	0.702518	PD-ND
ENSG00000172379:ARNT2	protein_coding	-0.321214	3.83162	0.00431883	0.702518	PD-ND
ENSG00000048052:HDAC9	protein_coding	0.843635	0.530849	0.00433009	0.702518	PD-ND
ENSG00000262155:LINC02175	lncRNA	-0.509529	1.57002	0.0043415	0.702518	PD-ND
ENSG00000185904:LINC00839	lincRNA	0.995507	-0.151139	0.00439676	0.702518	PD-ND
ENSG00000151893:CACUL1	protein_coding	-0.229072	5.18974	0.00448266	0.702518	PD-ND
ENSG00000153086:ACMSD	protein_coding	0.744532	2.30809	0.00448432	0.702518	PD-ND
ENSG00000235919:ASH1L-AS1	processed_transcript	0.451861	2.76537	0.00448788	0.702518	PD-ND
ENSG00000137876:RSL24D1	protein_coding	0.34034	6.40212	0.00460884	0.702518	PD-ND
ENSG00000197312:DDI2	protein_coding	-0.286211	4.04432	0.00461816	0.702518	PD-ND
ENSG00000174680:GRIK1-AS1	antisense	2.45275	-2.68651	0.00462203	0.702518	PD-ND
ENSG00000204257:HLA-DMA	protein_coding	-1.1382	0.870473	0.00465315	0.702518	PD-ND
ENSG00000267284:AC022031.2	lncRNA	-2.78882	-2.95226	0.00466141	0.702518	PD-ND
ENSG00000164136:IL15	protein_coding	1.47901	-0.14649	0.00467545	0.702518	PD-ND
ENSG00000196071:OR2L13	protein_coding	2.71292	-2.85606	0.00469118	0.702518	PD-ND
ENSG00000249631:AC005699.1	lncRNA	2.56308	-2.86596	0.00472358	0.702518	PD-ND
ENSG00000149256:TENM4	protein_coding	0.506171	2.9595	0.00481726	0.703345	PD-ND
ENSG00000152147:GEMIN6	protein_coding	0.351614	3.35442	0.00482987	0.703345	PD-ND
ENSG00000254842:LINC02551	lncRNA	-1.48246	-2.09319	0.00483149	0.703345	PD-ND
ENSG00000185608:MRPL40	protein_coding	0.261745	6.74916	0.00488531	0.706562	PD-ND
ENSG00000162520:SYNC	protein_coding	0.489616	2.82582	0.00496228	0.711638	PD-ND
ENSG00000261019:AC010132.4	lncRNA	-1.33937	-2.08239	0.00498431	0.711638	PD-ND
ENSG00000227192:AL023581.2	lncRNA	0.718518	0.0253065	0.00515805	0.729015	PD-ND
ENSG00000131584:ACAP3	protein_coding	-0.396297	4.273	0.00517148	0.729015	PD-ND
ENSG00000203791:EEF1AKMT2	protein_coding	0.318088	4.06024	0.00524771	0.729836	PD-ND
ENSG00000159842:ABR	protein_coding	-0.318483	4.51881	0.00529412	0.729836	PD-ND
ENSG00000164266:SPINK1	protein_coding	1.26042	6.37655	0.00530838	0.729836	PD-ND
ENSG00000183837:PNMA3	protein_coding	-0.681975	0.6746	0.00535421	0.731622	PD-ND
ENSG00000258757:AL133453.1	lncRNA	0.592848	4.34241	0.00538776	0.731717	PD-ND
ENSG00000142556:ZNF614	protein_coding	0.423074	1.27452	0.00548632	0.732119	PD-ND
ENSG00000198466:ZNF587	protein_coding	-0.263475	4.01883	0.00552326	0.732119	PD-ND
ENSG00000140400:MAN2C1	protein_coding	-0.345649	4.28847	0.00555989	0.732119	PD-ND
ENSG00000120051:CFAP58	protein_coding	2.08219	-2.71877	0.00561941	0.732119	PD-ND
ENSG00000264235:AP005329.1	lncRNA	0.821612	-0.801702	0.00565305	0.732119	PD-ND
ENSG00000171224:FAM241B	protein_coding	0.349869	3.84263	0.00565575	0.732119	PD-ND
ENSG00000134717:BTF3L4	protein_coding	0.293592	6.2027	0.0057254	0.732119	PD-ND
ENSG00000185385:OR7A17	protein_coding	-2.61843	-2.45707	0.00577712	0.732119	PD-ND
ENSG00000258735:LINC00637	lincRNA	-1.13733	-1.21773	0.00593934	0.732119	PD-ND
ENSG00000274578:AC006249.1	lncRNA	-2.568	-2.76833	0.00595525	0.732119	PD-ND
ENSG00000231566:LINC02595	lncRNA	-0.394726	4.19457	0.00596255	0.732119	PD-ND
ENSG00000178568:ERBB4	protein_coding	0.82649	1.04145	0.00602312	0.732119	PD-ND
ENSG00000197728:RPS26	protein_coding	0.455338	9.15907	0.00605686	0.732119	PD-ND
ENSG00000168925:CTRB1	protein_coding	2.60689	2.21836	0.00608936	0.732119	PD-ND
ENSG00000167615:LENG8	protein_coding	-0.380171	5.13426	0.00610351	0.732119	PD-ND
ENSG00000144671:SLC22A14	protein_coding	1.43336	-2.30184	0.00616106	0.732119	PD-ND
ENSG00000172244:C5orf34	protein_coding	0.683471	-0.215449	0.0062185	0.732119	PD-ND
ENSG00000081026:MAGI3	protein_coding	-0.270159	3.97044	0.00625035	0.732119	PD-ND
ENSG00000176046:NUPR1	protein_coding	2.16833	0.348517	0.00627332	0.732119	PD-ND
ENSG00000169026:SLC49A3	protein_coding	-0.912483	0.278977	0.00628333	0.732119	PD-ND
ENSG00000141428:C18orf21	protein_coding	0.325078	2.7498	0.00630705	0.732119	PD-ND
ENSG00000166816:LDHD	protein_coding	-0.4644	2.48848	0.00633916	0.732119	PD-ND
ENSG00000188372:ZP3	protein_coding	-1.37312	1.36746	0.00639153	0.732119	PD-ND
ENSG00000266969:AP002449.1	lncRNA	1.22645	-1.50563	0.00639435	0.732119	PD-ND
ENSG00000064607:SUGP2	protein_coding	-0.300183	5.11443	0.00641203	0.732119	PD-ND
ENSG00000114784:EIF1B	protein_coding	0.271276	7.18377	0.00641801	0.732119	PD-ND
ENSG00000280711:JADRR	lncRNA	-2.00995	-2.59519	0.00643932	0.732119	PD-ND
ENSG00000230490:AL139383.1	lncRNA	-0.393016	3.02326	0.00644757	0.732119	PD-ND
ENSG00000160703:NLRX1	protein_coding	-0.333284	2.94233	0.00646575	0.732119	PD-ND
ENSG00000269246:AC011445.2	lincRNA	1.10568	-1.46976	0.00650189	0.732119	PD-ND
ENSG00000151176:PLBD2	protein_coding	-0.399637	4.36731	0.00650899	0.732119	PD-ND
ENSG00000145861:C1QTNF2	protein_coding	-2.42761	-2.90638	0.00658129	0.732119	PD-ND
ENSG00000178826:TMEM139	protein_coding	0.945574	-0.967076	0.00666582	0.732119	PD-ND
ENSG00000285694:AL162718.2	lncRNA	1.91266	-2.09987	0.00669789	0.732119	PD-ND
ENSG00000228639:ROCR	lncRNA	2.36722	-2.97271	0.00672532	0.732119	PD-ND
ENSG00000185624:P4HB	protein_coding	-0.292247	7.96186	0.00674307	0.732119	PD-ND
ENSG00000120149:MSX2	protein_coding	2.63836	-2.99458	0.00675351	0.732119	PD-ND
ENSG00000267749:AC092068.3	lncRNA	-0.921296	-1.43771	0.00677218	0.732119	PD-ND
ENSG00000244617:ASPRV1	protein_coding	-0.858701	-1.31678	0.00678499	0.732119	PD-ND
ENSG00000124772:CPNE5	protein_coding	-2.52936	-2.9494	0.00678642	0.732119	PD-ND
ENSG00000266714:MYO15B	protein_coding	-0.558211	2.48295	0.00683172	0.732119	PD-ND
ENSG00000126709:IFI6	protein_coding	0.542747	6.73322	0.00685986	0.732119	PD-ND
ENSG00000140319:SRP14	protein_coding	0.207887	9.11247	0.00687625	0.732119	PD-ND
ENSG00000269091:AC010624.3	lncRNA	-3.05029	-2.88562	0.00693332	0.732119	PD-ND
ENSG00000272146:ARF4-AS1	lncRNA	0.47143	2.23303	0.00696743	0.732119	PD-ND
ENSG00000166200:COPS2	protein_coding	0.22231	5.23453	0.00696849	0.732119	PD-ND
ENSG00000231760:AL355312.2	lncRNA	-0.830225	-0.492675	0.00718774	0.748096	PD-ND
ENSG00000004660:CAMKK1	protein_coding	-0.428724	2.40371	0.00730388	0.755642	PD-ND
ENSG00000169429:CXCL8	protein_coding	2.52031	4.29006	0.00734495	0.755642	PD-ND
ENSG00000170584:NUDCD2	protein_coding	0.232077	5.59192	0.00736404	0.755642	PD-ND
ENSG00000125337:KIF25	protein_coding	2.63362	-2.99095	0.00740334	0.755642	PD-ND
ENSG00000258701:LINC00638	lincRNA	-1.05624	-0.55654	0.00742988	0.755642	PD-ND
ENSG00000272316:AL021368.2	lncRNA	-0.376982	4.24029	0.00753238	0.759735	PD-ND
ENSG00000248371:LINC02056	lncRNA	2.13861	-2.42104	0.0075561	0.759735	PD-ND
ENSG00000119688:ABCD4	protein_coding	-0.2535	3.52705	0.00759982	0.759735	PD-ND
ENSG00000121691:CAT	protein_coding	-0.378933	5.07228	0.00760656	0.759735	PD-ND
ENSG00000228923:AP000355.1	lncRNA	-1.09608	-0.615898	0.00769715	0.765351	PD-ND
ENSG00000181031:RPH3AL	protein_coding	-0.346626	5.921	0.00784685	0.768095	PD-ND
ENSG00000125611:CHCHD5	protein_coding	0.231796	5.71481	0.00786247	0.768095	PD-ND
ENSG00000272844:AC074044.1	lncRNA	0.463258	1.26759	0.00794898	0.768095	PD-ND
ENSG00000255621:AC023790.2	lncRNA	-1.16413	-1.83131	0.00796004	0.768095	PD-ND
ENSG00000204983:PRSS1	protein_coding	2.90132	3.66305	0.00804846	0.768095	PD-ND
ENSG00000273010:AL360270.3	lncRNA	0.849364	-1.16225	0.00810391	0.768095	PD-ND
ENSG00000176209:SMIM19	protein_coding	0.216791	5.58731	0.0081049	0.768095	PD-ND
ENSG00000259939:AC022167.1	lncRNA	-0.908292	-1.33068	0.00812871	0.768095	PD-ND
ENSG00000165325:DEUP1	protein_coding	0.836024	1.98864	0.00813087	0.768095	PD-ND
ENSG00000253842:AP003472.2	lncRNA	2.39242	-2.92023	0.00816231	0.768095	PD-ND
ENSG00000243749:TMEM35B	protein_coding	0.371007	5.53378	0.00820106	0.768095	PD-ND
ENSG00000142208:AKT1	protein_coding	-0.257469	4.76585	0.00820996	0.768095	PD-ND
ENSG00000148218:ALAD	protein_coding	-0.351478	2.7194	0.00824203	0.768095	PD-ND
ENSG00000260018:AC040169.1	lncRNA	0.401167	2.71643	0.00831333	0.770113	PD-ND
ENSG00000130827:PLXNA3	protein_coding	-0.383459	4.06497	0.00836004	0.770113	PD-ND
ENSG00000267672:AC010632.2	lncRNA	-0.456008	1.6734	0.00836742	0.770113	PD-ND
ENSG00000259802:AC012640.2	lncRNA	0.34721	2.69714	0.00843316	0.771018	PD-ND
ENSG00000163521:GLB1L	protein_coding	-0.466792	2.43084	0.00844648	0.771018	PD-ND
ENSG00000132155:RAF1	protein_coding	-0.231051	4.296	0.00855438	0.772156	PD-ND
ENSG00000165025:SYK	protein_coding	-0.495543	2.40601	0.00857928	0.772156	PD-ND
ENSG00000103091:WDR59	protein_coding	-0.24795	5.03818	0.00858844	0.772156	PD-ND
ENSG00000280036:AC020661.4	lncRNA	-0.861238	-1.2375	0.00859761	0.772156	PD-ND
ENSG00000072071:ADGRL1	protein_coding	-0.326811	4.15815	0.00863753	0.772626	PD-ND
ENSG00000253227:AC090192.2	lncRNA	1.53804	0.839379	0.00879659	0.775187	PD-ND
ENSG00000132024:CC2D1A	protein_coding	-0.257584	3.75934	0.00880654	0.775187	PD-ND
ENSG00000125755:SYMPK	protein_coding	-0.226001	4.69139	0.00893086	0.775187	PD-ND
ENSG00000285582:AC016042.1	lncRNA	1.24469	-2.02853	0.00895724	0.775187	PD-ND
ENSG00000141258:SGSM2	protein_coding	-0.258959	4.23472	0.00898626	0.775187	PD-ND
ENSG00000144589:STK11IP	protein_coding	-0.349796	2.35689	0.00906352	0.775187	PD-ND
ENSG00000122122:SASH3	protein_coding	2.34177	-3.01972	0.00914688	0.775187	PD-ND
ENSG00000149591:TAGLN	protein_coding	-0.640659	1.50242	0.00922052	0.775187	PD-ND
ENSG00000025770:NCAPH2	protein_coding	-0.311065	3.1811	0.00923046	0.775187	PD-ND
ENSG00000168928:CTRB2	protein_coding	2.0612	2.53536	0.00945788	0.775187	PD-ND
ENSG00000105392:CRX	protein_coding	-1.18063	-1.93969	0.00951853	0.775187	PD-ND
ENSG00000230333:AC004160.1	lncRNA	1.341	-2.11535	0.00952197	0.775187	PD-ND
ENSG00000051009:FAM160A2	protein_coding	-0.273523	3.33508	0.00952899	0.775187	PD-ND
ENSG00000229178:AC233280.1	lncRNA	0.65408	1.54958	0.009694	0.775187	PD-ND
ENSG00000166173:LARP6	protein_coding	0.405006	3.1675	0.00970218	0.775187	PD-ND
ENSG00000260796:AC145285.3	lncRNA	-1.89987	-2.49352	0.00971912	0.775187	PD-ND
ENSG00000065029:ZNF76	protein_coding	-0.266826	3.42612	0.00972799	0.775187	PD-ND
ENSG00000090263:MRPS33	protein_coding	0.228664	6.73713	0.00977918	0.775187	PD-ND
ENSG00000177225:GATD1	protein_coding	-0.291238	3.84691	0.00979093	0.775187	PD-ND
ENSG00000179144:GIMAP7	protein_coding	-2.27971	-2.88575	0.00981567	0.775187	PD-ND
ENSG00000205707:ETFRF1	protein_coding	0.24867	5.49954	0.00982688	0.775187	PD-ND
ENSG00000150045:KLRF1	protein_coding	-1.59012	-1.97735	0.00984426	0.775187	PD-ND
ENSG00000261474:AC026471.4	lncRNA	-0.434778	1.23169	0.00996706	0.775187	PD-ND
ENSG00000034693:PEX3	protein_coding	0.258619	3.80028	0.00999188	0.775187	PD-ND
ENSG00000011304:PTBP1	protein_coding	-0.213424	5.43228	0.0100064	0.775187	PD-ND
ENSG00000253250:C8orf88	protein_coding	0.362665	2.89857	0.0100065	0.775187	PD-ND
ENSG00000234948:LINC01524	lncRNA	-2.46866	-2.91982	0.0100385	0.775187	PD-ND
ENSG00000273233:AC097724.1	lncRNA	-1.96568	-3.00568	0.0100586	0.775187	PD-ND
ENSG00000251504:LINC01099	lincRNA	1.50225	-1.71562	0.01014	0.775187	PD-ND
ENSG00000136828:RALGPS1	protein_coding	-0.284647	4.11247	0.0101409	0.775187	PD-ND
ENSG00000084453:SLCO1A2	protein_coding	-1.91334	-2.5833	0.010177	0.775187	PD-ND
ENSG00000101350:KIF3B	protein_coding	-0.193615	5.99243	0.0101784	0.775187	PD-ND
ENSG00000197024:ZNF398	protein_coding	-0.261036	3.40523	0.010198	0.775187	PD-ND
ENSG00000261789:AC023830.2	lncRNA	2.38834	-3.01846	0.0102914	0.775187	PD-ND
ENSG00000203446:AC004988.1	antisense	1.64147	-2.07408	0.0103092	0.775187	PD-ND
ENSG00000167670:CHAF1A	protein_coding	-0.459867	1.26384	0.0103928	0.775187	PD-ND
ENSG00000275494:AC133552.5	lncRNA	0.334508	3.26745	0.0104122	0.775187	PD-ND
ENSG00000107719:PALD1	protein_coding	2.34217	-3.02236	0.0104927	0.775187	PD-ND
ENSG00000176798:OR51L1	protein_coding	-2.81954	-2.14011	0.0105144	0.775187	PD-ND
ENSG00000124608:AARS2	protein_coding	-0.310234	2.24684	0.0105393	0.775187	PD-ND
ENSG00000115523:GNLY	protein_coding	-2.89938	-2.99539	0.0105741	0.775187	PD-ND
ENSG00000219073:CELA3B	protein_coding	2.75825	1.92011	0.0107016	0.775187	PD-ND
ENSG00000185513:L3MBTL1	protein_coding	-0.289304	3.66875	0.0107589	0.775187	PD-ND
ENSG00000165730:STOX1	protein_coding	-1.37535	-1.22144	0.0108823	0.775187	PD-ND
ENSG00000236617:AC127070.1	lncRNA	0.466464	1.19789	0.0108924	0.775187	PD-ND
ENSG00000248268:AC010275.1	lncRNA	-2.72334	-2.95369	0.010914	0.775187	PD-ND
ENSG00000275636:AC021755.3	lncRNA	-0.764409	-0.237676	0.0109583	0.775187	PD-ND
ENSG00000248223:AC026785.2	lncRNA	-2.06501	-2.54833	0.0109901	0.775187	PD-ND
ENSG00000241111:AC092040.1	antisense	0.693235	1.02864	0.0109929	0.775187	PD-ND
ENSG00000124875:CXCL6	protein_coding	2.23699	0.621905	0.0110051	0.775187	PD-ND
ENSG00000253210:AC040970.1	lncRNA	0.494144	1.94847	0.0110612	0.775187	PD-ND
ENSG00000243926:TIPARP-AS1	antisense	0.502262	1.15516	0.0111086	0.775187	PD-ND
ENSG00000255159:AC026894.1	lncRNA	1.51729	-2.31641	0.0111425	0.775187	PD-ND
ENSG00000112149:CD83	protein_coding	0.707975	1.67848	0.0112339	0.775187	PD-ND
ENSG00000112319:EYA4	protein_coding	-1.42403	-0.39462	0.0112418	0.775187	PD-ND
ENSG00000161091:MFSD12	protein_coding	-0.291342	4.84364	0.0112462	0.775187	PD-ND
ENSG00000140941:MAP1LC3B	protein_coding	0.311299	6.82324	0.0112605	0.775187	PD-ND
ENSG00000143376:SNX27	protein_coding	-0.220443	4.77266	0.0113085	0.775187	PD-ND
ENSG00000008838:MED24	protein_coding	-0.273451	3.83423	0.0113172	0.775187	PD-ND
ENSG00000197375:SLC22A5	protein_coding	-0.317595	3.0014	0.0114231	0.775187	PD-ND
ENSG00000197858:GPAA1	protein_coding	-0.363727	7.06643	0.0114654	0.775187	PD-ND
ENSG00000181038:METTL23	protein_coding	0.191225	5.39058	0.0114799	0.775187	PD-ND
ENSG00000286191:AL158195.1	lncRNA	-2.00517	-2.1394	0.0115053	0.775187	PD-ND
ENSG00000163531:NFASC	protein_coding	-0.289447	5.59398	0.0115677	0.775187	PD-ND
ENSG00000149557:FEZ1	protein_coding	0.456854	4.18546	0.0116219	0.775187	PD-ND
ENSG00000102977:ACD	protein_coding	-0.347609	3.4292	0.0116553	0.775187	PD-ND
ENSG00000171847:FAM90A1	protein_coding	0.899333	-0.945796	0.0117833	0.775187	PD-ND
ENSG00000048471:SNX29	protein_coding	-0.326771	4.55998	0.0117904	0.775187	PD-ND
ENSG00000144410:CPO	protein_coding	-0.930703	-1.77279	0.0117966	0.775187	PD-ND
ENSG00000116237:ICMT	protein_coding	-0.228731	4.73714	0.0117997	0.775187	PD-ND
ENSG00000141219:C17orf80	protein_coding	0.236103	3.40825	0.0118604	0.775187	PD-ND
ENSG00000275191:AC007497.1	lncRNA	-1.52626	-2.51579	0.0118781	0.775187	PD-ND
ENSG00000138769:CDKL2	protein_coding	0.399851	1.82692	0.0118785	0.775187	PD-ND
ENSG00000170581:STAT2	protein_coding	-0.281208	3.67484	0.0118936	0.775187	PD-ND
ENSG00000250934:AC016924.1	lncRNA	2.2961	-3.01964	0.011917	0.775187	PD-ND
ENSG00000272312:AL133255.1	lncRNA	-0.994622	-1.61757	0.0119614	0.775187	PD-ND
ENSG00000074527:NTN4	protein_coding	1.28628	-1.16354	0.012	0.775187	PD-ND
ENSG00000234183:LINC01952	lncRNA	1.2863	-1.9164	0.0120361	0.775187	PD-ND
ENSG00000229321:AC008269.1	lncRNA	-0.406932	1.52986	0.0120641	0.775187	PD-ND
ENSG00000275896:PRSS2	protein_coding	2.64372	4.13498	0.0121007	0.775187	PD-ND
ENSG00000143190:POU2F1	protein_coding	-0.279968	3.88189	0.0123537	0.775187	PD-ND
ENSG00000130764:LRRC47	protein_coding	-0.210856	4.00056	0.0124077	0.775187	PD-ND
ENSG00000159461:AMFR	protein_coding	-0.275626	4.42932	0.0125375	0.775187	PD-ND
ENSG00000170919:TPT1-AS1	antisense	-0.244463	4.58826	0.0125457	0.775187	PD-ND
ENSG00000250999:AC136604.3	antisense	0.798534	-0.895363	0.0125849	0.775187	PD-ND
ENSG00000272219:AC005072.1	lncRNA	-0.470266	0.953911	0.0125858	0.775187	PD-ND
ENSG00000236618:PITPNA-AS1	antisense	0.215758	4.40206	0.0126424	0.775187	PD-ND
ENSG00000111678:C12orf57	protein_coding	0.252145	7.39164	0.0127172	0.775187	PD-ND
ENSG00000104412:EMC2	protein_coding	0.257201	5.64126	0.0127767	0.775187	PD-ND
ENSG00000096996:IL12RB1	protein_coding	-2.28523	-2.90196	0.0127837	0.775187	PD-ND
ENSG00000125409:TEKT3	protein_coding	-1.88132	-2.73823	0.0127907	0.775187	PD-ND
ENSG00000106565:TMEM176B	protein_coding	-0.332715	9.70169	0.0128728	0.775187	PD-ND
ENSG00000143036:SLC44A3	protein_coding	-0.538757	4.09314	0.0129377	0.775187	PD-ND
ENSG00000155868:MED7	protein_coding	0.20138	4.58445	0.0129469	0.775187	PD-ND
ENSG00000185088:RPS27L	protein_coding	0.256896	8.05265	0.0130493	0.775187	PD-ND
ENSG00000271981:AL158211.2	lncRNA	2.0958	-2.79339	0.0130945	0.775187	PD-ND
ENSG00000255871:AC007529.1	lncRNA	2.2075	-2.85969	0.0131225	0.775187	PD-ND
ENSG00000112659:CUL9	protein_coding	-0.344111	2.79402	0.013194	0.775187	PD-ND
ENSG00000271869:AC026979.2	lncRNA	0.378125	3.44961	0.0132181	0.775187	PD-ND
ENSG00000269427:AC024075.3	lncRNA	-2.36505	-3.00588	0.0132281	0.775187	PD-ND
ENSG00000130985:UBA1	protein_coding	-0.226103	5.79737	0.0132686	0.775187	PD-ND
ENSG00000188112:C6orf132	protein_coding	1.13666	-1.82522	0.0133406	0.775187	PD-ND
ENSG00000169019:COMMD8	protein_coding	0.3183	5.20996	0.013344	0.775187	PD-ND
ENSG00000265801:AC069366.2	lncRNA	-0.678476	-1.02903	0.0133679	0.775187	PD-ND
ENSG00000160613:PCSK7	protein_coding	-0.272063	5.36327	0.0133741	0.775187	PD-ND
ENSG00000104979:C19orf53	protein_coding	0.22046	7.43043	0.0134964	0.775187	PD-ND
ENSG00000203666:EFCAB2	protein_coding	-0.508104	4.00275	0.0135486	0.775187	PD-ND
ENSG00000135925:WNT10A	protein_coding	0.79268	-1.058	0.0136539	0.775187	PD-ND
ENSG00000224074:LINC00691	lincRNA	1.33181	-1.79439	0.0136682	0.775187	PD-ND
ENSG00000276476:AL136962.1	lincRNA	1.62803	-2.07278	0.0136817	0.775187	PD-ND
ENSG00000143622:RIT1	protein_coding	0.260061	4.07955	0.013694	0.775187	PD-ND
ENSG00000259326:AC116158.1	lncRNA	-1.12911	-2.11295	0.0137341	0.775187	PD-ND
ENSG00000205277:MUC12	protein_coding	1.32752	-1.07416	0.0137389	0.775187	PD-ND
ENSG00000241764:AC002467.1	lncRNA	0.433366	1.83496	0.0137552	0.775187	PD-ND
ENSG00000154743:TSEN2	protein_coding	-0.327024	2.64478	0.0137791	0.775187	PD-ND
ENSG00000118263:KLF7	protein_coding	-0.25306	4.25941	0.013868	0.775187	PD-ND
ENSG00000249481:SPATS1	protein_coding	-1.79156	-2.6939	0.013869	0.775187	PD-ND
ENSG00000259972:AC009120.2	lncRNA	-0.437974	2.38836	0.0138785	0.775187	PD-ND
ENSG00000133059:DSTYK	protein_coding	-0.234542	4.18944	0.0140866	0.775187	PD-ND
ENSG00000124191:TOX2	protein_coding	1.27591	-0.927249	0.0141109	0.775187	PD-ND
ENSG00000085998:POMGNT1	protein_coding	-0.234386	5.37716	0.0141241	0.775187	PD-ND
ENSG00000112096:SOD2	protein_coding	0.741293	6.3868	0.014156	0.775187	PD-ND
ENSG00000257735:AC090115.1	lncRNA	1.95893	-2.82531	0.0142011	0.775187	PD-ND
ENSG00000056998:GYG2	protein_coding	-0.469124	2.73522	0.0142016	0.775187	PD-ND
ENSG00000203327:AC012358.1	lncRNA	-1.13243	-2.17834	0.0142109	0.775187	PD-ND
ENSG00000140279:DUOX2	protein_coding	1.12746	0.90428	0.0142284	0.775187	PD-ND
ENSG00000161800:RACGAP1	protein_coding	-0.464833	1.30378	0.0142726	0.775187	PD-ND
ENSG00000061938:TNK2	protein_coding	-0.374678	2.94493	0.0143073	0.775187	PD-ND
ENSG00000185090:MANEAL	protein_coding	-0.303766	4.80466	0.014309	0.775187	PD-ND
ENSG00000186280:KDM4D	protein_coding	0.517642	0.0904974	0.0143161	0.775187	PD-ND
ENSG00000275734:AC010538.1	lncRNA	-0.583319	-0.426287	0.0143288	0.775187	PD-ND
ENSG00000196876:SCN8A	protein_coding	-0.31035	2.78362	0.0143371	0.775187	PD-ND
ENSG00000196636:SDHAF3	protein_coding	0.244359	3.95394	0.014363	0.775187	PD-ND
ENSG00000272970:AC107294.2	lncRNA	-0.608097	-0.275697	0.0144094	0.775187	PD-ND
ENSG00000260761:AC106754.1	lncRNA	3.33515	-2.82733	0.0145616	0.775187	PD-ND
ENSG00000076984:MAP2K7	protein_coding	-0.284641	4.29304	0.0146054	0.775187	PD-ND
ENSG00000053108:FSTL4	protein_coding	-0.428972	2.80749	0.0146407	0.775187	PD-ND
ENSG00000253738:OTUD6B-AS1	lncRNA	0.257945	6.62573	0.014685	0.775187	PD-ND
ENSG00000271382:AC012464.3	lncRNA	-1.09766	-1.81848	0.0146999	0.775187	PD-ND
ENSG00000129925:TMEM8A	protein_coding	-0.477816	6.12014	0.014766	0.775187	PD-ND
ENSG00000100288:CHKB	protein_coding	-0.344881	4.60015	0.014979	0.775187	PD-ND
ENSG00000285043:AC093512.2	protein_coding	1.24101	-2.30407	0.0150102	0.775187	PD-ND
ENSG00000272047:GTF2H5	protein_coding	0.2493	6.93027	0.0150181	0.775187	PD-ND
ENSG00000136206:SPDYE1	protein_coding	-1.26957	-2.22942	0.0150214	0.775187	PD-ND
ENSG00000260100:AL512604.3	lncRNA	1.37843	-2.21823	0.0151078	0.775187	PD-ND
ENSG00000243509:TNFRSF6B	protein_coding	-0.61358	-0.121137	0.0151327	0.775187	PD-ND
ENSG00000092208:GEMIN2	protein_coding	0.300302	2.87471	0.0152409	0.775187	PD-ND
ENSG00000145246:ATP10D	protein_coding	0.234526	3.63689	0.0153669	0.775187	PD-ND
ENSG00000100554:ATP6V1D	protein_coding	0.226503	7.29079	0.0153746	0.775187	PD-ND
ENSG00000205981:DNAJC19	protein_coding	0.220346	5.93799	0.0154334	0.775187	PD-ND
ENSG00000259448:LINC02352	lncRNA	0.502432	1.32485	0.0154729	0.775187	PD-ND
ENSG00000196531:NACA	protein_coding	0.211401	9.28599	0.0154767	0.775187	PD-ND
ENSG00000149968:MMP3	protein_coding	3.09585	-2.48319	0.0155203	0.775187	PD-ND
ENSG00000172243:CLEC7A	protein_coding	2.08512	-2.92225	0.0155423	0.775187	PD-ND
ENSG00000124783:SSR1	protein_coding	-0.252534	7.52163	0.0156368	0.775187	PD-ND
ENSG00000144034:TPRKB	protein_coding	0.227293	5.14528	0.0157398	0.775187	PD-ND
ENSG00000142949:PTPRF	protein_coding	-0.260026	5.74681	0.0157472	0.775187	PD-ND
ENSG00000169946:ZFPM2	protein_coding	1.61187	-2.65509	0.0157907	0.775187	PD-ND
ENSG00000284428:AC092329.4	lncRNA	0.35339	2.97452	0.0157997	0.775187	PD-ND
ENSG00000161847:RAVER1	protein_coding	-0.259616	3.87686	0.0158215	0.775187	PD-ND
ENSG00000261167:AC107027.3	lncRNA	-0.579677	0.200042	0.0158947	0.775187	PD-ND
ENSG00000160180:TFF3	protein_coding	0.519776	5.46546	0.0159155	0.775187	PD-ND
ENSG00000166762:CATSPER2	protein_coding	-0.316979	4.126	0.0159532	0.775187	PD-ND
ENSG00000108384:RAD51C	protein_coding	0.247661	4.31935	0.0159884	0.775187	PD-ND
ENSG00000250682:LINC00491	lincRNA	-1.37252	-1.98208	0.0160091	0.775187	PD-ND
ENSG00000221829:FANCG	protein_coding	-0.431289	1.32701	0.0160533	0.775187	PD-ND
ENSG00000144677:CTDSPL	protein_coding	-0.264691	4.48737	0.0160544	0.775187	PD-ND
ENSG00000081041:CXCL2	protein_coding	1.64909	1.74591	0.0160558	0.775187	PD-ND
ENSG00000158458:NRG2	protein_coding	0.370977	2.66457	0.0160735	0.775187	PD-ND
ENSG00000272716:AL121658.1	lncRNA	0.488257	0.89597	0.016108	0.775187	PD-ND
ENSG00000136449:MYCBPAP	protein_coding	-0.828806	-1.44752	0.0161986	0.775187	PD-ND
ENSG00000151067:CACNA1C	protein_coding	-0.272652	4.67508	0.0162232	0.775187	PD-ND
ENSG00000142185:TRPM2	protein_coding	-1.30576	-0.885641	0.0162966	0.775187	PD-ND
ENSG00000164535:DAGLB	protein_coding	-0.354753	1.59571	0.0162971	0.775187	PD-ND
ENSG00000180357:ZNF609	protein_coding	-0.210388	4.02454	0.016341	0.775187	PD-ND
ENSG00000186132:C2orf76	protein_coding	0.253688	3.76677	0.0163525	0.775187	PD-ND
ENSG00000236334:PPIAL4G	protein_coding	-0.641119	-0.267419	0.0164075	0.775187	PD-ND
ENSG00000197223:C1D	protein_coding	0.253305	6.25467	0.0164162	0.775187	PD-ND
ENSG00000104960:PTOV1	protein_coding	-0.36025	6.09517	0.0164603	0.775187	PD-ND
ENSG00000115009:CCL20	protein_coding	2.57272	0.398266	0.0164903	0.775187	PD-ND
ENSG00000266598:AC037487.2	lncRNA	1.33118	-1.8365	0.0165184	0.775187	PD-ND
ENSG00000068308:OTUD5	protein_coding	-0.270745	4.02227	0.0165638	0.775187	PD-ND
ENSG00000273192:AL671710.1	lncRNA	-1.17507	-1.87627	0.0165796	0.775187	PD-ND
ENSG00000204131:NHSL2	protein_coding	-0.638312	1.45967	0.016719	0.775187	PD-ND
ENSG00000186105:LRRC70	protein_coding	-1.96438	-3.07039	0.0167602	0.775187	PD-ND
ENSG00000198015:MRPL42	protein_coding	0.21433	6.28425	0.0167737	0.775187	PD-ND
ENSG00000103319:EEF2K	protein_coding	-0.348211	1.85352	0.0168008	0.775187	PD-ND
ENSG00000197734:C14orf178	protein_coding	2.18315	-2.6917	0.0168327	0.775187	PD-ND
ENSG00000149485:FADS1	protein_coding	-0.289	5.76487	0.0168377	0.775187	PD-ND
ENSG00000099331:MYO9B	protein_coding	-0.284591	2.22082	0.0168463	0.775187	PD-ND
ENSG00000135917:SLC19A3	protein_coding	0.691165	-0.0949714	0.0168899	0.775187	PD-ND
ENSG00000149639:SOGA1	protein_coding	-0.27982	2.78132	0.016966	0.775187	PD-ND
ENSG00000187955:COL14A1	protein_coding	-1.7915	-2.38365	0.0169874	0.775187	PD-ND
ENSG00000189269:DRICH1	protein_coding	-1.3702	-1.93274	0.017024	0.775187	PD-ND
ENSG00000125991:ERGIC3	protein_coding	-0.322063	6.36214	0.0171345	0.775187	PD-ND
ENSG00000111339:ART4	protein_coding	-0.817826	-0.68647	0.0171396	0.775187	PD-ND
ENSG00000085117:CD82	protein_coding	-0.277654	5.56923	0.0171733	0.775187	PD-ND
ENSG00000239930:AP001625.3	lncRNA	1.08966	-1.91761	0.0171941	0.775187	PD-ND
ENSG00000137817:PARP6	protein_coding	-0.263298	4.05457	0.0171942	0.775187	PD-ND
ENSG00000061918:GUCY1B1	protein_coding	0.421839	5.36751	0.0172061	0.775187	PD-ND
ENSG00000280029:AC244517.11	lncRNA	2.30964	-2.78752	0.0172226	0.775187	PD-ND
ENSG00000164880:INTS1	protein_coding	-0.333836	4.53073	0.0172572	0.775187	PD-ND
ENSG00000235244:DANT2	lncRNA	1.00324	1.00916	0.0172931	0.775187	PD-ND
ENSG00000272277:AL031963.3	lncRNA	0.485975	2.19559	0.01731	0.775187	PD-ND
ENSG00000185000:DGAT1	protein_coding	-0.273339	4.45151	0.017338	0.775187	PD-ND
ENSG00000129467:ADCY4	protein_coding	1.29221	-1.76525	0.0173563	0.775187	PD-ND
ENSG00000159259:CHAF1B	protein_coding	0.45042	0.332376	0.0173616	0.775187	PD-ND
ENSG00000266767:AP000897.2	lncRNA	-2.51973	-2.92526	0.0173936	0.775187	PD-ND
ENSG00000114391:RPL24	protein_coding	0.20972	10.1841	0.0174121	0.775187	PD-ND
ENSG00000179832:MROH1	protein_coding	-0.284969	4.44834	0.0174127	0.775187	PD-ND
ENSG00000130517:PGPEP1	protein_coding	-0.258161	4.46437	0.0174467	0.775187	PD-ND
ENSG00000272661:AC021097.1	lncRNA	-0.429943	1.71023	0.0175141	0.775187	PD-ND
ENSG00000161996:WDR90	protein_coding	-0.39017	1.3318	0.0175274	0.775187	PD-ND
ENSG00000274080:AC005089.1	lncRNA	-0.545615	2.32366	0.0175353	0.775187	PD-ND
ENSG00000111639:MRPL51	protein_coding	0.236733	7.30525	0.0175613	0.775187	PD-ND
ENSG00000118898:PPL	protein_coding	-0.289475	5.81061	0.0176063	0.775187	PD-ND
ENSG00000277692:AL121583.1	lncRNA	-0.636769	-0.221235	0.0176065	0.775187	PD-ND
ENSG00000236502:SIX3-AS1	antisense	1.39988	-0.839915	0.0176354	0.775187	PD-ND
ENSG00000149499:EML3	protein_coding	-0.408028	2.44336	0.01765	0.775187	PD-ND
ENSG00000164032:H2AFZ	protein_coding	0.273004	7.98431	0.0176568	0.775187	PD-ND
ENSG00000107485:GATA3	protein_coding	1.24016	-3.07179	0.0176901	0.775187	PD-ND
ENSG00000163050:COQ8A	protein_coding	-0.453477	3.30603	0.0177083	0.775187	PD-ND
ENSG00000175854:SWI5	protein_coding	0.228664	5.57364	0.0177136	0.775187	PD-ND
ENSG00000161395:PGAP3	protein_coding	-0.359961	2.39211	0.017737	0.775187	PD-ND
ENSG00000243480:AMY2A	protein_coding	2.38125	-1.88857	0.0177747	0.775187	PD-ND
ENSG00000176732:PFN4	protein_coding	0.616124	0.254807	0.0178101	0.775187	PD-ND
ENSG00000167654:ATCAY	protein_coding	0.583947	2.6728	0.0178295	0.775187	PD-ND
ENSG00000250360:AC008808.2	lncRNA	0.915026	-1.40922	0.0178491	0.775187	PD-ND
ENSG00000167925:GHDC	protein_coding	-0.33641	5.07519	0.0178556	0.775187	PD-ND
ENSG00000110074:FOXRED1	protein_coding	-0.282041	3.19557	0.0178859	0.775187	PD-ND
ENSG00000158089:GALNT14	protein_coding	-0.378764	2.4195	0.0179216	0.775187	PD-ND
ENSG00000176532:PRR15	protein_coding	-0.886514	0.723205	0.0179239	0.775187	PD-ND
ENSG00000006128:TAC1	protein_coding	1.47582	5.20097	0.017924	0.775187	PD-ND
ENSG00000198838:RYR3	protein_coding	-1.82116	-2.72494	0.0181332	0.77738	PD-ND
ENSG00000064687:ABCA7	protein_coding	-0.522658	3.12867	0.0182098	0.77738	PD-ND
ENSG00000171219:CDC42BPG	protein_coding	-0.448469	3.02562	0.0182382	0.77738	PD-ND
ENSG00000204071:TCEAL6	protein_coding	0.653746	1.93333	0.0182479	0.77738	PD-ND
ENSG00000132204:LINC00470	lincRNA	2.10795	-1.37379	0.0182605	0.77738	PD-ND
ENSG00000198663:C6orf89	protein_coding	-0.171216	5.70637	0.0182912	0.77738	PD-ND
ENSG00000120533:ENY2	protein_coding	0.188857	6.65978	0.0182984	0.77738	PD-ND
ENSG00000205356:TECPR1	protein_coding	-0.332095	3.36669	0.0184731	0.77738	PD-ND
ENSG00000121898:CPXM2	protein_coding	2.23817	-2.97361	0.0184924	0.77738	PD-ND
ENSG00000126524:SBDS	protein_coding	0.286129	6.72687	0.0185917	0.77738	PD-ND
ENSG00000279082:LINC01727	lncRNA	2.1459	-2.85419	0.0185921	0.77738	PD-ND
ENSG00000120329:SLC25A2	protein_coding	1.99672	-2.94512	0.0186095	0.77738	PD-ND
ENSG00000065000:AP3D1	protein_coding	-0.223763	5.44962	0.0186218	0.77738	PD-ND
ENSG00000118271:TTR	protein_coding	0.213537	16.1449	0.0186495	0.77738	PD-ND
ENSG00000110002:VWA5A	protein_coding	-0.261022	6.16885	0.0186501	0.77738	PD-ND
ENSG00000285710:AC012184.4	lncRNA	-2.32696	-2.98995	0.018659	0.77738	PD-ND
ENSG00000267308:LINC01764	lncRNA	1.99697	-2.77549	0.0186715	0.77738	PD-ND
ENSG00000251125:AC091860.2	lncRNA	-1.96482	-2.80917	0.0187356	0.77738	PD-ND
ENSG00000118705:RPN2	protein_coding	-0.228098	7.29482	0.0187413	0.77738	PD-ND
ENSG00000136485:DCAF7	protein_coding	-0.17267	5.64618	0.0187681	0.77738	PD-ND
ENSG00000103544:VPS35L	protein_coding	-0.26159	4.22456	0.0188711	0.77738	PD-ND
ENSG00000125245:GPR18	protein_coding	-2.02539	-2.97909	0.0189505	0.77738	PD-ND
ENSG00000116833:NR5A2	protein_coding	1.49727	-1.7818	0.0189519	0.77738	PD-ND
ENSG00000112941:TENT4A	protein_coding	-0.265853	3.03822	0.0189557	0.77738	PD-ND
ENSG00000237862:Z94160.1	lncRNA	-1.87813	-2.09889	0.0190124	0.77738	PD-ND
ENSG00000133983:COX16	protein_coding	0.196405	6.93971	0.0190393	0.77738	PD-ND
ENSG00000158941:CCAR2	protein_coding	-0.225275	3.24943	0.0190924	0.77738	PD-ND
ENSG00000213983:AP1G2	protein_coding	-0.222879	4.24833	0.0191131	0.77738	PD-ND
ENSG00000070886:EPHA8	protein_coding	1.63259	-2.33585	0.0191767	0.77738	PD-ND
ENSG00000271830:AC012213.4	lncRNA	-0.368351	1.56463	0.0191809	0.77738	PD-ND
ENSG00000145029:NICN1	protein_coding	-0.351547	2.60633	0.019187	0.77738	PD-ND
ENSG00000177239:MAN1B1	protein_coding	-0.256702	5.34907	0.0192113	0.77738	PD-ND
ENSG00000136143:SUCLA2	protein_coding	0.202488	5.57287	0.0192492	0.77738	PD-ND
ENSG00000127616:SMARCA4	protein_coding	-0.206303	5.45472	0.0192661	0.77738	PD-ND
ENSG00000126653:NSRP1	protein_coding	0.253153	6.0346	0.0193221	0.77823	PD-ND
ENSG00000160796:NBEAL2	protein_coding	-0.323984	3.94367	0.0195004	0.781031	PD-ND
ENSG00000237292:LINC01732	lncRNA	-2.11216	-2.89667	0.019533	0.781031	PD-ND
ENSG00000169727:GPS1	protein_coding	-0.284205	4.82207	0.019567	0.781031	PD-ND
ENSG00000131748:STARD3	protein_coding	-0.24616	4.26291	0.0196588	0.781213	PD-ND
ENSG00000260507:AC133919.1	lncRNA	-0.677008	-0.0910718	0.0196945	0.781213	PD-ND
ENSG00000114650:SCAP	protein_coding	-0.288699	4.08814	0.0196973	0.781213	PD-ND
ENSG00000146950:SHROOM2	protein_coding	-0.463377	2.39604	0.0197569	0.781213	PD-ND
ENSG00000159363:ATP13A2	protein_coding	-0.256303	4.07322	0.0197642	0.781213	PD-ND
ENSG00000171940:ZNF217	protein_coding	0.265627	3.04166	0.0197893	0.781213	PD-ND
ENSG00000089022:MAPKAPK5	protein_coding	-0.186257	4.08472	0.0198306	0.781213	PD-ND
ENSG00000139737:SLAIN1	protein_coding	-0.312238	2.90804	0.0198769	0.781213	PD-ND
ENSG00000111142:METAP2	protein_coding	0.232912	5.8011	0.019973	0.781213	PD-ND
ENSG00000247498:GPRC5D-AS1	lncRNA	0.285282	3.27655	0.0199755	0.781213	PD-ND
ENSG00000260239:LINC02533	lncRNA	1.91353	-2.61516	0.0199912	0.781213	PD-ND
ENSG00000233321:LINC02669	lncRNA	2.19949	-3.07166	0.0201388	0.781213	PD-ND
ENSG00000113504:SLC12A7	protein_coding	-0.254145	3.84628	0.0201427	0.781213	PD-ND
ENSG00000262712:AC012676.1	lncRNA	1.12144	-0.924789	0.0201504	0.781213	PD-ND
ENSG00000185565:LSAMP	protein_coding	-1.07737	4.8476	0.0201675	0.781213	PD-ND
ENSG00000125148:MT2A	protein_coding	0.678828	6.3258	0.0201692	0.781213	PD-ND
ENSG00000168807:SNTB2	protein_coding	-0.237563	3.70887	0.0202622	0.781213	PD-ND
ENSG00000079841:RIMS1	protein_coding	-2.28989	-2.83206	0.0202987	0.781213	PD-ND
ENSG00000189266:PNRC2	protein_coding	0.225931	5.89161	0.0203421	0.781213	PD-ND
ENSG00000250317:SMIM20	protein_coding	0.179095	4.99075	0.0203662	0.781213	PD-ND
ENSG00000235189:AL034405.1	lncRNA	2.03574	-2.76351	0.0204162	0.781213	PD-ND
ENSG00000157637:SLC38A10	protein_coding	-0.374078	6.52004	0.0204669	0.781213	PD-ND
ENSG00000151348:EXT2	protein_coding	-0.241517	4.36945	0.0204765	0.781213	PD-ND
ENSG00000100191:SLC5A4	protein_coding	2.51814	-2.92361	0.0205182	0.781213	PD-ND
ENSG00000224714:LINC02671	lncRNA	-2.16236	-3.02481	0.0205384	0.781213	PD-ND
ENSG00000100359:SGSM3	protein_coding	-0.251683	5.26046	0.0205834	0.781213	PD-ND
ENSG00000272688:AP005329.3	lncRNA	0.570345	0.914041	0.0205884	0.781213	PD-ND
ENSG00000254607:AP001783.1	lncRNA	1.66819	-2.66465	0.0206647	0.781213	PD-ND
ENSG00000139971:ARMH4	protein_coding	-0.348736	3.26209	0.0206653	0.781213	PD-ND
ENSG00000224613:AC095032.1	lncRNA	2.07026	-2.97023	0.0206807	0.781213	PD-ND
ENSG00000261613:AC093525.6	lncRNA	-0.503858	0.541152	0.0206939	0.781213	PD-ND
ENSG00000162711:NLRP3	protein_coding	-2.70972	1.26823	0.0208135	0.784397	PD-ND
ENSG00000130147:SH3BP4	protein_coding	0.588018	2.12606	0.0209	0.784687	PD-ND
ENSG00000225528:Z82206.1	protein_coding	1.04272	-1.62688	0.0209188	0.784687	PD-ND
ENSG00000084774:CAD	protein_coding	-0.305588	2.89434	0.020929	0.784687	PD-ND
ENSG00000141378:PTRH2	protein_coding	0.316349	3.83418	0.0209873	0.784687	PD-ND
ENSG00000118407:FILIP1	protein_coding	0.564228	0.0920404	0.0209973	0.784687	PD-ND
ENSG00000128973:CLN6	protein_coding	-0.256729	3.41749	0.0210457	0.785179	PD-ND
ENSG00000269985:AL021328.1	lncRNA	1.34156	-2.51218	0.0211387	0.7865	PD-ND
ENSG00000143624:INTS3	protein_coding	-0.279647	4.06217	0.0211518	0.7865	PD-ND
ENSG00000117691:NENF	protein_coding	0.187704	8.66104	0.0211898	0.786601	PD-ND
ENSG00000255823:MTRNR2L8	protein_coding	1.11355	8.31869	0.0212761	0.788071	PD-ND
ENSG00000238269:PAGE2B	protein_coding	-1.89518	-2.58811	0.0214004	0.788071	PD-ND
ENSG00000151881:TMEM267	protein_coding	0.321307	3.44125	0.0214124	0.788071	PD-ND
ENSG00000177706:FAM20C	protein_coding	-0.236495	3.97705	0.0214417	0.788071	PD-ND
ENSG00000174749:FAM241A	protein_coding	0.430874	3.67503	0.0214978	0.788832	PD-ND
ENSG00000136897:MRPL50	protein_coding	0.221906	5.41647	0.0216173	0.790468	PD-ND
ENSG00000004846:ABCB5	protein_coding	-1.81069	-2.57301	0.0216385	0.790468	PD-ND
ENSG00000226320:LINC01811	lncRNA	3.18098	-2.53832	0.0216489	0.790468	PD-ND
ENSG00000251493:FOXD1	protein_coding	1.74984	-2.76521	0.0217131	0.791516	PD-ND
ENSG00000125637:PSD4	protein_coding	-0.238449	3.46921	0.0218262	0.793951	PD-ND
ENSG00000127922:SEM1	protein_coding	0.215024	7.88725	0.0218644	0.793951	PD-ND
ENSG00000063438:AHRR	protein_coding	1.22753	-1.66636	0.0218868	0.793951	PD-ND
ENSG00000233593:LINC02609	lncRNA	0.401699	2.39363	0.0220035	0.794598	PD-ND
ENSG00000162551:ALPL	protein_coding	-1.75418	-2.42107	0.0220185	0.794598	PD-ND
ENSG00000103449:SALL1	protein_coding	2.44832	-2.78748	0.0220393	0.794598	PD-ND
ENSG00000273333:AL662884.1	lncRNA	-2.1104	-2.96949	0.0220725	0.794598	PD-ND
ENSG00000150779:TIMM8B	protein_coding	0.239364	6.3375	0.0220831	0.794598	PD-ND
ENSG00000198848:CES1	protein_coding	1.57951	-2.75404	0.0221672	0.795855	PD-ND
ENSG00000237643:AL365226.2	lincRNA	1.9846	-1.52141	0.022211	0.795855	PD-ND
ENSG00000278434:AC023830.3	lncRNA	-0.940823	-1.45814	0.0222532	0.795855	PD-ND
ENSG00000171530:TBCA	protein_coding	0.224797	8.11709	0.0222609	0.795855	PD-ND
ENSG00000196092:PAX5	protein_coding	2.18294	-2.92148	0.0223124	0.796082	PD-ND
ENSG00000106993:CDC37L1	protein_coding	0.259357	4.32379	0.0223388	0.796082	PD-ND
ENSG00000171303:KCNK3	protein_coding	-0.205053	6.21717	0.0224815	0.796277	PD-ND
ENSG00000179674:ARL14	protein_coding	1.72679	-0.920109	0.0224865	0.796277	PD-ND
ENSG00000257176:AC009318.1	lncRNA	-0.51001	1.47323	0.0225221	0.796277	PD-ND
ENSG00000258101:AC010173.1	lncRNA	-0.885885	-1.89033	0.0225656	0.796277	PD-ND
ENSG00000105726:ATP13A1	protein_coding	-0.414824	4.9591	0.0226245	0.796277	PD-ND
ENSG00000158106:RHPN1	protein_coding	-0.29045	3.47411	0.0226278	0.796277	PD-ND
ENSG00000171928:TVP23B	protein_coding	0.266087	3.74998	0.0226395	0.796277	PD-ND
ENSG00000118596:SLC16A7	protein_coding	0.361657	3.10438	0.0227059	0.796277	PD-ND
ENSG00000175592:FOSL1	protein_coding	1.48686	0.754301	0.0227171	0.796277	PD-ND
ENSG00000285231:OOSP3	protein_coding	1.98484	-3.02514	0.022755	0.796277	PD-ND
ENSG00000081189:MEF2C	protein_coding	-1.61526	-2.26309	0.0227732	0.796277	PD-ND
ENSG00000101224:CDC25B	protein_coding	-0.332086	3.07012	0.0228439	0.797425	PD-ND
ENSG00000231672:DIRC3	protein_coding	1.12007	-1.11241	0.0228777	0.797425	PD-ND
ENSG00000261823:AC084782.2	lncRNA	2.14514	-2.96999	0.0229276	0.797917	PD-ND
ENSG00000117115:PADI2	protein_coding	1.79101	-2.87686	0.023052	0.798285	PD-ND
ENSG00000266312:LINC01927	lncRNA	0.881511	-1.02861	0.0230525	0.798285	PD-ND
ENSG00000286011:AC062037.3	lncRNA	-1.19041	-2.15285	0.0232156	0.798285	PD-ND
ENSG00000277911:AC243773.2	lncRNA	-2.25752	-3.02761	0.0232627	0.798285	PD-ND
ENSG00000198832:SELENOM	protein_coding	0.390933	6.6928	0.0232858	0.798285	PD-ND
ENSG00000204683:C10orf113	protein_coding	-0.800449	-1.10968	0.0232933	0.798285	PD-ND
ENSG00000128609:NDUFA5	protein_coding	0.175006	7.44826	0.0233505	0.798285	PD-ND
ENSG00000047644:WWC3	protein_coding	-0.267588	3.51872	0.0234147	0.798285	PD-ND
ENSG00000170425:ADORA2B	protein_coding	1.06742	-1.67214	0.0234209	0.798285	PD-ND
ENSG00000124785:NRN1	protein_coding	1.80733	-2.05474	0.023424	0.798285	PD-ND
ENSG00000173141:MRPL57	protein_coding	0.20138	7.16776	0.0234357	0.798285	PD-ND
ENSG00000276564:AC130650.2	lncRNA	-0.353343	1.81415	0.0234417	0.798285	PD-ND
ENSG00000134716:CYP2J2	protein_coding	0.563944	-0.371748	0.0234928	0.798285	PD-ND
ENSG00000225731:AP001627.1	antisense	-2.49928	-2.69927	0.0235474	0.798285	PD-ND
ENSG00000109390:NDUFC1	protein_coding	0.228266	7.73572	0.0235477	0.798285	PD-ND
ENSG00000133962:CATSPERB	protein_coding	-1.72029	-2.71523	0.0235699	0.798285	PD-ND
ENSG00000106351:AGFG2	protein_coding	-0.2616	3.95264	0.0235833	0.798285	PD-ND
ENSG00000130768:SMPDL3B	protein_coding	0.616173	2.71138	0.0236725	0.798995	PD-ND
ENSG00000256060:TRAPPC2B	protein_coding	0.24271	4.93561	0.0237591	0.798995	PD-ND
ENSG00000253304:TMEM200B	protein_coding	1.60247	-2.75634	0.0237978	0.798995	PD-ND
ENSG00000164167:LSM6	protein_coding	0.237882	5.54093	0.0239414	0.798995	PD-ND
ENSG00000150893:FREM2	protein_coding	-1.68746	-2.33857	0.0240504	0.798995	PD-ND
ENSG00000256967:AC018653.3	lncRNA	0.507096	-0.233015	0.0241521	0.798995	PD-ND
ENSG00000270127:AC027020.2	lncRNA	-0.994057	-0.422394	0.0241685	0.798995	PD-ND
ENSG00000133065:SLC41A1	protein_coding	0.232797	3.27543	0.0242105	0.798995	PD-ND
ENSG00000271360:AL512631.2	lncRNA	1.80066	-2.85124	0.0242184	0.798995	PD-ND
ENSG00000007202:KIAA0100	protein_coding	-0.222103	5.00257	0.0242687	0.798995	PD-ND
ENSG00000129933:MAU2	protein_coding	-0.227147	3.5337	0.0243448	0.798995	PD-ND
ENSG00000270605:AL353622.1	lncRNA	-0.776521	0.890308	0.024352	0.798995	PD-ND
ENSG00000243716:NPIPB5	protein_coding	-0.344202	2.72572	0.0243629	0.798995	PD-ND
ENSG00000135506:OS9	protein_coding	-0.302045	7.12515	0.0244164	0.798995	PD-ND
ENSG00000214851:LINC00612	processed_transcript	1.13266	-2.14435	0.0244246	0.798995	PD-ND
ENSG00000261189:AL031058.1	lncRNA	0.342204	2.6255	0.0244284	0.798995	PD-ND
ENSG00000117650:NEK2	protein_coding	-1.7849	-2.74895	0.0244425	0.798995	PD-ND
ENSG00000162928:PEX13	protein_coding	0.257303	3.93133	0.0245506	0.798995	PD-ND
ENSG00000140465:CYP1A1	protein_coding	-1.74728	-2.67412	0.0246063	0.798995	PD-ND
ENSG00000124302:CHST8	protein_coding	0.933944	-1.33627	0.0246184	0.798995	PD-ND
ENSG00000178971:CTC1	protein_coding	-0.332939	2.24798	0.024622	0.798995	PD-ND
ENSG00000121274:TENT4B	protein_coding	-0.270848	4.08606	0.0246549	0.798995	PD-ND
ENSG00000197557:TTC30A	protein_coding	0.294234	2.82854	0.0246609	0.798995	PD-ND
ENSG00000172534:HCFC1	protein_coding	-0.203085	3.83632	0.024776	0.798995	PD-ND
ENSG00000271895:AL109811.2	lncRNA	-0.354354	1.91245	0.0248149	0.798995	PD-ND
ENSG00000197182:MIRLET7BHG	lncRNA	-0.290493	2.46296	0.0249104	0.798995	PD-ND
ENSG00000178951:ZBTB7A	protein_coding	-0.187496	5.7882	0.0249358	0.798995	PD-ND
ENSG00000134193:REG4	protein_coding	-0.617515	2.28248	0.024943	0.798995	PD-ND
ENSG00000166111:SVOP	protein_coding	-0.343008	3.05801	0.0250316	0.798995	PD-ND
ENSG00000239521:CASTOR3	transcribed_unprocessed_pseudogene	-0.406374	3.05405	0.0250406	0.798995	PD-ND
ENSG00000268403:AC132192.2	lncRNA	0.361411	1.7836	0.0251165	0.798995	PD-ND
ENSG00000150394:CDH8	protein_coding	-1.86879	0.57524	0.0251444	0.798995	PD-ND
ENSG00000151651:ADAM8	protein_coding	-0.824642	-1.14648	0.0251826	0.798995	PD-ND
ENSG00000256064:AC063926.1	lncRNA	-0.499135	-0.0871064	0.0251961	0.798995	PD-ND
ENSG00000271989:AL139424.1	lncRNA	2.37585	-3.021	0.025197	0.798995	PD-ND
ENSG00000123064:DDX54	protein_coding	-0.218264	4.24897	0.0251999	0.798995	PD-ND
ENSG00000269604:AC005523.2	antisense	0.539756	1.41456	0.0252436	0.798995	PD-ND
ENSG00000182870:GALNT9	protein_coding	2.09566	-2.99657	0.0252595	0.798995	PD-ND
ENSG00000088179:PTPN4	protein_coding	-0.17573	4.18374	0.0253187	0.798995	PD-ND
ENSG00000231500:RPS18	protein_coding	0.239555	10.9323	0.0253475	0.798995	PD-ND
ENSG00000127463:EMC1	protein_coding	-0.246554	4.68124	0.0253564	0.798995	PD-ND
ENSG00000111229:ARPC3	protein_coding	0.218242	8.69421	0.0255197	0.798995	PD-ND
ENSG00000113119:TMCO6	protein_coding	-0.411562	1.28315	0.0256451	0.798995	PD-ND
ENSG00000273015:AC008124.1	lncRNA	0.188241	4.66209	0.0257109	0.798995	PD-ND
ENSG00000254533:AF186192.1	lincRNA	0.660514	-0.733389	0.0258231	0.798995	PD-ND
ENSG00000103245:CIAO3	protein_coding	-0.225129	3.41612	0.025829	0.798995	PD-ND
ENSG00000163394:CCKAR	protein_coding	2.36699	-2.57082	0.0258616	0.798995	PD-ND
ENSG00000262877:AC110285.2	lncRNA	-0.66422	-0.213444	0.0258665	0.798995	PD-ND
ENSG00000267262:AC011444.2	lncRNA	0.946586	-1.82057	0.0258707	0.798995	PD-ND
ENSG00000163817:SLC6A20	protein_coding	-1.5129	-2.49183	0.0258898	0.798995	PD-ND
ENSG00000172766:NAA16	protein_coding	-0.241466	3.19343	0.025904	0.798995	PD-ND
ENSG00000267510:AC011451.1	lncRNA	0.715518	-1.45025	0.0260075	0.798995	PD-ND
ENSG00000112902:SEMA5A	protein_coding	-0.348722	4.89659	0.026042	0.798995	PD-ND
ENSG00000079805:DNM2	protein_coding	-0.18125	4.23131	0.0260974	0.798995	PD-ND
ENSG00000138653:NDST4	protein_coding	1.73527	-2.94178	0.0261265	0.798995	PD-ND
ENSG00000119689:DLST	protein_coding	-0.206738	3.47217	0.0261322	0.798995	PD-ND
ENSG00000246174:KCTD21-AS1	antisense	-0.403411	1.37547	0.0261696	0.798995	PD-ND
ENSG00000185269:NOTUM	protein_coding	-1.45851	-2.31623	0.0261751	0.798995	PD-ND
ENSG00000134452:FBH1	protein_coding	-0.191308	4.45099	0.0262857	0.798995	PD-ND
ENSG00000048707:VPS13D	protein_coding	-0.228247	3.80277	0.0262953	0.798995	PD-ND
ENSG00000164162:ANAPC10	protein_coding	0.235091	4.29986	0.0263253	0.798995	PD-ND
ENSG00000164342:TLR3	protein_coding	1.10721	-1.93718	0.0263396	0.798995	PD-ND
ENSG00000233901:LINC01503	lncRNA	0.653839	1.75054	0.0263979	0.798995	PD-ND
ENSG00000215041:NEURL4	protein_coding	-0.275102	2.49844	0.0264242	0.798995	PD-ND
ENSG00000245468:LINC02447	lncRNA	0.410483	2.63583	0.0264825	0.798995	PD-ND
ENSG00000105397:TYK2	protein_coding	-0.317971	3.68517	0.0264993	0.798995	PD-ND
ENSG00000117614:SYF2	protein_coding	0.196069	5.99808	0.0264999	0.798995	PD-ND
ENSG00000259587:AC114546.2	lncRNA	1.55625	-2.94117	0.0265029	0.798995	PD-ND
ENSG00000011201:ANOS1	protein_coding	0.986793	-1.81077	0.0265907	0.798995	PD-ND
ENSG00000225335:AC016027.1	lncRNA	0.577206	0.576421	0.026626	0.798995	PD-ND
ENSG00000250658:AC097652.1	lncRNA	-2.25268	-2.86044	0.0267327	0.798995	PD-ND
ENSG00000142694:EVA1B	protein_coding	0.280186	4.22845	0.0267687	0.798995	PD-ND
ENSG00000105701:FKBP8	protein_coding	-0.333545	7.31967	0.0268127	0.798995	PD-ND
ENSG00000147121:KRBOX4	protein_coding	0.259986	2.49586	0.0268274	0.798995	PD-ND
ENSG00000135926:TMBIM1	protein_coding	-0.255228	5.06265	0.0268582	0.798995	PD-ND
ENSG00000106399:RPA3	protein_coding	0.222909	6.38024	0.0269246	0.798995	PD-ND
ENSG00000135097:MSI1	protein_coding	-0.268839	3.18645	0.0269682	0.798995	PD-ND
ENSG00000230205:AL359382.1	lncRNA	-2.50877	-2.89176	0.0271567	0.798995	PD-ND
ENSG00000099822:HCN2	protein_coding	-0.473814	2.3983	0.0271596	0.798995	PD-ND
ENSG00000177000:MTHFR	protein_coding	-0.188185	3.78042	0.0272433	0.798995	PD-ND
ENSG00000073169:SELENOO	protein_coding	-0.369353	3.64726	0.0272554	0.798995	PD-ND
ENSG00000233461:AL445524.1	lncRNA	0.354608	3.16687	0.0273396	0.798995	PD-ND
ENSG00000179751:SYCN	protein_coding	2.31071	-0.184725	0.0273549	0.798995	PD-ND
ENSG00000238142:BX284668.5	lncRNA	0.394021	3.29692	0.0273897	0.798995	PD-ND
ENSG00000160221:GATD3A	protein_coding	1.24931	1.06505	0.027398	0.798995	PD-ND
ENSG00000115596:WNT6	protein_coding	1.82688	-2.71993	0.0274666	0.798995	PD-ND
ENSG00000099821:POLRMT	protein_coding	-0.26382	3.71541	0.0274854	0.798995	PD-ND
ENSG00000162645:GBP2	protein_coding	1.54719	2.98239	0.0275683	0.798995	PD-ND
ENSG00000235795:AC093157.2	lncRNA	1.03288	-1.77677	0.0276309	0.798995	PD-ND
ENSG00000146205:ANO7	protein_coding	0.619314	-0.0990833	0.0277021	0.798995	PD-ND
ENSG00000131016:AKAP12	protein_coding	0.795757	4.84215	0.0277218	0.798995	PD-ND
ENSG00000166435:XRRA1	protein_coding	0.479781	3.86612	0.0277266	0.798995	PD-ND
ENSG00000095303:PTGS1	protein_coding	1.59493	-2.51071	0.0277338	0.798995	PD-ND
ENSG00000168268:NT5DC2	protein_coding	-0.393847	4.82308	0.0277652	0.798995	PD-ND
ENSG00000141349:G6PC3	protein_coding	-0.249168	5.97078	0.0278144	0.798995	PD-ND
ENSG00000133731:IMPA1	protein_coding	0.226214	4.82514	0.0278356	0.798995	PD-ND
ENSG00000182117:NOP10	protein_coding	0.280269	7.21608	0.0278612	0.798995	PD-ND
ENSG00000135336:ORC3	protein_coding	0.185088	4.31944	0.027933	0.798995	PD-ND
ENSG00000224712:NPIPA3	protein_coding	-2.49703	-2.79052	0.0279692	0.798995	PD-ND
ENSG00000278385:AC121338.2	lncRNA	0.434167	0.597554	0.0279697	0.798995	PD-ND
ENSG00000272509:AC087752.4	lncRNA	-0.777431	-1.21112	0.0280669	0.798995	PD-ND
ENSG00000189292:ALKAL2	protein_coding	0.622786	0.940251	0.0280672	0.798995	PD-ND
ENSG00000102445:RUBCNL	protein_coding	0.937598	-1.67729	0.0281298	0.798995	PD-ND
ENSG00000243147:MRPL33	protein_coding	0.250281	6.95744	0.0281599	0.798995	PD-ND
ENSG00000116752:BCAS2	protein_coding	0.203128	5.83692	0.0281703	0.798995	PD-ND
ENSG00000196576:PLXNB2	protein_coding	-0.308155	5.42807	0.0282329	0.798995	PD-ND
ENSG00000132591:ERAL1	protein_coding	-0.219798	3.58738	0.0282461	0.798995	PD-ND
ENSG00000175324:LSM1	protein_coding	0.183757	5.31309	0.0284135	0.798995	PD-ND
ENSG00000274248:AJ011932.1	lncRNA	0.562283	1.80932	0.0285416	0.798995	PD-ND
ENSG00000125878:TCF15	protein_coding	-1.13418	-2.12004	0.0286403	0.798995	PD-ND
ENSG00000182890:GLUD2	protein_coding	0.580302	0.063585	0.0286671	0.798995	PD-ND
ENSG00000180902:D2HGDH	protein_coding	-0.318949	3.68992	0.0287352	0.798995	PD-ND
ENSG00000186567:CEACAM19	protein_coding	-0.350863	2.49104	0.0287561	0.798995	PD-ND
ENSG00000151790:TDO2	protein_coding	-2.15059	-2.95106	0.0287969	0.798995	PD-ND
ENSG00000106397:PLOD3	protein_coding	-0.182976	5.82958	0.0288175	0.798995	PD-ND
ENSG00000285892:AC006043.1	lncRNA	-0.481078	0.426667	0.0288775	0.798995	PD-ND
ENSG00000265091:AP001496.2	lncRNA	-0.932403	-1.57836	0.0289004	0.798995	PD-ND
ENSG00000221978:CCNL2	protein_coding	-0.153713	4.6635	0.0289214	0.798995	PD-ND
ENSG00000273174:AC108673.2	lncRNA	-1.93074	-2.84308	0.0289337	0.798995	PD-ND
ENSG00000143442:POGZ	protein_coding	-0.240181	5.17046	0.0289461	0.798995	PD-ND
ENSG00000258655:ARHGAP5-AS1	antisense	0.410619	3.20583	0.0289748	0.798995	PD-ND
ENSG00000196507:TCEAL3	protein_coding	0.20727	6.94167	0.028976	0.798995	PD-ND
ENSG00000127528:KLF2	protein_coding	0.927169	3.12109	0.0289803	0.798995	PD-ND
ENSG00000151632:AKR1C2	protein_coding	1.41722	0.0441141	0.0290502	0.798995	PD-ND
ENSG00000158578:ALAS2	protein_coding	2.18676	-2.9921	0.0290766	0.798995	PD-ND
ENSG00000120471:TP53AIP1	protein_coding	1.74636	-2.67561	0.0290943	0.798995	PD-ND
ENSG00000255224:AC109322.1	lncRNA	0.377255	1.022	0.029113	0.798995	PD-ND
ENSG00000231651:DLG3-AS1	antisense	0.934586	-0.131592	0.0291342	0.798995	PD-ND
ENSG00000054356:PTPRN	protein_coding	-0.298662	9.90185	0.0291829	0.798995	PD-ND
ENSG00000231507:LINC01353	lncRNA	0.548242	-0.559514	0.0292301	0.798995	PD-ND
ENSG00000143248:RGS5	protein_coding	0.60622	1.27009	0.0292316	0.798995	PD-ND
ENSG00000140521:POLG	protein_coding	-0.212285	3.68077	0.0292852	0.798995	PD-ND
ENSG00000171863:RPS7	protein_coding	0.216655	10.146	0.0294156	0.798995	PD-ND
ENSG00000148154:UGCG	protein_coding	0.243623	3.87093	0.0294287	0.798995	PD-ND
ENSG00000257809:AC034102.5	lncRNA	1.53796	-2.40558	0.0294395	0.798995	PD-ND
ENSG00000235947:EGOT	lincRNA	1.00233	-1.2892	0.0294498	0.798995	PD-ND
ENSG00000175832:ETV4	protein_coding	-0.967588	-0.852375	0.0295329	0.798995	PD-ND
ENSG00000157388:CACNA1D	protein_coding	-0.22582	5.93517	0.029544	0.798995	PD-ND
ENSG00000137959:IFI44L	protein_coding	1.8575	-3.0734	0.0295571	0.798995	PD-ND
ENSG00000227218:AL157935.1	lncRNA	1.49553	-2.57648	0.02961	0.798995	PD-ND
ENSG00000126070:AGO3	protein_coding	-0.208528	5.53678	0.0296222	0.798995	PD-ND
ENSG00000228037:AL139246.3	lncRNA	1.31463	-2.2251	0.029636	0.798995	PD-ND
ENSG00000242759:LINC00882	lincRNA	0.318388	2.6109	0.0296437	0.798995	PD-ND
ENSG00000008324:SS18L2	protein_coding	0.252422	5.08026	0.0296641	0.798995	PD-ND
ENSG00000166938:DIS3L	protein_coding	-0.286625	3.5147	0.0296946	0.798995	PD-ND
ENSG00000273238:TMEM271	protein_coding	-1.57109	0.952219	0.0296976	0.798995	PD-ND
ENSG00000269924:AC024451.4	lncRNA	-0.739475	-1.22879	0.0297673	0.798995	PD-ND
ENSG00000263096:AC007638.2	lncRNA	-1.04033	-2.08892	0.029822	0.798995	PD-ND
ENSG00000169282:KCNAB1	protein_coding	0.470077	2.21901	0.0298451	0.798995	PD-ND
ENSG00000023445:BIRC3	protein_coding	0.945379	3.55926	0.0298495	0.798995	PD-ND
ENSG00000143947:RPS27A	protein_coding	0.209038	10.7984	0.0298629	0.798995	PD-ND
ENSG00000186367:MINAR2	protein_coding	-2.25009	-3.02789	0.029891	0.798995	PD-ND
ENSG00000205456:TP53TG3D	protein_coding	1.27843	-1.4009	0.0299374	0.798995	PD-ND
ENSG00000032742:IFT88	protein_coding	0.350402	3.78326	0.029971	0.798995	PD-ND
ENSG00000151353:TMEM18	protein_coding	0.204369	5.22672	0.030062	0.798995	PD-ND
ENSG00000271761:AL021368.1	lncRNA	-0.592831	0.157135	0.0300655	0.798995	PD-ND
ENSG00000129988:LBP	protein_coding	2.48332	-2.84064	0.0300712	0.798995	PD-ND
ENSG00000166441:RPL27A	protein_coding	0.234056	10.0169	0.0301157	0.798995	PD-ND
ENSG00000173156:RHOD	protein_coding	1.02546	0.186906	0.0301782	0.798995	PD-ND
ENSG00000166569:CPLX4	protein_coding	1.91571	-3.06801	0.0302487	0.798995	PD-ND
ENSG00000162891:IL20	protein_coding	1.90053	-2.86192	0.0302639	0.798995	PD-ND
ENSG00000100292:HMOX1	protein_coding	1.30088	1.3664	0.0302731	0.798995	PD-ND
ENSG00000163399:ATP1A1	protein_coding	-0.230712	7.62687	0.0302823	0.798995	PD-ND
ENSG00000114209:PDCD10	protein_coding	0.241551	5.82491	0.0303315	0.798995	PD-ND
ENSG00000185219:ZNF445	protein_coding	-0.216724	3.77087	0.0303462	0.798995	PD-ND
ENSG00000075790:BCAP29	protein_coding	0.306989	5.5379	0.0303602	0.798995	PD-ND
ENSG00000169208:OR10G3	protein_coding	-2.05587	-3.07531	0.0303747	0.798995	PD-ND
ENSG00000130545:CRB3	protein_coding	0.259814	5.1325	0.0303984	0.798995	PD-ND
ENSG00000132963:POMP	protein_coding	0.256503	7.79237	0.0304001	0.798995	PD-ND
ENSG00000188542:DUSP28	protein_coding	0.258257	3.40087	0.0304191	0.798995	PD-ND
ENSG00000259876:AC010333.1	lncRNA	-1.91669	-2.79849	0.0304207	0.798995	PD-ND
ENSG00000158747:NBL1	protein_coding	-0.369191	6.2486	0.0304548	0.798995	PD-ND
ENSG00000172239:PAIP1	protein_coding	0.160042	5.56271	0.030465	0.798995	PD-ND
ENSG00000005206:SPPL2B	processed_transcript	-0.241071	4.35961	0.0304771	0.798995	PD-ND
ENSG00000178726:THBD	protein_coding	1.05612	-1.37543	0.0305137	0.798995	PD-ND
ENSG00000136002:ARHGEF4	protein_coding	-0.58314	1.247	0.0305356	0.798995	PD-ND
ENSG00000187098:MITF	protein_coding	-0.365377	1.78186	0.0305397	0.798995	PD-ND
ENSG00000144218:AFF3	protein_coding	0.949441	-0.955249	0.0305477	0.798995	PD-ND
ENSG00000009950:MLXIPL	protein_coding	-0.412601	5.53038	0.0306107	0.798995	PD-ND
ENSG00000103197:TSC2	protein_coding	-0.280014	4.60557	0.0306167	0.798995	PD-ND
ENSG00000255256:AL136146.2	lncRNA	-1.00117	-1.83208	0.0306481	0.798995	PD-ND
ENSG00000181192:DHTKD1	protein_coding	-0.239037	3.10912	0.0306874	0.798995	PD-ND
ENSG00000176381:PRR18	protein_coding	-0.50138	0.82575	0.0307391	0.798995	PD-ND
ENSG00000241544:LINC02029	lncRNA	1.19149	-0.987392	0.0307949	0.798995	PD-ND
ENSG00000176386:CDC26	protein_coding	0.212938	5.5111	0.0308605	0.798995	PD-ND
ENSG00000266896:AL354892.3	lncRNA	-0.471494	0.022606	0.0308953	0.798995	PD-ND
ENSG00000164488:DACT2	protein_coding	-0.477836	1.1038	0.0309592	0.798995	PD-ND
ENSG00000215595:C20orf202	protein_coding	-0.836364	-0.842591	0.0310417	0.798995	PD-ND
ENSG00000101004:NINL	protein_coding	-0.354662	2.88662	0.0310666	0.798995	PD-ND
ENSG00000187189:TSPYL4	protein_coding	0.204494	4.63016	0.0311234	0.798995	PD-ND
ENSG00000186529:CYP4F3	protein_coding	-0.591261	3.51069	0.0311308	0.798995	PD-ND
ENSG00000196581:AJAP1	protein_coding	0.820187	0.0939974	0.0311653	0.798995	PD-ND
ENSG00000198373:WWP2	protein_coding	-0.258557	2.64236	0.0311824	0.798995	PD-ND
ENSG00000106688:SLC1A1	protein_coding	0.701014	0.681369	0.0312174	0.798995	PD-ND
ENSG00000143257:NR1I3	protein_coding	-1.72511	-2.76991	0.0312348	0.798995	PD-ND
ENSG00000285627:AC005343.1	lncRNA	1.26867	-2.31047	0.0312362	0.798995	PD-ND
ENSG00000164733:CTSB	protein_coding	-0.31731	7.62085	0.031273	0.798995	PD-ND
ENSG00000269106:AC012313.7	lncRNA	0.841537	-1.79147	0.0313052	0.798995	PD-ND
ENSG00000250616:AC012645.1	lncRNA	0.344621	2.11676	0.0313187	0.798995	PD-ND
ENSG00000106078:COBL	protein_coding	-0.248839	4.52989	0.0313253	0.798995	PD-ND
ENSG00000099812:MISP	protein_coding	-0.253174	4.22224	0.0313528	0.798995	PD-ND
ENSG00000140876:NUDT7	protein_coding	0.336605	3.27472	0.0314291	0.800024	PD-ND
ENSG00000116017:ARID3A	protein_coding	-0.268859	4.6461	0.0315994	0.802924	PD-ND
ENSG00000235481:UBE2R2-AS1	lncRNA	1.94844	-2.87431	0.0316152	0.802924	PD-ND
ENSG00000261542:AC011978.2	lncRNA	0.5566	-0.327299	0.0316652	0.802924	PD-ND
ENSG00000272754:AL133245.1	lncRNA	-0.575483	0.546049	0.0317233	0.802924	PD-ND
ENSG00000122254:HS3ST2	protein_coding	1.6937	-1.54973	0.0318462	0.803081	PD-ND
ENSG00000116962:NID1	protein_coding	1.34686	-2.08719	0.0318638	0.803081	PD-ND
ENSG00000148337:CIZ1	protein_coding	-0.224684	4.36983	0.0318727	0.803081	PD-ND
ENSG00000167700:MFSD3	protein_coding	-0.308707	5.10039	0.0322768	0.806896	PD-ND
ENSG00000148803:FUOM	protein_coding	-0.599489	2.72896	0.0322942	0.806896	PD-ND
ENSG00000260941:LINC00622	sense_overlapping	-0.662623	-0.0781222	0.0325175	0.806896	PD-ND
ENSG00000107331:ABCA2	protein_coding	-0.3532	4.32429	0.0325743	0.806896	PD-ND
ENSG00000122642:FKBP9	protein_coding	-0.29752	4.5026	0.0326017	0.806896	PD-ND
ENSG00000127954:STEAP4	protein_coding	1.2299	-2.00838	0.0326021	0.806896	PD-ND
ENSG00000151062:CACNA2D4	protein_coding	-1.19507	-2.2287	0.0326458	0.806896	PD-ND
ENSG00000160226:CFAP410	protein_coding	-0.295984	4.47409	0.0326478	0.806896	PD-ND
ENSG00000051620:HEBP2	protein_coding	0.282648	6.79254	0.0326494	0.806896	PD-ND
ENSG00000179299:NSUN7	protein_coding	0.343261	2.32432	0.0326764	0.806896	PD-ND
ENSG00000198804:MT-CO1	protein_coding	-0.345732	14.3396	0.0328209	0.806896	PD-ND
ENSG00000144182:LIPT1	protein_coding	0.26841	2.96951	0.0329084	0.806896	PD-ND
ENSG00000131188:PRR7	protein_coding	0.26227	4.30419	0.0329288	0.806896	PD-ND
ENSG00000134058:CDK7	protein_coding	0.262681	3.26094	0.0329781	0.806896	PD-ND
ENSG00000238005:AL391832.2	lncRNA	0.4942	1.44313	0.0329949	0.806896	PD-ND
ENSG00000184809:B3GALT5-AS1	lncRNA	0.502616	0.655731	0.0330266	0.806896	PD-ND
ENSG00000149428:HYOU1	protein_coding	-0.341164	5.40115	0.0330529	0.806896	PD-ND
ENSG00000147454:SLC25A37	protein_coding	-0.297777	3.40342	0.0330561	0.806896	PD-ND
ENSG00000134897:BIVM	protein_coding	-0.231182	4.15966	0.0330738	0.806896	PD-ND
ENSG00000100567:PSMA3	protein_coding	0.273575	6.73192	0.0330779	0.806896	PD-ND
ENSG00000167588:GPD1	protein_coding	-0.386205	3.74815	0.0330848	0.806896	PD-ND
ENSG00000138083:SIX3	protein_coding	1.2205	-0.411064	0.0331629	0.806896	PD-ND
ENSG00000055211:GINM1	protein_coding	0.160423	5.94816	0.0332261	0.806896	PD-ND
ENSG00000100201:DDX17	protein_coding	-0.189358	7.70524	0.0332565	0.806896	PD-ND
ENSG00000148019:CEP78	protein_coding	-0.245103	3.58367	0.0332721	0.806896	PD-ND
ENSG00000063177:RPL18	protein_coding	0.177471	10.1734	0.0333019	0.806896	PD-ND
ENSG00000109062:SLC9A3R1	protein_coding	-0.316049	5.69744	0.0333127	0.806896	PD-ND
ENSG00000104973:MED25	protein_coding	-0.238472	4.42534	0.0333313	0.806896	PD-ND
ENSG00000277825:AC020917.3	lncRNA	-0.994646	-1.61134	0.0333416	0.806896	PD-ND
ENSG00000215704:CELA2B	protein_coding	3.19995	-1.9821	0.0333483	0.806896	PD-ND
ENSG00000010310:GIPR	protein_coding	-0.26736	3.98561	0.0334161	0.806896	PD-ND
ENSG00000272656:AC024933.1	lncRNA	-0.745052	-1.07695	0.0334877	0.806896	PD-ND
ENSG00000104833:TUBB4A	protein_coding	-1.85171	-2.7067	0.0335178	0.806896	PD-ND
ENSG00000259456:ADNP-AS1	lncRNA	0.417988	0.666947	0.0335532	0.806896	PD-ND
ENSG00000105429:MEGF8	protein_coding	-0.265323	3.58618	0.0336919	0.806896	PD-ND
ENSG00000136104:RNASEH2B	protein_coding	-0.209709	4.70361	0.0336941	0.806896	PD-ND
ENSG00000242616:GNG10	protein_coding	0.230465	7.27715	0.0337253	0.806896	PD-ND
ENSG00000176697:BDNF	protein_coding	1.55978	-2.64267	0.0337387	0.806896	PD-ND
ENSG00000163319:MRPS18C	protein_coding	0.225488	6.36531	0.0338124	0.806896	PD-ND
ENSG00000175311:ANKS4B	protein_coding	-0.744165	1.83812	0.0338965	0.806896	PD-ND
ENSG00000111271:ACAD10	protein_coding	-0.272101	3.14631	0.0339384	0.806896	PD-ND
ENSG00000077943:ITGA8	protein_coding	2.00618	-2.94603	0.0339499	0.806896	PD-ND
ENSG00000005486:RHBDD2	protein_coding	-0.27346	6.24588	0.0339716	0.806896	PD-ND
ENSG00000135596:MICAL1	protein_coding	-0.280163	3.07671	0.0339809	0.806896	PD-ND
ENSG00000138111:MFSD13A	protein_coding	-0.256385	2.46207	0.0339948	0.806896	PD-ND
ENSG00000140307:GTF2A2	protein_coding	0.223316	6.79988	0.0340177	0.806896	PD-ND
ENSG00000253532:AC107909.1	lncRNA	-2.44159	-2.83171	0.0342058	0.808622	PD-ND
ENSG00000058404:CAMK2B	protein_coding	-0.270144	5.48283	0.0342224	0.808622	PD-ND
ENSG00000228484:AL137025.1	lncRNA	1.57179	-2.0801	0.0342356	0.808622	PD-ND
ENSG00000008130:NADK	protein_coding	-0.224602	3.55459	0.034325	0.809874	PD-ND
ENSG00000178522:AMBN	protein_coding	-2.08705	-2.62425	0.034395	0.810472	PD-ND
ENSG00000101405:OXT	protein_coding	0.626457	-0.539467	0.0344231	0.810472	PD-ND
ENSG00000114745:GORASP1	protein_coding	-0.224786	3.03971	0.0345177	0.81122	PD-ND
ENSG00000152291:TGOLN2	protein_coding	-0.206482	7.17254	0.0345277	0.81122	PD-ND
ENSG00000251192:ZNF674	protein_coding	0.422343	0.582061	0.0347037	0.8121	PD-ND
ENSG00000046647:GEMIN8	protein_coding	0.242868	3.29981	0.0347185	0.8121	PD-ND
ENSG00000105568:PPP2R1A	protein_coding	-0.217834	6.34025	0.0347249	0.8121	PD-ND
ENSG00000230910:AL391807.1	lncRNA	1.1563	-1.73057	0.0347593	0.8121	PD-ND
ENSG00000100097:LGALS1	protein_coding	1.48835	1.09159	0.0347661	0.8121	PD-ND
ENSG00000138138:ATAD1	protein_coding	0.170589	5.11768	0.034784	0.8121	PD-ND
ENSG00000179387:ELMOD2	protein_coding	0.218318	4.27369	0.0348919	0.813072	PD-ND
ENSG00000205364:MT1M	protein_coding	1.65188	1.05644	0.0349255	0.813072	PD-ND
ENSG00000275481:AC025031.4	lncRNA	-0.492796	-0.0179716	0.0349351	0.813072	PD-ND
ENSG00000177301:KCNA2	protein_coding	1.68704	-2.86015	0.0350303	0.814071	PD-ND
ENSG00000100918:REC8	protein_coding	-0.244124	4.85949	0.0350565	0.814071	PD-ND
ENSG00000265142:MIR133A1HG	lncRNA	0.56405	0.083615	0.0350877	0.814071	PD-ND
ENSG00000102226:USP11	protein_coding	-0.214285	5.91921	0.0352919	0.814641	PD-ND
ENSG00000164236:ANKRD33B	protein_coding	1.36127	-2.24024	0.0352925	0.814641	PD-ND
ENSG00000171853:TRAPPC12	protein_coding	-0.231932	4.86777	0.0353184	0.814641	PD-ND
ENSG00000172613:RAD9A	protein_coding	-0.31692	2.20646	0.0353351	0.814641	PD-ND
ENSG00000255595:AC007368.1	lncRNA	1.73073	-2.20853	0.0353986	0.814641	PD-ND
ENSG00000158717:RNF166	protein_coding	-0.292503	2.46037	0.035403	0.814641	PD-ND
ENSG00000126698:DNAJC8	protein_coding	0.208872	6.85059	0.0354303	0.814641	PD-ND
ENSG00000233220:LINC00167	lincRNA	0.535194	-0.139454	0.0354325	0.814641	PD-ND
ENSG00000115263:GCG	protein_coding	0.367877	16.686	0.0354687	0.814641	PD-ND
ENSG00000144791:LIMD1	protein_coding	-0.280269	3.25733	0.035478	0.814641	PD-ND
ENSG00000164061:BSN	protein_coding	-0.234967	3.01436	0.0356035	0.816425	PD-ND
ENSG00000177963:RIC8A	protein_coding	-0.194171	4.21026	0.0356346	0.816425	PD-ND
ENSG00000128159:TUBGCP6	protein_coding	-0.323761	3.03311	0.0356657	0.816425	PD-ND
ENSG00000161249:DMKN	protein_coding	0.290852	6.13519	0.0357195	0.816818	PD-ND
ENSG00000140379:BCL2A1	protein_coding	2.02729	1.20867	0.0358285	0.818471	PD-ND
ENSG00000270522:AL162713.1	lncRNA	1.8246	-2.63693	0.0359354	0.819207	PD-ND
ENSG00000076356:PLXNA2	protein_coding	-0.298868	4.27137	0.0360523	0.819207	PD-ND
ENSG00000125538:IL1B	protein_coding	-2.54044	-2.89746	0.0360948	0.819207	PD-ND
ENSG00000112759:SLC29A1	protein_coding	-0.33285	5.7437	0.0361042	0.819207	PD-ND
ENSG00000229558:SACS-AS1	lincRNA	1.96315	-2.50241	0.0361219	0.819207	PD-ND
ENSG00000228624:HDAC2-AS2	lncRNA	1.01947	-2.12509	0.0361449	0.819207	PD-ND
ENSG00000136231:IGF2BP3	protein_coding	-1.70527	-1.51603	0.0361642	0.819207	PD-ND
ENSG00000278071:AL161669.3	lncRNA	-2.03282	-2.9979	0.0361918	0.819207	PD-ND
ENSG00000102760:RGCC	protein_coding	1.31367	-0.0652641	0.0362736	0.820226	PD-ND
ENSG00000197746:PSAP	protein_coding	-0.272738	8.6333	0.0363505	0.820601	PD-ND
ENSG00000160298:C21orf58	protein_coding	-0.230627	5.19109	0.0364284	0.820601	PD-ND
ENSG00000248027:AP001351.1	antisense	-1.9133	-3.07334	0.0364369	0.820601	PD-ND
ENSG00000230896:AL604028.1	lncRNA	-0.405773	0.324865	0.0364376	0.820601	PD-ND
ENSG00000134056:MRPS36	protein_coding	0.215163	6.32078	0.036567	0.821799	PD-ND
ENSG00000255135:AP002360.1	lncRNA	0.289166	3.91654	0.0366015	0.821799	PD-ND
ENSG00000259439:LINC01833	lncRNA	1.50234	-2.47464	0.0367507	0.824318	PD-ND
ENSG00000119048:UBE2B	protein_coding	0.187372	6.86766	0.0368914	0.825946	PD-ND
ENSG00000255320:AP000759.1	lncRNA	-1.0045	1.11009	0.0369193	0.825946	PD-ND
ENSG00000115107:STEAP3	protein_coding	1.36884	-1.46719	0.0369345	0.825946	PD-ND
ENSG00000149541:B3GAT3	protein_coding	-0.274855	5.97741	0.0369847	0.826239	PD-ND
ENSG00000232006:AC005537.1	lncRNA	3.4182	-1.93828	0.0370521	0.826598	PD-ND
ENSG00000237596:AL138828.1	lncRNA	0.759704	-1.01226	0.0372831	0.826598	PD-ND
ENSG00000141503:MINK1	protein_coding	-0.199872	4.02701	0.037303	0.826598	PD-ND
ENSG00000055118:KCNH2	protein_coding	-0.384662	5.18906	0.0373142	0.826598	PD-ND
ENSG00000116396:KCNC4	protein_coding	-0.330181	4.11589	0.0373918	0.826598	PD-ND
ENSG00000111912:NCOA7	protein_coding	0.319441	4.36734	0.0374234	0.826598	PD-ND
ENSG00000267576:AC011472.3	lncRNA	1.55399	-1.07117	0.0374964	0.826598	PD-ND
ENSG00000177548:RABEP2	protein_coding	-0.226169	3.30252	0.0375099	0.826598	PD-ND
ENSG00000127743:IL17B	protein_coding	-2.11174	-2.96709	0.037537	0.826598	PD-ND
ENSG00000143545:RAB13	protein_coding	0.1525	6.8161	0.0375951	0.826598	PD-ND
ENSG00000100258:LMF2	protein_coding	-0.249408	4.93394	0.0376542	0.826598	PD-ND
ENSG00000173812:EIF1	protein_coding	0.269851	10.3276	0.0376596	0.826598	PD-ND
ENSG00000214353:VAC14-AS1	antisense	-0.810442	-1.54108	0.0376687	0.826598	PD-ND
ENSG00000081870:HSPB11	protein_coding	0.169906	5.7965	0.0376915	0.826598	PD-ND
ENSG00000260934:AC130456.5	lncRNA	1.55415	-1.96397	0.0377633	0.826598	PD-ND
ENSG00000249825:AC012636.1	antisense	1.795	-2.85631	0.0377682	0.826598	PD-ND
ENSG00000235100:AL157400.3	lncRNA	-0.573911	-0.528707	0.0377692	0.826598	PD-ND
ENSG00000272374:Z97832.2	lncRNA	-0.477335	0.190525	0.0378113	0.826598	PD-ND
ENSG00000185271:KLHL33	protein_coding	-1.7274	-2.76196	0.0378117	0.826598	PD-ND
ENSG00000278090:LUNAR1	lncRNA	2.16516	-2.74059	0.0378448	0.826598	PD-ND
ENSG00000214772:AC010168.1	lncRNA	-0.928994	-2.03357	0.0378589	0.826598	PD-ND
ENSG00000076108:BAZ2A	protein_coding	-0.183028	5.23976	0.0378598	0.826598	PD-ND
ENSG00000130821:SLC6A8	protein_coding	-0.31601	3.42025	0.0379783	0.826598	PD-ND
ENSG00000272982:AL355816.1	lncRNA	-1.03299	-1.94976	0.0379921	0.826598	PD-ND
ENSG00000109270:LAMTOR3	protein_coding	0.197392	5.14465	0.038034	0.826598	PD-ND
ENSG00000241990:PRR34-AS1	lncRNA	0.38274	4.53746	0.0380399	0.826598	PD-ND
ENSG00000041357:PSMA4	protein_coding	0.217197	6.26762	0.0381259	0.827153	PD-ND
ENSG00000175556:LONRF3	protein_coding	0.814097	-0.620128	0.0381777	0.827153	PD-ND
ENSG00000139547:RDH16	protein_coding	-0.998518	-2.11677	0.0381908	0.827153	PD-ND
ENSG00000162493:PDPN	protein_coding	-1.93515	-3.0697	0.038214	0.827153	PD-ND
ENSG00000249746:AC099509.1	lncRNA	0.375615	6.68739	0.0384196	0.82758	PD-ND
ENSG00000073350:LLGL2	protein_coding	-0.255497	6.17788	0.0384499	0.82758	PD-ND
ENSG00000150637:CD226	protein_coding	-0.626233	-1.17029	0.0385292	0.82758	PD-ND
ENSG00000087088:BAX	protein_coding	0.189878	6.81681	0.0385315	0.82758	PD-ND
ENSG00000185551:NR2F2	protein_coding	-0.240395	4.63218	0.0385739	0.82758	PD-ND
ENSG00000161618:ALDH16A1	protein_coding	-0.346852	2.96033	0.03861	0.82758	PD-ND
ENSG00000164096:C4orf3	protein_coding	0.258595	7.589	0.0386199	0.82758	PD-ND
ENSG00000235865:GSN-AS1	antisense	-0.905116	-1.80014	0.03863	0.82758	PD-ND
ENSG00000137494:ANKRD42	protein_coding	0.318394	2.32894	0.0386905	0.82758	PD-ND
ENSG00000185324:CDK10	protein_coding	-0.275411	4.64394	0.0387889	0.82758	PD-ND
ENSG00000167967:E4F1	protein_coding	-0.223613	3.15208	0.0389048	0.82758	PD-ND
ENSG00000141699:RETREG3	protein_coding	-0.217282	4.40064	0.0389393	0.82758	PD-ND
ENSG00000254409:AC087521.3	lncRNA	-1.50754	-2.6941	0.0389524	0.82758	PD-ND
ENSG00000114316:USP4	protein_coding	-0.201422	3.71704	0.0390093	0.82758	PD-ND
ENSG00000105520:PLPPR2	protein_coding	-0.239969	5.20641	0.0390981	0.82758	PD-ND
ENSG00000185915:KLHL34	protein_coding	1.37649	-2.35644	0.0391173	0.82758	PD-ND
ENSG00000242828:AC068756.1	lncRNA	1.69849	-2.85229	0.0391318	0.82758	PD-ND
ENSG00000170100:ZNF778	protein_coding	-0.243194	2.5622	0.0391924	0.82758	PD-ND
ENSG00000165757:JCAD	protein_coding	-1.52555	-2.61216	0.0392306	0.82758	PD-ND
ENSG00000214595:EML6	protein_coding	-0.241947	3.01828	0.0392713	0.82758	PD-ND
ENSG00000089159:PXN	protein_coding	-0.238131	4.10238	0.0393116	0.82758	PD-ND
ENSG00000000419:DPM1	protein_coding	0.161347	4.57412	0.0393144	0.82758	PD-ND
ENSG00000162736:NCSTN	protein_coding	-0.310241	5.62442	0.0393347	0.82758	PD-ND
ENSG00000171533:MAP6	protein_coding	-0.228027	4.44827	0.0394057	0.82758	PD-ND
ENSG00000251664:PCDHA12	protein_coding	-0.397038	1.34768	0.0394405	0.82758	PD-ND
ENSG00000234026:AL157834.2	lncRNA	1.02953	-2.00714	0.0394855	0.82758	PD-ND
ENSG00000091704:CPA1	protein_coding	2.40287	2.28194	0.0395634	0.82758	PD-ND
ENSG00000105835:NAMPT	protein_coding	0.420475	6.34527	0.0395748	0.82758	PD-ND
ENSG00000167674:HDGFL2	protein_coding	-0.191613	4.46374	0.0396024	0.82758	PD-ND
ENSG00000127364:TAS2R4	protein_coding	-0.420623	1.56397	0.0396575	0.82758	PD-ND
ENSG00000275445:AC092119.3	lncRNA	0.582468	-0.684191	0.0396736	0.82758	PD-ND
ENSG00000065717:TLE2	protein_coding	-0.232281	4.87457	0.0396832	0.82758	PD-ND
ENSG00000147457:CHMP7	protein_coding	-0.215879	3.32432	0.0396913	0.82758	PD-ND
ENSG00000151093:OXSM	protein_coding	0.280193	3.5098	0.0397108	0.82758	PD-ND
ENSG00000140470:ADAMTS17	protein_coding	-1.28351	-2.47604	0.0397567	0.82758	PD-ND
ENSG00000198952:SMG5	protein_coding	-0.213153	3.58979	0.0397571	0.82758	PD-ND
ENSG00000085662:AKR1B1	protein_coding	-0.410523	5.44201	0.0398224	0.828164	PD-ND
ENSG00000100453:GZMB	protein_coding	0.860943	1.55375	0.039873	0.828391	PD-ND
ENSG00000240720:LRRD1	protein_coding	-0.836439	-1.24265	0.0399077	0.828391	PD-ND
ENSG00000128534:LSM8	protein_coding	0.171708	6.09982	0.0399486	0.828467	PD-ND
ENSG00000104343:UBE2W	protein_coding	0.155718	4.83467	0.0400122	0.829016	PD-ND
ENSG00000147419:CCDC25	protein_coding	0.224911	5.62363	0.0401179	0.829488	PD-ND
ENSG00000105472:CLEC11A	protein_coding	0.30585	4.94448	0.0402293	0.829488	PD-ND
ENSG00000129048:ACKR4	protein_coding	1.01635	-2.30946	0.0402393	0.829488	PD-ND
ENSG00000236471:AF127577.5	lncRNA	-2.72413	-2.8985	0.0402548	0.829488	PD-ND
ENSG00000223393:AL118511.1	lncRNA	0.692179	-1.56737	0.0402778	0.829488	PD-ND
ENSG00000143515:ATP8B2	protein_coding	-0.240619	3.90479	0.0402903	0.829488	PD-ND
ENSG00000259219:AC084855.2	lncRNA	-2.2423	-2.83701	0.0403729	0.829488	PD-ND
ENSG00000044090:CUL7	protein_coding	-0.306564	4.14801	0.0404045	0.829488	PD-ND
ENSG00000257057:C11orf97	protein_coding	1.74842	-2.34048	0.0404456	0.829488	PD-ND
ENSG00000226026:AC092802.1	lncRNA	-0.756561	-1.75383	0.0404774	0.829488	PD-ND
ENSG00000173175:ADCY5	protein_coding	-2.09767	2.13162	0.040486	0.829488	PD-ND
ENSG00000101654:RNMT	protein_coding	0.253958	5.4742	0.0405979	0.829488	PD-ND
ENSG00000273272:U62317.4	lincRNA	-2.34257	-0.706359	0.0406004	0.829488	PD-ND
ENSG00000148357:HMCN2	protein_coding	-1.28068	-2.30023	0.0406266	0.829488	PD-ND
ENSG00000197705:KLHL14	protein_coding	-1.9124	-2.95989	0.0406828	0.829488	PD-ND
ENSG00000179889:PDXDC1	protein_coding	-0.232289	6.10946	0.0407388	0.829488	PD-ND
ENSG00000135063:FAM189A2	protein_coding	0.898429	0.457711	0.0407406	0.829488	PD-ND
ENSG00000188186:LAMTOR4	protein_coding	0.217393	7.68151	0.0407426	0.829488	PD-ND
ENSG00000212710:CTAGE1	protein_coding	-0.977569	-2.11394	0.0407997	0.82958	PD-ND
ENSG00000125247:TMTC4	protein_coding	-0.31892	3.22239	0.0408367	0.82958	PD-ND
ENSG00000115129:TP53I3	protein_coding	0.467145	3.8887	0.0408589	0.82958	PD-ND
ENSG00000064419:TNPO3	protein_coding	-0.155706	4.08532	0.040979	0.831262	PD-ND
ENSG00000010256:UQCRC1	protein_coding	-0.208974	6.1972	0.0410388	0.831716	PD-ND
ENSG00000150456:EEF1AKMT1	protein_coding	0.196215	4.04783	0.0412224	0.833388	PD-ND
ENSG00000101443:WFDC2	protein_coding	0.720259	4.84307	0.04124	0.833388	PD-ND
ENSG00000175868:CALCB	protein_coding	0.780611	2.89367	0.041243	0.833388	PD-ND
ENSG00000083544:TDRD3	protein_coding	-0.190874	4.13711	0.0412709	0.833388	PD-ND
ENSG00000141569:TRIM65	protein_coding	-0.273374	2.47546	0.0414476	0.83468	PD-ND
ENSG00000171368:TPPP	protein_coding	-0.413447	1.92994	0.0414934	0.83468	PD-ND
ENSG00000230922:AL079301.1	lncRNA	-0.929926	-1.88051	0.0415431	0.83468	PD-ND
ENSG00000148834:GSTO1	protein_coding	0.201193	6.77548	0.0415563	0.83468	PD-ND
ENSG00000239467:AC007405.3	lncRNA	0.234563	2.99936	0.0415784	0.83468	PD-ND
ENSG00000277218:AL139123.1	lncRNA	-0.831411	-1.51222	0.0416098	0.83468	PD-ND
ENSG00000110330:BIRC2	protein_coding	0.166122	5.09455	0.0417074	0.835092	PD-ND
ENSG00000271991:AC013400.1	lncRNA	0.714394	-1.52812	0.0417649	0.835092	PD-ND
ENSG00000175221:MED16	protein_coding	-0.174234	4.84013	0.0417677	0.835092	PD-ND
ENSG00000162604:TM2D1	protein_coding	0.162622	6.27395	0.0419085	0.837155	PD-ND
ENSG00000267462:AC090377.1	lncRNA	1.84147	-2.81491	0.0419982	0.837928	PD-ND
ENSG00000227487:NCAM1-AS1	antisense	1.96444	-2.88121	0.0420224	0.837928	PD-ND
ENSG00000009830:POMT2	protein_coding	-0.247708	3.3538	0.0420676	0.838079	PD-ND
ENSG00000167117:ANKRD40CL	protein_coding	1.47191	-2.55988	0.0422359	0.838252	PD-ND
ENSG00000272354:AC092354.1	lncRNA	-0.648268	-1.427	0.0422647	0.838252	PD-ND
ENSG00000273090:AC007378.1	lncRNA	1.85103	-2.92697	0.0422849	0.838252	PD-ND
ENSG00000118503:TNFAIP3	protein_coding	0.516946	1.62609	0.0423143	0.838252	PD-ND
ENSG00000230084:AC006059.1	lncRNA	0.527052	-0.574231	0.0423743	0.838252	PD-ND
ENSG00000125734:GPR108	protein_coding	-0.171192	5.126	0.0423758	0.838252	PD-ND
ENSG00000226659:AC021028.1	lncRNA	0.729626	-0.950323	0.0423858	0.838252	PD-ND
ENSG00000154928:EPHB1	protein_coding	1.34047	-2.47117	0.0424171	0.838252	PD-ND
ENSG00000176444:CLK2	protein_coding	-0.250042	2.57995	0.0425374	0.838252	PD-ND
ENSG00000149182:ARFGAP2	protein_coding	-0.172314	4.92941	0.042606	0.838252	PD-ND
ENSG00000137868:STRA6	protein_coding	-1.89311	-2.79904	0.0426596	0.838252	PD-ND
ENSG00000183230:CTNNA3	protein_coding	1.52087	-2.5711	0.0426613	0.838252	PD-ND
ENSG00000230184:SMYD3-IT1	sense_intronic	-1.5223	-2.5416	0.0427228	0.838252	PD-ND
ENSG00000258337:AC130895.1	lncRNA	-0.44417	0.0158054	0.0427289	0.838252	PD-ND
ENSG00000242516:LINC00960	lincRNA	0.913564	-1.66653	0.0427471	0.838252	PD-ND
ENSG00000251580:LINC02482	lncRNA	0.367699	3.39422	0.0427792	0.838252	PD-ND
ENSG00000164615:CAMLG	protein_coding	0.186791	6.12728	0.0427871	0.838252	PD-ND
ENSG00000134602:STK26	protein_coding	0.327649	2.04474	0.0427875	0.838252	PD-ND
ENSG00000129219:PLD2	protein_coding	-0.360908	1.03157	0.0428056	0.838252	PD-ND
ENSG00000198431:TXNRD1	protein_coding	0.434898	4.83383	0.0428361	0.838252	PD-ND
ENSG00000272755:AC245297.2	lncRNA	-0.653648	-0.78943	0.0429212	0.838252	PD-ND
ENSG00000108773:KAT2A	protein_coding	-0.277659	2.60347	0.0429563	0.838252	PD-ND
ENSG00000275549:STPG3-AS1	lncRNA	-0.697913	-0.757085	0.043	0.838252	PD-ND
ENSG00000117477:CCDC181	protein_coding	0.311912	3.24449	0.0430065	0.838252	PD-ND
ENSG00000257702:LBX2-AS1	antisense	-1.24947	-2.07885	0.0430172	0.838252	PD-ND
ENSG00000134809:TIMM10	protein_coding	0.342288	5.6009	0.043279	0.842616	PD-ND
ENSG00000111602:TIMELESS	protein_coding	-0.286538	2.54077	0.04335	0.843261	PD-ND
ENSG00000139687:RB1	protein_coding	0.218904	4.29826	0.0434061	0.843411	PD-ND
ENSG00000268362:AC092279.1	lncRNA	-0.245958	3.67943	0.0434459	0.843411	PD-ND
ENSG00000121073:SLC35B1	protein_coding	-0.206216	6.4207	0.0434983	0.843411	PD-ND
ENSG00000197912:SPG7	protein_coding	-0.196501	5.43241	0.0435092	0.843411	PD-ND
ENSG00000110811:P3H3	protein_coding	-0.536448	5.69675	0.0435959	0.843703	PD-ND
ENSG00000160200:CBS	protein_coding	1.43458	-2.53908	0.0435999	0.843703	PD-ND
ENSG00000204967:PCDHA4	protein_coding	-0.365907	1.30034	0.0436717	0.844357	PD-ND
ENSG00000196365:LONP1	protein_coding	-0.232883	5.26398	0.0437716	0.845556	PD-ND
ENSG00000143256:PFDN2	protein_coding	0.219424	7.28981	0.0438446	0.84583	PD-ND
ENSG00000267288:AC138150.2	lncRNA	1.63717	-3.07202	0.0438618	0.84583	PD-ND
ENSG00000273137:AL022328.2	lncRNA	-0.631311	-1.21523	0.0441558	0.850283	PD-ND
ENSG00000176788:BASP1	protein_coding	1.23372	2.33206	0.044169	0.850283	PD-ND
ENSG00000085231:AK6	protein_coding	0.279333	5.71456	0.0442811	0.851703	PD-ND
ENSG00000162631:NTNG1	protein_coding	1.10888	-1.93873	0.0443376	0.852055	PD-ND
ENSG00000140983:RHOT2	protein_coding	-0.204521	4.40042	0.0444667	0.853799	PD-ND
ENSG00000140320:BAHD1	protein_coding	-0.226729	3.05843	0.0447892	0.859251	PD-ND
ENSG00000131165:CHMP1A	protein_coding	-0.183203	4.75928	0.0448877	0.859659	PD-ND
ENSG00000176393:RNPEP	protein_coding	-0.268851	4.80983	0.044944	0.859849	PD-ND
ENSG00000228253:MT-ATP8	protein_coding	0.241241	5.90169	0.0449748	0.859849	PD-ND
ENSG00000257859:CASC18	lincRNA	-1.93142	-2.64581	0.045048	0.859947	PD-ND
ENSG00000144579:CTDSP1	protein_coding	-0.190967	3.79719	0.0451211	0.859947	PD-ND
ENSG00000108375:RNF43	protein_coding	0.235057	2.73921	0.045122	0.859947	PD-ND
ENSG00000157823:AP3S2	protein_coding	-0.186792	4.59143	0.0451586	0.859947	PD-ND
ENSG00000258289:CHURC1	protein_coding	0.197693	7.00125	0.045173	0.859947	PD-ND
ENSG00000230732:AC016949.1	lncRNA	-0.274195	1.82015	0.0452632	0.860928	PD-ND
ENSG00000174748:RPL15	protein_coding	0.169963	10.7925	0.0453629	0.860941	PD-ND
ENSG00000073536:NLE1	protein_coding	-0.338729	1.36806	0.0453817	0.860941	PD-ND
ENSG00000267904:AC024075.1	lncRNA	-0.372306	0.768511	0.0455087	0.860941	PD-ND
ENSG00000204930:FAM221B	protein_coding	1.81411	-2.88172	0.0455469	0.860941	PD-ND
ENSG00000267364:AC022706.1	lncRNA	-2.15251	-3.02222	0.045617	0.860941	PD-ND
ENSG00000265342:AC011933.3	lncRNA	1.10634	-2.43179	0.0456798	0.860941	PD-ND
ENSG00000280798:LINC00294	lncRNA	-0.343203	1.70371	0.0457632	0.860941	PD-ND
ENSG00000168676:KCTD19	protein_coding	0.773318	-1.23364	0.0457814	0.860941	PD-ND
ENSG00000283683:MYOCOS	protein_coding	1.68384	-2.61571	0.0458052	0.860941	PD-ND
ENSG00000189043:NDUFA4	protein_coding	0.250381	6.73073	0.0458551	0.860941	PD-ND
ENSG00000154380:ENAH	protein_coding	0.621239	3.25948	0.0459114	0.860941	PD-ND
ENSG00000152133:GPATCH11	protein_coding	0.257944	3.77972	0.0459159	0.860941	PD-ND
ENSG00000109685:NSD2	protein_coding	-0.192977	4.28191	0.045921	0.860941	PD-ND
ENSG00000175866:BAIAP2	protein_coding	-0.245866	3.69657	0.0461184	0.862111	PD-ND
ENSG00000223403:MEG9	lincRNA	0.799044	0.291452	0.0462385	0.862111	PD-ND
ENSG00000163359:COL6A3	protein_coding	-0.993734	-0.433587	0.046346	0.862111	PD-ND
ENSG00000173947:PIFO	protein_coding	0.426882	3.40121	0.0463897	0.862111	PD-ND
ENSG00000117013:KCNQ4	protein_coding	-2.05851	-2.97285	0.0463898	0.862111	PD-ND
ENSG00000255409:RSF1-IT1	sense_intronic	-0.659049	-1.37002	0.0464057	0.862111	PD-ND
ENSG00000163430:FSTL1	protein_coding	0.599897	1.69932	0.046441	0.862111	PD-ND
ENSG00000120669:SOHLH2	protein_coding	-2.56288	-2.69469	0.0464438	0.862111	PD-ND
ENSG00000118160:SLC8A2	protein_coding	-0.327558	3.88813	0.0465017	0.862111	PD-ND
ENSG00000186652:PRG2	protein_coding	1.25837	-1.96246	0.0465706	0.862111	PD-ND
ENSG00000122711:SPINK4	protein_coding	0.68576	4.18132	0.0466515	0.862111	PD-ND
ENSG00000143224:PPOX	protein_coding	-0.282178	2.59557	0.0466542	0.862111	PD-ND
ENSG00000083937:CHMP2B	protein_coding	0.246223	5.9548	0.0467007	0.862111	PD-ND
ENSG00000226862:AC104463.2	lncRNA	1.06469	-2.14863	0.0467228	0.862111	PD-ND
ENSG00000213523:SRA1	protein_coding	0.193396	5.89345	0.046779	0.862111	PD-ND
ENSG00000167614:TTYH1	protein_coding	0.730316	-1.00905	0.0468628	0.862111	PD-ND
ENSG00000130921:C12orf65	protein_coding	0.252208	4.90078	0.0468683	0.862111	PD-ND
ENSG00000274447:AC005790.1	lncRNA	-0.808455	-1.81044	0.046969	0.862111	PD-ND
ENSG00000105552:BCAT2	protein_coding	-0.306332	4.85577	0.0470168	0.862111	PD-ND
ENSG00000137392:CLPS	protein_coding	2.75919	3.08399	0.0471024	0.862111	PD-ND
ENSG00000179218:CALR	protein_coding	-0.345208	9.08113	0.0471279	0.862111	PD-ND
ENSG00000104671:DCTN6	protein_coding	0.165294	5.85466	0.0471586	0.862111	PD-ND
ENSG00000107165:TYRP1	protein_coding	1.04854	-0.822374	0.0471622	0.862111	PD-ND
ENSG00000226780:AC244035.1	lncRNA	0.453592	0.339295	0.04717	0.862111	PD-ND
ENSG00000166573:GALR1	protein_coding	-1.26052	0.903727	0.0472035	0.862111	PD-ND
ENSG00000143164:DCAF6	protein_coding	-0.183241	4.72794	0.0472051	0.862111	PD-ND
ENSG00000116039:ATP6V1B1	protein_coding	-1.88073	-2.61784	0.0472582	0.862111	PD-ND
ENSG00000236901:MIR600HG	sense_intronic	-0.954807	-1.2583	0.04728	0.862111	PD-ND
ENSG00000255839:AC117503.1	lncRNA	1.43688	-2.52406	0.0472921	0.862111	PD-ND
ENSG00000000457:SCYL3	protein_coding	-0.228856	2.80288	0.0473097	0.862111	PD-ND
ENSG00000235529:AGAP1-IT1	sense_intronic	0.604509	-0.173634	0.0473499	0.862111	PD-ND
ENSG00000162961:DPY30	protein_coding	0.165512	6.33425	0.0473585	0.862111	PD-ND
ENSG00000157429:ZNF19	protein_coding	0.211158	3.02299	0.0473665	0.862111	PD-ND
ENSG00000078699:CBFA2T2	protein_coding	-0.245031	5.09869	0.0473843	0.862111	PD-ND
ENSG00000042286:AIFM2	protein_coding	0.421117	3.89066	0.0475547	0.862111	PD-ND
ENSG00000160284:SPATC1L	protein_coding	0.298188	4.24793	0.0475615	0.862111	PD-ND
ENSG00000275417:AC068726.1	lncRNA	-1.78077	-2.76807	0.0475972	0.862111	PD-ND
ENSG00000186628:FSD2	protein_coding	0.683526	0.022384	0.0477332	0.862111	PD-ND
ENSG00000269578:AC008764.7	lncRNA	-0.552676	-0.665688	0.0477546	0.862111	PD-ND
ENSG00000156858:PRR14	protein_coding	-0.204748	3.53718	0.0477632	0.862111	PD-ND
ENSG00000174695:TMEM167A	protein_coding	0.203984	6.49602	0.0477919	0.862111	PD-ND
ENSG00000145198:VWA5B2	protein_coding	-0.257628	5.25557	0.0478271	0.862111	PD-ND
ENSG00000169856:ONECUT1	protein_coding	1.43997	-2.37892	0.0478644	0.862111	PD-ND
ENSG00000154589:LY96	protein_coding	0.919312	2.11522	0.0478808	0.862111	PD-ND
ENSG00000280213:UCKL1-AS1	lncRNA	-0.424534	0.252009	0.0479591	0.862111	PD-ND
ENSG00000077157:PPP1R12B	protein_coding	-0.183229	3.44503	0.0479929	0.862111	PD-ND
ENSG00000164742:ADCY1	protein_coding	-0.486941	5.27287	0.0481099	0.862111	PD-ND
ENSG00000137947:GTF2B	protein_coding	0.167913	4.75288	0.0482231	0.862111	PD-ND
ENSG00000285578:AL035696.4	lncRNA	-2.26442	-2.67307	0.0482297	0.862111	PD-ND
ENSG00000168172:HOOK3	protein_coding	-0.167437	5.52697	0.0482877	0.862111	PD-ND
ENSG00000072736:NFATC3	protein_coding	-0.218186	2.8169	0.0483252	0.862111	PD-ND
ENSG00000142082:SIRT3	protein_coding	-0.270299	2.52612	0.0483422	0.862111	PD-ND
ENSG00000116580:GON4L	protein_coding	-0.198517	4.59301	0.0483807	0.862111	PD-ND
ENSG00000168564:CDKN2AIP	protein_coding	0.192648	3.9856	0.0483826	0.862111	PD-ND
ENSG00000180370:PAK2	protein_coding	0.260199	5.6493	0.0484196	0.862111	PD-ND
ENSG00000116030:SUMO1	protein_coding	0.158054	6.88963	0.0484426	0.862111	PD-ND
ENSG00000072609:CHFR	protein_coding	-0.176524	3.27261	0.0484932	0.862111	PD-ND
ENSG00000263843:AC022211.2	lncRNA	0.576188	-0.456204	0.0484941	0.862111	PD-ND
ENSG00000112242:E2F3	protein_coding	0.375611	1.70873	0.0485004	0.862111	PD-ND
ENSG00000126562:WNK4	protein_coding	-0.542931	2.05691	0.0485267	0.862111	PD-ND
ENSG00000272501:AL662844.4	lncRNA	0.514561	2.08057	0.048538	0.862111	PD-ND
ENSG00000278472:AC009268.2	lncRNA	-1.44053	-2.55138	0.0486383	0.863145	PD-ND
ENSG00000049656:CLPTM1L	protein_coding	-0.223717	6.23105	0.0487288	0.863145	PD-ND
ENSG00000102886:GDPD3	protein_coding	-0.644703	-1.37065	0.0488475	0.863145	PD-ND
ENSG00000215252:GOLGA8B	protein_coding	-0.33895	3.03641	0.0488523	0.863145	PD-ND
ENSG00000121766:ZCCHC17	protein_coding	0.185596	4.56068	0.0489097	0.863145	PD-ND
ENSG00000137804:NUSAP1	protein_coding	0.715687	-1.2158	0.0489243	0.863145	PD-ND
ENSG00000204469:PRRC2A	protein_coding	-0.156981	5.33472	0.0489411	0.863145	PD-ND
ENSG00000002822:MAD1L1	protein_coding	-0.295408	2.87727	0.049016	0.863145	PD-ND
ENSG00000164855:TMEM184A	protein_coding	-0.354463	3.13263	0.0490497	0.863145	PD-ND
ENSG00000113387:SUB1	protein_coding	0.180147	8.09377	0.0490619	0.863145	PD-ND
ENSG00000272518:AC036214.2	lncRNA	-0.497302	-0.30891	0.0491097	0.863145	PD-ND
ENSG00000150316:CWC15	protein_coding	0.176911	6.005	0.0491101	0.863145	PD-ND
ENSG00000229227:AL356056.1	lncRNA	0.510563	-0.732456	0.0491388	0.863145	PD-ND
ENSG00000128789:PSMG2	protein_coding	0.149636	5.85132	0.0491815	0.863214	PD-ND
ENSG00000262188:LINC01978	lncRNA	-1.78694	-3.03506	0.0492868	0.863225	PD-ND
ENSG00000125817:CENPB	protein_coding	-0.189617	5.15896	0.0493636	0.863225	PD-ND
ENSG00000006611:USH1C	protein_coding	-0.228571	5.76395	0.0493759	0.863225	PD-ND
ENSG00000175768:TOMM5	protein_coding	0.194934	6.98581	0.0494822	0.863225	PD-ND
ENSG00000229807:XIST	lincRNA	2.39778	6.89679	0.0495169	0.863225	PD-ND
ENSG00000133083:DCLK1	protein_coding	-1.75615	-2.86323	0.0495307	0.863225	PD-ND
ENSG00000187094:CCK	protein_coding	-0.82118	1.88035	0.0495837	0.863225	PD-ND
ENSG00000233429:HOTAIRM1	antisense	1.54957	-2.73904	0.049636	0.863225	PD-ND
ENSG00000232034:AC092168.2	sense_intronic	0.599276	-1.05665	0.0496457	0.863225	PD-ND
ENSG00000114405:C3orf14	protein_coding	0.197892	7.03473	0.0496463	0.863225	PD-ND
ENSG00000119777:TMEM214	protein_coding	-0.234665	4.29828	0.0496471	0.863225	PD-ND
ENSG00000278546:AC003101.2	lncRNA	0.900479	-1.62589	0.0497645	0.863244	PD-ND
ENSG00000173612:GPRC6A	protein_coding	0.827177	-1.54357	0.0498198	0.86353	PD-ND
ENSG00000151806:GUF1	protein_coding	0.221796	3.62329	0.0499248	0.86439	PD-ND
ENSG00000213809:KLRK1	protein_coding	-2.15701	-2.64212	0.049947	0.86439	PD-ND
ENSG00000269813:AC010336.6	lncRNA	-1.35522	-3.00595	0.0499896	0.864456	PD-ND
ENSG00000154920:EME1	protein_coding	-0.928382	-1.86742	0.0500702	0.864543	PD-ND
ENSG00000093144:ECHDC1	protein_coding	0.192582	4.67569	0.0501026	0.864543	PD-ND
ENSG00000184076:UQCR10	protein_coding	0.207067	8.43979	0.0501111	0.864543	PD-ND
ENSG00000141505:ASGR1	protein_coding	0.296296	2.66229	0.050269	0.866337	PD-ND
ENSG00000164323:CFAP97	protein_coding	0.18401	5.29328	0.0503232	0.866337	PD-ND
ENSG00000105246:EBI3	protein_coding	1.94703	-2.43653	0.0503395	0.866337	PD-ND
ENSG00000132840:BHMT2	protein_coding	0.448157	2.22762	0.0503803	0.866337	PD-ND
ENSG00000074706:IPCEF1	protein_coding	1.2535	-1.94492	0.0504156	0.866337	PD-ND
ENSG00000105518:TMEM205	protein_coding	-0.163444	6.86175	0.0504485	0.866337	PD-ND
ENSG00000271963:AC026786.2	lncRNA	1.21125	-2.49209	0.0505115	0.866465	PD-ND
ENSG00000279078:SND1-IT1	lncRNA	-0.258592	3.86522	0.0505338	0.866465	PD-ND
ENSG00000167861:HID1	protein_coding	-0.20799	3.98166	0.0506316	0.866947	PD-ND
ENSG00000260588:AC027702.1	lncRNA	0.774248	-1.26962	0.0506397	0.866947	PD-ND
ENSG00000280434:AL031595.3	lncRNA	-0.310925	3.41465	0.0508451	0.868428	PD-ND
ENSG00000262332:AC136624.1	lncRNA	-1.07186	-2.27343	0.0508551	0.868428	PD-ND
ENSG00000166862:CACNG2	protein_coding	-2.07594	-2.88318	0.0508895	0.868428	PD-ND
ENSG00000141744:PNMT	protein_coding	1.15141	-1.18052	0.0509211	0.868428	PD-ND
ENSG00000196642:RABL6	protein_coding	-0.218798	6.18407	0.0509815	0.868792	PD-ND
ENSG00000185897:FFAR3	protein_coding	-0.407987	1.49944	0.0510741	0.869527	PD-ND
ENSG00000260855:AL591848.4	lncRNA	-0.730985	-1.52667	0.0511318	0.869527	PD-ND
ENSG00000277186:AC131212.1	lncRNA	0.987276	-2.11154	0.0511417	0.869527	PD-ND
ENSG00000105483:CARD8	protein_coding	-0.23619	2.56427	0.0512153	0.869591	PD-ND
ENSG00000133392:MYH11	protein_coding	-0.873405	-1.76115	0.0512236	0.869591	PD-ND
ENSG00000226137:BAIAP2-DT	lncRNA	-0.315647	2.16628	0.0512774	0.869841	PD-ND
ENSG00000182162:P2RY8	protein_coding	-2.27662	-2.99665	0.0513764	0.870228	PD-ND
ENSG00000272831:AC027644.3	lncRNA	0.241177	5.40841	0.0514146	0.870228	PD-ND
ENSG00000257599:OVCH1-AS1	protein_coding	-0.837878	-1.87364	0.0514174	0.870228	PD-ND
ENSG00000177697:CD151	protein_coding	-0.254232	7.24405	0.0515933	0.870701	PD-ND
ENSG00000110693:SOX6	protein_coding	-0.258923	5.05866	0.0516197	0.870701	PD-ND
ENSG00000205323:SARNP	protein_coding	0.159771	5.86829	0.0516655	0.870701	PD-ND
ENSG00000196411:EPHB4	protein_coding	-1.05118	-2.3257	0.0517566	0.870701	PD-ND
ENSG00000282904:AC107398.4	lncRNA	1.03979	-2.34562	0.0517926	0.870701	PD-ND
ENSG00000196683:TOMM7	protein_coding	0.223808	8.54295	0.0517934	0.870701	PD-ND
ENSG00000135241:PNPLA8	protein_coding	0.246242	5.29565	0.0518378	0.870701	PD-ND
ENSG00000145730:PAM	protein_coding	-0.234316	8.71536	0.0518816	0.870701	PD-ND
ENSG00000169710:FASN	protein_coding	-0.468558	4.78936	0.0518881	0.870701	PD-ND
ENSG00000164124:TMEM144	protein_coding	0.469485	1.42803	0.0520104	0.870701	PD-ND
ENSG00000274341:AC005899.6	lncRNA	-0.428391	-0.0961799	0.0520525	0.870701	PD-ND
ENSG00000175066:GK5	protein_coding	-0.186821	4.2813	0.0520825	0.870701	PD-ND
ENSG00000263120:AC004584.3	lncRNA	-0.633655	-0.401314	0.052098	0.870701	PD-ND
ENSG00000106819:ASPN	protein_coding	2.21714	-2.82535	0.0521029	0.870701	PD-ND
ENSG00000270988:AC019257.2	lncRNA	1.93584	-2.92484	0.0521423	0.870701	PD-ND
ENSG00000163131:CTSS	protein_coding	0.832257	3.22895	0.052149	0.870701	PD-ND
ENSG00000146386:ABRACL	protein_coding	0.307239	4.21872	0.0522363	0.870811	PD-ND
ENSG00000104356:POP1	protein_coding	-0.32659	1.31034	0.0522713	0.870811	PD-ND
ENSG00000185338:SOCS1	protein_coding	0.590039	6.35233	0.0523229	0.870811	PD-ND
ENSG00000237380:HOXD-AS2	antisense	1.8902	-3.01791	0.0523621	0.870811	PD-ND
ENSG00000164543:STK17A	protein_coding	0.548382	2.70825	0.0524293	0.870811	PD-ND
ENSG00000144535:DIS3L2	protein_coding	-0.22585	3.36476	0.0526198	0.873325	PD-ND
ENSG00000273369:AC096586.2	lncRNA	-0.956959	-2.03867	0.0528861	0.874508	PD-ND
ENSG00000183346:CABCOCO1	protein_coding	0.734482	1.15659	0.0529498	0.874508	PD-ND
ENSG00000163728:TTC14	protein_coding	-0.173944	5.25234	0.0530452	0.874508	PD-ND
ENSG00000253716:MINCR	lncRNA	0.248887	3.82916	0.0530583	0.874508	PD-ND
ENSG00000086065:CHMP5	protein_coding	0.177359	6.61861	0.0530733	0.874508	PD-ND
ENSG00000197977:ELOVL2	protein_coding	-0.868764	-0.711487	0.0531463	0.874508	PD-ND
ENSG00000126803:HSPA2	protein_coding	0.295567	3.93185	0.0532234	0.874508	PD-ND
ENSG00000147606:SLC26A7	protein_coding	-0.883481	-2.23647	0.0533029	0.874508	PD-ND
ENSG00000204832:ST8SIA6-AS1	antisense	2.87886	-2.54572	0.0534038	0.874508	PD-ND
ENSG00000121578:B4GALT4	protein_coding	0.201267	4.59483	0.0534366	0.874508	PD-ND
ENSG00000112304:ACOT13	protein_coding	0.212245	6.3791	0.0535717	0.874508	PD-ND
ENSG00000166352:C11orf74	protein_coding	0.170624	3.59144	0.0536306	0.874508	PD-ND
ENSG00000271254:AC240274.1	protein_coding	-0.471378	1.89951	0.0538128	0.874508	PD-ND
ENSG00000197635:DPP4	protein_coding	-0.313041	5.71733	0.0538666	0.874508	PD-ND
ENSG00000163072:NOSTRIN	protein_coding	0.322181	2.74383	0.0539044	0.874508	PD-ND
ENSG00000198203:SULT1C2	protein_coding	-1.04398	-1.95755	0.0539638	0.874508	PD-ND
ENSG00000112936:C7	protein_coding	1.50274	-2.01601	0.0540314	0.874508	PD-ND
ENSG00000273419:AC004877.1	lncRNA	-0.629414	-1.02157	0.0540675	0.874508	PD-ND
ENSG00000254101:LINC02055	lncRNA	0.880684	-1.32162	0.0541256	0.874508	PD-ND
ENSG00000125977:EIF2S2	protein_coding	0.294879	7.04199	0.0541265	0.874508	PD-ND
ENSG00000071082:RPL31	protein_coding	0.228991	8.54135	0.0541581	0.874508	PD-ND
ENSG00000235079:ZRANB2-AS1	antisense	1.23545	-2.34154	0.0541844	0.874508	PD-ND
ENSG00000229017:LINC01277	lncRNA	0.436164	0.919774	0.0542333	0.874508	PD-ND
ENSG00000108622:ICAM2	protein_coding	0.484683	2.98471	0.0542627	0.874508	PD-ND
ENSG00000103168:TAF1C	protein_coding	-0.318423	1.9884	0.0543485	0.874508	PD-ND
ENSG00000115540:MOB4	protein_coding	0.165045	5.66127	0.0544187	0.874508	PD-ND
ENSG00000075035:WSCD2	protein_coding	1.13902	-1.37909	0.054443	0.874508	PD-ND
ENSG00000226688:ENTPD1-AS1	antisense	-0.238394	3.46013	0.0545749	0.874508	PD-ND
ENSG00000182836:PLCXD3	protein_coding	-0.237609	6.27699	0.0546035	0.874508	PD-ND
ENSG00000142459:EVI5L	protein_coding	-0.264915	2.60188	0.0546596	0.874508	PD-ND
ENSG00000185559:DLK1	protein_coding	1.12999	3.0601	0.0546882	0.874508	PD-ND
ENSG00000135912:TTLL4	protein_coding	-0.282315	2.09654	0.054808	0.874508	PD-ND
ENSG00000100632:ERH	protein_coding	0.188531	7.33612	0.054877	0.874508	PD-ND
ENSG00000221947:XKR9	protein_coding	1.18755	0.215843	0.0548873	0.874508	PD-ND
ENSG00000115307:AUP1	protein_coding	-0.229138	5.36031	0.0548905	0.874508	PD-ND
ENSG00000154721:JAM2	protein_coding	0.82786	-1.67497	0.0549099	0.874508	PD-ND
ENSG00000161999:JMJD8	protein_coding	-0.210207	4.64611	0.0549164	0.874508	PD-ND
ENSG00000066651:TRMT11	protein_coding	0.185721	4.40147	0.0549611	0.874508	PD-ND
ENSG00000272379:AL008729.2	lncRNA	0.665468	-1.40712	0.0549675	0.874508	PD-ND
ENSG00000227195:MIR663AHG	lncRNA	-0.653679	-0.0525152	0.0549732	0.874508	PD-ND
ENSG00000116830:TTF2	protein_coding	-0.323789	2.88796	0.0549754	0.874508	PD-ND
ENSG00000158246:TENT5B	protein_coding	-0.506907	1.00912	0.0550109	0.874508	PD-ND
ENSG00000186191:BPIFB4	protein_coding	1.85064	-2.24312	0.0550123	0.874508	PD-ND
ENSG00000075826:SEC31B	protein_coding	-0.457868	1.99059	0.0550314	0.874508	PD-ND
ENSG00000274227:AC073575.2	lncRNA	0.62776	-1.36658	0.0550835	0.874508	PD-ND
ENSG00000196169:KIF19	protein_coding	-0.377008	3.98224	0.0551109	0.874508	PD-ND
ENSG00000091164:TXNL1	protein_coding	0.197758	6.6985	0.0551326	0.874508	PD-ND
ENSG00000160408:ST6GALNAC6	protein_coding	-0.194255	4.3873	0.055194	0.874508	PD-ND
ENSG00000113732:ATP6V0E1	protein_coding	0.190255	8.47607	0.0552471	0.874508	PD-ND
ENSG00000273261:AC092953.2	lncRNA	0.910987	-1.72023	0.0552745	0.874508	PD-ND
ENSG00000251023:AC114980.1	lncRNA	-0.340879	1.1822	0.0553244	0.874508	PD-ND
ENSG00000256603:AP003170.4	lncRNA	-1.45967	-2.77247	0.055344	0.874508	PD-ND
ENSG00000149761:NUDT22	protein_coding	0.170968	5.49499	0.0555367	0.874508	PD-ND
ENSG00000065883:CDK13	protein_coding	-0.14453	5.38172	0.0556203	0.874508	PD-ND
ENSG00000110651:CD81	protein_coding	-0.266728	9.18909	0.0556691	0.874508	PD-ND
ENSG00000143183:TMCO1	protein_coding	0.17407	6.85471	0.0557335	0.874508	PD-ND
ENSG00000172146:OR1A1	protein_coding	-1.67539	-2.66421	0.0557404	0.874508	PD-ND
ENSG00000037241:RPL26L1	protein_coding	0.168162	6.0085	0.0557741	0.874508	PD-ND
ENSG00000159322:ADPGK	protein_coding	-0.224743	3.52714	0.0557787	0.874508	PD-ND
ENSG00000272247:AC080013.5	lncRNA	0.525639	-0.0877848	0.0557858	0.874508	PD-ND
ENSG00000158863:FAM160B2	protein_coding	-0.204099	3.5675	0.0558037	0.874508	PD-ND
ENSG00000259793:AC013726.1	lncRNA	-1.07183	-2.24521	0.055886	0.874508	PD-ND
ENSG00000147465:STAR	protein_coding	0.579309	-1.21998	0.055905	0.874508	PD-ND
ENSG00000204044:SLC12A5-AS1	lncRNA	0.448979	0.572455	0.0559487	0.874508	PD-ND
ENSG00000162894:FCMR	protein_coding	0.515126	0.23743	0.0560561	0.874508	PD-ND
ENSG00000182511:FES	protein_coding	0.731711	-0.547188	0.0560924	0.874508	PD-ND
ENSG00000135632:SMYD5	protein_coding	-0.283544	1.74797	0.0561035	0.874508	PD-ND
ENSG00000235209:AL022318.1	lncRNA	-1.78022	-2.76063	0.0561086	0.874508	PD-ND
ENSG00000285830:AL109628.2	lncRNA	0.544114	-0.359844	0.0561649	0.874508	PD-ND
ENSG00000147669:POLR2K	protein_coding	0.190523	7.0654	0.0561662	0.874508	PD-ND
ENSG00000260879:AL359258.2	lncRNA	0.332167	1.47525	0.056178	0.874508	PD-ND
ENSG00000170890:PLA2G1B	protein_coding	1.03569	2.87895	0.0562767	0.874508	PD-ND
ENSG00000182899:RPL35A	protein_coding	0.195163	9.6295	0.0563064	0.874508	PD-ND
ENSG00000272979:AC093388.1	lncRNA	-1.61316	-2.85288	0.0563309	0.874508	PD-ND
ENSG00000080845:DLGAP4	protein_coding	-0.155678	5.38121	0.0564431	0.874508	PD-ND
ENSG00000132680:KHDC4	protein_coding	-0.164317	4.67488	0.0564444	0.874508	PD-ND
ENSG00000116132:PRRX1	protein_coding	1.27254	-2.40946	0.0564493	0.874508	PD-ND
ENSG00000267009:AC007780.1	lncRNA	-1.83768	-2.66694	0.056459	0.874508	PD-ND
ENSG00000177599:ZNF491	protein_coding	0.437036	0.206673	0.0565316	0.874508	PD-ND
ENSG00000104687:GSR	protein_coding	-0.186347	4.62477	0.0566292	0.874508	PD-ND
ENSG00000197614:MFAP5	protein_coding	1.46808	-2.61665	0.0567229	0.874508	PD-ND
ENSG00000127774:EMC6	protein_coding	0.210091	5.82225	0.0567994	0.874508	PD-ND
ENSG00000182601:HS3ST4	protein_coding	3.64651	-0.927856	0.0568933	0.874508	PD-ND
ENSG00000196072:BLOC1S2	protein_coding	0.251842	5.1466	0.0569323	0.874508	PD-ND
ENSG00000184451:CCR10	protein_coding	0.361723	1.77013	0.0570192	0.874508	PD-ND
ENSG00000162714:ZNF496	protein_coding	-0.260449	2.03743	0.0570664	0.874508	PD-ND
ENSG00000271065:AC107031.1	lncRNA	1.70797	-2.53647	0.0571123	0.874508	PD-ND
ENSG00000225973:PIGBOS1	protein_coding	0.183806	4.58304	0.0572443	0.874508	PD-ND
ENSG00000234608:MAPKAPK5-AS1	lincRNA	0.189225	4.65343	0.0572632	0.874508	PD-ND
ENSG00000145214:DGKQ	protein_coding	-0.347631	1.63565	0.057329	0.874508	PD-ND
ENSG00000172927:MYEOV	protein_coding	2.02106	-2.99138	0.0573919	0.874508	PD-ND
ENSG00000106113:CRHR2	protein_coding	1.80069	-3.04524	0.0574335	0.874508	PD-ND
ENSG00000230912:AL021707.4	lncRNA	-1.12131	-2.3104	0.0574861	0.874508	PD-ND
ENSG00000069535:MAOB	protein_coding	-0.284448	4.00036	0.0574928	0.874508	PD-ND
ENSG00000196550:FAM72A	protein_coding	0.677279	-1.20012	0.0575132	0.874508	PD-ND
ENSG00000163882:POLR2H	protein_coding	0.173769	5.79878	0.057556	0.874508	PD-ND
ENSG00000228606:AL139011.1	lncRNA	0.441099	0.171215	0.0575565	0.874508	PD-ND
ENSG00000107960:STN1	protein_coding	0.235584	4.25784	0.0575586	0.874508	PD-ND
ENSG00000119596:YLPM1	protein_coding	-0.183045	4.60413	0.0575614	0.874508	PD-ND
ENSG00000204444:APOM	protein_coding	0.351652	1.6743	0.0575905	0.874508	PD-ND
ENSG00000150551:LYPD1	protein_coding	1.44788	-2.04016	0.0576496	0.874508	PD-ND
ENSG00000167281:RBFOX3	protein_coding	0.890656	-1.46623	0.0577831	0.874508	PD-ND
ENSG00000231437:LINC01750	lncRNA	0.325679	1.82934	0.0579958	0.874508	PD-ND
ENSG00000169116:PARM1	protein_coding	-0.262036	7.37325	0.0580959	0.874508	PD-ND
ENSG00000265490:AP001178.2	lncRNA	-1.55983	-2.87253	0.0581229	0.874508	PD-ND
ENSG00000110104:CCDC86	protein_coding	-0.267483	4.69884	0.058127	0.874508	PD-ND
ENSG00000269886:AC022382.1	lncRNA	-0.694757	-1.54706	0.0581276	0.874508	PD-ND
ENSG00000100151:PICK1	protein_coding	-0.179198	4.05863	0.0581849	0.874508	PD-ND
ENSG00000182885:ADGRG3	protein_coding	1.54795	-2.26275	0.0582089	0.874508	PD-ND
ENSG00000240204:SMKR1	protein_coding	0.327715	2.10519	0.0583009	0.874508	PD-ND
ENSG00000114423:CBLB	protein_coding	-0.200076	3.85331	0.0583598	0.874508	PD-ND
ENSG00000173114:LRRN3	protein_coding	0.680329	-0.714535	0.0583946	0.874508	PD-ND
ENSG00000087116:ADAMTS2	protein_coding	-0.452682	3.75637	0.0584029	0.874508	PD-ND
ENSG00000174446:SNAPC5	protein_coding	0.259045	4.35886	0.0584164	0.874508	PD-ND
ENSG00000173145:NOC3L	protein_coding	0.30967	4.12011	0.0584446	0.874508	PD-ND
ENSG00000226784:PGAM4	protein_coding	1.89703	-1.77588	0.0585786	0.874508	PD-ND
ENSG00000115289:PCGF1	protein_coding	0.228014	2.66092	0.0585906	0.874508	PD-ND
ENSG00000137509:PRCP	protein_coding	-0.254327	4.5868	0.0586836	0.874508	PD-ND
ENSG00000173726:TOMM20	protein_coding	0.172346	7.36066	0.0586925	0.874508	PD-ND
ENSG00000206384:COL6A6	protein_coding	1.82238	-2.9666	0.0587487	0.874508	PD-ND
ENSG00000109519:GRPEL1	protein_coding	0.256522	4.76204	0.0587871	0.874508	PD-ND
ENSG00000245662:LINC02211	lncRNA	1.62123	-2.24306	0.0588672	0.874508	PD-ND
ENSG00000241163:LINC00877	lincRNA	-0.361873	2.79151	0.0589834	0.874508	PD-ND
ENSG00000145365:TIFA	protein_coding	0.235394	2.77424	0.0590109	0.874508	PD-ND
ENSG00000102870:ZNF629	protein_coding	-0.228696	3.09239	0.0590423	0.874508	PD-ND
ENSG00000162441:LZIC	protein_coding	0.151374	5.70272	0.0591118	0.874508	PD-ND
ENSG00000175305:CCNE2	protein_coding	0.534429	-0.749422	0.0591444	0.874508	PD-ND
ENSG00000085274:MYNN	protein_coding	0.180281	3.45988	0.0591803	0.874508	PD-ND
ENSG00000176293:ZNF135	protein_coding	-0.266865	3.06086	0.0591964	0.874508	PD-ND
ENSG00000111790:FGFR1OP2	protein_coding	0.165103	4.9666	0.0592293	0.874508	PD-ND
ENSG00000116701:NCF2	protein_coding	1.29635	-2.22951	0.0592726	0.874508	PD-ND
ENSG00000135905:DOCK10	protein_coding	-0.897346	1.24329	0.0593021	0.874508	PD-ND
ENSG00000131446:MGAT1	protein_coding	-0.174165	4.49432	0.0594007	0.874508	PD-ND
ENSG00000146574:CCZ1B	protein_coding	-0.488856	2.85327	0.0594242	0.874508	PD-ND
ENSG00000251450:RASGRF2-AS1	lncRNA	1.75467	-2.99042	0.0594543	0.874508	PD-ND
ENSG00000262246:CORO7	protein_coding	-0.332072	4.41382	0.0594707	0.874508	PD-ND
ENSG00000267606:AC006116.9	lncRNA	-1.859	-2.74388	0.0594711	0.874508	PD-ND
ENSG00000175287:PHYHD1	protein_coding	0.875282	-0.218728	0.0596103	0.874508	PD-ND
ENSG00000116786:PLEKHM2	protein_coding	-0.2004	4.43803	0.0596139	0.874508	PD-ND
ENSG00000267659:LINC01482	lncRNA	-1.63851	-2.77633	0.0596242	0.874508	PD-ND
ENSG00000276867:AC074050.4	lncRNA	-0.972119	-2.14642	0.0596285	0.874508	PD-ND
ENSG00000235280:MCF2L-AS1	antisense	0.315287	2.65235	0.0596817	0.874508	PD-ND
ENSG00000036448:MYOM2	protein_coding	0.55537	1.31562	0.0596916	0.874508	PD-ND
ENSG00000178163:ZNF518B	protein_coding	0.191543	3.1917	0.0597783	0.874508	PD-ND
ENSG00000088256:GNA11	protein_coding	-0.217982	4.8406	0.0598206	0.874508	PD-ND
ENSG00000176715:ACSF3	protein_coding	-0.218996	3.23237	0.0598417	0.874508	PD-ND
ENSG00000110931:CAMKK2	protein_coding	-0.329618	1.14481	0.0599767	0.874508	PD-ND
ENSG00000273320:AC007032.1	lncRNA	0.421721	1.4484	0.0599986	0.874508	PD-ND
ENSG00000176058:TPRN	protein_coding	-0.254607	2.73021	0.0600266	0.874508	PD-ND
ENSG00000124155:PIGT	protein_coding	-0.304919	7.42735	0.0600524	0.874508	PD-ND
ENSG00000248559:AC109454.2	lncRNA	-0.530867	-0.147376	0.06007	0.874508	PD-ND
ENSG00000259659:AC009996.1	lncRNA	-0.436284	0.654923	0.0600799	0.874508	PD-ND
ENSG00000172354:GNB2	protein_coding	-0.148794	7.09027	0.0601574	0.874508	PD-ND
ENSG00000117713:ARID1A	protein_coding	-0.151667	5.39175	0.0602436	0.874508	PD-ND
ENSG00000186222:BLOC1S4	protein_coding	0.173893	3.91823	0.0602766	0.874508	PD-ND
ENSG00000131732:ZCCHC9	protein_coding	0.189132	4.15834	0.0603037	0.874508	PD-ND
ENSG00000113811:SELENOK	protein_coding	0.201133	7.95237	0.0603128	0.874508	PD-ND
ENSG00000111671:SPSB2	protein_coding	-0.288416	4.0257	0.0603326	0.874508	PD-ND
ENSG00000214803:AC090921.1	lncRNA	0.783353	-1.51099	0.0603374	0.874508	PD-ND
ENSG00000246859:STARD4-AS1	antisense	0.58552	1.16785	0.0603759	0.874508	PD-ND
ENSG00000286194:AC138207.9	lncRNA	-1.68437	-2.72509	0.060419	0.874508	PD-ND
ENSG00000184990:SIVA1	protein_coding	0.151679	6.27238	0.0605369	0.874508	PD-ND
ENSG00000149328:GLB1L2	protein_coding	-0.431408	2.12	0.0605604	0.874508	PD-ND
ENSG00000273674:AC021752.1	lncRNA	-0.538294	-0.374607	0.0606462	0.874508	PD-ND
ENSG00000278445:AL137246.2	lncRNA	1.61328	-2.93779	0.060657	0.874508	PD-ND
ENSG00000243902:FP325335.1	sense_overlapping	-2.15497	-2.90442	0.0606631	0.874508	PD-ND
ENSG00000162341:TPCN2	protein_coding	-0.308467	1.12376	0.0606829	0.874508	PD-ND
ENSG00000002549:LAP3	protein_coding	0.205856	4.21703	0.0607068	0.874508	PD-ND
ENSG00000119929:CUTC	protein_coding	0.17714	3.91702	0.0607525	0.874508	PD-ND
ENSG00000183971:NPW	protein_coding	-0.737621	3.31301	0.0607693	0.874508	PD-ND
ENSG00000240567:LINC02067	lncRNA	-1.04218	-2.27277	0.0608057	0.874508	PD-ND
ENSG00000139190:VAMP1	protein_coding	-0.421615	0.553297	0.0608071	0.874508	PD-ND
ENSG00000137154:RPS6	protein_coding	0.167115	10.3624	0.0608912	0.874508	PD-ND
ENSG00000168453:HR	protein_coding	-0.826236	-0.517499	0.0609082	0.874508	PD-ND
ENSG00000163082:SGPP2	protein_coding	-0.253351	5.42359	0.0609661	0.874508	PD-ND
ENSG00000130669:PAK4	protein_coding	-0.188123	3.94342	0.0609803	0.874508	PD-ND
ENSG00000054598:FOXC1	protein_coding	1.71767	-2.66509	0.0609966	0.874508	PD-ND
ENSG00000173456:RNF26	protein_coding	-0.184634	3.38949	0.0610088	0.874508	PD-ND
ENSG00000141627:DYM	protein_coding	-0.180032	3.70715	0.061075	0.874508	PD-ND
ENSG00000115290:GRB14	protein_coding	-0.342421	2.58926	0.0611194	0.874508	PD-ND
ENSG00000130255:RPL36	protein_coding	0.251161	10.2154	0.0611262	0.874508	PD-ND
ENSG00000233547:AL158212.2	lncRNA	0.697606	-0.901607	0.0612459	0.874508	PD-ND
ENSG00000137440:FGFBP1	protein_coding	-1.99771	-2.69233	0.0614501	0.874508	PD-ND
ENSG00000171067:C11orf24	protein_coding	0.295709	3.96312	0.0614965	0.874508	PD-ND
ENSG00000143393:PI4KB	protein_coding	-0.20037	4.8084	0.061588	0.874508	PD-ND
ENSG00000104450:SPAG1	protein_coding	0.302719	2.92185	0.0616011	0.874508	PD-ND
ENSG00000272037:AP002907.1	lncRNA	-1.88495	-2.68968	0.0616578	0.874508	PD-ND
ENSG00000071894:CPSF1	protein_coding	-0.307465	3.29527	0.0616768	0.874508	PD-ND
ENSG00000178607:ERN1	protein_coding	0.588318	3.11804	0.0617289	0.874508	PD-ND
ENSG00000088836:SLC4A11	protein_coding	-0.768556	-0.428825	0.0618474	0.874508	PD-ND
ENSG00000141012:GALNS	protein_coding	-0.237992	3.2456	0.0618947	0.874508	PD-ND
ENSG00000128191:DGCR8	protein_coding	-0.187724	3.56895	0.062011	0.874508	PD-ND
ENSG00000106034:CPED1	protein_coding	1.73609	-2.88113	0.0620616	0.874508	PD-ND
ENSG00000185278:ZBTB37	protein_coding	-0.242807	3.80548	0.0620695	0.874508	PD-ND
ENSG00000188419:CHM	protein_coding	0.2261	5.34548	0.0621196	0.874508	PD-ND
ENSG00000254089:AC016885.2	lncRNA	2.19651	-2.96273	0.0621446	0.874508	PD-ND
ENSG00000119636:BBOF1	protein_coding	0.406782	2.02503	0.062157	0.874508	PD-ND
ENSG00000178449:COX14	protein_coding	0.186667	7.33181	0.0621897	0.874508	PD-ND
ENSG00000224356:AL356966.1	lncRNA	-0.429763	-0.150077	0.0621958	0.874508	PD-ND
ENSG00000110237:ARHGEF17	protein_coding	0.309077	2.48361	0.0622123	0.874508	PD-ND
ENSG00000272189:AL024508.2	antisense	0.349621	1.84712	0.0622221	0.874508	PD-ND
ENSG00000032444:PNPLA6	protein_coding	-0.265501	5.05825	0.0622528	0.874508	PD-ND
ENSG00000130726:TRIM28	protein_coding	-0.169041	5.57537	0.0622937	0.874508	PD-ND
ENSG00000100422:CERK	protein_coding	-0.251377	6.04054	0.0623609	0.874508	PD-ND
ENSG00000074370:ATP2A3	protein_coding	-0.386252	5.68468	0.0623792	0.874508	PD-ND
ENSG00000228661:AC090587.1	lncRNA	0.452677	-0.112495	0.0624422	0.874508	PD-ND
ENSG00000164117:FBXO8	protein_coding	0.168233	4.03391	0.062447	0.874508	PD-ND
ENSG00000120896:SORBS3	protein_coding	-0.213026	4.61158	0.062468	0.874508	PD-ND
ENSG00000132603:NIP7	protein_coding	0.316755	3.86693	0.0624912	0.874508	PD-ND
ENSG00000184160:ADRA2C	protein_coding	1.54498	-2.74273	0.0625886	0.874508	PD-ND
ENSG00000101463:SYNDIG1	protein_coding	-0.544552	3.82414	0.0626369	0.874508	PD-ND
ENSG00000145375:SPATA5	protein_coding	-0.29481	1.56633	0.0627714	0.874508	PD-ND
ENSG00000273001:AL731533.2	lncRNA	0.648106	-1.23876	0.0627759	0.874508	PD-ND
ENSG00000139531:SUOX	protein_coding	-0.259687	3.48786	0.0627862	0.874508	PD-ND
ENSG00000101311:FERMT1	protein_coding	-0.803813	-0.267046	0.0628031	0.874508	PD-ND
ENSG00000143933:CALM2	protein_coding	0.216014	9.39569	0.0628513	0.874508	PD-ND
ENSG00000165704:HPRT1	protein_coding	0.237992	5.76574	0.0628838	0.874508	PD-ND
ENSG00000154134:ROBO3	protein_coding	0.956302	-1.03103	0.0629138	0.874508	PD-ND
ENSG00000100053:CRYBB3	protein_coding	1.52492	-2.69394	0.0629417	0.874508	PD-ND
ENSG00000214787:MS4A4E	protein_coding	-0.992225	-1.92378	0.063004	0.874508	PD-ND
ENSG00000101608:MYL12A	protein_coding	0.43168	6.97162	0.0630084	0.874508	PD-ND
ENSG00000125743:SNRPD2	protein_coding	0.185964	7.19151	0.0630746	0.874508	PD-ND
ENSG00000166823:MESP1	protein_coding	0.272531	3.96722	0.063084	0.874508	PD-ND
ENSG00000234509:AP000253.1	lincRNA	-0.590562	-0.967775	0.0631121	0.874508	PD-ND
ENSG00000232956:SNHG15	lincRNA	0.282553	4.49349	0.0631491	0.874508	PD-ND
ENSG00000253730:AC015909.2	lncRNA	0.854254	-2.07332	0.063208	0.874508	PD-ND
ENSG00000005884:ITGA3	protein_coding	-0.191976	3.97981	0.063249	0.874508	PD-ND
ENSG00000196405:EVL	protein_coding	-0.286693	4.82562	0.0632664	0.874508	PD-ND
ENSG00000273172:LINC02091	lncRNA	-1.13323	-2.09619	0.0633326	0.874508	PD-ND
ENSG00000186635:ARAP1	protein_coding	-0.23969	4.36736	0.0633745	0.874508	PD-ND
ENSG00000100997:ABHD12	protein_coding	-0.262308	6.2584	0.0634009	0.874508	PD-ND
ENSG00000182473:EXOC7	protein_coding	-0.160425	5.27491	0.0634055	0.874508	PD-ND
ENSG00000204954:C12orf73	protein_coding	0.185502	4.52343	0.0634439	0.874508	PD-ND
ENSG00000073050:XRCC1	protein_coding	-0.197041	3.79094	0.0634467	0.874508	PD-ND
ENSG00000198691:ABCA4	protein_coding	-0.846006	-1.37341	0.0634638	0.874508	PD-ND
ENSG00000198610:AKR1C4	protein_coding	-1.83751	-3.0748	0.0634642	0.874508	PD-ND
ENSG00000137507:LRRC32	protein_coding	-1.09683	-2.49604	0.0634974	0.874508	PD-ND
ENSG00000255837:TAS2R20	protein_coding	-0.916265	-1.97187	0.063519	0.874508	PD-ND
ENSG00000235245:AL360181.2	lncRNA	-1.05201	-2.18242	0.0635352	0.874508	PD-ND
ENSG00000186111:PIP5K1C	protein_coding	-0.222101	2.89691	0.063594	0.874508	PD-ND
ENSG00000160867:FGFR4	protein_coding	-0.54838	3.34097	0.0636836	0.874508	PD-ND
ENSG00000197816:CCDC180	protein_coding	-0.615579	0.419814	0.0637556	0.874508	PD-ND
ENSG00000073067:CYP2W1	protein_coding	-1.98498	-2.86299	0.0637573	0.874508	PD-ND
ENSG00000196166:C8orf86	protein_coding	1.37118	-2.72766	0.063773	0.874508	PD-ND
ENSG00000181773:GPR3	protein_coding	0.586209	0.640584	0.06382	0.874508	PD-ND
ENSG00000227888:FAM66A	processed_transcript	1.33952	-2.34395	0.0638586	0.874508	PD-ND
ENSG00000138750:NUP54	protein_coding	0.204002	3.55889	0.0639295	0.874508	PD-ND
ENSG00000124145:SDC4	protein_coding	0.709179	-0.157169	0.0639296	0.874508	PD-ND
ENSG00000257433:AC004241.1	lncRNA	0.524863	0.764181	0.0639338	0.874508	PD-ND
ENSG00000175662:TOM1L2	protein_coding	-0.166094	3.87152	0.0639541	0.874508	PD-ND
ENSG00000205765:C5orf51	protein_coding	0.224617	3.1115	0.0640121	0.874508	PD-ND
ENSG00000272112:AC011374.2	lncRNA	-0.542583	-0.744448	0.0640709	0.874508	PD-ND
ENSG00000205611:LINC01597	lncRNA	0.759763	-0.868413	0.0641196	0.874508	PD-ND
ENSG00000158169:FANCC	protein_coding	-0.212703	2.47612	0.0641482	0.874508	PD-ND
ENSG00000271763:AC091544.5	lncRNA	-1.83382	-2.86698	0.0641864	0.874508	PD-ND
ENSG00000165898:ISCA2	protein_coding	0.178257	5.68406	0.0643018	0.874508	PD-ND
ENSG00000197386:HTT	protein_coding	-0.17005	4.6142	0.0643248	0.874508	PD-ND
ENSG00000082515:MRPL22	protein_coding	0.179613	6.15646	0.0643365	0.874508	PD-ND
ENSG00000008394:MGST1	protein_coding	1.0903	4.4168	0.0643438	0.874508	PD-ND
ENSG00000056487:PHF21B	protein_coding	-0.232574	2.29954	0.064368	0.874508	PD-ND
ENSG00000101132:PFDN4	protein_coding	0.163918	4.77081	0.064478	0.874508	PD-ND
ENSG00000069956:MAPK6	protein_coding	0.180094	4.66083	0.0644911	0.874508	PD-ND
ENSG00000177042:TMEM80	protein_coding	-0.323244	5.1979	0.0645344	0.874508	PD-ND
ENSG00000159256:MORC3	protein_coding	0.22005	4.06985	0.0645435	0.874508	PD-ND
ENSG00000147676:MAL2	protein_coding	0.224985	5.64587	0.0646551	0.874508	PD-ND
ENSG00000138411:HECW2	protein_coding	-0.226764	4.54712	0.0646622	0.874508	PD-ND
ENSG00000135974:C2orf49	protein_coding	0.207805	3.85804	0.064717	0.874508	PD-ND
ENSG00000128699:ORMDL1	protein_coding	0.185031	6.32197	0.0648277	0.874508	PD-ND
ENSG00000164114:MAP9	protein_coding	0.257585	6.16251	0.0648767	0.874508	PD-ND
ENSG00000136052:SLC41A2	protein_coding	0.246553	3.41389	0.0648828	0.874508	PD-ND
ENSG00000185236:RAB11B	protein_coding	-0.189583	5.93499	0.0649344	0.874508	PD-ND
ENSG00000164967:RPP25L	protein_coding	0.193862	4.4	0.064965	0.874508	PD-ND
ENSG00000257698:GIHCG	lncRNA	0.215726	4.93863	0.0649915	0.874508	PD-ND
ENSG00000148572:NRBF2	protein_coding	0.215079	4.59737	0.0650969	0.874508	PD-ND
ENSG00000108947:EFNB3	protein_coding	-0.32409	2.96505	0.0651034	0.874508	PD-ND
ENSG00000258412:AL355102.1	lncRNA	-1.35205	-2.27897	0.0651831	0.874508	PD-ND
ENSG00000156735:BAG4	protein_coding	-0.188744	3.17664	0.0651921	0.874508	PD-ND
ENSG00000273353:AL008718.3	lncRNA	-1.89488	-2.85738	0.065197	0.874508	PD-ND
ENSG00000145536:ADAMTS16	protein_coding	-1.13967	-2.46529	0.0652315	0.874508	PD-ND
ENSG00000169715:MT1E	protein_coding	0.588991	5.48891	0.065268	0.874508	PD-ND
ENSG00000156150:ALX3	protein_coding	0.81975	-2.15359	0.0653131	0.874508	PD-ND
ENSG00000266965:AC090220.1	lncRNA	-1.20376	-2.44593	0.0653141	0.874508	PD-ND
ENSG00000117480:FAAH	protein_coding	-0.273546	3.31844	0.0653912	0.874508	PD-ND
ENSG00000267787:AC027097.2	lncRNA	-0.248069	1.83422	0.0654348	0.874508	PD-ND
ENSG00000086300:SNX10	protein_coding	0.275885	3.92437	0.0655336	0.874508	PD-ND
ENSG00000133247:KMT5C	protein_coding	-0.312596	2.56264	0.0655633	0.874508	PD-ND
ENSG00000132702:HAPLN2	protein_coding	-1.76403	-2.71076	0.0655644	0.874508	PD-ND
ENSG00000273056:AL354694.1	lncRNA	-1.63075	-2.61831	0.0656106	0.874508	PD-ND
ENSG00000273108:AL121929.2	lncRNA	-0.4114	3.09444	0.0656676	0.874508	PD-ND
ENSG00000103226:NOMO3	protein_coding	-0.279194	1.69349	0.0656844	0.874508	PD-ND
ENSG00000085185:BCORL1	protein_coding	-0.273291	1.85229	0.0657319	0.874508	PD-ND
ENSG00000167549:CORO6	protein_coding	-0.599445	-0.757096	0.065789	0.874508	PD-ND
ENSG00000130529:TRPM4	protein_coding	-0.282648	2.20235	0.0658036	0.874508	PD-ND
ENSG00000149823:VPS51	protein_coding	-0.23636	5.46079	0.0658909	0.874508	PD-ND
ENSG00000166295:ANAPC16	protein_coding	0.153563	7.27579	0.0659072	0.874508	PD-ND
ENSG00000124782:RREB1	protein_coding	-0.162358	4.3907	0.065913	0.874508	PD-ND
ENSG00000259577:CERNA1	lncRNA	0.367802	0.76976	0.0659757	0.874508	PD-ND
ENSG00000091513:TF	protein_coding	-0.653063	-0.339719	0.0660045	0.874508	PD-ND
ENSG00000272081:AC008972.2	lncRNA	0.858206	-1.97813	0.0660247	0.874508	PD-ND
ENSG00000260830:AL135744.1	lncRNA	0.731775	-1.8888	0.0660517	0.874508	PD-ND
ENSG00000198208:RPS6KL1	protein_coding	-0.248556	3.11704	0.0661354	0.874508	PD-ND
ENSG00000114107:CEP70	protein_coding	0.202961	3.1647	0.0661453	0.874508	PD-ND
ENSG00000260708:AL118516.1	lncRNA	0.396849	4.42778	0.0661749	0.874508	PD-ND
ENSG00000100731:PCNX1	protein_coding	-0.182321	5.02286	0.0661987	0.874508	PD-ND
ENSG00000197217:ENTPD4	protein_coding	-0.173795	4.55705	0.0662063	0.874508	PD-ND
ENSG00000156471:PTDSS1	protein_coding	-0.253311	3.1907	0.0662368	0.874508	PD-ND
ENSG00000143771:CNIH4	protein_coding	0.255319	5.69973	0.0662842	0.874508	PD-ND
ENSG00000113761:ZNF346	protein_coding	-0.194083	3.34494	0.0663374	0.874508	PD-ND
ENSG00000006756:ARSD	protein_coding	-0.166259	4.86923	0.0663423	0.874508	PD-ND
ENSG00000129204:USP6	protein_coding	-1.65335	-2.40153	0.0663436	0.874508	PD-ND
ENSG00000218823:PAPOLB	protein_coding	1.80599	-2.95292	0.0664204	0.874508	PD-ND
ENSG00000198886:MT-ND4	protein_coding	-0.298566	13.4168	0.0664366	0.874508	PD-ND
ENSG00000136717:BIN1	protein_coding	-0.293198	3.29951	0.0664379	0.874508	PD-ND
ENSG00000153815:CMIP	protein_coding	-0.196908	5.77169	0.0664878	0.874508	PD-ND
ENSG00000262180:OCLM	protein_coding	1.7774	-2.82044	0.0665317	0.874508	PD-ND
ENSG00000049618:ARID1B	protein_coding	-0.165559	6.50246	0.0666407	0.874508	PD-ND
ENSG00000167395:ZNF646	protein_coding	-0.245991	1.84677	0.0666633	0.874508	PD-ND
ENSG00000196422:PPP1R26	protein_coding	-0.247496	3.19168	0.0666803	0.874508	PD-ND
ENSG00000107954:NEURL1	protein_coding	-0.34757	5.94786	0.0667137	0.874508	PD-ND
ENSG00000134369:NAV1	protein_coding	-0.21533	6.09217	0.0667441	0.874508	PD-ND
ENSG00000110583:NAA40	protein_coding	-0.203828	3.37459	0.0668481	0.874508	PD-ND
ENSG00000206418:RAB12	protein_coding	0.283338	3.62766	0.0668535	0.874508	PD-ND
ENSG00000151693:ASAP2	protein_coding	0.416257	1.10291	0.0668554	0.874508	PD-ND
ENSG00000232388:SMIM26	protein_coding	0.158919	6.87448	0.0668718	0.874508	PD-ND
ENSG00000269400:AC008734.2	lncRNA	1.75611	-2.97104	0.0669736	0.874508	PD-ND
ENSG00000128266:GNAZ	protein_coding	-0.182426	4.99396	0.0670351	0.874508	PD-ND
ENSG00000136026:CKAP4	protein_coding	-0.174783	5.46106	0.0670532	0.874508	PD-ND
ENSG00000276337:AC105429.1	lncRNA	-0.347551	2.25779	0.0671514	0.874508	PD-ND
ENSG00000186184:POLR1D	protein_coding	0.165383	6.30839	0.0671816	0.874508	PD-ND
ENSG00000250362:AC008592.1	lncRNA	1.92143	-2.5739	0.0672111	0.874508	PD-ND
ENSG00000139613:SMARCC2	protein_coding	-0.236689	5.3971	0.0672353	0.874508	PD-ND
ENSG00000267169:AC022098.1	lncRNA	0.437024	0.316037	0.0672894	0.874508	PD-ND
ENSG00000186951:PPARA	protein_coding	-0.224473	4.40041	0.0672909	0.874508	PD-ND
ENSG00000144048:DUSP11	protein_coding	0.154387	4.0986	0.0673126	0.874508	PD-ND
ENSG00000234141:AC006042.4	antisense	1.20895	-2.55704	0.0673654	0.874508	PD-ND
ENSG00000089154:GCN1	protein_coding	-0.211063	4.10195	0.0674114	0.874508	PD-ND
ENSG00000198963:RORB	protein_coding	-0.437234	1.25996	0.0674511	0.874508	PD-ND
ENSG00000166770:ZNF667-AS1	lincRNA	0.228798	4.71175	0.0674621	0.874508	PD-ND
ENSG00000278709:NKILA	lncRNA	0.972224	-2.3769	0.0675168	0.874508	PD-ND
ENSG00000154479:CCDC173	protein_coding	0.597248	0.250308	0.0676954	0.874508	PD-ND
ENSG00000177084:POLE	protein_coding	-0.356673	0.666507	0.0676969	0.874508	PD-ND
ENSG00000188747:NOXA1	protein_coding	-0.238192	1.99087	0.0678155	0.874508	PD-ND
ENSG00000249859:PVT1	processed_transcript	-1.2049	-2.35635	0.0679342	0.874508	PD-ND
ENSG00000135048:CEMIP2	protein_coding	0.768378	1.72175	0.0680138	0.874508	PD-ND
ENSG00000139985:ADAM21	protein_coding	-1.10733	-2.4444	0.0681105	0.874508	PD-ND
ENSG00000285590:AC010291.1	lncRNA	1.81417	-2.71982	0.0681257	0.874508	PD-ND
ENSG00000130299:GTPBP3	protein_coding	-0.243189	2.67655	0.0681339	0.874508	PD-ND
ENSG00000177337:DLGAP1-AS1	antisense	0.94814	1.17173	0.0681512	0.874508	PD-ND
ENSG00000271969:U47924.1	lncRNA	0.791749	-1.98254	0.0681913	0.874508	PD-ND
ENSG00000136603:SKIL	protein_coding	0.254908	4.68007	0.0682177	0.874508	PD-ND
ENSG00000177302:TOP3A	protein_coding	-0.163861	3.17945	0.068288	0.874508	PD-ND
ENSG00000176890:TYMS	protein_coding	0.382378	1.60838	0.0682909	0.874508	PD-ND
ENSG00000198464:ZNF480	protein_coding	0.287738	3.97908	0.0683119	0.874508	PD-ND
ENSG00000110013:SIAE	protein_coding	-0.332631	4.20585	0.0683151	0.874508	PD-ND
ENSG00000155307:SAMSN1	protein_coding	1.10186	1.5461	0.0683202	0.874508	PD-ND
ENSG00000262294:AC129507.2	lncRNA	-0.395712	-0.0649706	0.0683967	0.874508	PD-ND
ENSG00000100949:RABGGTA	protein_coding	-0.234365	3.93281	0.068432	0.874508	PD-ND
ENSG00000185043:CIB1	protein_coding	0.304896	7.95348	0.0684481	0.874508	PD-ND
ENSG00000237372:AL606807.1	lincRNA	0.691814	4.3652	0.068478	0.874508	PD-ND
ENSG00000188693:CYP51A1-AS1	lncRNA	0.502125	0.0540565	0.0685509	0.874508	PD-ND
ENSG00000141738:GRB7	protein_coding	-0.391793	1.86156	0.0686453	0.874508	PD-ND
ENSG00000248968:AC012640.1	lncRNA	1.33108	-2.46928	0.0687037	0.874508	PD-ND
ENSG00000148343:MIGA2	protein_coding	-0.318638	1.84394	0.0687152	0.874508	PD-ND
ENSG00000128000:ZNF780B	protein_coding	0.215677	2.78663	0.0687815	0.874508	PD-ND
ENSG00000132207:SLX1A	protein_coding	-0.56271	-0.631189	0.0688078	0.874508	PD-ND
ENSG00000075914:EXOSC7	protein_coding	0.169442	4.7686	0.0688104	0.874508	PD-ND
ENSG00000131242:RAB11FIP4	protein_coding	-0.29941	2.55243	0.0688481	0.874508	PD-ND
ENSG00000153721:CNKSR3	protein_coding	-0.17432	5.29947	0.0688495	0.874508	PD-ND
ENSG00000258813:AL442663.3	lncRNA	0.532816	-1.18238	0.0688841	0.874508	PD-ND
ENSG00000144524:COPS7B	protein_coding	-0.183456	3.40774	0.0689283	0.874508	PD-ND
ENSG00000040933:INPP4A	protein_coding	-0.217497	4.08542	0.0689337	0.874508	PD-ND
ENSG00000185442:FAM174B	protein_coding	-0.245802	5.17772	0.0689567	0.874508	PD-ND
ENSG00000101940:WDR13	protein_coding	-0.16484	5.70877	0.0689889	0.874508	PD-ND
ENSG00000126453:BCL2L12	protein_coding	-0.416788	0.0903601	0.0690731	0.874508	PD-ND
ENSG00000238279:BX470102.1	lncRNA	0.901882	-2.23534	0.0690875	0.874508	PD-ND
ENSG00000106771:TMEM245	protein_coding	-0.211138	5.51789	0.0690966	0.874508	PD-ND
ENSG00000285701:AL357140.4	lncRNA	-1.24898	-2.38907	0.0691614	0.874508	PD-ND
ENSG00000204922:UQCC3	protein_coding	0.16598	5.42317	0.0691809	0.874508	PD-ND
ENSG00000036530:CYP46A1	protein_coding	-0.393047	1.90111	0.06921	0.874508	PD-ND
ENSG00000080345:RIF1	protein_coding	-0.137297	5.46231	0.0692281	0.874508	PD-ND
ENSG00000281664:LINC00538	lncRNA	-0.688144	-1.62284	0.0692414	0.874508	PD-ND
ENSG00000206557:TRIM71	protein_coding	0.908166	-0.452758	0.0692438	0.874508	PD-ND
ENSG00000184221:OLIG1	protein_coding	1.09099	-2.19415	0.0693368	0.874508	PD-ND
ENSG00000127337:YEATS4	protein_coding	0.194283	4.40915	0.0693592	0.874508	PD-ND
ENSG00000186318:BACE1	protein_coding	-0.292666	5.72321	0.069389	0.874508	PD-ND
ENSG00000279080:AL022322.2	lncRNA	-0.361399	0.557698	0.069399	0.874508	PD-ND
ENSG00000165548:TMEM63C	protein_coding	-0.319993	3.66781	0.0694112	0.874508	PD-ND
ENSG00000187608:ISG15	protein_coding	0.450349	4.93325	0.0694248	0.874508	PD-ND
ENSG00000185222:TCEAL9	protein_coding	0.192336	6.69828	0.0694877	0.874508	PD-ND
ENSG00000260008:AP001527.1	lncRNA	-0.597825	-1.09331	0.0694904	0.874508	PD-ND
ENSG00000227375:DLG1-AS1	antisense	0.691284	-1.62477	0.0695675	0.874508	PD-ND
ENSG00000177459:ERICH5	protein_coding	0.45248	0.773395	0.0695775	0.874508	PD-ND
ENSG00000186666:BCDIN3D	protein_coding	0.182464	3.31759	0.0696666	0.874508	PD-ND
ENSG00000155329:ZCCHC10	protein_coding	0.182105	4.42962	0.0696733	0.874508	PD-ND
ENSG00000105793:GTPBP10	protein_coding	0.198656	3.39363	0.0696965	0.874508	PD-ND
ENSG00000147883:CDKN2B	protein_coding	-0.406646	1.17461	0.0697207	0.874508	PD-ND
ENSG00000279571:AL162426.1	lncRNA	0.697309	-1.37482	0.0697304	0.874508	PD-ND
ENSG00000269821:KCNQ1OT1	antisense	-0.280061	7.88316	0.0697628	0.874508	PD-ND
ENSG00000261560:AC007216.3	lncRNA	-0.348829	0.834702	0.0697769	0.874508	PD-ND
ENSG00000167207:NOD2	protein_coding	1.47914	-2.89916	0.0698012	0.874508	PD-ND
ENSG00000150459:SAP18	protein_coding	0.157546	8.07071	0.0698237	0.874508	PD-ND
ENSG00000105829:BET1	protein_coding	0.161599	4.58637	0.0699238	0.874508	PD-ND
ENSG00000232912:RERE-AS1	lncRNA	0.658473	-1.77969	0.070014	0.874508	PD-ND
ENSG00000171234:UGT2B7	protein_coding	-1.60576	-2.68375	0.0701092	0.874508	PD-ND
ENSG00000157064:NMNAT2	protein_coding	-0.223438	4.09167	0.0702227	0.874508	PD-ND
ENSG00000242220:TCP10L	protein_coding	-0.479732	0.488429	0.0702705	0.874508	PD-ND
ENSG00000100888:CHD8	protein_coding	-0.150271	5.05276	0.0703175	0.874508	PD-ND
ENSG00000162374:ELAVL4	protein_coding	-0.239139	4.9482	0.0704088	0.874508	PD-ND
ENSG00000196557:CACNA1H	protein_coding	-0.238649	3.73288	0.0704136	0.874508	PD-ND
ENSG00000158525:CPA5	protein_coding	-0.772777	-0.40074	0.0704498	0.874508	PD-ND
ENSG00000102225:CDK16	protein_coding	-0.177158	4.50945	0.0704869	0.874508	PD-ND
ENSG00000253276:CCDC71L	protein_coding	0.293607	2.3307	0.0705023	0.874508	PD-ND
ENSG00000155760:FZD7	protein_coding	-1.19672	-1.85756	0.0705491	0.874508	PD-ND
ENSG00000103343:ZNF174	protein_coding	0.240966	1.98707	0.0706064	0.874508	PD-ND
ENSG00000068024:HDAC4	protein_coding	-0.177334	3.30616	0.0706299	0.874508	PD-ND
ENSG00000179598:PLD6	protein_coding	0.323317	2.11664	0.0706959	0.874508	PD-ND
ENSG00000164344:KLKB1	protein_coding	-0.730807	2.59252	0.0707019	0.874508	PD-ND
ENSG00000131591:C1orf159	protein_coding	-0.375294	0.541698	0.0707116	0.874508	PD-ND
ENSG00000104866:PPP1R37	protein_coding	-0.222668	4.19759	0.0707486	0.874508	PD-ND
ENSG00000163154:TNFAIP8L2	protein_coding	1.72532	-2.99379	0.0707823	0.874508	PD-ND
ENSG00000179873:NLRP11	protein_coding	-0.83269	-1.61272	0.0707845	0.874508	PD-ND
ENSG00000100365:NCF4	protein_coding	-1.82228	-2.94534	0.0708688	0.874508	PD-ND
ENSG00000211643:IGLV5-52	IG_V_gene	1.79301	-3.0477	0.0709077	0.874508	PD-ND
ENSG00000267532:MIR497HG	antisense	0.748607	-1.70867	0.0709196	0.874508	PD-ND
ENSG00000164825:DEFB1	protein_coding	1.05382	-0.728073	0.0709314	0.874508	PD-ND
ENSG00000136731:UGGT1	protein_coding	-0.171361	4.43057	0.0709817	0.874508	PD-ND
ENSG00000124194:GDAP1L1	protein_coding	0.305487	3.71753	0.0709862	0.874508	PD-ND
ENSG00000102893:PHKB	protein_coding	-0.151198	5.09123	0.0710041	0.874508	PD-ND
ENSG00000134419:RPS15A	protein_coding	0.190523	10.1362	0.0710317	0.874508	PD-ND
ENSG00000160256:FAM207A	protein_coding	0.237766	4.79352	0.0710331	0.874508	PD-ND
ENSG00000168350:DEGS2	protein_coding	-0.356841	2.71312	0.0711201	0.874508	PD-ND
ENSG00000286186:AC018445.5	lncRNA	-2.01437	-2.8768	0.0711682	0.874508	PD-ND
ENSG00000163251:FZD5	protein_coding	0.265062	3.16166	0.071203	0.874508	PD-ND
ENSG00000260156:AC020763.1	lncRNA	-1.27957	-2.41351	0.071221	0.874508	PD-ND
ENSG00000205436:EXOC3L4	protein_coding	2.35465	-2.72546	0.0712297	0.874508	PD-ND
ENSG00000160072:ATAD3B	protein_coding	-0.236616	2.59386	0.0712561	0.874508	PD-ND
ENSG00000260337:AC091544.4	lncRNA	-0.678254	0.22852	0.0712626	0.874508	PD-ND
ENSG00000204519:ZNF551	protein_coding	-0.244359	1.78919	0.0713743	0.875089	PD-ND
ENSG00000271868:AC114810.1	lncRNA	1.3646	-2.9725	0.0714133	0.875089	PD-ND
ENSG00000099840:IZUMO4	protein_coding	0.381876	1.16754	0.0714308	0.875089	PD-ND
ENSG00000124374:PAIP2B	protein_coding	0.220159	3.13257	0.0714832	0.875089	PD-ND
ENSG00000103326:CAPN15	protein_coding	-0.245166	2.37219	0.0715733	0.875089	PD-ND
ENSG00000204272:NBDY	protein_coding	0.147451	7.2871	0.0716385	0.875089	PD-ND
ENSG00000134375:TIMM17A	protein_coding	0.226178	4.6767	0.071644	0.875089	PD-ND
ENSG00000203667:COX20	protein_coding	0.220387	5.94697	0.071653	0.875089	PD-ND
ENSG00000183513:COA5	protein_coding	0.157159	5.44107	0.0716762	0.875089	PD-ND
ENSG00000163001:CFAP36	protein_coding	0.201329	6.43803	0.0717029	0.875089	PD-ND
ENSG00000213999:MEF2B	protein_coding	-0.310837	1.33111	0.0718826	0.875761	PD-ND
ENSG00000119685:TTLL5	protein_coding	-0.238681	2.20874	0.071887	0.875761	PD-ND
ENSG00000173473:SMARCC1	protein_coding	-0.140617	5.02323	0.0719186	0.875761	PD-ND
ENSG00000188649:CC2D2B	protein_coding	-1.23459	-2.67282	0.0719876	0.875761	PD-ND
ENSG00000117016:RIMS3	protein_coding	0.730785	-1.64962	0.072005	0.875761	PD-ND
ENSG00000070501:POLB	protein_coding	0.190401	2.99921	0.0720069	0.875761	PD-ND
ENSG00000233642:GPR158-AS1	antisense	0.469818	-0.350124	0.0720742	0.875761	PD-ND
ENSG00000169436:COL22A1	protein_coding	-1.59356	-2.74941	0.0721522	0.875761	PD-ND
ENSG00000197696:NMB	protein_coding	0.290376	5.86347	0.0721553	0.875761	PD-ND
ENSG00000197785:ATAD3A	protein_coding	-0.238391	3.40036	0.0721608	0.875761	PD-ND
ENSG00000069869:NEDD4	protein_coding	0.665503	0.188108	0.0721904	0.875761	PD-ND
ENSG00000184163:C1QTNF12	protein_coding	-0.773912	-1.26527	0.0722698	0.875825	PD-ND
ENSG00000185504:FAAP100	protein_coding	-0.273048	2.65898	0.0723984	0.875825	PD-ND
ENSG00000148396:SEC16A	protein_coding	-0.201167	4.83826	0.0724122	0.875825	PD-ND
ENSG00000223501:VPS52	protein_coding	-0.231184	3.33109	0.0724135	0.875825	PD-ND
ENSG00000221821:C6orf226	protein_coding	0.167455	4.99922	0.0724757	0.875825	PD-ND
ENSG00000153975:ZUP1	protein_coding	0.226117	3.89718	0.0724868	0.875825	PD-ND
ENSG00000127311:HELB	protein_coding	-0.309078	1.96273	0.072506	0.875825	PD-ND
ENSG00000069345:DNAJA2	protein_coding	0.180665	5.49293	0.0725102	0.875825	PD-ND
ENSG00000274765:AC018926.1	lncRNA	-1.38509	-2.71591	0.0725526	0.875862	PD-ND
ENSG00000166743:ACSM1	protein_coding	-0.917563	1.11397	0.0726516	0.876582	PD-ND
ENSG00000176105:YES1	protein_coding	0.170371	4.55879	0.072725	0.876992	PD-ND
ENSG00000178585:CTNNBIP1	protein_coding	0.170894	4.60626	0.0729729	0.878334	PD-ND
ENSG00000156304:SCAF4	protein_coding	-0.159235	4.12362	0.0730161	0.878334	PD-ND
ENSG00000263874:LINC00672	lincRNA	-0.468755	0.37676	0.0730196	0.878334	PD-ND
ENSG00000273599:AL731571.1	lncRNA	-1.00091	-2.44931	0.0730577	0.878334	PD-ND
ENSG00000169347:GP2	protein_coding	1.77432	-1.08045	0.0731069	0.878334	PD-ND
ENSG00000130702:LAMA5	protein_coding	-0.196435	4.19351	0.0731437	0.878334	PD-ND
ENSG00000237125:HAND2-AS1	antisense	-0.892796	-2.1689	0.0731517	0.878334	PD-ND
ENSG00000264546:AC008026.3	lncRNA	-0.588657	-1.34891	0.0732806	0.878609	PD-ND
ENSG00000107014:RLN2	protein_coding	0.315172	2.10335	0.0733042	0.878609	PD-ND
ENSG00000236453:AC003092.1	lincRNA	2.19089	-2.19393	0.0733072	0.878609	PD-ND
ENSG00000090097:PCBP4	protein_coding	-0.216142	3.53118	0.0733412	0.878609	PD-ND
ENSG00000248469:AC139491.1	lncRNA	1.16345	-1.73488	0.0733719	0.878609	PD-ND
ENSG00000135686:KLHL36	protein_coding	-0.178188	4.72682	0.073546	0.878775	PD-ND
ENSG00000139350:NEDD1	protein_coding	-0.199925	2.89536	0.0735576	0.878775	PD-ND
ENSG00000270672:MTRNR2L6	protein_coding	-0.996976	-1.13871	0.0735768	0.878775	PD-ND
ENSG00000125266:EFNB2	protein_coding	-0.371447	2.0128	0.073641	0.878775	PD-ND
ENSG00000213339:QTRT1	protein_coding	-0.229765	3.82309	0.0736574	0.878775	PD-ND
ENSG00000162959:MEMO1	protein_coding	-0.240136	3.09604	0.0737036	0.878775	PD-ND
ENSG00000198168:SVIP	protein_coding	0.191584	6.45852	0.0737132	0.878775	PD-ND
ENSG00000100557:CCDC198	protein_coding	0.499921	1.51237	0.0737714	0.878775	PD-ND
ENSG00000284601:AL590440.2	lncRNA	-1.12935	-2.36319	0.0738667	0.878775	PD-ND
ENSG00000019991:HGF	protein_coding	1.04342	-2.03599	0.0739431	0.878775	PD-ND
ENSG00000141837:CACNA1A	protein_coding	-0.296678	7.10148	0.0739477	0.878775	PD-ND
ENSG00000137809:ITGA11	protein_coding	0.938437	-1.3514	0.0739586	0.878775	PD-ND
ENSG00000128923:MINDY2	protein_coding	-0.17193	4.65797	0.0740549	0.878775	PD-ND
ENSG00000130733:YIPF2	protein_coding	-0.263005	6.69439	0.0740608	0.878775	PD-ND
ENSG00000230470:AL078645.1	lncRNA	-2.03314	-2.40325	0.0741447	0.878775	PD-ND
ENSG00000005187:ACSM3	protein_coding	-0.48083	2.82896	0.0741709	0.878775	PD-ND
ENSG00000134248:LAMTOR5	protein_coding	0.167817	8.04075	0.0741806	0.878775	PD-ND
ENSG00000260751:AC008870.2	lncRNA	-0.342297	1.03343	0.0741984	0.878775	PD-ND
ENSG00000171262:FAM98B	protein_coding	-0.182102	4.28872	0.0743725	0.879366	PD-ND
ENSG00000114125:RNF7	protein_coding	0.19916	7.02245	0.0744254	0.879366	PD-ND
ENSG00000131398:KCNC3	protein_coding	-0.241656	2.61163	0.0744899	0.879366	PD-ND
ENSG00000121310:ECHDC2	protein_coding	-0.192292	5.60216	0.07459	0.879366	PD-ND
ENSG00000166126:AMN	protein_coding	0.893698	2.73544	0.0746303	0.879366	PD-ND
ENSG00000271973:AC141002.1	lncRNA	-0.602815	-0.843971	0.0746903	0.879366	PD-ND
ENSG00000268049:AC012313.2	lncRNA	-0.700515	-1.46809	0.0746974	0.879366	PD-ND
ENSG00000260804:LINC01963	lncRNA	-0.388502	1.03981	0.0747197	0.879366	PD-ND
ENSG00000023608:SNAPC1	protein_coding	0.201298	4.00583	0.074738	0.879366	PD-ND
ENSG00000135119:RNFT2	protein_coding	-0.320868	1.60951	0.0747514	0.879366	PD-ND
ENSG00000186470:BTN3A2	protein_coding	-0.50454	1.43849	0.0748818	0.879366	PD-ND
ENSG00000167526:RPL13	protein_coding	0.179889	11.1979	0.0748863	0.879366	PD-ND
ENSG00000271860:AL589740.1	lncRNA	-1.05812	-2.22245	0.0749563	0.879366	PD-ND
ENSG00000169432:SCN9A	protein_coding	0.48496	2.39365	0.0749684	0.879366	PD-ND
ENSG00000166133:RPUSD2	protein_coding	0.202864	3.14469	0.0749759	0.879366	PD-ND
ENSG00000236166:AL021408.1	lncRNA	2.10276	-2.96713	0.0749773	0.879366	PD-ND
ENSG00000128886:ELL3	protein_coding	0.444187	-0.716937	0.0749776	0.879366	PD-ND
ENSG00000125885:MCM8	protein_coding	-0.261832	1.82565	0.0750378	0.879366	PD-ND
ENSG00000134363:FST	protein_coding	0.90887	2.90618	0.0751737	0.879366	PD-ND
ENSG00000105993:DNAJB6	protein_coding	0.152089	6.76483	0.0751738	0.879366	PD-ND
ENSG00000114378:HYAL1	protein_coding	-0.957748	-1.89965	0.0751803	0.879366	PD-ND
ENSG00000116127:ALMS1	protein_coding	-0.281578	2.80784	0.0752474	0.879366	PD-ND
ENSG00000139304:PTPRQ	protein_coding	1.67531	-3.04187	0.0753249	0.879366	PD-ND
ENSG00000163635:ATXN7	protein_coding	-0.165643	4.66576	0.075347	0.879366	PD-ND
ENSG00000159069:FBXW5	protein_coding	-0.175046	6.22468	0.0753717	0.879366	PD-ND
ENSG00000130714:POMT1	protein_coding	-0.289117	3.33043	0.0754144	0.879366	PD-ND
ENSG00000133961:NUMB	protein_coding	-0.149604	5.04686	0.0754278	0.879366	PD-ND
ENSG00000014914:MTMR11	protein_coding	-0.324241	2.71782	0.0754424	0.879366	PD-ND
ENSG00000225087:AL583808.1	lncRNA	2.24762	-2.709	0.0754578	0.879366	PD-ND
ENSG00000163900:TMEM41A	protein_coding	-0.18797	3.49109	0.0755384	0.879491	PD-ND
ENSG00000166685:COG1	protein_coding	-0.15973	4.4442	0.0756349	0.879983	PD-ND
ENSG00000163964:PIGX	protein_coding	-0.170843	5.0554	0.0756596	0.879983	PD-ND
ENSG00000261460:AC009690.2	lncRNA	-0.948158	-2.36511	0.0758825	0.882114	PD-ND
ENSG00000182379:NXPH4	protein_coding	-0.752369	-1.25529	0.075946	0.882392	PD-ND
ENSG00000204394:VARS	protein_coding	-0.196426	5.23086	0.0760142	0.882437	PD-ND
ENSG00000118600:RXYLT1	protein_coding	0.158517	4.70819	0.0760338	0.882437	PD-ND
ENSG00000231194:FARP1-AS1	antisense	-1.50854	-2.83224	0.0760746	0.882437	PD-ND
ENSG00000108784:NAGLU	protein_coding	-0.351628	6.11272	0.0761272	0.882437	PD-ND
ENSG00000244239:AC007009.1	antisense	0.346341	3.59088	0.0762066	0.882657	PD-ND
ENSG00000255537:AP000708.1	protein_coding	-0.81621	-1.51863	0.0762652	0.882876	PD-ND
ENSG00000082781:ITGB5	protein_coding	-0.200431	4.43991	0.0763392	0.883083	PD-ND
ENSG00000259230:LINC02323	lncRNA	1.3718	-2.5007	0.0763731	0.883083	PD-ND
ENSG00000172270:BSG	protein_coding	-0.203607	8.59786	0.0764463	0.883083	PD-ND
ENSG00000279738:AL022311.1	lncRNA	-0.244626	3.20351	0.0764536	0.883083	PD-ND
ENSG00000225764:P3H2-AS1	lncRNA	-1.78101	-2.95869	0.0765065	0.883083	PD-ND
ENSG00000081760:AACS	protein_coding	-0.17092	4.81689	0.0766197	0.883083	PD-ND
ENSG00000105619:TFPT	protein_coding	0.255178	3.72593	0.0766779	0.883083	PD-ND
ENSG00000237352:LINC01358	lncRNA	-0.678546	-1.32525	0.0766815	0.883083	PD-ND
ENSG00000259594:AC023034.1	lncRNA	0.921008	-0.926534	0.0767075	0.883083	PD-ND
ENSG00000162009:SSTR5	protein_coding	1.69243	-2.99418	0.0767402	0.883083	PD-ND
ENSG00000225361:PPP1R26-AS1	antisense	-0.368248	0.732884	0.0767539	0.883083	PD-ND
ENSG00000100991:TRPC4AP	protein_coding	-0.161158	4.47464	0.0767588	0.883083	PD-ND
ENSG00000132432:SEC61G	protein_coding	0.235947	8.27528	0.0768199	0.88333	PD-ND
ENSG00000269444:AC011491.2	lncRNA	1.6411	-2.88283	0.0769314	0.884155	PD-ND
ENSG00000103199:ZNF500	protein_coding	-0.216505	2.6851	0.0770861	0.885476	PD-ND
ENSG00000166311:SMPD1	protein_coding	-0.259153	6.75882	0.0771271	0.885491	PD-ND
ENSG00000189367:KIAA0408	protein_coding	-0.254402	2.82949	0.0772238	0.886023	PD-ND
ENSG00000184588:PDE4B	protein_coding	-0.612945	1.33587	0.0772905	0.886023	PD-ND
ENSG00000114854:TNNC1	protein_coding	0.450301	-0.229035	0.0773455	0.886023	PD-ND
ENSG00000159409:CELF3	protein_coding	-0.259831	5.40133	0.0774469	0.886023	PD-ND
ENSG00000162430:SELENON	protein_coding	-0.201237	4.47588	0.0777188	0.886023	PD-ND
ENSG00000101574:METTL4	protein_coding	0.221005	2.50792	0.0777339	0.886023	PD-ND
ENSG00000155660:PDIA4	protein_coding	-0.231099	5.23413	0.0777774	0.886023	PD-ND
ENSG00000170775:GPR37	protein_coding	-0.39651	2.28102	0.0777929	0.886023	PD-ND
ENSG00000227857:AL358075.2	lncRNA	0.475252	-0.369358	0.0778019	0.886023	PD-ND
ENSG00000233654:AC108047.1	lncRNA	0.285373	2.46591	0.0778449	0.886023	PD-ND
ENSG00000157343:ARMC12	protein_coding	-0.617674	-1.35479	0.0778761	0.886023	PD-ND
ENSG00000129518:EAPP	protein_coding	0.169147	5.32533	0.0779006	0.886023	PD-ND
ENSG00000261087:AP003469.4	lincRNA	-0.283578	1.94961	0.0779639	0.886023	PD-ND
ENSG00000182050:MGAT4C	protein_coding	-0.500594	2.05717	0.0781558	0.886023	PD-ND
ENSG00000182957:SPATA13	protein_coding	-0.218189	3.10768	0.0781657	0.886023	PD-ND
ENSG00000121853:GHSR	protein_coding	-1.57295	-2.43282	0.0782144	0.886023	PD-ND
ENSG00000248489:LINC02062	lncRNA	0.565743	0.456925	0.0782183	0.886023	PD-ND
ENSG00000091527:CDV3	protein_coding	0.220828	6.12198	0.078219	0.886023	PD-ND
ENSG00000221890:NPTXR	protein_coding	-0.233656	3.85848	0.0782675	0.886023	PD-ND
ENSG00000204463:BAG6	protein_coding	-0.17748	5.74338	0.0783481	0.886023	PD-ND
ENSG00000173451:THAP2	protein_coding	0.189932	4.00215	0.0784049	0.886023	PD-ND
ENSG00000067829:IDH3G	protein_coding	-0.201886	5.9258	0.0784523	0.886023	PD-ND
ENSG00000236404:VLDLR-AS1	lncRNA	0.428379	3.47139	0.078488	0.886023	PD-ND
ENSG00000225619:MYT1L-AS1	lincRNA	1.79522	-2.90837	0.0785081	0.886023	PD-ND
ENSG00000158290:CUL4B	protein_coding	0.168747	4.93599	0.0785445	0.886023	PD-ND
ENSG00000249345:LINC02405	lncRNA	0.471101	1.16678	0.0786479	0.886023	PD-ND
ENSG00000232934:AL157786.1	lncRNA	-0.697384	-1.64594	0.0786955	0.886023	PD-ND
ENSG00000178467:P4HTM	protein_coding	-0.26245	7.61929	0.0787489	0.886023	PD-ND
ENSG00000267598:AC011446.2	lncRNA	0.885572	-1.9078	0.0787553	0.886023	PD-ND
ENSG00000256683:ZNF350	protein_coding	0.295945	2.08688	0.0788206	0.886023	PD-ND
ENSG00000228436:AL139260.1	lncRNA	0.441606	1.4054	0.0788219	0.886023	PD-ND
ENSG00000237480:AL355306.2	lncRNA	2.05709	-2.85533	0.0788475	0.886023	PD-ND
ENSG00000105327:BBC3	protein_coding	0.509144	1.82742	0.0788937	0.886023	PD-ND
ENSG00000129103:SUMF2	protein_coding	-0.244178	6.71824	0.0789492	0.886023	PD-ND
ENSG00000263089:AC007114.2	lncRNA	0.260144	1.48485	0.0789558	0.886023	PD-ND
ENSG00000284523:AC004834.1	lncRNA	-0.536894	-1.37856	0.0789733	0.886023	PD-ND
ENSG00000100906:NFKBIA	protein_coding	0.851737	5.95387	0.0790439	0.886023	PD-ND
ENSG00000246283:AC090510.1	lncRNA	0.63567	-1.69075	0.0790757	0.886023	PD-ND
ENSG00000133816:MICAL2	protein_coding	-0.680394	-0.710993	0.0791339	0.886023	PD-ND
ENSG00000255760:LINC02422	lncRNA	-0.570382	-1.1556	0.0792609	0.886023	PD-ND
ENSG00000140553:UNC45A	protein_coding	-0.179034	4.72307	0.0794602	0.886023	PD-ND
ENSG00000171298:GAA	protein_coding	-0.350041	6.06026	0.0795659	0.886023	PD-ND
ENSG00000162814:SPATA17	protein_coding	0.513022	0.942457	0.0796002	0.886023	PD-ND
ENSG00000205639:MFSD2B	protein_coding	-0.775194	-1.58794	0.0796491	0.886023	PD-ND
ENSG00000175606:TMEM70	protein_coding	0.209811	5.18279	0.0797342	0.886023	PD-ND
ENSG00000100865:CINP	protein_coding	0.156492	4.86159	0.079746	0.886023	PD-ND
ENSG00000180817:PPA1	protein_coding	0.211898	8.12921	0.0797881	0.886023	PD-ND
ENSG00000273254:AF129075.2	lncRNA	0.376608	-0.000890619	0.0799519	0.886023	PD-ND
ENSG00000152093:CFC1B	protein_coding	2.75862	1.84361	0.0799933	0.886023	PD-ND
ENSG00000136492:BRIP1	protein_coding	1.23819	-2.68491	0.0800151	0.886023	PD-ND
ENSG00000142657:PGD	protein_coding	-0.169397	4.36259	0.0800446	0.886023	PD-ND
ENSG00000163632:C3orf49	protein_coding	-1.44279	-2.36133	0.0800828	0.886023	PD-ND
ENSG00000101049:SGK2	protein_coding	-0.267826	2.58264	0.0800974	0.886023	PD-ND
ENSG00000263731:AC145207.5	lncRNA	-0.308801	1.03744	0.0801226	0.886023	PD-ND
ENSG00000105372:RPS19	protein_coding	0.186736	10.1447	0.0801906	0.886023	PD-ND
ENSG00000100242:SUN2	protein_coding	-0.22383	4.06154	0.0802872	0.886023	PD-ND
ENSG00000112208:BAG2	protein_coding	0.198592	4.24272	0.080301	0.886023	PD-ND
ENSG00000168884:TNIP2	protein_coding	0.289291	4.27265	0.0803096	0.886023	PD-ND
ENSG00000260257:AL035071.1	lncRNA	-0.271869	5.18867	0.0803178	0.886023	PD-ND
ENSG00000157379:DHRS1	protein_coding	-0.297515	3.45172	0.080393	0.886023	PD-ND
ENSG00000133466:C1QTNF6	protein_coding	-0.354858	2.25975	0.0804493	0.886023	PD-ND
ENSG00000242485:MRPL20	protein_coding	0.163183	7.13646	0.0804979	0.886023	PD-ND
ENSG00000157827:FMNL2	protein_coding	-0.319961	0.644903	0.0805463	0.886023	PD-ND
ENSG00000248918:AC008808.1	lncRNA	2.05646	-1.63608	0.0805762	0.886023	PD-ND
ENSG00000101199:ARFGAP1	protein_coding	-0.216041	3.48535	0.080628	0.886023	PD-ND
ENSG00000116906:GNPAT	protein_coding	-0.140529	4.81245	0.0806423	0.886023	PD-ND
ENSG00000175727:MLXIP	protein_coding	-0.20116	6.00527	0.0807278	0.886023	PD-ND
ENSG00000231515:AC006003.1	lncRNA	1.13085	-1.8147	0.0808043	0.886023	PD-ND
ENSG00000138375:SMARCAL1	protein_coding	-0.162518	3.35854	0.0808061	0.886023	PD-ND
ENSG00000151892:GFRA1	protein_coding	1.2644	-1.96312	0.0808092	0.886023	PD-ND
ENSG00000274159:AL133243.1	lncRNA	-1.13251	-2.50592	0.081007	0.886023	PD-ND
ENSG00000254363:AC011379.2	lncRNA	-0.293513	2.56004	0.0810574	0.886023	PD-ND
ENSG00000167257:RNF214	protein_coding	0.194062	3.74208	0.0810641	0.886023	PD-ND
ENSG00000172742:OR4D9	protein_coding	-1.07297	-2.15262	0.0810855	0.886023	PD-ND
ENSG00000168792:ABHD15	protein_coding	-0.239971	5.55959	0.0811363	0.886023	PD-ND
ENSG00000237819:AC002454.1	antisense	1.1777	-2.44561	0.0811591	0.886023	PD-ND
ENSG00000121351:IAPP	protein_coding	0.770266	6.57497	0.0811738	0.886023	PD-ND
ENSG00000183751:TBL3	protein_coding	-0.209275	3.57438	0.0811782	0.886023	PD-ND
ENSG00000130203:APOE	protein_coding	-1.26406	-0.53931	0.0811822	0.886023	PD-ND
ENSG00000091136:LAMB1	protein_coding	-0.259574	4.81933	0.0812844	0.886023	PD-ND
ENSG00000170624:SGCD	protein_coding	-0.921515	-0.0316005	0.0813086	0.886023	PD-ND
ENSG00000140326:CDAN1	protein_coding	-0.359112	0.991961	0.0813198	0.886023	PD-ND
ENSG00000050555:LAMC3	protein_coding	1.30426	-2.34374	0.0813587	0.886023	PD-ND
ENSG00000109674:NEIL3	protein_coding	1.34597	-2.87553	0.0813839	0.886023	PD-ND
ENSG00000204052:LRRC73	protein_coding	0.229618	3.67214	0.081487	0.886023	PD-ND
ENSG00000088356:PDRG1	protein_coding	0.171918	4.15095	0.081622	0.886023	PD-ND
ENSG00000008710:PKD1	protein_coding	-0.181462	4.44024	0.081745	0.886023	PD-ND
ENSG00000260612:AC009097.3	lncRNA	-1.53392	-2.52811	0.081752	0.886023	PD-ND
ENSG00000268189:AC005785.1	lncRNA	-0.683777	-1.65904	0.0818524	0.886023	PD-ND
ENSG00000101624:CEP76	protein_coding	0.258109	1.77079	0.0819226	0.886023	PD-ND
ENSG00000148655:LRMDA	protein_coding	0.439328	2.31656	0.0820254	0.886023	PD-ND
ENSG00000179134:SAMD4B	protein_coding	-0.144002	5.49166	0.0820298	0.886023	PD-ND
ENSG00000285483:AL590381.1	lncRNA	-2.57278	-2.69052	0.0820536	0.886023	PD-ND
ENSG00000133243:BTBD2	protein_coding	-0.197871	3.51805	0.0820857	0.886023	PD-ND
ENSG00000248240:AC114956.1	lncRNA	0.740366	-1.89062	0.0821164	0.886023	PD-ND
ENSG00000116717:GADD45A	protein_coding	0.376478	6.30271	0.0821226	0.886023	PD-ND
ENSG00000116266:STXBP3	protein_coding	0.183103	4.98335	0.0822461	0.886023	PD-ND
ENSG00000130856:ZNF236	protein_coding	-0.215459	3.13646	0.0822654	0.886023	PD-ND
ENSG00000183690:EFHC2	protein_coding	0.95562	-1.52761	0.082289	0.886023	PD-ND
ENSG00000142233:NTN5	protein_coding	-0.838462	-1.53092	0.0822929	0.886023	PD-ND
ENSG00000105486:LIG1	protein_coding	-0.316143	2.48518	0.0822959	0.886023	PD-ND
ENSG00000197694:SPTAN1	protein_coding	-0.168102	5.24539	0.0823301	0.886023	PD-ND
ENSG00000100083:GGA1	protein_coding	-0.144253	4.79775	0.082333	0.886023	PD-ND
ENSG00000196954:CASP4	protein_coding	0.515744	3.32886	0.0823431	0.886023	PD-ND
ENSG00000174607:UGT8	protein_coding	0.248304	4.11464	0.0823999	0.886023	PD-ND
ENSG00000272742:AC135457.1	lncRNA	-1.27532	-2.7737	0.0825034	0.886023	PD-ND
ENSG00000124493:GRM4	protein_coding	-0.418175	4.77838	0.0825103	0.886023	PD-ND
ENSG00000065413:ANKRD44	protein_coding	-0.211214	3.2606	0.0825139	0.886023	PD-ND
ENSG00000168653:NDUFS5	protein_coding	0.160876	8.63321	0.0825682	0.886023	PD-ND
ENSG00000196655:TRAPPC4	protein_coding	0.202235	6.80519	0.0825829	0.886023	PD-ND
ENSG00000230533:AL356234.2	lncRNA	1.60266	-2.64371	0.0826311	0.886023	PD-ND
ENSG00000152402:GUCY1A2	protein_coding	0.805574	-0.741546	0.0826323	0.886023	PD-ND
ENSG00000239264:TXNDC5	protein_coding	-0.180641	5.26111	0.0826866	0.886023	PD-ND
ENSG00000171587:DSCAM	protein_coding	-0.236417	2.55879	0.0827109	0.886023	PD-ND
ENSG00000095981:KCNK16	protein_coding	-0.567273	5.32402	0.0827112	0.886023	PD-ND
ENSG00000258818:RNASE4	protein_coding	-0.345848	5.829	0.0827144	0.886023	PD-ND
ENSG00000178252:WDR6	protein_coding	-0.200998	5.5797	0.0827733	0.886023	PD-ND
ENSG00000124813:RUNX2	protein_coding	-0.956818	-2.20068	0.0828767	0.886023	PD-ND
ENSG00000130477:UNC13A	protein_coding	-0.172545	5.16578	0.0829349	0.886023	PD-ND
ENSG00000118276:B4GALT6	protein_coding	0.201169	3.38783	0.0829769	0.886023	PD-ND
ENSG00000185013:NT5C1B	protein_coding	1.58352	-2.96758	0.0830719	0.886023	PD-ND
ENSG00000011347:SYT7	protein_coding	-0.186371	6.65169	0.0831329	0.886023	PD-ND
ENSG00000255655:AC007570.1	lncRNA	1.97702	-2.74978	0.0832704	0.886023	PD-ND
ENSG00000167757:KLK11	protein_coding	-1.47069	-2.76649	0.0832789	0.886023	PD-ND
ENSG00000138785:INTS12	protein_coding	0.202571	3.69738	0.0833642	0.886023	PD-ND
ENSG00000276121:AC122108.2	lncRNA	0.715055	-1.78401	0.0834009	0.886023	PD-ND
ENSG00000080822:CLDND1	protein_coding	0.162224	5.36927	0.083446	0.886023	PD-ND
ENSG00000248663:LINC00992	lincRNA	0.416814	0.780454	0.0834486	0.886023	PD-ND
ENSG00000273723:AL139089.1	lincRNA	0.33994	1.71529	0.0834592	0.886023	PD-ND
ENSG00000121481:RNF2	protein_coding	0.176574	3.26837	0.0835062	0.886023	PD-ND
ENSG00000154122:ANKH	protein_coding	-0.176185	6.63876	0.083507	0.886023	PD-ND
ENSG00000172840:PDP2	protein_coding	-0.345346	2.6569	0.0835588	0.886023	PD-ND
ENSG00000186166:CCDC84	protein_coding	-0.178787	3.45816	0.0836089	0.886023	PD-ND
ENSG00000143401:ANP32E	protein_coding	0.176321	5.47758	0.0836289	0.886023	PD-ND
ENSG00000048140:TSPAN17	protein_coding	-0.187305	3.80664	0.0836565	0.886023	PD-ND
ENSG00000178125:PPP1R42	protein_coding	0.600386	-0.374069	0.0837036	0.886023	PD-ND
ENSG00000204231:RXRB	protein_coding	-0.192892	3.64335	0.0837328	0.886023	PD-ND
ENSG00000175701:MTLN	protein_coding	0.269222	6.46016	0.0837554	0.886023	PD-ND
ENSG00000267414:AC120049.1	lincRNA	0.550072	-0.856713	0.0838852	0.886023	PD-ND
ENSG00000115840:SLC25A12	protein_coding	0.169065	3.61875	0.0839088	0.886023	PD-ND
ENSG00000260331:AC079148.1	lncRNA	0.554566	-1.08011	0.0839218	0.886023	PD-ND
ENSG00000197140:ADAM32	protein_coding	0.525489	-0.602344	0.0839273	0.886023	PD-ND
ENSG00000138119:MYOF	protein_coding	0.577654	1.92708	0.0839294	0.886023	PD-ND
ENSG00000100504:PYGL	protein_coding	0.635383	-0.234381	0.0839419	0.886023	PD-ND
ENSG00000149930:TAOK2	protein_coding	-0.181002	3.84065	0.0839914	0.886023	PD-ND
ENSG00000230679:ENO1-AS1	antisense	0.344837	1.24541	0.0840411	0.886023	PD-ND
ENSG00000163382:NAXE	protein_coding	-0.202724	6.78314	0.084088	0.886023	PD-ND
ENSG00000164105:SAP30	protein_coding	0.216487	4.71501	0.0841021	0.886023	PD-ND
ENSG00000212978:AC016747.1	lncRNA	0.270521	4.01324	0.0841452	0.886023	PD-ND
ENSG00000155666:KDM8	protein_coding	-0.404138	-0.221868	0.0842025	0.886023	PD-ND
ENSG00000285545:AC124798.2	lncRNA	-1.35025	-2.80141	0.0843313	0.886023	PD-ND
ENSG00000166557:TMED3	protein_coding	-0.256794	7.99903	0.0843356	0.886023	PD-ND
ENSG00000173221:GLRX	protein_coding	0.368252	5.59914	0.0843915	0.886023	PD-ND
ENSG00000107223:EDF1	protein_coding	0.207317	8.19873	0.0844507	0.886023	PD-ND
ENSG00000217555:CKLF	protein_coding	0.229945	6.23593	0.0845269	0.886023	PD-ND
ENSG00000167548:KMT2D	protein_coding	-0.190645	3.56967	0.084631	0.886023	PD-ND
ENSG00000235021:AL591848.2	lncRNA	-1.92498	-2.90245	0.0847155	0.886023	PD-ND
ENSG00000085377:PREP	protein_coding	-0.190181	3.43822	0.0848014	0.886023	PD-ND
ENSG00000229152:ANKRD10-IT1	sense_intronic	-0.28896	1.4981	0.0848015	0.886023	PD-ND
ENSG00000106823:ECM2	protein_coding	-1.12436	-2.64599	0.0849141	0.886023	PD-ND
ENSG00000198160:MIER1	protein_coding	0.173692	5.19045	0.0849496	0.886023	PD-ND
ENSG00000278041:AL133325.3	lncRNA	-0.296782	4.18587	0.0849531	0.886023	PD-ND
ENSG00000128165:ADM2	protein_coding	0.806234	-0.546515	0.0849983	0.886023	PD-ND
ENSG00000273162:AL133215.2	lncRNA	0.666448	-1.53253	0.0850119	0.886023	PD-ND
ENSG00000142945:KIF2C	protein_coding	-0.565565	-1.55393	0.0850233	0.886023	PD-ND
ENSG00000197157:SND1	protein_coding	-0.185461	6.16948	0.0851237	0.886023	PD-ND
ENSG00000122591:FAM126A	protein_coding	-0.38164	2.46418	0.0851242	0.886023	PD-ND
ENSG00000267283:AC005306.1	lncRNA	-0.43454	-0.330601	0.0851787	0.886023	PD-ND
ENSG00000171204:TMEM126B	protein_coding	0.173607	5.75328	0.0852316	0.886023	PD-ND
ENSG00000169403:PTAFR	protein_coding	-0.704182	-1.34552	0.0852618	0.886023	PD-ND
ENSG00000112367:FIG4	protein_coding	-0.176332	3.43945	0.0852991	0.886023	PD-ND
ENSG00000196275:GTF2IRD2	protein_coding	-0.194313	3.73598	0.0853058	0.886023	PD-ND
ENSG00000284976:BX255925.3	protein_coding	-0.356845	0.993821	0.0853433	0.886023	PD-ND
ENSG00000136634:IL10	protein_coding	-1.44023	-2.8518	0.0853617	0.886023	PD-ND
ENSG00000171462:DLK2	protein_coding	0.376823	2.13354	0.0854264	0.886023	PD-ND
ENSG00000272426:BX284668.6	lncRNA	0.591142	-1.19248	0.0854471	0.886023	PD-ND
ENSG00000257527:AC126755.2	lncRNA	-0.976766	-1.9639	0.0854479	0.886023	PD-ND
ENSG00000117266:CDK18	protein_coding	-0.449684	1.01604	0.0854606	0.886023	PD-ND
ENSG00000169047:IRS1	protein_coding	-0.295283	2.35103	0.0855772	0.886023	PD-ND
ENSG00000264339:AP001020.1	lncRNA	1.78142	-2.84565	0.0856563	0.886023	PD-ND
ENSG00000173567:ADGRF3	protein_coding	-0.724536	0.371637	0.0857406	0.886023	PD-ND
ENSG00000265008:AC011825.4	lncRNA	0.472074	-0.417961	0.0857849	0.886023	PD-ND
ENSG00000100344:PNPLA3	protein_coding	1.00131	-2.33745	0.0858446	0.886023	PD-ND
ENSG00000186130:ZBTB6	protein_coding	0.154332	3.03541	0.0858666	0.886023	PD-ND
ENSG00000163482:STK36	protein_coding	-0.27451	1.56606	0.0858741	0.886023	PD-ND
ENSG00000164588:HCN1	protein_coding	1.24341	-2.70539	0.085881	0.886023	PD-ND
ENSG00000197043:ANXA6	protein_coding	-0.248953	6.4928	0.0859406	0.886023	PD-ND
ENSG00000112110:MRPL18	protein_coding	0.173478	6.10492	0.0859747	0.886023	PD-ND
ENSG00000106153:CHCHD2	protein_coding	0.174928	9.21435	0.0860184	0.886023	PD-ND
ENSG00000175931:UBE2O	protein_coding	-0.165787	3.91457	0.0861	0.886023	PD-ND
ENSG00000185896:LAMP1	protein_coding	-0.276341	7.83679	0.0861059	0.886023	PD-ND
ENSG00000181577:C6orf223	protein_coding	1.14764	-2.67802	0.0861131	0.886023	PD-ND
ENSG00000198042:MAK16	protein_coding	0.269309	2.99561	0.0861823	0.886023	PD-ND
ENSG00000279932:AP006248.4	lncRNA	-0.260281	4.4118	0.0862101	0.886023	PD-ND
ENSG00000271553:AC018638.7	lncRNA	0.429451	0.174057	0.0862191	0.886023	PD-ND
ENSG00000107020:PLGRKT	protein_coding	0.375382	5.15278	0.0862232	0.886023	PD-ND
ENSG00000130054:FAM155B	protein_coding	-0.27566	1.35826	0.0862392	0.886023	PD-ND
ENSG00000166922:SCG5	protein_coding	0.181621	11.8978	0.0862513	0.886023	PD-ND
ENSG00000087302:RTRAF	protein_coding	0.13642	7.25487	0.0862558	0.886023	PD-ND
ENSG00000138433:CIR1	protein_coding	0.163174	5.53187	0.0862916	0.886023	PD-ND
ENSG00000065485:PDIA5	protein_coding	-0.258671	3.20572	0.0863096	0.886023	PD-ND
ENSG00000100312:ACR	protein_coding	-0.795403	-1.94894	0.0863197	0.886023	PD-ND
ENSG00000104903:LYL1	protein_coding	-1.64596	-2.87416	0.0864347	0.886023	PD-ND
ENSG00000256537:SMIM10L1	protein_coding	0.162178	5.58794	0.08644	0.886023	PD-ND
ENSG00000161970:RPL26	protein_coding	0.174817	10.5282	0.086452	0.886023	PD-ND
ENSG00000163734:CXCL3	protein_coding	1.42483	0.44778	0.0864881	0.886023	PD-ND
ENSG00000214546:AC087491.1	lncRNA	-1.48266	-2.41677	0.0865122	0.886023	PD-ND
ENSG00000163874:ZC3H12A	protein_coding	0.661381	1.54657	0.0866149	0.886023	PD-ND
ENSG00000072042:RDH11	protein_coding	-0.176358	6.55634	0.0866281	0.886023	PD-ND
ENSG00000273687:AC004223.4	lncRNA	-0.984434	-2.13233	0.0866331	0.886023	PD-ND
ENSG00000205693:MANSC4	protein_coding	-1.21694	-2.61946	0.086696	0.886023	PD-ND
ENSG00000164237:CMBL	protein_coding	-0.210478	5.12564	0.0866999	0.886023	PD-ND
ENSG00000102543:CDADC1	protein_coding	0.191513	2.73369	0.0867754	0.886023	PD-ND
ENSG00000163795:ZNF513	protein_coding	-0.221163	2.92032	0.0868276	0.886023	PD-ND
ENSG00000228648:AL353747.2	lncRNA	1.72287	-2.9463	0.0868389	0.886023	PD-ND
[truncated: 18,472 more rows]

## Sheet: Beta
Differential expression analysis of PD vs ND by edgeR (Beta cells)
GeneID	BioType	logFC_edgeR	avg_logCPM_edgeR	PValue_edgeR	FDR_edgeR	Comp
ENSG00000154027:AK5	protein_coding	1.51977	1.32026	2.37e-07	0.00480777	PD-ND
ENSG00000189056:RELN	protein_coding	3.16563	-4.18627	4.14e-05	0.233467	PD-ND
ENSG00000091181:IL5RA	protein_coding	1.13603	-1.09133	5.05e-05	0.233467	PD-ND
ENSG00000264304:AC024267.3	lncRNA	-3.75275	-4.45615	4.39e-05	0.233467	PD-ND
ENSG00000204983:PRSS1	protein_coding	3.99648	1.39204	0.00017705	0.403012	PD-ND
ENSG00000110203:FOLR3	protein_coding	3.67982	-4.1512	0.000272878	0.403012	PD-ND
ENSG00000091704:CPA1	protein_coding	3.60093	-0.0669532	0.000248824	0.403012	PD-ND
ENSG00000219410:AC125494.1	lncRNA	3.53241	-4.43702	0.000159254	0.403012	PD-ND
ENSG00000168925:CTRB1	protein_coding	3.32661	-0.0381361	0.000235927	0.403012	PD-ND
ENSG00000242781:LINC02050	lncRNA	2.63489	-2.66103	0.000296448	0.403012	PD-ND
ENSG00000116690:PRG4	protein_coding	1.48935	4.008	0.000288264	0.403012	PD-ND
ENSG00000236682:MAP3K2-DT	lncRNA	1.07067	2.97165	0.000212751	0.403012	PD-ND
ENSG00000274248:AJ011932.1	lncRNA	0.986301	0.626715	0.000156997	0.403012	PD-ND
ENSG00000272247:AC080013.5	lncRNA	0.887383	0.081602	0.000227494	0.403012	PD-ND
ENSG00000165810:BTNL9	protein_coding	-1.75321	-2.6912	0.000165117	0.403012	PD-ND
ENSG00000167618:LAIR2	protein_coding	3.82002	-3.9161	0.000505289	0.488621	PD-ND
ENSG00000177675:CD163L1	protein_coding	2.64189	-3.85652	0.000436532	0.488621	PD-ND
ENSG00000197261:C6orf141	protein_coding	1.54174	-2.80485	0.000493311	0.488621	PD-ND
ENSG00000272799:AC006238.1	lncRNA	1.20518	-2.29236	0.000472882	0.488621	PD-ND
ENSG00000113205:PCDHB3	protein_coding	0.698257	0.49201	0.000470135	0.488621	PD-ND
ENSG00000103051:COG4	protein_coding	-0.33331	3.79606	0.000505638	0.488621	PD-ND
ENSG00000167083:GNGT2	protein_coding	-2.17938	-4.61437	0.000507417	0.488621	PD-ND
ENSG00000171234:UGT2B7	protein_coding	-1.46685	-2.97726	0.000543514	0.502446	PD-ND
ENSG00000224328:MDC1-AS1	antisense	3.20635	-3.78844	0.000613311	0.509659	PD-ND
ENSG00000267313:AC021504.1	lincRNA	1.07431	0.194139	0.000603269	0.509659	PD-ND
ENSG00000126709:IFI6	protein_coding	0.617066	6.27555	0.000627985	0.509659	PD-ND
ENSG00000198786:MT-ND5	protein_coding	-0.321595	10.9689	0.000639527	0.509659	PD-ND
ENSG00000242828:AC068756.1	lncRNA	3.02344	-3.70589	0.00073893	0.569247	PD-ND
ENSG00000275896:PRSS2	protein_coding	3.7633	2.04037	0.000811802	0.588905	PD-ND
ENSG00000254559:AC069287.2	lncRNA	1.82044	-3.32755	0.000903799	0.588905	PD-ND
ENSG00000180660:MAB21L1	protein_coding	1.26204	-2.769	0.000942818	0.588905	PD-ND
ENSG00000169432:SCN9A	protein_coding	0.829039	2.14545	0.00086432	0.588905	PD-ND
ENSG00000109265:KIAA1211	protein_coding	0.575055	0.613266	0.000941293	0.588905	PD-ND
ENSG00000230415:LINC01786	lncRNA	-1.14937	-3.10124	0.000875756	0.588905	PD-ND
ENSG00000183114:FAM43B	protein_coding	2.88331	-4.4726	0.00110362	0.608235	PD-ND
ENSG00000179751:SYCN	protein_coding	2.55726	-2.28965	0.00100912	0.608235	PD-ND
ENSG00000260517:AC009093.2	lncRNA	1.40651	-2.69518	0.00113196	0.608235	PD-ND
ENSG00000266933:AC005775.1	lncRNA	1.14375	-3.08661	0.00109828	0.608235	PD-ND
ENSG00000255145:STX17-AS1	lncRNA	0.427809	2.67561	0.00112215	0.608235	PD-ND
ENSG00000180138:CSNK1A1L	protein_coding	-3.562	-3.94031	0.00112368	0.608235	PD-ND
ENSG00000223956:LINC01767	lncRNA	0.875988	-1.35901	0.00128251	0.630641	PD-ND
ENSG00000115750:TAF1B	protein_coding	0.381711	2.89205	0.0012547	0.630641	PD-ND
ENSG00000167077:MEI1	protein_coding	-2.088	-4.09852	0.00126831	0.630641	PD-ND
ENSG00000269859:AC008735.3	lncRNA	3.55858	-4.3156	0.00140826	0.644281	PD-ND
ENSG00000271989:AL139424.1	lncRNA	2.92847	-4.38476	0.00135083	0.644281	PD-ND
ENSG00000272719:AC006483.2	lncRNA	1.64073	-3.95728	0.00136875	0.644281	PD-ND
ENSG00000081237:PTPRC	protein_coding	-2.49395	-4.17681	0.00142176	0.644281	PD-ND
ENSG00000175535:PNLIP	protein_coding	2.96668	-0.899832	0.00146099	0.64658	PD-ND
ENSG00000186897:C1QL4	protein_coding	2.03174	-1.19205	0.00153874	0.64658	PD-ND
ENSG00000187546:AGMO	protein_coding	1.64212	-1.86722	0.0015247	0.64658	PD-ND
ENSG00000130816:DNMT1	protein_coding	-0.309489	3.93449	0.00150695	0.64658	PD-ND
ENSG00000179344:HLA-DQB1	protein_coding	5.8347	3.80551	0.00185705	0.694522	PD-ND
ENSG00000175161:CADM2	protein_coding	1.1354	-1.83655	0.00176677	0.694522	PD-ND
ENSG00000171119:NRTN	protein_coding	0.769588	0.762744	0.00177123	0.694522	PD-ND
ENSG00000197928:ZNF677	protein_coding	0.384557	2.95258	0.0018632	0.694522	PD-ND
ENSG00000109466:KLHL2	protein_coding	-0.311669	3.73683	0.00181225	0.694522	PD-ND
ENSG00000253181:AC138356.3	lncRNA	-2.60119	-4.2242	0.00178176	0.694522	PD-ND
ENSG00000261761:LINC02616	lncRNA	2.88813	-4.49906	0.00247394	0.694991	PD-ND
ENSG00000196611:MMP1	protein_coding	2.48834	-1.05632	0.00211315	0.694991	PD-ND
ENSG00000169908:TM4SF1	protein_coding	1.93995	1.26172	0.00243972	0.694991	PD-ND
ENSG00000250846:EPHA5-AS1	lncRNA	1.67941	-2.18296	0.00205682	0.694991	PD-ND
ENSG00000117598:PLPPR5	protein_coding	1.39246	0.395205	0.00248089	0.694991	PD-ND
ENSG00000215386:MIR99AHG	lncRNA	0.951069	2.60855	0.00209907	0.694991	PD-ND
ENSG00000256751:PLBD1-AS1	lncRNA	0.788025	-1.12025	0.00239569	0.694991	PD-ND
ENSG00000197696:NMB	protein_coding	0.697015	4.2623	0.00258618	0.694991	PD-ND
ENSG00000230185:C9orf147	protein_coding	0.628615	-1.25452	0.00256958	0.694991	PD-ND
ENSG00000279738:AL022311.1	lncRNA	-0.300811	2.61196	0.00236952	0.694991	PD-ND
ENSG00000168040:FADD	protein_coding	-0.301038	2.93195	0.00250628	0.694991	PD-ND
ENSG00000104907:TRMT1	protein_coding	-0.310012	2.58056	0.00195634	0.694991	PD-ND
ENSG00000198886:MT-ND4	protein_coding	-0.335671	14.0952	0.00223287	0.694991	PD-ND
ENSG00000147421:HMBOX1	protein_coding	-0.381378	2.87452	0.00245966	0.694991	PD-ND
ENSG00000224635:AL391095.1	lncRNA	-1.57574	-2.63763	0.00246543	0.694991	PD-ND
ENSG00000102359:SRPX2	protein_coding	-1.76227	-3.77245	0.00216284	0.694991	PD-ND
ENSG00000196433:ASMT	protein_coding	-2.15733	-3.77913	0.00218696	0.694991	PD-ND
ENSG00000178175:ZNF366	protein_coding	-2.76692	-4.41033	0.00244607	0.694991	PD-ND
ENSG00000166796:LDHC	protein_coding	-2.86195	-2.81615	0.00249048	0.694991	PD-ND
ENSG00000211772:TRBC2	TR_C_gene	-3.70928	-4.34015	0.00254511	0.694991	PD-ND
ENSG00000167380:ZNF226	protein_coding	0.40257	4.40754	0.00272608	0.707893	PD-ND
ENSG00000235109:ZSCAN31	protein_coding	-0.469225	1.52639	0.00271527	0.707893	PD-ND
ENSG00000224397:SMIM25	lincRNA	2.65949	-4.31861	0.00279272	0.713473	PD-ND
ENSG00000121853:GHSR	protein_coding	1.30446	-0.155353	0.00286413	0.713473	PD-ND
ENSG00000112039:FANCE	protein_coding	-0.886877	-1.6517	0.00287106	0.713473	PD-ND
ENSG00000103546:SLC6A2	protein_coding	-3.18217	-3.83438	0.00286895	0.713473	PD-ND
ENSG00000225087:AL583808.1	lncRNA	3.97675	-3.48993	0.00341941	0.726088	PD-ND
ENSG00000258038:LINC02327	lncRNA	3.12174	-3.87431	0.00343393	0.726088	PD-ND
ENSG00000231574:LINC02015	lncRNA	2.61479	-4.61555	0.00331211	0.726088	PD-ND
ENSG00000250902:SMAD1-AS1	antisense	2.58159	-4.49782	0.0029814	0.726088	PD-ND
ENSG00000164266:SPINK1	protein_coding	2.33295	2.79774	0.00306739	0.726088	PD-ND
ENSG00000134443:GRP	protein_coding	1.84325	-3.65033	0.00332501	0.726088	PD-ND
ENSG00000264343:NOTCH2NLA	protein_coding	1.41564	-3.46497	0.00312004	0.726088	PD-ND
ENSG00000173612:GPRC6A	protein_coding	1.29835	-3.19716	0.00335237	0.726088	PD-ND
ENSG00000113211:PCDHB6	protein_coding	0.918852	-1.03849	0.00321964	0.726088	PD-ND
ENSG00000254607:AP001783.1	lncRNA	0.75083	0.324595	0.00345591	0.726088	PD-ND
ENSG00000155754:C2CD6	protein_coding	0.746588	-0.324376	0.0030758	0.726088	PD-ND
ENSG00000267421:AC005498.2	lncRNA	0.534683	1.53308	0.00330027	0.726088	PD-ND
ENSG00000267302:RNFT1-DT	lncRNA	0.458793	1.47638	0.00318069	0.726088	PD-ND
ENSG00000241764:AC002467.1	lncRNA	0.457365	2.29279	0.00335297	0.726088	PD-ND
ENSG00000131188:PRR7	protein_coding	0.30372	4.03932	0.00328414	0.726088	PD-ND
ENSG00000166387:PPFIBP2	protein_coding	-0.726464	1.58042	0.0034276	0.726088	PD-ND
ENSG00000225083:GRTP1-AS1	antisense	-2.6935	-4.45731	0.00307295	0.726088	PD-ND
ENSG00000148541:FAM13C	protein_coding	0.482628	2.20264	0.00353585	0.729616	PD-ND
ENSG00000167644:C19orf33	protein_coding	-1.29748	0.287613	0.00352405	0.729616	PD-ND
ENSG00000068383:INPP5A	protein_coding	0.490849	1.84504	0.00363635	0.743714	PD-ND
ENSG00000272081:AC008972.2	lncRNA	1.00872	-2.22483	0.00372052	0.754254	PD-ND
ENSG00000167889:MGAT5B	protein_coding	1.26888	-3.46096	0.00378919	0.756141	PD-ND
ENSG00000198804:MT-CO1	protein_coding	-0.369655	14.7129	0.00382798	0.756141	PD-ND
ENSG00000256222:MTRNR2L3	protein_coding	-0.931559	-1.6164	0.00387734	0.7594	PD-ND
ENSG00000277597:AC130343.2	lncRNA	0.786496	-0.24957	0.00399823	0.776497	PD-ND
ENSG00000267328:AC002398.2	lncRNA	3.0733	-4.43942	0.00410663	0.784367	PD-ND
ENSG00000103034:NDRG4	protein_coding	0.680259	4.66956	0.00410539	0.784367	PD-ND
ENSG00000212899:KRTAP3-3	protein_coding	3.33695	-3.71307	0.00493975	0.807611	PD-ND
ENSG00000228598:MACC1-AS1	antisense	2.54112	-4.61768	0.00472746	0.807611	PD-ND
ENSG00000172901:LVRN	protein_coding	2.45483	-4.58741	0.0049885	0.807611	PD-ND
ENSG00000120937:NPPB	protein_coding	2.1267	0.911013	0.00502242	0.807611	PD-ND
ENSG00000243694:LINC02027	lncRNA	1.39167	-2.41538	0.00474067	0.807611	PD-ND
ENSG00000271314:AL161729.2	lncRNA	1.24442	-2.55931	0.00483455	0.807611	PD-ND
ENSG00000164687:FABP5	protein_coding	1.2361	3.07798	0.00509548	0.807611	PD-ND
ENSG00000145242:EPHA5	protein_coding	1.11254	-2.2044	0.00458424	0.807611	PD-ND
ENSG00000159231:CBR3	protein_coding	1.08528	-2.16386	0.00440099	0.807611	PD-ND
ENSG00000261120:AL133299.1	lncRNA	1.03022	-2.68885	0.00456927	0.807611	PD-ND
ENSG00000184788:SATL1	protein_coding	0.728643	-1.81557	0.0043752	0.807611	PD-ND
ENSG00000226659:AC021028.1	lncRNA	0.699254	-1.53749	0.0044531	0.807611	PD-ND
ENSG00000272146:ARF4-AS1	lncRNA	0.613574	2.59441	0.00506166	0.807611	PD-ND
ENSG00000160284:SPATC1L	protein_coding	0.476032	3.52607	0.00501288	0.807611	PD-ND
ENSG00000253210:AC040970.1	lncRNA	0.455961	1.44037	0.00482286	0.807611	PD-ND
ENSG00000187189:TSPYL4	protein_coding	0.291357	4.48906	0.00461966	0.807611	PD-ND
ENSG00000170088:TMEM192	protein_coding	-0.236129	3.80149	0.00455033	0.807611	PD-ND
ENSG00000225484:NUTM2B-AS1	lncRNA	-0.298452	4.45833	0.0047833	0.807611	PD-ND
ENSG00000213977:TAX1BP3	protein_coding	-0.335398	3.55203	0.00510195	0.807611	PD-ND
ENSG00000100242:SUN2	protein_coding	-0.357383	3.62838	0.00490789	0.807611	PD-ND
ENSG00000242220:TCP10L	protein_coding	-0.550615	-0.226139	0.00470765	0.807611	PD-ND
ENSG00000258701:LINC00638	lincRNA	-0.86814	-1.57344	0.00429789	0.807611	PD-ND
ENSG00000228055:FAM245A	lncRNA	-1.73186	-3.75278	0.00499957	0.807611	PD-ND
ENSG00000068976:PYGM	protein_coding	-1.73225	-3.4467	0.00485788	0.807611	PD-ND
ENSG00000101654:RNMT	protein_coding	0.311504	5.43654	0.00520082	0.817661	PD-ND
ENSG00000183346:CABCOCO1	protein_coding	0.79678	1.4278	0.00535334	0.81893	PD-ND
ENSG00000229388:LINC01715	lncRNA	0.647064	-0.5314	0.00538033	0.81893	PD-ND
ENSG00000272138:LINC01607	lncRNA	0.488621	1.21008	0.00542051	0.81893	PD-ND
ENSG00000185761:ADAMTSL5	protein_coding	-2.58469	-4.54391	0.00531206	0.81893	PD-ND
ENSG00000264067:AC005291.1	lncRNA	-2.624	-4.57369	0.0054215	0.81893	PD-ND
ENSG00000232220:AC008440.2	antisense	2.43886	-4.09188	0.00567634	0.827915	PD-ND
ENSG00000240790:AC073934.1	lncRNA	1.70561	-3.12067	0.00567331	0.827915	PD-ND
ENSG00000226334:AL359182.1	lncRNA	1.65881	-3.19923	0.00573175	0.827915	PD-ND
ENSG00000189316:AC073349.1	lncRNA	0.736928	-0.523435	0.00567097	0.827915	PD-ND
ENSG00000162641:AKNAD1	protein_coding	0.651889	-0.600418	0.00558668	0.827915	PD-ND
ENSG00000100726:TELO2	protein_coding	-0.329262	1.64364	0.005586	0.827915	PD-ND
ENSG00000117154:IGSF21	protein_coding	-1.53657	1.48888	0.00572375	0.827915	PD-ND
ENSG00000219435:CATSPERZ	protein_coding	2.02708	-3.67737	0.00623185	0.831567	PD-ND
ENSG00000187642:PERM1	protein_coding	1.61351	-1.79893	0.00599842	0.831567	PD-ND
ENSG00000276071:AC074138.1	lncRNA	1.29392	-3.38282	0.0063031	0.831567	PD-ND
ENSG00000273129:PACERR	lncRNA	1.26944	-0.305235	0.00614407	0.831567	PD-ND
ENSG00000255355:AP000640.2	antisense	0.877923	-2.38341	0.00618478	0.831567	PD-ND
ENSG00000119714:GPR68	protein_coding	0.772423	0.260742	0.00621404	0.831567	PD-ND
ENSG00000137691:CFAP300	protein_coding	0.644868	0.932334	0.00603516	0.831567	PD-ND
ENSG00000233593:LINC02609	lncRNA	0.463688	2.43546	0.00633273	0.831567	PD-ND
ENSG00000149136:SSRP1	protein_coding	-0.211118	4.29004	0.00630614	0.831567	PD-ND
ENSG00000167130:DOLPP1	protein_coding	-0.382984	1.13866	0.00625377	0.831567	PD-ND
ENSG00000109063:MYH3	protein_coding	-0.602497	-1.43723	0.00628993	0.831567	PD-ND
ENSG00000175928:LRRN1	protein_coding	-1.01163	-1.5095	0.0061158	0.831567	PD-ND
ENSG00000087245:MMP2	protein_coding	-1.5186	-1.88408	0.00612365	0.831567	PD-ND
ENSG00000248738:AC037441.1	lncRNA	-3.04878	-4.304	0.00610796	0.831567	PD-ND
ENSG00000081818:PCDHB4	protein_coding	0.761562	1.31789	0.00642536	0.831813	PD-ND
ENSG00000236754:AC007666.1	lncRNA	-1.90373	-4.20067	0.00644258	0.831813	PD-ND
ENSG00000186105:LRRC70	protein_coding	-2.30277	-4.54751	0.00641185	0.831813	PD-ND
ENSG00000162438:CTRC	protein_coding	2.28121	-1.02604	0.00667122	0.83511	PD-ND
ENSG00000223774:AL513217.1	lncRNA	1.61344	-4.05145	0.00677002	0.83511	PD-ND
ENSG00000164318:EGFLAM	protein_coding	1.23913	-3.71705	0.00682925	0.83511	PD-ND
ENSG00000272366:AL158211.3	lncRNA	0.864262	-1.40308	0.00682947	0.83511	PD-ND
ENSG00000163291:PAQR3	protein_coding	0.455911	1.5133	0.00651487	0.83511	PD-ND
ENSG00000085377:PREP	protein_coding	-0.320943	1.95205	0.00667233	0.83511	PD-ND
ENSG00000226397:C12orf77	protein_coding	-2.8234	-4.14988	0.00673736	0.83511	PD-ND
ENSG00000120669:SOHLH2	protein_coding	-3.52906	-4.05583	0.00675508	0.83511	PD-ND
ENSG00000196361:ELAVL3	protein_coding	0.904366	-1.02344	0.0070199	0.849408	PD-ND
ENSG00000183785:TUBA8	protein_coding	-0.852607	-2.07097	0.00717075	0.854243	PD-ND
ENSG00000250658:AC097652.1	lncRNA	-3.15464	-4.11776	0.00715946	0.854243	PD-ND
ENSG00000212900:KRTAP3-2	protein_coding	3.20538	-0.760922	0.013397	0.862443	PD-ND
ENSG00000172023:REG1B	protein_coding	2.92821	2.4545	0.00789581	0.862443	PD-ND
ENSG00000104332:SFRP1	protein_coding	2.89959	-2.04388	0.010482	0.862443	PD-ND
ENSG00000115386:REG1A	protein_coding	2.1853	3.24511	0.00738489	0.862443	PD-ND
ENSG00000140107:SLC25A47	protein_coding	2.13968	-4.3712	0.0122347	0.862443	PD-ND
ENSG00000241635:UGT1A1	protein_coding	2.13848	-4.60872	0.00970108	0.862443	PD-ND
ENSG00000008517:IL32	protein_coding	1.97684	-1.37251	0.00765288	0.862443	PD-ND
ENSG00000187021:PNLIPRP1	protein_coding	1.94692	-2.19328	0.013202	0.862443	PD-ND
ENSG00000267394:AC004596.1	lncRNA	1.9454	-4.35527	0.0133512	0.862443	PD-ND
ENSG00000149295:DRD2	protein_coding	1.75154	-2.91201	0.0104057	0.862443	PD-ND
ENSG00000148826:NKX6-2	protein_coding	1.75071	1.65817	0.0115662	0.862443	PD-ND
ENSG00000163735:CXCL5	protein_coding	1.69608	-2.79976	0.0129473	0.862443	PD-ND
ENSG00000205456:TP53TG3D	protein_coding	1.6325	-1.70977	0.0101186	0.862443	PD-ND
ENSG00000274943:AC079684.1	lncRNA	1.61516	-3.99101	0.00779902	0.862443	PD-ND
ENSG00000066405:CLDN18	protein_coding	1.55322	-2.91409	0.0112245	0.862443	PD-ND
ENSG00000260091:AC093752.3	lncRNA	1.54599	-3.3285	0.0117346	0.862443	PD-ND
ENSG00000175471:MCTP1	protein_coding	1.42149	-3.8638	0.0114557	0.862443	PD-ND
ENSG00000128918:ALDH1A2	protein_coding	1.41708	-3.91698	0.0117022	0.862443	PD-ND
ENSG00000176046:NUPR1	protein_coding	1.40019	3.03504	0.010165	0.862443	PD-ND
ENSG00000254271:ANK3-DT	lncRNA	1.35815	-1.30904	0.0117371	0.862443	PD-ND
ENSG00000102230:PCYT1B	protein_coding	1.24483	-2.66663	0.0114275	0.862443	PD-ND
ENSG00000109846:CRYAB	protein_coding	1.23364	3.67358	0.01279	0.862443	PD-ND
ENSG00000073849:ST6GAL1	protein_coding	1.21115	2.03803	0.0131334	0.862443	PD-ND
ENSG00000121380:BCL2L14	protein_coding	1.15326	-3.88326	0.0108929	0.862443	PD-ND
ENSG00000234233:KCNH1-IT1	sense_intronic	1.13322	-1.21494	0.0127129	0.862443	PD-ND
ENSG00000260100:AL512604.3	lncRNA	1.10117	-2.01957	0.0110589	0.862443	PD-ND
ENSG00000247675:LRP4-AS1	antisense	1.09826	-2.12581	0.00954598	0.862443	PD-ND
ENSG00000282904:AC107398.4	lncRNA	1.06105	-3.13678	0.0122766	0.862443	PD-ND
ENSG00000260259:LINC02166	lncRNA	1.03626	-2.44097	0.0120758	0.862443	PD-ND
ENSG00000127954:STEAP4	protein_coding	1.02307	-3.26403	0.00926971	0.862443	PD-ND
ENSG00000153823:PID1	protein_coding	0.950348	-1.05232	0.011825	0.862443	PD-ND
ENSG00000177337:DLGAP1-AS1	antisense	0.907973	2.18724	0.0131644	0.862443	PD-ND
ENSG00000026508:CD44	protein_coding	0.864628	3.89819	0.00935319	0.862443	PD-ND
ENSG00000272817:AL359198.1	lncRNA	0.855795	-2.68356	0.0102536	0.862443	PD-ND
ENSG00000271185:AC007029.1	lncRNA	0.854361	-1.10483	0.00823436	0.862443	PD-ND
ENSG00000142227:EMP3	protein_coding	0.815593	5.5109	0.00991179	0.862443	PD-ND
ENSG00000165556:CDX2	protein_coding	0.8008	-2.49547	0.00814493	0.862443	PD-ND
ENSG00000233073:AC005009.2	antisense	0.776162	-2.18014	0.0126041	0.862443	PD-ND
ENSG00000259783:LINC02259	lncRNA	0.773697	-2.65161	0.00781967	0.862443	PD-ND
ENSG00000275765:AC091982.3	lncRNA	0.765184	-1.77187	0.00827675	0.862443	PD-ND
ENSG00000255794:RMST	processed_transcript	0.653719	1.56261	0.0117213	0.862443	PD-ND
ENSG00000236107:SCN1A-AS1	lncRNA	0.642008	-0.311806	0.0100885	0.862443	PD-ND
ENSG00000131187:F12	protein_coding	0.629184	2.73603	0.0132351	0.862443	PD-ND
ENSG00000242173:ARHGDIG	protein_coding	0.617947	0.355418	0.0117548	0.862443	PD-ND
ENSG00000162620:LRRIQ3	protein_coding	0.604014	1.52969	0.01183	0.862443	PD-ND
ENSG00000177839:PCDHB9	pseudogene	0.598444	0.57297	0.0119045	0.862443	PD-ND
ENSG00000153253:SCN3A	protein_coding	0.595734	1.86235	0.0116161	0.862443	PD-ND
ENSG00000168594:ADAM29	protein_coding	0.574256	-0.56879	0.011715	0.862443	PD-ND
ENSG00000271551:AL355297.4	antisense	0.544395	-1.01168	0.0104376	0.862443	PD-ND
ENSG00000120328:PCDHB12	protein_coding	0.532523	-0.547256	0.0124682	0.862443	PD-ND
ENSG00000238142:BX284668.5	lncRNA	0.513399	2.43143	0.00979883	0.862443	PD-ND
ENSG00000117600:PLPPR4	protein_coding	0.508666	0.344068	0.0109095	0.862443	PD-ND
ENSG00000162639:HENMT1	protein_coding	0.505672	0.903562	0.0130939	0.862443	PD-ND
ENSG00000258512:LINC00239	lncRNA	0.488481	1.09217	0.00764426	0.862443	PD-ND
ENSG00000197728:RPS26	protein_coding	0.47701	9.17899	0.0132188	0.862443	PD-ND
ENSG00000285230:RALY-AS1	lncRNA	0.475532	1.32442	0.00861833	0.862443	PD-ND
ENSG00000231789:PIK3CD-AS2	lncRNA	0.462765	2.75462	0.00749497	0.862443	PD-ND
ENSG00000188693:CYP51A1-AS1	lncRNA	0.456625	-0.157562	0.00944379	0.862443	PD-ND
ENSG00000153944:MSI2	protein_coding	0.441838	5.30237	0.0123221	0.862443	PD-ND
ENSG00000115226:FNDC4	protein_coding	0.440917	0.884158	0.0109432	0.862443	PD-ND
ENSG00000259248:USP3-AS1	antisense	0.433261	0.571624	0.0133111	0.862443	PD-ND
ENSG00000136531:SCN2A	protein_coding	0.418793	1.76992	0.0128022	0.862443	PD-ND
ENSG00000166436:TRIM66	protein_coding	0.41737	1.48865	0.0109591	0.862443	PD-ND
ENSG00000150773:PIH1D2	protein_coding	0.414405	0.922985	0.0132096	0.862443	PD-ND
ENSG00000205861:PCOTH	lncRNA	0.405404	0.262289	0.00819831	0.862443	PD-ND
ENSG00000105672:ETV2	protein_coding	0.403059	1.95305	0.00857107	0.862443	PD-ND
ENSG00000237037:NDUFA6-DT	lncRNA	0.360799	1.72226	0.0103821	0.862443	PD-ND
ENSG00000276728:AC142472.1	lncRNA	0.35268	1.66417	0.0116084	0.862443	PD-ND
ENSG00000107014:RLN2	protein_coding	0.334764	2.40839	0.00963749	0.862443	PD-ND
ENSG00000253982:AC100810.1	lncRNA	0.324501	4.64827	0.0112793	0.862443	PD-ND
ENSG00000224152:AC009506.1	antisense	0.318064	1.35247	0.00778624	0.862443	PD-ND
ENSG00000234444:ZNF736	protein_coding	0.298851	1.67403	0.0132966	0.862443	PD-ND
ENSG00000253250:C8orf88	protein_coding	0.297557	2.99329	0.00905277	0.862443	PD-ND
ENSG00000153029:MR1	protein_coding	0.2934	2.94822	0.00778491	0.862443	PD-ND
ENSG00000117691:NENF	protein_coding	0.282343	7.81069	0.0122592	0.862443	PD-ND
ENSG00000118762:PKD2	protein_coding	0.266822	3.24524	0.00859972	0.862443	PD-ND
ENSG00000231856:AL162377.1	lncRNA	0.250339	3.6344	0.0109525	0.862443	PD-ND
ENSG00000242616:GNG10	protein_coding	0.24557	6.8897	0.00905697	0.862443	PD-ND
ENSG00000125611:CHCHD5	protein_coding	0.235956	5.59128	0.00791724	0.862443	PD-ND
ENSG00000164114:MAP9	protein_coding	0.233028	5.78449	0.0123738	0.862443	PD-ND
ENSG00000108590:MED31	protein_coding	0.196476	5.26444	0.0112463	0.862443	PD-ND
ENSG00000129691:ASH2L	protein_coding	-0.209883	3.6029	0.00918587	0.862443	PD-ND
ENSG00000159176:CSRP1	protein_coding	-0.224527	4.60053	0.0120067	0.862443	PD-ND
ENSG00000119689:DLST	protein_coding	-0.228004	2.67185	0.00827786	0.862443	PD-ND
ENSG00000058799:YIPF1	protein_coding	-0.243836	3.58159	0.0125688	0.862443	PD-ND
ENSG00000172057:ORMDL3	protein_coding	-0.2482	3.62422	0.0103818	0.862443	PD-ND
ENSG00000170421:KRT8	protein_coding	-0.250437	7.03123	0.00901235	0.862443	PD-ND
ENSG00000138363:ATIC	protein_coding	-0.2516	4.2418	0.00868219	0.862443	PD-ND
ENSG00000074800:ENO1	protein_coding	-0.255051	9.14104	0.0111053	0.862443	PD-ND
ENSG00000175467:SART1	protein_coding	-0.256361	3.86914	0.00980721	0.862443	PD-ND
ENSG00000108774:RAB5C	protein_coding	-0.259194	5.6262	0.00831608	0.862443	PD-ND
ENSG00000173456:RNF26	protein_coding	-0.261132	2.8811	0.0095649	0.862443	PD-ND
ENSG00000099956:SMARCB1	protein_coding	-0.262698	5.18106	0.00926156	0.862443	PD-ND
ENSG00000103423:DNAJA3	protein_coding	-0.263828	3.66455	0.00777747	0.862443	PD-ND
ENSG00000100258:LMF2	protein_coding	-0.268548	3.6739	0.0113161	0.862443	PD-ND
ENSG00000186141:POLR3C	protein_coding	-0.269329	2.37583	0.0127851	0.862443	PD-ND
ENSG00000172009:THOP1	protein_coding	-0.280616	2.97362	0.0114904	0.862443	PD-ND
ENSG00000071051:NCK2	protein_coding	-0.284957	2.76143	0.0129985	0.862443	PD-ND
ENSG00000105135:ILVBL	protein_coding	-0.286598	4.43657	0.00838282	0.862443	PD-ND
ENSG00000073050:XRCC1	protein_coding	-0.287365	3.59983	0.0127345	0.862443	PD-ND
ENSG00000141076:UTP4	protein_coding	-0.28932	2.75226	0.0102262	0.862443	PD-ND
ENSG00000132423:COQ3	protein_coding	-0.299795	2.89722	0.00884822	0.862443	PD-ND
ENSG00000238227:TMEM250	protein_coding	-0.304243	3.11562	0.0112353	0.862443	PD-ND
ENSG00000116017:ARID3A	protein_coding	-0.31406	4.4409	0.0125636	0.862443	PD-ND
ENSG00000121691:CAT	protein_coding	-0.325042	4.52679	0.0123017	0.862443	PD-ND
ENSG00000176393:RNPEP	protein_coding	-0.332631	3.70855	0.00978989	0.862443	PD-ND
ENSG00000167487:KLHL26	protein_coding	-0.332974	1.03343	0.0129886	0.862443	PD-ND
ENSG00000143515:ATP8B2	protein_coding	-0.333261	1.85928	0.00734485	0.862443	PD-ND
ENSG00000133026:MYH10	protein_coding	-0.339523	4.41686	0.0117701	0.862443	PD-ND
ENSG00000154370:TRIM11	protein_coding	-0.339972	2.3548	0.0122975	0.862443	PD-ND
ENSG00000172830:SSH3	protein_coding	-0.350067	1.56126	0.0133685	0.862443	PD-ND
ENSG00000113368:LMNB1	protein_coding	-0.39298	0.341382	0.0125887	0.862443	PD-ND
ENSG00000148343:MIGA2	protein_coding	-0.419329	0.944917	0.00918639	0.862443	PD-ND
ENSG00000105397:TYK2	protein_coding	-0.420677	2.29338	0.00825374	0.862443	PD-ND
ENSG00000186868:MAPT	protein_coding	-0.437132	4.21565	0.0108881	0.862443	PD-ND
ENSG00000277007:AC096642.1	lncRNA	-0.480978	0.45144	0.0119675	0.862443	PD-ND
ENSG00000205670:SMIM11A	protein_coding	-0.483066	-0.796501	0.00752395	0.862443	PD-ND
ENSG00000197020:ZNF100	protein_coding	-0.516735	1.41826	0.00768824	0.862443	PD-ND
ENSG00000111671:SPSB2	protein_coding	-0.567015	3.57742	0.00849289	0.862443	PD-ND
ENSG00000146574:CCZ1B	protein_coding	-0.56805	2.61243	0.0131955	0.862443	PD-ND
ENSG00000101049:SGK2	protein_coding	-0.586601	1.25277	0.0117187	0.862443	PD-ND
ENSG00000136982:DSCC1	protein_coding	-0.593786	-1.05644	0.0110176	0.862443	PD-ND
ENSG00000188167:TMPPE	protein_coding	-0.632849	-1.66616	0.0117295	0.862443	PD-ND
ENSG00000115468:EFHD1	protein_coding	-0.642344	1.44481	0.0120547	0.862443	PD-ND
ENSG00000250091:DNAH10OS	protein_coding	-0.689101	-0.73103	0.00889271	0.862443	PD-ND
ENSG00000228784:LINC00954	lincRNA	-0.699434	-1.4934	0.0113083	0.862443	PD-ND
ENSG00000174705:SH3PXD2B	protein_coding	-0.725417	-0.649507	0.00848572	0.862443	PD-ND
ENSG00000005187:ACSM3	protein_coding	-0.778945	1.36528	0.0100702	0.862443	PD-ND
ENSG00000169403:PTAFR	protein_coding	-0.857727	-2.77471	0.01171	0.862443	PD-ND
ENSG00000162576:MXRA8	protein_coding	-1.56546	-3.81774	0.00997146	0.862443	PD-ND
ENSG00000205832:C16orf96	protein_coding	-1.60865	-3.62116	0.0092002	0.862443	PD-ND
ENSG00000173175:ADCY5	protein_coding	-1.63854	-0.550432	0.0107266	0.862443	PD-ND
ENSG00000143546:S100A8	protein_coding	-1.80616	-4.33999	0.00951307	0.862443	PD-ND
ENSG00000205693:MANSC4	protein_coding	-1.84547	-3.57934	0.012265	0.862443	PD-ND
ENSG00000065618:COL17A1	protein_coding	-1.87007	-3.96832	0.00944008	0.862443	PD-ND
ENSG00000273333:AL662884.1	lncRNA	-2.03536	-4.57068	0.0132446	0.862443	PD-ND
ENSG00000231521:AL162385.2	lncRNA	-2.05244	-3.97745	0.00889719	0.862443	PD-ND
ENSG00000174600:CMKLR1	protein_coding	-2.08027	-4.3824	0.00956746	0.862443	PD-ND
ENSG00000125245:GPR18	protein_coding	-2.23601	-4.2823	0.00845086	0.862443	PD-ND
ENSG00000073067:CYP2W1	protein_coding	-2.23735	-4.31299	0.00932833	0.862443	PD-ND
ENSG00000163563:MNDA	protein_coding	-2.32091	-4.58886	0.00924067	0.862443	PD-ND
ENSG00000169246:NPIPB3	protein_coding	-2.34878	-4.59545	0.0115904	0.862443	PD-ND
ENSG00000156920:ADGRG4	protein_coding	-2.36776	-4.37627	0.0107434	0.862443	PD-ND
ENSG00000135046:ANXA1	protein_coding	-2.44157	-2.10538	0.00837344	0.862443	PD-ND
ENSG00000237737:DCTN1-AS1	antisense	-2.5654	-4.49639	0.0100613	0.862443	PD-ND
ENSG00000230937:MIR205HG	lincRNA	-2.58759	-4.45243	0.0117868	0.862443	PD-ND
ENSG00000152192:POU4F1	protein_coding	-2.61325	-4.56933	0.0103252	0.862443	PD-ND
ENSG00000175189:INHBC	protein_coding	-2.65507	-4.31158	0.0111703	0.862443	PD-ND
ENSG00000272498:AC090948.2	lncRNA	-2.95967	-4.40412	0.00975306	0.862443	PD-ND
ENSG00000262133:AC087392.2	lncRNA	-3.44555	-4.13658	0.0105136	0.862443	PD-ND
ENSG00000079805:DNM2	protein_coding	-0.235597	3.38948	0.0135079	0.864816	PD-ND
ENSG00000237181:AC147651.4	antisense	-2.08134	-4.644	0.0135461	0.864816	PD-ND
ENSG00000102970:CCL17	protein_coding	-2.51309	-4.49993	0.013528	0.864816	PD-ND
ENSG00000171495:MROH2B	protein_coding	2.18871	-4.61707	0.0139342	0.865681	PD-ND
ENSG00000251504:LINC01099	lincRNA	0.859696	3.57526	0.01379	0.865681	PD-ND
ENSG00000275807:AC145285.6	lncRNA	0.398646	0.922961	0.0139225	0.865681	PD-ND
ENSG00000068885:IFT80	protein_coding	0.249231	2.92921	0.0138904	0.865681	PD-ND
ENSG00000176209:SMIM19	protein_coding	0.216512	5.33952	0.0137618	0.865681	PD-ND
ENSG00000061794:MRPS35	protein_coding	-0.241451	5.2806	0.0138873	0.865681	PD-ND
ENSG00000085662:AKR1B1	protein_coding	-0.33722	5.03758	0.0137848	0.865681	PD-ND
ENSG00000162062:TEDC2	protein_coding	-0.520807	-0.89666	0.0137877	0.865681	PD-ND
ENSG00000213420:GPC2	protein_coding	-0.631966	-2.29775	0.0136304	0.865681	PD-ND
ENSG00000284977:AL160272.1	lncRNA	-2.41343	-4.49593	0.0138936	0.865681	PD-ND
ENSG00000161681:SHANK1	protein_coding	2.56777	-4.52777	0.015046	0.867702	PD-ND
ENSG00000159784:FAM131B	protein_coding	2.13539	-3.51889	0.0148382	0.867702	PD-ND
ENSG00000019991:HGF	protein_coding	1.84952	-2.48929	0.0152522	0.867702	PD-ND
ENSG00000111962:UST	protein_coding	1.67659	-4.00602	0.0141011	0.867702	PD-ND
ENSG00000259126:AL161752.1	lncRNA	1.51273	-3.83208	0.0152336	0.867702	PD-ND
ENSG00000082126:MPP4	protein_coding	1.44174	-2.45722	0.0148537	0.867702	PD-ND
ENSG00000178997:EXD1	protein_coding	0.994798	-3.18012	0.0146639	0.867702	PD-ND
ENSG00000118849:RARRES1	protein_coding	0.917634	1.72228	0.0153884	0.867702	PD-ND
ENSG00000004799:PDK4	protein_coding	0.881724	4.76322	0.0146294	0.867702	PD-ND
ENSG00000266983:AC011444.1	lncRNA	0.789953	-2.82936	0.0142677	0.867702	PD-ND
ENSG00000255129:AP000880.1	lncRNA	0.673574	0.539825	0.0142559	0.867702	PD-ND
ENSG00000134253:TRIM45	protein_coding	0.594575	-1.31095	0.0150607	0.867702	PD-ND
ENSG00000267169:AC022098.1	lncRNA	0.496797	-0.375443	0.0145995	0.867702	PD-ND
ENSG00000215375:MYL5	protein_coding	0.484087	2.03328	0.0154356	0.867702	PD-ND
ENSG00000151882:CCL28	protein_coding	0.474623	2.54489	0.0154685	0.867702	PD-ND
ENSG00000269834:ZNF528-AS1	lncRNA	0.427797	0.774512	0.0153591	0.867702	PD-ND
ENSG00000167216:KATNAL2	protein_coding	0.423968	-0.328642	0.0144139	0.867702	PD-ND
ENSG00000258655:ARHGAP5-AS1	antisense	0.379285	3.28326	0.0141857	0.867702	PD-ND
ENSG00000259642:ST20-AS1	lncRNA	0.342088	1.57267	0.014014	0.867702	PD-ND
ENSG00000197782:ZNF780A	protein_coding	0.291432	2.18909	0.0153972	0.867702	PD-ND
ENSG00000196782:MAML3	protein_coding	0.289221	3.89474	0.0148957	0.867702	PD-ND
ENSG00000258289:CHURC1	protein_coding	0.176068	7.05173	0.0152612	0.867702	PD-ND
ENSG00000185085:INTS5	protein_coding	-0.200122	3.36982	0.0145544	0.867702	PD-ND
ENSG00000167674:HDGFL2	protein_coding	-0.201274	3.98649	0.0146167	0.867702	PD-ND
ENSG00000147044:CASK	protein_coding	-0.207384	3.1801	0.0152965	0.867702	PD-ND
ENSG00000115307:AUP1	protein_coding	-0.220331	5.08344	0.0154674	0.867702	PD-ND
ENSG00000136111:TBC1D4	protein_coding	-0.262139	3.75025	0.01533	0.867702	PD-ND
ENSG00000104884:ERCC2	protein_coding	-0.263895	1.68262	0.0142392	0.867702	PD-ND
ENSG00000161618:ALDH16A1	protein_coding	-0.289923	2.56513	0.0150681	0.867702	PD-ND
ENSG00000104835:SARS2	protein_coding	-0.321403	2.35735	0.0151497	0.867702	PD-ND
ENSG00000203666:EFCAB2	protein_coding	-0.41714	3.8852	0.0145604	0.867702	PD-ND
ENSG00000154839:SKA1	protein_coding	-0.962922	-3.02716	0.0145855	0.867702	PD-ND
ENSG00000186529:CYP4F3	protein_coding	-1.07725	-2.54139	0.0149176	0.867702	PD-ND
ENSG00000196569:LAMA2	protein_coding	-1.4685	-3.45405	0.0144564	0.867702	PD-ND
ENSG00000245067:IGFBP7-AS1	antisense	-2.05354	-4.44701	0.0149418	0.867702	PD-ND
ENSG00000224743:TEX26-AS1	antisense	-2.66252	-4.09951	0.0142733	0.867702	PD-ND
ENSG00000125999:BPIFB1	protein_coding	-2.79544	-4.4869	0.0151382	0.867702	PD-ND
ENSG00000198542:ITGBL1	protein_coding	0.9354	-1.05062	0.0159176	0.868932	PD-ND
ENSG00000235488:JARID2-AS1	antisense	0.876828	-2.64946	0.0160085	0.868932	PD-ND
ENSG00000101405:OXT	protein_coding	0.734508	-0.996647	0.0158714	0.868932	PD-ND
ENSG00000203711:C6orf99	protein_coding	0.671938	-1.85591	0.016008	0.868932	PD-ND
ENSG00000278713:AC120114.2	lncRNA	0.588861	-1.17204	0.0156589	0.868932	PD-ND
ENSG00000048052:HDAC9	protein_coding	0.433706	3.46941	0.016026	0.868932	PD-ND
ENSG00000102265:TIMP1	protein_coding	0.38145	8.66903	0.0155619	0.868932	PD-ND
ENSG00000204444:APOM	protein_coding	0.28846	1.26332	0.015886	0.868932	PD-ND
ENSG00000102858:MGRN1	protein_coding	-0.21748	3.46366	0.0160544	0.868932	PD-ND
ENSG00000148399:DPH7	protein_coding	-0.225512	2.89366	0.0160073	0.868932	PD-ND
ENSG00000184545:DUSP8	protein_coding	-0.260442	3.52298	0.0158622	0.868932	PD-ND
ENSG00000100949:RABGGTA	protein_coding	-0.265948	3.33874	0.0157191	0.868932	PD-ND
ENSG00000125877:ITPA	protein_coding	-0.271938	4.01677	0.0158381	0.868932	PD-ND
ENSG00000117153:KLHL12	protein_coding	-0.279537	2.9848	0.0157826	0.868932	PD-ND
ENSG00000160221:GATD3A	protein_coding	1.16752	1.17421	0.0161938	0.872389	PD-ND
ENSG00000170890:PLA2G1B	protein_coding	1.56681	0.0807174	0.0163927	0.874957	PD-ND
ENSG00000101251:SEL1L2	protein_coding	1.52737	-3.46531	0.0164686	0.874957	PD-ND
ENSG00000151883:PARP8	protein_coding	0.291815	2.72108	0.0163196	0.874957	PD-ND
ENSG00000257815:AC025159.1	antisense	0.263772	3.76721	0.0163953	0.874957	PD-ND
ENSG00000133835:HSD17B4	protein_coding	-0.21989	5.08359	0.0163605	0.874957	PD-ND
ENSG00000068971:PPP2R5B	protein_coding	-0.277728	3.1416	0.0164616	0.874957	PD-ND
ENSG00000278385:AC121338.2	lncRNA	0.47634	0.363793	0.0165921	0.875682	PD-ND
ENSG00000273702:AC091271.1	lncRNA	0.249858	3.86867	0.0165959	0.875682	PD-ND
ENSG00000100714:MTHFD1	protein_coding	-0.27038	2.72201	0.0165705	0.875682	PD-ND
ENSG00000162631:NTNG1	protein_coding	1.45387	-1.05581	0.0167516	0.876062	PD-ND
ENSG00000248161:AC098487.1	lncRNA	0.42211	1.09081	0.0167094	0.876062	PD-ND
ENSG00000147526:TACC1	protein_coding	-0.283636	4.33538	0.0167045	0.876062	PD-ND
ENSG00000274031:AC092140.2	lncRNA	-1.09333	-2.3664	0.0167548	0.876062	PD-ND
ENSG00000184060:ADAP2	protein_coding	-0.423442	2.29726	0.0168385	0.878453	PD-ND
ENSG00000230506:AL354824.1	lncRNA	0.395084	0.916042	0.016925	0.879961	PD-ND
ENSG00000254986:DPP3	protein_coding	-0.237861	3.19649	0.0169436	0.879961	PD-ND
ENSG00000177119:ANO6	protein_coding	1.06025	-1.75988	0.0170893	0.880238	PD-ND
ENSG00000078596:ITM2A	protein_coding	0.826936	1.0285	0.017129	0.880238	PD-ND
ENSG00000285122:PIGY-DT	lncRNA	0.629922	0.168649	0.0171393	0.880238	PD-ND
ENSG00000072954:TMEM38A	protein_coding	-0.359338	2.48449	0.0171029	0.880238	PD-ND
ENSG00000204131:NHSL2	protein_coding	-0.570727	1.39454	0.017076	0.880238	PD-ND
ENSG00000236708:AC073316.3	antisense	1.65129	-3.82467	0.0173057	0.882148	PD-ND
ENSG00000259460:AC078909.1	lncRNA	0.420304	1.42484	0.0172995	0.882148	PD-ND
ENSG00000185104:FAF1	protein_coding	-0.180684	4.35843	0.0173235	0.882148	PD-ND
ENSG00000168807:SNTB2	protein_coding	-0.26725	2.90268	0.0173292	0.882148	PD-ND
ENSG00000230525:LINC01799	lncRNA	1.70634	-3.86342	0.017375	0.882535	PD-ND
ENSG00000162551:ALPL	protein_coding	-1.68119	-3.66358	0.0174896	0.886407	PD-ND
ENSG00000227487:NCAM1-AS1	antisense	2.93682	-4.03142	0.0175413	0.887084	PD-ND
ENSG00000250786:SNHG18	lincRNA	0.480872	2.02628	0.0176078	0.888129	PD-ND
ENSG00000154153:RETREG1	protein_coding	0.380819	5.33733	0.0177141	0.888129	PD-ND
ENSG00000240152:LINC02271	lncRNA	-2.12117	-4.3796	0.0177157	0.888129	PD-ND
ENSG00000219073:CELA3B	protein_coding	2.31854	-0.24541	0.0184408	0.89347	PD-ND
ENSG00000272360:AC116036.2	lncRNA	1.1753	-2.89457	0.0184088	0.89347	PD-ND
ENSG00000262454:MIR193BHG	lncRNA	0.852274	0.0199884	0.0178805	0.89347	PD-ND
ENSG00000150628:SPATA4	protein_coding	0.660514	-0.0992262	0.0183547	0.89347	PD-ND
ENSG00000261302:AC106779.1	lncRNA	0.657366	-1.91981	0.0183948	0.89347	PD-ND
ENSG00000124762:CDKN1A	protein_coding	0.539301	5.7003	0.0184384	0.89347	PD-ND
ENSG00000255248:MIR100HG	lncRNA	0.272038	2.88137	0.0181433	0.89347	PD-ND
ENSG00000152422:XRCC4	protein_coding	0.245623	3.04875	0.0182502	0.89347	PD-ND
ENSG00000167232:ZNF91	protein_coding	-0.209816	5.42157	0.0179464	0.89347	PD-ND
ENSG00000069248:NUP133	protein_coding	-0.256799	2.80709	0.0182907	0.89347	PD-ND
ENSG00000197798:FAM118B	protein_coding	-0.275448	2.08305	0.018065	0.89347	PD-ND
ENSG00000135437:RDH5	protein_coding	-0.35603	1.07071	0.0179858	0.89347	PD-ND
ENSG00000177602:HASPIN	protein_coding	-2.21616	-4.31086	0.0182359	0.89347	PD-ND
ENSG00000171564:FGB	protein_coding	-2.61117	-0.129121	0.0180196	0.89347	PD-ND
ENSG00000114204:SERPINI2	protein_coding	1.68835	-3.95318	0.0185053	0.894717	PD-ND
ENSG00000264458:AC025211.1	lncRNA	0.979859	-2.4719	0.0186336	0.899043	PD-ND
ENSG00000224982:TMEM233	protein_coding	1.61158	0.277227	0.0187696	0.899524	PD-ND
ENSG00000206432:TMEM200C	protein_coding	1.18156	-1.66206	0.0187993	0.899524	PD-ND
ENSG00000112246:SIM1	protein_coding	0.27558	2.97629	0.018696	0.899524	PD-ND
ENSG00000010282:HHATL	protein_coding	-0.619938	3.6734	0.0187857	0.899524	PD-ND
ENSG00000130600:H19	processed_transcript	1.57264	-1.72602	0.0188435	0.899776	PD-ND
ENSG00000197360:ZNF98	protein_coding	1.51814	-2.86648	0.0189037	0.900792	PD-ND
ENSG00000113248:PCDHB15	protein_coding	0.660193	-0.477544	0.0189873	0.902912	PD-ND
ENSG00000187474:FPR3	protein_coding	2.0625	-4.41707	0.0193877	0.903665	PD-ND
ENSG00000227914:AL136979.1	lncRNA	1.37871	-4.12464	0.0195272	0.903665	PD-ND
ENSG00000269967:AL136115.2	lncRNA	1.15266	-3.11821	0.0192477	0.903665	PD-ND
ENSG00000236502:SIX3-AS1	antisense	0.873447	4.62787	0.0190911	0.903665	PD-ND
ENSG00000198822:GRM3	protein_coding	0.736619	-1.38047	0.0193803	0.903665	PD-ND
ENSG00000272991:AF129408.1	lncRNA	0.650165	-1.21649	0.0196412	0.903665	PD-ND
ENSG00000231999:LRRC8C-DT	lncRNA	0.551318	1.20696	0.0192584	0.903665	PD-ND
ENSG00000115129:TP53I3	protein_coding	0.431017	3.00223	0.0194086	0.903665	PD-ND
ENSG00000185829:ARL17A	protein_coding	0.372989	2.39764	0.0194354	0.903665	PD-ND
ENSG00000180879:SSR4	protein_coding	0.348684	10.222	0.0191257	0.903665	PD-ND
ENSG00000151470:C4orf33	protein_coding	0.272469	3.24019	0.0196529	0.903665	PD-ND
ENSG00000124783:SSR1	protein_coding	-0.230473	6.43924	0.0193149	0.903665	PD-ND
ENSG00000111602:TIMELESS	protein_coding	-0.323286	1.60117	0.0195933	0.903665	PD-ND
ENSG00000172375:C2CD2L	protein_coding	-0.324912	1.8697	0.0193802	0.903665	PD-ND
ENSG00000249426:AC093206.1	lncRNA	-0.825607	-3.23785	0.0196678	0.903665	PD-ND
ENSG00000112319:EYA4	protein_coding	-1.03952	-3.35498	0.0195083	0.903665	PD-ND
ENSG00000136897:MRPL50	protein_coding	0.229497	5.55246	0.0197127	0.90393	PD-ND
ENSG00000272688:AP005329.3	lncRNA	0.609222	1.05538	0.0199079	0.906788	PD-ND
ENSG00000080845:DLGAP4	protein_coding	-0.252857	4.99066	0.0199223	0.906788	PD-ND
ENSG00000112576:CCND3	protein_coding	-0.25952	4.40166	0.0199699	0.906788	PD-ND
ENSG00000255435:AP001267.3	lncRNA	0.341806	1.19172	0.0200798	0.909932	PD-ND
ENSG00000151834:GABRA2	protein_coding	-0.555819	1.16733	0.0201405	0.910895	PD-ND
ENSG00000087303:NID2	protein_coding	1.63015	-4.09363	0.0202655	0.91476	PD-ND
ENSG00000149201:CCDC81	protein_coding	-0.675084	-2.54899	0.0203532	0.916928	PD-ND
ENSG00000263015:AC015853.2	lncRNA	3.51976	-4.27403	0.0227918	0.91802	PD-ND
ENSG00000248461:LINC02119	lncRNA	2.89276	-2.20748	0.0242455	0.91802	PD-ND
ENSG00000227172:AC011290.1	lncRNA	2.8665	-4.4289	0.0206375	0.91802	PD-ND
ENSG00000142789:CELA3A	protein_coding	2.69069	0.978286	0.0253765	0.91802	PD-ND
ENSG00000233153:UBE2E2-AS1	antisense	2.51661	-4.3616	0.0243091	0.91802	PD-ND
ENSG00000230427:AC095033.1	antisense	2.08315	-4.56799	0.0250531	0.91802	PD-ND
ENSG00000165186:PTCHD1	protein_coding	2.07815	-2.19571	0.0214039	0.91802	PD-ND
ENSG00000256747:AC009511.2	lncRNA	2.07314	-4.1252	0.0231864	0.91802	PD-ND
ENSG00000227409:ZMYM4-AS1	antisense	2.05046	-4.34726	0.0246171	0.91802	PD-ND
ENSG00000260792:LINC02280	lncRNA	2.02484	-4.12489	0.0247103	0.91802	PD-ND
ENSG00000185736:ADARB2	protein_coding	1.92895	-3.90846	0.0244151	0.91802	PD-ND
ENSG00000228799:LINC01939	lncRNA	1.74034	-4.17833	0.0208301	0.91802	PD-ND
ENSG00000136244:IL6	protein_coding	1.72474	-3.74192	0.0217786	0.91802	PD-ND
ENSG00000081985:IL12RB2	protein_coding	1.66002	-3.73912	0.0233972	0.91802	PD-ND
ENSG00000164794:KCNV1	protein_coding	1.64913	-3.90663	0.0212071	0.91802	PD-ND
ENSG00000176040:TMPRSS7	protein_coding	1.53296	-3.82853	0.0237644	0.91802	PD-ND
ENSG00000271360:AL512631.2	lncRNA	1.49218	-3.56166	0.0248161	0.91802	PD-ND
ENSG00000131981:LGALS3	protein_coding	1.40989	1.41495	0.02548	0.91802	PD-ND
ENSG00000185615:PDIA2	protein_coding	1.39973	-2.75061	0.023058	0.91802	PD-ND
ENSG00000163347:CLDN1	protein_coding	1.35649	-3.35093	0.0225273	0.91802	PD-ND
ENSG00000282772:AL358790.1	lncRNA	1.34049	-3.81415	0.0247746	0.91802	PD-ND
ENSG00000238123:MID1IP1-AS1	antisense	1.05863	-3.32681	0.0212755	0.91802	PD-ND
ENSG00000255823:MTRNR2L8	protein_coding	1.05251	8.51581	0.0230616	0.91802	PD-ND
ENSG00000164588:HCN1	protein_coding	0.954956	-0.914945	0.0207642	0.91802	PD-ND
ENSG00000077063:CTTNBP2	protein_coding	0.838414	0.879713	0.0228846	0.91802	PD-ND
ENSG00000236869:ZKSCAN7-AS1	lncRNA	0.792926	-2.32916	0.0238036	0.91802	PD-ND
ENSG00000259439:LINC01833	lncRNA	0.791664	1.3668	0.0235556	0.91802	PD-ND
ENSG00000260500:AC010336.2	lncRNA	0.777017	-2.70345	0.0218594	0.91802	PD-ND
ENSG00000268309:AC008764.3	lncRNA	0.751092	-2.96279	0.0249391	0.91802	PD-ND
ENSG00000240859:AC093627.4	lncRNA	0.746479	-2.43026	0.0217047	0.91802	PD-ND
ENSG00000177669:MBOAT4	protein_coding	0.734075	-1.41229	0.0212944	0.91802	PD-ND
ENSG00000156103:MMP16	protein_coding	0.661538	0.192088	0.0218867	0.91802	PD-ND
ENSG00000259941:AC084782.1	lncRNA	0.64835	-2.1686	0.0245612	0.91802	PD-ND
ENSG00000155875:SAXO1	protein_coding	0.639066	-1.89889	0.0251181	0.91802	PD-ND
ENSG00000260101:AC008074.2	lncRNA	0.614594	-1.67792	0.0253527	0.91802	PD-ND
ENSG00000226383:LINC01876	lncRNA	0.613499	-0.182613	0.0252015	0.91802	PD-ND
ENSG00000105855:ITGB8	protein_coding	0.569995	0.888844	0.022339	0.91802	PD-ND
ENSG00000264235:AP005329.1	lncRNA	0.565105	-0.368133	0.0255897	0.91802	PD-ND
ENSG00000123119:NECAB1	protein_coding	0.559041	0.716949	0.0233597	0.91802	PD-ND
ENSG00000276131:AC009118.2	lncRNA	0.541828	0.909762	0.0225721	0.91802	PD-ND
ENSG00000171408:PDE7B	protein_coding	0.531556	-0.294361	0.025448	0.91802	PD-ND
ENSG00000269968:AC006064.4	lncRNA	0.531358	0.613349	0.0227676	0.91802	PD-ND
ENSG00000272716:AL121658.1	lncRNA	0.519845	0.83909	0.0235791	0.91802	PD-ND
ENSG00000184068:SREBF2-AS1	lncRNA	0.497857	0.511113	0.0208913	0.91802	PD-ND
ENSG00000105472:CLEC11A	protein_coding	0.496087	3.19078	0.0252935	0.91802	PD-ND
ENSG00000245532:NEAT1	lincRNA	0.467975	8.56054	0.0217595	0.91802	PD-ND
ENSG00000260475:AL353719.1	lncRNA	0.446909	-0.309749	0.023381	0.91802	PD-ND
ENSG00000265817:FSBP	protein_coding	0.435919	0.115644	0.0226014	0.91802	PD-ND
ENSG00000245468:LINC02447	lncRNA	0.423505	2.40866	0.0235069	0.91802	PD-ND
ENSG00000174607:UGT8	protein_coding	0.3974	2.06461	0.0231361	0.91802	PD-ND
ENSG00000225265:TAF1A-AS1	lncRNA	0.341142	2.0666	0.0211349	0.91802	PD-ND
ENSG00000268584:AC073389.1	lncRNA	0.317815	1.45049	0.0228937	0.91802	PD-ND
ENSG00000166770:ZNF667-AS1	lincRNA	0.284856	5.20888	0.0207804	0.91802	PD-ND
ENSG00000145335:SNCA	protein_coding	0.267138	4.18689	0.0254151	0.91802	PD-ND
ENSG00000254531:AP001816.1	protein_coding	0.257532	1.67797	0.0254391	0.91802	PD-ND
ENSG00000197121:PGAP1	protein_coding	0.254433	2.59846	0.021338	0.91802	PD-ND
ENSG00000106399:RPA3	protein_coding	0.244006	6.33827	0.0214968	0.91802	PD-ND
ENSG00000032742:IFT88	protein_coding	0.231232	3.68408	0.0256208	0.91802	PD-ND
ENSG00000188186:LAMTOR4	protein_coding	0.202502	7.34214	0.0229373	0.91802	PD-ND
ENSG00000010256:UQCRC1	protein_coding	-0.157864	5.33016	0.0212199	0.91802	PD-ND
ENSG00000104853:CLPTM1	protein_coding	-0.18066	5.15381	0.0214639	0.91802	PD-ND
ENSG00000115073:ACTR1B	protein_coding	-0.183911	4.06205	0.0234456	0.91802	PD-ND
ENSG00000173264:GPR137	protein_coding	-0.188607	3.25838	0.0250869	0.91802	PD-ND
ENSG00000134697:GNL2	protein_coding	-0.19501	4.30806	0.0249359	0.91802	PD-ND
ENSG00000125818:PSMF1	protein_coding	-0.197441	5.6024	0.0212921	0.91802	PD-ND
ENSG00000104687:GSR	protein_coding	-0.203696	3.37028	0.0235442	0.91802	PD-ND
ENSG00000122971:ACADS	protein_coding	-0.210442	3.64817	0.0246926	0.91802	PD-ND
ENSG00000177963:RIC8A	protein_coding	-0.222913	3.7069	0.0245478	0.91802	PD-ND
ENSG00000140987:ZSCAN32	protein_coding	-0.223565	1.80503	0.0213436	0.91802	PD-ND
ENSG00000148337:CIZ1	protein_coding	-0.23028	3.60498	0.0247257	0.91802	PD-ND
ENSG00000138629:UBL7	protein_coding	-0.23166	3.19297	0.0215582	0.91802	PD-ND
ENSG00000131653:TRAF7	protein_coding	-0.237174	3.464	0.0254296	0.91802	PD-ND
ENSG00000185122:HSF1	protein_coding	-0.244218	4.20393	0.0251675	0.91802	PD-ND
ENSG00000008838:MED24	protein_coding	-0.248602	3.04064	0.0245033	0.91802	PD-ND
ENSG00000187231:SESTD1	protein_coding	-0.262383	4.35611	0.0244774	0.91802	PD-ND
ENSG00000205250:E2F4	protein_coding	-0.263292	3.33718	0.0243139	0.91802	PD-ND
ENSG00000211584:SLC48A1	protein_coding	-0.264881	2.6041	0.0212009	0.91802	PD-ND
ENSG00000179562:GCC1	protein_coding	-0.268968	2.31568	0.0217639	0.91802	PD-ND
ENSG00000126249:PDCD2L	protein_coding	-0.273506	2.79984	0.0211047	0.91802	PD-ND
ENSG00000181192:DHTKD1	protein_coding	-0.278749	2.58621	0.0255762	0.91802	PD-ND
ENSG00000100288:CHKB	protein_coding	-0.282727	3.69169	0.022502	0.91802	PD-ND
ENSG00000066322:ELOVL1	protein_coding	-0.294608	3.44819	0.0205261	0.91802	PD-ND
ENSG00000215252:GOLGA8B	protein_coding	-0.302718	2.55261	0.0247743	0.91802	PD-ND
ENSG00000182325:FBXL6	protein_coding	-0.312063	1.84936	0.0241361	0.91802	PD-ND
ENSG00000167962:ZNF598	protein_coding	-0.326168	2.20641	0.0220292	0.91802	PD-ND
ENSG00000108578:BLMH	protein_coding	-0.329169	3.99085	0.0212835	0.91802	PD-ND
ENSG00000241360:PDXP	protein_coding	-0.329694	4.05583	0.0222066	0.91802	PD-ND
ENSG00000110497:AMBRA1	protein_coding	-0.345663	0.958975	0.022021	0.91802	PD-ND
ENSG00000168792:ABHD15	protein_coding	-0.390505	3.18128	0.0209786	0.91802	PD-ND
ENSG00000176472:ZNF575	protein_coding	-0.419841	0.497187	0.0250438	0.91802	PD-ND
ENSG00000117676:RPS6KA1	protein_coding	-0.422785	2.01562	0.0236544	0.91802	PD-ND
ENSG00000162878:PKDCC	protein_coding	-0.440619	2.13334	0.0231327	0.91802	PD-ND
ENSG00000185561:TLCD2	protein_coding	-0.442247	0.654602	0.0224548	0.91802	PD-ND
ENSG00000130707:ASS1	protein_coding	-0.588966	0.280378	0.020874	0.91802	PD-ND
ENSG00000214290:COLCA2	protein_coding	-0.643469	0.0850469	0.0230256	0.91802	PD-ND
ENSG00000186193:SAPCD2	protein_coding	-0.694537	-1.91459	0.0240237	0.91802	PD-ND
ENSG00000273293:AC093458.1	lncRNA	-0.806533	-2.3271	0.0244503	0.91802	PD-ND
ENSG00000088836:SLC4A11	protein_coding	-0.836345	-0.285884	0.0219316	0.91802	PD-ND
ENSG00000236871:LINC00106	lincRNA	-0.92313	-2.6097	0.0220311	0.91802	PD-ND
ENSG00000234928:LINC01659	lncRNA	-0.961285	-1.63279	0.0239179	0.91802	PD-ND
ENSG00000050344:NFE2L3	protein_coding	-1.15715	-3.42034	0.0233028	0.91802	PD-ND
ENSG00000188372:ZP3	protein_coding	-1.41231	0.442979	0.0244624	0.91802	PD-ND
ENSG00000272221:AL645933.2	lncRNA	-1.48212	-4.2491	0.0224518	0.91802	PD-ND
ENSG00000171557:FGG	protein_coding	-1.54712	-1.16231	0.0237885	0.91802	PD-ND
ENSG00000166426:CRABP1	protein_coding	-1.56507	-1.1828	0.0236553	0.91802	PD-ND
ENSG00000235099:AL138731.1	lncRNA	-1.67132	-3.9883	0.0249211	0.91802	PD-ND
ENSG00000273056:AL354694.1	lncRNA	-1.74219	-4.04019	0.024797	0.91802	PD-ND
ENSG00000132702:HAPLN2	protein_coding	-1.78558	-3.99784	0.0204566	0.91802	PD-ND
ENSG00000151360:ALLC	protein_coding	-1.85448	-4.23645	0.0233826	0.91802	PD-ND
ENSG00000238078:LINC01352	lncRNA	-2.10959	-4.59413	0.0232045	0.91802	PD-ND
ENSG00000127530:OR7C1	protein_coding	-2.11851	-4.09651	0.0214974	0.91802	PD-ND
ENSG00000141194:OR4D1	protein_coding	-2.16671	-4.47872	0.0226226	0.91802	PD-ND
ENSG00000122728:TAF1L	protein_coding	-2.32219	-4.0175	0.0206413	0.91802	PD-ND
ENSG00000257859:CASC18	lincRNA	-2.34617	-4.11493	0.0222333	0.91802	PD-ND
ENSG00000254019:AC011676.2	lncRNA	-2.48629	-4.45538	0.0255837	0.91802	PD-ND
ENSG00000224655:LINC01823	lncRNA	-2.49344	-3.80429	0.024383	0.91802	PD-ND
ENSG00000189152:GRAPL	protein_coding	-2.53139	-4.58407	0.0250618	0.91802	PD-ND
ENSG00000251576:LINC01267	lncRNA	-2.53391	-4.31071	0.0246096	0.91802	PD-ND
ENSG00000251125:AC091860.2	lncRNA	-2.64251	-4.05574	0.0219385	0.91802	PD-ND
ENSG00000249131:PSD2-AS1	lncRNA	-2.76301	-4.30887	0.0230456	0.91802	PD-ND
ENSG00000103489:XYLT1	protein_coding	0.682719	-1.15395	0.0256858	0.918925	PD-ND
ENSG00000138829:FBN2	protein_coding	1.84932	-2.17784	0.0257466	0.919676	PD-ND
ENSG00000196242:OR2C3	protein_coding	1.39863	-3.57463	0.0259767	0.922849	PD-ND
ENSG00000259954:IL21R-AS1	antisense	0.713913	-1.81748	0.0259126	0.922849	PD-ND
ENSG00000129484:PARP2	protein_coding	-0.196116	3.05721	0.0260056	0.922849	PD-ND
ENSG00000103479:RBL2	protein_coding	-0.241724	3.85231	0.0260109	0.922849	PD-ND
ENSG00000181588:MEX3D	protein_coding	-0.338357	2.0771	0.026075	0.922849	PD-ND
ENSG00000087157:PGS1	protein_coding	-0.215386	2.70133	0.0261753	0.924982	PD-ND
ENSG00000232006:AC005537.1	lncRNA	5.22621	-1.82415	0.0284759	0.925657	PD-ND
ENSG00000285551:AC067752.1	lncRNA	2.62237	-4.39022	0.0277014	0.925657	PD-ND
ENSG00000155966:AFF2	protein_coding	2.35544	-4.16549	0.0284238	0.925657	PD-ND
ENSG00000197561:ELANE	protein_coding	2.35201	-4.49424	0.0305738	0.925657	PD-ND
ENSG00000237626:AL161629.1	lncRNA	2.08627	-4.29211	0.0293941	0.925657	PD-ND
ENSG00000112214:FHL5	protein_coding	1.94478	-4.64394	0.0264131	0.925657	PD-ND
ENSG00000234869:AL021392.1	lncRNA	1.84988	-4.63909	0.0282997	0.925657	PD-ND
ENSG00000146666:LINC00525	antisense	1.64352	-1.73138	0.0271228	0.925657	PD-ND
ENSG00000206190:ATP10A	protein_coding	1.64046	-4.56587	0.0279164	0.925657	PD-ND
ENSG00000241544:LINC02029	lncRNA	1.4255	-2.65943	0.0293822	0.925657	PD-ND
ENSG00000277693:AP003900.1	lncRNA	1.38818	-4.14309	0.030752	0.925657	PD-ND
ENSG00000285744:AC083837.1	lncRNA	1.31834	-2.74075	0.0302357	0.925657	PD-ND
ENSG00000114113:RBP2	protein_coding	1.0639	-3.07138	0.0292516	0.925657	PD-ND
ENSG00000121270:ABCC11	protein_coding	0.954521	-3.46166	0.0269347	0.925657	PD-ND
ENSG00000249307:LINC01088	antisense	0.873131	-2.55137	0.0275755	0.925657	PD-ND
ENSG00000136237:RAPGEF5	protein_coding	0.797077	1.58094	0.027625	0.925657	PD-ND
ENSG00000116194:ANGPTL1	protein_coding	0.750926	0.83557	0.0298328	0.925657	PD-ND
ENSG00000265142:MIR133A1HG	lncRNA	0.725969	-1.49412	0.0303667	0.925657	PD-ND
ENSG00000155265:GOLGA7B	protein_coding	0.661765	5.17459	0.0269797	0.925657	PD-ND
ENSG00000258730:ITPK1-AS1	antisense	0.621581	-2.14415	0.0295589	0.925657	PD-ND
ENSG00000182747:SLC35D3	protein_coding	0.545846	1.86632	0.0288379	0.925657	PD-ND
ENSG00000188396:TCTEX1D4	protein_coding	0.540771	-0.690875	0.0284089	0.925657	PD-ND
ENSG00000281005:LINC00921	lncRNA	0.498992	-0.703267	0.0293388	0.925657	PD-ND
ENSG00000242265:PEG10	protein_coding	0.488094	6.43405	0.030512	0.925657	PD-ND
ENSG00000120324:PCDHB10	protein_coding	0.47556	1.36336	0.0295881	0.925657	PD-ND
ENSG00000243926:TIPARP-AS1	antisense	0.445059	0.930647	0.0298197	0.925657	PD-ND
ENSG00000168675:LDLRAD4	protein_coding	0.431059	2.97848	0.028167	0.925657	PD-ND
ENSG00000120549:KIAA1217	protein_coding	0.430659	0.747861	0.0297469	0.925657	PD-ND
ENSG00000247877:AC021086.1	lncRNA	0.405944	0.0786283	0.0305428	0.925657	PD-ND
ENSG00000286009:AC244213.1	lncRNA	0.364766	1.50984	0.0276093	0.925657	PD-ND
ENSG00000260018:AC040169.1	lncRNA	0.357329	2.39701	0.0305639	0.925657	PD-ND
ENSG00000272701:MESTIT1	lncRNA	0.343722	1.61177	0.0300902	0.925657	PD-ND
ENSG00000258920:FOXN3-AS1	antisense	0.338826	2.22772	0.0293178	0.925657	PD-ND
ENSG00000167555:ZNF528	protein_coding	0.336891	1.26094	0.0295935	0.925657	PD-ND
ENSG00000166455:C16orf46	protein_coding	0.323225	1.16957	0.0300236	0.925657	PD-ND
ENSG00000177640:CASC2	antisense	0.317338	1.38162	0.0272915	0.925657	PD-ND
ENSG00000271737:AC008608.2	lncRNA	0.315506	3.38927	0.0277741	0.925657	PD-ND
ENSG00000179057:IGSF22	protein_coding	0.295204	2.7283	0.0297573	0.925657	PD-ND
ENSG00000259673:IQCH-AS1	lincRNA	0.283735	1.90127	0.0270002	0.925657	PD-ND
ENSG00000244625:MIATNB	lncRNA	0.277659	1.1469	0.0263455	0.925657	PD-ND
ENSG00000272047:GTF2H5	protein_coding	0.223501	6.33953	0.0284494	0.925657	PD-ND
ENSG00000145246:ATP10D	protein_coding	0.221342	3.25982	0.0279245	0.925657	PD-ND
ENSG00000182359:KBTBD3	protein_coding	0.207208	3.80347	0.0292185	0.925657	PD-ND
ENSG00000126653:NSRP1	protein_coding	0.18603	5.52781	0.0307396	0.925657	PD-ND
ENSG00000058272:PPP1R12A	protein_coding	-0.171267	5.15858	0.028281	0.925657	PD-ND
ENSG00000119723:COQ6	protein_coding	-0.176691	3.16576	0.0306694	0.925657	PD-ND
ENSG00000101146:RAE1	protein_coding	-0.179285	3.76351	0.028982	0.925657	PD-ND
ENSG00000116213:WRAP73	protein_coding	-0.185678	3.11895	0.0302713	0.925657	PD-ND
ENSG00000106682:EIF4H	protein_coding	-0.187587	5.90203	0.0297268	0.925657	PD-ND
ENSG00000146085:MMUT	protein_coding	-0.188675	4.60728	0.0285647	0.925657	PD-ND
ENSG00000133313:CNDP2	protein_coding	-0.1902	4.22973	0.0291665	0.925657	PD-ND
ENSG00000130726:TRIM28	protein_coding	-0.19287	4.9559	0.0282017	0.925657	PD-ND
ENSG00000204463:BAG6	protein_coding	-0.201646	4.95649	0.0281382	0.925657	PD-ND
ENSG00000167881:SRP68	protein_coding	-0.203721	4.39687	0.0289612	0.925657	PD-ND
ENSG00000110074:FOXRED1	protein_coding	-0.208097	2.90035	0.0298956	0.925657	PD-ND
ENSG00000102226:USP11	protein_coding	-0.208748	5.4749	0.0298018	0.925657	PD-ND
ENSG00000123064:DDX54	protein_coding	-0.210532	3.57923	0.0270802	0.925657	PD-ND
ENSG00000175198:PCCA	protein_coding	-0.212598	2.81318	0.0297398	0.925657	PD-ND
ENSG00000065000:AP3D1	protein_coding	-0.214555	4.69459	0.0284832	0.925657	PD-ND
ENSG00000099284:H2AFY2	protein_coding	-0.220621	3.523	0.0275998	0.925657	PD-ND
ENSG00000141560:FN3KRP	protein_coding	-0.22427	3.54467	0.0276367	0.925657	PD-ND
ENSG00000127580:WDR24	protein_coding	-0.225956	2.54345	0.0299037	0.925657	PD-ND
ENSG00000177105:RHOG	protein_coding	-0.226365	3.88607	0.0284577	0.925657	PD-ND
ENSG00000127399:LRRC61	protein_coding	-0.226876	3.58028	0.030364	0.925657	PD-ND
ENSG00000116353:MECR	protein_coding	-0.22746	2.63687	0.0270576	0.925657	PD-ND
ENSG00000007202:KIAA0100	protein_coding	-0.237016	3.86117	0.0299235	0.925657	PD-ND
ENSG00000170836:PPM1D	protein_coding	-0.243897	1.74512	0.0288085	0.925657	PD-ND
ENSG00000153904:DDAH1	protein_coding	-0.248039	2.44773	0.0290291	0.925657	PD-ND
ENSG00000158717:RNF166	protein_coding	-0.252056	1.69931	0.0294062	0.925657	PD-ND
ENSG00000132964:CDK8	protein_coding	-0.252619	3.04968	0.0300523	0.925657	PD-ND
ENSG00000121073:SLC35B1	protein_coding	-0.255122	5.78904	0.0304097	0.925657	PD-ND
ENSG00000148331:ASB6	protein_coding	-0.257485	1.88789	0.0262469	0.925657	PD-ND
ENSG00000126602:TRAP1	protein_coding	-0.261018	4.43771	0.0306417	0.925657	PD-ND
ENSG00000111667:USP5	protein_coding	-0.266348	3.80125	0.0302102	0.925657	PD-ND
ENSG00000132463:GRSF1	protein_coding	-0.269519	5.88462	0.0288606	0.925657	PD-ND
ENSG00000100918:REC8	protein_coding	-0.272827	3.78522	0.0288483	0.925657	PD-ND
ENSG00000155034:FBXL18	protein_coding	-0.296628	1.54297	0.0292936	0.925657	PD-ND
ENSG00000130589:HELZ2	protein_coding	-0.301196	1.12599	0.0301254	0.925657	PD-ND
ENSG00000249115:HAUS5	protein_coding	-0.320925	0.766224	0.0305488	0.925657	PD-ND
ENSG00000129911:KLF16	protein_coding	-0.325641	2.80545	0.0305422	0.925657	PD-ND
ENSG00000099812:MISP	protein_coding	-0.366421	1.78875	0.027055	0.925657	PD-ND
ENSG00000116525:TRIM62	protein_coding	-0.390989	-0.189723	0.0286812	0.925657	PD-ND
ENSG00000173825:TIGD3	protein_coding	-0.433688	-0.518874	0.0306638	0.925657	PD-ND
ENSG00000177465:ACOT4	protein_coding	-0.435114	1.54383	0.030509	0.925657	PD-ND
ENSG00000085117:CD82	protein_coding	-0.436682	3.85728	0.0268324	0.925657	PD-ND
ENSG00000167535:CACNB3	protein_coding	-0.513274	-0.538773	0.0292516	0.925657	PD-ND
ENSG00000255389:Z97989.1	lncRNA	-0.523675	-1.45484	0.0276242	0.925657	PD-ND
ENSG00000127586:CHTF18	protein_coding	-0.535694	-0.387888	0.0281929	0.925657	PD-ND
ENSG00000106565:TMEM176B	protein_coding	-0.561757	6.06508	0.029226	0.925657	PD-ND
ENSG00000273419:AC004877.1	lncRNA	-0.574424	-2.23833	0.0301179	0.925657	PD-ND
ENSG00000113924:HGD	protein_coding	-0.584177	1.09779	0.0265709	0.925657	PD-ND
ENSG00000273137:AL022328.2	lncRNA	-0.687492	-2.35985	0.0289784	0.925657	PD-ND
ENSG00000153157:SYCP2L	protein_coding	-0.751367	-2.46672	0.0272085	0.925657	PD-ND
ENSG00000136943:CTSV	protein_coding	-0.93137	4.45427	0.0284246	0.925657	PD-ND
ENSG00000148400:NOTCH1	protein_coding	-1.01598	-3.17776	0.0286796	0.925657	PD-ND
ENSG00000260796:AC145285.3	lncRNA	-1.1586	-3.87042	0.0284227	0.925657	PD-ND
ENSG00000167984:NLRC3	polymorphic_pseudogene	-1.24607	-3.75632	0.0266658	0.925657	PD-ND
ENSG00000163354:DCST2	protein_coding	-1.66269	-3.9469	0.0274906	0.925657	PD-ND
ENSG00000221843:C2orf16	protein_coding	-1.68073	-4.11022	0.0280803	0.925657	PD-ND
ENSG00000248837:AC097512.1	lncRNA	-1.69062	-4.64342	0.0283302	0.925657	PD-ND
ENSG00000164076:CAMKV	protein_coding	-1.72059	-2.17076	0.0307605	0.925657	PD-ND
ENSG00000274591:AC025031.3	lncRNA	-1.92552	-4.64898	0.0268651	0.925657	PD-ND
ENSG00000269427:AC024075.3	lncRNA	-2.0805	-4.35879	0.027441	0.925657	PD-ND
ENSG00000145777:TSLP	protein_coding	1.53541	-0.711071	0.0310107	0.925844	PD-ND
ENSG00000272695:GAS6-DT	lncRNA	1.42253	-3.58579	0.0311272	0.925844	PD-ND
ENSG00000249085:AC035140.1	lncRNA	1.32762	-3.29838	0.0309407	0.925844	PD-ND
ENSG00000269980:AC068768.1	lncRNA	1.23484	-3.71569	0.0309371	0.925844	PD-ND
ENSG00000257327:AC012555.1	lncRNA	0.715254	-2.44992	0.0310265	0.925844	PD-ND
ENSG00000205913:SRRM2-AS1	antisense	0.360892	-0.11245	0.0311249	0.925844	PD-ND
ENSG00000186132:C2orf76	protein_coding	0.24551	3.76605	0.0308422	0.925844	PD-ND
ENSG00000197226:TBC1D9B	protein_coding	-0.184697	4.56463	0.0310618	0.925844	PD-ND
ENSG00000119711:ALDH6A1	protein_coding	-0.269501	2.61997	0.0309612	0.925844	PD-ND
ENSG00000227987:AC092675.2	lncRNA	2.66662	-3.5661	0.0332417	0.927315	PD-ND
ENSG00000173253:DMRT2	protein_coding	2.40091	-3.99472	0.0326041	0.927315	PD-ND
ENSG00000158077:NLRP14	protein_coding	2.14716	-4.31435	0.0336741	0.927315	PD-ND
ENSG00000285610:AL590286.2	lncRNA	1.85786	-4.09114	0.0330855	0.927315	PD-ND
ENSG00000270035:AL359881.2	lncRNA	1.84984	-3.95258	0.0320609	0.927315	PD-ND
ENSG00000244067:GSTA2	protein_coding	1.64129	-1.96648	0.03209	0.927315	PD-ND
ENSG00000122585:NPY	protein_coding	1.47978	7.59874	0.0337174	0.927315	PD-ND
ENSG00000026025:VIM	protein_coding	1.44006	2.91906	0.0318691	0.927315	PD-ND
ENSG00000274797:AC008121.3	lncRNA	1.41399	-4.06112	0.0317254	0.927315	PD-ND
ENSG00000107165:TYRP1	protein_coding	1.35504	-2.14478	0.0327541	0.927315	PD-ND
ENSG00000224063:AC007319.1	antisense	1.26527	-1.20767	0.0317923	0.927315	PD-ND
ENSG00000188783:PRELP	protein_coding	1.22699	-3.82989	0.0331438	0.927315	PD-ND
ENSG00000215183:MSMP	protein_coding	1.20399	0.840557	0.0328597	0.927315	PD-ND
ENSG00000260657:AC107871.2	lncRNA	1.19617	-2.45258	0.03248	0.927315	PD-ND
ENSG00000280721:LINC01943	lncRNA	1.1889	-3.47091	0.0328118	0.927315	PD-ND
ENSG00000203808:BVES-AS1	antisense	1.04351	-3.87094	0.0325615	0.927315	PD-ND
ENSG00000230333:AC004160.1	lncRNA	1.0069	-3.68099	0.0331768	0.927315	PD-ND
ENSG00000226453:LINC02542	lncRNA	1.00194	-1.96827	0.0329907	0.927315	PD-ND
ENSG00000254186:AC113414.1	lncRNA	0.901544	-2.70785	0.0315453	0.927315	PD-ND
ENSG00000127324:TSPAN8	protein_coding	0.811875	0.367213	0.033736	0.927315	PD-ND
ENSG00000254873:AP001267.1	lncRNA	0.742819	-2.31445	0.0336176	0.927315	PD-ND
ENSG00000163219:ARHGAP25	protein_coding	0.648115	-1.82874	0.0329061	0.927315	PD-ND
ENSG00000260641:AC114811.2	lncRNA	0.603011	0.00522694	0.0320212	0.927315	PD-ND
ENSG00000089723:OTUB2	protein_coding	0.487441	-0.968243	0.0326699	0.927315	PD-ND
ENSG00000165182:CXorf58	protein_coding	0.483566	-0.94903	0.0315334	0.927315	PD-ND
ENSG00000234222:LIX1L-AS1	lncRNA	0.470588	0.783966	0.0336268	0.927315	PD-ND
ENSG00000197479:PCDHB11	protein_coding	0.444182	0.264687	0.0326347	0.927315	PD-ND
ENSG00000164675:IQUB	protein_coding	0.410481	0.234196	0.0318717	0.927315	PD-ND
ENSG00000286086:AC099661.1	lncRNA	0.367318	0.595018	0.0318828	0.927315	PD-ND
ENSG00000259802:AC012640.2	lncRNA	0.312325	2.38581	0.0325415	0.927315	PD-ND
ENSG00000198252:STYX	protein_coding	0.248978	2.27908	0.0325251	0.927315	PD-ND
ENSG00000170634:ACYP2	protein_coding	0.217336	4.5816	0.031278	0.927315	PD-ND
ENSG00000253738:OTUD6B-AS1	lncRNA	0.217278	6.64388	0.0333194	0.927315	PD-ND
ENSG00000244754:N4BP2L2	protein_coding	0.195362	7.07862	0.0320243	0.927315	PD-ND
ENSG00000245937:LINC01184	lncRNA	0.184056	3.8857	0.0322505	0.927315	PD-ND
ENSG00000106290:TAF6	protein_coding	-0.189565	3.59312	0.0338137	0.927315	PD-ND
ENSG00000185236:RAB11B	protein_coding	-0.194932	5.15912	0.0333925	0.927315	PD-ND
ENSG00000102882:MAPK3	protein_coding	-0.195279	4.27231	0.033628	0.927315	PD-ND
ENSG00000168883:USP39	protein_coding	-0.19904	2.96223	0.0326271	0.927315	PD-ND
ENSG00000130309:COLGALT1	protein_coding	-0.214487	1.83379	0.0313511	0.927315	PD-ND
ENSG00000185000:DGAT1	protein_coding	-0.221549	3.68482	0.0334708	0.927315	PD-ND
ENSG00000197157:SND1	protein_coding	-0.226856	5.91536	0.0330824	0.927315	PD-ND
ENSG00000119392:GLE1	protein_coding	-0.231515	2.58817	0.0318314	0.927315	PD-ND
ENSG00000120053:GOT1	protein_coding	-0.267709	4.16506	0.0337549	0.927315	PD-ND
ENSG00000099814:CEP170B	protein_coding	-0.272097	2.82882	0.0329936	0.927315	PD-ND
ENSG00000129250:KIF1C	protein_coding	-0.292498	2.45898	0.033051	0.927315	PD-ND
ENSG00000130830:MPP1	protein_coding	-0.388073	5.27704	0.033822	0.927315	PD-ND
ENSG00000114737:CISH	protein_coding	-0.438583	1.34961	0.0315097	0.927315	PD-ND
ENSG00000145020:AMT	protein_coding	-0.466971	2.52904	0.0324159	0.927315	PD-ND
ENSG00000081181:ARG2	protein_coding	-0.534841	5.80689	0.0321966	0.927315	PD-ND
ENSG00000196208:GREB1	protein_coding	-0.535993	1.79035	0.0331275	0.927315	PD-ND
ENSG00000157315:TMED6	protein_coding	-0.655987	5.97899	0.0320851	0.927315	PD-ND
ENSG00000146122:DAAM2	protein_coding	-0.801573	-3.0633	0.0324939	0.927315	PD-ND
ENSG00000166743:ACSM1	protein_coding	-1.22314	-0.571911	0.031329	0.927315	PD-ND
ENSG00000225431:LINC01671	lncRNA	-1.27022	-3.80435	0.0316737	0.927315	PD-ND
ENSG00000278075:AC114341.1	lncRNA	-1.65051	-4.16265	0.0317159	0.927315	PD-ND
ENSG00000261997:AC007336.1	lncRNA	-1.89152	-4.59718	0.0321185	0.927315	PD-ND
ENSG00000180638:SLC47A2	protein_coding	-2.02935	-4.47186	0.0325211	0.927315	PD-ND
ENSG00000265489:AC005358.2	antisense	-2.05888	-4.54977	0.0321895	0.927315	PD-ND
ENSG00000121410:A1BG	protein_coding	0.275182	5.90436	0.0340237	0.93166	PD-ND
ENSG00000260761:AC106754.1	lncRNA	3.58464	-3.91414	0.0350556	0.932118	PD-ND
ENSG00000279750:AC239585.2	lncRNA	2.51858	-3.9195	0.0350019	0.932118	PD-ND
ENSG00000120329:SLC25A2	protein_coding	1.81178	-4.09416	0.0347277	0.932118	PD-ND
ENSG00000269978:AL359881.1	lncRNA	1.5081	-3.76166	0.0344964	0.932118	PD-ND
ENSG00000226089:AL122017.1	lncRNA	0.815466	-3.04614	0.0343794	0.932118	PD-ND
ENSG00000233642:GPR158-AS1	antisense	0.593027	-0.293268	0.0347192	0.932118	PD-ND
ENSG00000260273:AL359711.2	lncRNA	0.524441	-0.573904	0.0350366	0.932118	PD-ND
ENSG00000244239:AC007009.1	antisense	0.403	4.07791	0.0341796	0.932118	PD-ND
ENSG00000102780:DGKH	protein_coding	0.314278	2.13146	0.03521	0.932118	PD-ND
ENSG00000267454:ZNF582-AS1	lincRNA	0.250608	2.08727	0.0350453	0.932118	PD-ND
ENSG00000265688:MAFG-DT	lncRNA	0.242199	2.27959	0.0348181	0.932118	PD-ND
ENSG00000108883:EFTUD2	protein_coding	-0.188192	2.40121	0.034581	0.932118	PD-ND
ENSG00000188976:NOC2L	protein_coding	-0.197655	4.79388	0.0343265	0.932118	PD-ND
ENSG00000149657:LSM14B	protein_coding	-0.200159	2.97062	0.0351315	0.932118	PD-ND
ENSG00000100412:ACO2	protein_coding	-0.229491	4.9498	0.0343502	0.932118	PD-ND
ENSG00000140400:MAN2C1	protein_coding	-0.243419	3.23023	0.0348334	0.932118	PD-ND
ENSG00000197785:ATAD3A	protein_coding	-0.246174	2.75635	0.0352067	0.932118	PD-ND
ENSG00000247077:PGAM5	protein_coding	-0.251253	2.21692	0.0350956	0.932118	PD-ND
ENSG00000002822:MAD1L1	protein_coding	-0.260224	2.08672	0.0351666	0.932118	PD-ND
ENSG00000132781:MUTYH	protein_coding	-0.287265	2.31907	0.0346393	0.932118	PD-ND
ENSG00000158106:RHPN1	protein_coding	-0.354846	2.89146	0.0343338	0.932118	PD-ND
ENSG00000264125:AC104984.1	lncRNA	-0.989509	-3.31551	0.0346349	0.932118	PD-ND
ENSG00000137752:CASP1	protein_coding	-1.69705	-4.28944	0.0350413	0.932118	PD-ND
ENSG00000234699:AL139339.1	lncRNA	-1.82005	-4.57416	0.0343965	0.932118	PD-ND
ENSG00000180745:CLRN3	protein_coding	-1.99157	-4.37555	0.0351763	0.932118	PD-ND
ENSG00000234753:FOXP4-AS1	lncRNA	0.404403	0.66776	0.0352648	0.932305	PD-ND
ENSG00000112787:FBRSL1	protein_coding	-0.229939	3.37866	0.0352978	0.932305	PD-ND
ENSG00000128578:STRIP2	protein_coding	0.535049	-0.90687	0.035391	0.933701	PD-ND
ENSG00000182111:ZNF716	protein_coding	2.73731	-4.32299	0.0411004	0.934912	PD-ND
ENSG00000263683:AC005154.3	lncRNA	2.50623	-4.44479	0.0391597	0.934912	PD-ND
ENSG00000089250:NOS1	protein_coding	2.3934	-4.3464	0.0399274	0.934912	PD-ND
ENSG00000228135:LINC01494	lncRNA	2.0309	-4.04559	0.0392159	0.934912	PD-ND
ENSG00000137869:CYP19A1	protein_coding	1.94042	-4.31467	0.0398406	0.934912	PD-ND
ENSG00000260454:AL355607.2	lncRNA	1.79455	-2.39254	0.0403553	0.934912	PD-ND
ENSG00000273350:AC004832.5	lncRNA	1.69729	-4.24684	0.0408655	0.934912	PD-ND
ENSG00000171772:SYCE1	protein_coding	1.64954	-3.21234	0.0383596	0.934912	PD-ND
ENSG00000259203:AC016044.1	lncRNA	1.59035	-3.8776	0.0391295	0.934912	PD-ND
ENSG00000103241:FOXF1	protein_coding	1.57862	-4.22703	0.0377463	0.934912	PD-ND
ENSG00000140274:DUOXA2	protein_coding	1.50103	-2.15738	0.036445	0.934912	PD-ND
ENSG00000154545:MAGED4	protein_coding	1.45753	-3.91927	0.0390654	0.934912	PD-ND
ENSG00000230033:AC006357.1	lncRNA	1.35656	-3.51995	0.0358599	0.934912	PD-ND
ENSG00000254575:AC022039.1	lncRNA	1.32812	-3.44663	0.036532	0.934912	PD-ND
ENSG00000183535:COL18A1-AS1	antisense	1.26584	-3.82407	0.0390227	0.934912	PD-ND
ENSG00000135604:STX11	protein_coding	1.16889	-2.05013	0.0401237	0.934912	PD-ND
ENSG00000261641:AL031600.3	lncRNA	1.15475	-3.68667	0.0394102	0.934912	PD-ND
ENSG00000118257:NRP2	protein_coding	1.1474	3.05977	0.0358726	0.934912	PD-ND
ENSG00000151012:SLC7A11	protein_coding	1.11848	-0.430858	0.036601	0.934912	PD-ND
ENSG00000164825:DEFB1	protein_coding	1.03514	-2.29719	0.0406751	0.934912	PD-ND
ENSG00000269235:ZNF350-AS1	lncRNA	0.98673	-1.33069	0.0360997	0.934912	PD-ND
ENSG00000268081:AC123912.1	lncRNA	0.976443	-2.95611	0.0398962	0.934912	PD-ND
ENSG00000248211:TRPC7-AS1	antisense	0.942589	-2.9441	0.0371115	0.934912	PD-ND
ENSG00000246350:AL049543.1	lncRNA	0.881072	-2.93926	0.0384289	0.934912	PD-ND
ENSG00000237596:AL138828.1	lncRNA	0.85527	-1.15842	0.0406657	0.934912	PD-ND
ENSG00000251330:AC114939.1	lncRNA	0.798638	-3.05201	0.039032	0.934912	PD-ND
ENSG00000174460:ZCCHC12	protein_coding	0.792352	-1.77284	0.0368653	0.934912	PD-ND
ENSG00000274677:AC040169.3	lncRNA	0.788144	-2.93367	0.0375492	0.934912	PD-ND
ENSG00000267605:AC016590.1	lncRNA	0.772439	-2.86599	0.037054	0.934912	PD-ND
ENSG00000249572:AC034231.1	lncRNA	0.742074	-1.07515	0.0374439	0.934912	PD-ND
ENSG00000285103:AL451123.1	lncRNA	0.711179	-2.76905	0.0404374	0.934912	PD-ND
ENSG00000144671:SLC22A14	protein_coding	0.707005	-3.23309	0.0390102	0.934912	PD-ND
ENSG00000231651:DLG3-AS1	antisense	0.70364	1.83131	0.0398879	0.934912	PD-ND
ENSG00000232386:AC015712.1	lncRNA	0.636015	-1.51802	0.0359597	0.934912	PD-ND
ENSG00000179168:GGN	protein_coding	0.627467	-0.793728	0.0365082	0.934912	PD-ND
ENSG00000204970:PCDHA1	protein_coding	0.620056	-1.6469	0.0377599	0.934912	PD-ND
ENSG00000205089:CCNI2	protein_coding	0.59124	-1.15107	0.0404181	0.934912	PD-ND
ENSG00000273077:AC110609.1	lncRNA	0.582822	-0.240604	0.0379464	0.934912	PD-ND
ENSG00000248468:AC107027.1	lncRNA	0.561047	-1.5229	0.0368911	0.934912	PD-ND
ENSG00000176732:PFN4	protein_coding	0.527639	-0.213197	0.0397546	0.934912	PD-ND
ENSG00000141433:ADCYAP1	protein_coding	0.511838	7.6618	0.0397062	0.934912	PD-ND
ENSG00000122432:SPATA1	pseudogene	0.485865	0.798052	0.035988	0.934912	PD-ND
ENSG00000257913:DDN-AS1	lncRNA	0.472706	0.646915	0.0366793	0.934912	PD-ND
ENSG00000179862:CITED4	protein_coding	0.457035	1.73605	0.0382689	0.934912	PD-ND
ENSG00000186019:AC021092.1	lncRNA	0.456288	0.0490342	0.036162	0.934912	PD-ND
ENSG00000271200:AC099791.2	lncRNA	0.430748	0.846624	0.0366292	0.934912	PD-ND
ENSG00000278558:TMEM191B	protein_coding	0.423516	1.50044	0.0362405	0.934912	PD-ND
ENSG00000136750:GAD2	protein_coding	0.404321	8.78677	0.0360926	0.934912	PD-ND
ENSG00000179299:NSUN7	protein_coding	0.403149	1.22133	0.0359275	0.934912	PD-ND
ENSG00000272702:AC010913.1	lncRNA	0.398383	3.39551	0.0393793	0.934912	PD-ND
ENSG00000166435:XRRA1	protein_coding	0.396734	3.51199	0.0363646	0.934912	PD-ND
ENSG00000271746:AL031848.2	lncRNA	0.367375	0.0961799	0.0409988	0.934912	PD-ND
ENSG00000164124:TMEM144	protein_coding	0.337208	2.10656	0.0402156	0.934912	PD-ND
ENSG00000243660:ZNF487	protein_coding	0.324994	1.92688	0.0387804	0.934912	PD-ND
ENSG00000212978:AC016747.1	lncRNA	0.319092	3.73808	0.0360554	0.934912	PD-ND
ENSG00000273270:AC090114.2	lncRNA	0.291822	2.13244	0.0371184	0.934912	PD-ND
ENSG00000185869:ZNF829	protein_coding	0.281435	0.710613	0.0368828	0.934912	PD-ND
ENSG00000145331:TRMT10A	protein_coding	0.274086	2.52932	0.0373183	0.934912	PD-ND
ENSG00000117477:CCDC181	protein_coding	0.259567	3.45976	0.0389926	0.934912	PD-ND
ENSG00000135974:C2orf49	protein_coding	0.252661	3.54961	0.0381842	0.934912	PD-ND
ENSG00000170270:GON7	protein_coding	0.235182	4.00501	0.0407582	0.934912	PD-ND
ENSG00000273297:AC009275.1	lncRNA	0.234508	1.96882	0.0365662	0.934912	PD-ND
ENSG00000099326:MZF1	protein_coding	0.199322	4.69861	0.0409421	0.934912	PD-ND
ENSG00000175768:TOMM5	protein_coding	0.187798	6.81222	0.0383696	0.934912	PD-ND
ENSG00000204922:UQCC3	protein_coding	0.180456	5.10628	0.0391781	0.934912	PD-ND
ENSG00000156603:MED19	protein_coding	0.175242	3.99693	0.039466	0.934912	PD-ND
ENSG00000139180:NDUFA9	protein_coding	-0.1597	5.76732	0.0355409	0.934912	PD-ND
ENSG00000134452:FBH1	protein_coding	-0.161755	3.88063	0.038582	0.934912	PD-ND
ENSG00000131236:CAP1	protein_coding	-0.16869	5.96386	0.0399457	0.934912	PD-ND
ENSG00000001497:LAS1L	protein_coding	-0.171252	3.24267	0.0405354	0.934912	PD-ND
ENSG00000011304:PTBP1	protein_coding	-0.175244	4.34628	0.0379171	0.934912	PD-ND
ENSG00000131943:C19orf12	protein_coding	-0.182635	3.36755	0.0381311	0.934912	PD-ND
ENSG00000142327:RNPEPL1	protein_coding	-0.194753	3.70227	0.0395696	0.934912	PD-ND
ENSG00000127527:EPS15L1	protein_coding	-0.196036	2.61054	0.0358983	0.934912	PD-ND
ENSG00000110025:SNX15	protein_coding	-0.204422	2.88724	0.0392743	0.934912	PD-ND
ENSG00000215305:VPS16	protein_coding	-0.20662	3.63195	0.0404099	0.934912	PD-ND
ENSG00000142330:CAPN10	protein_coding	-0.210514	2.44023	0.0381044	0.934912	PD-ND
ENSG00000129245:FXR2	protein_coding	-0.214651	3.74542	0.0380576	0.934912	PD-ND
ENSG00000175581:MRPL48	protein_coding	-0.218823	4.16759	0.0395376	0.934912	PD-ND
ENSG00000079999:KEAP1	protein_coding	-0.223026	4.31608	0.0385069	0.934912	PD-ND
ENSG00000070610:GBA2	protein_coding	-0.223507	3.13734	0.0407424	0.934912	PD-ND
ENSG00000125970:RALY	protein_coding	-0.231466	4.82366	0.0379611	0.934912	PD-ND
ENSG00000183258:DDX41	protein_coding	-0.232723	3.67948	0.0401295	0.934912	PD-ND
ENSG00000164024:METAP1	protein_coding	-0.235123	2.76969	0.0389901	0.934912	PD-ND
ENSG00000182541:LIMK2	protein_coding	-0.23587	1.67817	0.0384605	0.934912	PD-ND
ENSG00000005486:RHBDD2	protein_coding	-0.236655	5.7904	0.0399702	0.934912	PD-ND
ENSG00000204394:VARS	protein_coding	-0.239331	3.54111	0.0406773	0.934912	PD-ND
ENSG00000169727:GPS1	protein_coding	-0.242976	4.0241	0.0399791	0.934912	PD-ND
ENSG00000059122:FLYWCH1	protein_coding	-0.258975	2.32997	0.0410408	0.934912	PD-ND
ENSG00000144749:LRIG1	protein_coding	-0.260528	2.60385	0.0398246	0.934912	PD-ND
ENSG00000076928:ARHGEF1	protein_coding	-0.26313	2.36388	0.0400624	0.934912	PD-ND
ENSG00000110046:ATG2A	protein_coding	-0.263583	2.58203	0.0382105	0.934912	PD-ND
ENSG00000197933:ZNF823	protein_coding	-0.265644	1.36251	0.0379564	0.934912	PD-ND
ENSG00000198727:MT-CYB	protein_coding	-0.269858	13.6767	0.0378916	0.934912	PD-ND
ENSG00000236609:ZNF853	protein_coding	-0.275122	2.47503	0.0372554	0.934912	PD-ND
ENSG00000163932:PRKCD	protein_coding	-0.287439	3.01309	0.0397743	0.934912	PD-ND
ENSG00000104960:PTOV1	protein_coding	-0.294265	5.69043	0.0405629	0.934912	PD-ND
ENSG00000077080:ACTL6B	protein_coding	-0.295716	3.54308	0.0395481	0.934912	PD-ND
ENSG00000146072:TNFRSF21	protein_coding	-0.298803	4.54975	0.0358353	0.934912	PD-ND
ENSG00000170266:GLB1	protein_coding	-0.304287	4.66477	0.0380511	0.934912	PD-ND
ENSG00000161558:TMEM143	protein_coding	-0.320636	2.13686	0.0363428	0.934912	PD-ND
ENSG00000128944:KNSTRN	protein_coding	-0.33823	1.61759	0.0362024	0.934912	PD-ND
ENSG00000025434:NR1H3	protein_coding	-0.341386	0.686929	0.041024	0.934912	PD-ND
ENSG00000100139:MICALL1	protein_coding	-0.352053	0.0217596	0.0379	0.934912	PD-ND
ENSG00000268751:SCGB1B2P	lincRNA	-0.395956	-0.501491	0.0410432	0.934912	PD-ND
ENSG00000224090:AC097468.1	lncRNA	-0.430493	0.801619	0.0389019	0.934912	PD-ND
ENSG00000169991:IFFO2	protein_coding	-0.452918	-0.590629	0.0379248	0.934912	PD-ND
ENSG00000236423:LINC01134	lincRNA	-0.481985	-1.34188	0.0410532	0.934912	PD-ND
ENSG00000164742:ADCY1	protein_coding	-0.502285	3.01048	0.0389421	0.934912	PD-ND
ENSG00000227195:MIR663AHG	lncRNA	-0.584482	-0.129854	0.0368243	0.934912	PD-ND
ENSG00000100739:BDKRB1	protein_coding	-0.644616	-1.90195	0.0407528	0.934912	PD-ND
ENSG00000169242:EFNA1	protein_coding	-0.677537	1.32808	0.0380899	0.934912	PD-ND
ENSG00000277938:AL035252.3	lncRNA	-0.763313	-2.82177	0.0378971	0.934912	PD-ND
ENSG00000215187:FAM166B	protein_coding	-0.836582	-3.3988	0.0406868	0.934912	PD-ND
ENSG00000234477:AC004231.1	lncRNA	-0.9088	-3.48641	0.0404218	0.934912	PD-ND
ENSG00000178445:GLDC	protein_coding	-1.3233	-4.21289	0.0381195	0.934912	PD-ND
ENSG00000256762:STH	protein_coding	-1.36608	-3.32145	0.0410909	0.934912	PD-ND
ENSG00000137507:LRRC32	protein_coding	-1.40058	-3.65481	0.0406922	0.934912	PD-ND
ENSG00000139626:ITGB7	protein_coding	-1.56252	-4.10376	0.0367014	0.934912	PD-ND
ENSG00000224189:HAGLR	lncRNA	-1.74481	-4.59633	0.0359606	0.934912	PD-ND
ENSG00000203809:LIN28B-AS1	lncRNA	-1.75407	-4.29563	0.0364729	0.934912	PD-ND
ENSG00000278153:AL121782.1	lncRNA	-1.80118	-4.25684	0.0386037	0.934912	PD-ND
ENSG00000118094:TREH	protein_coding	-1.8244	-4.3558	0.0383691	0.934912	PD-ND
ENSG00000230789:ARHGAP26-IT1	sense_intronic	-1.95827	-4.55107	0.0361661	0.934912	PD-ND
ENSG00000242574:HLA-DMB	protein_coding	-2.10793	-2.39183	0.0370857	0.934912	PD-ND
ENSG00000188511:C22orf34	protein_coding	-2.22735	-4.54524	0.0399229	0.934912	PD-ND
ENSG00000255021:AC093496.1	lncRNA	-2.3749	-4.39539	0.0406674	0.934912	PD-ND
ENSG00000231310:TBL1XR1-AS1	antisense	2.62177	-3.92811	0.0424242	0.938649	PD-ND
ENSG00000133742:CA1	protein_coding	2.20567	-4.40908	0.0420704	0.938649	PD-ND
ENSG00000206028:Z99774.1	lncRNA	2.06254	-4.36556	0.0422192	0.938649	PD-ND
ENSG00000153233:PTPRR	protein_coding	1.2728	-3.13022	0.0420139	0.938649	PD-ND
ENSG00000278158:AP001059.3	lincRNA	1.2662	-1.86159	0.0414372	0.938649	PD-ND
ENSG00000250910:AC097467.3	lncRNA	1.24689	-3.53009	0.0420343	0.938649	PD-ND
ENSG00000137965:IFI44	protein_coding	0.813258	-1.36694	0.0418198	0.938649	PD-ND
ENSG00000278376:AP004609.3	lncRNA	0.438483	2.70484	0.0418811	0.938649	PD-ND
ENSG00000149972:CNTN5	protein_coding	0.422735	2.03945	0.0424425	0.938649	PD-ND
ENSG00000273320:AC007032.1	lncRNA	0.420695	1.13338	0.0419632	0.938649	PD-ND
ENSG00000123689:G0S2	protein_coding	0.405928	3.14736	0.0417184	0.938649	PD-ND
ENSG00000168589:DYNLRB2	protein_coding	0.401285	1.52324	0.0416222	0.938649	PD-ND
ENSG00000267858:MZF1-AS1	lncRNA	0.296368	1.55264	0.0416089	0.938649	PD-ND
ENSG00000167523:SPATA33	protein_coding	0.206131	3.1693	0.0423927	0.938649	PD-ND
ENSG00000115762:PLEKHB2	protein_coding	-0.17653	5.48865	0.0414832	0.938649	PD-ND
ENSG00000099330:OCEL1	protein_coding	-0.20342	4.18266	0.0419956	0.938649	PD-ND
ENSG00000148672:GLUD1	protein_coding	-0.205238	4.01694	0.0419895	0.938649	PD-ND
ENSG00000132591:ERAL1	protein_coding	-0.216128	3.03962	0.0423514	0.938649	PD-ND
ENSG00000101911:PRPS2	protein_coding	-0.227331	2.90539	0.0420123	0.938649	PD-ND
ENSG00000130856:ZNF236	protein_coding	-0.23776	2.47093	0.0422895	0.938649	PD-ND
ENSG00000090432:MUL1	protein_coding	-0.250215	3.00704	0.0413834	0.938649	PD-ND
ENSG00000177051:FBXO46	protein_coding	-0.276416	1.55564	0.0416319	0.938649	PD-ND
ENSG00000135821:GLUL	protein_coding	-0.333746	4.15185	0.0419854	0.938649	PD-ND
ENSG00000204531:POU5F1	protein_coding	-0.730896	-3.08149	0.0424235	0.938649	PD-ND
ENSG00000255097:AP006259.1	lncRNA	-1.64906	-4.57659	0.0423117	0.938649	PD-ND
ENSG00000188897:AC099489.1	protein_coding	-1.76952	-4.42655	0.04224	0.938649	PD-ND
ENSG00000276702:AC010809.3	lncRNA	2.4608	-4.48672	0.0429089	0.939349	PD-ND
ENSG00000257842:LINC02588	lncRNA	1.21865	-3.44173	0.0429418	0.939349	PD-ND
ENSG00000160145:KALRN	protein_coding	1.15707	-2.82606	0.0427109	0.939349	PD-ND
ENSG00000115165:CYTIP	protein_coding	1.08886	-3.09765	0.0429647	0.939349	PD-ND
ENSG00000248968:AC012640.1	lncRNA	0.830779	-3.45937	0.0429353	0.939349	PD-ND
ENSG00000230658:KLHL7-DT	lncRNA	0.785452	-1.25566	0.0430247	0.939349	PD-ND
ENSG00000188738:FSIP2	protein_coding	0.784184	1.90601	0.0429511	0.939349	PD-ND
ENSG00000227375:DLG1-AS1	antisense	0.755844	-2.7433	0.0426122	0.939349	PD-ND
ENSG00000225792:AC004540.2	lncRNA	0.621125	3.54807	0.0433638	0.939349	PD-ND
ENSG00000268030:AC005253.1	lncRNA	0.425941	0.533394	0.0432769	0.939349	PD-ND
ENSG00000204071:TCEAL6	protein_coding	0.38245	3.04855	0.0426653	0.939349	PD-ND
ENSG00000186615:KTN1-AS1	antisense	0.376311	0.990958	0.0434681	0.939349	PD-ND
ENSG00000051620:HEBP2	protein_coding	0.196909	6.52493	0.0433904	0.939349	PD-ND
ENSG00000155330:C16orf87	protein_coding	0.173079	3.2894	0.0434123	0.939349	PD-ND
ENSG00000167977:KCTD5	protein_coding	-0.225698	2.01356	0.0434345	0.939349	PD-ND
ENSG00000131504:DIAPH1	protein_coding	-0.233939	4.43074	0.042831	0.939349	PD-ND
ENSG00000168936:TMEM129	protein_coding	-0.258317	3.04094	0.0431462	0.939349	PD-ND
ENSG00000128311:TST	protein_coding	-0.329358	1.55107	0.0433578	0.939349	PD-ND
ENSG00000273733:AC011472.4	lncRNA	-0.718212	-1.79186	0.0429916	0.939349	PD-ND
ENSG00000276121:AC122108.2	lncRNA	-0.849574	-3.47584	0.0426789	0.939349	PD-ND
ENSG00000151846:PABPC3	protein_coding	-0.928847	-2.58377	0.0433709	0.939349	PD-ND
ENSG00000258904:AL157871.5	lncRNA	-1.60829	-4.27547	0.0430917	0.939349	PD-ND
ENSG00000229807:XIST	lincRNA	2.70092	5.34717	0.0491588	0.941546	PD-ND
ENSG00000249937:LINC02223	lncRNA	2.25238	-3.4214	0.0493411	0.941546	PD-ND
ENSG00000286123:AL049828.2	lncRNA	2.16551	-3.71037	0.0473066	0.941546	PD-ND
ENSG00000255311:AP002370.2	antisense	1.82771	-4.10953	0.0497401	0.941546	PD-ND
ENSG00000187942:LDLRAD2	protein_coding	1.7962	-4.30198	0.0455293	0.941546	PD-ND
ENSG00000166592:RRAD	protein_coding	1.79081	1.95005	0.0478099	0.941546	PD-ND
ENSG00000163734:CXCL3	protein_coding	1.70525	-1.52917	0.0494622	0.941546	PD-ND
ENSG00000185013:NT5C1B	protein_coding	1.65217	-3.82894	0.0496362	0.941546	PD-ND
ENSG00000153820:SPHKAP	protein_coding	1.60016	-4.20458	0.051433	0.941546	PD-ND
ENSG00000226702:MIR217HG	lncRNA	1.53719	-3.46847	0.0438249	0.941546	PD-ND
ENSG00000271857:AL096865.1	lncRNA	1.49604	-4.35575	0.0504592	0.941546	PD-ND
ENSG00000156510:HKDC1	protein_coding	1.47723	-3.31069	0.0480179	0.941546	PD-ND
ENSG00000228293:AL049712.1	lncRNA	1.45297	-4.11809	0.0490149	0.941546	PD-ND
ENSG00000273812:BX640514.2	lncRNA	1.37267	-4.06231	0.0489723	0.941546	PD-ND
ENSG00000023445:BIRC3	protein_coding	1.28333	0.56882	0.0476266	0.941546	PD-ND
ENSG00000170396:ZNF804A	protein_coding	1.26439	-1.1786	0.0452349	0.941546	PD-ND
ENSG00000188771:PLET1	protein_coding	1.17983	-3.3242	0.0479498	0.941546	PD-ND
ENSG00000185056:C5orf47	protein_coding	1.16889	-2.8833	0.05174	0.941546	PD-ND
ENSG00000254101:LINC02055	lncRNA	1.12117	-2.1152	0.0505656	0.941546	PD-ND
ENSG00000123496:IL13RA2	protein_coding	1.0238	-0.591421	0.0468929	0.941546	PD-ND
ENSG00000229109:AL137847.1	lncRNA	0.993768	-2.24154	0.0512335	0.941546	PD-ND
ENSG00000256802:AC022613.1	lncRNA	0.943544	2.53571	0.0495395	0.941546	PD-ND
ENSG00000091656:ZFHX4	protein_coding	0.919112	-2.44797	0.0477444	0.941546	PD-ND
ENSG00000239268:AC092691.1	lncRNA	0.896855	-0.911041	0.0450036	0.941546	PD-ND
ENSG00000241213:LINC02024	lncRNA	0.87209	-1.99442	0.0490523	0.941546	PD-ND
ENSG00000269903:AC025165.4	lncRNA	0.858504	-3.12303	0.0510385	0.941546	PD-ND
ENSG00000269926:DDIT4-AS1	lncRNA	0.85318	-3.09755	0.0469544	0.941546	PD-ND
ENSG00000224992:AL445645.1	lncRNA	0.84914	-3.3458	0.0492744	0.941546	PD-ND
ENSG00000048540:LMO3	protein_coding	0.824568	0.326185	0.0505325	0.941546	PD-ND
ENSG00000163923:RPL39L	protein_coding	0.816681	1.85361	0.0510502	0.941546	PD-ND
ENSG00000283341:AC068205.2	lncRNA	0.813328	2.76764	0.0475872	0.941546	PD-ND
ENSG00000270103:AL360012.1	lncRNA	0.72188	-2.49044	0.0491844	0.941546	PD-ND
ENSG00000139289:PHLDA1	protein_coding	0.676813	-0.727602	0.0516751	0.941546	PD-ND
ENSG00000238005:AL391832.2	lncRNA	0.669006	-0.882449	0.0513849	0.941546	PD-ND
ENSG00000171451:DSEL	protein_coding	0.665537	0.49292	0.0449749	0.941546	PD-ND
ENSG00000265962:GACAT2	lncRNA	0.664008	-1.0554	0.0514219	0.941546	PD-ND
ENSG00000158966:CACHD1	protein_coding	0.65495	-0.212093	0.0510476	0.941546	PD-ND
ENSG00000235947:EGOT	lincRNA	0.653187	-1.07862	0.0479663	0.941546	PD-ND
ENSG00000183850:ZNF730	protein_coding	0.645043	-2.37693	0.0451471	0.941546	PD-ND
ENSG00000269997:AC068790.3	lncRNA	0.62902	-2.84393	0.0488806	0.941546	PD-ND
ENSG00000196562:SULF2	protein_coding	0.617592	3.83674	0.0515919	0.941546	PD-ND
ENSG00000162722:TRIM58	protein_coding	0.614099	-1.62532	0.0483186	0.941546	PD-ND
ENSG00000138772:ANXA3	protein_coding	0.595222	2.4686	0.0464468	0.941546	PD-ND
ENSG00000160180:TFF3	protein_coding	0.583018	7.31344	0.0473106	0.941546	PD-ND
ENSG00000184611:KCNH7	protein_coding	0.582152	0.463391	0.0474882	0.941546	PD-ND
ENSG00000100027:YPEL1	protein_coding	0.50949	-0.117224	0.0477367	0.941546	PD-ND
ENSG00000139714:MORN3	protein_coding	0.492378	-0.558137	0.049517	0.941546	PD-ND
ENSG00000281903:LINC02246	lncRNA	0.489393	-0.163484	0.0478695	0.941546	PD-ND
ENSG00000274259:SYNGAP1-AS1	lncRNA	0.480783	-0.64836	0.04904	0.941546	PD-ND
ENSG00000254224:AP003465.1	lncRNA	0.464629	-0.807826	0.0506436	0.941546	PD-ND
ENSG00000234409:CCDC188	protein_coding	0.46179	-0.213941	0.0453016	0.941546	PD-ND
ENSG00000261079:AC009053.2	lncRNA	0.444841	-0.812018	0.0468482	0.941546	PD-ND
ENSG00000273141:AP001269.4	lncRNA	0.422283	1.59794	0.0445239	0.941546	PD-ND
ENSG00000285649:AL357079.2	lncRNA	0.41301	0.202045	0.0512946	0.941546	PD-ND
ENSG00000271869:AC026979.2	lncRNA	0.412141	3.55591	0.0484733	0.941546	PD-ND
ENSG00000151090:THRB	protein_coding	0.391053	1.6336	0.0457238	0.941546	PD-ND
ENSG00000154655:L3MBTL4	protein_coding	0.385807	0.755693	0.0491818	0.941546	PD-ND
ENSG00000230679:ENO1-AS1	antisense	0.373266	1.42439	0.0459901	0.941546	PD-ND
ENSG00000269973:AC010969.2	lncRNA	0.360373	0.0490158	0.0514777	0.941546	PD-ND
ENSG00000258757:AL133453.1	lncRNA	0.352479	4.35212	0.0462353	0.941546	PD-ND
ENSG00000224914:LINC00863	lincRNA	0.336819	1.28896	0.0456254	0.941546	PD-ND
ENSG00000115423:DNAH6	protein_coding	0.324604	0.469216	0.0453677	0.941546	PD-ND
ENSG00000286125:AC006115.2	lncRNA	0.318109	2.56343	0.0484272	0.941546	PD-ND
ENSG00000139793:MBNL2	protein_coding	0.317562	4.98468	0.0498687	0.941546	PD-ND
ENSG00000167202:TBC1D2B	protein_coding	0.315964	2.26159	0.0463815	0.941546	PD-ND
ENSG00000157168:NRG1	protein_coding	0.309992	1.47937	0.0463028	0.941546	PD-ND
ENSG00000174808:BTC	protein_coding	0.286725	1.10938	0.0447698	0.941546	PD-ND
ENSG00000133027:PEMT	protein_coding	0.273329	6.90413	0.0517144	0.941546	PD-ND
ENSG00000275494:AC133552.5	lncRNA	0.259187	3.59542	0.0481458	0.941546	PD-ND
ENSG00000080298:RFX3	protein_coding	0.252391	2.51707	0.04882	0.941546	PD-ND
ENSG00000132026:RTBDN	protein_coding	0.241687	4.12843	0.0470799	0.941546	PD-ND
ENSG00000251562:MALAT1	lincRNA	0.240652	15.1074	0.0443596	0.941546	PD-ND
ENSG00000174695:TMEM167A	protein_coding	0.234268	6.57717	0.0507922	0.941546	PD-ND
ENSG00000206559:ZCWPW2	protein_coding	0.226139	1.97008	0.0476105	0.941546	PD-ND
ENSG00000128573:FOXP2	protein_coding	0.215059	3.09296	0.0490699	0.941546	PD-ND
ENSG00000108107:RPL28	protein_coding	0.211697	10.2148	0.0463834	0.941546	PD-ND
ENSG00000066084:DIP2B	protein_coding	0.211385	3.56642	0.0452212	0.941546	PD-ND
ENSG00000166352:C11orf74	protein_coding	0.202537	4.0288	0.0481658	0.941546	PD-ND
ENSG00000175106:TVP23C	protein_coding	0.191981	2.04608	0.050586	0.941546	PD-ND
ENSG00000090263:MRPS33	protein_coding	0.175275	6.70079	0.0507082	0.941546	PD-ND
ENSG00000173258:ZNF483	protein_coding	0.175095	6.22448	0.0445759	0.941546	PD-ND
ENSG00000162076:FLYWCH2	protein_coding	0.168426	5.08668	0.0490031	0.941546	PD-ND
ENSG00000196636:SDHAF3	protein_coding	0.168076	4.39835	0.0449906	0.941546	PD-ND
ENSG00000047315:POLR2B	protein_coding	0.164327	5.03895	0.0514164	0.941546	PD-ND
ENSG00000150456:EEF1AKMT1	protein_coding	0.161906	3.83115	0.049557	0.941546	PD-ND
ENSG00000196504:PRPF40A	protein_coding	-0.143219	5.86133	0.044543	0.941546	PD-ND
ENSG00000115761:NOL10	protein_coding	-0.150135	3.78734	0.047535	0.941546	PD-ND
ENSG00000156958:GALK2	protein_coding	-0.156742	4.53266	0.049347	0.941546	PD-ND
ENSG00000213463:SYNJ2BP	protein_coding	-0.1616	5.12443	0.0500183	0.941546	PD-ND
ENSG00000110955:ATP5F1B	protein_coding	-0.165031	7.32455	0.0472344	0.941546	PD-ND
ENSG00000165632:TAF3	protein_coding	-0.167367	3.41083	0.0474713	0.941546	PD-ND
ENSG00000084764:MAPRE3	protein_coding	-0.167885	5.80262	0.0511297	0.941546	PD-ND
ENSG00000108344:PSMD3	protein_coding	-0.17098	5.31118	0.0461264	0.941546	PD-ND
ENSG00000044115:CTNNA1	protein_coding	-0.171517	5.37029	0.0514987	0.941546	PD-ND
ENSG00000110435:PDHX	protein_coding	-0.172098	4.1161	0.0498705	0.941546	PD-ND
ENSG00000128463:EMC4	protein_coding	-0.17393	6.04304	0.0514965	0.941546	PD-ND
ENSG00000131165:CHMP1A	protein_coding	-0.179976	3.64427	0.046014	0.941546	PD-ND
ENSG00000132589:FLOT2	protein_coding	-0.18818	2.75924	0.0470512	0.941546	PD-ND
ENSG00000108309:RUNDC3A	protein_coding	-0.189897	4.51482	0.0505934	0.941546	PD-ND
ENSG00000197386:HTT	protein_coding	-0.1922	3.75161	0.0499777	0.941546	PD-ND
ENSG00000173473:SMARCC1	protein_coding	-0.195307	4.03673	0.0444969	0.941546	PD-ND
ENSG00000091317:CMTM6	protein_coding	-0.196308	5.47832	0.0508835	0.941546	PD-ND
ENSG00000116954:RRAGC	protein_coding	-0.197214	4.17379	0.0464903	0.941546	PD-ND
ENSG00000105723:GSK3A	protein_coding	-0.198733	4.44119	0.0507139	0.941546	PD-ND
ENSG00000137656:BUD13	protein_coding	-0.202738	2.38374	0.0446562	0.941546	PD-ND
ENSG00000115694:STK25	protein_coding	-0.205375	4.42106	0.046691	0.941546	PD-ND
ENSG00000156642:NPTN	protein_coding	-0.207754	5.97092	0.0492391	0.941546	PD-ND
ENSG00000142686:C1orf216	protein_coding	-0.208843	2.40067	0.0500833	0.941546	PD-ND
ENSG00000184363:PKP3	protein_coding	-0.215792	4.50029	0.049246	0.941546	PD-ND
ENSG00000099783:HNRNPM	protein_coding	-0.217512	6.11502	0.043894	0.941546	PD-ND
ENSG00000177666:PNPLA2	protein_coding	-0.21872	4.25059	0.0469109	0.941546	PD-ND
ENSG00000144824:PHLDB2	protein_coding	-0.223122	3.92751	0.0474476	0.941546	PD-ND
ENSG00000183751:TBL3	protein_coding	-0.224733	2.88927	0.0472694	0.941546	PD-ND
ENSG00000104774:MAN2B1	protein_coding	-0.226091	3.14713	0.0463205	0.941546	PD-ND
ENSG00000157978:LDLRAP1	protein_coding	-0.22929	4.75555	0.046067	0.941546	PD-ND
ENSG00000180900:SCRIB	protein_coding	-0.233911	2.12712	0.0437498	0.941546	PD-ND
ENSG00000076924:XAB2	protein_coding	-0.234851	3.36856	0.0491262	0.941546	PD-ND
ENSG00000114745:GORASP1	protein_coding	-0.235539	1.80871	0.0461477	0.941546	PD-ND
ENSG00000130787:HIP1R	protein_coding	-0.23614	3.22015	0.0483744	0.941546	PD-ND
ENSG00000167657:DAPK3	protein_coding	-0.240014	3.29824	0.048745	0.941546	PD-ND
ENSG00000196466:ZNF799	protein_coding	-0.244184	0.908508	0.0455647	0.941546	PD-ND
ENSG00000105298:CACTIN	protein_coding	-0.245016	1.12981	0.051446	0.941546	PD-ND
ENSG00000141179:PCTP	protein_coding	-0.248402	2.18197	0.04577	0.941546	PD-ND
ENSG00000162302:RPS6KA4	protein_coding	-0.268421	1.83405	0.0490861	0.941546	PD-ND
ENSG00000100359:SGSM3	protein_coding	-0.271034	4.4364	0.0438117	0.941546	PD-ND
ENSG00000160410:SHKBP1	protein_coding	-0.271454	3.37394	0.0445899	0.941546	PD-ND
ENSG00000215251:FASTKD5	protein_coding	-0.271773	2.40368	0.0491449	0.941546	PD-ND
ENSG00000100429:HDAC10	protein_coding	-0.274438	2.28012	0.0477689	0.941546	PD-ND
ENSG00000221829:FANCG	protein_coding	-0.274779	0.750611	0.0485947	0.941546	PD-ND
ENSG00000176058:TPRN	protein_coding	-0.279206	1.83127	0.0510939	0.941546	PD-ND
ENSG00000170260:ZNF212	protein_coding	-0.280556	1.23485	0.0478738	0.941546	PD-ND
ENSG00000109062:SLC9A3R1	protein_coding	-0.281693	5.67303	0.0457785	0.941546	PD-ND
ENSG00000062598:ELMO2	protein_coding	-0.282392	2.27809	0.0500732	0.941546	PD-ND
ENSG00000179051:RCC2	protein_coding	-0.283605	1.46431	0.0462367	0.941546	PD-ND
ENSG00000138074:SLC5A6	protein_coding	-0.285429	1.0362	0.0451755	0.941546	PD-ND
ENSG00000100129:EIF3L	protein_coding	-0.286407	6.55251	0.0487748	0.941546	PD-ND
ENSG00000123143:PKN1	protein_coding	-0.286611	5.51318	0.0441262	0.941546	PD-ND
ENSG00000152518:ZFP36L2	protein_coding	-0.294195	5.07063	0.0502474	0.941546	PD-ND
ENSG00000074964:ARHGEF10L	protein_coding	-0.297815	3.21417	0.0517367	0.941546	PD-ND
ENSG00000174943:KCTD13	protein_coding	-0.298606	3.87977	0.0506347	0.941546	PD-ND
ENSG00000097021:ACOT7	protein_coding	-0.301516	2.27737	0.0471499	0.941546	PD-ND
ENSG00000169093:ASMTL	protein_coding	-0.303155	3.73367	0.0457474	0.941546	PD-ND
ENSG00000105607:GCDH	protein_coding	-0.329233	3.04679	0.0474463	0.941546	PD-ND
ENSG00000267278:MAP3K14-AS1	antisense	-0.347153	-0.0453216	0.051434	0.941546	PD-ND
ENSG00000234771:SLC25A25-AS1	lncRNA	-0.362357	0.654238	0.0447629	0.941546	PD-ND
ENSG00000134508:CABLES1	protein_coding	-0.367521	1.40808	0.0485116	0.941546	PD-ND
ENSG00000184792:OSBP2	protein_coding	-0.376804	-0.0261296	0.0486454	0.941546	PD-ND
ENSG00000168765:GSTM4	protein_coding	-0.383877	2.53292	0.0495118	0.941546	PD-ND
ENSG00000196843:ARID5A	protein_coding	-0.40738	2.23586	0.045444	0.941546	PD-ND
ENSG00000136720:HS6ST1	protein_coding	-0.42197	3.92752	0.050489	0.941546	PD-ND
ENSG00000147813:NAPRT	protein_coding	-0.42352	3.56211	0.0469222	0.941546	PD-ND
ENSG00000284678:AL033527.4	lincRNA	-0.464259	0.798134	0.0479653	0.941546	PD-ND
ENSG00000269937:AC093525.7	lncRNA	-0.46655	-1.48877	0.0439393	0.941546	PD-ND
ENSG00000078814:MYH7B	protein_coding	-0.532022	-1.29773	0.0476186	0.941546	PD-ND
ENSG00000185664:PMEL	protein_coding	-0.538229	-2.14855	0.0514921	0.941546	PD-ND
ENSG00000272375:AC026979.3	lncRNA	-0.547283	-2.6202	0.0489024	0.941546	PD-ND
ENSG00000273521:AL162274.1	lncRNA	-0.576038	-2.07579	0.0485796	0.941546	PD-ND
ENSG00000187624:C17orf97	protein_coding	-0.577628	1.65553	0.0461081	0.941546	PD-ND
ENSG00000104611:SH2D4A	protein_coding	-0.614007	-0.322306	0.0497619	0.941546	PD-ND
ENSG00000102057:KCND1	protein_coding	-0.645471	-1.83998	0.0476135	0.941546	PD-ND
ENSG00000279217:Z95114.1	lncRNA	-0.704366	-3.07166	0.0486272	0.941546	PD-ND
ENSG00000277010:AC120498.10	lncRNA	-0.742828	-0.281826	0.0437358	0.941546	PD-ND
ENSG00000273076:AL021707.7	lncRNA	-0.77733	-3.18359	0.0455128	0.941546	PD-ND
ENSG00000183837:PNMA3	protein_coding	-0.805846	-1.92915	0.0517292	0.941546	PD-ND
ENSG00000272308:AC104113.1	lincRNA	-0.812892	-2.45787	0.0469912	0.941546	PD-ND
ENSG00000105392:CRX	protein_coding	-0.917779	-3.35475	0.049658	0.941546	PD-ND
ENSG00000272330:AC002044.1	lncRNA	-0.948375	-2.84442	0.0478132	0.941546	PD-ND
ENSG00000274554:AC083806.2	lncRNA	-0.954422	-3.44716	0.050957	0.941546	PD-ND
ENSG00000204257:HLA-DMA	protein_coding	-0.958577	0.0608871	0.0494171	0.941546	PD-ND
ENSG00000188643:S100A16	protein_coding	-1.07802	-1.1488	0.050089	0.941546	PD-ND
ENSG00000260185:AC009097.1	lncRNA	-1.11269	-3.95299	0.0459652	0.941546	PD-ND
ENSG00000204941:PSG5	protein_coding	-1.15128	-3.9637	0.0440617	0.941546	PD-ND
ENSG00000101194:SLC17A9	protein_coding	-1.18888	-3.72402	0.0444209	0.941546	PD-ND
ENSG00000168077:SCARA3	protein_coding	-1.22923	-3.93822	0.0508337	0.941546	PD-ND
ENSG00000160111:CPAMD8	protein_coding	-1.27959	-4.13281	0.0444942	0.941546	PD-ND
ENSG00000144476:ACKR3	protein_coding	-1.50298	-3.66461	0.045735	0.941546	PD-ND
ENSG00000213203:GIMAP1	protein_coding	-1.51963	-4.17425	0.0492797	0.941546	PD-ND
ENSG00000065328:MCM10	protein_coding	-1.61757	-4.29273	0.0477263	0.941546	PD-ND
ENSG00000230184:SMYD3-IT1	sense_intronic	-1.65326	-4.09626	0.0443226	0.941546	PD-ND
ENSG00000164692:COL1A2	protein_coding	-1.6847	-1.65847	0.0517263	0.941546	PD-ND
ENSG00000232810:TNF	protein_coding	-1.75052	-4.13813	0.0461841	0.941546	PD-ND
ENSG00000171560:FGA	protein_coding	-1.91514	-1.30282	0.0491961	0.941546	PD-ND
ENSG00000254251:AC103770.1	lncRNA	-2.08678	-4.47039	0.0509097	0.941546	PD-ND
ENSG00000102010:BMX	protein_coding	-2.13141	-3.97215	0.0491504	0.941546	PD-ND
ENSG00000279636:AL132989.2	lincRNA	-2.2305	-4.49771	0.0502603	0.941546	PD-ND
ENSG00000184166:OR1D2	protein_coding	-2.57468	-3.98511	0.0481315	0.941546	PD-ND
ENSG00000152894:PTPRK	protein_coding	0.368081	2.56896	0.0518287	0.941565	PD-ND
ENSG00000125878:TCF15	protein_coding	-1.0599	-3.18915	0.0518556	0.941565	PD-ND
ENSG00000163050:COQ8A	protein_coding	-0.327394	3.99504	0.0519128	0.941724	PD-ND
ENSG00000280336:AC244517.12	lncRNA	1.57487	-4.09642	0.0529476	0.942621	PD-ND
ENSG00000164744:SUN3	protein_coding	1.55846	-3.8016	0.052619	0.942621	PD-ND
ENSG00000147168:IL2RG	protein_coding	1.49307	-4.56606	0.0526233	0.942621	PD-ND
ENSG00000143147:GPR161	protein_coding	0.956658	-2.54909	0.0524012	0.942621	PD-ND
ENSG00000228791:THRB-AS1	processed_transcript	0.621869	-0.927877	0.0524379	0.942621	PD-ND
ENSG00000144366:GULP1	protein_coding	0.618019	1.18088	0.0522258	0.942621	PD-ND
ENSG00000178201:VN1R1	protein_coding	0.545378	-0.899484	0.0521137	0.942621	PD-ND
ENSG00000090006:LTBP4	protein_coding	0.434329	1.61484	0.0527722	0.942621	PD-ND
ENSG00000261971:MMP25-AS1	lncRNA	0.351498	1.39786	0.0524715	0.942621	PD-ND
ENSG00000255568:BRWD1-AS2	lncRNA	0.309422	1.165	0.0528158	0.942621	PD-ND
ENSG00000256073:URB1-AS1	lncRNA	0.27646	4.23336	0.0524618	0.942621	PD-ND
ENSG00000257698:GIHCG	lncRNA	0.244013	5.46988	0.0527151	0.942621	PD-ND
ENSG00000095777:MYO3A	protein_coding	0.230265	5.0335	0.0520357	0.942621	PD-ND
ENSG00000214309:MBLAC1	protein_coding	0.198784	2.59259	0.0529136	0.942621	PD-ND
ENSG00000147224:PRPS1	protein_coding	-0.178669	5.24192	0.0530957	0.942621	PD-ND
ENSG00000127452:FBXL12	protein_coding	-0.191695	2.52825	0.0528843	0.942621	PD-ND
ENSG00000099821:POLRMT	protein_coding	-0.209782	3.06069	0.0531127	0.942621	PD-ND
ENSG00000119725:ZNF410	protein_coding	-0.212448	3.26789	0.0522011	0.942621	PD-ND
ENSG00000127870:RNF6	protein_coding	-0.225495	5.30741	0.0525012	0.942621	PD-ND
ENSG00000013306:SLC25A39	protein_coding	-0.229349	5.97198	0.0520949	0.942621	PD-ND
ENSG00000177731:FLII	protein_coding	-0.241216	4.10312	0.0530536	0.942621	PD-ND
ENSG00000116691:MIIP	protein_coding	-0.277929	2.981	0.0526565	0.942621	PD-ND
ENSG00000143842:SOX13	protein_coding	-0.278936	1.3036	0.0531171	0.942621	PD-ND
ENSG00000063015:SEZ6	protein_coding	-0.344574	2.43412	0.0528256	0.942621	PD-ND
ENSG00000104808:DHDH	protein_coding	-0.445563	0.771123	0.0522535	0.942621	PD-ND
ENSG00000165879:FRAT1	protein_coding	-0.487952	0.836653	0.0524845	0.942621	PD-ND
ENSG00000139219:COL2A1	protein_coding	-1.68619	-4.40198	0.0532266	0.942621	PD-ND
ENSG00000164082:GRM2	protein_coding	-2.22213	-4.61263	0.0529374	0.942621	PD-ND
ENSG00000270883:AC080078.2	lncRNA	2.01631	-4.49367	0.0538321	0.94314	PD-ND
ENSG00000100031:GGT1	protein_coding	1.94835	-4.27541	0.0539306	0.94314	PD-ND
ENSG00000233384:AC096537.1	bidirectional_promoter_lncRNA	1.08596	-3.71697	0.0538444	0.94314	PD-ND
ENSG00000128268:MGAT3	protein_coding	1.07909	-3.91862	0.054017	0.94314	PD-ND
ENSG00000267758:AC099811.4	lncRNA	1.04968	-2.86118	0.0539496	0.94314	PD-ND
ENSG00000227646:STEAP2-AS1	processed_transcript	0.960104	-3.71648	0.0541347	0.94314	PD-ND
ENSG00000229178:AC233280.1	lncRNA	0.749896	1.02496	0.0535368	0.94314	PD-ND
ENSG00000278389:AC099518.6	lncRNA	0.722234	-2.96454	0.0536779	0.94314	PD-ND
ENSG00000125675:GRIA3	protein_coding	0.473202	3.96141	0.0541139	0.94314	PD-ND
ENSG00000236756:DNAJC9-AS1	antisense	0.461445	-0.815747	0.0535729	0.94314	PD-ND
ENSG00000233220:LINC00167	lincRNA	0.460994	0.226624	0.0536282	0.94314	PD-ND
ENSG00000116761:CTH	protein_coding	0.390783	0.429646	0.0541171	0.94314	PD-ND
ENSG00000233237:LINC00472	lincRNA	0.389956	0.953316	0.054095	0.94314	PD-ND
ENSG00000109472:CPE	protein_coding	0.312527	10.8897	0.0541459	0.94314	PD-ND
ENSG00000164953:TMEM67	protein_coding	0.25796	2.17338	0.0539608	0.94314	PD-ND
ENSG00000213780:GTF2H4	protein_coding	-0.172869	3.01882	0.054134	0.94314	PD-ND
ENSG00000068120:COASY	protein_coding	-0.200125	4.47655	0.0542109	0.94314	PD-ND
ENSG00000065029:ZNF76	protein_coding	-0.20845	2.90629	0.054299	0.94314	PD-ND
ENSG00000121039:RDH10	protein_coding	-0.317942	2.7569	0.0534151	0.94314	PD-ND
ENSG00000260941:LINC00622	sense_overlapping	-0.523729	0.880345	0.0533472	0.94314	PD-ND
ENSG00000087510:TFAP2C	protein_coding	-0.664046	-2.23375	0.0537047	0.94314	PD-ND
ENSG00000248587:GDNF-AS1	lincRNA	-0.983655	-2.9419	0.0543578	0.94314	PD-ND
ENSG00000225434:LINC01504	lncRNA	-1.18013	-1.41976	0.0543535	0.94314	PD-ND
ENSG00000238269:PAGE2B	protein_coding	-1.30771	-3.95621	0.0535291	0.94314	PD-ND
ENSG00000261131:AC012186.2	lncRNA	-1.46273	-4.24034	0.0534743	0.94314	PD-ND
ENSG00000243902:FP325335.1	sense_overlapping	-2.53528	-3.69624	0.0542076	0.94314	PD-ND
ENSG00000172236:TPSAB1	protein_coding	2.24475	-3.05155	0.0553183	0.946102	PD-ND
ENSG00000100249:C22orf31	protein_coding	2.19616	-4.2731	0.0561181	0.946102	PD-ND
ENSG00000070193:FGF10	protein_coding	1.69229	-4.55975	0.0564863	0.946102	PD-ND
ENSG00000171931:FBXW10	protein_coding	1.61508	-4.2528	0.0550076	0.946102	PD-ND
ENSG00000267462:AC090377.1	lncRNA	1.54181	-4.27477	0.0558585	0.946102	PD-ND
ENSG00000227244:LINC00845	lincRNA	1.53996	-4.27579	0.057047	0.946102	PD-ND
ENSG00000259230:LINC02323	lncRNA	1.15136	-3.93517	0.0552336	0.946102	PD-ND
ENSG00000258429:PDF	protein_coding	1.01324	-3.40675	0.0562744	0.946102	PD-ND
ENSG00000168779:SHOX2	protein_coding	0.984586	-3.71223	0.0560042	0.946102	PD-ND
ENSG00000130943:PKDREJ	protein_coding	0.863669	-3.18009	0.0559078	0.946102	PD-ND
ENSG00000164929:BAALC	protein_coding	0.650721	1.30819	0.056278	0.946102	PD-ND
ENSG00000188803:SHISA6	protein_coding	0.643651	1.17099	0.056249	0.946102	PD-ND
ENSG00000078795:PKD2L2	protein_coding	0.610433	-1.1779	0.0547424	0.946102	PD-ND
ENSG00000203727:SAMD5	protein_coding	0.562593	2.7919	0.0565757	0.946102	PD-ND
ENSG00000088992:TESC	protein_coding	0.473697	4.80019	0.0566726	0.946102	PD-ND
ENSG00000245904:AC025164.1	lncRNA	0.456976	-0.108281	0.057025	0.946102	PD-ND
ENSG00000271553:AC018638.7	lncRNA	0.405861	-0.850726	0.0559644	0.946102	PD-ND
ENSG00000221949:LINC01465	lncRNA	0.399378	-0.518299	0.0560633	0.946102	PD-ND
ENSG00000243491:AC082651.3	lncRNA	0.394792	0.954227	0.0555524	0.946102	PD-ND
ENSG00000215483:LINC00598	lincRNA	0.39321	-0.367435	0.0568871	0.946102	PD-ND
ENSG00000228412:AL022068.1	antisense	0.388014	3.02262	0.0568979	0.946102	PD-ND
ENSG00000236617:AC127070.1	lncRNA	0.381426	1.42322	0.0550481	0.946102	PD-ND
ENSG00000240401:AC012358.3	lncRNA	0.379404	1.30045	0.0547473	0.946102	PD-ND
ENSG00000080823:MOK	protein_coding	0.277276	1.94872	0.0570347	0.946102	PD-ND
ENSG00000124374:PAIP2B	protein_coding	0.242309	3.31447	0.0568903	0.946102	PD-ND
ENSG00000261188:Z95115.1	lncRNA	0.239419	1.01648	0.0552573	0.946102	PD-ND
ENSG00000143669:LYST	protein_coding	0.208079	3.9403	0.0566639	0.946102	PD-ND
ENSG00000176386:CDC26	protein_coding	0.204576	5.21265	0.0567612	0.946102	PD-ND
ENSG00000187742:SECISBP2	protein_coding	-0.131068	4.9491	0.0567955	0.946102	PD-ND
ENSG00000083544:TDRD3	protein_coding	-0.149751	3.43669	0.0551892	0.946102	PD-ND
ENSG00000166333:ILK	protein_coding	-0.153363	4.81857	0.0560483	0.946102	PD-ND
ENSG00000164134:NAA15	protein_coding	-0.163864	3.6967	0.0570127	0.946102	PD-ND
ENSG00000111361:EIF2B1	protein_coding	-0.164215	3.72497	0.0562685	0.946102	PD-ND
ENSG00000143799:PARP1	protein_coding	-0.183102	5.50136	0.056099	0.946102	PD-ND
ENSG00000167528:ZNF641	protein_coding	-0.187864	2.50538	0.0560803	0.946102	PD-ND
ENSG00000107672:NSMCE4A	protein_coding	-0.187865	3.24525	0.0564837	0.946102	PD-ND
ENSG00000143374:TARS2	protein_coding	-0.188911	2.69609	0.0552795	0.946102	PD-ND
ENSG00000067225:PKM	protein_coding	-0.19301	7.84033	0.0558655	0.946102	PD-ND
ENSG00000151893:CACUL1	protein_coding	-0.193025	4.907	0.0546283	0.946102	PD-ND
ENSG00000072042:RDH11	protein_coding	-0.199684	6.08632	0.0563682	0.946102	PD-ND
ENSG00000196757:ZNF700	protein_coding	-0.201988	1.81858	0.0555842	0.946102	PD-ND
ENSG00000160563:MED27	protein_coding	-0.208551	4.95846	0.0549884	0.946102	PD-ND
ENSG00000102870:ZNF629	protein_coding	-0.221821	2.18984	0.0569466	0.946102	PD-ND
ENSG00000110002:VWA5A	protein_coding	-0.245461	5.05477	0.0555072	0.946102	PD-ND
ENSG00000103043:VAC14	protein_coding	-0.253653	2.94911	0.0561012	0.946102	PD-ND
ENSG00000148411:NACC2	protein_coding	-0.264319	1.20237	0.0547572	0.946102	PD-ND
ENSG00000110104:CCDC86	protein_coding	-0.28458	3.29634	0.0554667	0.946102	PD-ND
ENSG00000277978:AC010542.5	lncRNA	-0.578086	-1.5392	0.0551563	0.946102	PD-ND
ENSG00000127831:VIL1	protein_coding	-0.579499	1.21484	0.0569166	0.946102	PD-ND
ENSG00000255839:AC117503.1	lncRNA	-0.81315	-3.23463	0.0551616	0.946102	PD-ND
ENSG00000101282:RSPO4	protein_coding	-0.94919	-2.7749	0.0569781	0.946102	PD-ND
ENSG00000249614:LINC02503	lncRNA	-0.959374	-3.48308	0.0552909	0.946102	PD-ND
ENSG00000285840:AL353648.1	lncRNA	-0.99214	-3.53074	0.0569698	0.946102	PD-ND
ENSG00000254842:LINC02551	lncRNA	-1.07057	-3.37484	0.0570666	0.946102	PD-ND
ENSG00000168843:FSTL5	protein_coding	-1.1539	1.34506	0.0563611	0.946102	PD-ND
ENSG00000186684:CYP27C1	protein_coding	-1.29923	-4.19969	0.0559453	0.946102	PD-ND
ENSG00000149634:SPATA25	protein_coding	-1.31374	-3.80071	0.0565017	0.946102	PD-ND
ENSG00000102468:HTR2A	protein_coding	-1.32586	-1.99557	0.0553751	0.946102	PD-ND
ENSG00000007933:FMO3	protein_coding	-1.65352	-4.5256	0.0548649	0.946102	PD-ND
ENSG00000148735:PLEKHS1	protein_coding	-1.65707	-4.45461	0.0558392	0.946102	PD-ND
ENSG00000259207:ITGB3	protein_coding	1.69796	-2.90716	0.0573409	0.946876	PD-ND
ENSG00000283839:AC096667.1	lncRNA	1.25512	-2.048	0.0574188	0.946876	PD-ND
ENSG00000184012:TMPRSS2	protein_coding	1.07306	-2.77998	0.0576049	0.946876	PD-ND
ENSG00000074527:NTN4	protein_coding	0.970722	-3.11835	0.0574956	0.946876	PD-ND
ENSG00000183647:ZNF530	protein_coding	0.457327	0.336295	0.0573991	0.946876	PD-ND
ENSG00000273204:AC104506.1	lncRNA	0.381586	1.32812	0.0575948	0.946876	PD-ND
ENSG00000246859:STARD4-AS1	antisense	0.340299	0.709405	0.05724	0.946876	PD-ND
ENSG00000196263:ZNF471	protein_coding	0.30505	1.09326	0.0574475	0.946876	PD-ND
ENSG00000144118:RALB	protein_coding	-0.1913	2.7682	0.0572466	0.946876	PD-ND
ENSG00000128242:GAL3ST1	protein_coding	-0.468577	0.552755	0.0575478	0.946876	PD-ND
ENSG00000221947:XKR9	protein_coding	0.772768	1.44818	0.0577549	0.947333	PD-ND
ENSG00000114450:GNB4	protein_coding	0.550635	0.918883	0.0577557	0.947333	PD-ND
ENSG00000179588:ZFPM1	protein_coding	0.3298	3.98409	0.0577137	0.947333	PD-ND
ENSG00000160588:MPZL3	protein_coding	0.393084	1.1671	0.0578099	0.947549	PD-ND
ENSG00000122641:INHBA	protein_coding	1.06062	4.52035	0.0579801	0.947549	PD-ND
ENSG00000286190:AC055839.2	protein_coding	0.394067	1.25273	0.0580355	0.947549	PD-ND
ENSG00000272844:AC074044.1	lncRNA	0.385384	1.20268	0.0582075	0.947549	PD-ND
ENSG00000242485:MRPL20	protein_coding	0.184079	7.03658	0.0582199	0.947549	PD-ND
ENSG00000140688:C16orf58	protein_coding	-0.155724	3.5825	0.0581934	0.947549	PD-ND
ENSG00000089693:MLF2	protein_coding	-0.17124	6.40665	0.0580611	0.947549	PD-ND
ENSG00000224870:MRPL20-AS1	lncRNA	-0.181125	2.81527	0.0580547	0.947549	PD-ND
ENSG00000116584:ARHGEF2	protein_coding	-0.419461	0.519027	0.0581486	0.947549	PD-ND
ENSG00000111452:ADGRD1	protein_coding	-0.932665	-3.61552	0.0581632	0.947549	PD-ND
ENSG00000110484:SCGB2A2	protein_coding	2.73176	-3.61611	0.0604604	0.949782	PD-ND
ENSG00000100368:CSF2RB	protein_coding	1.79556	-4.46611	0.061529	0.949782	PD-ND
ENSG00000115602:IL1RL1	protein_coding	1.79006	-3.7422	0.0598178	0.949782	PD-ND
ENSG00000115009:CCL20	protein_coding	1.48985	-3.33053	0.0613486	0.949782	PD-ND
ENSG00000235079:ZRANB2-AS1	antisense	1.4359	-4.14216	0.0623989	0.949782	PD-ND
ENSG00000115380:EFEMP1	protein_coding	1.27397	-3.29253	0.0592902	0.949782	PD-ND
ENSG00000229047:AF127577.1	lncRNA	1.24277	-3.79205	0.0613398	0.949782	PD-ND
ENSG00000248544:AC008676.1	lncRNA	1.225	-3.71323	0.0593049	0.949782	PD-ND
ENSG00000242516:LINC00960	lincRNA	1.16092	-0.474124	0.0592837	0.949782	PD-ND
ENSG00000272114:AL136131.3	lncRNA	1.12883	-3.13955	0.0609414	0.949782	PD-ND
ENSG00000260963:AC026462.3	lncRNA	1.00959	-3.15049	0.0621008	0.949782	PD-ND
ENSG00000173208:ABCD2	protein_coding	0.991112	-3.09741	0.0588021	0.949782	PD-ND
ENSG00000259594:AC023034.1	lncRNA	0.948645	-1.1108	0.0586249	0.949782	PD-ND
ENSG00000197721:CR1L	protein_coding	0.941645	-2.27908	0.0613581	0.949782	PD-ND
ENSG00000237125:HAND2-AS1	antisense	0.839825	-2.0991	0.0599262	0.949782	PD-ND
ENSG00000099260:PALMD	protein_coding	0.690693	0.562473	0.0612704	0.949782	PD-ND
ENSG00000171695:LKAAEAR1	protein_coding	0.679031	-2.34842	0.0618544	0.949782	PD-ND
ENSG00000221995:TIAF1	protein_coding	0.671789	-2.85599	0.0596827	0.949782	PD-ND
ENSG00000248240:AC114956.1	lncRNA	0.641241	-2.97253	0.0618171	0.949782	PD-ND
ENSG00000267219:AC010504.1	lncRNA	0.628367	-2.28072	0.0605073	0.949782	PD-ND
ENSG00000255507:UVRAG-DT	lncRNA	0.587848	-1.68311	0.0605848	0.949782	PD-ND
ENSG00000155657:TTN	protein_coding	0.57013	-1.26067	0.061895	0.949782	PD-ND
ENSG00000255647:AC093510.1	pseudogene	0.538465	-1.63042	0.0596346	0.949782	PD-ND
ENSG00000260317:AC009812.4	lncRNA	0.524238	-1.80957	0.0597998	0.949782	PD-ND
ENSG00000270006:AC010531.6	lncRNA	0.496003	1.17992	0.0606782	0.949782	PD-ND
ENSG00000272501:AL662844.4	lncRNA	0.479867	2.41702	0.0598574	0.949782	PD-ND
ENSG00000173338:KCNK7	protein_coding	0.478082	-1.49376	0.0591951	0.949782	PD-ND
ENSG00000261485:PAN3-AS1	antisense	0.472981	0.243166	0.0600449	0.949782	PD-ND
ENSG00000135272:MDFIC	protein_coding	0.459416	2.34112	0.0605263	0.949782	PD-ND
ENSG00000246250:AC087521.2	lncRNA	0.432111	-0.184607	0.0612845	0.949782	PD-ND
ENSG00000246528:AC079089.1	lncRNA	0.414827	0.553349	0.0600722	0.949782	PD-ND
ENSG00000261064:LINC02256	lncRNA	0.383584	2.91382	0.059751	0.949782	PD-ND
ENSG00000142634:EFHD2	protein_coding	0.371567	4.25792	0.0614134	0.949782	PD-ND
ENSG00000107018:RLN1	protein_coding	0.36321	0.568733	0.0615707	0.949782	PD-ND
ENSG00000235590:GNAS-AS1	antisense	0.357404	0.501153	0.061994	0.949782	PD-ND
ENSG00000270673:YTHDF3-AS1	lincRNA	0.328462	3.38637	0.0600117	0.949782	PD-ND
ENSG00000214654:B3GNT10	protein_coding	0.32559	0.312631	0.0609168	0.949782	PD-ND
ENSG00000172361:CFAP53	protein_coding	0.310711	1.78204	0.0599904	0.949782	PD-ND
ENSG00000138400:MDH1B	protein_coding	0.301896	0.932176	0.0615595	0.949782	PD-ND
ENSG00000164037:SLC9B1	protein_coding	0.29283	1.21428	0.0586153	0.949782	PD-ND
ENSG00000164142:FAM160A1	protein_coding	0.286443	0.350679	0.0593606	0.949782	PD-ND
ENSG00000255468:AP001107.9	lncRNA	0.280572	1.23468	0.0606554	0.949782	PD-ND
ENSG00000181751:C5orf30	protein_coding	0.267469	2.19333	0.0610835	0.949782	PD-ND
ENSG00000267390:AC036176.1	lncRNA	0.247114	3.268	0.0624111	0.949782	PD-ND
ENSG00000198464:ZNF480	protein_coding	0.227566	3.40816	0.0595408	0.949782	PD-ND
ENSG00000260456:C16orf95	protein_coding	0.218978	2.63302	0.0600873	0.949782	PD-ND
ENSG00000165995:CACNB2	protein_coding	0.215414	2.48898	0.0609446	0.949782	PD-ND
ENSG00000142875:PRKACB	protein_coding	0.207727	4.67522	0.0621828	0.949782	PD-ND
ENSG00000189369:GSPT2	protein_coding	0.191456	3.71796	0.058734	0.949782	PD-ND
ENSG00000143156:NME7	protein_coding	0.18239	4.43808	0.059865	0.949782	PD-ND
ENSG00000180098:TRNAU1AP	protein_coding	0.162973	3.814	0.0618542	0.949782	PD-ND
ENSG00000152061:RABGAP1L	protein_coding	0.162409	4.19257	0.0612036	0.949782	PD-ND
ENSG00000006712:PAF1	protein_coding	-0.143486	3.83095	0.0608383	0.949782	PD-ND
ENSG00000170759:KIF5B	protein_coding	-0.14687	6.71049	0.0600437	0.949782	PD-ND
ENSG00000204843:DCTN1	protein_coding	-0.152733	4.61797	0.0611281	0.949782	PD-ND
ENSG00000198863:RUNDC1	protein_coding	-0.160077	3.42175	0.0605026	0.949782	PD-ND
ENSG00000165733:BMS1	protein_coding	-0.166437	4.2631	0.0622545	0.949782	PD-ND
ENSG00000100083:GGA1	protein_coding	-0.168377	4.33219	0.0599635	0.949782	PD-ND
ENSG00000119414:PPP6C	protein_coding	-0.174888	4.53523	0.058837	0.949782	PD-ND
ENSG00000184887:BTBD6	protein_coding	-0.178384	4.59125	0.0624667	0.949782	PD-ND
ENSG00000163382:NAXE	protein_coding	-0.179005	6.00957	0.0609087	0.949782	PD-ND
ENSG00000076513:ANKRD13A	protein_coding	-0.179143	3.3733	0.0606821	0.949782	PD-ND
ENSG00000141452:RMC1	protein_coding	-0.17948	2.63866	0.0600927	0.949782	PD-ND
ENSG00000153561:RMND5A	protein_coding	-0.184502	3.41588	0.0588175	0.949782	PD-ND
ENSG00000101997:CCDC22	protein_coding	-0.191176	3.09603	0.0606014	0.949782	PD-ND
ENSG00000126091:ST3GAL3	protein_coding	-0.204285	2.56639	0.0600441	0.949782	PD-ND
ENSG00000116871:MAP7D1	protein_coding	-0.204419	4.23475	0.061002	0.949782	PD-ND
ENSG00000166913:YWHAB	protein_coding	-0.218492	7.16869	0.0624257	0.949782	PD-ND
ENSG00000105701:FKBP8	protein_coding	-0.227649	6.66726	0.0621824	0.949782	PD-ND
ENSG00000119899:SLC17A5	protein_coding	-0.233411	4.55194	0.0613632	0.949782	PD-ND
ENSG00000213983:AP1G2	protein_coding	-0.243184	3.21205	0.060239	0.949782	PD-ND
ENSG00000204604:ZNF468	protein_coding	-0.245465	1.71537	0.0609693	0.949782	PD-ND
ENSG00000107521:HPS1	protein_coding	-0.249658	4.03482	0.0611418	0.949782	PD-ND
ENSG00000145029:NICN1	protein_coding	-0.255439	1.65165	0.0620226	0.949782	PD-ND
ENSG00000014138:POLA2	protein_coding	-0.26981	1.06905	0.0596919	0.949782	PD-ND
ENSG00000162729:IGSF8	protein_coding	-0.277579	3.59246	0.0607248	0.949782	PD-ND
ENSG00000134504:KCTD1	protein_coding	-0.284306	1.55402	0.0624013	0.949782	PD-ND
ENSG00000177042:TMEM80	protein_coding	-0.312123	4.43178	0.0620884	0.949782	PD-ND
ENSG00000068438:FTSJ1	protein_coding	-0.318477	2.57951	0.0622834	0.949782	PD-ND
ENSG00000141736:ERBB2	protein_coding	-0.319924	0.684323	0.0607449	0.949782	PD-ND
ENSG00000134326:CMPK2	protein_coding	-0.353471	0.400446	0.0619606	0.949782	PD-ND
ENSG00000102934:PLLP	protein_coding	-0.368046	0.562916	0.0601487	0.949782	PD-ND
ENSG00000105655:ISYNA1	protein_coding	-0.398555	4.31067	0.0590783	0.949782	PD-ND
ENSG00000179761:PIPOX	protein_coding	-0.545073	4.03627	0.0596013	0.949782	PD-ND
ENSG00000109861:CTSC	protein_coding	-0.753594	1.53572	0.0622079	0.949782	PD-ND
ENSG00000176532:PRR15	protein_coding	-0.805886	-0.464984	0.0619737	0.949782	PD-ND
ENSG00000223749:MIR503HG	lincRNA	-0.860935	-1.07272	0.0621541	0.949782	PD-ND
ENSG00000196748:CLPSL2	protein_coding	-0.903058	-3.21399	0.0612656	0.949782	PD-ND
ENSG00000001617:SEMA3F	protein_coding	-0.97315	-3.19929	0.0607519	0.949782	PD-ND
ENSG00000142149:HUNK	protein_coding	-1.07183	-3.78329	0.0611736	0.949782	PD-ND
ENSG00000160963:COL26A1	polymorphic_pseudogene	-1.10132	-3.21988	0.0621006	0.949782	PD-ND
ENSG00000231852:CYP21A2	protein_coding	-1.46978	-4.37613	0.0597625	0.949782	PD-ND
ENSG00000225731:AP001627.1	antisense	-2.03051	-4.49563	0.05922	0.949782	PD-ND
ENSG00000101336:HCK	protein_coding	-2.06253	-4.29443	0.0594973	0.949782	PD-ND
ENSG00000230630:DNM3OS	antisense	0.919992	-3.56007	0.0626237	0.950394	PD-ND
ENSG00000272622:AC010735.2	lncRNA	0.546872	-1.97263	0.0626172	0.950394	PD-ND
ENSG00000163576:EFHB	protein_coding	0.543103	0.404396	0.0627	0.950394	PD-ND
ENSG00000179115:FARSA	protein_coding	-0.193724	4.36339	0.0627126	0.950394	PD-ND
ENSG00000168062:BATF2	protein_coding	-0.39761	-1.3285	0.0627048	0.950394	PD-ND
ENSG00000141027:NCOR1	protein_coding	-0.146814	5.4371	0.0628062	0.951188	PD-ND
ENSG00000105647:PIK3R2	protein_coding	-0.219174	4.06672	0.0630037	0.953555	PD-ND
ENSG00000154743:TSEN2	protein_coding	-0.216446	1.9049	0.0631975	0.955647	PD-ND
ENSG00000140525:FANCI	protein_coding	-0.323335	-0.0540662	0.0632246	0.955647	PD-ND
ENSG00000149089:APIP	protein_coding	-0.285027	4.48509	0.063334	0.956674	PD-ND
ENSG00000147509:RGS20	protein_coding	1.05813	-0.109665	0.0633903	0.956745	PD-ND
ENSG00000110171:TRIM3	protein_coding	-0.282972	1.74577	0.0634215	0.956745	PD-ND
ENSG00000109819:PPARGC1A	protein_coding	0.786157	-0.890762	0.0634808	0.957016	PD-ND
ENSG00000115295:CLIP4	protein_coding	0.200602	3.97154	0.0636229	0.958532	PD-ND
ENSG00000181195:PENK	protein_coding	4.56919	0.887542	0.0642004	0.958544	PD-ND
ENSG00000137392:CLPS	protein_coding	2.26348	0.633725	0.0659627	0.958544	PD-ND
ENSG00000254302:AC087855.2	lncRNA	2.04684	-3.92449	0.0641776	0.958544	PD-ND
ENSG00000254636:ARMS2	protein_coding	1.99185	-3.91485	0.0641081	0.958544	PD-ND
ENSG00000256128:LINC00944	lincRNA	1.90899	-4.21481	0.0667231	0.958544	PD-ND
ENSG00000281106:TMEM272	protein_coding	1.67414	-3.53924	0.0639706	0.958544	PD-ND
ENSG00000244124:ATP1B3-AS1	antisense	1.66628	-4.56547	0.0661017	0.958544	PD-ND
ENSG00000181781:ODF3L2	protein_coding	1.5321	-4.2293	0.0655776	0.958544	PD-ND
ENSG00000067715:SYT1	protein_coding	1.19617	0.579197	0.0648297	0.958544	PD-ND
ENSG00000198286:CARD11	protein_coding	1.07247	-0.425836	0.066639	0.958544	PD-ND
ENSG00000173218:VANGL1	protein_coding	1.05613	-3.15338	0.0665709	0.958544	PD-ND
ENSG00000140279:DUOX2	protein_coding	0.969107	-0.818358	0.0639539	0.958544	PD-ND
ENSG00000149380:P4HA3	protein_coding	0.878805	-0.174854	0.0654049	0.958544	PD-ND
ENSG00000235501:AC105942.1	lncRNA	0.78681	-0.814919	0.0663874	0.958544	PD-ND
ENSG00000232295:AL589935.1	lncRNA	0.765898	-3.10845	0.0638438	0.958544	PD-ND
ENSG00000101670:LIPG	protein_coding	0.676819	-0.807841	0.0647643	0.958544	PD-ND
ENSG00000171877:FRMD5	protein_coding	0.672421	-2.55399	0.0658266	0.958544	PD-ND
ENSG00000248489:LINC02062	lncRNA	0.66933	0.529448	0.0641514	0.958544	PD-ND
ENSG00000265100:AC005332.1	lncRNA	0.64876	-1.02142	0.0654223	0.958544	PD-ND
ENSG00000168386:FILIP1L	protein_coding	0.617111	1.15303	0.0662793	0.958544	PD-ND
ENSG00000183921:SDR42E2	protein_coding	0.562218	0.0365408	0.0656938	0.958544	PD-ND
ENSG00000155542:SETD9	protein_coding	0.522798	2.68726	0.0660294	0.958544	PD-ND
ENSG00000155962:CLIC2	protein_coding	0.466597	-1.53663	0.0643198	0.958544	PD-ND
ENSG00000271011:AC010680.3	lncRNA	0.442184	-1.26178	0.0661979	0.958544	PD-ND
ENSG00000169715:MT1E	protein_coding	0.430869	6.72745	0.0659283	0.958544	PD-ND
ENSG00000274929:AL157813.1	lncRNA	0.331532	0.547483	0.0652205	0.958544	PD-ND
ENSG00000142694:EVA1B	protein_coding	0.319325	2.51526	0.0647531	0.958544	PD-ND
ENSG00000281358:RASSF1-AS1	lncRNA	0.301511	0.634475	0.0642704	0.958544	PD-ND
ENSG00000166446:CDYL2	protein_coding	0.296432	0.727832	0.0663757	0.958544	PD-ND
ENSG00000130035:GALNT8	protein_coding	0.292115	3.90419	0.0643652	0.958544	PD-ND
ENSG00000233461:AL445524.1	lncRNA	0.291677	1.92212	0.0660384	0.958544	PD-ND
ENSG00000253716:MINCR	lncRNA	0.291147	3.80116	0.0664417	0.958544	PD-ND
ENSG00000143641:GALNT2	protein_coding	0.280901	3.17274	0.0643935	0.958544	PD-ND
ENSG00000166444:ST5	protein_coding	0.272177	3.4535	0.0657754	0.958544	PD-ND
ENSG00000073711:PPP2R3A	protein_coding	0.239266	1.44367	0.0656809	0.958544	PD-ND
ENSG00000173141:MRPL57	protein_coding	0.175955	6.97508	0.0647574	0.958544	PD-ND
ENSG00000125817:CENPB	protein_coding	-0.170507	4.59887	0.0652014	0.958544	PD-ND
ENSG00000197024:ZNF398	protein_coding	-0.178778	2.15546	0.064884	0.958544	PD-ND
ENSG00000152234:ATP5F1A	protein_coding	-0.179997	7.13577	0.0662113	0.958544	PD-ND
ENSG00000116809:ZBTB17	protein_coding	-0.183459	3.08437	0.0652662	0.958544	PD-ND
ENSG00000165006:UBAP1	protein_coding	-0.192676	2.81592	0.0637222	0.958544	PD-ND
ENSG00000163719:MTMR14	protein_coding	-0.192849	2.52439	0.0667197	0.958544	PD-ND
ENSG00000172269:DPAGT1	protein_coding	-0.196912	3.23931	0.0646904	0.958544	PD-ND
ENSG00000114054:PCCB	protein_coding	-0.197488	3.44678	0.0658156	0.958544	PD-ND
ENSG00000071564:TCF3	protein_coding	-0.199879	2.04188	0.0664099	0.958544	PD-ND
ENSG00000083123:BCKDHB	protein_coding	-0.202097	2.56021	0.0648069	0.958544	PD-ND
ENSG00000130669:PAK4	protein_coding	-0.230928	3.13592	0.0640768	0.958544	PD-ND
ENSG00000099849:RASSF7	protein_coding	-0.261511	3.75553	0.064809	0.958544	PD-ND
ENSG00000164010:ERMAP	protein_coding	-0.278933	2.28747	0.0666435	0.958544	PD-ND
ENSG00000102181:CD99L2	protein_coding	-0.281346	3.54311	0.0654273	0.958544	PD-ND
ENSG00000215218:UBE2QL1	protein_coding	-0.285908	4.03105	0.0666942	0.958544	PD-ND
ENSG00000115425:PECR	protein_coding	-0.303401	2.42839	0.0660844	0.958544	PD-ND
ENSG00000180198:RCC1	protein_coding	-0.336866	0.475463	0.0644157	0.958544	PD-ND
ENSG00000135100:HNF1A	protein_coding	-0.339706	1.07795	0.0669417	0.958544	PD-ND
ENSG00000109501:WFS1	protein_coding	-0.358634	4.86871	0.0648485	0.958544	PD-ND
ENSG00000212123:PRR22	protein_coding	-0.379306	-0.942271	0.0636915	0.958544	PD-ND
ENSG00000168159:RNF187	protein_coding	-0.431526	6.71688	0.0653679	0.958544	PD-ND
ENSG00000270605:AL353622.1	lncRNA	-0.531727	0.591861	0.0663191	0.958544	PD-ND
ENSG00000185112:FAM43A	protein_coding	-0.567822	-1.37191	0.0657713	0.958544	PD-ND
ENSG00000173991:TCAP	protein_coding	-0.598922	-2.72915	0.0641615	0.958544	PD-ND
ENSG00000125266:EFNB2	protein_coding	-0.612728	-2.75457	0.0667829	0.958544	PD-ND
ENSG00000167994:RAB3IL1	protein_coding	-0.753724	-1.11921	0.0669136	0.958544	PD-ND
ENSG00000125319:C17orf53	protein_coding	-0.783619	-3.19657	0.0648321	0.958544	PD-ND
ENSG00000261857:MIA	protein_coding	-0.898853	-3.63252	0.066315	0.958544	PD-ND
ENSG00000212710:CTAGE1	protein_coding	-1.02648	-3.52512	0.0656346	0.958544	PD-ND
ENSG00000172716:SLFN11	protein_coding	-1.26673	-4.19506	0.0646551	0.958544	PD-ND
ENSG00000105997:HOXA3	protein_coding	-1.62309	-4.46964	0.0647032	0.958544	PD-ND
ENSG00000274427:AC145423.2	lncRNA	-1.64163	-4.41494	0.0659009	0.958544	PD-ND
ENSG00000171051:FPR1	protein_coding	-2.11452	-4.49418	0.0658485	0.958544	PD-ND
ENSG00000205704:LINC00634	pseudogene	-2.12563	-4.31853	0.0657198	0.958544	PD-ND
ENSG00000246740:PLA2G4E-AS1	lncRNA	-2.30434	-4.26147	0.0643812	0.958544	PD-ND
ENSG00000111678:C12orf57	protein_coding	0.235297	7.23655	0.0671458	0.960872	PD-ND
ENSG00000266998:AC111182.1	lncRNA	1.9639	-4.21644	0.0675334	0.961131	PD-ND
ENSG00000183578:TNFAIP8L3	protein_coding	1.1164	-2.77427	0.0675544	0.961131	PD-ND
ENSG00000158516:CPA2	protein_coding	1.06195	-0.693652	0.067212	0.961131	PD-ND
ENSG00000138801:PAPSS1	protein_coding	-0.167191	3.9072	0.067444	0.961131	PD-ND
ENSG00000078403:MLLT10	protein_coding	-0.177952	3.63138	0.0674814	0.961131	PD-ND
ENSG00000168566:SNRNP48	protein_coding	-0.205318	3.81796	0.0675762	0.961131	PD-ND
ENSG00000183760:ACP7	protein_coding	-0.769376	-3.34795	0.0675876	0.961131	PD-ND
ENSG00000077092:RARB	protein_coding	-0.792276	-3.66784	0.0672955	0.961131	PD-ND
ENSG00000256654:AC005906.2	lncRNA	-1.11893	-3.24809	0.0676214	0.961131	PD-ND
ENSG00000237643:AL365226.2	lincRNA	1.08903	-3.12242	0.0677077	0.961766	PD-ND
ENSG00000179909:ZNF154	protein_coding	0.419402	1.05652	0.0678742	0.963538	PD-ND
ENSG00000231663:COA6-AS1	lncRNA	0.325793	3.10205	0.0680561	0.964542	PD-ND
ENSG00000267002:AC060780.1	lncRNA	0.182563	2.98212	0.0681384	0.964542	PD-ND
ENSG00000141349:G6PC3	protein_coding	-0.193042	4.66562	0.0680011	0.964542	PD-ND
ENSG00000243989:ACY1	protein_coding	-0.206885	2.21802	0.0681535	0.964542	PD-ND
ENSG00000109424:UCP1	protein_coding	-2.17436	-4.55804	0.0681141	0.964542	PD-ND
ENSG00000169302:STK32A	protein_coding	0.82063	-2.1077	0.0684183	0.965365	PD-ND
ENSG00000204311:PJVK	protein_coding	0.291014	0.203588	0.0684539	0.965365	PD-ND
ENSG00000204923:FBXO48	protein_coding	0.236368	2.29449	0.0685245	0.965365	PD-ND
ENSG00000057608:GDI2	protein_coding	-0.176062	6.42176	0.0683036	0.965365	PD-ND
ENSG00000156711:MAPK13	protein_coding	-0.179342	5.02933	0.0684105	0.965365	PD-ND
ENSG00000239264:TXNDC5	protein_coding	-0.214201	4.51792	0.068571	0.965365	PD-ND
ENSG00000115255:REEP6	protein_coding	-0.361041	0.035402	0.0685647	0.965365	PD-ND
ENSG00000254254:AC012349.1	lncRNA	-1.96351	-4.50371	0.0685808	0.965365	PD-ND
ENSG00000262075:AC174065.1	lincRNA	0.69246	-2.37979	0.0686413	0.965532	PD-ND
ENSG00000235749:AL390860.1	lncRNA	2.35259	-4.31318	0.120477	0.966075	PD-ND
ENSG00000152093:CFC1B	protein_coding	2.35147	0.669874	0.0988225	0.966075	PD-ND
ENSG00000149968:MMP3	protein_coding	2.26265	-3.16042	0.0883855	0.966075	PD-ND
ENSG00000271234:AL078605.1	lncRNA	2.23353	-4.06391	0.0826492	0.966075	PD-ND
ENSG00000228414:LINC01185	lncRNA	2.22621	-4.33885	0.0893442	0.966075	PD-ND
ENSG00000182489:XKRX	protein_coding	2.14588	-4.43891	0.116911	0.966075	PD-ND
ENSG00000229613:LINC01501	lncRNA	2.14391	-4.22679	0.0908749	0.966075	PD-ND
ENSG00000257588:AC025154.2	lncRNA	2.13921	-3.55911	0.13975	0.966075	PD-ND
ENSG00000253706:AC011632.1	lncRNA	2.09759	-3.32467	0.0733722	0.966075	PD-ND
ENSG00000257400:AC023161.1	lncRNA	2.0872	-4.5192	0.0982612	0.966075	PD-ND
ENSG00000235736:AL031275.1	lncRNA	2.02937	-4.41581	0.0725709	0.966075	PD-ND
ENSG00000231389:HLA-DPA1	protein_coding	2.02304	-2.76849	0.12027	0.966075	PD-ND
ENSG00000172016:REG3A	protein_coding	2.01635	1.08661	0.0974937	0.966075	PD-ND
ENSG00000224137:LINC01857	lncRNA	1.96736	-4.36831	0.126689	0.966075	PD-ND
ENSG00000100079:LGALS2	protein_coding	1.95832	-3.14842	0.0726023	0.966075	PD-ND
ENSG00000131668:BARX1	protein_coding	1.94585	-2.38738	0.0826731	0.966075	PD-ND
ENSG00000283213:AC130466.1	lncRNA	1.88005	-3.99612	0.0827574	0.966075	PD-ND
ENSG00000174473:GALNTL6	protein_coding	1.84786	-3.57284	0.0698928	0.966075	PD-ND
ENSG00000251273:LINC02228	lncRNA	1.82934	-3.70126	0.12166	0.966075	PD-ND
ENSG00000254721:AP000879.1	lncRNA	1.8176	-4.39119	0.0957964	0.966075	PD-ND
ENSG00000222030:LINC01793	lncRNA	1.8155	-3.84457	0.146357	0.966075	PD-ND
ENSG00000150048:CLEC1A	protein_coding	1.81176	-4.54993	0.124602	0.966075	PD-ND
ENSG00000242419:PCDHGC4	protein_coding	1.79259	-4.39286	0.0778843	0.966075	PD-ND
ENSG00000249685:AC079921.2	lncRNA	1.7765	-4.37363	0.111477	0.966075	PD-ND
ENSG00000162843:WDR64	protein_coding	1.75861	-4.45587	0.0849346	0.966075	PD-ND
ENSG00000169429:CXCL8	protein_coding	1.7376	1.76003	0.0687496	0.966075	PD-ND
ENSG00000235281:AL713851.1	lncRNA	1.73217	-3.38862	0.0864547	0.966075	PD-ND
ENSG00000277117:FP565260.3	protein_coding	1.71328	-4.36348	0.122977	0.966075	PD-ND
ENSG00000280587:LINC01348	lncRNA	1.70862	-4.20867	0.113148	0.966075	PD-ND
ENSG00000227748:AL138916.1	lncRNA	1.70326	-4.34979	0.147067	0.966075	PD-ND
ENSG00000160224:AIRE	protein_coding	1.70132	-3.84024	0.0822055	0.966075	PD-ND
ENSG00000144488:ESPNL	protein_coding	1.68288	-3.95949	0.10209	0.966075	PD-ND
ENSG00000260664:AC004158.1	lncRNA	1.64862	-3.96187	0.1463	0.966075	PD-ND
ENSG00000142615:CELA2A	protein_coding	1.64727	-3.41226	0.0771404	0.966075	PD-ND
ENSG00000256944:AP003721.3	lncRNA	1.6464	-4.21524	0.0971004	0.966075	PD-ND
ENSG00000166569:CPLX4	protein_coding	1.64192	-4.2441	0.147459	0.966075	PD-ND
ENSG00000198848:CES1	protein_coding	1.63596	-4.34081	0.103931	0.966075	PD-ND
ENSG00000286093:AC022267.1	lncRNA	1.59905	-4.24458	0.0975669	0.966075	PD-ND
ENSG00000168928:CTRB2	protein_coding	1.59032	0.724683	0.0713016	0.966075	PD-ND
ENSG00000286225:AC079163.2	lncRNA	1.58989	-4.26763	0.121259	0.966075	PD-ND
ENSG00000180720:CHRM4	protein_coding	1.58854	-4.43976	0.0814688	0.966075	PD-ND
ENSG00000228174:AL162385.1	lncRNA	1.58734	-3.79492	0.133369	0.966075	PD-ND
ENSG00000225532:AL731684.1	lncRNA	1.5852	-3.59419	0.110332	0.966075	PD-ND
ENSG00000181625:SLX1B	protein_coding	1.584	-4.38949	0.135946	0.966075	PD-ND
ENSG00000227925:LINC01655	lncRNA	1.57828	-4.54759	0.071679	0.966075	PD-ND
ENSG00000230790:AC012456.2	lncRNA	1.57814	-4.59172	0.110442	0.966075	PD-ND
ENSG00000259803:SLC22A31	protein_coding	1.57789	-4.45851	0.0750965	0.966075	PD-ND
ENSG00000232100:LINC01653	lncRNA	1.56797	-3.77267	0.0989687	0.966075	PD-ND
ENSG00000139656:SMIM2	protein_coding	1.56458	-3.83961	0.0912334	0.966075	PD-ND
ENSG00000269933:AL031429.2	lncRNA	1.56416	-4.39236	0.108945	0.966075	PD-ND
ENSG00000226800:CACTIN-AS1	antisense	1.55747	-4.54163	0.101653	0.966075	PD-ND
ENSG00000286113:AC022868.2	lncRNA	1.54574	-4.48797	0.0796773	0.966075	PD-ND
ENSG00000127743:IL17B	protein_coding	1.54555	-4.56373	0.0739967	0.966075	PD-ND
ENSG00000276980:AC008760.2	lncRNA	1.529	-4.56518	0.110681	0.966075	PD-ND
ENSG00000196071:OR2L13	protein_coding	1.52303	-2.73273	0.0958758	0.966075	PD-ND
ENSG00000125872:LRRN4	protein_coding	1.52261	-4.5894	0.0978855	0.966075	PD-ND
ENSG00000181518:OR8D4	protein_coding	1.51707	-4.42864	0.0706268	0.966075	PD-ND
ENSG00000179674:ARL14	protein_coding	1.512	-1.85741	0.0761265	0.966075	PD-ND
ENSG00000205628:LINC01446	lncRNA	1.50653	-1.66292	0.0917085	0.966075	PD-ND
ENSG00000273243:Z82243.1	lncRNA	1.49793	-3.65751	0.104664	0.966075	PD-ND
ENSG00000187513:GJA4	protein_coding	1.49792	-4.46044	0.148366	0.966075	PD-ND
ENSG00000233101:HOXB-AS3	antisense	1.49281	-4.58626	0.121464	0.966075	PD-ND
ENSG00000203883:SOX18	protein_coding	1.48837	-3.71993	0.0900531	0.966075	PD-ND
ENSG00000232043:AL133230.1	lncRNA	1.48507	-4.3367	0.130605	0.966075	PD-ND
ENSG00000269352:PTOV1-AS2	lncRNA	1.4827	-4.33779	0.134348	0.966075	PD-ND
ENSG00000231329:AL031772.1	lncRNA	1.46787	-4.45636	0.0828913	0.966075	PD-ND
ENSG00000180999:C1orf105	protein_coding	1.46373	-3.96278	0.103041	0.966075	PD-ND
ENSG00000230587:LINC02580	lncRNA	1.45951	-4.4748	0.092681	0.966075	PD-ND
ENSG00000237331:XIAP-AS1	antisense	1.45324	-4.24719	0.0892926	0.966075	PD-ND
ENSG00000263394:AC007952.7	lncRNA	1.44695	-4.59144	0.124356	0.966075	PD-ND
ENSG00000243480:AMY2A	protein_coding	1.44296	-3.24033	0.126042	0.966075	PD-ND
ENSG00000255321:AC068389.3	lncRNA	1.4412	-4.13711	0.106435	0.966075	PD-ND
ENSG00000181631:P2RY13	protein_coding	1.43497	-4.43801	0.125788	0.966075	PD-ND
ENSG00000149090:PAMR1	protein_coding	1.42465	-4.12514	0.0867361	0.966075	PD-ND
ENSG00000251179:TMEM92-AS1	lncRNA	1.41572	-4.61638	0.097488	0.966075	PD-ND
ENSG00000205562:AL049775.1	lncRNA	1.40203	-4.00212	0.100851	0.966075	PD-ND
ENSG00000178033:CALHM5	protein_coding	1.40045	-4.48178	0.0804662	0.966075	PD-ND
ENSG00000258945:AL049775.3	lncRNA	1.3834	-4.51595	0.0961613	0.966075	PD-ND
ENSG00000121068:TBX2	protein_coding	1.38295	-2.23105	0.129641	0.966075	PD-ND
ENSG00000198074:AKR1B10	protein_coding	1.36887	-3.60494	0.0775245	0.966075	PD-ND
ENSG00000273321:AC023983.2	lncRNA	1.36349	-4.49103	0.141692	0.966075	PD-ND
ENSG00000261235:AC092142.1	lncRNA	1.36191	-4.07222	0.121067	0.966075	PD-ND
ENSG00000196136:SERPINA3	protein_coding	1.34817	1.88642	0.115574	0.966075	PD-ND
ENSG00000257835:AC073591.1	lncRNA	1.34499	-4.04311	0.129112	0.966075	PD-ND
ENSG00000090382:LYZ	protein_coding	1.34331	-1.75516	0.140945	0.966075	PD-ND
ENSG00000285812:AL390719.3	lncRNA	1.31281	-4.18117	0.105437	0.966075	PD-ND
ENSG00000272682:AC004471.2	lncRNA	1.31191	-4.27883	0.148269	0.966075	PD-ND
ENSG00000246228:CASC8	antisense	1.30914	-4.58456	0.128527	0.966075	PD-ND
ENSG00000128052:KDR	protein_coding	1.30435	-4.15284	0.0691409	0.966075	PD-ND
ENSG00000136918:WDR38	protein_coding	1.30379	-4.45825	0.105811	0.966075	PD-ND
ENSG00000226674:TEX41	lincRNA	1.29982	-4.28489	0.0945684	0.966075	PD-ND
ENSG00000108405:P2RX1	protein_coding	1.2801	-4.42716	0.12695	0.966075	PD-ND
ENSG00000228723:SRGAP3-AS2	antisense	1.26834	-4.38008	0.100474	0.966075	PD-ND
ENSG00000272371:AL591167.1	lncRNA	1.26467	-4.32024	0.0937386	0.966075	PD-ND
ENSG00000225619:MYT1L-AS1	lincRNA	1.26289	-3.7758	0.134339	0.966075	PD-ND
ENSG00000175003:SLC22A1	protein_coding	1.25174	-1.16591	0.0729154	0.966075	PD-ND
ENSG00000230561:CCDC192	protein_coding	1.24573	-3.89258	0.11259	0.966075	PD-ND
ENSG00000240541:TM4SF1-AS1	antisense	1.2452	-3.70139	0.0880587	0.966075	PD-ND
ENSG00000218823:PAPOLB	protein_coding	1.24328	-4.51723	0.119446	0.966075	PD-ND
ENSG00000124191:TOX2	protein_coding	1.23592	-3.61208	0.0883593	0.966075	PD-ND
ENSG00000257264:AC136443.3	lncRNA	1.23399	-4.58332	0.146385	0.966075	PD-ND
ENSG00000271631:AL139041.1	lncRNA	1.23276	-4.46643	0.132473	0.966075	PD-ND
ENSG00000265494:AC005304.2	lncRNA	1.22426	-4.0682	0.0777261	0.966075	PD-ND
ENSG00000177409:SAMD9L	protein_coding	1.22138	-3.59084	0.0766409	0.966075	PD-ND
ENSG00000021645:NRXN3	protein_coding	1.22103	-1.38536	0.0706022	0.966075	PD-ND
ENSG00000164100:NDST3	protein_coding	1.22068	-3.01506	0.0775405	0.966075	PD-ND
ENSG00000103375:AQP8	protein_coding	1.21836	-4.05005	0.117305	0.966075	PD-ND
ENSG00000119715:ESRRB	protein_coding	1.21377	-4.21115	0.123935	0.966075	PD-ND
ENSG00000285231:OOSP3	protein_coding	1.21303	-4.47794	0.133664	0.966075	PD-ND
ENSG00000006128:TAC1	protein_coding	1.20899	-2.23657	0.111432	0.966075	PD-ND
ENSG00000268266:AC003005.2	lincRNA	1.20212	-3.70442	0.122437	0.966075	PD-ND
ENSG00000277559:AC018553.1	lncRNA	1.19728	-3.5668	0.111346	0.966075	PD-ND
ENSG00000273443:AL645608.8	lncRNA	1.19443	-3.31289	0.144997	0.966075	PD-ND
ENSG00000078401:EDN1	protein_coding	1.18619	-3.19672	0.079058	0.966075	PD-ND
ENSG00000257509:AC073487.1	lncRNA	1.17638	-4.08888	0.113127	0.966075	PD-ND
ENSG00000265401:AC093484.3	lncRNA	1.17517	-3.39024	0.107361	0.966075	PD-ND
ENSG00000277999:AC009093.6	lncRNA	1.16002	-4.18778	0.131069	0.966075	PD-ND
ENSG00000077274:CAPN6	protein_coding	1.15742	-4.01155	0.102935	0.966075	PD-ND
ENSG00000204282:TNRC6C-AS1	processed_transcript	1.15602	-4.19038	0.108935	0.966075	PD-ND
ENSG00000143954:REG3G	protein_coding	1.15452	-2.58466	0.0878952	0.966075	PD-ND
ENSG00000226887:ERVMER34-1	protein_coding	1.14667	-4.28267	0.0902662	0.966075	PD-ND
ENSG00000272168:CASC15	lincRNA	1.13446	-0.554462	0.0707967	0.966075	PD-ND
ENSG00000285572:AL136441.1	lncRNA	1.13282	-4.40824	0.139095	0.966075	PD-ND
ENSG00000272130:AC091946.2	lncRNA	1.12804	-3.93407	0.141059	0.966075	PD-ND
ENSG00000248174:LINC02268	lncRNA	1.1252	-2.8592	0.123527	0.966075	PD-ND
ENSG00000189058:APOD	protein_coding	1.1185	0.113087	0.112014	0.966075	PD-ND
ENSG00000081041:CXCL2	protein_coding	1.11824	-0.254822	0.135895	0.966075	PD-ND
ENSG00000284656:AL645937.4	lncRNA	1.11146	-4.16452	0.120769	0.966075	PD-ND
ENSG00000153002:CPB1	protein_coding	1.10926	-0.34876	0.0881548	0.966075	PD-ND
ENSG00000149735:GPHA2	protein_coding	1.10741	-4.40816	0.146441	0.966075	PD-ND
ENSG00000164188:RANBP3L	protein_coding	1.09811	-2.8124	0.0974013	0.966075	PD-ND
ENSG00000177822:TENM3-AS1	lncRNA	1.07689	-3.98136	0.0902611	0.966075	PD-ND
ENSG00000246627:CACNA1C-AS1	antisense	1.07503	-4.1637	0.121978	0.966075	PD-ND
ENSG00000253404:AC034243.1	antisense	1.06213	0.281917	0.103455	0.966075	PD-ND
ENSG00000152689:RASGRP3	protein_coding	1.05442	1.23756	0.108261	0.966075	PD-ND
ENSG00000171791:BCL2	protein_coding	1.05198	-2.90359	0.100536	0.966075	PD-ND
ENSG00000077420:APBB1IP	protein_coding	1.05186	-0.751164	0.105102	0.966075	PD-ND
ENSG00000197614:MFAP5	protein_coding	1.05048	-3.63371	0.110147	0.966075	PD-ND
ENSG00000120471:TP53AIP1	protein_coding	1.04637	-3.99459	0.136747	0.966075	PD-ND
ENSG00000262712:AC012676.1	lncRNA	1.02833	-1.56228	0.0725495	0.966075	PD-ND
ENSG00000224577:LINC01117	lincRNA	1.02402	-3.29961	0.112764	0.966075	PD-ND
ENSG00000112559:MDFI	protein_coding	1.01975	-1.97342	0.0828503	0.966075	PD-ND
ENSG00000169347:GP2	protein_coding	1.01526	-2.61709	0.0923502	0.966075	PD-ND
ENSG00000100336:APOL4	protein_coding	1.01509	1.09143	0.114843	0.966075	PD-ND
ENSG00000079841:RIMS1	protein_coding	1.01035	-2.50988	0.0864408	0.966075	PD-ND
ENSG00000258386:AL352984.1	lncRNA	1.00002	-3.6434	0.119405	0.966075	PD-ND
ENSG00000249378:LINC01060	lincRNA	0.978622	-2.89421	0.0888375	0.966075	PD-ND
ENSG00000224666:Z84484.1	antisense	0.977767	-3.7351	0.0808938	0.966075	PD-ND
ENSG00000171208:NETO2	protein_coding	0.977384	-2.26735	0.0762474	0.966075	PD-ND
ENSG00000131055:COX4I2	protein_coding	0.976374	-2.63412	0.0924022	0.966075	PD-ND
ENSG00000264937:AC100830.2	lncRNA	0.974422	-3.84663	0.0726449	0.966075	PD-ND
ENSG00000263627:PPP4R1-AS1	lncRNA	0.973305	-2.8931	0.0923057	0.966075	PD-ND
ENSG00000259017:AL133163.3	lncRNA	0.966157	-3.36627	0.0842437	0.966075	PD-ND
ENSG00000182263:FIGN	protein_coding	0.959711	-2.12415	0.0736824	0.966075	PD-ND
ENSG00000140030:GPR65	protein_coding	0.956048	-3.91307	0.116578	0.966075	PD-ND
ENSG00000205209:SCGB2B2	protein_coding	0.951292	-3.94511	0.125659	0.966075	PD-ND
ENSG00000282317:AL451007.2	lncRNA	0.944648	-3.43627	0.116049	0.966075	PD-ND
ENSG00000176170:SPHK1	protein_coding	0.939434	0.432885	0.092129	0.966075	PD-ND
ENSG00000268896:AC009955.3	lncRNA	0.930576	-3.22548	0.143974	0.966075	PD-ND
ENSG00000205177:C11orf91	protein_coding	0.924411	-1.25642	0.0962215	0.966075	PD-ND
ENSG00000248810:LINC02432	lncRNA	0.918002	-1.14478	0.0688884	0.966075	PD-ND
ENSG00000231672:DIRC3	protein_coding	0.916747	-0.514192	0.0753598	0.966075	PD-ND
ENSG00000093134:VNN3	protein_coding	0.915867	-3.30749	0.104268	0.966075	PD-ND
ENSG00000224308:LINC01527	lncRNA	0.915048	-3.9114	0.104893	0.966075	PD-ND
ENSG00000080493:SLC4A4	protein_coding	0.913068	0.296224	0.0867982	0.966075	PD-ND
ENSG00000283217:AC068205.1	lncRNA	0.908493	4.36659	0.104556	0.966075	PD-ND
ENSG00000128510:CPA4	protein_coding	0.907173	-1.82313	0.12914	0.966075	PD-ND
ENSG00000271734:Z98200.1	lncRNA	0.904153	-3.43429	0.0957212	0.966075	PD-ND
ENSG00000230910:AL391807.1	lncRNA	0.902804	-2.9024	0.117216	0.966075	PD-ND
ENSG00000166394:CYB5R2	protein_coding	0.900044	-4.14538	0.131865	0.966075	PD-ND
ENSG00000166825:ANPEP	protein_coding	0.897493	-2.30622	0.113972	0.966075	PD-ND
ENSG00000138435:CHRNA1	protein_coding	0.895967	-2.38051	0.105027	0.966075	PD-ND
ENSG00000257194:AC126178.1	lncRNA	0.895167	-3.37209	0.120189	0.966075	PD-ND
ENSG00000271926:AC008972.1	lncRNA	0.893566	-3.30042	0.117898	0.966075	PD-ND
ENSG00000249252:AC098829.1	antisense	0.892135	-3.46608	0.12062	0.966075	PD-ND
ENSG00000163710:PCOLCE2	protein_coding	0.883314	-1.2239	0.0892058	0.966075	PD-ND
ENSG00000248202:LINC02234	lncRNA	0.878481	-3.38746	0.0941488	0.966075	PD-ND
ENSG00000144481:TRPM8	protein_coding	0.875953	-3.00287	0.101891	0.966075	PD-ND
ENSG00000105976:MET	protein_coding	0.874869	-1.25819	0.131818	0.966075	PD-ND
ENSG00000124731:TREM1	protein_coding	0.874141	-1.96471	0.117234	0.966075	PD-ND
ENSG00000235142:LINC02532	lncRNA	0.871901	-2.54748	0.106859	0.966075	PD-ND
ENSG00000177098:SCN4B	protein_coding	0.871601	-3.49588	0.088491	0.966075	PD-ND
ENSG00000158825:CDA	protein_coding	0.867485	-3.8745	0.0813619	0.966075	PD-ND
ENSG00000250602:AC093535.1	lncRNA	0.866889	-3.66539	0.0912806	0.966075	PD-ND
ENSG00000282564:AL133516.1	lncRNA	0.860086	-3.47678	0.099258	0.966075	PD-ND
ENSG00000237883:DGUOK-AS1	antisense	0.856531	-2.2211	0.0797186	0.966075	PD-ND
ENSG00000260969:WWOX-AS1	lncRNA	0.854115	-3.79225	0.119401	0.966075	PD-ND
ENSG00000115221:ITGB6	protein_coding	0.852595	-2.58584	0.100647	0.966075	PD-ND
ENSG00000152931:PART1	lincRNA	0.850935	0.511492	0.103303	0.966075	PD-ND
ENSG00000178965:ERICH3	protein_coding	0.849379	-2.48437	0.111585	0.966075	PD-ND
ENSG00000188112:C6orf132	protein_coding	0.836764	-2.88003	0.147355	0.966075	PD-ND
ENSG00000225721:AL592166.1	lncRNA	0.825749	-3.61774	0.0952692	0.966075	PD-ND
ENSG00000272384:AC016405.3	lncRNA	0.825076	-3.69014	0.0883256	0.966075	PD-ND
ENSG00000152953:STK32B	protein_coding	0.82384	-3.66989	0.107494	0.966075	PD-ND
ENSG00000253629:AP000426.1	lncRNA	0.821885	-2.98111	0.115562	0.966075	PD-ND
ENSG00000268257:AIRN	antisense	0.821581	-3.73586	0.11337	0.966075	PD-ND
ENSG00000170231:FABP6	protein_coding	0.819903	-1.1436	0.114664	0.966075	PD-ND
ENSG00000162692:VCAM1	protein_coding	0.815774	-3.59044	0.143506	0.966075	PD-ND
ENSG00000115263:GCG	protein_coding	0.814459	8.6868	0.128605	0.966075	PD-ND
ENSG00000127920:GNG11	protein_coding	0.809029	-1.73412	0.114406	0.966075	PD-ND
ENSG00000280036:AC020661.4	lncRNA	0.798989	-3.25961	0.0695983	0.966075	PD-ND
ENSG00000227741:AL121987.2	lncRNA	0.795284	-3.11735	0.0719345	0.966075	PD-ND
ENSG00000187715:KBTBD12	protein_coding	0.785431	-3.73063	0.13734	0.966075	PD-ND
ENSG00000168743:NPNT	protein_coding	0.784838	-0.0811463	0.112578	0.966075	PD-ND
ENSG00000136546:SCN7A	protein_coding	0.784188	-2.10474	0.145277	0.966075	PD-ND
ENSG00000169856:ONECUT1	protein_coding	0.783478	-2.67322	0.105235	0.966075	PD-ND
ENSG00000115457:IGFBP2	protein_coding	0.782369	4.61	0.0745096	0.966075	PD-ND
ENSG00000251260:WDFY3-AS1	antisense	0.77741	-3.31411	0.147243	0.966075	PD-ND
ENSG00000073756:PTGS2	protein_coding	0.776513	3.09728	0.141448	0.966075	PD-ND
ENSG00000204904:LINC01545	lncRNA	0.775694	-2.90005	0.130709	0.966075	PD-ND
ENSG00000188290:HES4	protein_coding	0.772778	1.36549	0.0999519	0.966075	PD-ND
ENSG00000143632:ACTA1	protein_coding	0.771682	-1.36824	0.106848	0.966075	PD-ND
ENSG00000257711:AC079385.2	lncRNA	0.771367	-3.18024	0.115039	0.966075	PD-ND
ENSG00000235902:AC108472.1	lncRNA	0.769691	-0.40245	0.0822372	0.966075	PD-ND
ENSG00000166676:TVP23A	protein_coding	0.761126	-3.27231	0.0965032	0.966075	PD-ND
ENSG00000231407:GORAB-AS1	lncRNA	0.760563	-2.94497	0.0738069	0.966075	PD-ND
ENSG00000078328:RBFOX1	protein_coding	0.752637	-2.4577	0.0883425	0.966075	PD-ND
ENSG00000229495:AL450327.1	lncRNA	0.750729	-3.85199	0.104579	0.966075	PD-ND
ENSG00000203327:AC012358.1	lncRNA	0.749122	-3.77178	0.139174	0.966075	PD-ND
ENSG00000225936:AL731557.1	lncRNA	0.747495	-2.98029	0.142499	0.966075	PD-ND
ENSG00000226508:LINC01918	lncRNA	0.746313	-2.86064	0.0697821	0.966075	PD-ND
ENSG00000144668:ITGA9	protein_coding	0.734973	-3.69243	0.101845	0.966075	PD-ND
ENSG00000157680:DGKI	protein_coding	0.73215	-2.93596	0.149325	0.966075	PD-ND
ENSG00000227356:LINC00866	lincRNA	0.731047	-2.61704	0.094908	0.966075	PD-ND
ENSG00000111981:ULBP1	protein_coding	0.725314	-1.98652	0.13961	0.966075	PD-ND
ENSG00000101871:MID1	protein_coding	0.722003	1.33696	0.0754693	0.966075	PD-ND
ENSG00000231185:SPRY4-AS1	lncRNA	0.72187	-2.73412	0.0912858	0.966075	PD-ND
ENSG00000272662:AC073352.1	lncRNA	0.719169	-1.05866	0.0819386	0.966075	PD-ND
ENSG00000214145:LINC00887	lincRNA	0.717571	0.0706856	0.107211	0.966075	PD-ND
ENSG00000185338:SOCS1	protein_coding	0.716124	3.67782	0.0734229	0.966075	PD-ND
ENSG00000255650:FAM222A-AS1	antisense	0.713456	-1.52978	0.101284	0.966075	PD-ND
ENSG00000138650:PCDH10	protein_coding	0.708758	1.67961	0.103996	0.966075	PD-ND
ENSG00000257097:CLIP1-AS1	lncRNA	0.707296	-3.51454	0.122801	0.966075	PD-ND
ENSG00000271119:AC026412.3	lncRNA	0.70112	-2.07891	0.127777	0.966075	PD-ND
ENSG00000229766:AL021396.1	lncRNA	0.698415	-3.23841	0.0807077	0.966075	PD-ND
ENSG00000088826:SMOX	protein_coding	0.694291	0.722085	0.14539	0.966075	PD-ND
ENSG00000271605:MILR1	protein_coding	0.690115	-3.01762	0.116361	0.966075	PD-ND
ENSG00000113327:GABRG2	protein_coding	0.689095	-0.4139	0.120317	0.966075	PD-ND
ENSG00000163606:CD200R1	protein_coding	0.68799	-3.164	0.102025	0.966075	PD-ND
ENSG00000225783:MIAT	lincRNA	0.679576	-2.27209	0.0803762	0.966075	PD-ND
ENSG00000150722:PPP1R1C	protein_coding	0.67939	0.673766	0.138534	0.966075	PD-ND
ENSG00000257702:LBX2-AS1	antisense	0.670038	-3.67213	0.133465	0.966075	PD-ND
ENSG00000181577:C6orf223	protein_coding	0.665929	-3.38026	0.135671	0.966075	PD-ND
ENSG00000113657:DPYSL3	protein_coding	0.66552	2.83745	0.092859	0.966075	PD-ND
ENSG00000171522:PTGER4	protein_coding	0.663223	-0.53104	0.0893937	0.966075	PD-ND
ENSG00000113578:FGF1	protein_coding	0.656536	-2.54279	0.138757	0.966075	PD-ND
ENSG00000177710:SLC35G5	protein_coding	0.654257	-2.8211	0.0861144	0.966075	PD-ND
ENSG00000272128:AP006545.2	lncRNA	0.649314	-3.10551	0.139198	0.966075	PD-ND
ENSG00000229981:LINC01435	lncRNA	0.647367	-2.20559	0.140937	0.966075	PD-ND
ENSG00000187699:C2orf88	protein_coding	0.646601	-1.3719	0.074658	0.966075	PD-ND
ENSG00000111961:SASH1	protein_coding	0.646383	0.689305	0.0850671	0.966075	PD-ND
ENSG00000279070:AC073263.2	lncRNA	0.645777	-2.48726	0.0732065	0.966075	PD-ND
ENSG00000187398:LUZP2	protein_coding	0.644658	-1.99642	0.107751	0.966075	PD-ND
ENSG00000136286:MYO1G	protein_coding	0.639581	-1.60012	0.0820296	0.966075	PD-ND
ENSG00000231536:AC226101.1	lncRNA	0.637545	-3.08433	0.120368	0.966075	PD-ND
ENSG00000183379:SYNDIG1L	protein_coding	0.636494	-1.96661	0.0980007	0.966075	PD-ND
ENSG00000157005:SST	protein_coding	0.632243	9.30858	0.0901372	0.966075	PD-ND
ENSG00000146360:GPR6	protein_coding	0.631106	0.088854	0.119177	0.966075	PD-ND
ENSG00000185559:DLK1	protein_coding	0.630541	8.83579	0.116474	0.966075	PD-ND
ENSG00000155366:RHOC	protein_coding	0.630268	-0.168003	0.124688	0.966075	PD-ND
ENSG00000285043:AC093512.2	protein_coding	0.626966	-2.9645	0.132697	0.966075	PD-ND
ENSG00000134470:IL15RA	protein_coding	0.626797	-1.69603	0.0970246	0.966075	PD-ND
ENSG00000115596:WNT6	protein_coding	0.626434	-3.15955	0.114108	0.966075	PD-ND
ENSG00000236886:AC007563.2	lncRNA	0.626432	-1.22127	0.112827	0.966075	PD-ND
ENSG00000137831:UACA	protein_coding	0.619925	-0.318241	0.134999	0.966075	PD-ND
ENSG00000183090:FREM3	protein_coding	0.619186	-3.30079	0.146485	0.966075	PD-ND
ENSG00000278330:AC018529.2	lncRNA	0.61655	-3.26233	0.0993984	0.966075	PD-ND
ENSG00000285582:AC016042.1	lncRNA	0.609642	-2.22871	0.0890151	0.966075	PD-ND
ENSG00000129465:RIPK3	protein_coding	0.608547	-1.39408	0.0904682	0.966075	PD-ND
ENSG00000175874:CREG2	protein_coding	0.607591	0.265529	0.128825	0.966075	PD-ND
ENSG00000182472:CAPN12	protein_coding	0.604562	-1.3197	0.123987	0.966075	PD-ND
ENSG00000272555:AC009974.1	lncRNA	0.603708	-2.9819	0.141571	0.966075	PD-ND
ENSG00000011638:TMEM159	protein_coding	0.602237	1.84509	0.136448	0.966075	PD-ND
ENSG00000163697:APBB2	protein_coding	0.598703	3.46564	0.145956	0.966075	PD-ND
ENSG00000197747:S100A10	protein_coding	0.594551	5.77729	0.0759864	0.966075	PD-ND
ENSG00000212766:EWSAT1	lncRNA	0.58862	-2.43414	0.114004	0.966075	PD-ND
ENSG00000167244:IGF2	protein_coding	0.58794	1.37777	0.118792	0.966075	PD-ND
ENSG00000111145:ELK3	protein_coding	0.587744	-2.11613	0.125367	0.966075	PD-ND
ENSG00000100342:APOL1	protein_coding	0.5876	0.219681	0.114391	0.966075	PD-ND
ENSG00000284624:AC092902.4	lncRNA	0.587149	-2.24776	0.10736	0.966075	PD-ND
ENSG00000232065:LINC01063	antisense	0.583515	-0.96999	0.0895863	0.966075	PD-ND
ENSG00000273063:AC007250.1	lncRNA	0.583425	-2.66267	0.130725	0.966075	PD-ND
ENSG00000132429:POPDC3	protein_coding	0.582131	-1.82745	0.109383	0.966075	PD-ND
ENSG00000177112:MRVI1-AS1	antisense	0.579274	-1.29778	0.0833405	0.966075	PD-ND
ENSG00000271824:SMIM32	protein_coding	0.57895	0.956635	0.118104	0.966075	PD-ND
ENSG00000101384:JAG1	protein_coding	0.571529	-0.633139	0.140977	0.966075	PD-ND
ENSG00000214851:LINC00612	processed_transcript	0.567669	-2.57109	0.136394	0.966075	PD-ND
ENSG00000260038:AC009090.1	lncRNA	0.565488	-2.98375	0.112332	0.966075	PD-ND
ENSG00000276984:AL023881.1	lncRNA	0.563763	-2.17526	0.0821605	0.966075	PD-ND
ENSG00000203593:AC005342.1	lncRNA	0.558081	-1.7133	0.128821	0.966075	PD-ND
ENSG00000196408:NOXO1	protein_coding	0.557086	-2.70202	0.092502	0.966075	PD-ND
ENSG00000006468:ETV1	protein_coding	0.556104	4.19275	0.0888751	0.966075	PD-ND
ENSG00000274918:AC116447.1	lncRNA	0.556067	-3.30921	0.147034	0.966075	PD-ND
ENSG00000267892:AC022144.1	lncRNA	0.550307	-1.3887	0.124761	0.966075	PD-ND
ENSG00000282996:MPP7-DT	lncRNA	0.549657	-2.80856	0.139282	0.966075	PD-ND
ENSG00000130147:SH3BP4	protein_coding	0.549558	0.555621	0.146868	0.966075	PD-ND
ENSG00000108379:WNT3	protein_coding	0.547268	-0.730694	0.145759	0.966075	PD-ND
ENSG00000168309:FAM107A	protein_coding	0.545617	1.46537	0.0891349	0.966075	PD-ND
ENSG00000286039:AC093849.2	lncRNA	0.545152	-0.564847	0.0764244	0.966075	PD-ND
ENSG00000266111:AC068025.2	lncRNA	0.544644	-3.04895	0.149555	0.966075	PD-ND
ENSG00000164761:TNFRSF11B	protein_coding	0.544534	1.96897	0.142007	0.966075	PD-ND
ENSG00000138083:SIX3	protein_coding	0.54362	5.70886	0.0738244	0.966075	PD-ND
ENSG00000238290:AL034417.2	lncRNA	0.541645	-1.1961	0.0884238	0.966075	PD-ND
ENSG00000272459:AC139795.3	lncRNA	0.541231	-0.805299	0.116119	0.966075	PD-ND
ENSG00000154736:ADAMTS5	protein_coding	0.541065	1.5417	0.0871779	0.966075	PD-ND
ENSG00000265943:AC090912.1	lncRNA	0.54035	-2.16633	0.0895274	0.966075	PD-ND
ENSG00000100583:SAMD15	protein_coding	0.539377	0.138405	0.0735631	0.966075	PD-ND
ENSG00000226889:AL359541.1	lncRNA	0.53823	-2.96374	0.101411	0.966075	PD-ND
ENSG00000268678:AC005261.2	lncRNA	0.536938	-1.04045	0.0897181	0.966075	PD-ND
ENSG00000249359:AC093274.1	lncRNA	0.53659	-1.34307	0.0697709	0.966075	PD-ND
ENSG00000255100:AP003119.2	lncRNA	0.534269	-1.73915	0.0691839	0.966075	PD-ND
ENSG00000245330:AP005717.1	lncRNA	0.53364	-2.8727	0.109303	0.966075	PD-ND
ENSG00000226862:AC104463.2	lncRNA	0.53335	-2.50994	0.111907	0.966075	PD-ND
ENSG00000164136:IL15	protein_coding	0.531656	-0.598719	0.0837189	0.966075	PD-ND
ENSG00000273199:AP000692.2	lncRNA	0.531301	-0.49491	0.0909867	0.966075	PD-ND
ENSG00000222041:CYTOR	lncRNA	0.530409	3.64394	0.0946079	0.966075	PD-ND
ENSG00000239857:GET4	protein_coding	0.529313	-1.33368	0.0779765	0.966075	PD-ND
ENSG00000228701:TNKS2-AS1	antisense	0.529291	-1.15197	0.0795698	0.966075	PD-ND
ENSG00000248881:AC010245.1	lncRNA	0.526066	-2.32813	0.103897	0.966075	PD-ND
ENSG00000242082:SLC5A4-AS1	lncRNA	0.525317	-0.496267	0.0765287	0.966075	PD-ND
ENSG00000273374:AC069222.1	lncRNA	0.525263	-2.27263	0.081951	0.966075	PD-ND
ENSG00000176601:MAP3K19	protein_coding	0.525053	-1.93339	0.130765	0.966075	PD-ND
ENSG00000095627:TDRD1	protein_coding	0.524338	-2.6755	0.142519	0.966075	PD-ND
ENSG00000169282:KCNAB1	protein_coding	0.519738	-1.07815	0.0826003	0.966075	PD-ND
ENSG00000274340:AC032011.1	lncRNA	0.519037	-2.80404	0.0844151	0.966075	PD-ND
ENSG00000116183:PAPPA2	protein_coding	0.518028	0.585948	0.0898193	0.966075	PD-ND
ENSG00000188761:BCL2L15	protein_coding	0.515291	-2.30228	0.12266	0.966075	PD-ND
ENSG00000232347:AL390728.5	lncRNA	0.514265	-2.10271	0.124958	0.966075	PD-ND
ENSG00000113361:CDH6	protein_coding	0.514211	1.7766	0.11938	0.966075	PD-ND
ENSG00000240288:GHRLOS	antisense	0.51354	-2.54609	0.125166	0.966075	PD-ND
ENSG00000173406:DAB1	protein_coding	0.512989	0.983176	0.119028	0.966075	PD-ND
ENSG00000116014:KISS1R	protein_coding	0.510933	4.59032	0.0719613	0.966075	PD-ND
ENSG00000274560:AC010205.1	lncRNA	0.50922	-2.42165	0.110423	0.966075	PD-ND
ENSG00000237945:LINC00649	antisense	0.506295	0.41876	0.120678	0.966075	PD-ND
ENSG00000272717:AC112236.2	lncRNA	0.506126	-1.69136	0.144969	0.966075	PD-ND
ENSG00000224764:AL353768.1	lncRNA	0.505186	-0.206799	0.104678	0.966075	PD-ND
ENSG00000261839:AL358933.1	lncRNA	0.504323	-2.29925	0.142291	0.966075	PD-ND
ENSG00000227192:AL023581.2	lncRNA	0.503062	-0.159136	0.080732	0.966075	PD-ND
ENSG00000213468:FIRRE	lncRNA	0.501739	-0.693057	0.143917	0.966075	PD-ND
ENSG00000148053:NTRK2	protein_coding	0.501073	-1.04118	0.0999012	0.966075	PD-ND
ENSG00000188596:CFAP54	protein_coding	0.500336	-1.39058	0.0773763	0.966075	PD-ND
ENSG00000137393:RNF144B	protein_coding	0.500108	-0.354444	0.136306	0.966075	PD-ND
ENSG00000204764:RANBP17	protein_coding	0.499825	0.0327512	0.136815	0.966075	PD-ND
ENSG00000281904:AC233263.6	lncRNA	0.499767	-3.01821	0.119473	0.966075	PD-ND
ENSG00000285830:AL109628.2	lncRNA	0.498003	-1.20379	0.0928247	0.966075	PD-ND
ENSG00000151892:GFRA1	protein_coding	0.495773	-0.386403	0.146431	0.966075	PD-ND
ENSG00000107104:KANK1	protein_coding	0.494887	1.44653	0.141045	0.966075	PD-ND
ENSG00000188107:EYS	protein_coding	0.494559	-0.495607	0.13055	0.966075	PD-ND
ENSG00000235034:C19orf81	protein_coding	0.489671	1.06064	0.143523	0.966075	PD-ND
ENSG00000176597:B3GNT5	protein_coding	0.489543	2.41961	0.074459	0.966075	PD-ND
ENSG00000231133:HAR1B	lincRNA	0.485636	0.414383	0.0932022	0.966075	PD-ND
ENSG00000283108:AC011451.3	lncRNA	0.485355	-1.43834	0.117708	0.966075	PD-ND
ENSG00000271538:LINC02427	lncRNA	0.482744	-0.00182846	0.130515	0.966075	PD-ND
ENSG00000270823:AC007938.2	lncRNA	0.482307	-1.65263	0.141923	0.966075	PD-ND
ENSG00000271983:AC023302.1	lncRNA	0.480503	-2.15589	0.13796	0.966075	PD-ND
ENSG00000272148:AC013403.2	lncRNA	0.479484	-2.69851	0.106591	0.966075	PD-ND
ENSG00000266312:LINC01927	lncRNA	0.479059	-0.258482	0.0943025	0.966075	PD-ND
ENSG00000111907:TPD52L1	protein_coding	0.479002	0.514276	0.0825686	0.966075	PD-ND
ENSG00000178125:PPP1R42	protein_coding	0.478867	-0.542779	0.0777885	0.966075	PD-ND
ENSG00000162614:NEXN	protein_coding	0.47858	-2.06697	0.112214	0.966075	PD-ND
ENSG00000226877:AL354733.1	lncRNA	0.47835	-1.90416	0.0822675	0.966075	PD-ND
ENSG00000089327:FXYD5	protein_coding	0.477293	3.16877	0.0943884	0.966075	PD-ND
ENSG00000205038:PKHD1L1	protein_coding	0.476666	-0.958313	0.131029	0.966075	PD-ND
ENSG00000184156:KCNQ3	protein_coding	0.46993	-0.856274	0.113642	0.966075	PD-ND
ENSG00000187678:SPRY4	protein_coding	0.467683	-0.0175399	0.148728	0.966075	PD-ND
ENSG00000182230:FAM153B	protein_coding	0.467087	0.658702	0.146706	0.966075	PD-ND
ENSG00000272476:AL024507.2	lncRNA	0.466495	-1.96542	0.120885	0.966075	PD-ND
ENSG00000178199:ZC3H12D	protein_coding	0.466387	-3.1962	0.143964	0.966075	PD-ND
ENSG00000184588:PDE4B	protein_coding	0.464907	1.5307	0.0933305	0.966075	PD-ND
ENSG00000141447:OSBPL1A	protein_coding	0.464094	1.32736	0.132552	0.966075	PD-ND
ENSG00000136267:DGKB	protein_coding	0.463975	2.09894	0.0909514	0.966075	PD-ND
ENSG00000152049:KCNE4	protein_coding	0.461055	3.09707	0.133734	0.966075	PD-ND
ENSG00000124813:RUNX2	protein_coding	0.460375	-1.51796	0.121082	0.966075	PD-ND
ENSG00000171847:FAM90A1	protein_coding	0.460036	-1.20403	0.149289	0.966075	PD-ND
ENSG00000155719:OTOA	protein_coding	0.459605	-1.91291	0.139066	0.966075	PD-ND
ENSG00000281128:PTENP1-AS	lncRNA	0.459513	0.182081	0.119764	0.966075	PD-ND
ENSG00000272562:AL512343.2	lncRNA	0.458143	-2.08711	0.0976399	0.966075	PD-ND
ENSG00000153250:RBMS1	protein_coding	0.45776	1.79024	0.149352	0.966075	PD-ND
ENSG00000205362:MT1A	protein_coding	0.454559	0.576494	0.115303	0.966075	PD-ND
ENSG00000272843:AC211476.2	lncRNA	0.453179	-0.320222	0.105382	0.966075	PD-ND
ENSG00000131370:SH3BP5	protein_coding	0.450483	2.02976	0.0988615	0.966075	PD-ND
ENSG00000172020:GAP43	protein_coding	0.450132	3.60699	0.0945344	0.966075	PD-ND
ENSG00000162636:FAM102B	protein_coding	0.449828	-1.25971	0.0743254	0.966075	PD-ND
ENSG00000162595:DIRAS3	protein_coding	0.447889	3.23812	0.149793	0.966075	PD-ND
ENSG00000226891:LINC01359	lncRNA	0.445348	-1.00602	0.127178	0.966075	PD-ND
ENSG00000066336:SPI1	protein_coding	0.444736	-0.548435	0.128954	0.966075	PD-ND
ENSG00000101096:NFATC2	protein_coding	0.444541	1.21287	0.146408	0.966075	PD-ND
ENSG00000257718:CPNE8-AS1	lncRNA	0.444142	-1.31004	0.140268	0.966075	PD-ND
ENSG00000264968:AC090844.2	lncRNA	0.443783	-1.39792	0.125248	0.966075	PD-ND
ENSG00000234336:JAZF1-AS1	antisense	0.443685	-1.73391	0.150088	0.966075	PD-ND
ENSG00000181804:SLC9A9	protein_coding	0.44335	0.851348	0.0820967	0.966075	PD-ND
ENSG00000260260:SNHG19	lncRNA	0.442676	4.93359	0.100434	0.966075	PD-ND
ENSG00000272791:AC073389.3	lncRNA	0.439566	-1.68145	0.0708112	0.966075	PD-ND
ENSG00000272795:AC126283.1	lncRNA	0.439401	-0.873716	0.0709464	0.966075	PD-ND
ENSG00000259826:AC072061.1	lncRNA	0.437055	-0.351651	0.0791778	0.966075	PD-ND
ENSG00000270607:AC009549.1	lncRNA	0.436923	-0.0246339	0.127338	0.966075	PD-ND
ENSG00000261889:AC108134.2	lncRNA	0.435982	-0.0240943	0.107899	0.966075	PD-ND
ENSG00000227591:HSD11B1-AS1	lncRNA	0.431943	-0.49176	0.142246	0.966075	PD-ND
ENSG00000134285:FKBP11	protein_coding	0.429837	5.66649	0.0706664	0.966075	PD-ND
ENSG00000268403:AC132192.2	lncRNA	0.42902	1.81071	0.130523	0.966075	PD-ND
ENSG00000269559:AC093677.2	lncRNA	0.428183	-0.776804	0.0942565	0.966075	PD-ND
ENSG00000213904:LIPE-AS1	antisense	0.427947	2.4838	0.101987	0.966075	PD-ND
ENSG00000248445:SEMA6A-AS1	lncRNA	0.427876	-1.49489	0.137132	0.966075	PD-ND
ENSG00000223403:MEG9	lincRNA	0.427669	2.10729	0.0701732	0.966075	PD-ND
ENSG00000273394:AC128687.2	lncRNA	0.427395	-0.857881	0.0915293	0.966075	PD-ND
ENSG00000198468:FLVCR1-DT	lncRNA	0.42683	2.8268	0.123479	0.966075	PD-ND
ENSG00000179071:CCDC89	protein_coding	0.424878	-1.26215	0.132304	0.966075	PD-ND
ENSG00000126759:CFP	protein_coding	0.424467	-1.51466	0.147772	0.966075	PD-ND
ENSG00000126458:RRAS	protein_coding	0.424055	1.25671	0.0899333	0.966075	PD-ND
ENSG00000270562:AC097634.1	lncRNA	0.423777	-1.86538	0.0730613	0.966075	PD-ND
ENSG00000267365:KCNJ2-AS1	antisense	0.42318	0.368728	0.0789771	0.966075	PD-ND
ENSG00000244607:CCDC13	protein_coding	0.422935	-1.3601	0.147031	0.966075	PD-ND
ENSG00000282876:Z98752.4	lncRNA	0.422669	0.578996	0.0787529	0.966075	PD-ND
ENSG00000233730:LINC01765	lncRNA	0.421884	-0.621597	0.13566	0.966075	PD-ND
ENSG00000261465:AC099518.4	lncRNA	0.420266	-1.11874	0.102938	0.966075	PD-ND
ENSG00000267498:AC007786.1	lncRNA	0.4199	-0.821748	0.0864029	0.966075	PD-ND
ENSG00000266313:AC026254.2	lncRNA	0.417935	-0.905621	0.0772513	0.966075	PD-ND
ENSG00000235772:AP001625.2	lncRNA	0.417687	-0.922858	0.146427	0.966075	PD-ND
ENSG00000268650:AC005759.1	lncRNA	0.414797	-1.51646	0.13461	0.966075	PD-ND
ENSG00000260349:AC087190.1	lncRNA	0.414532	1.60952	0.111191	0.966075	PD-ND
ENSG00000149084:HSD17B12	protein_coding	0.412534	6.50774	0.0808098	0.966075	PD-ND
ENSG00000131951:LRRC9	protein_coding	0.411695	-0.0110448	0.148972	0.966075	PD-ND
ENSG00000182600:SNORC	protein_coding	0.410202	-0.86284	0.112056	0.966075	PD-ND
ENSG00000264569:DCXR-DT	lncRNA	0.408247	-1.91105	0.0858372	0.966075	PD-ND
ENSG00000198756:COLGALT2	protein_coding	0.407481	1.07992	0.12722	0.966075	PD-ND
ENSG00000249492:AC114956.3	processed_transcript	0.406088	-1.00179	0.0827136	0.966075	PD-ND
ENSG00000176927:EFCAB5	protein_coding	0.406064	-0.97331	0.0862729	0.966075	PD-ND
ENSG00000250326:AC104596.1	lncRNA	0.405908	0.184173	0.146096	0.966075	PD-ND
ENSG00000175868:CALCB	protein_coding	0.404111	1.00787	0.0950716	0.966075	PD-ND
ENSG00000189419:SPATA41	lincRNA	0.401354	-1.06559	0.0717261	0.966075	PD-ND
ENSG00000198553:KCNRG	protein_coding	0.400486	-1.17279	0.0774014	0.966075	PD-ND
ENSG00000269825:AC022150.4	lncRNA	0.400167	-1.42374	0.140717	0.966075	PD-ND
ENSG00000196935:SRGAP1	protein_coding	0.398058	2.91775	0.0728772	0.966075	PD-ND
ENSG00000268066:FMR1-AS1	processed_transcript	0.397423	-1.92869	0.141156	0.966075	PD-ND
ENSG00000039560:RAI14	protein_coding	0.396553	2.04473	0.0803594	0.966075	PD-ND
ENSG00000154479:CCDC173	protein_coding	0.394715	0.631558	0.124387	0.966075	PD-ND
ENSG00000164484:TMEM200A	protein_coding	0.394666	4.02002	0.144064	0.966075	PD-ND
ENSG00000213782:DDX47	protein_coding	0.394316	-1.37561	0.11787	0.966075	PD-ND
ENSG00000281731:METTL14-DT	lncRNA	0.393084	-0.672403	0.0815671	0.966075	PD-ND
ENSG00000272004:FO704657.1	lncRNA	0.392882	-1.07987	0.14309	0.966075	PD-ND
ENSG00000107130:NCS1	protein_coding	0.391856	2.52115	0.124099	0.966075	PD-ND
ENSG00000139144:PIK3C2G	protein_coding	0.390974	0.938456	0.145906	0.966075	PD-ND
ENSG00000272115:AC233992.3	lncRNA	0.390964	-0.614716	0.0804875	0.966075	PD-ND
ENSG00000272341:AL137003.2	lincRNA	0.390694	-0.756322	0.127204	0.966075	PD-ND
ENSG00000196954:CASP4	protein_coding	0.388382	1.81324	0.133216	0.966075	PD-ND
ENSG00000261135:AL137802.2	lncRNA	0.387973	1.9295	0.0733338	0.966075	PD-ND
ENSG00000271474:AC106881.1	lncRNA	0.387914	0.266346	0.143031	0.966075	PD-ND
ENSG00000136010:ALDH1L2	protein_coding	0.387619	1.73813	0.150011	0.966075	PD-ND
ENSG00000255224:AC109322.1	lncRNA	0.387487	1.39766	0.140228	0.966075	PD-ND
ENSG00000179774:ATOH7	protein_coding	0.387398	-1.18335	0.104931	0.966075	PD-ND
ENSG00000228192:AL512353.1	lncRNA	0.384764	0.066662	0.0754862	0.966075	PD-ND
ENSG00000188042:ARL4C	protein_coding	0.384157	4.60235	0.105016	0.966075	PD-ND
ENSG00000226266:AC009961.1	lncRNA	0.383421	-0.00179252	0.0764602	0.966075	PD-ND
ENSG00000118473:SGIP1	protein_coding	0.382296	3.2393	0.129086	0.966075	PD-ND
ENSG00000163689:C3orf67	protein_coding	0.382057	1.66154	0.084655	0.966075	PD-ND
ENSG00000164741:DLC1	protein_coding	0.381336	0.40989	0.108831	0.966075	PD-ND
ENSG00000277383:AC010331.1	lncRNA	0.38084	0.818923	0.114856	0.966075	PD-ND
ENSG00000164743:C8orf48	protein_coding	0.380654	-0.511552	0.137216	0.966075	PD-ND
ENSG00000163467:TSACC	protein_coding	0.380477	-0.933857	0.0795707	0.966075	PD-ND
ENSG00000275120:AC048382.5	lncRNA	0.379097	-1.55261	0.132967	0.966075	PD-ND
ENSG00000145451:GLRA3	protein_coding	0.377801	2.27838	0.12966	0.966075	PD-ND
ENSG00000205054:LINC01121	processed_transcript	0.375858	1.07811	0.107949	0.966075	PD-ND
ENSG00000277235:AL035420.3	lncRNA	0.375466	0.852788	0.087359	0.966075	PD-ND
ENSG00000151967:SCHIP1	protein_coding	0.373612	-1.59735	0.094982	0.966075	PD-ND
ENSG00000105467:SYNGR4	protein_coding	0.373487	4.5914	0.113585	0.966075	PD-ND
ENSG00000157734:SNX22	protein_coding	0.373273	-0.0694346	0.147472	0.966075	PD-ND
ENSG00000180209:MYLPF	protein_coding	0.372747	-0.0246528	0.149897	0.966075	PD-ND
ENSG00000173083:HPSE	protein_coding	0.372478	0.376223	0.0906787	0.966075	PD-ND
ENSG00000270361:AL451085.1	lncRNA	0.372276	-0.936375	0.107485	0.966075	PD-ND
ENSG00000142156:COL6A1	protein_coding	0.372074	1.83017	0.102264	0.966075	PD-ND
ENSG00000167992:VWCE	protein_coding	0.371714	-1.6929	0.14713	0.966075	PD-ND
ENSG00000067798:NAV3	protein_coding	0.37157	1.14914	0.143495	0.966075	PD-ND
ENSG00000233834:AC005083.1	processed_transcript	0.369086	0.398993	0.117227	0.966075	PD-ND
ENSG00000155893:PXYLP1	protein_coding	0.368931	0.505279	0.107502	0.966075	PD-ND
ENSG00000273565:AL691403.2	lncRNA	0.368624	-0.474677	0.11507	0.966075	PD-ND
ENSG00000187193:MT1X	protein_coding	0.368246	7.89829	0.095558	0.966075	PD-ND
ENSG00000268182:SMIM17	protein_coding	0.368092	-1.70836	0.117298	0.966075	PD-ND
ENSG00000132840:BHMT2	protein_coding	0.367706	1.78049	0.102661	0.966075	PD-ND
ENSG00000115138:POMC	protein_coding	0.367285	4.3674	0.144044	0.966075	PD-ND
ENSG00000229043:AC091729.3	lncRNA	0.365415	2.84307	0.143516	0.966075	PD-ND
ENSG00000136158:SPRY2	protein_coding	0.363614	1.51764	0.14215	0.966075	PD-ND
ENSG00000274818:AC004825.2	lncRNA	0.363581	-0.66664	0.115459	0.966075	PD-ND
ENSG00000169851:PCDH7	protein_coding	0.363035	4.36365	0.141141	0.966075	PD-ND
ENSG00000225205:AC078883.1	lncRNA	0.360776	-0.517291	0.118459	0.966075	PD-ND
ENSG00000227848:SUCLA2-AS1	antisense	0.360294	-0.290139	0.122023	0.966075	PD-ND
ENSG00000213139:CRYGS	protein_coding	0.356668	-2.0356	0.128331	0.966075	PD-ND
ENSG00000166801:FAM111A	protein_coding	0.356325	0.274402	0.129182	0.966075	PD-ND
ENSG00000261411:AL161938.1	lncRNA	0.356262	2.05751	0.119887	0.966075	PD-ND
ENSG00000136425:CIB2	protein_coding	0.355023	1.55366	0.13267	0.966075	PD-ND
ENSG00000111801:BTN3A3	protein_coding	0.354336	-1.10128	0.130977	0.966075	PD-ND
ENSG00000232412:AL121601.1	lncRNA	0.353911	0.492231	0.141119	0.966075	PD-ND
ENSG00000273254:AF129075.2	lncRNA	0.351977	0.165751	0.119513	0.966075	PD-ND
ENSG00000225793:AL080250.1	lincRNA	0.351506	1.36151	0.0847927	0.966075	PD-ND
ENSG00000108963:DPH1	protein_coding	0.350068	-0.487337	0.0734646	0.966075	PD-ND
ENSG00000118307:CASC1	protein_coding	0.34702	0.843785	0.074701	0.966075	PD-ND
ENSG00000156414:TDRD9	protein_coding	0.346767	2.92804	0.131358	0.966075	PD-ND
[truncated: 19,189 more rows]

## Sheet: Gamma
Differential expression analysis of PD vs ND by edgeR (Gamma cells)
GeneID	BioType	logFC_edgeR	avg_logCPM_edgeR	PValue_edgeR	FDR_edgeR	Comp
ENSG00000168925:CTRB1	protein_coding	2.55201	2.82408	1.42e-05	0.145298	PD-ND
ENSG00000231566:LINC02595	lncRNA	-1.56424	3.11667	1.94e-05	0.145298	PD-ND
ENSG00000184489:PTP4A3	protein_coding	0.882186	7.74991	4.81e-05	0.151256	PD-ND
ENSG00000135480:KRT7	protein_coding	2.57991	2.45505	4.85e-05	0.151256	PD-ND
ENSG00000275896:PRSS2	protein_coding	2.45229	4.40286	5.47e-05	0.151256	PD-ND
ENSG00000137392:CLPS	protein_coding	3.11912	2.70175	8.69e-05	0.206037	PD-ND
ENSG00000215256:DHRS4-AS1	processed_transcript	-0.644642	5.25795	0.000120675	0.228033	PD-ND
ENSG00000272146:ARF4-AS1	lncRNA	1.48861	2.95846	0.000133598	0.228033	PD-ND
ENSG00000164266:SPINK1	protein_coding	2.5685	8.83913	0.000143577	0.228033	PD-ND
ENSG00000272918:AC005070.3	lncRNA	-2.10809	2.15972	0.000156185	0.228033	PD-ND
ENSG00000172023:REG1B	protein_coding	2.58402	5.03524	0.000168318	0.228033	PD-ND
ENSG00000255823:MTRNR2L8	protein_coding	1.47802	8.81865	0.000178601	0.228033	PD-ND
ENSG00000140836:ZFHX3	protein_coding	0.785827	5.43157	0.00024506	0.290536	PD-ND
ENSG00000273329:AC078846.1	lncRNA	0.887345	4.17901	0.000309574	0.317219	PD-ND
ENSG00000168282:MGAT2	protein_coding	0.789981	4.10992	0.000325327	0.317219	PD-ND
ENSG00000102287:GABRE	protein_coding	3.28723	1.34883	0.000360293	0.317219	PD-ND
ENSG00000242082:SLC5A4-AS1	lncRNA	3.40531	1.50366	0.000360989	0.317219	PD-ND
ENSG00000180730:SHISA2	protein_coding	2.21518	2.41777	0.000363126	0.317219	PD-ND
ENSG00000203985:LDLRAD1	protein_coding	-1.95504	2.50713	0.000422772	0.350858	PD-ND
ENSG00000204983:PRSS1	protein_coding	2.67483	3.85038	0.000489683	0.387036	PD-ND
ENSG00000253227:AC090192.2	lncRNA	2.44694	1.90142	0.000561098	0.423323	PD-ND
ENSG00000155542:SETD9	protein_coding	1.60531	3.10836	0.000770663	0.487113	PD-ND
ENSG00000108641:B9D1	protein_coding	0.599171	5.41536	0.000813284	0.487113	PD-ND
ENSG00000186480:INSIG1	protein_coding	0.74989	5.2647	0.000814983	0.487113	PD-ND
ENSG00000124875:CXCL6	protein_coding	3.29847	1.5062	0.000819933	0.487113	PD-ND
ENSG00000163121:NEURL3	pseudogene	3.0857	1.63902	0.000858793	0.487113	PD-ND
ENSG00000258938:AL162311.3	lncRNA	-3.32598	1.45869	0.000896129	0.487113	PD-ND
ENSG00000285530:AL445928.2	lncRNA	3.52147	1.40441	0.000920089	0.487113	PD-ND
ENSG00000151806:GUF1	protein_coding	0.864461	3.80938	0.000924261	0.487113	PD-ND
ENSG00000214357:NEURL1B	protein_coding	-1.14086	3.10639	0.0009535	0.487113	PD-ND
ENSG00000231690:LINC00574	lincRNA	-1.83817	2.23658	0.000976879	0.487113	PD-ND
ENSG00000157315:TMED6	protein_coding	-0.965946	5.57847	0.00103269	0.489732	PD-ND
ENSG00000272914:AL359532.1	lncRNA	2.75943	1.3691	0.00118629	0.519871	PD-ND
ENSG00000100095:SEZ6L	protein_coding	-1.18801	4.6312	0.00120122	0.519871	PD-ND
ENSG00000241852:C8orf58	protein_coding	-1.39742	2.63442	0.00120868	0.519871	PD-ND
ENSG00000145736:GTF2H2	protein_coding	0.754528	4.70118	0.00122153	0.519871	PD-ND
ENSG00000142789:CELA3A	protein_coding	2.43925	2.7817	0.00130082	0.539055	PD-ND
ENSG00000272894:AC004982.2	lncRNA	1.52388	2.2529	0.0014182	0.539055	PD-ND
ENSG00000138135:CH25H	protein_coding	-2.56509	2.89471	0.00146539	0.539055	PD-ND
ENSG00000118231:CRYGD	protein_coding	-0.85373	4.32266	0.00147086	0.539055	PD-ND
ENSG00000285873:AL445253.1	lncRNA	-1.07995	3.21026	0.00149395	0.539055	PD-ND
ENSG00000125144:MT1G	protein_coding	1.90926	3.36533	0.00155032	0.542695	PD-ND
ENSG00000198959:TGM2	protein_coding	1.73697	3.93	0.00156943	0.542695	PD-ND
ENSG00000154589:LY96	protein_coding	1.27769	2.78249	0.00161954	0.547191	PD-ND
ENSG00000121351:IAPP	protein_coding	1.32262	7.82372	0.00164836	0.547191	PD-ND
ENSG00000176399:DMRTA1	protein_coding	2.65516	1.65742	0.00177491	0.567108	PD-ND
ENSG00000175581:MRPL48	protein_coding	-0.685296	4.47725	0.00187759	0.567108	PD-ND
ENSG00000178814:OPLAH	protein_coding	2.20745	1.8566	0.00190714	0.567108	PD-ND
ENSG00000149308:NPAT	protein_coding	0.642526	4.35216	0.00192164	0.567108	PD-ND
ENSG00000151466:SCLT1	protein_coding	-1.07363	3.15885	0.00194753	0.567108	PD-ND
ENSG00000163346:PBXIP1	protein_coding	-0.534794	6.07818	0.00210933	0.597686	PD-ND
ENSG00000119729:RHOQ	protein_coding	0.509111	5.27678	0.00212456	0.597686	PD-ND
ENSG00000136527:TRA2B	protein_coding	0.537381	6.08603	0.00218834	0.605367	PD-ND
ENSG00000029153:ARNTL2	protein_coding	2.14522	1.96827	0.00230773	0.610771	PD-ND
ENSG00000103423:DNAJA3	protein_coding	-0.618531	4.42197	0.00232309	0.610771	PD-ND
ENSG00000262155:LINC02175	lncRNA	-1.2537	2.77645	0.00233486	0.610771	PD-ND
ENSG00000276116:FUT8-AS1	lncRNA	2.19865	1.83207	0.00238723	0.610771	PD-ND
ENSG00000196659:TTC30B	protein_coding	0.972172	3.22489	0.00239186	0.610771	PD-ND
ENSG00000180592:SKIDA1	protein_coding	2.47802	1.86293	0.00254859	0.634798	PD-ND
ENSG00000109133:TMEM33	protein_coding	0.456055	5.74545	0.00256244	0.634798	PD-ND
ENSG00000075035:WSCD2	protein_coding	2.77583	1.60546	0.00282808	0.655244	PD-ND
ENSG00000167419:LPO	protein_coding	-2.96384	1.45463	0.00289541	0.655244	PD-ND
ENSG00000136933:RABEPK	protein_coding	1.01199	3.04871	0.00289953	0.655244	PD-ND
ENSG00000167674:HDGFL2	protein_coding	-0.536694	4.91155	0.00290843	0.655244	PD-ND
ENSG00000164326:CARTPT	protein_coding	-1.07759	6.23359	0.00291031	0.655244	PD-ND
ENSG00000229388:LINC01715	lncRNA	-2.32737	1.39128	0.00292365	0.655244	PD-ND
ENSG00000167553:TUBA1C	protein_coding	-0.933193	4.95724	0.0029608	0.655244	PD-ND
ENSG00000135605:TEC	protein_coding	-2.28343	1.66744	0.00306713	0.667905	PD-ND
ENSG00000166046:TCP11L2	protein_coding	-1.10249	3.05111	0.00309849	0.667905	PD-ND
ENSG00000119636:BBOF1	protein_coding	1.39696	2.6053	0.00317837	0.669983	PD-ND
ENSG00000242220:TCP10L	protein_coding	-1.9315	2.0411	0.00325318	0.674954	PD-ND
ENSG00000145194:ECE2	protein_coding	-1.0747	3.28073	0.00336578	0.687844	PD-ND
ENSG00000009950:MLXIPL	protein_coding	-0.546871	5.97036	0.00358416	0.708212	PD-ND
ENSG00000104611:SH2D4A	protein_coding	1.57061	2.50015	0.00382121	0.742034	PD-ND
ENSG00000187134:AKR1C1	protein_coding	1.80993	2.81008	0.00384474	0.742034	PD-ND
ENSG00000185201:IFITM2	protein_coding	2.8537	1.48907	0.00397928	0.759174	PD-ND
ENSG00000115386:REG1A	protein_coding	1.3678	5.90013	0.00404386	0.762728	PD-ND
ENSG00000167644:C19orf33	protein_coding	-1.73265	1.97529	0.00409507	0.763707	PD-ND
ENSG00000261350:AC018558.2	lncRNA	2.52552	1.34194	0.00419452	0.773562	PD-ND
ENSG00000186017:ZNF566	protein_coding	0.688693	3.87683	0.00424649	0.773802	PD-ND
ENSG00000169621:APLF	protein_coding	-2.22796	1.66712	0.00433093	0.773802	PD-ND
ENSG00000174827:PDZK1	protein_coding	-0.808316	4.30994	0.00433568	0.773802	PD-ND
ENSG00000123179:EBPL	protein_coding	-0.565702	4.92678	0.00456651	0.781532	PD-ND
ENSG00000180596:HIST1H2BC	protein_coding	1.44622	2.31595	0.00460677	0.781532	PD-ND
ENSG00000022556:NLRP2	protein_coding	1.6505	2.21775	0.00463052	0.781532	PD-ND
ENSG00000117362:APH1A	protein_coding	-0.504154	5.61527	0.00470822	0.781532	PD-ND
ENSG00000273472:AC096733.2	lncRNA	1.38279	2.37281	0.00470852	0.781532	PD-ND
ENSG00000122694:GLIPR2	protein_coding	-0.781379	3.71883	0.00476012	0.781532	PD-ND
ENSG00000196169:KIF19	protein_coding	-1.078	3.10464	0.00477713	0.781532	PD-ND
ENSG00000198089:SFI1	protein_coding	-0.654971	4.21562	0.004791	0.781532	PD-ND
ENSG00000101160:CTSZ	protein_coding	-0.621589	6.5603	0.00484258	0.781532	PD-ND
ENSG00000235358:AC093151.3	lincRNA	-2.70859	1.52871	0.00490491	0.781532	PD-ND
ENSG00000254231:AC103760.1	lncRNA	2.56504	1.55536	0.00496167	0.781532	PD-ND
ENSG00000284669:AC092053.3	lncRNA	2.8506	1.42174	0.00498831	0.781532	PD-ND
ENSG00000134352:IL6ST	protein_coding	0.492286	6.91797	0.00499111	0.781532	PD-ND
ENSG00000158516:CPA2	protein_coding	1.79725	2.55534	0.00509244	0.789947	PD-ND
ENSG00000172379:ARNT2	protein_coding	-0.553589	4.57431	0.00524323	0.802127	PD-ND
ENSG00000114648:KLHL18	protein_coding	0.70772	3.89198	0.00530628	0.802127	PD-ND
ENSG00000185897:FFAR3	protein_coding	-1.14322	2.5775	0.00535979	0.802127	PD-ND
ENSG00000186051:TAL2	protein_coding	2.82945	1.42054	0.00551546	0.802127	PD-ND
ENSG00000178409:BEND3	protein_coding	-1.87427	1.82604	0.00552116	0.802127	PD-ND
ENSG00000121210:TMEM131L	protein_coding	-1.04591	2.96454	0.00555506	0.802127	PD-ND
ENSG00000072133:RPS6KA6	protein_coding	0.704547	4.29691	0.00558818	0.802127	PD-ND
ENSG00000101052:IFT52	protein_coding	0.711063	3.79192	0.00561297	0.802127	PD-ND
ENSG00000108576:SLC6A4	protein_coding	-0.505651	6.0197	0.00561409	0.802127	PD-ND
ENSG00000235257:ITGA9-AS1	lncRNA	-0.714828	3.82511	0.00565423	0.802127	PD-ND
ENSG00000188175:HEPACAM2	protein_coding	-0.603092	6.45395	0.00578933	0.814333	PD-ND
ENSG00000151952:TMEM132D	protein_coding	-0.564714	4.48902	0.00583964	0.814507	PD-ND
ENSG00000128342:LIF	protein_coding	2.76468	1.41989	0.00592345	0.815078	PD-ND
ENSG00000198182:ZNF607	protein_coding	1.19181	2.49937	0.0061358	0.828234	PD-ND
ENSG00000232648:AC107214.1	lncRNA	1.45608	2.37058	0.00613766	0.828234	PD-ND
ENSG00000135437:RDH5	protein_coding	-0.827259	3.45015	0.00663995	0.880955	PD-ND
ENSG00000169851:PCDH7	protein_coding	1.66199	2.02672	0.00671275	0.880955	PD-ND
ENSG00000144366:GULP1	protein_coding	1.30607	2.74482	0.00684941	0.880955	PD-ND
ENSG00000176261:ZBTB8OS	protein_coding	-0.434039	5.83446	0.00704054	0.880955	PD-ND
ENSG00000091536:MYO15A	protein_coding	-2.18562	1.76053	0.00713145	0.880955	PD-ND
ENSG00000249592:AC139887.2	lncRNA	-0.64922	4.36965	0.00724388	0.880955	PD-ND
ENSG00000249258:AC079193.2	lncRNA	2.50832	1.44489	0.00726179	0.880955	PD-ND
ENSG00000258944:AC004846.2	lncRNA	-2.54657	1.58766	0.00729018	0.880955	PD-ND
ENSG00000224746:AC015987.1	antisense	1.65391	1.83442	0.00729735	0.880955	PD-ND
ENSG00000260403:AC120498.3	lncRNA	-2.5615	1.45534	0.00730115	0.880955	PD-ND
ENSG00000012963:UBR7	protein_coding	0.715293	3.78196	0.00732029	0.880955	PD-ND
ENSG00000120820:GLT8D2	protein_coding	-0.629887	5.43856	0.00734048	0.880955	PD-ND
ENSG00000114115:RBP1	protein_coding	-0.492473	8.23573	0.00741381	0.880955	PD-ND
ENSG00000133216:EPHB2	protein_coding	-1.12753	2.51039	0.00744748	0.880955	PD-ND
ENSG00000271771:AC139792.1	lncRNA	-2.46457	1.38952	0.00748372	0.880955	PD-ND
ENSG00000187837:HIST1H1C	protein_coding	0.627028	5.79394	0.00781751	0.893796	PD-ND
ENSG00000183775:KCTD16	protein_coding	0.599602	4.84366	0.00787023	0.893796	PD-ND
ENSG00000145945:FAM50B	protein_coding	-0.797486	3.66504	0.00788406	0.893796	PD-ND
ENSG00000182873:PRKCZ-AS1	lncRNA	-2.3603	1.65824	0.00790843	0.893796	PD-ND
ENSG00000156171:DRAM2	protein_coding	-0.551913	4.67486	0.00802903	0.893796	PD-ND
ENSG00000188290:HES4	protein_coding	0.758701	3.63984	0.00803561	0.893796	PD-ND
ENSG00000170955:CAVIN3	protein_coding	-1.5386	2.10807	0.00813424	0.893796	PD-ND
ENSG00000272977:AL008721.2	lncRNA	-2.32324	1.56733	0.00828858	0.893796	PD-ND
ENSG00000258659:TRIM34	protein_coding	-1.18348	2.30769	0.00829945	0.893796	PD-ND
ENSG00000006007:GDE1	protein_coding	0.456309	5.32009	0.00833662	0.893796	PD-ND
ENSG00000169860:P2RY1	protein_coding	1.93691	1.71659	0.00834606	0.893796	PD-ND
ENSG00000125257:ABCC4	protein_coding	-1.13547	2.49619	0.00836053	0.893796	PD-ND
ENSG00000279168:AC105052.4	lncRNA	-1.57985	1.9752	0.00847377	0.893796	PD-ND
ENSG00000099381:SETD1A	protein_coding	0.952507	3.23082	0.00861081	0.893796	PD-ND
ENSG00000067798:NAV3	protein_coding	-0.978793	2.80408	0.00866717	0.893796	PD-ND
ENSG00000175262:C1orf127	protein_coding	-0.583862	4.76144	0.00866905	0.893796	PD-ND
ENSG00000156011:PSD3	protein_coding	0.680585	4.50902	0.00866906	0.893796	PD-ND
ENSG00000139998:RAB15	protein_coding	-0.816008	3.27901	0.00873963	0.893796	PD-ND
ENSG00000215440:NPEPL1	protein_coding	-0.574472	4.02522	0.00879127	0.893796	PD-ND
ENSG00000281708:ERC2-IT1	lncRNA	-2.06687	1.61971	0.00884399	0.893796	PD-ND
ENSG00000269194:AC006942.1	lncRNA	0.833301	3.95089	0.00891636	0.893796	PD-ND
ENSG00000225484:NUTM2B-AS1	lncRNA	-0.48359	5.25521	0.00892255	0.893796	PD-ND
ENSG00000188467:SLC24A5	protein_coding	2.52449	1.38799	0.00892852	0.893796	PD-ND
ENSG00000112874:NUDT12	protein_coding	0.508836	4.84645	0.00896526	0.893796	PD-ND
ENSG00000158715:SLC45A3	protein_coding	2.1554	1.33847	0.00908123	0.893796	PD-ND
ENSG00000273972:AC068722.2	lncRNA	1.4514	1.39191	0.00910799	0.893796	PD-ND
ENSG00000138002:IFT172	protein_coding	-0.747322	3.3776	0.00914317	0.893796	PD-ND
ENSG00000141858:SAMD1	protein_coding	0.516256	4.54832	0.00918193	0.893796	PD-ND
ENSG00000180425:C11orf71	protein_coding	0.531572	4.64896	0.0093216	0.893796	PD-ND
ENSG00000233547:AL158212.2	lncRNA	1.99871	1.639	0.00937328	0.893796	PD-ND
ENSG00000144395:CCDC150	protein_coding	1.47689	2.1487	0.00940559	0.893796	PD-ND
ENSG00000181827:RFX7	protein_coding	0.703457	3.60528	0.00948287	0.893796	PD-ND
ENSG00000108091:CCDC6	protein_coding	0.430409	5.4055	0.0094938	0.893796	PD-ND
ENSG00000173110:HSPA6	protein_coding	-1.95562	3.88259	0.00952191	0.893796	PD-ND
ENSG00000166455:C16orf46	protein_coding	1.45448	2.12956	0.00960124	0.893796	PD-ND
ENSG00000196756:SNHG17	processed_transcript	-0.861485	3.59224	0.00973132	0.893796	PD-ND
ENSG00000158987:RAPGEF6	protein_coding	0.580475	4.32249	0.00977318	0.893796	PD-ND
ENSG00000260927:AC009107.2	lncRNA	-0.830735	3.29369	0.00984703	0.893796	PD-ND
ENSG00000112319:EYA4	protein_coding	-0.683093	4.07462	0.00984924	0.893796	PD-ND
ENSG00000270177:AC104109.2	lncRNA	2.58845	1.42099	0.00996892	0.893796	PD-ND
ENSG00000276166:AC092118.2	lncRNA	2.61031	1.37024	0.0101378	0.893796	PD-ND
ENSG00000171940:ZNF217	protein_coding	1.14022	2.50978	0.0102225	0.893796	PD-ND
ENSG00000285230:RALY-AS1	lncRNA	1.1099	2.55924	0.0103173	0.893796	PD-ND
ENSG00000198042:MAK16	protein_coding	0.767525	3.23353	0.0103231	0.893796	PD-ND
ENSG00000185681:MORN5	protein_coding	-1.6535	2.04634	0.0103708	0.893796	PD-ND
ENSG00000196912:ANKRD36B	pseudogene	-1.03016	2.77812	0.0103805	0.893796	PD-ND
ENSG00000010278:CD9	protein_coding	-0.892934	4.93975	0.0103896	0.893796	PD-ND
ENSG00000092098:RNF31	protein_coding	0.656967	3.92659	0.010393	0.893796	PD-ND
ENSG00000105708:ZNF14	protein_coding	1.02305	2.88766	0.0105404	0.900594	PD-ND
ENSG00000145287:PLAC8	protein_coding	-0.580004	5.31461	0.0106345	0.900594	PD-ND
ENSG00000002726:AOC1	protein_coding	-1.83677	1.77521	0.0106348	0.900594	PD-ND
ENSG00000221947:XKR9	protein_coding	2.74982	1.7229	0.0108389	0.902546	PD-ND
ENSG00000181218:HIST3H2A	protein_coding	-0.914284	3.31053	0.0108416	0.902546	PD-ND
ENSG00000187676:B3GLCT	protein_coding	1.44882	2.34779	0.0109136	0.902546	PD-ND
ENSG00000119946:CNNM1	protein_coding	-0.612188	3.89591	0.0109172	0.902546	PD-ND
ENSG00000164307:ERAP1	protein_coding	0.736413	3.6045	0.0109342	0.902546	PD-ND
ENSG00000198718:TOGARAM1	protein_coding	-0.49443	4.83203	0.010997	0.902546	PD-ND
ENSG00000154370:TRIM11	protein_coding	-0.730301	3.40115	0.0110385	0.902546	PD-ND
ENSG00000167244:IGF2	protein_coding	2.51386	1.38884	0.0112261	0.913386	PD-ND
ENSG00000154620:TMSB4Y	protein_coding	1.66766	2.10857	0.0113969	0.918277	PD-ND
ENSG00000152242:C18orf25	protein_coding	0.582232	3.99169	0.0114706	0.918695	PD-ND
ENSG00000104728:ARHGEF10	protein_coding	2.07572	1.6309	0.0116854	0.918695	PD-ND
ENSG00000272288:AL451165.2	lncRNA	0.64017	3.9128	0.0116959	0.918695	PD-ND
ENSG00000273619:AL121832.2	lncRNA	0.668017	3.71261	0.0117384	0.918695	PD-ND
ENSG00000130540:SULT4A1	protein_coding	-0.800791	3.12364	0.0117841	0.918695	PD-ND
ENSG00000276593:AC022306.3	lncRNA	2.2202	1.54742	0.0117936	0.918695	PD-ND
ENSG00000176022:B3GALT6	protein_coding	0.493486	4.83732	0.0118448	0.918695	PD-ND
ENSG00000171448:ZBTB26	protein_coding	-0.843028	2.97071	0.0119843	0.920247	PD-ND
ENSG00000171121:KCNMB3	protein_coding	1.19358	2.37081	0.0120466	0.920247	PD-ND
ENSG00000187642:PERM1	protein_coding	2.22736	1.53218	0.0121421	0.920247	PD-ND
ENSG00000259408:AC010809.2	lncRNA	2.20499	1.55962	0.0124013	0.931385	PD-ND
ENSG00000274425:AC114271.1	lncRNA	-1.4244	1.98089	0.0124852	0.933462	PD-ND
ENSG00000042781:USH2A	protein_coding	2.35604	1.53748	0.0127823	0.939695	PD-ND
ENSG00000196678:ERI2	protein_coding	0.859883	3.01936	0.0127865	0.939695	PD-ND
ENSG00000163840:DTX3L	protein_coding	0.532775	4.66355	0.0129403	0.939695	PD-ND
ENSG00000108406:DHX40	protein_coding	0.475985	5.1815	0.0129488	0.939695	PD-ND
ENSG00000162438:CTRC	protein_coding	1.91749	2.08473	0.0130138	0.939695	PD-ND
ENSG00000260118:AL157700.1	lncRNA	2.206	1.48587	0.0130335	0.939695	PD-ND
ENSG00000235026:DPP10-AS1	antisense	2.47075	1.41271	0.0131257	0.939695	PD-ND
ENSG00000138823:MTTP	protein_coding	2.30282	1.36345	0.0131768	0.939695	PD-ND
ENSG00000141469:SLC14A1	protein_coding	2.26647	1.4461	0.0131913	0.939695	PD-ND
ENSG00000227676:LINC01068	lincRNA	2.40233	1.46819	0.0133671	0.941323	PD-ND
ENSG00000069011:PITX1	protein_coding	2.28044	1.33546	0.0135131	0.941323	PD-ND
ENSG00000135324:MRAP2	protein_coding	-0.545449	4.6124	0.0136768	0.941323	PD-ND
ENSG00000259349:AC011921.1	lncRNA	1.97172	1.73018	0.0138269	0.941323	PD-ND
ENSG00000176473:WDR25	protein_coding	-0.651713	3.92494	0.013864	0.941323	PD-ND
ENSG00000100353:EIF3D	protein_coding	-0.381794	6.35069	0.0138897	0.941323	PD-ND
ENSG00000144580:CNOT9	protein_coding	0.4785	4.53254	0.0138935	0.941323	PD-ND
ENSG00000065559:MAP2K4	protein_coding	0.518477	4.34445	0.0139156	0.941323	PD-ND
ENSG00000267563:AC011471.2	lncRNA	1.86532	1.75424	0.0139165	0.941323	PD-ND
ENSG00000269176:AP001160.3	lncRNA	-0.681287	3.62345	0.0139586	0.941323	PD-ND
ENSG00000145708:CRHBP	protein_coding	-1.918	1.76589	0.0140091	0.941323	PD-ND
ENSG00000226167:AP4B1-AS1	antisense	2.08006	1.36874	0.0140093	0.941323	PD-ND
ENSG00000180336:MEIOC	protein_coding	1.46801	1.93957	0.014141	0.941323	PD-ND
ENSG00000196284:SUPT3H	protein_coding	0.777656	3.13798	0.0143163	0.941323	PD-ND
ENSG00000149260:CAPN5	protein_coding	-1.69176	1.76123	0.0143233	0.941323	PD-ND
ENSG00000196812:ZSCAN16	protein_coding	-0.893689	2.86702	0.0143241	0.941323	PD-ND
ENSG00000151552:QDPR	protein_coding	-0.428108	7.60837	0.0143992	0.941323	PD-ND
ENSG00000257242:LINC01619	lncRNA	2.15695	1.6591	0.0144507	0.941323	PD-ND
ENSG00000234899:SOX9-AS1	processed_transcript	-1.57812	1.80547	0.0145259	0.941323	PD-ND
ENSG00000230325:AL359921.1	lncRNA	2.55434	1.45483	0.014529	0.941323	PD-ND
ENSG00000112996:MRPS30	protein_coding	-0.502108	4.94179	0.0145579	0.941323	PD-ND
ENSG00000270964:AC016355.1	lncRNA	1.36219	2.07751	0.0146049	0.941323	PD-ND
ENSG00000067596:DHX8	protein_coding	0.570173	3.70709	0.0147948	0.941323	PD-ND
ENSG00000176623:RMDN1	protein_coding	0.531409	4.13875	0.0147965	0.941323	PD-ND
ENSG00000170445:HARS	protein_coding	-0.448503	4.82785	0.0148147	0.941323	PD-ND
ENSG00000160282:FTCD	protein_coding	1.57252	2.17192	0.0148333	0.941323	PD-ND
ENSG00000083535:PIBF1	protein_coding	-0.56252	4.17408	0.0148588	0.941323	PD-ND
ENSG00000157017:GHRL	protein_coding	-2.61793	4.76441	0.0149819	0.945512	PD-ND
ENSG00000230844:ZNF674-AS1	lincRNA	0.666966	3.62406	0.0153618	0.963096	PD-ND
ENSG00000273248:AC010997.5	lncRNA	1.33066	2.41947	0.0154146	0.963096	PD-ND
ENSG00000274001:AL512506.1	lncRNA	-1.28972	2.10089	0.0154346	0.963096	PD-ND
ENSG00000168904:LRRC28	protein_coding	-0.606826	3.74093	0.0155409	0.965631	PD-ND
ENSG00000118322:ATP10B	protein_coding	-1.79888	1.61098	0.0156253	0.965631	PD-ND
ENSG00000180776:ZDHHC20	protein_coding	0.499427	4.43087	0.0156498	0.965631	PD-ND
ENSG00000213523:SRA1	protein_coding	0.382558	5.41264	0.0157854	0.970394	PD-ND
ENSG00000015520:NPC1L1	protein_coding	-1.47441	2.41242	0.0160751	0.984553	PD-ND
ENSG00000029639:TFB1M	protein_coding	-0.728859	3.48508	0.0164261	0.99312	PD-ND
ENSG00000146263:MMS22L	protein_coding	-1.24687	2.38125	0.0164543	0.99312	PD-ND
ENSG00000140105:WARS	protein_coding	0.549106	4.09394	0.0165435	0.993827	PD-ND
ENSG00000270165:AC010530.1	lncRNA	-1.84943	1.60309	0.0165908	0.993827	PD-ND
ENSG00000162878:PKDCC	protein_coding	-0.824149	3.31841	0.0167305	0.993827	PD-ND
ENSG00000111215:PRR4	protein_coding	-1.19663	2.16766	0.01679	0.993827	PD-ND
ENSG00000119616:FCF1	protein_coding	0.61077	3.99055	0.0168561	0.993827	PD-ND
ENSG00000270792:AL050403.2	lncRNA	2.01574	1.33994	0.0169463	0.993827	PD-ND
ENSG00000204950:LRRC10B	protein_coding	0.536946	4.11359	0.0169599	0.993827	PD-ND
ENSG00000238197:PAXBP1-AS1	antisense	0.49257	4.69251	0.0170049	0.993827	PD-ND
ENSG00000125450:NUP85	protein_coding	0.783065	3.55686	0.0171795	0.997013	PD-ND
ENSG00000276846:AC016590.3	lncRNA	-1.91859	1.63726	0.0173605	0.998965	PD-ND
ENSG00000185261:KIAA0825	protein_coding	1.18082	2.30856	0.0174304	0.998965	PD-ND
ENSG00000160207:HSF2BP	protein_coding	2.31985	1.48199	0.0176574	0.998965	PD-ND
ENSG00000162572:SCNN1D	protein_coding	-1.59015	1.60768	0.0178008	0.998965	PD-ND
ENSG00000130558:OLFM1	protein_coding	0.729153	3.37573	0.0180831	0.998965	PD-ND
ENSG00000162373:BEND5	protein_coding	-0.707635	3.55625	0.0181361	0.998965	PD-ND
ENSG00000197279:ZNF165	protein_coding	-1.09417	3.29611	0.0182172	0.998965	PD-ND
ENSG00000095981:KCNK16	protein_coding	0.748104	3.34974	0.0183514	0.998965	PD-ND
ENSG00000155827:RNF20	protein_coding	-0.458285	4.81548	0.0185222	0.998965	PD-ND
ENSG00000278376:AP004609.3	lncRNA	0.843875	3.73991	0.0185439	0.998965	PD-ND
ENSG00000099194:SCD	protein_coding	0.422525	7.31427	0.0185865	0.998965	PD-ND
ENSG00000131187:F12	protein_coding	1.154	2.33444	0.0188453	0.998965	PD-ND
ENSG00000121417:ZNF211	protein_coding	0.882134	2.7558	0.0189983	0.998965	PD-ND
ENSG00000188981:MSANTD1	protein_coding	1.57595	1.99423	0.0190877	0.998965	PD-ND
ENSG00000147883:CDKN2B	protein_coding	2.1327	1.68975	0.0193562	0.998965	PD-ND
ENSG00000236502:SIX3-AS1	antisense	1.48157	2.00885	0.0193802	0.998965	PD-ND
ENSG00000226026:AC092802.1	lncRNA	-1.63091	1.73401	0.0193947	0.998965	PD-ND
ENSG00000261671:AL158211.1	lncRNA	2.19919	1.41721	0.0194657	0.998965	PD-ND
ENSG00000128872:TMOD2	protein_coding	-0.403419	5.51215	0.019495	0.998965	PD-ND
ENSG00000101347:SAMHD1	protein_coding	0.904664	2.77583	0.0195482	0.998965	PD-ND
ENSG00000167281:RBFOX3	protein_coding	-0.537478	4.76345	0.0195734	0.998965	PD-ND
ENSG00000176531:PHLDB3	protein_coding	-0.78707	3.55889	0.0195736	0.998965	PD-ND
ENSG00000168040:FADD	protein_coding	-0.626373	3.6331	0.0196306	0.998965	PD-ND
ENSG00000115423:DNAH6	protein_coding	1.19714	2.46324	0.0197332	0.998965	PD-ND
ENSG00000073050:XRCC1	protein_coding	-0.45257	4.60281	0.0199322	0.998965	PD-ND
ENSG00000183844:FAM3B	protein_coding	1.22578	4.23289	0.0201218	0.998965	PD-ND
ENSG00000133101:CCNA1	protein_coding	0.812987	3.52383	0.0201939	0.998965	PD-ND
ENSG00000213859:KCTD11	protein_coding	0.734448	3.1742	0.0203597	0.998965	PD-ND
ENSG00000146267:FAXC	protein_coding	-0.580726	3.77266	0.0204334	0.998965	PD-ND
ENSG00000233527:ZNF529-AS1	lncRNA	0.736105	3.16254	0.0205768	0.998965	PD-ND
ENSG00000203668:CHML	protein_coding	-0.902375	2.65623	0.0206926	0.998965	PD-ND
ENSG00000197249:SERPINA1	protein_coding	1.1173	10.177	0.0207417	0.998965	PD-ND
ENSG00000100209:HSCB	protein_coding	0.43472	4.52974	0.0207758	0.998965	PD-ND
ENSG00000215218:UBE2QL1	protein_coding	0.753841	3.27349	0.020883	0.998965	PD-ND
ENSG00000146918:NCAPG2	protein_coding	1.03077	2.38739	0.0208863	0.998965	PD-ND
ENSG00000129636:ITFG1	protein_coding	-0.390234	6.53632	0.0209534	0.998965	PD-ND
ENSG00000137571:SLCO5A1	protein_coding	-0.715001	3.27894	0.0210398	0.998965	PD-ND
ENSG00000134193:REG4	protein_coding	-1.0252	4.9601	0.0214429	0.998965	PD-ND
ENSG00000177519:RPRM	protein_coding	1.84285	1.61893	0.0215393	0.998965	PD-ND
ENSG00000142733:MAP3K6	protein_coding	-1.18485	2.15921	0.021755	0.998965	PD-ND
ENSG00000160714:UBE2Q1	protein_coding	-0.368485	5.80986	0.0218128	0.998965	PD-ND
ENSG00000259274:AC107241.1	lncRNA	2.04537	1.38578	0.0219878	0.998965	PD-ND
ENSG00000204394:VARS	protein_coding	0.473054	4.80428	0.022013	0.998965	PD-ND
ENSG00000219073:CELA3B	protein_coding	2.74758	1.96998	0.0221384	0.998965	PD-ND
ENSG00000273297:AC009275.1	lncRNA	1.10689	2.413	0.0221406	0.998965	PD-ND
ENSG00000048740:CELF2	protein_coding	1.90346	1.84766	0.0223216	0.998965	PD-ND
ENSG00000139289:PHLDA1	protein_coding	0.939219	2.86392	0.0225048	0.998965	PD-ND
ENSG00000170266:GLB1	protein_coding	-0.365704	6.16026	0.0225648	0.998965	PD-ND
ENSG00000125804:FAM182A	processed_transcript	-1.72055	2.14097	0.0225749	0.998965	PD-ND
ENSG00000103051:COG4	protein_coding	-0.442951	4.61404	0.0225949	0.998965	PD-ND
ENSG00000203865:ATP1A1-AS1	lncRNA	0.847155	2.96987	0.022816	0.998965	PD-ND
ENSG00000105355:PLIN3	protein_coding	-0.490947	6.08591	0.0228423	0.998965	PD-ND
ENSG00000273139:AC007663.3	lncRNA	1.12313	2.27761	0.0229231	0.998965	PD-ND
ENSG00000255468:AP001107.9	lncRNA	1.01016	2.83294	0.0230115	0.998965	PD-ND
ENSG00000272172:AC138696.2	lncRNA	1.24485	2.12311	0.0230508	0.998965	PD-ND
ENSG00000102743:SLC25A15	protein_coding	1.22742	2.13543	0.0231143	0.998965	PD-ND
ENSG00000135127:BICDL1	protein_coding	-0.589576	3.86646	0.0231503	0.998965	PD-ND
ENSG00000119574:ZBTB45	protein_coding	0.770962	2.96279	0.0234574	0.998965	PD-ND
ENSG00000147813:NAPRT	protein_coding	-0.593426	4.72421	0.0234619	0.998965	PD-ND
ENSG00000234840:LINC01239	lncRNA	2.28387	1.34293	0.0235645	0.998965	PD-ND
ENSG00000274317:LINC02334	lncRNA	1.23031	2.25089	0.0237647	0.998965	PD-ND
ENSG00000227630:LINC01132	lincRNA	2.18835	1.51198	0.0238253	0.998965	PD-ND
ENSG00000175535:PNLIP	protein_coding	1.64718	2.60508	0.0238512	0.998965	PD-ND
ENSG00000157837:SPPL3	protein_coding	0.410879	5.19576	0.0238528	0.998965	PD-ND
ENSG00000091704:CPA1	protein_coding	1.55727	2.70383	0.0238728	0.998965	PD-ND
ENSG00000286214:AUXG01000058.1	lncRNA	-0.578363	4.683	0.0242167	0.998965	PD-ND
ENSG00000273702:AC091271.1	lncRNA	0.465181	4.52456	0.024368	0.998965	PD-ND
ENSG00000173928:SWSAP1	protein_coding	-0.698394	3.30908	0.0243912	0.998965	PD-ND
ENSG00000228016:RAPGEF4-AS1	antisense	1.85674	1.80313	0.0244942	0.998965	PD-ND
ENSG00000066032:CTNNA2	protein_coding	-0.832218	2.92801	0.0247834	0.998965	PD-ND
ENSG00000177169:ULK1	protein_coding	-0.518152	3.98561	0.024802	0.998965	PD-ND
ENSG00000285865:AC010285.3	lncRNA	1.1706	2.33719	0.0248077	0.998965	PD-ND
ENSG00000261251:Z97055.2	lncRNA	1.64437	1.79361	0.0248638	0.998965	PD-ND
ENSG00000151012:SLC7A11	protein_coding	1.50781	2.06627	0.0249404	0.998965	PD-ND
ENSG00000231925:TAPBP	protein_coding	0.362934	6.47754	0.0250659	0.998965	PD-ND
ENSG00000184887:BTBD6	protein_coding	-0.441312	5.13206	0.0251123	0.998965	PD-ND
ENSG00000203797:DDO	protein_coding	2.05079	1.52087	0.0251281	0.998965	PD-ND
ENSG00000250317:SMIM20	protein_coding	-0.444756	5.08998	0.0253177	0.998965	PD-ND
ENSG00000105576:TNPO2	protein_coding	0.437058	4.55229	0.0254413	0.998965	PD-ND
ENSG00000134030:CTIF	protein_coding	-0.711423	3.23639	0.0255159	0.998965	PD-ND
ENSG00000185043:CIB1	protein_coding	0.444063	6.88181	0.0256523	0.998965	PD-ND
ENSG00000064687:ABCA7	protein_coding	-0.574752	3.77175	0.0257305	0.998965	PD-ND
ENSG00000085719:CPNE3	protein_coding	0.331891	6.78834	0.0257581	0.998965	PD-ND
ENSG00000269386:RAB11B-AS1	antisense	0.865236	2.8683	0.0259065	0.998965	PD-ND
ENSG00000135069:PSAT1	protein_coding	1.42835	1.91353	0.0259844	0.998965	PD-ND
ENSG00000173276:ZBTB21	protein_coding	-0.47415	4.29266	0.0259987	0.998965	PD-ND
ENSG00000153714:LURAP1L	protein_coding	-0.671952	4.18275	0.0260175	0.998965	PD-ND
ENSG00000183090:FREM3	protein_coding	2.00037	1.58555	0.0262323	0.998965	PD-ND
ENSG00000253716:MINCR	lncRNA	0.469122	4.26377	0.0262363	0.998965	PD-ND
ENSG00000226051:ZNF503-AS1	lincRNA	-1.81442	1.38611	0.0262544	0.998965	PD-ND
ENSG00000148541:FAM13C	protein_coding	-0.691282	3.4843	0.0262968	0.998965	PD-ND
ENSG00000256229:ZNF486	protein_coding	-1.32432	1.97403	0.0263146	0.998965	PD-ND
ENSG00000100099:HPS4	protein_coding	-0.384651	5.2478	0.0263318	0.998965	PD-ND
ENSG00000111341:MGP	protein_coding	-1.84402	1.5704	0.0264743	0.998965	PD-ND
ENSG00000089356:FXYD3	protein_coding	-0.41786	6.92563	0.0265005	0.998965	PD-ND
ENSG00000272727:LINC02266	lncRNA	-1.44223	1.96014	0.0266357	0.998965	PD-ND
ENSG00000164338:UTP15	protein_coding	0.758275	2.99525	0.0267738	0.998965	PD-ND
ENSG00000238058:AL355574.1	lncRNA	-1.40358	1.87765	0.0268255	0.998965	PD-ND
ENSG00000143603:KCNN3	protein_coding	-0.768387	2.96734	0.0268391	0.998965	PD-ND
ENSG00000151835:SACS	protein_coding	-0.673243	3.50726	0.0269104	0.998965	PD-ND
ENSG00000249746:AC099509.1	lncRNA	0.542687	5.26852	0.0269499	0.998965	PD-ND
ENSG00000273204:AC104506.1	lncRNA	1.06945	2.46969	0.0269811	0.998965	PD-ND
ENSG00000251456:AC113398.2	lncRNA	2.16293	1.49023	0.0271185	0.998965	PD-ND
ENSG00000058404:CAMK2B	protein_coding	-0.356014	5.92433	0.0271305	0.998965	PD-ND
ENSG00000139174:PRICKLE1	protein_coding	-0.68492	3.32921	0.0271334	0.998965	PD-ND
ENSG00000196581:AJAP1	protein_coding	-1.27086	2.18159	0.0273264	0.998965	PD-ND
ENSG00000259644:AC022613.3	lncRNA	-0.822831	2.6771	0.0274203	0.998965	PD-ND
ENSG00000164621:SMAD5-AS1	antisense	1.78172	1.45851	0.0274393	0.998965	PD-ND
ENSG00000175130:MARCKSL1	protein_coding	-0.422654	6.01482	0.0277509	0.998965	PD-ND
ENSG00000272189:AL024508.2	antisense	0.868629	2.63704	0.0278115	0.998965	PD-ND
ENSG00000188626:GOLGA8M	protein_coding	1.6674	1.60933	0.0279096	0.998965	PD-ND
ENSG00000013619:MAMLD1	protein_coding	0.962241	2.74401	0.0279103	0.998965	PD-ND
ENSG00000243480:AMY2A	protein_coding	2.18475	1.39181	0.0279649	0.998965	PD-ND
ENSG00000221955:SLC12A8	protein_coding	0.681611	3.40066	0.0280572	0.998965	PD-ND
ENSG00000114315:HES1	protein_coding	0.879879	4.7563	0.028218	0.998965	PD-ND
ENSG00000145741:BTF3	protein_coding	-0.387355	8.16936	0.0282557	0.998965	PD-ND
ENSG00000065320:NTN1	protein_coding	1.69917	1.6737	0.0282881	0.998965	PD-ND
ENSG00000265008:AC011825.4	lncRNA	1.54519	1.75033	0.0283126	0.998965	PD-ND
ENSG00000110011:DNAJC4	protein_coding	-0.365266	5.44798	0.0283548	0.998965	PD-ND
ENSG00000198156:NPIPB6	protein_coding	1.8284	1.50637	0.028472	0.998965	PD-ND
ENSG00000157212:PAXIP1	protein_coding	0.660376	3.28915	0.0284871	0.998965	PD-ND
ENSG00000176912:TYMSOS	lncRNA	1.46234	1.79756	0.0284888	0.998965	PD-ND
ENSG00000112320:SOBP	protein_coding	0.424685	4.8936	0.0284991	0.998965	PD-ND
ENSG00000179751:SYCN	protein_coding	1.12472	1.75009	0.0285246	0.998965	PD-ND
ENSG00000110013:SIAE	protein_coding	-0.423573	4.57032	0.0285907	0.998965	PD-ND
ENSG00000137185:ZSCAN9	protein_coding	0.662549	3.21946	0.0287811	0.998965	PD-ND
ENSG00000109171:SLAIN2	protein_coding	0.471987	4.6827	0.0288266	0.998965	PD-ND
ENSG00000240207:AC080013.1	lncRNA	-1.66231	1.72147	0.0291391	0.998965	PD-ND
ENSG00000149243:KLHL35	protein_coding	-0.793299	3.24716	0.0291972	0.998965	PD-ND
ENSG00000235092:ID2-AS1	lncRNA	-1.23753	2.32652	0.0292866	0.998965	PD-ND
ENSG00000254533:AF186192.1	lincRNA	-1.76597	1.56524	0.029312	0.998965	PD-ND
ENSG00000174483:BBS1	protein_coding	0.500821	3.86694	0.0293284	0.998965	PD-ND
ENSG00000214274:ANG	protein_coding	-0.510177	4.86198	0.0294726	0.998965	PD-ND
ENSG00000255595:AC007368.1	lncRNA	2.16591	1.42219	0.0295379	0.998965	PD-ND
ENSG00000156697:UTP14A	protein_coding	0.746332	3.35688	0.0297437	0.998965	PD-ND
ENSG00000111906:HDDC2	protein_coding	-0.397395	5.83601	0.0297904	0.998965	PD-ND
ENSG00000226383:LINC01876	lncRNA	1.12004	2.20388	0.0300863	0.998965	PD-ND
ENSG00000260400:AL513534.2	lncRNA	-1.25743	2.06883	0.0300921	0.998965	PD-ND
ENSG00000156831:NSMCE2	protein_coding	-0.470174	4.6415	0.0302081	0.998965	PD-ND
ENSG00000181798:LINC00471	processed_transcript	2.0159	1.59936	0.0302108	0.998965	PD-ND
ENSG00000152578:GRIA4	protein_coding	1.77479	1.80069	0.0303201	0.998965	PD-ND
ENSG00000101544:ADNP2	protein_coding	0.608979	3.61605	0.0304806	0.998965	PD-ND
ENSG00000196873:CBWD3	protein_coding	-0.613958	3.51645	0.0305535	0.998965	PD-ND
ENSG00000005981:ASB4	protein_coding	-0.649648	3.33058	0.0306863	0.998965	PD-ND
ENSG00000164008:C1orf50	protein_coding	-0.484395	4.14476	0.0307699	0.998965	PD-ND
ENSG00000272143:FGF14-AS2	lincRNA	0.662	3.54398	0.0309004	0.998965	PD-ND
ENSG00000172469:MANEA	protein_coding	0.611176	4.04701	0.0311668	0.998965	PD-ND
ENSG00000089289:IGBP1	protein_coding	-0.414562	5.85158	0.0312071	0.998965	PD-ND
ENSG00000080854:IGSF9B	protein_coding	-0.9564	2.75846	0.0312667	0.998965	PD-ND
ENSG00000008853:RHOBTB2	protein_coding	0.77842	2.8404	0.0314942	0.998965	PD-ND
ENSG00000163499:CRYBA2	protein_coding	0.53382	7.7453	0.0316585	0.998965	PD-ND
ENSG00000138735:PDE5A	protein_coding	-0.845205	3.16205	0.0316849	0.998965	PD-ND
ENSG00000184350:MRGPRE	protein_coding	0.941582	2.72433	0.0316991	0.998965	PD-ND
ENSG00000164904:ALDH7A1	protein_coding	-0.371483	5.1092	0.0317204	0.998965	PD-ND
ENSG00000254187:AC008708.2	lncRNA	-0.738803	3.52413	0.0317291	0.998965	PD-ND
ENSG00000266074:BAHCC1	protein_coding	-0.804522	2.70039	0.0318153	0.998965	PD-ND
ENSG00000075420:FNDC3B	protein_coding	0.350434	6.95298	0.0318633	0.998965	PD-ND
ENSG00000125454:SLC25A19	protein_coding	-1.08294	2.26085	0.031916	0.998965	PD-ND
ENSG00000114346:ECT2	protein_coding	1.00862	2.61716	0.0319667	0.998965	PD-ND
ENSG00000222009:BTBD19	protein_coding	-1.14758	2.17071	0.0320791	0.998965	PD-ND
ENSG00000143952:VPS54	protein_coding	0.453396	4.4791	0.0320943	0.998965	PD-ND
ENSG00000166959:MS4A8	protein_coding	-0.455359	5.44936	0.0321051	0.998965	PD-ND
ENSG00000248132:LINC02101	lncRNA	-1.44985	1.99294	0.032166	0.998965	PD-ND
ENSG00000052723:SIKE1	protein_coding	0.40025	4.79112	0.0322484	0.998965	PD-ND
ENSG00000083067:TRPM3	protein_coding	1.52082	1.83468	0.0323023	0.998965	PD-ND
ENSG00000150722:PPP1R1C	protein_coding	1.03498	2.33354	0.0323133	0.998965	PD-ND
ENSG00000075399:VPS9D1	protein_coding	-0.730212	2.95721	0.0324595	0.998965	PD-ND
ENSG00000144677:CTDSPL	protein_coding	-0.36114	5.58587	0.0325404	0.998965	PD-ND
ENSG00000185339:TCN2	protein_coding	0.787478	3.18205	0.0325573	0.998965	PD-ND
ENSG00000158246:TENT5B	protein_coding	-2.17468	1.57422	0.0325637	0.998965	PD-ND
ENSG00000185615:PDIA2	protein_coding	1.93733	1.55358	0.0327651	0.998965	PD-ND
ENSG00000104450:SPAG1	protein_coding	0.584507	3.97954	0.0328042	0.998965	PD-ND
ENSG00000230352:AL035250.2	lncRNA	2.08439	1.42148	0.0330439	0.998965	PD-ND
ENSG00000227050:AL512288.1	lncRNA	1.90139	1.36353	0.0331941	0.998965	PD-ND
ENSG00000096092:TMEM14A	protein_coding	-0.47171	6.0087	0.033398	0.998965	PD-ND
ENSG00000158555:GDPD5	protein_coding	-1.59076	1.67891	0.0334116	0.998965	PD-ND
ENSG00000205593:DENND6B	protein_coding	-0.645266	3.3269	0.0334565	0.998965	PD-ND
ENSG00000156500:FAM122C	protein_coding	-1.11943	2.06828	0.0336624	0.998965	PD-ND
ENSG00000110344:UBE4A	protein_coding	0.340235	5.33881	0.0338108	0.998965	PD-ND
ENSG00000153896:ZNF599	protein_coding	-0.610493	3.61582	0.033881	0.998965	PD-ND
ENSG00000132382:MYBBP1A	protein_coding	-0.750754	3.10562	0.0339648	0.998965	PD-ND
ENSG00000151470:C4orf33	protein_coding	0.584183	3.93213	0.0340367	0.998965	PD-ND
ENSG00000184672:RALYL	protein_coding	-0.398082	5.4628	0.0340425	0.998965	PD-ND
ENSG00000089682:RBM41	protein_coding	-0.481033	4.28651	0.0342013	0.998965	PD-ND
ENSG00000229153:EPHA1-AS1	antisense	1.15819	2.49056	0.0344109	0.998965	PD-ND
ENSG00000006757:PNPLA4	protein_coding	-0.442025	4.90672	0.0344749	0.998965	PD-ND
ENSG00000182240:BACE2	protein_coding	0.646905	4.41028	0.0344781	0.998965	PD-ND
ENSG00000236137:AL445231.1	lncRNA	2.16723	1.35895	0.0346048	0.998965	PD-ND
ENSG00000171094:ALK	protein_coding	2.16723	1.35895	0.0346048	0.998965	PD-ND
ENSG00000063127:SLC6A16	protein_coding	-1.4585	1.90269	0.0348903	0.998965	PD-ND
ENSG00000257923:CUX1	protein_coding	0.410022	6.12259	0.0349215	0.998965	PD-ND
ENSG00000116580:GON4L	protein_coding	-0.392017	4.93198	0.0349489	0.998965	PD-ND
ENSG00000123080:CDKN2C	protein_coding	-0.54702	3.91141	0.0349718	0.998965	PD-ND
ENSG00000168928:CTRB2	protein_coding	1.15241	3.50512	0.0351571	0.998965	PD-ND
ENSG00000214050:FBXO16	protein_coding	0.670485	3.19721	0.0353252	0.998965	PD-ND
ENSG00000168394:TAP1	protein_coding	-0.748883	3.2844	0.0354524	0.998965	PD-ND
ENSG00000160808:MYL3	protein_coding	2.08008	1.41659	0.0355274	0.998965	PD-ND
ENSG00000185837:HDHD5-AS1	lncRNA	-1.12428	2.19737	0.0356003	0.998965	PD-ND
ENSG00000163435:ELF3	protein_coding	0.471096	7.23935	0.035698	0.998965	PD-ND
ENSG00000262454:MIR193BHG	lncRNA	1.33429	2.31847	0.03575	0.998965	PD-ND
ENSG00000143001:TMEM61	protein_coding	-0.405086	5.78954	0.0357767	0.998965	PD-ND
ENSG00000108384:RAD51C	protein_coding	-0.452899	4.34226	0.0358873	0.998965	PD-ND
ENSG00000172425:TTC36	protein_coding	1.94469	1.68719	0.035905	0.998965	PD-ND
ENSG00000232721:AC239800.2	lncRNA	-1.37165	1.96411	0.0360047	0.998965	PD-ND
ENSG00000176532:PRR15	protein_coding	-0.951204	2.79008	0.0360994	0.998965	PD-ND
ENSG00000186020:ZNF529	protein_coding	0.553377	3.68625	0.0361425	0.998965	PD-ND
ENSG00000235448:LURAP1L-AS1	lncRNA	1.22457	1.98653	0.0362553	0.998965	PD-ND
ENSG00000134824:FADS2	protein_coding	0.482376	4.89625	0.0362862	0.998965	PD-ND
ENSG00000171497:PPID	protein_coding	-0.457571	4.57819	0.0363036	0.998965	PD-ND
ENSG00000249249:AC010226.1	lncRNA	-0.730647	3.24775	0.0363552	0.998965	PD-ND
ENSG00000235098:ANKRD65	protein_coding	-0.382596	5.45693	0.036358	0.998965	PD-ND
ENSG00000270083:AL021878.2	lncRNA	1.30487	1.97353	0.0363997	0.998965	PD-ND
ENSG00000160285:LSS	protein_coding	0.577792	3.80971	0.0364168	0.998965	PD-ND
ENSG00000136859:ANGPTL2	protein_coding	1.81559	1.73202	0.0364178	0.998965	PD-ND
ENSG00000164604:GPR85	protein_coding	-1.09984	2.26603	0.0365846	0.998965	PD-ND
ENSG00000259001:AL355075.4	lncRNA	1.44464	1.92504	0.0366366	0.998965	PD-ND
ENSG00000143641:GALNT2	protein_coding	0.506985	4.01528	0.0367826	0.998965	PD-ND
ENSG00000269984:AC078795.1	lncRNA	1.75167	1.66476	0.0367937	0.998965	PD-ND
ENSG00000136490:LIMD2	protein_coding	-1.09068	2.28037	0.0368577	0.998965	PD-ND
ENSG00000258538:AL133279.1	lncRNA	-1.72995	1.6071	0.0368669	0.998965	PD-ND
ENSG00000268678:AC005261.2	lncRNA	1.82774	1.59081	0.0369078	0.998965	PD-ND
ENSG00000214188:ST7-OT4	protein_coding	-1.16054	2.08055	0.0369609	0.998965	PD-ND
ENSG00000228223:HCG11	lincRNA	-0.923206	2.35982	0.0371879	0.998965	PD-ND
ENSG00000144339:TMEFF2	protein_coding	-1.6216	1.84939	0.0372832	0.998965	PD-ND
ENSG00000059145:UNKL	protein_coding	-0.800972	2.6774	0.0373665	0.998965	PD-ND
ENSG00000140299:BNIP2	protein_coding	0.665467	3.31461	0.0375976	0.998965	PD-ND
ENSG00000168765:GSTM4	protein_coding	-0.664116	3.10931	0.0376393	0.998965	PD-ND
ENSG00000253159:PCDHGA12	protein_coding	2.32143	1.59717	0.0376651	0.998965	PD-ND
ENSG00000125869:LAMP5	protein_coding	-0.769038	3.90017	0.0376844	0.998965	PD-ND
ENSG00000180481:GLIPR1L2	protein_coding	-0.940964	2.7542	0.0377324	0.998965	PD-ND
ENSG00000272398:CD24	protein_coding	-0.425165	6.24476	0.0378747	0.998965	PD-ND
ENSG00000110697:PITPNM1	protein_coding	0.505496	4.02392	0.0378821	0.998965	PD-ND
ENSG00000259354:AC025580.2	lncRNA	-1.93721	1.61406	0.0379204	0.998965	PD-ND
ENSG00000228107:AP000692.1	lncRNA	-1.41373	1.80244	0.0381149	0.998965	PD-ND
ENSG00000115415:STAT1	protein_coding	0.332371	5.70711	0.0381866	0.998965	PD-ND
ENSG00000113318:MSH3	protein_coding	-0.379292	4.8076	0.0382755	0.998965	PD-ND
ENSG00000229807:XIST	lincRNA	0.588986	7.07641	0.0383411	0.998965	PD-ND
ENSG00000163382:NAXE	protein_coding	-0.356973	6.47955	0.0383821	0.998965	PD-ND
ENSG00000132825:PPP1R3D	protein_coding	-0.658755	3.24044	0.0384636	0.998965	PD-ND
ENSG00000272308:AC104113.1	lincRNA	1.76784	1.40762	0.0384818	0.998965	PD-ND
ENSG00000179399:GPC5	protein_coding	1.88532	1.50093	0.0384957	0.998965	PD-ND
ENSG00000235381:AL596202.1	lncRNA	-1.24491	1.91097	0.038546	0.998965	PD-ND
ENSG00000177791:MYOZ1	protein_coding	-1.08064	2.31956	0.0387245	0.998965	PD-ND
ENSG00000085733:CTTN	protein_coding	-0.332322	5.69891	0.0388085	0.998965	PD-ND
ENSG00000174151:CYB561D1	protein_coding	-0.56339	3.45586	0.0388277	0.998965	PD-ND
ENSG00000196072:BLOC1S2	protein_coding	0.384875	5.26423	0.0390066	0.998965	PD-ND
ENSG00000175711:B3GNTL1	protein_coding	1.39964	1.951	0.039044	0.998965	PD-ND
ENSG00000246560:UBE2D3-AS1	lncRNA	0.960794	2.48611	0.0391155	0.998965	PD-ND
ENSG00000136371:MTHFS	protein_coding	-0.41151	5.51306	0.0392474	0.998965	PD-ND
ENSG00000272354:AC092354.1	lncRNA	-1.85077	1.55284	0.0393424	0.998965	PD-ND
ENSG00000275052:PPP4R3B	protein_coding	0.31242	5.85496	0.0393637	0.998965	PD-ND
ENSG00000136937:NCBP1	protein_coding	0.488224	4.03678	0.0393926	0.998965	PD-ND
ENSG00000164879:CA3	protein_coding	1.51562	1.83432	0.0394032	0.998965	PD-ND
ENSG00000185010:F8	protein_coding	0.964887	2.37779	0.0394536	0.998965	PD-ND
ENSG00000036828:CASR	protein_coding	-0.467318	5.32051	0.0394576	0.998965	PD-ND
ENSG00000135245:HILPDA	protein_coding	0.927372	5.80958	0.0395187	0.998965	PD-ND
ENSG00000079150:FKBP7	protein_coding	0.566054	3.48226	0.0395302	0.998965	PD-ND
ENSG00000137038:DMAC1	protein_coding	0.358638	5.96453	0.03962	0.998965	PD-ND
ENSG00000006042:TMEM98	protein_coding	-0.64114	3.51155	0.0397095	0.998965	PD-ND
ENSG00000184922:FMNL1	protein_coding	0.693667	3.02135	0.0397548	0.998965	PD-ND
ENSG00000177830:CHID1	protein_coding	-0.378133	6.76902	0.0398676	0.998965	PD-ND
ENSG00000144815:NXPE3	protein_coding	0.49123	3.99583	0.0398843	0.998965	PD-ND
ENSG00000250397:AP006623.1	lncRNA	1.47981	1.67822	0.0398867	0.998965	PD-ND
ENSG00000204314:PRRT1	protein_coding	-1.10472	2.06589	0.040031	0.998965	PD-ND
ENSG00000196313:POM121	protein_coding	0.403841	4.86661	0.0400482	0.998965	PD-ND
ENSG00000213949:ITGA1	protein_coding	0.551757	5.23137	0.040101	0.998965	PD-ND
ENSG00000258458:AL160314.2	lncRNA	0.994181	2.26028	0.0401378	0.998965	PD-ND
ENSG00000196814:MVB12B	protein_coding	0.95424	2.49935	0.0402101	0.998965	PD-ND
ENSG00000242110:AMACR	protein_coding	-0.355869	4.948	0.0403443	0.998965	PD-ND
ENSG00000161298:ZNF382	protein_coding	0.637854	3.36421	0.0404927	0.998965	PD-ND
ENSG00000263603:AC127024.2	lncRNA	-1.7713	1.71505	0.0404961	0.998965	PD-ND
ENSG00000105373:NOP53	protein_coding	-0.359034	7.43519	0.0406877	0.998965	PD-ND
ENSG00000125772:GPCPD1	protein_coding	0.644348	3.36309	0.0406941	0.998965	PD-ND
ENSG00000103811:CTSH	protein_coding	-0.982644	2.66111	0.0407875	0.998965	PD-ND
ENSG00000087842:PIR	protein_coding	0.571632	3.72269	0.0408934	0.998965	PD-ND
ENSG00000159588:CCDC17	protein_coding	2.09342	1.38204	0.0409131	0.998965	PD-ND
ENSG00000111671:SPSB2	protein_coding	-0.528998	4.19834	0.0409162	0.998965	PD-ND
ENSG00000171385:KCND3	protein_coding	0.825664	3.45797	0.0409454	0.998965	PD-ND
ENSG00000198856:OSTC	protein_coding	0.332969	6.47862	0.0411662	0.998965	PD-ND
ENSG00000273320:AC007032.1	lncRNA	1.27338	1.84018	0.0411852	0.998965	PD-ND
ENSG00000115295:CLIP4	protein_coding	0.412348	4.59973	0.0412529	0.998965	PD-ND
ENSG00000253837:AC090197.1	lncRNA	2.06576	1.42092	0.041262	0.998965	PD-ND
ENSG00000115816:CEBPZ	protein_coding	0.313997	5.76681	0.0413598	0.998965	PD-ND
ENSG00000178974:FBXO34	protein_coding	-0.491997	4.07197	0.0413842	0.998965	PD-ND
ENSG00000152779:SLC16A12	protein_coding	-0.344717	5.32424	0.0414055	0.998965	PD-ND
ENSG00000103168:TAF1C	protein_coding	-0.705043	3.0447	0.0414224	0.998965	PD-ND
ENSG00000119669:IRF2BPL	protein_coding	0.381856	5.36586	0.0415091	0.998965	PD-ND
ENSG00000215041:NEURL4	protein_coding	-0.600962	3.27436	0.0417202	0.998965	PD-ND
ENSG00000138207:RBP4	protein_coding	-0.937705	6.54176	0.0417507	0.998965	PD-ND
ENSG00000270996:AC005034.4	lncRNA	-1.46748	1.87402	0.0419546	0.998965	PD-ND
ENSG00000104267:CA2	protein_coding	-1.02039	2.49849	0.0420032	0.998965	PD-ND
ENSG00000277831:AL138960.1	lncRNA	1.7671	1.34141	0.0420641	0.998965	PD-ND
ENSG00000164951:PDP1	protein_coding	0.619696	3.17683	0.0421138	0.998965	PD-ND
ENSG00000184451:CCR10	protein_coding	-1.03251	2.48543	0.0421883	0.998965	PD-ND
ENSG00000187792:ZNF70	protein_coding	1.17642	2.04043	0.0422684	0.998965	PD-ND
ENSG00000021826:CPS1	protein_coding	-1.42681	1.69873	0.0423409	0.998965	PD-ND
ENSG00000214548:MEG3	lincRNA	0.532947	5.99418	0.042487	0.998965	PD-ND
ENSG00000213516:RBMXL1	protein_coding	0.535311	3.92859	0.0425502	0.998965	PD-ND
ENSG00000130164:LDLR	protein_coding	0.478579	4.89677	0.0427081	0.998965	PD-ND
ENSG00000165244:ZNF367	protein_coding	1.86892	1.56063	0.0427146	0.998965	PD-ND
ENSG00000100417:PMM1	protein_coding	-0.402698	4.6941	0.0428625	0.998965	PD-ND
ENSG00000218336:TENM3	protein_coding	-0.365741	4.99969	0.0428767	0.998965	PD-ND
ENSG00000112852:PCDHB2	protein_coding	-1.3683	1.79055	0.043025	0.998965	PD-ND
ENSG00000118960:HS1BP3	protein_coding	0.47107	4.13377	0.0430902	0.998965	PD-ND
ENSG00000135164:DMTF1	protein_coding	-0.408506	4.52469	0.0431834	0.998965	PD-ND
ENSG00000272758:AC083798.2	lncRNA	0.676712	3.42162	0.0433421	0.998965	PD-ND
ENSG00000247137:AP000873.2	lncRNA	0.45151	4.25182	0.0434452	0.998965	PD-ND
ENSG00000250305:TRMT9B	protein_coding	0.589781	3.87165	0.0436217	0.998965	PD-ND
ENSG00000168781:PPIP5K1	protein_coding	-0.557102	3.48121	0.043668	0.998965	PD-ND
ENSG00000168118:RAB4A	protein_coding	-0.35296	6.06831	0.0437959	0.998965	PD-ND
ENSG00000227354:RBM26-AS1	antisense	-0.683973	3.31068	0.0439742	0.998965	PD-ND
ENSG00000106086:PLEKHA8	protein_coding	0.668504	2.91382	0.043997	0.998965	PD-ND
ENSG00000274859:AC131238.1	lncRNA	1.91798	1.41939	0.0440109	0.998965	PD-ND
ENSG00000163739:CXCL1	protein_coding	-2.36451	1.67588	0.0440849	0.998965	PD-ND
ENSG00000258818:RNASE4	protein_coding	-0.365919	5.63812	0.044275	0.998965	PD-ND
ENSG00000259915:AC017071.1	lncRNA	1.14214	2.15492	0.0444683	0.998965	PD-ND
ENSG00000135249:RINT1	protein_coding	-0.561742	3.45389	0.0444694	0.998965	PD-ND
ENSG00000089050:RBBP9	protein_coding	0.644872	3.23412	0.0445512	0.998965	PD-ND
ENSG00000251504:LINC01099	lincRNA	1.2465	2.17964	0.0445786	0.998965	PD-ND
ENSG00000176840:MIR7-3HG	lincRNA	0.39947	7.93228	0.0445987	0.998965	PD-ND
ENSG00000249463:AC096711.1	lncRNA	1.81343	1.33514	0.044868	0.998965	PD-ND
ENSG00000125731:SH2D3A	protein_coding	-0.69698	2.99598	0.044899	0.998965	PD-ND
ENSG00000161956:SENP3	protein_coding	0.916472	2.83141	0.0449731	0.998965	PD-ND
ENSG00000223685:LINC00571	lincRNA	1.16836	1.92075	0.0450254	0.998965	PD-ND
ENSG00000186235:LINC02610	lncRNA	1.62655	1.7103	0.0450453	0.998965	PD-ND
ENSG00000067064:IDI1	protein_coding	0.38537	5.9008	0.0451321	0.998965	PD-ND
ENSG00000159267:HLCS	protein_coding	0.461032	4.55946	0.0453674	0.998965	PD-ND
ENSG00000157911:PEX10	protein_coding	0.427659	4.38473	0.0454124	0.998965	PD-ND
ENSG00000142173:COL6A2	protein_coding	0.656231	3.68457	0.0455809	0.998965	PD-ND
ENSG00000120457:KCNJ5	protein_coding	1.52364	1.62913	0.0456282	0.998965	PD-ND
ENSG00000103089:FA2H	protein_coding	-0.887549	2.61538	0.0456473	0.998965	PD-ND
ENSG00000225756:DBH-AS1	antisense	-2.03244	1.41608	0.0457366	0.998965	PD-ND
ENSG00000152582:SPEF2	protein_coding	0.687864	3.12077	0.04577	0.998965	PD-ND
ENSG00000224116:INHBA-AS1	antisense	1.74415	1.66458	0.045836	0.998965	PD-ND
ENSG00000166228:PCBD1	protein_coding	-0.347118	7.04315	0.0459087	0.998965	PD-ND
ENSG00000197497:ZNF665	protein_coding	0.946532	2.50402	0.0459437	0.998965	PD-ND
ENSG00000169446:MMGT1	protein_coding	0.397485	4.51882	0.0459711	0.998965	PD-ND
ENSG00000246174:KCTD21-AS1	antisense	-0.888555	2.54874	0.0459884	0.998965	PD-ND
ENSG00000180769:WDFY3-AS2	processed_transcript	-0.540306	3.60353	0.0462057	0.998965	PD-ND
ENSG00000112599:GUCA1B	protein_coding	-1.58334	1.61899	0.046271	0.998965	PD-ND
ENSG00000273394:AC128687.2	lncRNA	1.55826	1.65692	0.0463062	0.998965	PD-ND
ENSG00000259635:AC100830.1	lncRNA	-1.7745	1.5308	0.0463932	0.998965	PD-ND
ENSG00000249709:ZNF564	protein_coding	-0.571215	3.51828	0.0464222	0.998965	PD-ND
ENSG00000125952:MAX	protein_coding	-0.384033	4.66975	0.046728	0.998965	PD-ND
ENSG00000277151:AL138820.1	lncRNA	-1.6822	1.68907	0.0467512	0.998965	PD-ND
ENSG00000152818:UTRN	protein_coding	0.647676	3.94951	0.0467801	0.998965	PD-ND
ENSG00000181652:ATG9B	protein_coding	1.84473	1.52811	0.0468272	0.998965	PD-ND
ENSG00000145715:RASA1	protein_coding	0.420967	4.47057	0.0469118	0.998965	PD-ND
ENSG00000079805:DNM2	protein_coding	-0.386915	4.62109	0.0469326	0.998965	PD-ND
ENSG00000174579:MSL2	protein_coding	0.501012	4.29619	0.0469557	0.998965	PD-ND
ENSG00000143369:ECM1	protein_coding	-1.14376	2.20981	0.0470778	0.998965	PD-ND
ENSG00000100523:DDHD1	protein_coding	0.430369	4.45009	0.047187	0.998965	PD-ND
ENSG00000135801:TAF5L	protein_coding	0.568332	3.41035	0.0472009	0.998965	PD-ND
ENSG00000236200:KDM4A-AS1	antisense	-0.953486	2.45187	0.0472446	0.998965	PD-ND
ENSG00000008517:IL32	protein_coding	1.44125	2.08542	0.0472826	0.998965	PD-ND
ENSG00000164332:UBLCP1	protein_coding	0.490642	3.98027	0.0473042	0.998965	PD-ND
ENSG00000177426:TGIF1	protein_coding	-1.44791	1.68225	0.047469	0.998965	PD-ND
ENSG00000264964:AP001033.1	lncRNA	1.85135	1.39245	0.0475394	0.998965	PD-ND
ENSG00000127616:SMARCA4	protein_coding	-0.345555	5.67536	0.0475577	0.998965	PD-ND
ENSG00000198093:ZNF649	protein_coding	-0.808456	2.62965	0.0476509	0.998965	PD-ND
ENSG00000140263:SORD	protein_coding	-0.454735	5.35975	0.0476744	0.998965	PD-ND
ENSG00000260495:AC009148.1	lncRNA	-1.33956	1.90017	0.0480064	0.998965	PD-ND
ENSG00000163161:ERCC3	protein_coding	0.513433	3.86235	0.0481096	0.998965	PD-ND
ENSG00000177374:HIC1	protein_coding	1.15288	1.91279	0.0481528	0.998965	PD-ND
ENSG00000105185:PDCD5	protein_coding	-0.298402	6.59161	0.0483046	0.998965	PD-ND
ENSG00000168517:HEXIM2	protein_coding	-0.724669	2.98899	0.0483433	0.998965	PD-ND
ENSG00000257365:FNTB	protein_coding	-0.707394	3.15605	0.0485098	0.998965	PD-ND
ENSG00000100129:EIF3L	protein_coding	-0.308415	6.85765	0.0486262	0.998965	PD-ND
ENSG00000197969:VPS13A	protein_coding	-0.312644	5.90121	0.0486597	0.998965	PD-ND
ENSG00000164742:ADCY1	protein_coding	-0.571823	3.86235	0.0486777	0.998965	PD-ND
ENSG00000228412:AL022068.1	antisense	0.426508	4.20718	0.0487343	0.998965	PD-ND
ENSG00000166169:POLL	protein_coding	-0.454505	3.85535	0.0487662	0.998965	PD-ND
ENSG00000136271:DDX56	protein_coding	-0.368788	4.73791	0.0488423	0.998965	PD-ND
ENSG00000181031:RPH3AL	protein_coding	-0.337765	6.00998	0.0488501	0.998965	PD-ND
ENSG00000130513:GDF15	protein_coding	-0.668643	5.14945	0.0488978	0.998965	PD-ND
ENSG00000204851:PNMA8B	protein_coding	0.853343	2.79378	0.0493455	0.998965	PD-ND
ENSG00000102383:ZDHHC15	protein_coding	0.877163	2.48277	0.0493544	0.998965	PD-ND
ENSG00000267598:AC011446.2	lncRNA	1.6623	1.59717	0.0493781	0.998965	PD-ND
ENSG00000260163:AC012508.1	lncRNA	-1.56502	1.80888	0.0494029	0.998965	PD-ND
ENSG00000117280:RAB29	protein_coding	0.383474	4.83554	0.0494083	0.998965	PD-ND
ENSG00000173818:ENDOV	protein_coding	0.393451	4.47896	0.0494468	0.998965	PD-ND
ENSG00000237481:AL117350.1	lncRNA	1.91263	1.4172	0.0494492	0.998965	PD-ND
ENSG00000173175:ADCY5	protein_coding	-1.46762	1.9592	0.0495601	0.998965	PD-ND
ENSG00000151338:MIPOL1	protein_coding	0.493017	3.98352	0.0495957	0.998965	PD-ND
ENSG00000279668:AC024610.2	lncRNA	1.7198	1.70264	0.0495971	0.998965	PD-ND
ENSG00000118242:MREG	protein_coding	0.681937	2.90927	0.0497825	0.998965	PD-ND
ENSG00000183837:PNMA3	protein_coding	-1.2446	1.88207	0.0498093	0.998965	PD-ND
ENSG00000265888:DSCAS	lncRNA	1.24842	1.43415	0.0498532	0.998965	PD-ND
ENSG00000141013:GAS8	protein_coding	-0.536578	3.67512	0.0499649	0.998965	PD-ND
ENSG00000285830:AL109628.2	lncRNA	1.83231	1.49742	0.0500582	0.998965	PD-ND
ENSG00000248360:LINC00504	lincRNA	-1.53969	1.5769	0.0500887	0.998965	PD-ND
ENSG00000260267:AC026471.1	lncRNA	-0.817911	2.6421	0.0501806	0.998965	PD-ND
ENSG00000129493:HEATR5A	protein_coding	0.407811	4.34872	0.0502665	0.998965	PD-ND
ENSG00000230749:MEIS1-AS2	antisense	0.564943	3.96349	0.0503021	0.998965	PD-ND
ENSG00000117281:CD160	protein_coding	1.94472	1.49595	0.0503462	0.998965	PD-ND
ENSG00000242767:ZBTB20-AS4	lincRNA	-1.21484	1.89897	0.0503593	0.998965	PD-ND
ENSG00000026508:CD44	protein_coding	-0.427078	6.12523	0.0504347	0.998965	PD-ND
ENSG00000182552:RWDD4	protein_coding	-0.405364	5.09568	0.0504439	0.998965	PD-ND
ENSG00000260920:AL031985.3	lncRNA	1.77946	1.64801	0.0505217	0.998965	PD-ND
ENSG00000170890:PLA2G1B	protein_coding	0.679575	4.36298	0.0507808	0.998965	PD-ND
ENSG00000135519:KCNH3	protein_coding	-1.23749	1.94886	0.0509141	0.998965	PD-ND
ENSG00000174365:SNHG11	processed_transcript	-0.548002	3.58457	0.0510588	0.998965	PD-ND
ENSG00000267784:AC010680.1	lncRNA	-1.28375	1.95227	0.0510797	0.998965	PD-ND
ENSG00000259969:AL049838.1	lncRNA	1.34692	1.8404	0.0511841	0.998965	PD-ND
ENSG00000143486:EIF2D	protein_coding	-0.422721	4.22834	0.0513037	0.998965	PD-ND
ENSG00000257303:AC073896.2	lncRNA	0.860399	2.65859	0.0514095	0.998965	PD-ND
ENSG00000136826:KLF4	protein_coding	2.37339	1.50711	0.0514328	0.998965	PD-ND
ENSG00000170899:GSTA4	protein_coding	-0.349147	5.93648	0.0514612	0.998965	PD-ND
ENSG00000103707:MTFMT	protein_coding	-0.683108	3.17739	0.0518405	0.998965	PD-ND
ENSG00000170417:TMEM182	protein_coding	0.984603	2.17387	0.0518538	0.998965	PD-ND
ENSG00000072818:ACAP1	protein_coding	0.709077	3.18932	0.051918	0.998965	PD-ND
ENSG00000153531:ADPRHL1	protein_coding	-0.922601	2.38144	0.0519253	0.998965	PD-ND
ENSG00000269964:MEI4	protein_coding	-1.35804	1.87027	0.0520492	0.998965	PD-ND
ENSG00000188677:PARVB	protein_coding	0.501833	4.72932	0.0521948	0.998965	PD-ND
ENSG00000137764:MAP2K5	protein_coding	0.652881	3.18447	0.052706	0.998965	PD-ND
ENSG00000102043:MTMR8	protein_coding	1.85206	1.4125	0.0527969	0.998965	PD-ND
ENSG00000248489:LINC02062	lncRNA	1.18268	2.2303	0.0530386	0.998965	PD-ND
ENSG00000183654:MARCH11	protein_coding	1.26861	2.02885	0.0530498	0.998965	PD-ND
ENSG00000137822:TUBGCP4	protein_coding	-0.431442	4.49958	0.0531566	0.998965	PD-ND
ENSG00000213185:FAM24B	protein_coding	-0.834083	2.76231	0.0531666	0.998965	PD-ND
ENSG00000104524:PYCR3	protein_coding	0.728595	2.90658	0.053183	0.998965	PD-ND
ENSG00000213759:UGT2B11	protein_coding	1.56494	1.82699	0.0532002	0.998965	PD-ND
ENSG00000111319:SCNN1A	protein_coding	-1.87463	1.44965	0.0532024	0.998965	PD-ND
ENSG00000131899:LLGL1	protein_coding	-1.65234	1.74642	0.0533886	0.998965	PD-ND
ENSG00000144834:TAGLN3	protein_coding	-0.440552	5.61498	0.0534596	0.998965	PD-ND
ENSG00000166770:ZNF667-AS1	lincRNA	0.386844	5.33335	0.053511	0.998965	PD-ND
ENSG00000138231:DBR1	protein_coding	-0.487514	3.70391	0.0536008	0.998965	PD-ND
ENSG00000132849:PATJ	protein_coding	-0.297546	5.94995	0.0536218	0.998965	PD-ND
ENSG00000198890:PRMT6	protein_coding	0.520605	4.19317	0.0537179	0.998965	PD-ND
ENSG00000114026:OGG1	protein_coding	-0.606795	3.43859	0.0539125	0.998965	PD-ND
ENSG00000261051:AC107021.2	lncRNA	0.949724	2.54025	0.0540499	0.998965	PD-ND
ENSG00000075618:FSCN1	protein_coding	-1.53068	1.33929	0.0542648	0.998965	PD-ND
ENSG00000114790:ARHGEF26	protein_coding	-0.955656	2.28793	0.0542675	0.998965	PD-ND
ENSG00000100997:ABHD12	protein_coding	-0.332304	5.62809	0.0544429	0.998965	PD-ND
ENSG00000197584:KCNMB2	protein_coding	-0.337499	6.70826	0.0544764	0.998965	PD-ND
ENSG00000139625:MAP3K12	protein_coding	-0.611663	3.63319	0.0546384	0.998965	PD-ND
ENSG00000106665:CLIP2	protein_coding	0.524579	3.50023	0.0546962	0.998965	PD-ND
ENSG00000254860:TMEM9B-AS1	antisense	-0.862255	2.69303	0.0548324	0.998965	PD-ND
ENSG00000142185:TRPM2	protein_coding	-1.63292	1.60469	0.0549574	0.998965	PD-ND
ENSG00000176714:CCDC121	protein_coding	-0.735418	2.76777	0.0549623	0.998965	PD-ND
ENSG00000103037:SETD6	protein_coding	0.606812	3.25817	0.0550861	0.998965	PD-ND
ENSG00000144182:LIPT1	protein_coding	0.566448	3.58921	0.0552978	0.998965	PD-ND
ENSG00000188483:IER5L	protein_coding	0.70552	4.7725	0.0553057	0.998965	PD-ND
ENSG00000141956:PRDM15	protein_coding	-1.22642	2.14263	0.0554129	0.998965	PD-ND
ENSG00000129667:RHBDF2	protein_coding	0.788918	2.63858	0.0554668	0.998965	PD-ND
ENSG00000159409:CELF3	protein_coding	-0.303878	5.6737	0.0557028	0.998965	PD-ND
ENSG00000177042:TMEM80	protein_coding	-0.326783	5.21951	0.055769	0.998965	PD-ND
ENSG00000196177:ACADSB	protein_coding	0.509814	3.56267	0.0557691	0.998965	PD-ND
ENSG00000184988:TMEM106A	protein_coding	-1.4626	1.85813	0.0558402	0.998965	PD-ND
ENSG00000108239:TBC1D12	protein_coding	-0.608648	3.03261	0.0558632	0.998965	PD-ND
ENSG00000233041:PHGR1	protein_coding	-0.912685	4.77802	0.0558983	0.998965	PD-ND
ENSG00000261140:AC093525.4	lncRNA	-1.20428	2.0273	0.0559413	0.998965	PD-ND
ENSG00000277007:AC096642.1	lncRNA	-0.75164	2.67976	0.055973	0.998965	PD-ND
ENSG00000099834:CDHR5	protein_coding	1.43113	2.86638	0.056014	0.998965	PD-ND
ENSG00000058335:RASGRF1	protein_coding	0.663703	3.10594	0.0560626	0.998965	PD-ND
ENSG00000083838:ZNF446	protein_coding	-0.654933	3.12116	0.0562189	0.998965	PD-ND
ENSG00000116741:RGS2	protein_coding	-0.484809	4.66099	0.0562669	0.998965	PD-ND
ENSG00000188493:C19orf54	protein_coding	0.844155	2.43603	0.0563631	0.998965	PD-ND
ENSG00000271971:AC120053.1	lncRNA	0.914877	2.62855	0.056457	0.998965	PD-ND
ENSG00000267041:ZNF850	protein_coding	-1.31111	1.87074	0.0565692	0.998965	PD-ND
ENSG00000197020:ZNF100	protein_coding	-0.688847	2.81102	0.0565729	0.998965	PD-ND
ENSG00000158747:NBL1	protein_coding	-0.390683	7.2202	0.0565867	0.998965	PD-ND
ENSG00000198682:PAPSS2	protein_coding	0.418663	7.32288	0.0567267	0.998965	PD-ND
ENSG00000184313:MROH7	protein_coding	-1.10654	1.88722	0.056742	0.998965	PD-ND
ENSG00000275645:AC068338.3	lncRNA	-0.69163	2.81604	0.056977	0.998965	PD-ND
ENSG00000117425:PTCH2	protein_coding	1.3096	1.86463	0.0570149	0.998965	PD-ND
ENSG00000163686:ABHD6	protein_coding	-0.543977	3.43149	0.0571027	0.998965	PD-ND
ENSG00000273125:LINC01990	lncRNA	-1.43072	1.6187	0.0573718	0.998965	PD-ND
ENSG00000189129:PLAC9	protein_coding	1.76351	1.34074	0.0573738	0.998965	PD-ND
ENSG00000128340:RAC2	protein_coding	-1.08488	2.12455	0.0574009	0.998965	PD-ND
ENSG00000171345:KRT19	protein_coding	0.631682	4.3059	0.057443	0.998965	PD-ND
ENSG00000047346:FAM214A	protein_coding	0.35084	5.20664	0.0576114	0.998965	PD-ND
ENSG00000138131:LOXL4	protein_coding	-1.01957	3.72956	0.057705	0.998965	PD-ND
ENSG00000268049:AC012313.2	lncRNA	1.74825	1.48415	0.0577965	0.998965	PD-ND
ENSG00000166839:ANKDD1A	protein_coding	-1.58834	1.5599	0.0578031	0.998965	PD-ND
ENSG00000277548:AC018926.3	lncRNA	-1.70984	1.46151	0.0578687	0.998965	PD-ND
ENSG00000221838:AP4M1	protein_coding	0.393707	4.21033	0.0580612	0.998965	PD-ND
ENSG00000196511:TPK1	protein_coding	-0.74954	2.68768	0.0581398	0.998965	PD-ND
ENSG00000249471:ZNF324B	protein_coding	-0.894053	2.41518	0.0581405	0.998965	PD-ND
ENSG00000184343:SRPK3	protein_coding	-1.85465	1.51272	0.0582682	0.998965	PD-ND
ENSG00000088881:EBF4	protein_coding	-0.55978	3.35049	0.0583711	0.998965	PD-ND
ENSG00000144283:PKP4	protein_coding	0.631334	3.26858	0.058408	0.998965	PD-ND
ENSG00000108590:MED31	protein_coding	0.355541	5.26425	0.0585247	0.998965	PD-ND
ENSG00000136828:RALGPS1	protein_coding	-0.378026	4.91785	0.0587093	0.998965	PD-ND
ENSG00000124942:AHNAK	protein_coding	-0.552021	4.19889	0.0587282	0.998965	PD-ND
ENSG00000138764:CCNG2	protein_coding	-0.446343	4.30897	0.0587291	0.998965	PD-ND
ENSG00000184012:TMPRSS2	protein_coding	1.79876	1.78024	0.0589625	0.998965	PD-ND
ENSG00000129472:RAB2B	protein_coding	0.389285	4.32059	0.0589822	0.998965	PD-ND
ENSG00000151693:ASAP2	protein_coding	0.88053	2.41817	0.0590044	0.998965	PD-ND
ENSG00000178473:UCN3	protein_coding	-0.39238	6.63174	0.0590065	0.998965	PD-ND
ENSG00000285669:AC026979.4	lncRNA	1.12917	2.16782	0.0590146	0.998965	PD-ND
ENSG00000197879:MYO1C	protein_coding	-0.380629	4.61211	0.0591113	0.998965	PD-ND
ENSG00000171311:EXOSC1	protein_coding	-0.35004	5.04202	0.059234	0.998965	PD-ND
ENSG00000092010:PSME1	protein_coding	-0.268049	6.97484	0.05925	0.998965	PD-ND
ENSG00000063046:EIF4B	protein_coding	-0.327252	8.00133	0.0593786	0.998965	PD-ND
ENSG00000276698:AL136295.6	lncRNA	1.0987	2.11096	0.0594197	0.998965	PD-ND
ENSG00000120328:PCDHB12	protein_coding	-0.796199	2.59682	0.0594581	0.998965	PD-ND
ENSG00000101850:GPR143	protein_coding	1.38809	1.77776	0.0594938	0.998965	PD-ND
ENSG00000106105:GARS	protein_coding	0.39138	5.81259	0.0595016	0.998965	PD-ND
ENSG00000166068:SPRED1	protein_coding	0.902132	2.52807	0.0595115	0.998965	PD-ND
ENSG00000271730:AL390208.1	lncRNA	1.42584	1.69016	0.0595255	0.998965	PD-ND
ENSG00000169609:C15orf40	protein_coding	-0.327382	5.3508	0.0595427	0.998965	PD-ND
ENSG00000163171:CDC42EP3	protein_coding	-0.278956	6.02303	0.0595791	0.998965	PD-ND
ENSG00000275055:AC011468.5	lncRNA	1.19171	2.02849	0.0596604	0.998965	PD-ND
ENSG00000177875:CCDC184	protein_coding	0.568426	3.4782	0.0597391	0.998965	PD-ND
ENSG00000088992:TESC	protein_coding	0.44315	4.2174	0.0598299	0.998965	PD-ND
ENSG00000196507:TCEAL3	protein_coding	0.314354	6.86643	0.0600855	0.998965	PD-ND
ENSG00000177570:SAMD12	protein_coding	0.36777	4.63089	0.0601275	0.998965	PD-ND
ENSG00000269376:AL356740.3	lncRNA	-1.47972	1.71064	0.0601521	0.998965	PD-ND
ENSG00000100697:DICER1	protein_coding	0.288207	6.43466	0.0601836	0.998965	PD-ND
ENSG00000240445:FOXO3B	pseudogene	-1.24217	1.88523	0.0602059	0.998965	PD-ND
ENSG00000112697:TMEM30A	protein_coding	-0.30942	6.56808	0.0602525	0.998965	PD-ND
ENSG00000104332:SFRP1	protein_coding	1.68603	1.57853	0.0602688	0.998965	PD-ND
ENSG00000139410:SDSL	protein_coding	-0.333416	5.15866	0.0603246	0.998965	PD-ND
ENSG00000205730:ITPRIPL2	protein_coding	0.42427	4.51967	0.0603351	0.998965	PD-ND
ENSG00000125864:BFSP1	protein_coding	-0.963357	2.39759	0.0604427	0.998965	PD-ND
ENSG00000283341:AC068205.2	lncRNA	0.722199	2.76222	0.0604662	0.998965	PD-ND
ENSG00000228623:ZNF883	lincRNA	-1.59416	1.6482	0.0605614	0.998965	PD-ND
ENSG00000014914:MTMR11	protein_coding	-0.598756	4.08237	0.0606933	0.998965	PD-ND
ENSG00000039123:MTREX	protein_coding	0.315879	5.21295	0.0607329	0.998965	PD-ND
ENSG00000119333:WDR34	protein_coding	0.334404	5.09002	0.0607912	0.998965	PD-ND
ENSG00000168566:SNRNP48	protein_coding	-0.402442	4.35484	0.0608903	0.998965	PD-ND
ENSG00000178498:DTX3	protein_coding	-0.348818	4.96896	0.0609353	0.998965	PD-ND
ENSG00000106976:DNM1	protein_coding	-0.332435	5.37892	0.0609451	0.998965	PD-ND
ENSG00000087338:GMCL1	protein_coding	0.292167	5.63806	0.0609896	0.998965	PD-ND
ENSG00000138411:HECW2	protein_coding	-0.687349	2.95112	0.0610422	0.998965	PD-ND
ENSG00000130822:PNCK	protein_coding	1.44411	1.52605	0.0611805	0.998965	PD-ND
ENSG00000171453:POLR1C	protein_coding	-0.464001	4.01822	0.0612139	0.998965	PD-ND
ENSG00000254986:DPP3	protein_coding	-0.393982	4.15643	0.0612302	0.998965	PD-ND
ENSG00000226877:AL354733.1	lncRNA	-1.68302	1.45747	0.0612671	0.998965	PD-ND
ENSG00000197774:EME2	protein_coding	0.70149	2.83622	0.0614579	0.998965	PD-ND
ENSG00000141665:FBXO15	protein_coding	1.07602	2.14525	0.0614611	0.998965	PD-ND
ENSG00000105088:OLFM2	protein_coding	-0.389175	6.36028	0.0615497	0.998965	PD-ND
ENSG00000234936:AC010883.1	lncRNA	-1.275	1.91132	0.0615525	0.998965	PD-ND
ENSG00000169429:CXCL8	protein_coding	1.82505	2.94743	0.0616851	0.998965	PD-ND
ENSG00000188993:LRRC66	protein_coding	-1.69535	1.60264	0.0618433	0.998965	PD-ND
ENSG00000268659:AL589863.1	lncRNA	-1.06128	2.03318	0.0618463	0.998965	PD-ND
ENSG00000271967:AL583856.2	lncRNA	-1.70948	1.60517	0.0618752	0.998965	PD-ND
ENSG00000132182:NUP210	protein_coding	-0.400302	4.17069	0.0618925	0.998965	PD-ND
ENSG00000285642:AL139330.1	lncRNA	1.08619	2.37856	0.0619932	0.998965	PD-ND
ENSG00000278713:AC120114.2	lncRNA	1.17305	1.87684	0.0620268	0.998965	PD-ND
ENSG00000204065:TCEAL5	protein_coding	0.333495	4.8847	0.0620305	0.998965	PD-ND
ENSG00000047634:SCML1	protein_coding	0.576785	3.59517	0.0621394	0.998965	PD-ND
ENSG00000278916:CEP83-DT	lncRNA	1.45663	1.75779	0.0621817	0.998965	PD-ND
ENSG00000260339:HEXA-AS1	antisense	1.61036	1.65852	0.0622029	0.998965	PD-ND
ENSG00000178222:RNF212	protein_coding	-0.562787	3.42983	0.0622377	0.998965	PD-ND
ENSG00000073734:ABCB11	protein_coding	1.72903	1.49016	0.0622987	0.998965	PD-ND
ENSG00000118515:SGK1	protein_coding	1.45799	1.72017	0.0624226	0.998965	PD-ND
ENSG00000160321:ZNF208	protein_coding	-0.876672	2.65818	0.0624357	0.998965	PD-ND
ENSG00000135047:CTSL	protein_coding	-0.264884	6.92449	0.0625681	0.998965	PD-ND
ENSG00000253438:PCAT1	lincRNA	1.00358	2.15849	0.0625821	0.998965	PD-ND
ENSG00000176407:KCMF1	protein_coding	-0.313199	5.40315	0.0627468	0.998965	PD-ND
ENSG00000260804:LINC01963	lncRNA	-0.781244	2.73645	0.0628009	0.998965	PD-ND
ENSG00000131094:C1QL1	protein_coding	-0.560697	5.55373	0.0628762	0.998965	PD-ND
ENSG00000101162:TUBB1	protein_coding	1.10141	2.12106	0.0631754	0.998965	PD-ND
ENSG00000123600:METTL8	protein_coding	-0.571964	3.23934	0.0636954	0.998965	PD-ND
ENSG00000260101:AC008074.2	lncRNA	1.7859	1.41449	0.063783	0.998965	PD-ND
ENSG00000159348:CYB5R1	protein_coding	0.360338	4.85963	0.0638508	0.998965	PD-ND
ENSG00000238287:AL603839.3	lncRNA	-1.63145	1.64036	0.0638517	0.998965	PD-ND
ENSG00000205758:CRYZL1	protein_coding	-0.354681	4.81901	0.0639053	0.998965	PD-ND
ENSG00000008710:PKD1	protein_coding	-0.339695	5.26875	0.063952	0.998965	PD-ND
ENSG00000196476:C20orf96	protein_coding	0.643519	3.02974	0.0639638	0.998965	PD-ND
ENSG00000110042:DTX4	protein_coding	1.3501	1.6693	0.0640176	0.998965	PD-ND
ENSG00000100522:GNPNAT1	protein_coding	0.476339	3.88937	0.0640315	0.998965	PD-ND
ENSG00000101966:XIAP	protein_coding	0.270213	6.31831	0.0640377	0.998965	PD-ND
ENSG00000204385:SLC44A4	protein_coding	-0.465513	4.30069	0.0641132	0.998965	PD-ND
ENSG00000169598:DFFB	protein_coding	-0.975252	2.55826	0.0642424	0.998965	PD-ND
ENSG00000229214:LINC00242	lincRNA	-0.834319	2.67745	0.0642954	0.998965	PD-ND
ENSG00000231401:AC023481.1	lincRNA	0.922968	2.3301	0.0643666	0.998965	PD-ND
ENSG00000143919:CAMKMT	protein_coding	0.696548	2.99279	0.0643669	0.998965	PD-ND
ENSG00000233451:AL513128.1	lncRNA	1.67557	1.49019	0.0645173	0.998965	PD-ND
ENSG00000188672:RHCE	protein_coding	-1.14251	1.96187	0.0645208	0.998965	PD-ND
ENSG00000107317:PTGDS	protein_coding	-1.42098	1.42043	0.0645504	0.998965	PD-ND
ENSG00000163617:CCDC191	protein_coding	-0.582286	3.5551	0.0646218	0.998965	PD-ND
ENSG00000227674:LINC00355	lincRNA	1.73256	1.39002	0.0646246	0.998965	PD-ND
ENSG00000272690:LINC02018	lncRNA	0.926235	2.51941	0.064815	0.998965	PD-ND
ENSG00000272509:AC087752.4	lncRNA	-1.60002	1.56336	0.0648505	0.998965	PD-ND
ENSG00000224914:LINC00863	lincRNA	0.719748	2.75834	0.0649251	0.998965	PD-ND
ENSG00000118898:PPL	protein_coding	-0.311905	6.52128	0.0651285	0.998965	PD-ND
ENSG00000180008:SOCS4	protein_coding	0.382379	4.57209	0.0655675	0.998965	PD-ND
ENSG00000135821:GLUL	protein_coding	-0.335068	5.58874	0.0657169	0.998965	PD-ND
ENSG00000115353:TACR1	protein_coding	-1.22262	1.78316	0.0657673	0.998965	PD-ND
ENSG00000162909:CAPN2	protein_coding	-0.378177	5.37959	0.0658759	0.998965	PD-ND
ENSG00000178935:ZNF552	protein_coding	0.646865	3.0647	0.0659539	0.998965	PD-ND
ENSG00000136813:ECPAS	protein_coding	-0.302892	5.82274	0.0660184	0.998965	PD-ND
ENSG00000213904:LIPE-AS1	antisense	0.582854	3.96946	0.0660237	0.998965	PD-ND
ENSG00000152689:RASGRP3	protein_coding	1.33438	1.83792	0.0660631	0.998965	PD-ND
ENSG00000261093:AC141586.3	lncRNA	1.84578	1.37028	0.0663141	0.998965	PD-ND
ENSG00000171462:DLK2	protein_coding	0.944137	2.27446	0.0663223	0.998965	PD-ND
ENSG00000175224:ATG13	protein_coding	0.373517	4.85103	0.0663662	0.998965	PD-ND
ENSG00000182362:YBEY	protein_coding	-0.375532	4.995	0.0663884	0.998965	PD-ND
ENSG00000140612:SEC11A	protein_coding	-0.32416	7.26877	0.0665266	0.998965	PD-ND
ENSG00000175764:TTLL11	protein_coding	1.0839	1.98638	0.0665482	0.998965	PD-ND
ENSG00000146776:ATXN7L1	protein_coding	0.73992	2.58272	0.0670419	0.998965	PD-ND
ENSG00000179057:IGSF22	protein_coding	-0.507412	3.48223	0.0670771	0.998965	PD-ND
ENSG00000183914:DNAH2	protein_coding	-1.61157	1.5922	0.0671148	0.998965	PD-ND
ENSG00000185246:PRPF39	protein_coding	0.42563	3.85161	0.0671247	0.998965	PD-ND
ENSG00000140279:DUOX2	protein_coding	1.58359	1.87028	0.0672016	0.998965	PD-ND
ENSG00000167470:MIDN	protein_coding	0.408497	6.37533	0.0672355	0.998965	PD-ND
ENSG00000021300:PLEKHB1	protein_coding	-0.352469	6.04374	0.0673307	0.998965	PD-ND
ENSG00000227713:AC092159.1	lncRNA	1.7252	1.68633	0.067648	0.998965	PD-ND
ENSG00000186897:C1QL4	protein_coding	-1.60457	1.4916	0.0676677	0.998965	PD-ND
ENSG00000152240:HAUS1	protein_coding	-0.519152	3.87236	0.0678618	0.998965	PD-ND
ENSG00000157870:PRXL2B	protein_coding	0.482209	3.67373	0.0679401	0.998965	PD-ND
ENSG00000146592:CREB5	protein_coding	1.11385	2.42061	0.0679828	0.998965	PD-ND
ENSG00000135678:CPM	protein_coding	-0.955301	2.07685	0.0682406	0.998965	PD-ND
ENSG00000101452:DHX35	protein_coding	-0.770193	2.54006	0.0682416	0.998965	PD-ND
ENSG00000160221:GATD3A	protein_coding	1.54993	1.70481	0.0683079	0.998965	PD-ND
ENSG00000143669:LYST	protein_coding	0.305752	5.09185	0.0683628	0.998965	PD-ND
ENSG00000125459:MSTO1	protein_coding	0.676529	2.96493	0.0683726	0.998965	PD-ND
ENSG00000196872:KIAA1211L	protein_coding	0.384812	4.33724	0.0686307	0.998965	PD-ND
ENSG00000158079:PTPDC1	protein_coding	-0.551031	3.27571	0.0686681	0.998965	PD-ND
ENSG00000138363:ATIC	protein_coding	-0.347415	4.63007	0.0686996	0.998965	PD-ND
ENSG00000118690:ARMC2	protein_coding	0.754483	2.69479	0.0686999	0.998965	PD-ND
ENSG00000125462:C1orf61	protein_coding	1.56033	1.65219	0.0688037	0.998965	PD-ND
ENSG00000114166:KAT2B	protein_coding	0.395858	4.25382	0.0688228	0.998965	PD-ND
ENSG00000129422:MTUS1	protein_coding	0.398619	5.63389	0.068829	0.998965	PD-ND
ENSG00000140332:TLE3	protein_coding	0.455388	3.76635	0.0688487	0.998965	PD-ND
ENSG00000186908:ZDHHC17	protein_coding	0.332141	4.76382	0.0689521	0.998965	PD-ND
ENSG00000143970:ASXL2	protein_coding	0.35146	5.2845	0.0690029	0.998965	PD-ND
ENSG00000259775:AL138976.2	lncRNA	1.76541	1.49911	0.0690091	0.998965	PD-ND
ENSG00000011198:ABHD5	protein_coding	0.322476	5.23273	0.0690267	0.998965	PD-ND
ENSG00000062485:CS	protein_coding	-0.365443	4.63442	0.0691144	0.998965	PD-ND
ENSG00000266677:AC087164.1	lncRNA	-1.50728	1.57485	0.0692887	0.998965	PD-ND
ENSG00000104823:ECH1	protein_coding	-0.306449	6.61649	0.0693637	0.998965	PD-ND
ENSG00000251141:MRPS30-DT	lncRNA	0.429574	3.83487	0.0695785	0.998965	PD-ND
ENSG00000163864:NMNAT3	protein_coding	-0.411303	4.12739	0.0696484	0.998965	PD-ND
ENSG00000169964:TMEM42	protein_coding	-0.341755	4.98616	0.0697317	0.998965	PD-ND
ENSG00000215067:ALOX12-AS1	lncRNA	-0.375921	4.28739	0.069766	0.998965	PD-ND
ENSG00000066336:SPI1	protein_coding	1.5367	1.54727	0.0697781	0.998965	PD-ND
ENSG00000170734:POLH	protein_coding	0.730658	2.73372	0.0699173	0.998965	PD-ND
ENSG00000255423:EBLN2	protein_coding	-0.727987	2.78089	0.0701518	0.998965	PD-ND
ENSG00000168439:STIP1	protein_coding	-0.302021	5.54856	0.0701988	0.998965	PD-ND
ENSG00000259692:AC104041.1	lncRNA	1.30319	2.76902	0.070319	0.998965	PD-ND
ENSG00000187045:TMPRSS6	protein_coding	-0.543933	4.47551	0.0703209	0.998965	PD-ND
ENSG00000121851:POLR3GL	protein_coding	-0.297921	5.5318	0.0703653	0.998965	PD-ND
ENSG00000113108:APBB3	protein_coding	0.511905	3.50029	0.0704139	0.998965	PD-ND
ENSG00000092978:GPATCH2	protein_coding	-0.361707	4.67077	0.0705195	0.998965	PD-ND
ENSG00000136811:ODF2	protein_coding	0.565181	3.23896	0.0705197	0.998965	PD-ND
ENSG00000245275:SAP30L-AS1	antisense	1.07726	1.98042	0.0705607	0.998965	PD-ND
ENSG00000030419:IKZF2	protein_coding	0.40822	4.20574	0.0706002	0.998965	PD-ND
ENSG00000102096:PIM2	protein_coding	0.730764	2.79422	0.0706588	0.998965	PD-ND
ENSG00000272810:U91328.3	lncRNA	1.46922	1.58783	0.0706956	0.998965	PD-ND
ENSG00000183785:TUBA8	protein_coding	-1.6076	1.51526	0.0707384	0.998965	PD-ND
ENSG00000105974:CAV1	protein_coding	1.6493	1.66318	0.0709385	0.998965	PD-ND
ENSG00000146006:LRRTM2	protein_coding	-0.822713	3.2851	0.0711085	0.998965	PD-ND
ENSG00000270638:AL023806.1	lncRNA	0.941334	2.38447	0.0712254	0.998965	PD-ND
ENSG00000124333:VAMP7	protein_coding	-0.505637	3.7414	0.0712482	0.998965	PD-ND
ENSG00000085449:WDFY1	protein_coding	0.380986	4.33524	0.0713611	0.998965	PD-ND
ENSG00000158467:AHCYL2	protein_coding	-0.522256	3.51451	0.0713789	0.998965	PD-ND
ENSG00000139746:RBM26	protein_coding	0.267588	5.95975	0.0714594	0.998965	PD-ND
ENSG00000089006:SNX5	protein_coding	-0.38619	4.68787	0.0716118	0.998965	PD-ND
ENSG00000147324:MFHAS1	protein_coding	-0.489639	3.85999	0.0716931	0.998965	PD-ND
ENSG00000011638:TMEM159	protein_coding	-1.29085	1.88511	0.0717554	0.998965	PD-ND
ENSG00000224934:AL391684.1	lncRNA	0.849371	2.61767	0.0717897	0.998965	PD-ND
ENSG00000089902:RCOR1	protein_coding	-0.348388	4.69149	0.0719071	0.998965	PD-ND
ENSG00000165138:ANKS6	protein_coding	0.675681	2.93205	0.0719388	0.998965	PD-ND
ENSG00000172731:LRRC20	protein_coding	0.679633	2.79781	0.0720786	0.998965	PD-ND
ENSG00000272369:AC008035.1	lncRNA	-0.884036	2.31689	0.0721208	0.998965	PD-ND
ENSG00000231249:ITPR1-DT	lncRNA	-1.54693	1.57903	0.0721489	0.998965	PD-ND
ENSG00000162695:SLC30A7	protein_coding	0.336862	4.91955	0.0721971	0.998965	PD-ND
ENSG00000221821:C6orf226	protein_coding	0.343821	5.07489	0.0722246	0.998965	PD-ND
ENSG00000198074:AKR1B10	protein_coding	1.6422	1.55581	0.0722477	0.998965	PD-ND
ENSG00000125845:BMP2	protein_coding	0.842676	2.50058	0.0722909	0.998965	PD-ND
ENSG00000259033:AL356804.1	lncRNA	1.51717	1.54132	0.0723494	0.998965	PD-ND
ENSG00000120709:FAM53C	protein_coding	0.329885	4.69195	0.0723539	0.998965	PD-ND
ENSG00000149970:CNKSR2	protein_coding	-0.476493	4.23012	0.0724317	0.998965	PD-ND
ENSG00000089248:ERP29	protein_coding	-0.33946	8.46031	0.0725333	0.998965	PD-ND
ENSG00000106003:LFNG	protein_coding	-0.762452	3.70428	0.0725713	0.998965	PD-ND
ENSG00000115363:EVA1A	protein_coding	0.418118	5.08441	0.072619	0.998965	PD-ND
ENSG00000267169:AC022098.1	lncRNA	1.35802	1.7618	0.0726647	0.998965	PD-ND
ENSG00000112964:GHR	protein_coding	1.94336	1.34883	0.072686	0.998965	PD-ND
ENSG00000261061:AC092718.4	lncRNA	1.6328	1.61182	0.0727185	0.998965	PD-ND
ENSG00000105519:CAPS	protein_coding	-0.478929	3.85326	0.0727296	0.998965	PD-ND
ENSG00000160862:AZGP1	protein_coding	2.01501	2.43351	0.0728179	0.998965	PD-ND
ENSG00000174721:FGFBP3	protein_coding	0.419282	4.37774	0.0729435	0.998965	PD-ND
ENSG00000214787:MS4A4E	protein_coding	1.73738	1.45812	0.073262	0.998965	PD-ND
ENSG00000162496:DHRS3	protein_coding	0.639001	2.88711	0.0733092	0.998965	PD-ND
ENSG00000205903:ZNF316	pseudogene	0.492976	3.8464	0.073399	0.998965	PD-ND
ENSG00000184719:RNLS	protein_coding	0.569102	3.3271	0.0736286	0.998965	PD-ND
ENSG00000112308:C6orf62	protein_coding	0.28412	6.19411	0.0736373	0.998965	PD-ND
ENSG00000115808:STRN	protein_coding	0.473253	3.75908	0.0737277	0.998965	PD-ND
ENSG00000136099:PCDH8	protein_coding	0.69961	3.3198	0.0737841	0.998965	PD-ND
ENSG00000120800:UTP20	protein_coding	0.466341	3.71261	0.0737922	0.998965	PD-ND
ENSG00000196369:SRGAP2B	pseudogene	-0.634883	2.92988	0.0738435	0.998965	PD-ND
ENSG00000276728:AC142472.1	lncRNA	0.670811	3.02847	0.0739403	0.998965	PD-ND
ENSG00000161920:MED11	protein_coding	-0.325984	4.76151	0.0739555	0.998965	PD-ND
ENSG00000025708:TYMP	protein_coding	0.612452	3.35389	0.073977	0.998965	PD-ND
ENSG00000234745:HLA-B	protein_coding	-0.445266	7.91505	0.0742266	0.998965	PD-ND
ENSG00000136960:ENPP2	protein_coding	-0.296688	7.25395	0.0742806	0.998965	PD-ND
ENSG00000124151:NCOA3	protein_coding	0.413888	4.31354	0.0743075	0.998965	PD-ND
ENSG00000127463:EMC1	protein_coding	0.321104	4.86183	0.0744465	0.998965	PD-ND
ENSG00000062582:MRPS24	protein_coding	-0.299268	6.52911	0.0744868	0.998965	PD-ND
ENSG00000100263:RHBDD3	protein_coding	0.415883	3.90174	0.0745059	0.998965	PD-ND
ENSG00000268061:NAPA-AS1	antisense	0.804139	2.38857	0.0745731	0.998965	PD-ND
ENSG00000285756:BX890604.2	lncRNA	0.726477	3.79246	0.0745824	0.998965	PD-ND
ENSG00000156096:UGT2B4	protein_coding	0.738986	3.84753	0.0747951	0.998965	PD-ND
ENSG00000258752:AL357093.2	lncRNA	1.20983	1.36633	0.0748222	0.998965	PD-ND
ENSG00000267421:AC005498.2	lncRNA	1.10447	2.05711	0.0750098	0.998965	PD-ND
ENSG00000162998:FRZB	protein_coding	-1.03754	2.84141	0.0751294	0.998965	PD-ND
ENSG00000082146:STRADB	protein_coding	-0.474516	3.71313	0.0751594	0.998965	PD-ND
ENSG00000261136:AC023908.3	lncRNA	1.07508	2.05395	0.0752871	0.998965	PD-ND
ENSG00000134759:ELP2	protein_coding	0.295193	5.26794	0.0753548	0.998965	PD-ND
ENSG00000196154:S100A4	protein_coding	-1.78869	1.55721	0.0754114	0.998965	PD-ND
ENSG00000225643:AL606491.1	lncRNA	1.16548	1.99616	0.0755805	0.998965	PD-ND
ENSG00000166938:DIS3L	protein_coding	-0.441539	4.17392	0.0755951	0.998965	PD-ND
ENSG00000137269:LRRC1	protein_coding	-0.482529	3.81724	0.0756778	0.998965	PD-ND
ENSG00000170099:SERPINA6	protein_coding	-0.777736	3.1344	0.075774	0.998965	PD-ND
ENSG00000259974:LINC00261	lincRNA	0.31598	5.42859	0.0757823	0.998965	PD-ND
ENSG00000182919:C11orf54	protein_coding	-0.393119	4.61284	0.0758973	0.998965	PD-ND
ENSG00000124374:PAIP2B	protein_coding	-0.374823	4.16803	0.0760853	0.998965	PD-ND
ENSG00000243414:TICAM2	protein_coding	-0.519066	3.18553	0.0761233	0.998965	PD-ND
ENSG00000151176:PLBD2	protein_coding	-0.408124	4.32408	0.0761581	0.998965	PD-ND
ENSG00000138669:PRKG2	protein_coding	-0.917171	2.57918	0.0761857	0.998965	PD-ND
ENSG00000259804:AC027682.1	lncRNA	1.28748	1.76932	0.0762483	0.998965	PD-ND
ENSG00000100276:RASL10A	protein_coding	1.17218	1.84982	0.0763116	0.998965	PD-ND
ENSG00000215018:COL28A1	protein_coding	1.47258	1.59818	0.0763744	0.998965	PD-ND
ENSG00000277142:LINC00235	lncRNA	-1.21153	1.88957	0.0763944	0.998965	PD-ND
ENSG00000181924:COA4	protein_coding	0.272931	5.90556	0.076432	0.998965	PD-ND
ENSG00000135048:CEMIP2	protein_coding	0.537959	3.91629	0.0764516	0.998965	PD-ND
ENSG00000134508:CABLES1	protein_coding	1.86403	1.54294	0.0765533	0.998965	PD-ND
ENSG00000169213:RAB3B	protein_coding	0.276263	7.10996	0.0765544	0.998965	PD-ND
ENSG00000106443:PHF14	protein_coding	-0.294649	5.54742	0.076581	0.998965	PD-ND
ENSG00000181458:TMEM45A	protein_coding	-0.61253	3.98108	0.0765892	0.998965	PD-ND
ENSG00000101695:RNF125	protein_coding	-0.844579	2.36736	0.076667	0.998965	PD-ND
ENSG00000125166:GOT2	protein_coding	0.348776	4.83483	0.0766809	0.998965	PD-ND
ENSG00000107651:SEC23IP	protein_coding	0.350766	4.54612	0.0766997	0.998965	PD-ND
ENSG00000187566:NHLRC1	protein_coding	0.827639	2.23134	0.0767197	0.998965	PD-ND
ENSG00000135838:NPL	protein_coding	0.88197	2.3614	0.0767718	0.998965	PD-ND
ENSG00000196943:NOP9	protein_coding	0.500463	3.43942	0.0768087	0.998965	PD-ND
ENSG00000112309:B3GAT2	protein_coding	0.82965	2.64675	0.076816	0.998965	PD-ND
ENSG00000179104:TMTC2	protein_coding	0.918561	2.23641	0.0768504	0.998965	PD-ND
ENSG00000112029:FBXO5	protein_coding	0.859304	2.31312	0.0769305	0.998965	PD-ND
ENSG00000205629:LCMT1	protein_coding	-0.345647	5.37394	0.0770372	0.998965	PD-ND
ENSG00000226200:SGMS1-AS1	lncRNA	0.49698	3.42096	0.0771186	0.998965	PD-ND
ENSG00000128708:HAT1	protein_coding	0.345201	4.89169	0.0771592	0.998965	PD-ND
ENSG00000168876:ANKRD49	protein_coding	0.360859	4.66398	0.07718	0.998965	PD-ND
ENSG00000008394:MGST1	protein_coding	-0.5515	4.52221	0.0772829	0.998965	PD-ND
ENSG00000008277:ADAM22	protein_coding	-0.617939	2.87888	0.0772836	0.998965	PD-ND
ENSG00000153246:PLA2R1	protein_coding	1.87209	1.45576	0.077368	0.998965	PD-ND
ENSG00000171130:ATP6V0E2	protein_coding	-0.314017	7.10369	0.077375	0.998965	PD-ND
ENSG00000145439:CBR4	protein_coding	0.291047	5.66921	0.0774772	0.998965	PD-ND
ENSG00000108786:HSD17B1	protein_coding	0.589365	3.26983	0.0774844	0.998965	PD-ND
ENSG00000106327:TFR2	protein_coding	1.4759	1.47344	0.0774916	0.998965	PD-ND
ENSG00000151778:SERP2	protein_coding	-0.319234	4.81723	0.0775471	0.998965	PD-ND
ENSG00000115525:ST3GAL5	protein_coding	-0.396483	4.61638	0.077588	0.998965	PD-ND
ENSG00000099250:NRP1	protein_coding	0.380426	4.97237	0.0777808	0.998965	PD-ND
ENSG00000204946:ZNF783	protein_coding	-0.641613	2.92844	0.0780134	0.998965	PD-ND
ENSG00000179178:TMEM125	protein_coding	-0.380996	4.8811	0.0780158	0.998965	PD-ND
ENSG00000163376:KBTBD8	protein_coding	-1.29098	1.6479	0.0780642	0.998965	PD-ND
ENSG00000100852:ARHGAP5	protein_coding	0.23385	7.21745	0.0780825	0.998965	PD-ND
ENSG00000005249:PRKAR2B	protein_coding	-0.376067	4.64611	0.0781482	0.998965	PD-ND
ENSG00000270021:AC026691.1	lncRNA	-1.11643	1.85636	0.0782169	0.998965	PD-ND
ENSG00000231177:LINC00852	antisense	-1.2868	1.63321	0.0782228	0.998965	PD-ND
ENSG00000204410:MSH5	protein_coding	-0.897716	2.24465	0.0782772	0.998965	PD-ND
ENSG00000185507:IRF7	protein_coding	-0.517424	3.50447	0.0782825	0.998965	PD-ND
ENSG00000174444:RPL4	protein_coding	-0.336569	9.05342	0.0783293	0.998965	PD-ND
ENSG00000152683:SLC30A6	protein_coding	0.523642	3.67517	0.0783694	0.998965	PD-ND
ENSG00000272114:AL136131.3	lncRNA	-1.67349	1.45785	0.0785167	0.998965	PD-ND
ENSG00000223714:LINC02601	lncRNA	1.73249	1.47731	0.0785636	0.998965	PD-ND
ENSG00000110713:NUP98	protein_coding	-0.350654	4.68372	0.0785864	0.998965	PD-ND
ENSG00000224541:AP001439.1	lncRNA	1.79758	1.36481	0.0785955	0.998965	PD-ND
ENSG00000274080:AC005089.1	lncRNA	-0.648463	3.08101	0.0786043	0.998965	PD-ND
ENSG00000162032:SPSB3	protein_coding	-0.374186	4.58447	0.0786475	0.998965	PD-ND
ENSG00000182263:FIGN	protein_coding	-1.25924	2.12644	0.0788023	0.998965	PD-ND
ENSG00000100578:KIAA0586	protein_coding	-0.345608	4.89456	0.0788348	0.998965	PD-ND
ENSG00000177565:TBL1XR1	protein_coding	0.271099	5.88816	0.0789589	0.998965	PD-ND
ENSG00000135093:USP30	protein_coding	0.429757	3.90831	0.0789859	0.998965	PD-ND
ENSG00000113649:TCERG1	protein_coding	-0.348456	4.54073	0.0790916	0.998965	PD-ND
ENSG00000080031:PTPRH	protein_coding	0.857504	2.58918	0.0793359	0.998965	PD-ND
ENSG00000121753:ADGRB2	protein_coding	1.36921	1.78596	0.0795178	0.998965	PD-ND
ENSG00000125089:SH3TC1	protein_coding	0.379172	4.47519	0.079721	0.998965	PD-ND
[truncated: 14,338 more rows]

## Sheet: Delta
Differential expression analysis of PD vs ND by edgeR (Delta cells)
[truncated: 17,810 more rows]

[truncated: 3 more sheets: Acinar, Ductal, Stellate]
