# Supplementary material for: Deep single-cell decoding of human pancreatic islets reveals T2D β-cell gene expression defects
Source: EMBO J. 2026 Apr 15;45(11):3978–4005. doi: 10.1038/s44318-026-00744-w (PMC13226668; doi:10.1038/s44318-026-00744-w)
Supplement: Supplementary file 15 — Dataset EV12 [file 44318_2026_744_MOESM15_ESM.xlsx]

## Sheet: beta modules
Dataset EV12. Beta cell gene modules and Enrichment analysis
Gene	Beta-Module	T2DvsND DEG?	log2FC_T2DvsND	FDR_T2DvsND
AL627309.1	grey	FALSE	0.26864	0.79656
AL627309.5	grey	FALSE	-0.380071	0.448339
AP006222.2	greenyellow	FALSE	0.549686	0.537436
LINC01409	purple	FALSE	-0.167041	0.46802
FAM87B	red	FALSE	-1.06444	0.589957
LINC01128	brown	FALSE	0.188531	0.457595
LINC00115	darkgreen	FALSE	0.221408	0.762194
FAM41C	green	FALSE	0.0198759	0.981554
AL645608.2	royalblue	FALSE	0.921746	0.240944
LINC02593	black	TRUE	0.700377	0.0292483
SAMD11	black	FALSE	0.225954	0.383194
NOC2L	brown	FALSE	0.0487718	0.863234
KLHL17	brown	FALSE	0.103931	0.830462
PLEKHN1	red	FALSE	0.221407	0.823511
PERM1	grey	FALSE	0.506504	0.713225
AL645608.7	grey	FALSE	-0.0686316	0.974232
HES4	red	FALSE	0.441105	0.725833
ISG15	grey	FALSE	-0.311603	0.795739
AGRN	grey	FALSE	0.152805	0.796593
C1orf159	turquoise	FALSE	0.0259147	0.966242
AL390719.2	royalblue	FALSE	0.159995	0.629929
TTLL10	turquoise	FALSE	0.00888105	0.994948
TNFRSF18	black	FALSE	0.963012	0.200684
TNFRSF4	greenyellow	FALSE	0.896264	0.623306
SDF4	black	FALSE	0.225037	0.204492
B3GALT6	red	FALSE	0.0260003	0.962192
C1QTNF12	green	FALSE	-0.0532113	0.974232
2025-03-05	pink	FALSE	-0.187261	0.450365
LINC01786	grey	FALSE	-0.397384	0.633819
SCNN1D	turquoise	FALSE	0.274825	0.688882
ACAP3	brown	FALSE	-0.091725	0.809119
PUSL1	yellow	FALSE	-0.216513	0.431693
INTS11	green	FALSE	-0.175572	0.27998
CPTP	magenta	FALSE	-0.18561	0.454259
TAS1R3	grey	FALSE	-1.18735	0.542475
DVL1	magenta	FALSE	-0.224633	0.391273
MXRA8	greenyellow	FALSE	0.0919077	0.981071
ABALON	pink	FALSE	0.417934	0.504521
CCNL2	brown	FALSE	0.0228755	0.934658
MRPL20-AS1	magenta	FALSE	-0.114554	0.655121
ABCE1	pink	FALSE	0.0257298	0.942324
AL391244.2	yellow	FALSE	-0.123187	0.861751
ANKRD65	brown	FALSE	0.0461727	0.889142
VWA1	salmon	FALSE	0.211264	0.618085
ATAD3C	tan	FALSE	-0.0485956	0.931648
ATAD3B	magenta	FALSE	-0.0431798	0.926321
AAGAB	darkred	FALSE	-0.182476	0.264619
TMEM240	brown	FALSE	0.0900091	0.84902
SSU72	purple	FALSE	-0.0798978	0.742346
AL645728.1	yellow	FALSE	-0.000879797	0.998922
FNDC10	brown	FALSE	-0.0241843	0.977012
AL691432.4	brown	FALSE	-0.807966	0.0787541
AL691432.2	yellow	FALSE	-0.136503	0.617507
MIB2	magenta	FALSE	-0.15218	0.400068
MMP23B	darkturquoise	FALSE	0.746422	0.412909
ABT1	pink	FALSE	-0.173453	0.307139
FO704657.1	yellow	FALSE	-0.0523266	0.952793
SLC35E2B	turquoise	FALSE	-0.0908034	0.863234
CDK11A	blue	FALSE	-0.191089	0.506949
SLC35E2A	turquoise	FALSE	0.179944	0.705244
NADK	magenta	FALSE	-0.0420074	0.884456
GNB1	turquoise	FALSE	-0.0344331	0.902793
AL109917.1	yellow	FALSE	-0.108367	0.927865
TMEM52	grey	FALSE	0.193182	0.880882
CFAP74	lightcyan	FALSE	0.14942	0.928157
GABRD	royalblue	FALSE	0.611082	0.511827
AL391845.1	grey	FALSE	-0.40602	0.868657
PRKCZ	magenta	FALSE	-0.356716	0.205595
AL590822.2	red	FALSE	-0.308682	0.630996
PRKCZ-AS1	turquoise	FALSE	0.259442	0.747957
FAAP20	purple	FALSE	0.213816	0.278373
SKI	turquoise	FALSE	0.317819	0.163637
AL590822.3	midnightblue	FALSE	0.405177	0.724839
MORN1	red	FALSE	-0.0869027	0.836712
AL513477.2	tan	FALSE	0.370397	0.674009
ABCB8	darkred	FALSE	-0.0995716	0.728442
PEX10	yellow	FALSE	-0.0436094	0.847468
PLCH2	brown	FALSE	0.213676	0.783449
AC002310.1	pink	FALSE	0.0792537	0.828081
AL139246.5	salmon	FALSE	0.489779	0.184457
TNFRSF14-AS1	purple	FALSE	0.312665	0.536441
TNFRSF14	purple	FALSE	0.239489	0.572742
AL139246.3	greenyellow	FALSE	0.273501	0.83232
PRXL2B	brown	FALSE	0.0882513	0.761455
MMEL1	grey	FALSE	0.110284	0.955288
TTC34	black	FALSE	0.533694	0.0953335
PRDM16-DT	grey	FALSE	-0.348855	0.72199
PRDM16	grey	FALSE	-0.329725	0.650903
ARHGEF16	brown	FALSE	-0.0355369	0.934658
MEGF6	grey	FALSE	-0.12867	0.949262
AL513320.1	yellow	FALSE	0.0793428	0.948861
TPRG1L	magenta	FALSE	-0.135124	0.398493
WRAP73	brown	FALSE	-0.0498059	0.872575
TP73	black	TRUE	2.43182	0.00753637
AL136528.1	grey	FALSE	-1.14796	0.611196
SMIM1	black	FALSE	0.382432	0.122017
LRRC47	magenta	FALSE	-0.223261	0.164168
AL365330.1	turquoise	FALSE	0.29446	0.724743
CEP104	blue	FALSE	-0.0360512	0.904284
DFFB	turquoise	FALSE	0.0529978	0.913069
AC004812.2	pink	FALSE	-0.0374091	0.936618
LINC01134	grey	FALSE	-0.228877	0.72099
AL805961.1	greenyellow	FALSE	0.138475	0.953714
AJAP1	grey	FALSE	-0.581696	0.752695
NPHP4	turquoise	FALSE	0.230491	0.542475
KCNAB2	black	TRUE	1.0245	2.70947e-07
CHD5	blue	FALSE	0.73923	0.203704
RPL22	purple	FALSE	0.108212	0.716931
AL031847.1	salmon	FALSE	0.0792262	0.945253
RNF207	black	FALSE	0.586799	0.182785
ICMT	turquoise	FALSE	-0.0613821	0.816633
LINC00337	greenyellow	FALSE	0.121071	0.951003
GPR153	black	FALSE	1.32655	0.0535687
ACOT7	green	FALSE	-0.238445	0.266336
AL031848.2	yellow	FALSE	0.427213	0.194979
HES2	red	FALSE	-0.335541	0.758247
ESPN	blue	FALSE	0.42524	0.784273
TNFRSF25	grey	FALSE	-0.81531	0.221827
PLEKHG5	brown	FALSE	-0.239301	0.713256
NOL9	blue	FALSE	-0.0745589	0.77831
ZBTB48	green	FALSE	-0.175151	0.442376
KLHL21	darkgreen	FALSE	-0.0185595	0.970257
PHF13	turquoise	FALSE	-0.0451213	0.890628
AC006130.3	pink	FALSE	-0.720406	0.693631
DNAJC11	blue	FALSE	-0.0950563	0.71267
CAMTA1-DT	yellow	FALSE	0.465048	0.462011
CAMTA1	purple	FALSE	0.0244383	0.939375
CAMTA1-IT1	yellow	FALSE	0.226693	0.880513
AL359881.2	grey	FALSE	0.800482	0.765996
AL359881.1	yellow	FALSE	0.748541	0.587161
VAMP3	magenta	FALSE	-0.0814934	0.724084
Z98884.2	darkgreen	FALSE	-0.312585	0.83125
PER3	grey	FALSE	-0.02707	0.964968
TNFRSF9	red	FALSE	-1.82797	0.201622
PARK7	green	FALSE	-0.032496	0.923696
AL034417.4	red	FALSE	-0.0656264	0.962777
AL034417.3	royalblue	FALSE	0.330103	0.732852
ERRFI1	turquoise	FALSE	0.147519	0.604015
AL034417.2	lightgreen	FALSE	0.756339	0.282051
LINC01714	red	FALSE	-0.107967	0.959041
SLC45A1	brown	FALSE	-0.115845	0.739836
RERE	blue	FALSE	0.106216	0.624016
RERE-AS1	yellow	FALSE	-0.224227	0.830255
ENO1	green	TRUE	-0.516845	0.0402971
ENO1-AS1	yellow	FALSE	0.106309	0.860398
SLC2A5	greenyellow	FALSE	0.766358	0.552705
GPR157	black	FALSE	0.801436	0.240468
MIR34AHG	black	FALSE	0.509652	0.180693
LNCTAM34A	black	FALSE	0.481331	0.275903
H6PD	turquoise	FALSE	0.271114	0.316887
SPSB1	blue	FALSE	0.0438485	0.95189
LINC02606	purple	FALSE	-0.0849481	0.925568
AC006449.5	pink	FALSE	-0.189269	0.725662
TMEM201	black	FALSE	0.00476205	0.993097
PIK3CD	red	FALSE	-0.291087	0.746427
PIK3CD-AS2	yellow	FALSE	0.222165	0.583534
CLSTN1	brown	FALSE	0.28666	0.0836434
CTNNBIP1	grey	FALSE	-0.11694	0.718541
AL357140.4	midnightblue	FALSE	0.454933	0.725149
AC008115.3	pink	FALSE	0.0341749	0.965353
AL357140.2	midnightblue	FALSE	0.499711	0.480892
AC009495.3	pink	FALSE	-0.188734	0.792397
RBP7	grey	FALSE	-0.0628024	0.930692
UBE4B	magenta	FALSE	-0.0634203	0.830462
KIF1B	blue	FALSE	-0.0299203	0.929791
AL139424.3	grey	FALSE	0.32064	0.673143
AL139424.2	red	FALSE	-0.325833	0.598861
PGD	grey	FALSE	-0.293089	0.0559541
CENPS	salmon	FALSE	-0.108614	0.692726
CORT	blue	FALSE	-0.183284	0.731171
DFFA	black	FALSE	0.00758113	0.981343
PEX14	green	FALSE	-0.108984	0.683657
CASZ1	blue	TRUE	0.427621	0.0284467
C1orf127	brown	FALSE	0.00741473	0.992673
TARDBP	magenta	FALSE	-0.146131	0.346812
AL109811.2	turquoise	FALSE	-0.0842898	0.84859
AC005339.1	darkred	FALSE	0.154028	0.855387
EXOSC10	black	FALSE	-0.0573873	0.858082
AL109811.1	magenta	FALSE	-0.728938	0.232904
EXOSC10-AS1	grey	FALSE	0.152522	0.83581
MTOR	blue	FALSE	-0.0718331	0.842412
UBIAD1	magenta	FALSE	-0.0300238	0.917995
DISP3	turquoise	FALSE	0.426372	0.336428
AL031731.1	grey	FALSE	-0.14661	0.887881
FBXO2	brown	FALSE	0.0878394	0.856292
FBXO44	brown	FALSE	0.112532	0.721207
AC009779.2	pink	FALSE	0.0103234	0.981839
MAD2L2	blue	FALSE	-0.196644	0.160508
DRAXIN	cyan	FALSE	0.126305	0.947437
AGTRAP	grey	FALSE	-0.202227	0.573934
C1orf167	lightyellow	FALSE	-0.393929	0.835901
MTHFR	turquoise	FALSE	0.116828	0.690842
CLCN6	turquoise	FALSE	0.046501	0.912388
NPPB	blue	FALSE	-1.77619	0.308789
AL021155.5	grey	FALSE	-0.561874	0.452219
KIAA2013	blue	FALSE	-0.0253417	0.923912
PLOD1	brown	FALSE	0.00381276	0.99628
AC010327.8	pink	FALSE	0.109029	0.959612
MFN2	turquoise	FALSE	0.04011	0.907265
MIIP	brown	FALSE	-0.22836	0.415519
TNFRSF1B	grey	FALSE	-0.153393	0.953684
VPS13D	blue	FALSE	0.0477817	0.884861
DHRS3	blue	FALSE	-0.0707703	0.933555
AC254633.1	salmon	FALSE	0.656904	0.392633
C1orf158	grey	FALSE	-0.372401	0.513097
PDPN	grey	FALSE	1.1784	0.608559
PRDM2	blue	FALSE	0.0833773	0.701035
KAZN	purple	FALSE	0.284922	0.728411
TMEM51-AS1	blue	FALSE	-0.316357	0.668534
TMEM51	red	FALSE	-0.16603	0.773624
FHAD1	blue	FALSE	-0.0310049	0.981779
AL031283.1	grey	FALSE	0.220345	0.931648
EFHD2	red	FALSE	-0.131311	0.768365
CTRC	greenyellow	FALSE	0.855862	0.788711
CELA2A	grey	FALSE	1.55506	0.51427
CASP9	grey	FALSE	-0.291455	0.213348
DNAJC16	turquoise	FALSE	0.15968	0.450617
AGMAT	red	FALSE	-0.198112	0.724084
AC010336.8	pink	FALSE	-0.300592	0.327627
DDI2	turquoise	FALSE	0.0334454	0.927713
AL121992.2	grey	FALSE	0.144169	0.950696
PLEKHM2	blue	FALSE	0.308926	0.297212
SLC25A34	blue	FALSE	0.0838684	0.927713
TMEM82	brown	FALSE	0.198541	0.933373
FBLIM1	brown	FALSE	-0.349957	0.374546
UQCRHL	darkturquoise	FALSE	-0.162819	0.840172
AL450998.2	salmon	FALSE	0.00316868	0.995816
SPEN	blue	FALSE	-0.0562664	0.889142
ZBTB17	green	FALSE	-0.115416	0.619892
HSPB7	greenyellow	FALSE	1.62522	0.192839
CLCNKA	lightyellow	FALSE	0.564338	0.713018
CLCNKB	greenyellow	FALSE	-0.527007	0.773629
FAM131C	brown	FALSE	-0.390256	0.111549
EPHA2	red	FALSE	-0.104953	0.97407
ARHGEF19	grey	FALSE	-0.155884	0.887014
AL109627.1	yellow	FALSE	-0.13538	0.808954
CPLANE2	yellow	FALSE	0.0920244	0.866999
FBXO42	magenta	FALSE	0.00124901	0.99725
SZRD1	turquoise	FALSE	0.0959468	0.579994
SPATA21	grey	FALSE	0.132841	0.933701
NECAP2	blue	FALSE	0.0837416	0.709966
LINC01772	grey	FALSE	-0.734449	0.181307
AL137802.2	yellow	FALSE	-0.140189	0.814433
NBPF1	cyan	FALSE	-0.12553	0.740758
CROCC	brown	FALSE	-0.0669206	0.882383
BX284668.5	grey	FALSE	0.534419	0.0770893
BX284668.6	midnightblue	FALSE	0.501321	0.223592
MFAP2	greenyellow	FALSE	0.772735	0.572264
ATP13A2	turquoise	FALSE	-0.108084	0.655121
SDHB	green	FALSE	-0.278605	0.0802094
RCC2	turquoise	FALSE	0.0101963	0.986857
ARHGEF10L	brown	TRUE	-0.533207	0.0294004
IGSF21	grey	FALSE	0.423867	0.78413
KLHDC7A	grey	FALSE	1.30135	0.267092
ALDH4A1	grey60	FALSE	-0.262319	0.539737
IFFO2	turquoise	FALSE	-0.333468	0.393525
AL137127.1	grey	FALSE	-0.408503	0.573211
UBR4	blue	FALSE	-0.152556	0.543894
EMC1-AS1	yellow	FALSE	-0.274557	0.49561
EMC1	turquoise	FALSE	-0.00532477	0.988398
MRTO4	green	FALSE	-0.128341	0.604413
AKR7A3	grey	FALSE	-0.870317	0.0794217
AKR7A2	grey60	TRUE	-0.471671	0.0232226
SLC66A1	magenta	FALSE	-0.166189	0.399421
CAPZB	grey	TRUE	-0.347938	0.0384585
MICOS10	lightgreen	FALSE	0.00799944	0.982688
NBL1	grey60	FALSE	-0.658274	0.271767
TMCO4	red	FALSE	-0.204216	0.407963
RNF186	grey60	FALSE	-0.47603	0.39408
AL391883.1	grey	FALSE	0.0395527	0.976274
OTUD3	red	FALSE	-0.345953	0.146742
UBXN10-AS1	red	FALSE	-0.111919	0.844259
UBXN10	purple	FALSE	0.077384	0.870041
VWA5B1	tan	FALSE	0.288622	0.915875
AL139254.3	grey60	FALSE	-0.232334	0.926011
CAMK2N1	purple	FALSE	-0.0887965	0.845344
MUL1	magenta	FALSE	-0.113855	0.701035
CDA	grey	FALSE	1.0508	0.323208
PINK1	brown	FALSE	0.0262862	0.941119
PINK1-AS	turquoise	FALSE	0.046229	0.957161
DDOST	green	FALSE	-0.0297064	0.96015
KIF17	red	FALSE	-0.0828742	0.964315
SH2D5	darkgreen	FALSE	0.472576	0.590526
HP1BP3	blue	FALSE	0.0880034	0.724084
EIF4G3	blue	FALSE	0.0554035	0.832844
AL031005.2	grey	FALSE	-0.208261	0.88069
ECE1	yellow	FALSE	0.0257845	0.949083
AL031005.1	grey	FALSE	-0.145494	0.909748
NBPF3	yellow	FALSE	-0.225056	0.731149
ALPL	grey	FALSE	0.846565	0.578485
RAP1GAP	grey	FALSE	-0.0982458	0.901022
USP48	blue	FALSE	-8.05397e-05	0.999622
HSPG2	greenyellow	FALSE	-0.339026	0.805627
CELA3B	grey	FALSE	1.75999	0.703418
CELA3A	grey	FALSE	2.4244	0.591682
AC010542.2	pink	FALSE	0.0178902	0.987975
LINC00339	grey	FALSE	0.204169	0.752695
CDC42	red	FALSE	-0.0971869	0.690228
CDC42-AS1	midnightblue	FALSE	0.096905	0.948307
CDC42-IT1	turquoise	FALSE	0.450557	0.365163
WNT4	brown	FALSE	0.296462	0.258356
AL445253.1	brown	FALSE	0.209425	0.523631
ZBTB40	turquoise	FALSE	0.0383025	0.917104
EPHA8	grey	FALSE	-0.595327	0.513483
C1QC	grey	FALSE	-1.62414	0.505855
C1QB	grey	FALSE	-1.18981	0.60429
EPHB2	blue	FALSE	0.19276	0.868657
TEX46	grey	FALSE	-0.516774	0.678286
KDM1A	blue	FALSE	-0.0113313	0.973711
LUZP1	blue	FALSE	-0.149991	0.682398
LINC01355	yellow	FALSE	-0.106144	0.786892
AL109936.6	grey	FALSE	-0.428931	0.655404
HNRNPR	green	FALSE	0.00865986	0.983086
ZNF436	darkgreen	FALSE	0.0837128	0.864222
ZNF436-AS1	yellow	FALSE	-0.157245	0.758187
TCEA3	brown	FALSE	-1.1003	0.0674861
ASAP3	midnightblue	FALSE	0.0159363	0.995264
ID3	brown	FALSE	0.644156	0.27754
RPL11	purple	FALSE	0.0516831	0.864255
ELOA-AS1	yellow	FALSE	-0.0733129	0.837645
ELOA	blue	FALSE	-0.13411	0.487966
PITHD1	green	TRUE	-0.395204	0.0339277
LYPLA2	magenta	FALSE	-0.25033	0.164168
AC005865.2	darkred	FALSE	-0.179829	0.957251
HMGCL	green	FALSE	-0.270603	0.200562
FUCA1	brown	FALSE	0.0343713	0.958722
PNRC2	turquoise	FALSE	-0.051595	0.883304
SRSF10	blue	FALSE	0.0593158	0.824532
IL22RA1	greenyellow	FALSE	0.120768	0.977284
IFNLR1	turquoise	FALSE	0.278554	0.509215
GRHL3	grey	FALSE	0.266509	0.789144
STPG1	blue	FALSE	0.126772	0.635341
NIPAL3	turquoise	FALSE	-0.027433	0.931648
RCAN3AS	yellow	FALSE	-0.271959	0.447549
RCAN3	brown	FALSE	0.0179229	0.961246
NCMAP-DT	darkturquoise	FALSE	-0.194608	0.736946
NCMAP	tan	FALSE	-0.138406	0.845344
SRRM1	tan	FALSE	0.0196922	0.953706
CLIC4	red	FALSE	-0.106684	0.9255
AC010999.2	pink	FALSE	-0.0086751	0.99095
AL031432.4	tan	FALSE	0.219517	0.470101
AL031432.5	lightcyan	FALSE	-0.336059	0.642238
RSRP1	tan	FALSE	-0.0181763	0.96438
AL031432.3	yellow	FALSE	0.244622	0.588457
TMEM50A	green	FALSE	0.0634458	0.790522
RHCE	grey	FALSE	-0.71963	0.234823
MACO1	blue	FALSE	-0.0616529	0.776412
LDLRAP1	brown	FALSE	0.0105585	0.981779
AL606491.1	purple	FALSE	-0.0579491	0.963734
MAN1C1	blue	FALSE	0.251706	0.283683
AL031280.1	royalblue	FALSE	0.0845817	0.922117
SELENON	blue	FALSE	0.138351	0.650097
AL020996.1	yellow	FALSE	0.0263682	0.974445
MTFR1L	green	FALSE	-0.179156	0.204014
AUNIP	grey	FALSE	-0.539984	0.712861
PAQR7	turquoise	FALSE	-0.127316	0.872638
STMN1	brown	FALSE	-0.0535109	0.944242
PAFAH2	turquoise	FALSE	-0.143363	0.571515
EXTL1	purple	FALSE	0.351702	0.639925
SLC30A2	brown	FALSE	-0.194031	0.836272
PDIK1L	grey	FALSE	0.0396725	0.923723
FAM110D	yellow	FALSE	0.58102	0.522129
AL391650.1	greenyellow	FALSE	-0.247556	0.724839
AC011773.4	pink	FALSE	0.186438	0.810992
CNKSR1	royalblue	FALSE	0.123404	0.805321
CEP85	red	FALSE	-0.482249	0.177169
SH3BGRL3	grey	FALSE	-0.320015	0.189556
UBXN11	magenta	FALSE	-0.324839	0.250623
CD52	greenyellow	FALSE	0.107035	0.961246
CRYBG2	grey	FALSE	-0.0763931	0.921863
AC011731.1	darkred	FALSE	-0.925506	0.632948
HMGN2	brown	FALSE	0.0688905	0.816633
RPS6KA1	brown	FALSE	-0.204616	0.63662
AL512408.1	grey	FALSE	-0.0401825	0.979618
ARID1A	turquoise	FALSE	0.108571	0.617267
PIGV	grey	FALSE	-0.0626464	0.862967
ZDHHC18	turquoise	FALSE	0.00257886	0.99628
SFN	greenyellow	FALSE	-1.22239	0.589276
AC013472.3	pink	FALSE	-0.160222	0.914357
GPATCH3	green	FALSE	-0.118217	0.713927
AC016027.3	pink	FALSE	-0.154624	0.949083
NR0B2	grey	FALSE	-0.296171	0.533405
KDF1	green	FALSE	-0.110284	0.696991
TRNP1	magenta	FALSE	-0.349405	0.21708
TENT5B	brown	FALSE	-0.760802	0.215921
SLC9A1	blue	FALSE	0.0460691	0.921299
WDTC1	turquoise	FALSE	-0.0218474	0.957241
AC016747.1	pink	FALSE	-0.12183	0.78163
SYTL1	brown	FALSE	0.10202	0.753466
MAP3K6	turquoise	FALSE	0.0602778	0.907594
CD164L2	grey	FALSE	0.0636073	0.964476
GPR3	red	FALSE	-0.216339	0.866732
WASF2	blue	FALSE	0.0349139	0.891205
BX293535.1	salmon	FALSE	0.308489	0.545893
AHDC1	blue	FALSE	-0.0438254	0.907594
LINC02574	grey	FALSE	-0.47606	0.797903
IFI6	grey	FALSE	0.356497	0.378754
FAM76A	brown	FALSE	0.136369	0.620911
STX12	magenta	FALSE	-0.194753	0.203129
AL020997.2	royalblue	FALSE	0.944071	0.112111
AL020997.3	black	FALSE	-0.0650537	0.94613
PPP1R8	green	FALSE	-0.0871382	0.64389
THEMIS2	black	FALSE	0.435887	0.101201
RPA2	green	FALSE	-0.0311081	0.952277
SMPDL3B	brown	FALSE	0.259807	0.538576
AL512288.1	grey	FALSE	0.438604	0.799408
XKR8	purple	FALSE	-0.115369	0.681239
EYA3	turquoise	FALSE	0.0139282	0.968637
PTAFR	greenyellow	FALSE	-0.53662	0.690844
DNAJC8	green	FALSE	-0.140543	0.46802
ATP5IF1	lightgreen	FALSE	-0.171255	0.466039
AL353622.1	brown	FALSE	-0.32533	0.646752
SESN2	grey60	TRUE	-0.829664	5.99296e-05
MED18	green	FALSE	-0.187524	0.428845
PHACTR4	turquoise	FALSE	0.0359267	0.912904
RCC1	magenta	TRUE	-0.5263	0.0399057
AC021321.2	pink	FALSE	-0.0260037	0.991909
TRNAU1AP	blue	FALSE	0.0707947	0.713167
SNHG12	purple	FALSE	-0.0522458	0.932576
AC026191.1	pink	FALSE	0.164748	0.840762
RAB42	black	FALSE	0.659982	0.563147
LINC01715	yellow	FALSE	0.132142	0.872138
AL360012.1	yellow	FALSE	0.750883	0.30736
GMEB1	blue	FALSE	-0.150839	0.500631
YTHDF2	green	FALSE	-0.12403	0.489335
OPRD1	grey60	TRUE	-1.71783	1.05863e-05
AL009181.1	darkturquoise	FALSE	-1.17016	0.0601168
EPB41	blue	FALSE	-0.139708	0.500156
TMEM200B	yellow	FALSE	0.997499	0.36985
SRSF4	turquoise	FALSE	0.0067572	0.982688
MECR	brown	FALSE	-0.072017	0.805321
PTPRU	grey	FALSE	-0.105738	0.910683
MATN1	grey	FALSE	0.0759542	0.965648
MATN1-AS1	yellow	FALSE	-0.0424665	0.95849
LAPTM5	greenyellow	FALSE	-0.09976	0.969325
SDC3	yellow	FALSE	0.733644	0.438458
PUM1	blue	FALSE	-0.0141701	0.96367
NKAIN1	red	FALSE	0.0552542	0.93998
SNRNP40	green	FALSE	-0.218139	0.352387
AC068193.1	pink	FALSE	-0.127736	0.860089
FABP3	greenyellow	FALSE	0.321165	0.890042
SERINC2	grey	TRUE	-0.87791	0.0368283
LINC01226	yellow	FALSE	-0.155926	0.922446
TINAGL1	lightyellow	FALSE	0.971249	0.474008
PEF1	green	FALSE	-0.233385	0.281649
AC114488.3	lightyellow	FALSE	0.810762	0.619162
COL16A1	lightcyan	FALSE	0.401088	0.571084
ADGRB2	grey	FALSE	-0.150107	0.912596
SPOCD1	greenyellow	FALSE	-0.481245	0.604296
AL136115.2	grey	FALSE	-0.332578	0.823347
PTP4A2	magenta	FALSE	-0.131035	0.588457
AC068790.6	pink	FALSE	-0.76461	0.438896
AL445248.1	royalblue	FALSE	0.233664	0.686259
TMEM39B	green	FALSE	-0.0576587	0.832335
KPNA6	turquoise	FALSE	0.0570469	0.833427
AL049795.2	grey	FALSE	0.155671	0.89372
TXLNA	blue	FALSE	0.148716	0.525937
CCDC28B	purple	FALSE	0.0557662	0.937583
AL049795.1	red	FALSE	-0.0593533	0.959521
IQCC	brown	FALSE	0.0632611	0.881145
DCDC2B	yellow	FALSE	-1.62211	0.16334
TMEM234	black	FALSE	0.154093	0.457515
AC068870.2	pink	FALSE	-0.214856	0.650683
FAM167B	turquoise	FALSE	0.333651	0.541653
LCK	red	FALSE	-0.798058	0.618429
HDAC1	green	FALSE	-0.0962516	0.761455
MARCKSL1	grey	FALSE	0.106373	0.890719
TSSK3	grey	FALSE	-0.261061	0.664036
FAM229A	grey60	TRUE	-0.665652	0.0463352
BSDC1	turquoise	FALSE	-0.0615529	0.77654
ZBTB8B	yellow	FALSE	0.120278	0.91148
ZBTB8A	blue	FALSE	0.00746878	0.985458
ZBTB8OS	red	FALSE	-0.052643	0.85895
RBBP4	brown	FALSE	0.0753664	0.741576
SYNC	black	FALSE	0.111559	0.810794
KIAA1522	grey	FALSE	-0.016577	0.982688
YARS	red	FALSE	-0.424194	0.070862
S100PBP	yellow	FALSE	0.131498	0.437801
FNDC5	grey	FALSE	0.190094	0.776528
HPCA	brown	FALSE	0.320697	0.702895
TMEM54	purple	FALSE	0.148314	0.564366
RNF19B	magenta	FALSE	0.0614956	0.854714
AC079753.2	pink	FALSE	-1.43795	0.338098
AZIN2	brown	FALSE	-0.00921629	0.98693
TRIM62	magenta	FALSE	-0.0693585	0.896879
AL662907.3	tan	FALSE	0.0810156	0.911088
ZNF362	tan	FALSE	-0.0558461	0.91148
AL513327.3	grey	FALSE	0.592733	0.748466
PHC2	turquoise	FALSE	-0.111521	0.728442
AL513327.2	red	TRUE	-2.74979	0.0209983
ZSCAN20	turquoise	FALSE	0.0371857	0.952963
CSMD2	grey	FALSE	-0.784412	0.532141
AC080037.2	pink	FALSE	0.0353586	0.968281
DLGAP3	purple	FALSE	0.249418	0.447554
TMEM35B	green	FALSE	-0.0767526	0.814685
ZMYM6	turquoise	FALSE	-0.0755514	0.731913
ZMYM1	blue	FALSE	0.133756	0.644776
AL590434.1	grey	FALSE	-0.540033	0.697545
SFPQ	magenta	FALSE	-0.148004	0.660822
ZMYM4	blue	FALSE	0.172955	0.487296
KIAA0319L	turquoise	FALSE	0.0508048	0.853762
NCDN	turquoise	FALSE	-0.0773634	0.812829
AC004865.2	grey	FALSE	0.0775711	0.936618
PSMB2	green	FALSE	-0.223858	0.333283
C1orf216	green	FALSE	-0.00999401	0.979697
CLSPN	grey	FALSE	0.0561571	0.970257
AGO4	turquoise	FALSE	0.18747	0.573211
AGO1	brown	FALSE	0.0427164	0.901022
AL139286.3	grey	FALSE	-0.1476	0.892903
AL139286.2	yellow	FALSE	0.334353	0.619892
AGO3	turquoise	FALSE	-0.00143106	0.996335
TEKT2	lightcyan	FALSE	-0.250258	0.536999
ADPRHL2	green	FALSE	-0.193231	0.38919
COL8A2	yellow	FALSE	0.626884	0.752695
AC087386.1	pink	FALSE	0.76254	0.676214
MAP7D1	magenta	FALSE	-0.265262	0.128261
AC100827.4	pink	FALSE	-0.958202	0.50182
SH3D21	blue	FALSE	-0.213088	0.723866
EVA1B	grey	FALSE	-0.136665	0.803317
AL591845.1	lightcyan	FALSE	-0.0447365	0.987975
STK40	red	FALSE	-0.251522	0.408843
AC104024.4	pink	FALSE	-0.444774	0.35989
OSCP1	lightcyan	FALSE	-0.196156	0.541328
AC119403.1	pink	FALSE	0.358763	0.439391
LINC01137	red	FALSE	-0.100983	0.776465
ZC3H12A	red	FALSE	-0.183094	0.749755
MEAF6	green	FALSE	-0.225765	0.129924
AC123512.1	pink	FALSE	-0.108009	0.923536
DNALI1	lightcyan	FALSE	-0.152684	0.628145
AC012181.1	darkred	FALSE	-0.467828	0.617267
C1orf109	blue	FALSE	-0.0638297	0.830639
CDCA8	yellow	FALSE	-0.328587	0.67032
EPHA10	turquoise	FALSE	0.0124998	0.987877
MANEAL	turquoise	FALSE	0.0373299	0.918962
YRDC	magenta	FALSE	-0.333573	0.173929
C1orf122	purple	FALSE	0.029076	0.936037
MTF1	turquoise	FALSE	-0.00636189	0.988096
INPP5B	turquoise	FALSE	-0.0620987	0.87087
SF3A3	blue	FALSE	-0.0541396	0.842077
FHL3	greenyellow	FALSE	0.55431	0.632398
UTP11	green	FALSE	-0.134633	0.581119
POU3F1	turquoise	FALSE	0.489261	0.60429
MIR3659HG	black	FALSE	0.586245	0.655121
RRAGC	green	FALSE	-0.290759	0.0629774
AL139260.1	purple	FALSE	0.142889	0.738918
MYCBP	blue	FALSE	-0.179504	0.762868
GJA9	grey	FALSE	0.225259	0.891941
RHBDL2	grey	FALSE	0.059049	0.951039
AKIRIN1	red	FALSE	-0.148771	0.336898
NDUFS5	lightgreen	FALSE	0.00288925	0.995455
MACF1	blue	FALSE	-0.0158606	0.969775
AL356055.1	grey	FALSE	0.655192	0.633904
AC020928.2	darkred	FALSE	-0.454531	0.659417
BMP8A	grey	FALSE	0.000161947	0.999622
PABPC4	magenta	FALSE	-0.323921	0.0564254
PABPC4-AS1	black	FALSE	0.462236	0.835901
HEYL	lightyellow	FALSE	-0.443632	0.734143
HPCAL4	lightcyan	FALSE	0.369736	0.794032
PPIE	green	FALSE	-0.0876769	0.770968
BMP8B	black	FALSE	0.744861	0.0505029
OXCT2	black	FALSE	0.456625	0.416096
AL033527.3	purple	FALSE	0.475801	0.358693
AL033527.4	tan	FALSE	-0.0740518	0.933829
TRIT1	blue	FALSE	-0.0892847	0.751625
MYCL	red	FALSE	-0.313216	0.603954
MFSD2A	red	FALSE	-1.04771	0.192839
CAP1	green	FALSE	-0.261572	0.0994875
PPT1	brown	FALSE	0.0662188	0.89372
RLF	blue	FALSE	-0.0741588	0.775555
AL050341.2	yellow	FALSE	0.00586497	0.991518
ZMPSTE24	magenta	FALSE	0.00258626	0.995816
COL9A2	brown	FALSE	0.199097	0.879243
SMAP2	blue	FALSE	-0.0888974	0.692013
ZFP69B	blue	FALSE	-0.20134	0.705911
AL031985.3	yellow	FALSE	-0.182356	0.739836
ZFP69	tan	FALSE	0.0433326	0.96367
AL603839.3	yellow	FALSE	0.353295	0.723866
EXO5	grey	FALSE	-0.186881	0.599853
ZNF684	brown	FALSE	-0.0869982	0.823511
RIMS3	yellow	FALSE	1.10614	0.381976
NFYC-AS1	yellow	FALSE	0.181905	0.63412
NFYC	yellow	FALSE	0.0153521	0.968281
KCNQ4	grey	FALSE	0.861243	0.595108
CITED4	purple	FALSE	0.598628	0.143027
CTPS1	red	FALSE	0.0204215	0.966678
SLFNL1-AS1	royalblue	FALSE	0.586972	0.502315
SCMH1	purple	FALSE	0.0565889	0.850159
AC093151.3	midnightblue	FALSE	0.703086	0.75708
FOXO6	brown	FALSE	-0.0253727	0.977255
EDN2	black	FALSE	0.675946	0.607945
HIVEP3	turquoise	FALSE	0.000299037	0.999144
GUCA2B	greenyellow	FALSE	0.626155	0.800905
FOXJ3	turquoise	FALSE	0.0327534	0.928341
AC245140.1	pink	FALSE	-0.0332201	0.982607
ZMYND12	grey	FALSE	0.0624658	0.912981
ACOT13	pink	FALSE	-0.171346	0.471457
CCDC30	royalblue	FALSE	-0.0190728	0.965828
PPIH	brown	FALSE	-0.136987	0.526552
AC098484.4	yellow	FALSE	0.285013	0.507727
AC098484.2	grey	FALSE	-0.106031	0.899988
YBX1	green	FALSE	-0.0626454	0.838888
P3H1	magenta	FALSE	-0.216416	0.334798
ACTRT3	pink	FALSE	0.0131275	0.991645
TMEM269	grey	FALSE	-0.462928	0.675898
SVBP	purple	FALSE	0.0513039	0.901801
ERMAP	purple	FALSE	-0.144518	0.656649
AL512353.1	yellow	FALSE	-0.0252752	0.974669
ZNF691	green	FALSE	-0.0471968	0.905792
SLC2A1	grey60	TRUE	-0.997322	3.13078e-05
SLC2A1-AS1	grey	TRUE	-0.764316	0.0187564
FAM183A	lightcyan	FALSE	-0.769515	0.300804
EBNA1BP2	green	TRUE	-0.294089	0.0379896
CFAP57	lightcyan	FALSE	-0.177164	0.914703
TMEM125	grey	FALSE	-0.136421	0.764153
C1orf210	purple	FALSE	-0.208249	0.497067
TIE1	greenyellow	FALSE	-0.113153	0.953634
AL139289.2	yellow	FALSE	-0.00742933	0.994784
CDC20	grey	FALSE	-0.410144	0.759519
ELOVL1	green	FALSE	-0.119073	0.641244
ADCY10	pink	FALSE	-0.237039	0.881572
SZT2	turquoise	FALSE	0.196549	0.344987
HYI	purple	FALSE	-0.00905237	0.986312
HYI-AS1	grey	FALSE	-0.621183	0.572328
PTPRF	turquoise	FALSE	0.0208976	0.96279
KDM4A	blue	FALSE	-0.0292763	0.948121
KDM4A-AS1	grey	FALSE	-0.101916	0.806679
ST3GAL3	brown	FALSE	-0.112826	0.653633
ARTN	purple	FALSE	0.308085	0.661305
AL357079.1	yellow	FALSE	0.0901999	0.849587
IPO13	magenta	FALSE	-0.19091	0.228524
AL357079.2	yellow	FALSE	-0.131055	0.864207
DPH2	red	FALSE	-0.28421	0.40952
ATP6V0B	green	FALSE	-0.0911317	0.799408
B4GALT2	grey	FALSE	-0.0484654	0.907594
CCDC24	brown	FALSE	0.0599816	0.858924
SLC6A9	grey60	FALSE	-0.372682	0.335485
AL139220.2	grey	FALSE	-0.124847	0.81261
DMAP1	green	FALSE	-0.318889	0.0865686
ERI3	green	FALSE	-0.0608177	0.83417
RNF220	darkgreen	FALSE	0.0949101	0.712563
TMEM53	brown	FALSE	-0.172821	0.562841
ARMH1	brown	FALSE	-0.191312	0.750407
KIF2C	yellow	FALSE	-0.220787	0.79686
AL592166.1	yellow	FALSE	-0.160124	0.932029
RPS8	purple	FALSE	0.100111	0.731372
BEST4	black	FALSE	0.421817	0.356954
PLK3	red	FALSE	0.202289	0.711837
TCTEX1D4	yellow	FALSE	0.323462	0.687636
BTBD19	grey	FALSE	0.358361	0.486739
PTCH2	blue	FALSE	0.125483	0.855123
EIF2B3	green	FALSE	-0.0589091	0.85099
HECTD3	turquoise	FALSE	0.253264	0.141157
UROD	green	FALSE	-0.0241419	0.940885
ZSWIM5	turquoise	FALSE	0.25944	0.295543
LINC01144	tan	FALSE	0.268366	0.602625
HPDL	grey	FALSE	0.0197723	0.990193
MUTYH	brown	FALSE	-0.191583	0.363034
TOE1	brown	FALSE	0.0443281	0.923912
TESK2	purple	FALSE	-0.00207257	0.997689
CCDC163	grey	FALSE	-0.598735	0.338761
MMACHC	yellow	FALSE	0.00294031	0.996335
PRDX1	green	FALSE	-0.288468	0.238634
AC239800.2	darkred	FALSE	0.0597891	0.950269
NASP	brown	FALSE	0.0824889	0.770968
CCDC17	grey	FALSE	0.265617	0.786002
GPBP1L1	magenta	FALSE	0.0326819	0.912207
ADNP-AS1	pink	FALSE	-0.196048	0.618516
IPP	blue	FALSE	0.0729201	0.840047
AL604028.1	turquoise	FALSE	0.082372	0.891965
MAST2	red	FALSE	-0.256232	0.383247
PIK3R3	blue	FALSE	-0.0704603	0.827764
AL358075.2	lightgreen	FALSE	0.195977	0.823141
TSPAN1	grey	FALSE	0.199762	0.805627
POMGNT1	brown	FALSE	0.171837	0.505654
LURAP1	grey	FALSE	-0.602603	0.521937
RAD54L	grey	FALSE	-0.203654	0.935861
LRRC41	green	FALSE	-0.123166	0.507879
UQCRH	purple	FALSE	0.112385	0.571793
NSUN4	tan	FALSE	-0.0380898	0.882566
FAAH	brown	FALSE	-0.198769	0.549153
MKNK1	turquoise	FALSE	0.139309	0.408161
MOB3C	salmon	FALSE	0.17213	0.543894
ATPAF1	green	FALSE	-0.0204411	0.958493
TEX38	grey	FALSE	-0.59718	0.716489
EFCAB14	turquoise	FALSE	0.00670843	0.983736
PDZK1IP1	greenyellow	FALSE	0.922758	0.640395
STIL	black	FALSE	0.306951	0.652016
CMPK1	magenta	FALSE	-0.186335	0.316677
FOXD2-AS1	turquoise	FALSE	0.76621	0.316859
FOXD2	yellow	FALSE	0.376922	0.662828
SPATA6	blue	FALSE	-0.0729801	0.838888
AGBL4	brown	FALSE	0.0996358	0.811293
BEND5	brown	FALSE	-0.0472566	0.898141
AGBL4-IT1	lightyellow	FALSE	0.782906	0.363984
ELAVL4	brown	FALSE	0.081475	0.799408
LINC02808	black	FALSE	0.938729	0.164168
AL592182.3	tan	FALSE	-0.216369	0.90446
FAF1	magenta	FALSE	-0.0830482	0.701035
CDKN2C	turquoise	FALSE	0.146357	0.600404
LINC01562	yellow	FALSE	-0.350309	0.717041
RNF11	magenta	FALSE	-0.016972	0.963753
AL162430.2	black	FALSE	0.26231	0.825614
TTC39A	grey	FALSE	-0.113823	0.758833
TTC39A-AS1	grey	FALSE	-0.207645	0.51427
EPS15	turquoise	FALSE	0.20898	0.235314
AC104170.1	yellow	FALSE	0.346815	0.745093
OSBPL9	red	FALSE	-0.0898647	0.710888
NRDC	blue	FALSE	-0.197833	0.456523
AL050343.2	turquoise	FALSE	-0.157419	0.896844
AL050343.3	grey	FALSE	-0.498719	0.740282
RAB3B	red	FALSE	-0.252052	0.52451
TXNDC12	green	FALSE	-0.0995442	0.746765
AHSA1	pink	FALSE	-0.258534	0.164477
AIMP1	pink	FALSE	-0.120265	0.467364
ZFYVE9	blue	FALSE	-0.175837	0.417827
CC2D1B	magenta	FALSE	-0.160527	0.468208
AL513218.2	grey	FALSE	-0.0616839	0.960676
ORC1	lightgreen	FALSE	-0.672428	0.536999
AIMP2	pink	FALSE	-0.199449	0.455655
TUT4	blue	FALSE	0.118932	0.578913
GPX7	black	FALSE	0.0764335	0.896879
SHISAL2A	grey	FALSE	-0.81201	0.341723
AK2	pink	FALSE	-0.0677049	0.800616
ZYG11B	turquoise	FALSE	0.0776194	0.772321
ECHDC2	brown	FALSE	-0.0589875	0.853111
SCP2	brown	FALSE	0.00805533	0.983874
AK6	pink	FALSE	-0.0201775	0.949453
CPT2	green	FALSE	-0.124672	0.573211
AL606760.2	red	FALSE	-0.437204	0.581844
AKR1C3	pink	FALSE	-0.493901	0.748635
AL606760.3	yellow	FALSE	-0.184685	0.7742
MAGOH	green	FALSE	-0.0693723	0.79686
AL606760.1	salmon	FALSE	0.224841	0.526447
LRP8	yellow	FALSE	0.0526567	0.929389
NDC1	turquoise	FALSE	0.00192395	0.997664
YIPF1	green	FALSE	0.0364905	0.904119
DIO1	salmon	FALSE	0.427109	0.766163
HSPB11	brown	FALSE	-0.00323784	0.994261
LRRC42	brown	FALSE	0.0405818	0.913629
LDLRAD1	brown	FALSE	-0.321957	0.789585
TMEM59	brown	FALSE	0.0655277	0.891205
TCEANC2	tan	FALSE	0.13083	0.730259
CYB5RL	tan	FALSE	0.124677	0.724084
MRPL37	green	FALSE	-0.112883	0.642619
SSBP3	brown	TRUE	0.271919	0.0469613
ACOT11	brown	FALSE	0.207357	0.500805
MROH7	midnightblue	FALSE	0.50051	0.308713
TTC4	green	FALSE	-0.184785	0.439677
AL021878.2	pink	FALSE	0.00432714	0.996942
TTC22	brown	FALSE	-0.114655	0.763264
LEXM	midnightblue	FALSE	0.0329789	0.99095
DHCR24	grey	FALSE	0.263828	0.764287
DHCR24-DT	grey	FALSE	-0.224658	0.883304
AL590440.2	salmon	FALSE	0.844552	0.430853
TMEM61	black	TRUE	0.377815	0.0383039
PCSK9	grey60	FALSE	-1.35472	0.0588281
USP24	turquoise	FALSE	0.103409	0.727934
LINC01767	black	TRUE	1.2059	0.0421009
PLPP3	black	TRUE	1.62207	0.0415876
PRKAA2	blue	FALSE	-0.0220594	0.957161
FYB2	brown	FALSE	0.207837	0.692013
C8B	grey	FALSE	0.729522	0.652189
DAB1	black	TRUE	1.03423	0.0421009
OMA1	brown	FALSE	0.12233	0.671411
TACSTD2	greenyellow	FALSE	0.852828	0.65742
MYSM1	blue	FALSE	0.150622	0.386383
JUN	royalblue	FALSE	-0.0838185	0.920003
LINC01135	grey	FALSE	0.00173372	0.997881
LINC02777	salmon	FALSE	0.0485387	0.925725
LINC01358	cyan	FALSE	0.101135	0.935861
AC093425.1	lightcyan	FALSE	-0.310401	0.716931
FGGY	blue	FALSE	0.00837196	0.985077
HOOK1	blue	FALSE	-0.160618	0.523727
CYP2J2	brown	FALSE	0.132936	0.788629
NFIA	black	TRUE	0.467801	0.00167937
TM2D1	brown	FALSE	0.0629616	0.857648
AC099791.2	lightgreen	FALSE	0.213641	0.554245
PATJ	blue	FALSE	-0.00165599	0.996335
L1TD1	lightyellow	FALSE	0.0154106	0.993097
KANK4	grey	FALSE	-0.806346	0.496168
USP1	blue	FALSE	0.00383307	0.991666
DOCK7	blue	FALSE	-0.00274508	0.995264
ANGPTL3	grey60	TRUE	-1.4499	0.00924501
ATG4C	green	FALSE	-0.0878445	0.707175
ALG6	brown	FALSE	-0.00394147	0.994537
ITGB3BP	grey	FALSE	-0.303208	0.59023
AL022341.2	pink	FALSE	-0.356781	0.849637
DLEU2L	turquoise	FALSE	0.123373	0.79681
PGM1	green	FALSE	-0.203944	0.219481
ROR1	turquoise	TRUE	0.344007	0.0207264
ROR1-AS1	lightcyan	FALSE	0.603579	0.696991
AL445205.1	grey	FALSE	0.277505	0.890968
UBE2U	midnightblue	FALSE	0.794921	0.548082
CACHD1	blue	FALSE	0.590193	0.3136
RAVER2	brown	FALSE	0.184401	0.539737
JAK1	blue	FALSE	0.0119544	0.986857
LINC01359	salmon	FALSE	0.507557	0.34116
AL357078.2	grey	FALSE	1.12676	0.246871
AK4	cyan	FALSE	-0.111048	0.873156
DNAJC6	turquoise	FALSE	0.0110047	0.981554
LEPROT	green	FALSE	0.00575267	0.988861
LEPR	grey	FALSE	0.225977	0.675294
AC119800.1	grey	FALSE	0.26485	0.813227
PDE4B	black	TRUE	1.61125	4.09138e-14
SGIP1	turquoise	FALSE	0.538482	0.276341
AL139147.1	yellow	FALSE	0.0474698	0.983086
TCTEX1D1	red	FALSE	0.381211	0.741854
WDR78	lightcyan	FALSE	-0.195956	0.473748
MIER1	blue	FALSE	0.0679962	0.741576
SLC35D1	turquoise	FALSE	0.123391	0.747446
C1orf141	grey	FALSE	-1.09823	0.504521
AL133320.2	grey	FALSE	-0.240748	0.876118
IL23R	grey60	FALSE	-1.06983	0.126219
IL12RB2	red	FALSE	0.311684	0.891174
SERBP1	blue	FALSE	-0.136695	0.334384
GADD45A	red	FALSE	0.203715	0.671411
GNG12	blue	FALSE	0.050224	0.863858
GNG12-AS1	yellow	FALSE	0.553741	0.472409
DIRAS3	lightcyan	FALSE	-0.26994	0.80959
WLS	red	FALSE	-0.116545	0.597446
DEPDC1	grey	FALSE	0.603034	0.673143
LRRC7	black	FALSE	0.260039	0.672527
LRRC40	black	FALSE	0.0792203	0.745872
SRSF11	blue	FALSE	-0.0569944	0.824865
ANKRD13C	blue	FALSE	-0.0578834	0.816633
HHLA3	cyan	FALSE	-0.205352	0.46802
CTH	grey60	FALSE	-0.533276	0.217537
AL354872.2	grey	FALSE	-1.09392	0.573588
PTGER3	midnightblue	FALSE	0.409728	0.732343
ZRANB2	lightgreen	FALSE	0.135333	0.617267
ZRANB2-AS2	blue	FALSE	0.214229	0.367525
NEGR1	brown	TRUE	0.646096	0.000711011
AL513166.1	brown	FALSE	0.229218	0.725149
AL096840.2	pink	FALSE	-0.330427	0.780314
FPGT	green	FALSE	-0.01218	0.981779
TNNI3K	turquoise	FALSE	0.0941852	0.867198
ERICH3	midnightblue	FALSE	0.815662	0.241255
AC135803.1	grey	FALSE	0.174108	0.872411
CRYZ	grey	FALSE	-0.175352	0.683657
TYW3	blue	FALSE	0.125503	0.562193
SLC44A5	grey	FALSE	0.275825	0.775338
ACADM	green	FALSE	-0.1854	0.200116
RABGGTB	purple	FALSE	-0.1763	0.565211
ST6GALNAC3	grey	TRUE	-2.32106	0.04748
ST6GALNAC5	brown	FALSE	0.0596537	0.923912
AL035409.1	grey	FALSE	-0.169345	0.895058
PIGK	brown	FALSE	0.0589229	0.900911
AC093433.2	grey	FALSE	-0.541633	0.504663
AK5	black	TRUE	1.38522	0.00984756
AC118549.1	turquoise	FALSE	0.0466777	0.844234
USP33	blue	FALSE	-0.0281295	0.923318
MIGA1	turquoise	FALSE	-0.0979997	0.638815
NEXN	yellow	FALSE	0.296538	0.736076
FUBP1	blue	FALSE	0.0187543	0.962814
DNAJB4	lightcyan	FALSE	-0.105907	0.788004
GIPC2	grey	FALSE	0.00229904	0.998895
AC103591.3	blue	FALSE	0.547526	0.550747
PTGFR	lightcyan	FALSE	0.470712	0.775164
IFI44	grey	FALSE	0.395703	0.762789
ADGRL4	grey	FALSE	-0.196125	0.954549
ADGRL2	turquoise	FALSE	0.344393	0.654086
LINC01361	brown	FALSE	-0.59966	0.556791
LINC01725	brown	FALSE	0.286337	0.367137
TTLL7	blue	FALSE	0.196171	0.200116
TTLL7-IT1	royalblue	FALSE	0.556412	0.338098
AL359504.2	tan	FALSE	0.360292	0.0706209
PRKACB	black	TRUE	0.366748	0.0158347
SAMD13	black	FALSE	0.510029	0.0933573
DNASE2B	greenyellow	FALSE	-0.8578	0.434359
AL096870.6	pink	FALSE	-0.258459	0.903024
GNG5	red	FALSE	0.0716545	0.852339
SPATA1	yellow	FALSE	0.141846	0.810794
CTBS	green	FALSE	0.087992	0.783291
AL359762.1	blue	FALSE	0.107182	0.924286
SSX2IP	blue	FALSE	0.00674371	0.988861
MCOLN2	greenyellow	FALSE	-0.148392	0.949083
WDR63	grey60	TRUE	-1.03433	0.0133223
MCOLN3	grey60	FALSE	-0.585854	0.163902
SYDE2	grey60	TRUE	-1.12066	0.00272099
C1orf52	red	FALSE	-0.2333	0.100452
AL121890.2	pink	FALSE	-0.101553	0.975982
AL078459.1	lightgreen	FALSE	-0.144814	0.847885
DDAH1	turquoise	FALSE	-0.290312	0.186866
AL360219.1	grey	FALSE	-0.0205268	0.993721
CCN1	lightyellow	FALSE	0.250559	0.918415
ZNHIT6	lightgreen	FALSE	0.0268201	0.941567
LINC02795	lightyellow	FALSE	1.11964	0.385937
ODF2L	turquoise	FALSE	-0.0259176	0.956661
CLCA4-AS1	yellow	FALSE	-0.0919249	0.952793
AL049597.2	yellow	FALSE	0.0893191	0.848272
SH3GLB1	red	FALSE	-0.143732	0.523024
SELENOF	green	FALSE	-0.0217427	0.95031
HS2ST1	blue	FALSE	0.0688491	0.817097
LINC01140	greenyellow	FALSE	0.305871	0.759798
LMO4	red	FALSE	-0.27016	0.808954
PKN2-AS1	yellow	FALSE	-0.609283	0.477361
PKN2	blue	FALSE	0.0512288	0.841282
GTF2B	green	FALSE	-0.167263	0.392524
KYAT3	lightyellow	FALSE	0.0692808	0.890372
RBMXL1	turquoise	FALSE	-0.0221043	0.95377
GBP3	red	FALSE	0.456481	0.665439
GBP1	blue	FALSE	-0.0430045	0.991518
GBP2	red	FALSE	0.188132	0.932152
GBP4	grey	FALSE	-0.0199851	0.985056
AL596214.1	royalblue	FALSE	0.0691455	0.964815
LRRC8B	magenta	FALSE	-0.0178766	0.968456
LRRC8C-DT	blue	FALSE	0.163866	0.762868
LRRC8C	red	FALSE	0.0399705	0.97154
AC099568.2	grey	FALSE	0.153449	0.757715
LRRC8D	brown	FALSE	-0.0230398	0.955947
ZNF326	blue	FALSE	0.0273339	0.944395
LINC02609	black	TRUE	0.859438	2.35058e-05
LINC01763	grey	FALSE	0.173307	0.905304
ZNF644	blue	FALSE	0.0612287	0.745805
HFM1	brown	FALSE	0.23123	0.675007
CDC7	lightgreen	FALSE	-0.0216084	0.971652
TGFBR3	turquoise	FALSE	0.078428	0.851566
EPHX4	grey	FALSE	0.509903	0.650511
SETSIP	red	FALSE	-1.25559	0.229226
BTBD8	blue	FALSE	0.0157413	0.9764
AC104836.1	grey	FALSE	-0.121239	0.93335
GLMN	green	FALSE	-0.0382226	0.932029
RPAP2	blue	FALSE	0.019913	0.953254
GFI1	turquoise	FALSE	0.795108	0.683828
EVI5	blue	FALSE	-0.0623704	0.83235
RPL5	purple	FALSE	0.0581064	0.876449
DIPK1A	red	FALSE	-0.0587605	0.915849
MTF2	brown	FALSE	0.0266121	0.933145
TMED5	blue	FALSE	-0.0755209	0.764605
CCDC18	red	FALSE	-0.584868	0.196079
CCDC18-AS1	tan	FALSE	0.0874552	0.840788
DR1	blue	FALSE	-0.0805561	0.672303
FNBP1L	blue	FALSE	-0.109945	0.688222
BCAR3	grey	FALSE	-0.0545707	0.932576
AL109613.1	grey	FALSE	-0.206357	0.682644
AL049796.1	blue	FALSE	0.21533	0.824532
DNTTIP2	blue	FALSE	-0.180347	0.285056
GCLM	red	FALSE	-0.186174	0.57423
ABCA4	greenyellow	FALSE	0.145885	0.972271
ARHGAP29	blue	FALSE	0.348509	0.110016
AC118469.2	grey	FALSE	-0.266301	0.758247
ABCD3	grey60	TRUE	-0.404643	0.0152695
F3	brown	FALSE	0.1055	0.891501
SLC44A3	brown	FALSE	0.639773	0.453114
CNN3	lightcyan	FALSE	0.383899	0.636787
AC105942.1	lightcyan	FALSE	0.50099	0.535028
ACTB	darkred	FALSE	-0.337623	0.262408
TLCD4	brown	FALSE	-0.0466922	0.935274
AC092802.1	tan	FALSE	-0.501314	0.55647
RWDD3	tan	FALSE	0.102959	0.554161
PTBP2	blue	FALSE	-0.107881	0.672035
DPYD	blue	FALSE	0.650648	0.338761
MIR137HG	salmon	FALSE	0.554859	0.670197
BX005019.1	yellow	FALSE	1.17623	0.218915
SNX7	grey60	FALSE	-0.32977	0.117909
PLPPR5	grey	FALSE	0.388845	0.748109
PLPPR4	black	FALSE	0.507429	0.400068
PALMD	grey	FALSE	0.150342	0.882804
FRRS1	grey	FALSE	-0.751028	0.697991
AGL	blue	FALSE	-0.0219326	0.949841
AC118553.1	salmon	FALSE	-0.185919	0.743959
SLC35A3	blue	FALSE	-0.0614587	0.803707
MFSD14A	green	FALSE	-0.09551	0.724839
SASS6	purple	FALSE	-0.101093	0.733302
TRMT13	turquoise	FALSE	0.0640708	0.795739
LRRC39	red	FALSE	-0.728294	0.481104
DBT	turquoise	FALSE	0.0437735	0.880356
AL445928.2	black	FALSE	0.708161	0.495433
RTCA-AS1	tan	FALSE	0.213104	0.389636
RTCA	grey	FALSE	-0.205077	0.296367
CDC14A	blue	FALSE	0.067629	0.895687
VCAM1	lightyellow	FALSE	0.337126	0.879972
EXTL2	brown	FALSE	0.106142	0.727054
AC104506.1	yellow	FALSE	-0.0978778	0.856292
SLC30A7	blue	FALSE	-0.041546	0.922174
DPH5	purple	FALSE	0.00416155	0.993097
AC093157.2	red	FALSE	-0.130189	0.930494
AC093157.1	red	FALSE	0.151312	0.566056
S1PR1	lightcyan	FALSE	-0.0884104	0.972936
RNPC3	blue	FALSE	0.0218489	0.96057
AMY2B	grey	FALSE	-0.141222	0.840567
AMY2A	grey	FALSE	1.06214	0.586356
PRMT6	magenta	FALSE	0.0619443	0.79686
NTNG1	black	FALSE	1.60577	0.156534
VAV3	black	FALSE	0.407777	0.136024
VAV3-AS1	black	FALSE	1.14354	0.428107
SLC25A24	blue	FALSE	-0.0799113	0.751225
AL359258.2	salmon	FALSE	0.209403	0.408042
FAM102B	black	FALSE	0.882252	0.0588281
HENMT1	salmon	FALSE	0.30794	0.537126
PRPF38B	blue	FALSE	-0.079145	0.681006
AL121992.1	pink	FALSE	0.0693965	0.942298
AKNAD1	darkgreen	FALSE	0.468816	0.271767
SPATA42	grey	FALSE	-1.66972	0.289497
GPSM2	darkgreen	FALSE	0.0617208	0.892981
ACTG1	darkred	FALSE	-0.344249	0.162423
WDR47	turquoise	FALSE	-0.0722285	0.805321
TAF13	red	FALSE	-0.0784991	0.799408
AL356488.3	salmon	FALSE	0.303057	0.207066
TMEM167B	red	FALSE	-0.068341	0.782329
AL356488.2	grey	FALSE	-0.135676	0.943997
C1orf194	lightcyan	FALSE	-0.750222	0.234823
KIAA1324	brown	FALSE	-0.198868	0.542475
AL135791.1	pink	FALSE	0.124757	0.871959
CELSR2	brown	FALSE	0.272819	0.463885
PSRC1	grey	FALSE	0.262907	0.618429
MYBPHL	grey	FALSE	0.381648	0.736946
SORT1	brown	FALSE	0.299578	0.171678
PSMA5	green	FALSE	-0.169662	0.470808
SYPL2	grey	FALSE	-0.296157	0.828234
ATXN7L2	black	FALSE	0.00553577	0.994169
CYB561D1	grey	FALSE	0.108845	0.689884
AMIGO1	brown	FALSE	0.249113	0.390892
GPR61	tan	FALSE	0.622334	0.358245
GNAI3	green	FALSE	-0.227866	0.228124
GNAT2	yellow	FALSE	-0.0349862	0.991645
AMPD2	cyan	FALSE	-0.148172	0.713478
GSTM4	green	FALSE	-0.264172	0.563816
GSTM2	brown	FALSE	-0.108497	0.903024
GSTM1	lightcyan	FALSE	0.0227961	0.997664
GSTM3	brown	FALSE	-0.264183	0.49455
CSF1	blue	FALSE	0.554404	0.554341
AHCYL1	brown	FALSE	0.0293584	0.93293
STRIP1	brown	FALSE	-0.00758745	0.988096
AL160006.1	turquoise	FALSE	0.274047	0.655121
SLC6A17	blue	FALSE	-0.0600057	0.891205
LINC02586	grey	FALSE	-0.426944	0.759922
KCNC4	turquoise	FALSE	-0.371082	0.577955
RBM15-AS1	lightcyan	FALSE	-0.125327	0.928802
RBM15	turquoise	FALSE	-0.0548766	0.896241
LAMTOR5-AS1	purple	FALSE	-0.107886	0.804066
SLC16A4	grey	FALSE	-0.14856	0.745038
AL355488.1	turquoise	FALSE	0.00175042	0.997965
LAMTOR5	green	FALSE	-0.0648652	0.786339
KCNA2	grey	FALSE	-0.163881	0.937706
AL365361.1	black	TRUE	0.983367	0.000655526
KCNA3	black	FALSE	0.4412	0.119764
AL360270.2	yellow	FALSE	-0.275688	0.635781
LRIF1	yellow	FALSE	-0.110836	0.705911
AL360270.3	yellow	FALSE	-0.0565082	0.930194
DRAM2	purple	FALSE	-0.15124	0.595108
CEPT1	green	FALSE	-0.0122037	0.973361
AL355816.1	midnightblue	FALSE	0.550568	0.694591
AL355816.2	turquoise	FALSE	0.413233	0.215328
DENND2D	brown	FALSE	0.0803943	0.774249
PIFO	lightcyan	FALSE	-0.474062	0.338098
OVGP1	grey	FALSE	-0.168587	0.922174
AL390195.2	grey	FALSE	-0.558522	0.619792
AL390195.1	grey	FALSE	-0.527772	0.561995
WDR77	magenta	FALSE	-0.0887826	0.793238
ATP5PB	green	FALSE	-0.08806	0.686048
C1orf162	tan	FALSE	-0.180633	0.813227
AL136309.2	pink	FALSE	-0.845147	0.715171
INKA2	black	FALSE	0.120389	0.712216
INKA2-AS1	black	FALSE	0.399203	0.322682
AL049557.1	yellow	FALSE	-0.205138	0.835901
DDX20	green	FALSE	-0.0787471	0.764153
KCND3	grey	FALSE	0.543527	0.60426
KCND3-IT1	lightcyan	FALSE	-0.0839649	0.979328
LINC01750	yellow	FALSE	0.591534	0.51065
CTTNBP2NL	blue	FALSE	0.234593	0.359376
WNT2B	black	FALSE	0.280928	0.448339
AL354760.1	grey	FALSE	-0.294494	0.89384
AL158212.2	pink	FALSE	0.0994201	0.937423
AL353704.1	pink	FALSE	-0.150224	0.901109
MOV10	turquoise	FALSE	0.219745	0.507935
AL603832.1	midnightblue	FALSE	0.581487	0.724839
RHOC	greenyellow	FALSE	0.751428	0.339807
AL357568.1	pink	FALSE	0.496593	0.758187
SLC16A1	red	FALSE	-1.15984	0.325174
SLC16A1-AS1	midnightblue	FALSE	0.401522	0.713768
LRIG2-DT	yellow	FALSE	-0.278165	0.644776
LRIG2	turquoise	FALSE	0.122056	0.672303
MAGI3	turquoise	FALSE	0.0163098	0.974669
PHTF1	blue	FALSE	0.0791531	0.818852
RSBN1	turquoise	FALSE	-0.0664065	0.816666
PTPN22	grey	FALSE	-1.48336	0.359095
AP4B1-AS1	grey	FALSE	0.197691	0.842412
BCL2L15	grey	FALSE	0.244224	0.784273
AP4B1	magenta	FALSE	-0.22915	0.385747
DCLRE1B	cyan	FALSE	-0.268829	0.418585
HIPK1-AS1	yellow	FALSE	-0.00954824	0.988702
HIPK1	turquoise	FALSE	-0.133213	0.529458
OLFML3	greenyellow	FALSE	0.524641	0.788942
TRIM33	turquoise	FALSE	0.0547961	0.823511
AL359711.2	pink	FALSE	-0.290455	0.617267
DENND2C	grey	FALSE	0.124773	0.838517
NRAS	magenta	FALSE	-0.167826	0.521859
CSDE1	magenta	FALSE	-0.144366	0.438648
SIKE1	red	FALSE	-0.0410916	0.884868
TSPAN2	brown	FALSE	0.0558489	0.892768
LINC01765	yellow	FALSE	0.359508	0.555278
NGF-AS1	purple	FALSE	-0.711701	0.731524
NGF	darkturquoise	FALSE	-0.77973	0.770968
VANGL1	black	TRUE	2.24826	0.000164769
NHLH2	black	TRUE	2.35179	6.77072e-07
SLC22A15	turquoise	FALSE	-0.0111296	0.988096
LINC01779	grey	FALSE	-1.01517	0.658148
ATP1A1	brown	FALSE	-0.0202674	0.962145
ATP1A1-AS1	yellow	FALSE	-0.235002	0.318202
CD58	red	FALSE	0.136554	0.761829
IGSF3	red	FALSE	-0.0613574	0.950696
AL157904.1	greenyellow	FALSE	0.254363	0.838888
PTGFRN	lightgreen	FALSE	0.188154	0.823328
CD101	lightcyan	FALSE	-0.483933	0.842378
AL445231.1	lightyellow	FALSE	-0.488177	0.44021
TTF2	blue	FALSE	-0.304865	0.245176
TRIM45	yellow	FALSE	0.287805	0.698134
VTCN1	grey	FALSE	0.924297	0.548491
AL358072.1	yellow	FALSE	0.234352	0.638585
MAN1A2	black	FALSE	0.279252	0.218915
TENT5C	brown	FALSE	-0.0163467	0.969134
GDAP2	turquoise	FALSE	-0.0964433	0.652786
WDR3	blue	FALSE	0.0336766	0.927713
SPAG17	greenyellow	FALSE	-0.310552	0.810794
WARS2	brown	FALSE	-0.0535247	0.879243
WARS2-AS1	turquoise	FALSE	0.140447	0.691901
AL359915.1	grey	FALSE	-0.98826	0.611196
LINC00622	grey	FALSE	-0.244187	0.724061
ZNF697	magenta	FALSE	-0.360658	0.27566
PHGDH	grey	FALSE	-0.198253	0.940883
HMGCS2	black	FALSE	1.32757	0.508829
REG4	greenyellow	FALSE	0.118946	0.962088
NOTCH2	lightyellow	FALSE	0.321697	0.812741
SEC22B	red	FALSE	-0.0953538	0.724839
NBPF26	turquoise	FALSE	0.269116	0.811438
AC253572.2	blue	FALSE	0.68428	0.276903
LINC00623	blue	FALSE	-0.0132876	0.977588
SRGAP2C	turquoise	FALSE	0.231094	0.385481
LINC02798	grey	FALSE	-0.393929	0.426851
AL592494.2	grey	FALSE	-0.158675	0.693587
ACTR1A	darkred	FALSE	-0.110536	0.654153
AL450306.1	pink	FALSE	0.242608	0.731869
HIST2H3PS2	yellow	FALSE	-0.131229	0.87168
LINC02802	red	FALSE	0.195249	0.588757
AC246785.3	lightgreen	FALSE	0.347582	0.559464
NBPF15	darkturquoise	FALSE	-0.0609461	0.923912
SRGAP2B	turquoise	FALSE	0.0953031	0.83125
AC245014.3	lightyellow	FALSE	-0.179112	0.937583
AC245014.1	grey	FALSE	0.108392	0.930145
NBPF20	midnightblue	FALSE	0.208642	0.64975
GPR89A	green	FALSE	-0.320835	0.153798
PDZK1	grey60	TRUE	-1.57494	0.00150548
CD160	yellow	FALSE	0.175793	0.864503
RNF115	green	FALSE	0.000286002	0.999144
POLR3C	green	FALSE	-0.252996	0.184292
NUDT17	grey	FALSE	-0.428819	0.15574
PIAS3	turquoise	FALSE	0.0544223	0.890077
ANKRD35	blue	FALSE	0.258923	0.762923
ITGA10	black	FALSE	0.0828659	0.911617
PEX11B	brown	FALSE	0.0228063	0.955045
AL450992.2	pink	FALSE	-0.24939	0.877647
LIX1L-AS1	yellow	FALSE	-0.0972057	0.896997
LIX1L	turquoise	FALSE	-0.00730845	0.983736
ANKRD34A	red	FALSE	-0.0371953	0.961537
AL512422.1	pink	FALSE	-0.575653	0.640605
TXNIP	blue	TRUE	1.00366	0.00401668
AC239799.2	blue	FALSE	0.0601323	0.956194
LINC01719	grey	FALSE	0.0190192	0.981226
NBPF10	red	FALSE	-1.20959	0.412189
NOTCH2NLA	grey	FALSE	0.278474	0.836712
AC239799.1	grey	FALSE	-0.75939	0.693334
AC245407.2	grey	FALSE	-0.0792377	0.950019
NBPF12	turquoise	FALSE	0.177163	0.689872
PRKAB2	blue	FALSE	-0.107653	0.696396
AC242426.2	blue	FALSE	0.166299	0.629328
FMO5	blue	FALSE	0.033682	0.970168
CHD1L	cyan	FALSE	-0.172996	0.806557
LINC00624	yellow	FALSE	-0.436891	0.731171
BCL9	turquoise	FALSE	-0.0440281	0.901403
ACP6	turquoise	FALSE	-0.0366741	0.940951
GPR89B	green	FALSE	-0.172568	0.630996
AC239803.1	turquoise	FALSE	0.0959173	0.941648
LINC02804	midnightblue	FALSE	0.363168	0.731208
NBPF11	turquoise	FALSE	0.258485	0.505827
LINC02805	grey	FALSE	0.856141	0.53299
AC239809.3	tan	FALSE	0.110421	0.849211
LINC01138	magenta	FALSE	0.0534954	0.904119
AC245100.6	grey	FALSE	0.614675	0.66443
PPIAL4G	yellow	FALSE	0.0788515	0.92168
NBPF14	greenyellow	FALSE	0.188831	0.93266
NUDT4B	salmon	FALSE	0.330904	0.809417
PDE4DIP	darkturquoise	FALSE	-0.204274	0.431932
AC239804.1	grey	FALSE	0.150943	0.928802
NBPF9	darkturquoise	FALSE	-0.493996	0.160185
AC245297.3	turquoise	FALSE	0.0562609	0.881641
AC245297.2	turquoise	FALSE	0.126057	0.865107
NOTCH2NLC	yellow	FALSE	0.250124	0.805321
NBPF19	yellow	FALSE	0.0640091	0.961932
HIST2H2BF	grey	FALSE	-0.699548	0.274512
AC243772.2	red	FALSE	-0.671564	0.656503
AL590617.2	pink	FALSE	0.0591677	0.954124
HIST2H2AA4	darkturquoise	FALSE	-0.499409	0.8329
AC239868.1	purple	FALSE	0.319215	0.367306
HIST2H2BE	grey	TRUE	-0.786494	0.00518498
HIST2H2AC	blue	FALSE	-0.104469	0.923536
AL592183.1	pink	FALSE	0.593811	0.391726
SV2A	brown	FALSE	0.252465	0.240424
SF3B4	green	FALSE	-0.198429	0.402547
MTMR11	magenta	FALSE	-0.632499	0.0646256
OTUD7B	magenta	FALSE	-0.0363969	0.91148
AC244033.2	lightgreen	FALSE	-0.179199	0.60429
VPS45	brown	FALSE	0.0850268	0.715536
PLEKHO1	red	FALSE	-0.497571	0.282159
ANP32E	blue	FALSE	-0.112633	0.656649
AL645933.3	pink	FALSE	1.01191	0.766483
C1orf54	grey60	FALSE	-0.53404	0.0946863
CIART	brown	FALSE	-0.276183	0.705911
MRPS21	lightgreen	FALSE	0.0229496	0.941482
PRPF3	green	FALSE	-0.108727	0.588385
RPRD2	turquoise	FALSE	0.159022	0.388459
TARS2	green	FALSE	0.00449185	0.991909
ECM1	brown	FALSE	0.421433	0.710254
FALEC	lightgreen	FALSE	-0.0890483	0.890372
ADAMTSL4	royalblue	FALSE	-0.0258236	0.984537
ADAMTSL4-AS1	royalblue	FALSE	0.301327	0.718825
MCL1	magenta	FALSE	0.116633	0.833325
ENSA	green	FALSE	0.00661234	0.988157
GOLPH3L	magenta	FALSE	-0.256962	0.070862
CTSS	red	FALSE	0.147805	0.887498
CTSK	grey	FALSE	-0.226765	0.887875
ARNT	turquoise	FALSE	-0.0458793	0.86977
SETDB1	cyan	FALSE	-0.0568534	0.853225
CERS2	brown	FALSE	0.0400207	0.91148
AL590133.2	lightyellow	FALSE	-0.6134	0.761527
ANXA9	tan	FALSE	0.0188959	0.989989
MINDY1	brown	FALSE	0.0463408	0.909433
PRUNE1	turquoise	FALSE	0.129257	0.589208
BNIPL	brown	FALSE	0.0537731	0.954124
AL691403.2	pink	FALSE	0.374983	0.523024
CDC42SE1	purple	FALSE	0.156507	0.573239
MLLT11	magenta	FALSE	-0.0162432	0.983859
GABPB2	blue	FALSE	0.0479654	0.882133
SEMA6C	black	FALSE	0.0890466	0.900308
AL731566.3	pink	FALSE	0.390433	0.911082
LYSMD1	purple	FALSE	-0.0376356	0.9569
VPS72	green	FALSE	-0.160272	0.327627
PIP5K1A	turquoise	FALSE	-0.0131916	0.969325
PSMD4	green	FALSE	-0.246569	0.160335
ZNF687-AS1	yellow	FALSE	-0.27469	0.527404
ZNF687	turquoise	FALSE	0.0386013	0.901022
PI4KB	magenta	FALSE	-0.180709	0.370598
AL391069.3	lightyellow	FALSE	-0.457108	0.573703
RFX5	brown	FALSE	0.00348104	0.996446
AL391069.2	black	FALSE	-0.143083	0.852603
SELENBP1	brown	FALSE	-0.368717	0.662828
AL731568.1	pink	FALSE	-0.992908	0.265014
POGZ	brown	FALSE	0.0700518	0.81446
CGN	cyan	FALSE	0.138023	0.827815
TUFT1	magenta	FALSE	-0.34385	0.128574
AL365436.2	royalblue	FALSE	0.0212624	0.983231
SNX27	brown	FALSE	-0.0453875	0.881145
CELF3	brown	FALSE	-0.277615	0.138804
RIIAD1	grey60	FALSE	-0.46551	0.111283
AL589765.7	grey	FALSE	-0.246372	0.835334
ALG10	pink	FALSE	0.0985062	0.790432
OAZ3	red	FALSE	0.0500458	0.932029
AL589765.5	grey	FALSE	-0.713281	0.501792
TDRKH	royalblue	FALSE	-0.00152371	0.997725
TDRKH-AS1	salmon	FALSE	0.0828651	0.855609
AL589765.6	black	FALSE	0.196069	0.810794
LINGO4	grey	FALSE	-0.0201218	0.985967
RORC	black	FALSE	0.064323	0.919398
C2CD4D	green	FALSE	-0.0526232	0.933373
C2CD4D-AS1	grey	FALSE	0.153387	0.948095
THEM4	black	FALSE	0.184383	0.301429
ALKBH3	pink	FALSE	-0.168945	0.397927
S100A10	grey	FALSE	-0.538567	0.351279
S100A11	red	FALSE	0.12487	0.779895
TCHH	brown	FALSE	0.605913	0.143324
FLG-AS1	black	FALSE	0.436076	0.200753
HRNR	lightcyan	FALSE	0.366231	0.754936
FLG2	grey	FALSE	-0.398205	0.699577
LINC01527	grey	FALSE	-0.818511	0.655121
SPRR2A	grey	FALSE	-0.891104	0.767658
BX470102.1	black	FALSE	0.925819	0.179339
S100A6	black	FALSE	0.86022	0.151774
S100A4	greenyellow	FALSE	0.63209	0.763655
S100A3	grey	FALSE	0.459509	0.877994
S100A2	red	FALSE	0.284548	0.774065
BX470102.2	greenyellow	FALSE	-0.0634724	0.983023
S100A16	greenyellow	FALSE	-0.0116143	0.995816
S100A14	greenyellow	FALSE	1.4632	0.455167
S100A13	black	TRUE	0.595405	0.0465647
S100A1	midnightblue	FALSE	1.51411	0.229391
AL162258.2	grey	FALSE	0.108729	0.901451
ALYREF	pink	FALSE	-0.182718	0.495433
SNAPIN	green	FALSE	0.00419372	0.991518
ILF2	green	FALSE	-0.25772	0.129924
NPR1	grey	FALSE	-1.55659	0.128666
INTS3	turquoise	FALSE	0.00549131	0.993097
SLC27A3	grey	FALSE	-0.259653	0.489916
GATAD2B	brown	FALSE	0.0554142	0.835901
AL358472.5	turquoise	FALSE	-0.260208	0.715136
DENND4B	turquoise	FALSE	-0.0375607	0.922885
CRTC2	darkgreen	FALSE	0.0400684	0.91228
SLC39A1	green	FALSE	-0.174888	0.544238
AL358472.4	blue	FALSE	0.046731	0.940553
AL358472.3	yellow	FALSE	0.151585	0.808954
CREB3L4	green	FALSE	-0.0189918	0.973958
AMZ2	pink	FALSE	-0.110523	0.664036
AL358472.2	purple	FALSE	0.148039	0.736076
RAB13	purple	FALSE	0.0886339	0.731224
RPS27	lightgreen	FALSE	0.0433959	0.932435
NUP210L	grey	FALSE	-0.917055	0.501832
TPM3	purple	FALSE	-0.198497	0.446852
C1orf189	yellow	FALSE	-0.648434	0.521143
ANAPC10	pink	FALSE	-0.0126536	0.970698
UBAP2L	lightgreen	FALSE	0.0353901	0.904119
ANAPC13	pink	FALSE	-0.160974	0.567906
AQP10	greenyellow	FALSE	-0.260851	0.864328
ATP8B2	turquoise	FALSE	-0.0506357	0.922546
IL6R-AS1	red	FALSE	-0.320046	0.347572
IL6R	brown	FALSE	-0.216569	0.370863
SHE	yellow	FALSE	0.558803	0.610961
AL162591.2	yellow	FALSE	-0.974837	0.243995
UBE2Q1	magenta	FALSE	-0.0912416	0.787768
AL592078.2	yellow	FALSE	-0.143999	0.684672
CHRNB2	turquoise	FALSE	0.041583	0.933701
ADAR	turquoise	FALSE	0.108153	0.524105
KCNN3	salmon	FALSE	0.477197	0.350668
PMVK	green	FALSE	-0.100823	0.659854
AL451085.1	yellow	FALSE	0.155819	0.790522
PBXIP1	cyan	FALSE	-0.101412	0.854058
PYGO2	turquoise	FALSE	-0.0928849	0.717457
AL451085.2	purple	FALSE	0.0285079	0.941338
SHC1	blue	FALSE	-0.00442366	0.993391
ANP32A	pink	FALSE	-0.0662156	0.759692
FLAD1	green	FALSE	-0.145991	0.312342
ZBTB7B	blue	FALSE	-0.0807784	0.788549
DCST1-AS1	yellow	FALSE	-0.292764	0.644573
ADAM15	brown	FALSE	0.357867	0.0810671
EFNA4	lightyellow	FALSE	0.473126	0.737433
EFNA3	cyan	FALSE	-0.0958544	0.899709
EFNA1	green	FALSE	-0.0109218	0.994189
SLC50A1	blue	FALSE	-0.130475	0.601912
DPM3	lightgreen	FALSE	0.0905282	0.765715
KRTCAP2	brown	FALSE	-0.00506438	0.991666
TRIM46	grey	FALSE	-0.261072	0.544143
MUC1	grey	FALSE	0.271315	0.830255
AC234582.1	lightcyan	FALSE	0.0288861	0.969609
THBS3	brown	FALSE	0.148373	0.74876
MTX1	green	FALSE	-0.178523	0.435615
GBA	brown	FALSE	0.32562	0.18709
FAM189B	turquoise	FALSE	-0.00513826	0.991518
SCAMP3	magenta	FALSE	-0.23384	0.187529
CLK2	lightgreen	FALSE	-0.11035	0.740499
HCN3	brown	FALSE	-0.0870738	0.879048
FDPS	yellow	FALSE	-0.215682	0.514217
RUSC1-AS1	yellow	FALSE	0.0582598	0.926389
RUSC1	magenta	FALSE	-0.166797	0.345185
ASH1L	blue	FALSE	0.061407	0.822979
ASH1L-AS1	yellow	FALSE	0.058273	0.894765
ACTR3	darkred	FALSE	-0.23227	0.27998
AL353807.5	yellow	FALSE	-0.374277	0.671062
YY1AP1	magenta	FALSE	-0.0797783	0.671484
AP000845.1	pink	FALSE	0.0109663	0.990036
GON4L	blue	FALSE	-0.0129538	0.966623
SYT11	turquoise	TRUE	0.332597	0.04748
RIT1	cyan	FALSE	-0.018978	0.957675
KHDC4	turquoise	FALSE	-0.0240353	0.939764
ARHGEF2	grey60	FALSE	-0.567541	0.183393
AL355388.2	grey	FALSE	-0.880484	0.458617
AP002748.4	pink	FALSE	-0.130445	0.773644
UBQLN4	turquoise	FALSE	0.027557	0.957267
LAMTOR2	yellow	FALSE	-0.0583773	0.819227
RAB25	brown	FALSE	-0.00358351	0.993596
MEX3A	turquoise	FALSE	0.774493	0.240366
ACTR3B	darkred	FALSE	-0.180567	0.34757
SEMA4A	royalblue	FALSE	0.313467	0.813234
SLC25A44	turquoise	FALSE	-0.0698477	0.833882
PMF1	brown	FALSE	-0.212692	0.409314
BGLAP	grey60	FALSE	-0.292392	0.348815
PAQR6	grey	FALSE	0.211066	0.901022
SMG5	magenta	FALSE	-0.0448348	0.915875
TMEM79	turquoise	FALSE	0.0371573	0.949083
GLMP	brown	FALSE	0.0959541	0.782317
CCT3	green	FALSE	-0.115976	0.570695
TSACC	yellow	FALSE	0.0952094	0.903727
C1orf61	blue	FALSE	0.238158	0.741576
MEF2D	turquoise	FALSE	-0.0698923	0.85099
AL365181.1	cyan	FALSE	-0.423024	0.855609
NAXE	brown	FALSE	-0.0089372	0.981779
AKR1A1	darkred	FALSE	-0.169709	0.437801
NES	greenyellow	FALSE	-0.298256	0.929383
CRABP2	grey	TRUE	-0.940961	0.00902755
ISG20L2	turquoise	FALSE	-0.130325	0.521399
RRNAD1	red	FALSE	-0.298596	0.124896
MRPL24	green	FALSE	-0.0583066	0.842734
HDGF	purple	FALSE	-0.0891809	0.650097
PRCC	magenta	FALSE	-0.164179	0.346995
SH2D2A	brown	FALSE	0.547615	0.263282
NTRK1	brown	FALSE	0.747726	0.401384
INSRR	brown	FALSE	0.670736	0.551892
PEAR1	grey	FALSE	0.20697	0.905057
ARHGEF11	turquoise	FALSE	0.224499	0.442461
ETV3	turquoise	FALSE	0.250326	0.291243
KIRREL1	grey	FALSE	0.562724	0.697991
PYHIN1	lightgreen	FALSE	0.930036	0.407746
IFI16	grey	FALSE	1.41011	0.125325
APCS	lightyellow	FALSE	2.57301	0.12346
CRP	lightyellow	FALSE	1.88963	0.0991578
DUSP23	brown	FALSE	0.0689656	0.773135
SLAMF8	grey	FALSE	-0.991266	0.584694
AL590560.2	turquoise	FALSE	0.184758	0.779895
VSIG8	red	FALSE	-0.263006	0.60172
AL590560.3	grey	FALSE	0.410844	0.60426
CFAP45	lightcyan	FALSE	-0.710024	0.309272
TAGLN2	magenta	TRUE	-0.674477	0.0013457
IGSF9	grey	FALSE	-0.124646	0.955943
LINC01133	greenyellow	FALSE	-0.574759	0.746183
PIGM	blue	FALSE	0.0694753	0.781083
IGSF8	brown	FALSE	0.20964	0.49046
AL121987.2	grey	FALSE	0.309261	0.798084
PEA15	red	TRUE	-0.486126	0.0193861
DCAF8	blue	FALSE	0.0105013	0.97407
AL139011.1	red	FALSE	-0.0761412	0.90154
PEX19	brown	FALSE	-0.0554197	0.863858
COPA	blue	FALSE	0.00913539	0.981996
NCSTN	brown	FALSE	0.15549	0.672035
VANGL2	grey	FALSE	0.96802	0.439189
CD84	turquoise	FALSE	1.40487	0.436026
SLAMF7	lightyellow	FALSE	-0.446418	0.81446
AL138955.1	darkred	FALSE	0.260308	0.832342
TSTD1	brown	FALSE	0.158317	0.558912
USF1	greenyellow	FALSE	-0.152425	0.852339
ARHGAP30	greenyellow	FALSE	0.595654	0.595108
NECTIN4	midnightblue	FALSE	1.2871	0.350247
KLHDC9	tan	FALSE	0.130594	0.645094
AP3S1	pink	FALSE	0.00565731	0.988707
NIT1	blue	FALSE	-0.0139586	0.968281
DEDD	magenta	FALSE	-0.0812882	0.724839
UFC1	salmon	FALSE	-0.132145	0.5725
AL590714.1	lightgreen	FALSE	0.483597	0.307691
USP21	turquoise	FALSE	0.0196408	0.974195
PPOX	green	FALSE	-0.0254592	0.947481
B4GALT3	green	FALSE	-0.168226	0.333283
ADAMTS4	greenyellow	FALSE	0.569647	0.780796
NDUFS2	green	FALSE	-0.0680401	0.849587
FCER1G	greenyellow	FALSE	0.993399	0.767176
TOMM40L	turquoise	FALSE	0.220824	0.542475
NR1I3	grey	FALSE	1.25103	0.472047
PCP4L1	grey	FALSE	-0.427117	0.809122
MPZ	black	FALSE	0.334874	0.258356
SDHC	green	FALSE	-0.067605	0.835842
CFAP126	lightcyan	FALSE	-1.56735	0.243007
AL592295.4	salmon	FALSE	0.386661	0.669543
AL592295.5	salmon	FALSE	0.215918	0.448626
FCGR2A	greenyellow	FALSE	1.01886	0.313691
HSPA6	lightcyan	FALSE	0.0750524	0.97407
FCRLB	salmon	FALSE	0.163621	0.849857
DUSP12	magenta	FALSE	-0.0704165	0.784049
AL359541.1	grey	FALSE	0.366972	0.642355
ATF6	brown	FALSE	-0.0717517	0.725833
NOS1AP	blue	FALSE	0.367183	0.632948
C1orf226	grey	FALSE	0.44086	0.711324
UHMK1	turquoise	FALSE	-0.110672	0.548495
UAP1	magenta	FALSE	-0.227321	0.230576
AL596325.2	cyan	FALSE	-0.481715	0.60172
DDR2	grey	FALSE	-0.262417	0.674746
APH1A	pink	FALSE	-0.15482	0.393829
CCDC190	lightcyan	FALSE	-1.66751	0.359214
RGS4	blue	FALSE	0.380746	0.34813
RGS5	yellow	FALSE	-0.110352	0.879422
AL592435.1	yellow	FALSE	0.000897386	0.998895
NUF2	brown	FALSE	-0.195551	0.763402
PBX1	turquoise	FALSE	0.213661	0.3136
AL391001.1	grey	FALSE	-0.107101	0.903073
AL357568.2	turquoise	FALSE	0.616322	0.191864
RXRG	brown	FALSE	0.17229	0.713802
AL356441.1	yellow	FALSE	-0.422335	0.500631
MGST3	green	FALSE	-0.184844	0.442461
ALDH9A1	brown	FALSE	-0.2013	0.455655
AL451074.5	grey	FALSE	-1.36664	0.0501511
TMCO1	green	FALSE	-0.016571	0.969325
APTR	pink	FALSE	-0.0213584	0.966623
APTX	pink	FALSE	-0.0779677	0.627788
AL358115.1	royalblue	FALSE	-0.0524566	0.931837
FAM78B	brown	FALSE	0.0933303	0.917362
POGK	turquoise	FALSE	0.058867	0.821138
TADA1	turquoise	FALSE	0.00237305	0.995638
ILDR2	cyan	FALSE	-0.125091	0.782625
MAEL	grey	FALSE	-0.199069	0.882133
AL451050.2	yellow	FALSE	0.166722	0.814688
POU2F1	brown	FALSE	0.159447	0.500053
AL136984.1	greenyellow	FALSE	-0.169533	0.879187
AL359962.3	salmon	FALSE	0.442699	0.388818
CREG1	brown	FALSE	-0.0107233	0.981779
MPZL1	blue	FALSE	-0.0379356	0.926268
ARL14EP	pink	FALSE	0.0171424	0.954124
ARL6	pink	FALSE	0.0123873	0.975997
DCAF6	blue	FALSE	-0.0391106	0.900425
GPR161	blue	FALSE	0.579274	0.582717
TIPRL	blue	FALSE	-0.0195261	0.956194
SFT2D2	blue	FALSE	0.0426442	0.928341
TBX19	turquoise	FALSE	0.0726534	0.899709
DPT	red	FALSE	-0.389433	0.890042
ATP1B1	blue	FALSE	-0.135073	0.692025
NME7	blue	FALSE	-0.0206461	0.961901
BLZF1	blue	FALSE	-0.07204	0.749455
CCDC181	blue	FALSE	0.365478	0.0669016
SLC19A2	darkgreen	FALSE	0.0300801	0.961246
Z99572.1	yellow	FALSE	-0.262712	0.379517
F5	black	FALSE	0.458511	0.655613
C1orf112	black	FALSE	0.0665716	0.89384
ARL6IP6	pink	FALSE	0.0215011	0.958358
SCYL3	turquoise	FALSE	0.100608	0.724839
KIFAP3	blue	FALSE	0.0315388	0.93805
GORAB-AS1	yellow	FALSE	-0.778188	0.50922
GORAB	red	FALSE	-0.122355	0.696271
PRRX1	greenyellow	FALSE	0.562975	0.863298
FMO4	grey	FALSE	-0.223699	0.81362
PRRC2C	blue	FALSE	-0.0350689	0.901244
VAMP4	turquoise	FALSE	-0.0459589	0.873156
EEF1AKNMT	blue	FALSE	-0.0851877	0.722941
DNM3	salmon	FALSE	0.366172	0.221335
DNM3-IT1	lightcyan	FALSE	0.162755	0.891501
DNM3OS	grey	FALSE	1.20993	0.391906
ARMC1	pink	FALSE	-0.097194	0.57851
C1orf105	grey	FALSE	-0.0879093	0.997881
SUCO	blue	FALSE	0.0101421	0.981779
TNFSF4	grey	FALSE	-0.0251644	0.980766
AL645568.1	brown	FALSE	-0.0825986	0.850799
ARMC10	pink	FALSE	-0.0272622	0.927916
ANKRD45	lightcyan	FALSE	-0.0283666	0.97684
KLHL20	turquoise	FALSE	-0.0556618	0.818219
CENPL	turquoise	FALSE	-0.0806764	0.81498
DARS2	black	FALSE	0.044406	0.904806
GAS5	purple	FALSE	0.104265	0.844833
GAS5-AS1	midnightblue	FALSE	0.579391	0.408993
ZBTB37	turquoise	FALSE	-0.0132916	0.976473
RC3H1	turquoise	FALSE	0.260919	0.240582
RC3H1-IT1	royalblue	FALSE	0.162112	0.871255
LINC02776	royalblue	FALSE	1.13587	0.50442
RABGAP1L-DT	yellow	FALSE	-0.029055	0.975852
RABGAP1L	blue	FALSE	0.157299	0.341858
RABGAP1L-IT1	royalblue	FALSE	0.511406	0.207066
Z99127.4	blue	FALSE	0.0303316	0.954591
ARMC7	pink	FALSE	-0.138743	0.585009
MRPS14	green	FALSE	-0.0405621	0.891841
KIAA0040	black	TRUE	0.78099	0.0179163
TNR	turquoise	FALSE	0.135893	0.890628
LINC02803	yellow	FALSE	-0.511703	0.726042
AL354953.1	darkred	FALSE	-0.154082	0.823328
AL591043.2	yellow	FALSE	-0.35134	0.621084
PAPPA2	midnightblue	FALSE	0.779438	0.0634582
ASTN1	midnightblue	FALSE	0.81478	0.375237
SEC16B	tan	FALSE	0.300218	0.529229
RASAL2-AS1	greenyellow	FALSE	0.100956	0.879663
RASAL2	blue	FALSE	-0.000191039	0.999556
C1orf220	grey	FALSE	-0.374958	0.431529
AL137796.1	darkturquoise	FALSE	-0.778504	0.368807
AL449106.1	grey	FALSE	0.244079	0.855006
RALGPS2	cyan	TRUE	-0.419679	0.0487539
ANGPTL1	blue	FALSE	0.630278	0.223321
FAM20B	turquoise	FALSE	0.125898	0.59074
TOR3A	green	FALSE	-0.156751	0.500043
ABL2	turquoise	FALSE	-0.0382673	0.922497
SOAT1	grey60	FALSE	-0.324096	0.0754158
AXDND1	grey	FALSE	-0.529656	0.584296
TDRD5	grey	FALSE	0.133199	0.921274
FAM163A	midnightblue	TRUE	1.43005	0.0402971
TOR1AIP2	turquoise	FALSE	-0.128569	0.488343
AL353708.3	yellow	FALSE	0.114212	0.871342
TOR1AIP1	blue	FALSE	-0.0981716	0.591554
AL353708.1	yellow	FALSE	0.11227	0.832879
CEP350	blue	FALSE	0.0770734	0.765491
QSOX1	brown	FALSE	0.173142	0.71267
LHX4	yellow	FALSE	0.128629	0.922327
ACBD6	brown	FALSE	0.0210911	0.952198
XPR1	blue	FALSE	0.0651827	0.891174
KIAA1614	black	TRUE	0.650317	0.0339277
AL162431.1	royalblue	FALSE	0.143919	0.882133
KIAA1614-AS1	black	FALSE	0.0053099	0.996269
STX6	blue	FALSE	0.205121	0.277897
MR1	black	TRUE	0.396009	0.00185924
IER5	purple	TRUE	0.707794	0.0208462
GLUL	brown	TRUE	-0.822266	1.8678e-06
RNASEL	turquoise	FALSE	-0.024297	0.938159
RGS16	black	FALSE	0.629987	0.0662385
LINC01686	salmon	FALSE	0.672133	0.127849
NPL	yellow	FALSE	-0.247186	0.568006
AL355999.1	salmon	FALSE	0.0563374	0.933145
DHX9	blue	FALSE	-0.0875436	0.710287
LAMC1	blue	FALSE	0.0848081	0.781279
LAMC2	red	FALSE	-0.104847	0.88786
NMNAT2	turquoise	FALSE	0.0475524	0.849532
AL442071.2	darkred	FALSE	-0.326411	0.889142
SMG7-AS1	yellow	FALSE	0.237174	0.697991
SMG7	turquoise	FALSE	-0.0432079	0.872411
NCF2	red	FALSE	-0.318163	0.848936
ARPC5	green	FALSE	-0.231285	0.246802
RGL1	turquoise	FALSE	0.183866	0.409453
APOBEC4	grey	FALSE	-0.45314	0.784273
COLGALT2	black	TRUE	0.896223	0.00628566
TSEN15	black	FALSE	0.0293797	0.949083
AL445228.2	greenyellow	FALSE	-0.0801311	0.97437
C1orf21	turquoise	FALSE	1.06043	0.0770893
EDEM3	turquoise	FALSE	-0.0544747	0.844317
NIBAN1	grey	FALSE	-0.505419	0.65377
RNF2	purple	FALSE	-0.151446	0.50922
TRMT1L	blue	FALSE	-0.0781315	0.745877
SWT1	tan	FALSE	0.0364353	0.931837
IVNS1ABP	darkgreen	FALSE	0.0734407	0.846242
AL078644.2	lightcyan	FALSE	-0.497476	0.571185
PRG4	blue	TRUE	1.48625	0.0447124
TPR	blue	FALSE	0.0110083	0.976704
ODR4	blue	FALSE	-0.0328374	0.900418
AL096803.2	red	FALSE	-0.0174803	0.976274
PTGS2	grey	FALSE	-1.24556	0.136202
PACERR	yellow	FALSE	-0.435116	0.67279
PLA2G4A	grey	FALSE	-0.107548	0.909747
AL390957.1	yellow	FALSE	-0.203071	0.811323
RGS1	grey	FALSE	0.164141	0.923912
AL136454.1	magenta	FALSE	-0.186332	0.864357
RGS2	brown	FALSE	0.217681	0.725495
ALG14	darkred	FALSE	-0.0323032	0.931837
RO60	green	FALSE	-0.129297	0.330774
GLRX2	red	FALSE	-0.212392	0.336898
CDC73	blue	FALSE	-0.0825128	0.629328
B3GALT2	grey	FALSE	0.1395	0.863234
AL138778.1	grey	FALSE	-1.08599	0.260932
KCNT2	turquoise	FALSE	0.814267	0.292656
CFH	greenyellow	FALSE	0.45014	0.871806
ASPM	red	FALSE	-0.70565	0.598066
ZBTB41	blue	FALSE	-0.0460976	0.872638
CRB1	yellow	FALSE	-0.420694	0.420165
DENND1B	turquoise	FALSE	0.0738379	0.793866
C1orf53	grey60	FALSE	-0.19369	0.500631
NEK7	cyan	FALSE	-0.0367661	0.929265
MIR181A1HG	greenyellow	TRUE	1.83396	0.0263508
NR5A2	grey	FALSE	0.282545	0.732163
LINC00862	yellow	FALSE	-0.092738	0.933373
AC104461.1	grey	FALSE	0.149907	0.890372
ZNF281	turquoise	FALSE	0.0858771	0.776308
KIF14	lightcyan	FALSE	-0.102403	0.962639
DDX59	salmon	FALSE	-0.0383226	0.923912
DDX59-AS1	yellow	FALSE	-0.649364	0.354598
CAMSAP2	blue	FALSE	-0.0135321	0.970257
INAVA	red	FALSE	-0.299741	0.773753
KIF21B	grey	FALSE	0.321492	0.778904
ASCL5	blue	FALSE	0.29335	0.711324
TMEM9	brown	FALSE	0.0590353	0.882383
IGFN1	blue	FALSE	-0.514338	0.823511
LAD1	grey60	FALSE	-0.744469	0.332827
AC119427.1	grey	FALSE	-0.7628	0.579554
PHLDA3	black	FALSE	0.475757	0.160185
CSRP1	green	FALSE	-0.213678	0.277661
AC096677.1	yellow	FALSE	-0.0428069	0.940859
NAV1	blue	FALSE	-0.00467453	0.99275
IPO9-AS1	salmon	FALSE	0.506547	0.0555317
IPO9	turquoise	FALSE	-0.0104946	0.979328
SHISA4	salmon	FALSE	0.108661	0.788167
TIMM17A	red	FALSE	-0.280987	0.277746
RNPEP	green	FALSE	-0.163173	0.513483
ELF3-AS1	cyan	TRUE	-0.594303	0.0419156
ELF3	cyan	TRUE	-0.724865	0.0012686
GPR37L1	greenyellow	FALSE	0.403049	0.864432
ARL8A	magenta	FALSE	-0.175178	0.474008
PTPN7	tan	FALSE	0.450243	0.672303
UBE2T	green	FALSE	-0.240337	0.29509
PPP1R12B	blue	FALSE	0.000159486	0.999556
AC104463.2	grey	FALSE	-0.184907	0.882383
KDM5B	brown	FALSE	0.0930166	0.76285
PCAT6	lightcyan	FALSE	-0.187582	0.646357
RABIF	red	FALSE	-0.243754	0.252447
KLHL12	green	TRUE	-0.3546	0.0337606
ADIPOR1	magenta	FALSE	-0.0537312	0.829036
CYB5R1	green	FALSE	-0.121783	0.702768
ARPC1A	pink	FALSE	-0.0785233	0.705911
PPFIA4	cyan	FALSE	-0.171956	0.904806
ADORA1	midnightblue	FALSE	0.0479018	0.98607
CHI3L1	greenyellow	FALSE	1.3217	0.445541
LINC01353	grey	FALSE	0.478111	0.379027
LINC01136	greenyellow	FALSE	0.518264	0.611196
BTG2	blue	FALSE	0.606194	0.250917
FMOD	greenyellow	FALSE	1.32749	0.322525
PRELP	greenyellow	FALSE	1.81803	0.0505029
ATP2B4	blue	FALSE	0.18365	0.711664
ZC3H11A	green	FALSE	-0.0198314	0.985056
ZBED6	darkturquoise	FALSE	-0.571696	0.371698
SNRPE	red	FALSE	-0.0571491	0.840172
AL592146.2	turquoise	FALSE	-0.00288915	0.997725
SOX13	magenta	FALSE	-0.295355	0.330608
ETNK2	purple	FALSE	-0.241934	0.21284
REN	grey	FALSE	-0.641257	0.561643
KISS1	grey60	TRUE	-1.12644	0.000666985
GOLT1A	grey60	TRUE	-1.08654	5.92417e-06
PLEKHA6	turquoise	FALSE	0.0444002	0.931299
PPP1R15B	blue	FALSE	-0.14713	0.52088
PIK3C2B	brown	FALSE	-0.143399	0.835901
MDM4	turquoise	FALSE	-0.022114	0.952963
AL512306.3	red	FALSE	-0.588233	0.383194
LRRN2	red	FALSE	-0.873088	0.400603
AL512306.2	darkgreen	FALSE	0.216343	0.918571
AC096675.1	royalblue	FALSE	1.1696	0.456082
NFASC	turquoise	FALSE	0.201531	0.353898
CNTN2	grey	FALSE	-0.606619	0.341858
TMEM81	red	FALSE	-0.212826	0.717457
RBBP5	turquoise	FALSE	-0.0460537	0.868346
DSTYK	turquoise	FALSE	0.113909	0.656649
TMCC2	magenta	FALSE	-0.0775655	0.874873
NUAK2	grey	FALSE	0.0942034	0.866732
KLHDC8A	black	FALSE	0.304716	0.560011
LEMD1	grey	FALSE	0.547057	0.776304
CDK18	brown	FALSE	-0.247879	0.67279
MFSD4A	salmon	FALSE	-0.00337281	0.996335
ELK4	blue	FALSE	0.0470864	0.931299
SLC45A3	blue	FALSE	-0.181075	0.774294
NUCKS1	blue	FALSE	0.063775	0.770968
RAB29	tan	FALSE	-0.0500957	0.898447
SLC41A1	blue	FALSE	0.134944	0.664036
AC119673.2	grey	FALSE	-0.0992346	0.98693
PM20D1	black	FALSE	0.161443	0.903024
RAB7B	greenyellow	FALSE	-0.348996	0.907594
CTSE	grey	FALSE	0.890283	0.432214
AVPR1B	midnightblue	FALSE	0.612752	0.558777
AC244035.1	black	TRUE	1.756	0.0424119
AC244035.4	lightcyan	FALSE	-0.0443002	0.994409
FAM72A	black	FALSE	0.266076	0.65253
SRGAP2	brown	FALSE	0.239453	0.218473
IKBKE	blue	FALSE	0.00375671	0.996335
RASSF5	blue	FALSE	-0.366554	0.26866
EIF2D	purple	FALSE	0.13324	0.695879
AL591846.2	red	FALSE	-0.332226	0.711837
DYRK3	blue	FALSE	-0.260938	0.648771
MAPKAPK2	red	FALSE	-0.335173	0.23303
IL10	grey	FALSE	-1.25991	0.449774
IL19	grey	FALSE	0.265896	0.840317
IL20	salmon	FALSE	0.533283	0.731171
IL24	greenyellow	FALSE	0.807999	0.772321
FCMR	blue	FALSE	0.280977	0.746765
PIGR	greenyellow	FALSE	2.30956	0.108518
C1orf116	grey	FALSE	-0.338217	0.19936
PFKFB2	grey	FALSE	-0.279042	0.539732
YOD1	red	FALSE	-0.10539	0.863235
C4BPB	red	FALSE	-1.01632	0.265954
C4BPA	cyan	FALSE	-0.577426	0.832342
AL445493.3	grey	FALSE	0.1923	0.929265
ALG3	darkred	FALSE	-0.210526	0.351359
CR1L	grey	FALSE	-0.892512	0.363842
CD46	turquoise	FALSE	0.0527656	0.881763
MIR29B2CHG	turquoise	FALSE	0.504412	0.0669016
CD34	grey	FALSE	-0.125431	0.957758
LINC02767	yellow	TRUE	1.10596	0.0307335
PLXNA2	blue	FALSE	0.139934	0.754936
CAMK1G	lightcyan	FALSE	-0.539824	0.398318
LAMB3	red	FALSE	-0.245128	0.88391
HSD11B1-AS1	yellow	FALSE	-0.496824	0.359095
G0S2	red	FALSE	-0.270258	0.642238
HSD11B1	grey	FALSE	-0.493997	0.750872
TRAF3IP3	midnightblue	FALSE	0.754407	0.541843
C1orf74	grey	FALSE	-0.220408	0.330774
IRF6	turquoise	FALSE	-0.0316888	0.939178
ARPC5L	pink	TRUE	-0.286801	0.0337606
SYT14	turquoise	FALSE	-0.0329092	0.927865
SERTAD4-AS1	salmon	FALSE	0.471673	0.194089
SERTAD4	turquoise	FALSE	0.258796	0.548642
HHAT	yellow	FALSE	0.0773502	0.849532
KCNH1	blue	FALSE	0.258726	0.536441
KCNH1-IT1	yellow	FALSE	0.354676	0.638026
RCOR3	purple	FALSE	0.0721254	0.715136
TRAF5	turquoise	FALSE	0.280355	0.381064
AL590101.1	yellow	FALSE	0.0584013	0.969325
LINC00467	lightgreen	FALSE	0.0714312	0.805627
SLC30A1	cyan	FALSE	0.02591	0.967832
NEK2	grey	FALSE	0.44452	0.837922
LPGAT1	blue	FALSE	-0.246978	0.478317
LPGAT1-AS1	grey	FALSE	0.0865192	0.970584
INTS7	magenta	FALSE	-0.19266	0.388813
DTL	yellow	FALSE	-0.663825	0.728411
LINC02608	yellow	FALSE	-0.874926	0.286649
PPP2R5A	lightcyan	FALSE	-0.226703	0.180909
AL360091.3	yellow	FALSE	-0.469215	0.681939
PACC1	green	FALSE	0.0108324	0.982465
NENF	black	TRUE	0.365047	0.0216449
AC092803.1	yellow	FALSE	0.34267	0.407366
ATF3	red	FALSE	0.20527	0.862267
FAM71A	royalblue	FALSE	1.54087	0.573535
BATF3	blue	FALSE	0.0882432	0.948861
NSL1	green	FALSE	-0.137108	0.432635
ATF1	pink	FALSE	-0.219895	0.128666
SPATA45	grey	FALSE	-0.0789394	0.931648
FLVCR1-DT	yellow	FALSE	-0.0487443	0.957682
FLVCR1	turquoise	FALSE	-0.0454506	0.905057
VASH2	lightgreen	FALSE	0.643634	0.513483
ANGEL2	turquoise	FALSE	0.0214157	0.939086
RPS6KC1	magenta	FALSE	-0.125796	0.577955
PROX1-AS1	tan	FALSE	0.499703	0.30736
LINC00538	turquoise	FALSE	-0.00424912	0.997689
PROX1	turquoise	FALSE	0.183051	0.486739
AC011700.1	grey	FALSE	0.446165	0.540694
SMYD2	turquoise	FALSE	-0.240231	0.354669
PTPN14	grey	FALSE	0.599837	0.617768
CENPF	yellow	FALSE	-0.346029	0.874769
KCTD3	brown	FALSE	-0.0454773	0.890478
USH2A	black	FALSE	0.983875	0.163662
ESRRG	brown	FALSE	0.165849	0.696495
GPATCH2	blue	FALSE	0.0869238	0.788006
SPATA17	lightcyan	FALSE	-0.619937	0.221335
RRP15	lightgreen	FALSE	0.159924	0.403248
TGFB2	lightyellow	FALSE	0.893012	0.646053
LYPLAL1-DT	grey	FALSE	-0.0169659	0.981554
LYPLAL1	green	FALSE	-0.0415256	0.914594
AC096642.1	tan	FALSE	0.0949985	0.86977
LYPLAL1-AS1	grey	FALSE	-0.930262	0.661035
ZC3H11B	royalblue	FALSE	0.376216	0.529458
EPRS	red	FALSE	-0.181862	0.358245
BPNT1	green	FALSE	-0.046972	0.878332
IARS2	blue	FALSE	-0.0241729	0.939375
RAB3GAP2	blue	FALSE	-0.00822712	0.98607
MARK1	grey60	TRUE	-0.502679	0.0313333
C1orf115	cyan	FALSE	-0.0321776	0.97138
2025-03-02	brown	FALSE	0.00451769	0.994169
2025-03-01	brown	FALSE	0.109143	0.841426
HLX	lightcyan	FALSE	-0.131252	0.957251
DUSP10	black	FALSE	0.336216	0.282276
LINC01705	grey	FALSE	-0.164544	0.941338
AL356108.1	grey	FALSE	-0.0378922	0.976589
AL513314.2	tan	FALSE	0.0708536	0.950434
HHIPL2	grey	FALSE	-0.567236	0.823328
ATG101	pink	FALSE	-0.285598	0.0945821
TAF1A-AS1	yellow	FALSE	0.0518244	0.912981
ALG5	darkred	FALSE	-0.141506	0.642238
AL592148.3	grey	FALSE	0.0675639	0.929167
AIDA	blue	FALSE	-0.173037	0.336898
BROX	yellow	FALSE	0.110487	0.458385
FAM177B	lightcyan	FALSE	-0.557017	0.408843
AL392172.1	red	FALSE	-0.266011	0.448269
DISP1	red	FALSE	-0.0593492	0.862967
AL929091.1	green	FALSE	-0.108389	0.963734
TLR5	brown	FALSE	0.354735	0.30736
SUSD4	black	FALSE	0.207632	0.354669
CAPN8	blue	FALSE	0.52798	0.689574
CAPN2	magenta	FALSE	-0.330855	0.135224
TP53BP2	red	FALSE	-0.197504	0.496203
AC138393.3	grey	FALSE	-0.403177	0.68518
FBXO28	turquoise	FALSE	0.050019	0.828523
ANXA11	darkred	FALSE	-0.341469	0.15139
AC092809.4	red	FALSE	-1.22792	0.0528743
NVL	blue	FALSE	-0.0814316	0.762646
ANXA5	darkred	FALSE	-0.251627	0.369376
WDR26	turquoise	FALSE	-0.00270333	0.995816
CNIH3	darkgreen	FALSE	-0.105454	0.823328
AC096537.1	tan	FALSE	0.727831	0.673084
DNAH14	turquoise	FALSE	0.149035	0.373236
LBR	blue	FALSE	-0.0154519	0.96656
ENAH	blue	FALSE	-0.125143	0.573703
AC099066.2	red	FALSE	-2.10692	0.147598
SRP9	green	FALSE	-0.0432402	0.897819
EPHX1	brown	FALSE	0.13032	0.857774
AL591895.1	black	FALSE	1.37397	0.188383
TMEM63A	grey	FALSE	0.558192	0.717461
LEFTY1	grey	FALSE	0.0748678	0.970266
PYCR2	green	FALSE	-0.250688	0.138205
SDE2	blue	FALSE	-0.188889	0.171454
AL512343.2	darkgreen	FALSE	0.405506	0.438458
H3F3A	blue	FALSE	0.0715358	0.81446
LINC01703	yellow	FALSE	0.275339	0.532141
ACBD3	blue	FALSE	-0.127583	0.675218
LIN9	brown	FALSE	-0.134864	0.818585
PARP1	blue	FALSE	-0.120826	0.674009
STUM	lightyellow	FALSE	2.39221	0.183158
ITPKB	greenyellow	FALSE	0.331674	0.842378
PSEN2	grey	FALSE	-0.0743851	0.818219
COQ8A	cyan	FALSE	-0.410845	0.0821253
CDC42BPA	brown	FALSE	-0.216068	0.390892
LINC01641	grey	FALSE	-0.261308	0.863866
ZNF678	turquoise	FALSE	0.167764	0.496203
SNAP47	blue	FALSE	-0.121797	0.504281
ARAF	darkred	FALSE	-0.25254	0.128666
AL731702.1	red	FALSE	-0.173087	0.810794
WNT9A	blue	FALSE	0.0129033	0.98607
ARF1	green	FALSE	-0.133623	0.567906
ATG3	pink	FALSE	-0.17171	0.283118
ATG5	pink	FALSE	-0.124359	0.443994
GUK1	purple	FALSE	0.0270085	0.928157
IBA57-DT	yellow	FALSE	-0.0596076	0.969325
IBA57	blue	FALSE	0.111935	0.747957
OBSCN-AS1	brown	FALSE	-0.11236	0.914357
OBSCN	black	FALSE	0.256689	0.416389
AL353593.1	grey	FALSE	0.0692604	0.950269
AL670729.3	grey	FALSE	-0.341271	0.901022
TRIM11	magenta	FALSE	-0.194601	0.476809
HIST3H2A	grey	FALSE	-0.221072	0.632878
HIST3H2BB	greenyellow	FALSE	-0.0919678	0.926268
RNF187	purple	FALSE	-0.122717	0.82973
RHOU	cyan	TRUE	-0.860609	0.0207264
AL162595.1	yellow	FALSE	-0.218743	0.48009
RAB4A	purple	FALSE	-0.140084	0.60426
CCSAP	turquoise	FALSE	-0.1455	0.671062
ACTA1	yellow	FALSE	0.182457	0.894847
NUP133	brown	FALSE	-0.0897206	0.716931
AL121990.1	yellow	FALSE	-0.572219	0.609538
ABCB10	turquoise	FALSE	0.132929	0.797903
TAF5L	turquoise	FALSE	0.020014	0.96656
URB2	blue	FALSE	-0.0294421	0.959458
GALNT2	blue	FALSE	0.109497	0.749755
AL136988.2	red	FALSE	-0.145943	0.897892
PGBD5	turquoise	FALSE	0.0730601	0.875269
COG2	blue	FALSE	0.00732228	0.983824
AGT	royalblue	FALSE	0.294525	0.824532
C1orf198	red	FALSE	-0.0474663	0.929265
AL118511.1	yellow	FALSE	-0.00671398	0.99628
TTC13	magenta	FALSE	0.119895	0.717457
ARV1	green	FALSE	-0.0406641	0.90243
FAM89A	blue	FALSE	0.107627	0.931648
C1orf131	yellow	FALSE	-0.0333256	0.92441
GNPAT	brown	FALSE	-0.0288778	0.910305
EXOC8	turquoise	FALSE	-0.0163907	0.96438
SPRTN	blue	FALSE	0.0420477	0.865014
EGLN1	cyan	FALSE	-0.298971	0.090232
AL445524.1	red	FALSE	-0.0872294	0.860941
TSNAX	blue	FALSE	-0.101179	0.634393
DISC1	turquoise	FALSE	0.377321	0.602367
SIPA1L2	blue	FALSE	-0.228337	0.347319
LINC01744	yellow	FALSE	-0.750856	0.255215
MAP10	blue	FALSE	0.0790569	0.882133
ATP5F1D	pink	FALSE	-0.0995171	0.633904
PCNX2	turquoise	FALSE	-0.00855428	0.98688
MAP3K21	turquoise	FALSE	0.0474438	0.897819
KCNK1	red	FALSE	-0.304786	0.145084
SLC35F3	cyan	FALSE	-0.225462	0.359214
AL122008.3	tan	FALSE	0.359886	0.664717
AL355472.3	midnightblue	FALSE	-0.504402	0.165504
COA6-AS1	lightgreen	FALSE	0.249891	0.438458
ATP6V0C	pink	FALSE	-0.0857221	0.683657
TARBP1	turquoise	FALSE	0.178871	0.59611
LINC01354	grey	FALSE	-0.375911	0.838517
AL161640.3	cyan	FALSE	0.0637799	0.975838
IRF2BP2	turquoise	FALSE	-0.0277158	0.940761
AL160408.2	grey	FALSE	-0.13606	0.904493
AL160408.3	red	FALSE	-1.39242	0.178328
LINC01132	blue	FALSE	0.583657	0.407608
AL391832.2	yellow	FALSE	0.206822	0.840172
AL732292.2	purple	FALSE	-0.0803613	0.951657
TOMM20	purple	FALSE	-0.0347294	0.945527
RBM34	blue	FALSE	0.0606616	0.891543
ARID4B	blue	FALSE	0.106364	0.643661
GGPS1	yellow	FALSE	-0.0376459	0.90993
TBCE	blue	FALSE	0.0753616	0.835731
AL357556.4	yellow	FALSE	-0.142675	0.932641
TBCE.1	blue	FALSE	0.00537882	0.991645
B3GALNT2	blue	FALSE	-0.00697818	0.987243
GNG4	red	FALSE	-0.0857664	0.860398
LYST	blue	FALSE	0.118608	0.487967
NID1	grey	FALSE	0.651029	0.64541
GPR137B	cyan	FALSE	-0.172149	0.595108
ERO1B	brown	FALSE	0.0253397	0.972396
EDARADD	brown	FALSE	-0.136587	0.776308
LGALS8	blue	FALSE	-0.0551461	0.854836
LGALS8-AS1	lightcyan	FALSE	-0.280785	0.709272
AL359921.2	black	FALSE	0.102514	0.912785
HEATR1	blue	FALSE	0.0429862	0.89384
ACTN2	red	FALSE	-1.01898	0.421391
MTR	turquoise	FALSE	-0.0280754	0.941913
RYR2	blue	FALSE	0.798186	0.0953767
AL359924.1	grey	FALSE	0.267329	0.880942
MTRNR2L11	greenyellow	FALSE	0.172026	0.917362
LINC01139	grey	FALSE	0.590389	0.550933
CHRM3	grey	FALSE	-0.117619	0.911136
CHRM3-AS2	grey	FALSE	-0.0996882	0.931837
FMN2	turquoise	FALSE	0.131295	0.575371
GREM2	cyan	FALSE	-0.412892	0.676609
AL365184.2	grey	FALSE	-0.400145	0.691622
RGS7	red	FALSE	-0.214591	0.23543
AL359764.1	yellow	FALSE	0.0102748	0.99335
AL359764.2	yellow	FALSE	-0.293625	0.635341
FH	green	FALSE	-0.163923	0.516045
KMO	red	TRUE	-1.54575	0.0308857
OPN3	cyan	FALSE	-0.836505	0.0634593
CHML	red	TRUE	-0.871198	0.00581807
AL133390.1	greenyellow	FALSE	-0.993638	0.723086
CEP170	blue	FALSE	-0.0194024	0.956876
SDCCAG8	blue	FALSE	0.0187394	0.954591
AKT3	turquoise	FALSE	0.124871	0.515287
AKT3-IT1	turquoise	FALSE	0.212982	0.746067
ZBTB18	turquoise	FALSE	0.0387863	0.93608
AL645465.1	lightyellow	FALSE	-0.292357	0.842378
ADSS	blue	FALSE	-0.122215	0.540148
CATSPERE	yellow	FALSE	0.238921	0.674284
DESI2	blue	FALSE	-0.00398128	0.991909
AL451007.3	tan	FALSE	0.10921	0.956194
AL451007.2	greenyellow	FALSE	0.241292	0.912785
BX323046.2	yellow	FALSE	0.412533	0.40952
COX20	lightgreen	FALSE	0.0310267	0.907594
HNRNPU	blue	FALSE	0.00633655	0.986312
BX323046.1	salmon	FALSE	0.243894	0.838888
AL356512.1	tan	FALSE	0.333737	0.675212
EFCAB2	green	FALSE	-0.0328419	0.964273
KIF26B	blue	FALSE	0.430208	0.446674
KIF26B-AS1	salmon	FALSE	0.285746	0.584035
SMYD3	brown	FALSE	0.213838	0.525937
TFB2M	green	FALSE	-0.143642	0.571046
CNST	blue	FALSE	-0.0827832	0.760688
AL591623.1	turquoise	FALSE	0.278761	0.731171
SCCPDH	green	FALSE	-0.234137	0.265014
AL591848.4	brown	FALSE	0.149148	0.915875
[truncated: 19,201 more rows]

## Sheet: trait correlations
Correlation r
Beta module	Age	BMI	Diabetes	HbA1c	Beta cell %	AUC_glucose	AUC_IBMX	AUC_KCL	Total no. of genes in module	No. of T2DvsND DEGs in module	No. of upregulated DEGs in module	No. of downregulated DEGs in module
black	0.314156	0.331687	0.743322	0.645619	-0.355001	-0.148298	-0.315461	-0.0943624	973	178	178	0
grey60	-0.304808	-0.235166	-0.741535	-0.671159	0.35325	0.224034	0.324215	0.303996	316	114	0	114
grey	0.172949	0.105043	-0.0178683	-0.000869448	-0.0569052	-0.124877	0.0473794	-0.117351	3643	52	16	36
salmon	0.212572	0.373595	0.630751	0.57226	-0.346465	-0.346394	-0.495131	-0.3052	402	24	24	0
blue	0.164361	0.296564	0.355579	0.290178	-0.215474	-0.166247	-0.232958	0.00175151	2006	18	18	0
brown	-0.0299481	0.0833831	0.162602	0.114767	-0.0686146	0.0951078	-0.102528	0.165079	1688	15	11	4
turquoise	0.092562	0.266381	0.280533	0.224535	-0.101335	0.0257196	0.0152095	0.079803	2235	14	14	0
red	0.190722	0.122632	0.155454	0.141394	-0.0907201	-0.261464	-0.105373	-0.125561	1177	13	1	12
midnightblue	-0.0222301	0.198958	0.241222	0.202201	0.0102867	0.119624	0.154393	0.164094	371	13	13	0
cyan	-0.0417426	0.343684	0.0982757	0.106942	-0.130663	-0.249863	-0.174746	-0.101478	400	8	1	7
yellow	0.103487	0.324738	0.230501	0.234751	-0.0697089	-0.286637	-0.197943	-0.376464	1625	8	4	4
lightcyan	0.138381	0.164269	-0.0643259	-0.0589051	0.0215583	-0.209806	-0.0377503	-0.29283	366	7	1	6
greenyellow	0.11452	0.0219315	0.159028	0.112811	-0.0123659	0.170844	0.0171791	0.283087	661	7	5	2
royalblue	0.0834851	0.111503	0.198338	0.139818	-0.208251	0.0638065	-0.0244009	0.169896	253	6	6	0
purple	0.0069571	0.243961	0.296614	0.229045	0.0496826	-0.197548	-0.267097	-0.185003	729	3	3	0
darkgreen	0.214746	0.227295	0.459216	0.420487	-0.0844824	-0.110649	-0.0974943	-0.234154	181	3	3	0
darkred	0.256434	0.0164486	0.00893416	0.0263551	-0.196104	-0.360841	-0.243681	-0.0654625	220	2	0	2
tan	-0.0550589	0.350035	0.359153	0.283386	-0.0770409	0.0156507	-0.135135	-0.0259442	408	2	2	0
lightgreen	0.0759845	0.265132	0.348432	0.286809	-0.164369	0.128379	0.0858956	0.0791461	306	2	2	0
lightyellow	-0.111585	0.0641659	0.262664	0.261432	-0.291202	-0.0651198	0.0250574	0.0555008	271	2	2	0
magenta	0.0308178	0.0849574	0.101849	0.116289	0.0178376	-0.219	-0.130758	-0.010509	746	1	0	1
green	0.190668	0.170729	0.0982757	0.0879229	-0.013132	-0.461749	-0.477623	-0.202518	1222	0	0	0
pink	0.164687	0.253352	0.24837	0.23812	0.00886408	-0.466565	-0.445016	-0.390914	846	0	0	0
darkturquoise	-0.092725	0.218663	0.105423	0.121668	0.0528562	-0.380103	-0.262064	-0.0861522	154	0	0	0
P values
Beta module	Age	BMI	Diabetes	HbA1c	Beta cell %	AUC_glucose	AUC_IBMX	AUC_KCL
black	0.0296638	0.0212766	1.43747e-09	7.23993e-07	0.0287381	0.374239	0.0541676	0.573083
grey60	0.0351593	0.107619	1.65053e-09	1.78245e-07	0.0295913	0.176322	0.0475664	0.0635189
grey	0.239785	0.477365	0.904054	0.99532	0.73435	0.455058	0.777018	0.482889
salmon	0.146903	0.00890772	1.54456e-06	2.14207e-05	0.0330969	0.0331356	0.00179107	0.0624253
blue	0.264283	0.0406785	0.0131295	0.0454251	0.193867	0.3185	0.158856	0.991673
brown	0.839868	0.573129	0.269502	0.437311	0.682303	0.570042	0.538846	0.321959
turquoise	0.531492	0.0672327	0.0534419	0.12496	0.544936	0.878181	0.927941	0.633885
red	0.19412	0.406334	0.291398	0.337755	0.588043	0.112817	0.527583	0.452572
midnightblue	0.880786	0.1752	0.0986009	0.168127	0.951124	0.474392	0.353355	0.324895
cyan	0.778173	0.0167704	0.506346	0.469394	0.434264	0.1303	0.29286	0.544367
yellow	0.483952	0.0243246	0.114986	0.10826	0.677508	0.0810298	0.232648	0.0198276
lightcyan	0.348253	0.264555	0.664023	0.690855	0.897777	0.206138	0.821604	0.074397
greenyellow	0.438304	0.882376	0.280309	0.445215	0.941261	0.305111	0.918572	0.0850336
royalblue	0.572658	0.450543	0.176575	0.343221	0.209597	0.703516	0.884322	0.307842
purple	0.962569	0.0947197	0.0406428	0.117363	0.767065	0.234499	0.10503	0.266151
darkgreen	0.142717	0.120268	0.00102658	0.00292301	0.614057	0.508397	0.559054	0.157079
darkred	0.0785185	0.911646	0.951943	0.858871	0.238006	0.0260378	0.140135	0.696184
tan	0.710127	0.0147322	0.0121774	0.0509599	0.645709	0.925697	0.417137	0.877126
lightgreen	0.60774	0.0685741	0.0152256	0.0481058	0.324076	0.442408	0.606931	0.636689
lightyellow	0.450207	0.664809	0.0712881	0.0726746	0.0760982	0.697699	0.881218	0.740677
magenta	0.835281	0.565882	0.490932	0.431218	0.915349	0.186498	0.432498	0.950069
green	0.194249	0.245964	0.506346	0.552349	0.937629	0.00352035	0.00270056	0.222698
pink	0.263323	0.0823027	0.088721	0.103145	0.957877	0.00315009	0.00551513	0.0152369
darkturquoise	0.530766	0.135399	0.475765	0.410059	0.752637	0.0185747	0.111937	0.607046

## Sheet: curated pathway enrichment
Enrichment FDR values
General Process	Enriched Pathway	pathway ID	black	grey60	blue	salmon	green	cyan	darkred	pink	yellow	purple	tan	darkgreen	lightgreen	darkturquoise
Signal Transduction	Neuroactive ligand-receptor interaction	KEGG:04080	0.00595182	0.916369	1			0.957417
	ECM-receptor interaction	KEGG:04512	0.0416449
	Insulin signaling pathway	KEGG:04910	0.776879		0.000726681		1
	Maturity onset diabetes of the young	KEGG:04950		0.000136683
Metabolism	Glycolysis	REAC:R-HSA-70171			0.766394		0.120066	0.00748761
	Cholesterol metabolism	WP:WP5304		0.237273			0.963415				0.000616536
	Amino acid metabolism	WP:WP3925		0.341927			0.00215571
	Pyrimidine metabolism	WP:WP4022			0.766185					3.77981e-05
	Metabolism of polyamines	REAC:R-HSA-351202					1.03704e-20			0.0650729
	Vitamin A and carotenoid metabolism	WP:WP716		0.0113703								1
DNA maintenence	DNA Repair	REAC:R-HSA-73894	1		0.00269809			0.807645		0.00135405	0.00765708	0.410089
	Cell Cycle Checkpoints	REAC:R-HSA-69620	1		0.643564		1.7012e-08			0.0685992	0.000884867	0.88593			0.511886
Gene expression and regulation	Gene expression (Transcription)	REAC:R-HSA-74160	1	1	4.05405e-05	0.60992	1.50257e-06	0.900953	1	0.0235978		0.113895	0.267527	0.0436254	0.580559
	mRNA Splicing	REAC:R-HSA-72172			0.0912128		1.44212e-13			1.46956e-11		0.787588	0.427977		0.000762909
	Nonsense-Mediated Decay (NMD)	REAC:R-HSA-927802			1							3.3045e-62			1.50639e-18
	Translation	REAC:R-HSA-72766			1		2.97221e-09		0.050177	1.71333e-08		5.69043e-58			8.76627e-17
Protein homeostasis	Mitochondrial protein import	REAC:R-HSA-1268020					5.44855e-05			0.00178149		5.51574e-05
	Protein export	KEGG:03060							1.2401e-07
	Vesicle-mediated transport	REAC:R-HSA-5653656	0.799569	0.727889	0.0195799	0.854316	0.0470494		1.32843e-05	0.864645	1	1	0.783294		0.804808
	Proteasome degradation	WP:WP183					5.65325e-22			0.0193885
Stress Response	Unfolded Protein Response	REAC:R-HSA-381119			1				2.92977e-12	0.169914
	Cellular response to hypoxia	REAC:R-HSA-1234174					1.59571e-17			0.0131312
	TRAIL signaling	REAC:R-HSA-75158	0.000830088
	Oxidative phosphorylation	KEGG:00190					4.52711e-08			0.591578		0.940037			1.90237e-28
	Apoptosis	KEGG:04210	0.0178488		0.0268967

## Sheet: black_enrich_gprof
source	term_name	term_id	adjusted_p_value	negative_log10_of_adjusted_p_value	term_size	query_size	intersection_size	effective_domain_size	intersections
GO:BP	system development	GO:0048731	6.45997e-21	20.1898	4053	591	219	21026	ACAN,ACHE,ACTA2,ADCY6,ADD2,ADGRB3,AIRE,ALDH1A2,AMER1,ANAPC2,APOD,ARHGEF15,ASB4,ASPA,ATOH7,ATOH8,ATP2B2,BARHL1,BARX1,BAX,BCL2,BMP5,BMP8B,BOC,BRINP1,CALR,CAPRIN2,CASP8,CBLB,CCBE1,CDKN1A,CDKN2B,CEND1,CEP290,CHN1,CHRDL2,CHRNA3,CLIC3,CNMD,CNTN5,COL6A1,CRIM1,CTSZ,CYSLTR1,DAB1,DACT1,DAND5,DBN1,DKK3,DOK5,DPF1,DPF2,DPYSL3,DRD2,DSCAM,DUSP10,EDN2,EFNA5,EFNB3,ERBB3,ERBB4,EXT2,FAIM2,FEV,FGF14,FMN1,FOXF1,FRAS1…
GO:BP	multicellular organismal process	GO:0032501	3.99059e-20	19.399	7322	591	323	21026	ACAN,ACHE,ACTA2,ADCY6,ADD2,ADGRB3,ADRB1,AFF3,AIRE,ALDH1A2,AMER1,ANAPC2,ANXA4,APOD,AQP9,ARHGAP42,ARHGEF15,ARRB1,ASB4,ASPA,ATOH7,ATOH8,ATP2B2,BANK1,BARHL1,BARX1,BAX,BBC3,BCL2,BMP5,BMP8B,BOC,BRINP1,BRS3,C1QTNF1,CALR,CAMK4,CAPRIN2,CARTPT,CASP8,CBLB,CCBE1,CCDC88B,CD4,CD8A,CDKN1A,CDKN2A,CDKN2B,CEND1,CEP290,CHN1,CHRDL2,CHRNA1,CHRNA3,CHRNA5,CHST3,CLEC11A,CLIC3,CMTM7,CNMD,CNTN5,COL6A1,CRIM1,CSTB,CTSZ,CUBN…
GO:BP	nervous system development	GO:0007399	5.94173e-19	18.2261	2604	591	159	21026	ACAN,ACHE,ADCY6,ADD2,ADGRB3,ALDH1A2,ANAPC2,APOD,ARHGEF15,ASPA,ATOH7,ATOH8,ATP2B2,BARHL1,BAX,BCL2,BMP5,BOC,BRINP1,CALR,CAPRIN2,CDKN2B,CEND1,CEP290,CHN1,CHRNA3,CNTN5,COL6A1,CRIM1,CYSLTR1,DAB1,DACT1,DBN1,DOK5,DPF1,DPF2,DPYSL3,DRD2,DSCAM,DUSP10,EDN2,EFNA5,EFNB3,ERBB3,ERBB4,FAIM2,FEV,FGF14,FSTL4,GAP43,GART,GAS6,GHSR,GPC1,GPR157,GPRIN2,GRIN1,GRIN2A,HDAC6,HES5,IL34,IMPACT,KCNA3,KCNJ8,LDB2,LRP4,LRRK2,LRR…
GO:BP	cell communication	GO:0007154	2.76905e-18	17.5577	6540	591	293	21026	ACHE,ACTA2,ADCY6,ADGRB3,ADRB1,ALDH1A2,AMER1,ANAPC2,ANK1,ANKDD1A,ANXA4,APOD,ARHGAP42,ARHGEF15,ARHGEF3,ARRB1,ASB4,ATG10,ATOH8,ATR,BAG4,BANK1,BARX1,BAX,BBC3,BCL2,BMP5,BMP8B,BRS3,C1QTNF1,CALR,CAMK4,CAPRIN2,CARTPT,CASP8,CBLB,CBLC,CCBE1,CD4,CD8A,CDKN1A,CDKN2A,CDKN2B,CHGB,CHN1,CHRDL2,CHRNA1,CHRNA3,CHRNA5,CLEC11A,CLIC3,CMTM7,CNKSR2,COL6A1,COL6A2,COLEC12,CPLX1,CRIM1,CYBA,CYSLTR1,CYTH1,DAAM1,DAB1,DACT1,DAN…
GO:BP	multicellular organism development	GO:0007275	5.66608e-18	17.2467	4727	591	233	21026	ACAN,ACHE,ACTA2,ADCY6,ADD2,ADGRB3,AFF3,AIRE,ALDH1A2,AMER1,ANAPC2,APOD,ARHGEF15,ASB4,ASPA,ATOH7,ATOH8,ATP2B2,BARHL1,BARX1,BAX,BCL2,BMP5,BMP8B,BOC,BRINP1,CALR,CAMK4,CAPRIN2,CARTPT,CASP8,CBLB,CCBE1,CD4,CDKN1A,CDKN2A,CDKN2B,CEND1,CEP290,CHN1,CHRDL2,CHRNA3,CLIC3,CNMD,CNTN5,COL6A1,CRIM1,CTSZ,CYSLTR1,DAB1,DACH1,DACT1,DAND5,DBN1,DKK3,DOK5,DPF1,DPF2,DPYSL3,DRD2,DSCAM,DUSP10,EDN2,EFNA5,EFNB3,ERBB3,ERBB4,EX…
GO:BP	signaling	GO:0023052	1.09383e-17	16.961	6515	591	290	21026	ACHE,ACTA2,ADCY6,ADGRB3,ADRB1,ALDH1A2,AMER1,ANAPC2,ANK1,ANKDD1A,ANXA4,APOD,ARHGAP42,ARHGEF15,ARHGEF3,ARRB1,ASB4,ATG10,ATOH8,ATR,BAG4,BANK1,BARX1,BAX,BBC3,BCL2,BMP5,BMP8B,BRS3,C1QTNF1,CALR,CAMK4,CAPRIN2,CARTPT,CASP8,CBLB,CBLC,CCBE1,CD4,CD8A,CDKN1A,CDKN2A,CDKN2B,CHGB,CHN1,CHRDL2,CHRNA1,CHRNA3,CHRNA5,CLEC11A,CLIC3,CMTM7,CNKSR2,COL6A1,COL6A2,COLEC12,CPLX1,CRIM1,CYBA,CYSLTR1,CYTH1,DAAM1,DAB1,DACT1,DAN…
GO:BP	anatomical structure development	GO:0048856	3.5418e-17	16.4508	5997	591	272	21026	ACAN,ACHE,ACTA2,ADAM19,ADCY6,ADD2,ADGRB3,AFF3,AIRE,ALDH1A2,AMER1,ANAPC2,ANXA4,APOD,ARHGEF15,ASB4,ASPA,ATOH7,ATOH8,ATP2B2,BARHL1,BARX1,BAX,BCL2,BMP5,BMP8B,BOC,BRINP1,C14ORF39,C2CD6,CALR,CAMK4,CAPRIN2,CARTPT,CASP8,CBLB,CCBE1,CD4,CD8A,CDKN1A,CDKN2A,CDKN2B,CDO1,CEND1,CEP290,CHD2,CHN1,CHRDL2,CHRNA1,CHRNA3,CLIC3,CMTM7,CNMD,CNTN5,COL6A1,CRIM1,CTSZ,CYSLTR1,DAB1,DACH1,DACT1,DAND5,DBN1,DKK3,DOK5,DPF1,DPF2,…
GO:BP	developmental process	GO:0032502	2.05021e-15	14.6882	6553	591	284	21026	ACAN,ACHE,ACTA2,ADAM19,ADCY6,ADD2,ADGRB3,ADRB1,AFF3,AIRE,ALDH1A2,AMER1,ANAPC2,ANXA4,APOD,ARHGEF15,ASB4,ASPA,ATOH7,ATOH8,ATP2B2,BARHL1,BARX1,BAX,BCL2,BMP5,BMP8B,BOC,BRINP1,C14ORF39,C2CD6,CALR,CAMK4,CAPRIN2,CARTPT,CASP8,CBLB,CCBE1,CD4,CD8A,CDKN1A,CDKN2A,CDKN2B,CDO1,CEND1,CEP290,CHD2,CHN1,CHRDL2,CHRNA1,CHRNA3,CLIC3,CMTM7,CNMD,CNTN5,COL6A1,CRIM1,CTSZ,CYSLTR1,DAB1,DACH1,DACT1,DAND5,DBN1,DKK3,DOK5,DPF1…
GO:BP	signal transduction	GO:0007165	2.85862e-14	13.5438	6002	591	263	21026	ACHE,ACTA2,ADCY6,ADGRB3,ADRB1,ALDH1A2,AMER1,ANK1,ANKDD1A,ANXA4,APOD,ARHGAP42,ARHGEF15,ARHGEF3,ARRB1,ASB4,ATG10,ATOH8,ATR,BAG4,BANK1,BARX1,BAX,BBC3,BCL2,BMP5,BMP8B,BRS3,C1QTNF1,CALR,CAMK4,CAPRIN2,CARTPT,CASP8,CBLB,CBLC,CCBE1,CD4,CD8A,CDKN1A,CDKN2A,CDKN2B,CHGB,CHN1,CHRDL2,CHRNA1,CHRNA3,CHRNA5,CLEC11A,CLIC3,CMTM7,CNKSR2,COL6A1,COL6A2,COLEC12,CRIM1,CYBA,CYSLTR1,CYTH1,DAAM1,DAB1,DACT1,DAND5,DFFA,DGKB,…
GO:BP	neurogenesis	GO:0022008	1.10029e-13	12.9585	1771	591	112	21026	ACAN,ADCY6,ADGRB3,ALDH1A2,ANAPC2,APOD,ASPA,ATOH7,ATP2B2,BARHL1,BAX,BCL2,BMP5,BOC,BRINP1,CALR,CAPRIN2,CDKN2B,CEND1,CEP290,CHN1,CHRNA3,CNTN5,COL6A1,CYSLTR1,DAB1,DBN1,DOK5,DPYSL3,DRD2,DSCAM,DUSP10,EDN2,EFNA5,EFNB3,ERBB3,ERBB4,FAIM2,FEV,FSTL4,GAP43,GAS6,GPC1,GPR157,GPRIN2,GRIN2A,HDAC6,HES5,IL34,IMPACT,LRP4,LRRK2,LRTM1,LTK,MDGA1,MIOS,MMP2,NEFL,NFATC4,NFIA,NHLH2,NIN,NLGN4X,NRXN3,NTNG1,ONECUT2,OPCML,PAR…
GO:BP	cellular response to stimulus	GO:0051716	9.32441e-13	12.0304	7376	591	300	21026	ACHE,ACTA2,ADCY6,ADGRB3,ADRB1,ALDH1A2,AMER1,ANK1,ANKDD1A,ANXA4,APOD,AQP9,ARHGAP42,ARHGEF15,ARHGEF3,ARRB1,ASB4,ATG10,ATOH8,ATP23,ATR,BAG4,BANK1,BARX1,BAX,BBC3,BCL2,BMP5,BMP8B,BRINP1,BRS3,C14ORF39,C1QTNF1,CALR,CAMK4,CAPRIN2,CARTPT,CASP8,CBLB,CBLC,CCBE1,CD4,CD8A,CDKN1A,CDKN2A,CDKN2B,CHD2,CHGB,CHN1,CHRDL2,CHRNA1,CHRNA3,CHRNA5,CLEC11A,CLIC3,CMTM7,CNKSR2,COL6A1,COL6A2,COLEC12,CRIM1,CYBA,CYP3A5,CYSLTR1,…
GO:BP	regulation of signaling	GO:0023051	3.92728e-12	11.4059	3478	591	172	21026	ACHE,ACTA2,ADRB1,AMER1,ANAPC2,APOD,ARHGAP42,ARHGEF15,ARHGEF3,ARRB1,ATOH8,ATR,BAG4,BANK1,BARX1,BAX,BBC3,BCL2,BMP5,C1QTNF1,CALR,CAPRIN2,CARTPT,CASP8,CBLB,CBLC,CCBE1,CD4,CDKN2A,CDKN2B,CHN1,CHRDL2,CHRNA3,CHRNA5,CNKSR2,CPLX1,CRIM1,CYBA,CYTH1,DAB1,DACT1,DAND5,DBN1,DGKB,DKK3,DOK5,DRD2,DUSP10,EDA2R,EDN2,EFNA5,EFNB3,ERBB3,ERBB4,EYA2,FAIM,FAIM2,FAS,FERMT1,FRMPD1,FSTL4,GALR1,GAS2,GAS6,GDF15,GHR,GHSR,GLCE,GL…
GO:BP	regulation of cell communication	GO:0010646	4.4916e-12	11.3476	3486	591	172	21026	ACHE,ACTA2,ADRB1,AMER1,ANAPC2,APOD,ARHGAP42,ARHGEF15,ARHGEF3,ARRB1,ATOH8,ATR,BAG4,BANK1,BARX1,BAX,BBC3,BCL2,BMP5,C1QTNF1,CALR,CAPRIN2,CARTPT,CASP8,CBLB,CBLC,CCBE1,CD4,CDKN2A,CDKN2B,CHN1,CHRDL2,CHRNA3,CHRNA5,CNKSR2,CPLX1,CRIM1,CYBA,CYTH1,DAB1,DACT1,DAND5,DBN1,DGKB,DKK3,DOK5,DRD2,DUSP10,EDA2R,EDN2,EFNA5,EFNB3,ERBB3,ERBB4,EYA2,FAIM,FAIM2,FAS,FERMT1,FRMPD1,FSTL4,GALR1,GAS2,GAS6,GDF15,GHR,GHSR,GLCE,GL…
GO:BP	anatomical structure morphogenesis	GO:0009653	1.07819e-11	10.9673	2713	591	143	21026	ACAN,ACTA2,ADGRB3,AFF3,AIRE,ALDH1A2,ANAPC2,APOD,ARHGEF15,ASB4,ATOH7,ATOH8,BAX,BCL2,BMP5,BOC,CAPRIN2,CASP8,CCBE1,CEND1,CEP290,CHN1,CHRNA3,CLIC3,CNMD,CNTN5,COL6A1,CTSZ,CYSLTR1,DAB1,DACT1,DBN1,DKK3,DRD2,DSCAM,EDN2,EFNA5,EFNB3,ERBB4,ERMN,EXT2,EYA2,FAIM2,FAM20A,FERMT1,FMN1,FOXF1,FRAS1,FREM1,FSTL4,GAP43,GAS2,GDF15,GHR,GHSR,GPC1,HDAC6,HES5,HHEX,HOXB7,HPSE,HTATIP2,IMPACT,ITGA7,ITGB8,JMJD8,KCNJ8,LRATD1,LR…
GO:BP	generation of neurons	GO:0048699	2.14013e-10	9.66956	1536	591	94	21026	ACAN,ADCY6,ADGRB3,ALDH1A2,ANAPC2,APOD,ATOH7,ATP2B2,BARHL1,BAX,BCL2,BMP5,BOC,BRINP1,CALR,CAPRIN2,CEND1,CEP290,CHN1,CHRNA3,CNTN5,DAB1,DBN1,DOK5,DPYSL3,DRD2,DSCAM,EDN2,EFNA5,EFNB3,ERBB4,FAIM2,FEV,FSTL4,GAP43,GAS6,GPRIN2,HDAC6,HES5,IMPACT,LRP4,LRRK2,LRTM1,LTK,MDGA1,MMP2,NEFL,NFATC4,NFIA,NHLH2,NIN,NLGN4X,NRXN3,NTNG1,ONECUT2,OPCML,PARD3,PCDH12,PDZD7,PHACTR1,PLPPR4,PRDM1,PRDM8,PTPRM,RIPOR2,ROR2,RORB,RUN…
GO:BP	cellular developmental process	GO:0048869	3.26612e-10	9.48597	4438	591	198	21026	ACAN,ACHE,ACTA2,ADCY6,ADD2,ADGRB3,ADRB1,AIRE,ALDH1A2,AMER1,ANAPC2,ANXA4,APOD,ASB4,ASPA,ATOH7,ATOH8,ATP2B2,BARHL1,BARX1,BAX,BCL2,BMP5,BMP8B,BOC,BRINP1,C14ORF39,C2CD6,CALR,CAMK4,CAPRIN2,CARTPT,CASP8,CD4,CD8A,CDKN1A,CDKN2A,CDKN2B,CEND1,CEP290,CHD2,CHN1,CHRDL2,CHRNA3,CMTM7,CNMD,CNTN5,COL6A1,CRIM1,CYSLTR1,DAB1,DBN1,DOK5,DPF1,DPF2,DPYSL3,DRD2,DSCAM,DUSP10,EDA2R,EDN2,EFNA5,EFNB3,ERBB3,ERBB4,EVPL,EXT2,EY…
GO:BP	cell differentiation	GO:0030154	3.26612e-10	9.48597	4437	591	198	21026	ACAN,ACHE,ACTA2,ADCY6,ADD2,ADGRB3,ADRB1,AIRE,ALDH1A2,AMER1,ANAPC2,ANXA4,APOD,ASB4,ASPA,ATOH7,ATOH8,ATP2B2,BARHL1,BARX1,BAX,BCL2,BMP5,BMP8B,BOC,BRINP1,C14ORF39,C2CD6,CALR,CAMK4,CAPRIN2,CARTPT,CASP8,CD4,CD8A,CDKN1A,CDKN2A,CDKN2B,CEND1,CEP290,CHD2,CHN1,CHRDL2,CHRNA3,CMTM7,CNMD,CNTN5,COL6A1,CRIM1,CYSLTR1,DAB1,DBN1,DOK5,DPF1,DPF2,DPYSL3,DRD2,DSCAM,DUSP10,EDA2R,EDN2,EFNA5,EFNB3,ERBB3,ERBB4,EVPL,EXT2,EY…
GO:BP	biological regulation	GO:0065007	5.881e-10	9.23055	12743	591	438	21026	ACAN,ACHE,ACTA2,ADAM19,ADCY6,ADD2,ADGRB3,ADRB1,AFF3,AIRE,ALDH1A2,AMER1,ANAPC2,ANK1,ANKDD1A,ANKRD31,ANXA4,APOBEC3C,APOBEC3F,APOBEC3G,APOD,ARHGAP42,ARHGEF15,ARHGEF3,ARRB1,ASB4,ASPA,ASPSCR1,ATG10,ATOH7,ATOH8,ATP2B2,ATR,BAG4,BANK1,BARHL1,BARX1,BAX,BBC3,BCL2,BMP5,BMP8B,BOC,BRINP1,BRS3,C14ORF39,C1QTNF1,C7,CACNA2D3,CALR,CAMK4,CAPRIN2,CARTPT,CASP8,CBLB,CBLC,CCBE1,CCDC88B,CD4,CD8A,CDKN1A,CDKN2A,CDKN2B,CDK…
GO:BP	synapse organization	GO:0050808	8.14072e-10	9.08934	563	591	49	21026	ACHE,ADD2,ADGRB3,ANAPC2,ARHGEF15,CACNA2D3,CAPRIN2,CHRNA1,CNKSR2,CNTN5,DAAM1,DAB1,DBN1,DGKB,DRD2,DSCAM,EFNA5,EFNB3,ELFN1,ERBB4,GAP43,GHSR,HDAC6,KCNJ8,LRP4,LRRK2,LRRN3,LRTM1,MDGA1,MESD,NEFL,NFATC4,NFIA,NLGN4X,NRXN3,NTNG1,PCDHB10,PCDHB14,PCDHB16,PCDHB4,PCDHB5,PCDHB9,PLPPR4,ROR2,SIX1,SLITRK1,SPARCL1,SPOCK2,SYNDIG1
GO:BP	response to stimulus	GO:0050896	1.26328e-09	8.8985	8999	591	335	21026	ACHE,ACTA2,ADCY6,ADGRB3,ADRB1,AFF3,AIRE,ALDH1A2,AMER1,ANK1,ANKDD1A,ANXA4,APOBEC3C,APOBEC3F,APOBEC3G,APOD,AQP9,ARHGAP42,ARHGEF15,ARHGEF3,ARRB1,ASB4,ATG10,ATOH7,ATOH8,ATP23,ATR,BAG4,BANK1,BARX1,BAX,BBC3,BCL2,BMP5,BMP8B,BRINP1,BRS3,C14ORF39,C1QTNF1,C7,CALR,CAMK4,CAPRIN2,CARTPT,CASP8,CBLB,CBLC,CCBE1,CCDC88B,CD4,CD8A,CDKN1A,CDKN2A,CDKN2B,CDO1,CHD2,CHGB,CHN1,CHRDL2,CHRNA1,CHRNA3,CHRNA5,CLEC11A,CLIC3,CM…
GO:BP	regulation of biological process	GO:0050789	1.28442e-09	8.89129	12336	591	426	21026	ACAN,ACHE,ACTA2,ADAM19,ADCY6,ADD2,ADGRB3,ADRB1,AFF3,AIRE,ALDH1A2,AMER1,ANAPC2,ANK1,ANKDD1A,ANKRD31,ANXA4,APOBEC3C,APOBEC3F,APOBEC3G,APOD,ARHGAP42,ARHGEF15,ARHGEF3,ARRB1,ASB4,ASPA,ASPSCR1,ATG10,ATOH7,ATOH8,ATP2B2,ATR,BAG4,BANK1,BARHL1,BARX1,BAX,BBC3,BCL2,BMP5,BMP8B,BOC,BRINP1,BRS3,C14ORF39,C1QTNF1,C7,CACNA2D3,CALR,CAMK4,CAPRIN2,CARTPT,CASP8,CBLB,CBLC,CCBE1,CCDC88B,CD4,CD8A,CDKN1A,CDKN2A,CDKN2B,CDK…
GO:BP	neuron differentiation	GO:0030182	1.48887e-09	8.82714	1451	591	88	21026	ADCY6,ADGRB3,ALDH1A2,ANAPC2,APOD,ATOH7,ATP2B2,BCL2,BMP5,BOC,BRINP1,CALR,CAPRIN2,CEND1,CEP290,CHN1,CHRNA3,CNTN5,DAB1,DBN1,DOK5,DPYSL3,DRD2,DSCAM,EDN2,EFNA5,EFNB3,ERBB4,FAIM2,FEV,FSTL4,GAP43,GPRIN2,HDAC6,HES5,IMPACT,LRP4,LRRK2,LRTM1,LTK,MDGA1,MMP2,NEFL,NFATC4,NFIA,NHLH2,NIN,NLGN4X,NRXN3,NTNG1,ONECUT2,OPCML,PARD3,PCDH12,PDZD7,PHACTR1,PLPPR4,PRDM1,PRDM8,PTPRM,RIPOR2,ROR2,RORB,RUNX2,S100A6,SAMD11,SAMD…
GO:BP	regulation of signal transduction	GO:0009966	2.0289e-09	8.69274	3034	591	147	21026	ACTA2,ADRB1,AMER1,APOD,ARHGAP42,ARHGEF15,ARHGEF3,ARRB1,ATOH8,ATR,BAG4,BANK1,BARX1,BAX,BBC3,BCL2,BMP5,C1QTNF1,CALR,CAPRIN2,CARTPT,CASP8,CBLB,CBLC,CCBE1,CD4,CDKN2A,CDKN2B,CHN1,CHRDL2,CNKSR2,CRIM1,CYBA,CYTH1,DAB1,DACT1,DAND5,DKK3,DOK5,DRD2,DUSP10,EDA2R,EDN2,ERBB3,ERBB4,EYA2,FAIM,FAIM2,FAS,FERMT1,FRMPD1,FSTL4,GAS2,GAS6,GDF15,GHR,GHSR,GLCE,GNAI1,GPC1,GPR143,GPR155,GRIN1,GRIN2A,GRK4,GTF2H2,GUCY1A2,HDAC…
GO:BP	animal organ development	GO:0048513	6.81602e-09	8.16647	3085	591	147	21026	ACAN,ACHE,ACTA2,ADAM19,AIRE,ALDH1A2,AMER1,APOD,ARHGEF15,ATOH7,ATP2B2,BARHL1,BARX1,BAX,BCL2,BMP5,BMP8B,BRINP1,CALR,CASP8,CCBE1,CDKN1A,CDKN2B,CDO1,CEND1,CEP290,CHD2,CHRDL2,CHRNA1,CNMD,CNTN5,COL6A1,CTSZ,DAB1,DAND5,DKK3,DRD2,DSCAM,EDN2,ERBB3,ERBB4,EVPL,EXT2,FAIM2,FAM20A,FERMT1,FMN1,FOXF1,FRAS1,FREM1,GART,GAS2,GAS6,GHR,GHSR,GPC1,GRIN1,GRIN2A,HES5,HMGCS2,HOXB7,HPSE,HTRA1,ITGA7,ITGB8,KANK2,KCNA3,KCNJ8,K…
GO:BP	cell development	GO:0048468	1.02774e-08	7.98812	2876	591	139	21026	ACAN,ACHE,ACTA2,ADCY6,ADD2,ADGRB3,AIRE,ALDH1A2,ANAPC2,APOD,ASPA,ATOH7,BAX,BCL2,BMP5,BOC,BRINP1,C14ORF39,C2CD6,CAMK4,CAPRIN2,CARTPT,CASP8,CD4,CD8A,CDKN1A,CDKN2A,CDKN2B,CEP290,CHD2,CHN1,CHRNA3,CMTM7,CNTN5,COL6A1,CYSLTR1,DAB1,DBN1,DPF2,DPYSL3,DRD2,DSCAM,DUSP10,EDN2,EFNA5,EFNB3,ERBB3,ERBB4,FEV,FSTL4,GAP43,GAS6,GPRIN2,HDAC6,HES5,HHEX,HOXB7,HPSE,IL17D,IL34,IMPACT,INPP5D,IRF8,ITGB8,LRP4,LRRK2,LRTM1,LTK,…
GO:BP	trans-synaptic signaling	GO:0099537	1.13478e-08	7.94509	781	591	57	21026	ACHE,ANAPC2,CARTPT,CHRNA1,CHRNA3,CHRNA5,CPLX1,DBN1,DGKB,DLG2,DRD2,EFNB3,GAD1,GHSR,GLRA2,GRIA4,GRIN1,GRIN2A,HDAC6,HIP1,HRH2,HRH4,KCND2,KCNJ8,LRRK2,MPZ,MYCBPAP,NALCN,NEFL,NFATC4,NLGN4X,NRXN3,NTNG1,P2RX5,PCDHB10,PCDHB14,PCDHB16,PCDHB4,PCDHB5,PCDHB9,PDE7B,PLPPR4,RASD2,RASGRF2,RNF19A,ROR2,SLC17A6,SLC1A4,SLC24A2,STX1B,SV2B,SYN3,SYNE1,SYT1,TENM2,TRPV1,VGF
GO:BP	positive regulation of biological process	GO:0048518	1.59228e-08	7.79798	6264	591	249	21026	ACAN,ACHE,ACTA2,ADAM19,ADGRB3,ADRB1,AIRE,ALDH1A2,AMER1,ANAPC2,ANK1,ANKRD31,APOBEC3C,APOBEC3F,ARHGEF15,ARHGEF3,ARRB1,ASB4,ASPA,ASPSCR1,ATG10,ATOH7,ATOH8,ATR,BAG4,BANK1,BARHL1,BAX,BBC3,BCL2,BMP5,BOC,BRINP1,C1QTNF1,C7,CALR,CAMK4,CAPRIN2,CARTPT,CASP8,CBLB,CCBE1,CCDC88B,CD4,CD8A,CDKN1A,CDKN2A,CDKN2B,CENPV,CEP290,CHRNA3,CLEC11A,CLIC3,COLEC12,COLGALT1,CYBA,CYSLTR1,DAB1,DACT1,DBN1,DFFA,DOK5,DPF1,DPF2,DPY…
GO:BP	anterograde trans-synaptic signaling	GO:0098916	2.22444e-08	7.65278	775	591	56	21026	ACHE,ANAPC2,CARTPT,CHRNA1,CHRNA3,CHRNA5,CPLX1,DBN1,DGKB,DLG2,DRD2,EFNB3,GAD1,GHSR,GLRA2,GRIA4,GRIN1,GRIN2A,HDAC6,HIP1,HRH2,HRH4,KCND2,KCNJ8,LRRK2,MPZ,MYCBPAP,NALCN,NEFL,NFATC4,NLGN4X,NRXN3,NTNG1,P2RX5,PCDHB10,PCDHB14,PCDHB16,PCDHB4,PCDHB5,PCDHB9,PDE7B,PLPPR4,RASD2,RASGRF2,RNF19A,ROR2,SLC17A6,SLC1A4,SLC24A2,STX1B,SV2B,SYN3,SYNE1,SYT1,TRPV1,VGF
GO:BP	chemical synaptic transmission	GO:0007268	2.22444e-08	7.65278	775	591	56	21026	ACHE,ANAPC2,CARTPT,CHRNA1,CHRNA3,CHRNA5,CPLX1,DBN1,DGKB,DLG2,DRD2,EFNB3,GAD1,GHSR,GLRA2,GRIA4,GRIN1,GRIN2A,HDAC6,HIP1,HRH2,HRH4,KCND2,KCNJ8,LRRK2,MPZ,MYCBPAP,NALCN,NEFL,NFATC4,NLGN4X,NRXN3,NTNG1,P2RX5,PCDHB10,PCDHB14,PCDHB16,PCDHB4,PCDHB5,PCDHB9,PDE7B,PLPPR4,RASD2,RASGRF2,RNF19A,ROR2,SLC17A6,SLC1A4,SLC24A2,STX1B,SV2B,SYN3,SYNE1,SYT1,TRPV1,VGF
GO:BP	synaptic signaling	GO:0099536	3.46381e-08	7.46045	807	591	57	21026	ACHE,ANAPC2,CARTPT,CHRNA1,CHRNA3,CHRNA5,CPLX1,DBN1,DGKB,DLG2,DRD2,EFNB3,GAD1,GHSR,GLRA2,GRIA4,GRIN1,GRIN2A,HDAC6,HIP1,HRH2,HRH4,KCND2,KCNJ8,LRRK2,MPZ,MYCBPAP,NALCN,NEFL,NFATC4,NLGN4X,NRXN3,NTNG1,P2RX5,PCDHB10,PCDHB14,PCDHB16,PCDHB4,PCDHB5,PCDHB9,PDE7B,PLPPR4,RASD2,RASGRF2,RNF19A,ROR2,SLC17A6,SLC1A4,SLC24A2,STX1B,SV2B,SYN3,SYNE1,SYT1,TENM2,TRPV1,VGF
GO:BP	synapse assembly	GO:0007416	5.25588e-08	7.27935	259	591	29	21026	ACHE,ADD2,ADGRB3,ARHGEF15,CNTN5,DRD2,DSCAM,EFNA5,EFNB3,ERBB4,GAP43,GHSR,KCNJ8,LRP4,LRRN3,LRTM1,MDGA1,NLGN4X,NRXN3,PCDHB10,PCDHB14,PCDHB16,PCDHB4,PCDHB5,PCDHB9,SIX1,SLITRK1,SPOCK2,SYNDIG1
GO:BP	regulation of response to stimulus	GO:0048583	6.26493e-08	7.20308	3993	591	174	21026	ACTA2,ADRB1,AMER1,APOBEC3F,APOBEC3G,APOD,ARHGAP42,ARHGEF15,ARHGEF3,ARRB1,ATOH7,ATOH8,ATR,BAG4,BANK1,BARX1,BAX,BBC3,BCL2,BMP5,C1QTNF1,C7,CALR,CAPRIN2,CARTPT,CASP8,CBLB,CBLC,CCBE1,CD4,CD8A,CDKN2A,CDKN2B,CHN1,CHRDL2,CNKSR2,COLEC12,CRIM1,CYBA,CYTH1,DAB1,DACT1,DAND5,DKK3,DOK5,DPF1,DPF2,DRD2,DSCAM,DUSP10,EDA2R,EDN2,ERBB3,ERBB4,EVPL,EYA2,FAIM,FAIM2,FAS,FBLN5,FERMT1,FOXF1,FRMPD1,FSTL4,GAS2,GAS6,GDF15,GHR…
GO:BP	cell surface receptor signaling pathway	GO:0007166	1.18588e-07	6.92596	2819	591	133	21026	ADGRB3,AMER1,ANXA4,APOD,ARRB1,ATOH8,BANK1,BARX1,BAX,BCL2,BMP5,CAPRIN2,CASP8,CBLB,CBLC,CCBE1,CD4,CD8A,CDKN2B,CHN1,CHRDL2,CHRNA1,CHRNA3,CHRNA5,COL6A1,CRIM1,CYBA,CYSLTR1,DAAM1,DAB1,DACT1,DAND5,DKK3,DOK5,DRD2,DSCAM,EDA2R,EDN2,EFNA5,EFNB3,ERBB3,ERBB4,EYA2,FAIM,FAIM2,FAS,FERMT1,FOXF1,FSTL4,GAS2,GAS6,GDF15,GHR,GHSR,GLCE,GLRA2,GPC1,GPR155,GPR157,GRIA4,GRIN1,GRIN2A,HES5,HHEX,HIP1,HTRA1,IL17RC,IL34,INPP5D,…
GO:BP	intracellular signaling cassette	GO:0141124	1.34514e-07	6.87123	1912	591	100	21026	ACTA2,ADRB1,ARHGAP42,ARHGEF15,ARHGEF3,ARRB1,ATOH8,BAG4,BANK1,BMP5,C1QTNF1,CALR,CARTPT,CASP8,CBLC,CD4,CDKN1A,CDKN2A,CHN1,COL6A1,COL6A2,CYTH1,DAB1,DACT1,DOK5,DRD2,DUSP10,EDA2R,EDN2,ERBB3,ERBB4,FAS,FGF14,GAS6,GDF15,GHR,GLCE,GNAI1,GPR143,GRIN1,GRIN2A,GUCY1A2,HIP1,HPSE,HRH4,IL34,IMPACT,IRAK2,IRS1,JMJD8,KANK2,KCNJ8,LRP4,LRRK2,LTK,MAP3K14,MAPK15,MAS1,MDFIC,NENF,NFATC4,NLRP12,OBSCN,P2RX5,PDE4B,PDE4D,PDE7…
GO:BP	neuron development	GO:0048666	1.72071e-07	6.76429	1177	591	71	21026	ADCY6,ADGRB3,ANAPC2,APOD,ATOH7,BCL2,BMP5,BOC,BRINP1,CAPRIN2,CEP290,CHN1,CHRNA3,CNTN5,DAB1,DBN1,DPYSL3,DRD2,DSCAM,EDN2,EFNA5,EFNB3,FEV,FSTL4,GAP43,GPRIN2,HDAC6,HES5,IMPACT,LRP4,LRRK2,LRTM1,LTK,MMP2,NEFL,NFATC4,NHLH2,NIN,NRXN3,NTNG1,ONECUT2,OPCML,PARD3,PCDH12,PDZD7,PHACTR1,PLPPR4,PRDM1,PRDM8,PTPRM,RIPOR2,ROR2,RORB,S100A6,SAMD11,SAMD14,SCARB2,SDC4,SEMA6C,SLITRK1,STX1B,SYNE1,SYT1,TECTA,TENM2,TOX,TSHR…
GO:BP	regulation of developmental process	GO:0050793	2.43362e-07	6.61375	2457	591	119	21026	ACAN,ADGRB3,ADRB1,ANAPC2,ARHGEF15,ASB4,ASPA,ATOH8,BAX,BCL2,BMP5,BOC,BRINP1,CALR,CAMK4,CAPRIN2,CARTPT,CASP8,CCBE1,CD4,CDKN1A,CDKN2A,CDKN2B,CHN1,CHRNA3,CLIC3,CNMD,CRIM1,CYSLTR1,DAB1,DBN1,DPF1,DPF2,DRD2,DSCAM,DUSP10,EFNA5,EFNB3,ERBB3,ERBB4,ERMN,FERMT1,FSTL4,GAS2,GAS6,GDF15,GHR,GHSR,GPC1,HDAC6,HES5,HHEX,HOXB7,HPSE,HTATIP2,IL17D,IL34,IMPACT,INPP5D,ITGA7,ITGB8,JMJD8,LRP4,LRRK2,LRRN3,LTK,MSN,NEFL,NFATC4…
GO:BP	cell junction organization	GO:0034330	2.64181e-07	6.5781	834	591	56	21026	ACHE,ADD2,ADGRB3,ANAPC2,APOD,ARHGEF15,BCL2,CACNA2D3,CAPRIN2,CHRNA1,CNKSR2,CNTN5,DAAM1,DAB1,DBN1,DGKB,DRD2,DSCAM,EFNA5,EFNB3,ELFN1,ERBB4,FMN1,GAP43,GHSR,HDAC6,KCNJ8,LRP4,LRRK2,LRRN3,LRTM1,MDGA1,MESD,NEFL,NFATC4,NFIA,NLGN4X,NRXN3,NTNG1,PARD3,PCDHB10,PCDHB14,PCDHB16,PCDHB4,PCDHB5,PCDHB9,PLPPR4,ROR2,SDC4,SIX1,SLITRK1,SPARCL1,SPOCK2,STON1,SYNDIG1,TNS1
GO:BP	regulation of biological quality	GO:0065008	2.66698e-07	6.57398	2947	591	136	21026	ACTA2,ADCY6,ADD2,ADGRB3,ADRB1,ALDH1A2,ANAPC2,ARHGAP42,ARHGEF15,BAG4,BAX,BCL2,BMP5,BRINP1,BRS3,C1QTNF1,CACNA2D3,CALR,CAPRIN2,CARTPT,CBLB,CBLC,CDKN2A,CDO1,CHRNA1,CHRNA3,CHRNA5,COL6A1,CPLX1,CTSZ,CYBA,CYP3A5,CYSLTR1,DAB1,DACT1,DBN1,DGKB,DKK3,DLG2,DRD2,DSCAM,EDN2,EFNA5,EFNB3,ERBB4,ERMN,EXT2,EYA2,F5,FASTKD1,FMN1,FSTL4,GALR1,GAS2,GAS6,GDF15,GHR,GHSR,GLRA2,GRIA4,GRIN1,GRIN2A,HDAC6,HIP1,HPSE,HRH2,HRH4,IRS…
GO:BP	positive regulation of cellular process	GO:0048522	3.56306e-07	6.44818	5920	591	232	21026	ACAN,ACHE,ACTA2,ADAM19,ADGRB3,ADRB1,AIRE,ALDH1A2,AMER1,ANAPC2,ANK1,ANKRD31,APOBEC3C,APOBEC3F,ARHGEF15,ARHGEF3,ARRB1,ASB4,ASPA,ASPSCR1,ATG10,ATOH7,ATOH8,ATR,BAG4,BANK1,BARHL1,BAX,BBC3,BCL2,BMP5,BOC,BRINP1,C1QTNF1,CALR,CAMK4,CAPRIN2,CARTPT,CASP8,CBLB,CCBE1,CCDC88B,CD4,CDKN1A,CDKN2A,CDKN2B,CENPV,CEP290,CHRNA3,CLEC11A,COLGALT1,CYBA,CYSLTR1,DAB1,DACT1,DBN1,DFFA,DOK5,DPF1,DPF2,DPYSL3,DRD2,DSCAM,DUSP10,…
GO:BP	cell adhesion	GO:0007155	3.56306e-07	6.44818	1530	591	84	21026	ACAN,ACHE,ADAM19,ADD2,APOD,BAG4,BCL2,BMP5,BOC,C1QTNF1,CADM2,CALR,CBLB,CCDC88B,CD4,CDKN2A,CNTN5,COL6A1,COL6A2,CYTH1,DAB1,DLG2,DSCAM,DUSP10,EFNA5,EFNB3,ELFN1,ERBB3,FBLN5,FERMT1,FMN1,FOXF1,FREM1,FXYD5,GAS6,HES5,HPSE,IGSF5,ITGA10,ITGA7,ITGB8,LGALS3,LSAMP,MDGA1,MMP2,MPZ,MSN,NECTIN2,NLGN4X,NRXN3,NTNG1,ONECUT2,OPCML,PARD3,PCDH10,PCDH12,PCDHA1,PCDHA4,PCDHA5,PCDHA9,PCDHB10,PCDHB12,PCDHB14,PCDHB15,PCDHB16,…
GO:BP	regulation of cellular process	GO:0050794	5.20292e-07	6.28375	11946	591	404	21026	ACAN,ACHE,ACTA2,ADAM19,ADCY6,ADD2,ADGRB3,ADRB1,AFF3,AIRE,ALDH1A2,AMER1,ANAPC2,ANK1,ANKDD1A,ANKRD31,ANXA4,APOBEC3C,APOBEC3F,APOBEC3G,APOD,ARHGAP42,ARHGEF15,ARHGEF3,ARRB1,ASB4,ASPA,ASPSCR1,ATG10,ATOH7,ATOH8,ATR,BAG4,BANK1,BARHL1,BARX1,BAX,BBC3,BCL2,BMP5,BMP8B,BOC,BRINP1,BRS3,C14ORF39,C1QTNF1,CACNA2D3,CALR,CAMK4,CAPRIN2,CARTPT,CASP8,CBLB,CBLC,CCBE1,CCDC88B,CD4,CD8A,CDKN1A,CDKN2A,CDKN2B,CDKN2B-AS1,CE…
GO:BP	tissue development	GO:0009888	6.4912e-07	6.18768	2032	591	102	21026	ACAN,ACTA2,AIRE,ALDH1A2,AMER1,ANXA4,ATOH8,BARX1,BAX,BCL2,BMP5,BMP8B,CALR,CDKN1A,CDKN2B,CEP290,CHRDL2,CHRNA1,CNMD,COL6A1,CTSZ,DACT1,DAND5,DUSP10,EDA2R,ERBB3,ERBB4,EVPL,EXT2,EYA2,FAM20A,FERMT1,FMN1,FN3K,FOXF1,FRAS1,GAS6,GHR,GHSR,GPC1,HES5,HMGCS2,HOXB7,HPSE,ITGA7,ITGB8,KANK2,KCNJ8,KRT86,LDB2,LGALS3,LRP4,MESD,MEST,METTL8,MMP2,MSN,MYO1E,NFATC4,NFIA,NOTUM,NPRL3,NTNG1,ONECUT2,PAX5,PDE4D,PDZD7,PPARG,PPP1…
GO:BP	renal system development	GO:0072001	8.04464e-07	6.09449	332	591	31	21026	ACTA2,ALDH1A2,AMER1,BAX,BCL2,CEP290,ERBB4,FMN1,FOXF1,FRAS1,HES5,HMGCS2,HOXB7,KANK2,KCNJ8,LRP4,LRRK2,MYO1E,NFIA,PLCE1,PRDM1,RRM2B,SDC4,SIX1,STRA6,SULF1,TBC1D32,TMEM59L,TP73,WNT2B,ZBTB16
GO:BP	positive regulation of multicellular organismal process	GO:0051240	8.43099e-07	6.07412	1667	591	88	21026	ACAN,ACHE,ACTA2,ADGRB3,ADRB1,AIRE,ANAPC2,ASPA,BCL2,C1QTNF1,CAPRIN2,CARTPT,CASP8,CBLB,CCBE1,CCDC88B,CD4,CDKN1A,CLIC3,CYBA,CYSLTR1,DBN1,DPF2,DRD2,DSCAM,DUSP10,EDN2,EFNA5,EFNB3,ERBB3,ERBB4,FERMT1,GALR1,GAS6,GATM,GHR,GHSR,GPSM3,HDAC6,HLA-F,HOXB7,HPSE,HRH2,IL17D,IL17RC,IL34,INPP5D,IRF8,ITGB8,JMJD8,LRRK2,LRRN3,NECTIN2,NEFL,NFATC4,NIN,NLRP12,PARD3,PDE4B,PDE4D,PLAC8,PLPP6,PPARG,PTGIS,ROR2,RUNX2,S100A13,S…
GO:BP	transport	GO:0006810	1.0834e-06	5.96521	4407	591	182	21026	ABCA6,ACHE,ANK1,APOD,AQP9,ARL4C,ARRB1,ASPSCR1,ATG10,ATP2B2,BAX,BCL2,BEST4,C1QTNF1,C2CD6,CACNA2D3,CALR,CARTPT,CBLB,CCDC88B,CCZ1,CD4,CDKN1A,CDKN2A,CDO1,CEP290,CEP41,CHRNA1,CHRNA3,CHRNA5,CLIC3,COL6A1,COLEC12,CPLX1,CUBN,CYBA,CYSLTR1,CYTH1,DLG2,DRD2,EFNA5,EPS15L1,ERBB3,ERBB4,EXOC2,EXT2,EYA2,FABP6,FBLN5,FERMT1,FOXF1,FRAS1,FRMD4A,FXYD3,FXYD5,GALR1,GAS6,GHR,GHSR,GLRA2,GPR143,GPR155,GRIA4,GRIN1,GRIN2A,GRK…
GO:BP	cell-cell adhesion via plasma-membrane adhesion molecules	GO:0098742	1.26736e-06	5.8971	284	591	28	21026	CADM2,DAB1,DSCAM,EFNA5,ELFN1,FXYD5,MDGA1,MPZ,NECTIN2,NTNG1,PCDH10,PCDH12,PCDHA1,PCDHA4,PCDHA5,PCDHA9,PCDHB10,PCDHB12,PCDHB14,PCDHB15,PCDHB16,PCDHB4,PCDHB5,PCDHB9,PTPRM,SLITRK1,SPARCL1,TENM2
GO:BP	regulation of anatomical structure morphogenesis	GO:0022603	1.28297e-06	5.89178	831	591	54	21026	ADGRB3,ANAPC2,CAPRIN2,CCBE1,CHN1,CHRNA3,CLIC3,CNMD,CYSLTR1,DAB1,DBN1,DSCAM,EFNA5,EFNB3,ERMN,FSTL4,GAS2,GHSR,HDAC6,HHEX,HOXB7,HTATIP2,ITGA7,ITGB8,JMJD8,LRP4,LRRK2,MSN,NEFL,NFATC4,NIN,NTNG1,PID1,PPARG,PPP1R16B,PTGIS,PTPRM,RNF207,RUNX2,SASH1,SEMA6C,SH3KBP1,SHROOM3,SIX1,SLITRK1,SULF1,SYNE1,SYT1,TBX2,TBXA2R,UST,VEGFC,WNT2B,YJEFN3
GO:BP	regulation of multicellular organismal process	GO:0051239	1.66967e-06	5.77737	2956	591	133	21026	ACAN,ACHE,ACTA2,ADGRB3,ADRB1,AIRE,ANAPC2,ANXA4,APOD,ARHGAP42,ARRB1,ASPA,ATOH8,ATP2B2,BANK1,BCL2,BMP5,BRINP1,C1QTNF1,CALR,CAMK4,CAPRIN2,CARTPT,CASP8,CBLB,CCBE1,CCDC88B,CD4,CDKN1A,CDKN2A,CDKN2B,CHRNA3,CLIC3,CNMD,CYBA,CYSLTR1,DAB1,DBN1,DPF2,DRD2,DSCAM,DUSP10,EDN2,EFNA5,EFNB3,ERBB3,ERBB4,FERMT1,FSTL4,GALR1,GAS6,GATM,GDF15,GHR,GHSR,GPSM3,GRIN1,GRIN2A,HDAC6,HES5,HHEX,HLA-F,HOXB7,HPSE,HRH2,HTATIP2,IL17D…
GO:BP	establishment of localization	GO:0051234	2.37356e-06	5.6246	4928	591	197	21026	ABCA6,ACHE,ANK1,APOD,AQP9,ARL4C,ARRB1,ASPSCR1,ATG10,ATP2B2,ATR,BAG4,BAX,BBC3,BCL2,BEST4,C1QTNF1,C2CD6,CACNA2D3,CALR,CARTPT,CBLB,CCDC88B,CCZ1,CD4,CDKN1A,CDKN2A,CDO1,CEP290,CEP41,CHRNA1,CHRNA3,CHRNA5,CLIC3,COL6A1,COLEC12,CPLX1,CUBN,CYBA,CYSLTR1,CYTH1,DLG2,DRD2,EFNA5,EPS15L1,ERBB3,ERBB4,EXOC2,EXT2,EYA2,FABP6,FBLN5,FERMT1,FOXF1,FRAS1,FRMD4A,FRMPD1,FXYD3,FXYD5,GALR1,GAS6,GHR,GHSR,GLRA2,GPR143,GPR155,G…
GO:BP	intracellular signal transduction	GO:0035556	3.51982e-06	5.45348	2965	591	132	21026	ACTA2,ADCY6,ADRB1,ALDH1A2,ARHGAP42,ARHGEF15,ARHGEF3,ARRB1,ASB4,ATG10,ATOH8,ATR,BAG4,BANK1,BAX,BBC3,BCL2,BMP5,C1QTNF1,CALR,CAMK4,CARTPT,CASP8,CBLB,CBLC,CD4,CDKN1A,CDKN2A,CHN1,CNKSR2,COL6A1,COL6A2,COLEC12,CYTH1,DAB1,DACT1,DGKB,DNAJC10,DOK5,DRD2,DUSP10,EDA2R,EDN2,ERBB3,ERBB4,FAS,FGF14,GAS6,GDF15,GHR,GLCE,GNAI1,GPR143,GPR155,GRIN1,GRIN2A,GUCY1A2,HDAC6,HIP1,HPSE,HRH4,IL34,IMPACT,INPP5D,IRAK2,IRS1,JMJD…
GO:BP	kidney development	GO:0001822	4.68327e-06	5.32945	322	591	29	21026	ACTA2,ALDH1A2,AMER1,BAX,BCL2,CEP290,ERBB4,FMN1,FRAS1,HES5,HMGCS2,HOXB7,KANK2,KCNJ8,LRP4,LRRK2,MYO1E,PLCE1,PRDM1,RRM2B,SDC4,SIX1,STRA6,SULF1,TBC1D32,TMEM59L,TP73,WNT2B,ZBTB16
GO:BP	cell-cell signaling	GO:0007267	5.08967e-06	5.29331	1342	591	73	21026	ACHE,ANAPC2,BARX1,C1QTNF1,CARTPT,CHRNA1,CHRNA3,CHRNA5,CPLX1,DBN1,DGKB,DLG2,DRD2,EFNA5,EFNB3,FGF14,GAD1,GALR1,GDF15,GHSR,GLRA2,GRIA4,GRIN1,GRIN2A,HDAC6,HIP1,HRH2,HRH4,IRS1,KCND2,KCNJ8,LRRK2,MPZ,MYCBPAP,NALCN,NEFL,NFATC4,NLGN4X,NRXN3,NTNG1,P2RX5,PCDHB10,PCDHB14,PCDHB16,PCDHB4,PCDHB5,PCDHB9,PDE7B,PLPPR4,PPARG,RASD2,RASGRF2,RNF19A,RNF207,ROR2,SH3KBP1,SLC17A6,SLC1A4,SLC24A2,STX1B,SUCNR1,SV2B,SYN3,SYNE…
KEGG	p53 signaling pathway	KEGG:04115	5.41797e-06	5.26616	74	287	15	8484	ATR,BAX,BBC3,BCL2,CASP8,CDKN1A,CDKN2A,DDB2,FAS,PIDD1,RRM2B,TNFRSF10A,TNFRSF10B,TP73,ZMAT3
GO:BP	positive regulation of response to stimulus	GO:0048584	6.28599e-06	5.20163	2331	591	109	21026	ACTA2,ADRB1,AMER1,ARHGEF3,ARRB1,ATOH8,ATR,BAG4,BANK1,BAX,BBC3,BCL2,BMP5,C1QTNF1,C7,CALR,CAPRIN2,CARTPT,CASP8,CBLB,CCBE1,CD4,CD8A,CDKN2A,CDKN2B,COLEC12,CYBA,DACT1,DOK5,DPF1,DPF2,DRD2,DSCAM,EDA2R,EDN2,ERBB3,ERBB4,EYA2,FAS,FERMT1,GAS6,GDF15,GHR,GHSR,GLCE,GPR155,GPSM3,GRIN1,GRIN2A,GUCY1A2,HDAC6,HES5,HHEX,HIP1,HLA-F,HPSE,IL34,INPP5D,IRAK2,IRS1,JMJD8,KCNJ8,LGALS3,LRP4,LRRK2,LTK,MAOA,MAS1,MIOS,MMP2,MR1,…
GO:BP	neuron projection development	GO:0031175	6.61238e-06	5.17964	1023	591	60	21026	ADCY6,ADGRB3,ANAPC2,APOD,ATOH7,BCL2,BMP5,BOC,CAPRIN2,CHN1,CHRNA3,CNTN5,DAB1,DBN1,DPYSL3,DRD2,DSCAM,EDN2,EFNA5,EFNB3,FSTL4,GAP43,GPRIN2,HDAC6,HES5,IMPACT,LRP4,LRRK2,LRTM1,LTK,MMP2,NEFL,NFATC4,NIN,NRXN3,NTNG1,PARD3,PDZD7,PHACTR1,PLPPR4,PRDM8,PTPRM,RIPOR2,ROR2,S100A6,SAMD14,SCARB2,SDC4,SEMA6C,SLITRK1,STX1B,SYNE1,SYT1,TECTA,TOX,TSHR,TUNAR,UNC5C,UST,VAX2
GO:BP	cell morphogenesis involved in neuron differentiation	GO:0048667	6.61238e-06	5.17964	599	591	42	21026	ADGRB3,ANAPC2,ATOH7,BCL2,BOC,CAPRIN2,CHN1,CHRNA3,CNTN5,DAB1,DBN1,DRD2,DSCAM,EDN2,EFNA5,EFNB3,FSTL4,GAP43,HDAC6,LRP4,LRRK2,LRTM1,NEFL,NFATC4,NIN,NRXN3,NTNG1,PARD3,PDZD7,PHACTR1,PLPPR4,PRDM8,PTPRM,RIPOR2,S100A6,SEMA6C,SLITRK1,SYNE1,TECTA,UNC5C,UST,VAX2
GO:BP	tube development	GO:0035295	7.26682e-06	5.13866	1101	591	63	21026	ADGRB3,ALDH1A2,APOD,ASB4,ATOH8,BAX,BCL2,BMP5,CASP8,CCBE1,CDKN1A,CEP290,CLIC3,CNMD,COL6A1,CTSZ,CYSLTR1,DACT1,EDN2,FMN1,FOXF1,GHSR,HES5,HHEX,HMGCS2,HOXB7,HPSE,HTATIP2,ITGB8,JMJD8,MAN1A2,MMP2,MYO1E,NFATC4,NFIA,NPRL3,NRXN3,PLCD3,PPARG,PPP1R16B,PRDM1,PRKACB,PTGIS,PTPRM,RARRES2,RNF207,SASH1,SCG2,SDC4,SIX1,STIL,STRA6,SULF1,TBC1D32,TBX2,TBXA2R,TMEM59L,TP73,TYMS,VAV3,VEGFC,WNT2B,YJEFN3
GO:BP	localization	GO:0051179	7.51189e-06	5.12425	5555	591	214	21026	ABCA6,ACHE,ANK1,APOD,AQP9,ARL4C,ARRB1,ASPSCR1,ATG10,ATP2B2,ATR,BAG4,BAX,BBC3,BCL2,BEST4,C1QTNF1,C2CD6,CACNA2D3,CALR,CARTPT,CBLB,CCDC88B,CCZ1,CD4,CDKN1A,CDKN2A,CDO1,CEP290,CEP41,CHRNA1,CHRNA3,CHRNA5,CLIC3,COL6A1,COLEC12,CPLX1,CUBN,CYBA,CYSLTR1,CYTH1,DAB1,DAND5,DBN1,DLG2,DRD2,EFNA5,EPS15L1,ERBB3,ERBB4,EXOC2,EXOSC10,EXT2,EYA2,FABP6,FBLN5,FERMT1,FOXF1,FRAS1,FRMD4A,FRMPD1,FXYD3,FXYD5,GALR1,GAS6,GHR,GH…
GO:BP	regulation of response to nutrient levels	GO:0032107	9.0539e-06	5.04316	30	591	9	21026	BAX,BCL2,CARTPT,GDF15,GHR,GHSR,KANK2,NENF,SPX
GO:BP	cell projection organization	GO:0030030	9.0539e-06	5.04316	1631	591	83	21026	ADCY6,ADGRB3,ANAPC2,APOD,ATOH7,BAG4,BCL2,BMP5,BOC,CAPRIN2,CEP162,CEP290,CEP41,CHN1,CHRNA3,CNTN5,DAB1,DBN1,DNAH2,DPYSL3,DRD2,DSCAM,EDN2,EFNA5,EFNB3,ERMN,FHDC1,FSTL4,FXYD5,GAP43,GLCE,GPRIN2,HDAC6,HES5,IMPACT,KIF19,LRP4,LRRK2,LRTM1,LTK,MAPK15,MMP2,NECTIN2,NEFL,NFATC4,NIN,NRXN3,NTNG1,ONECUT2,PARD3,PDZD7,PHACTR1,PLCE1,PLPPR4,PPP1R16B,PRDM8,PTPDC1,PTPRM,RAB23,RFX4,RILP,RIPOR2,ROR2,S100A6,SAMD14,SCARB2,…
GO:BP	regulation of membrane potential	GO:0042391	1.00345e-05	4.9985	458	591	35	21026	ADRB1,BAX,BCL2,CHRNA1,CHRNA3,CHRNA5,COL6A1,DRD2,GLRA2,GRIA4,GRIN1,GRIN2A,KCNA3,KCNAB2,KCND2,KCNE4,KCNH7,KCNJ8,KCNK15,KCNK17,KCNK6,LRRK2,NALCN,NLGN4X,P2RX5,PID1,PIP5KL1,RGS7BP,RNF207,SCN9A,SLC39A8,SLC4A4,STX1B,SYNE1,TRPV1
GO:BP	plasma membrane bounded cell projection organization	GO:0120036	1.16248e-05	4.93461	1588	591	81	21026	ADCY6,ADGRB3,ANAPC2,APOD,ATOH7,BAG4,BCL2,BMP5,BOC,CAPRIN2,CEP162,CEP290,CEP41,CHN1,CHRNA3,CNTN5,DAB1,DBN1,DNAH2,DPYSL3,DRD2,DSCAM,EDN2,EFNA5,EFNB3,FHDC1,FSTL4,FXYD5,GAP43,GPRIN2,HDAC6,HES5,IMPACT,KIF19,LRP4,LRRK2,LRTM1,LTK,MAPK15,MMP2,NECTIN2,NEFL,NFATC4,NIN,NRXN3,NTNG1,ONECUT2,PARD3,PDZD7,PHACTR1,PLCE1,PLPPR4,PPP1R16B,PRDM8,PTPDC1,PTPRM,RAB23,RFX4,RILP,RIPOR2,ROR2,S100A6,SAMD14,SCARB2,SDC4,SEMA6…
GO:BP	locomotion	GO:0040011	1.5052e-05	4.82241	1255	591	68	21026	ACTA2,AIRE,APOD,ATOH7,ATOH8,BAG4,BCL2,BMP5,CALR,CASP8,CCBE1,CMTM7,COL6A1,CYSLTR1,DACH1,DPYSL3,DRD2,DSCAM,DUSP10,EDN2,EFNA5,ERBB4,FERMT1,FOXF1,GAS6,GDF15,GHSR,GPSM3,GRIN2A,HDAC6,IL17RC,IL34,LDB2,LGALS3,LRRK2,LRTM1,MAPK15,MMP2,MSN,NEFL,NTNG1,ONECUT2,PDE4B,PHACTR1,PIK3C2G,PIP5KL1,PLPP3,PPARG,PTPRM,RARRES2,RIPOR2,ROR2,SASH1,SCG2,SDC4,SEMA6C,SPOCK2,SUCNR1,SULF1,TBXA2R,TMSB4Y,TNFRSF18,TSHR,UNC5C,VAV3,V…
GO:BP	tube morphogenesis	GO:0035239	1.50882e-05	4.82136	879	591	53	21026	ADGRB3,APOD,ASB4,ATOH8,BAX,BCL2,BMP5,CASP8,CCBE1,CEP290,CLIC3,CNMD,CTSZ,CYSLTR1,DACT1,EDN2,FMN1,FOXF1,GHSR,HES5,HHEX,HOXB7,HPSE,HTATIP2,ITGB8,JMJD8,MMP2,MYO1E,NFATC4,NPRL3,NRXN3,PLCD3,PPARG,PPP1R16B,PRDM1,PRKACB,PTGIS,PTPRM,RNF207,SASH1,SCG2,SDC4,SIX1,STIL,STRA6,SULF1,TBX2,TBXA2R,TMEM59L,VAV3,VEGFC,WNT2B,YJEFN3
GO:BP	cell junction assembly	GO:0034329	3.08341e-05	4.51097	503	591	36	21026	ACHE,ADD2,ADGRB3,APOD,ARHGEF15,BCL2,CNTN5,DRD2,DSCAM,EFNA5,EFNB3,ERBB4,FMN1,GAP43,GHSR,KCNJ8,LRP4,LRRN3,LRTM1,MDGA1,NLGN4X,NRXN3,PARD3,PCDHB10,PCDHB14,PCDHB16,PCDHB4,PCDHB5,PCDHB9,SDC4,SIX1,SLITRK1,SPOCK2,STON1,SYNDIG1,TNS1
GO:BP	regulation of synapse structure or activity	GO:0050803	3.12098e-05	4.50571	316	591	27	21026	ADGRB3,ANAPC2,ARHGEF15,CACNA2D3,CAPRIN2,DAB1,DBN1,DGKB,DRD2,EFNA5,EFNB3,GHSR,LRP4,LRRK2,LRRN3,LRTM1,MDGA1,NEFL,NFATC4,NLGN4X,PLPPR4,ROR2,SIX1,SLC17A6,SLITRK1,STX1B,SYNDIG1
GO:BP	cell-cell adhesion	GO:0098609	3.14998e-05	4.50169	976	591	56	21026	ADAM19,ADD2,BCL2,BMP5,BOC,C1QTNF1,CADM2,CBLB,CCDC88B,CD4,CDKN2A,CNTN5,DAB1,DLG2,DSCAM,DUSP10,EFNA5,EFNB3,ELFN1,FOXF1,FXYD5,IGSF5,ITGA10,ITGA7,ITGB8,LGALS3,MDGA1,MPZ,MSN,NECTIN2,NLGN4X,NRXN3,NTNG1,PCDH10,PCDH12,PCDHA1,PCDHA4,PCDHA5,PCDHA9,PCDHB10,PCDHB12,PCDHB14,PCDHB15,PCDHB16,PCDHB4,PCDHB5,PCDHB9,PLPP3,PTPRM,RIPOR2,SDC4,SLC39A8,SLITRK1,SPARCL1,TENM2,ZBTB16
GO:BP	positive regulation of cell communication	GO:0010647	3.14998e-05	4.50169	1795	591	87	21026	ACTA2,ADRB1,AMER1,ARHGEF3,ARRB1,ATOH8,ATR,BAG4,BANK1,BAX,BBC3,BMP5,C1QTNF1,CALR,CAPRIN2,CARTPT,CASP8,CCBE1,CD4,CDKN2A,CDKN2B,CYBA,DACT1,DOK5,DRD2,EDA2R,EDN2,EFNB3,ERBB3,ERBB4,FAS,FERMT1,GALR1,GAS6,GDF15,GHR,GHSR,GLCE,GPR155,GRIN1,GRIN2A,GUCY1A2,HDAC6,HES5,HHEX,HIP1,HPSE,IL34,IRS1,JMJD8,LRP4,LRRK2,LTK,MAOA,MAS1,MIOS,MMP2,NALCN,NECTIN2,NENF,NFATC4,NLRP12,P2RX5,PPARG,PTGIS,RAMP3,RASD2,RASGRF2,ROR2,S…
GO:BP	positive regulation of signaling	GO:0023056	3.17827e-05	4.49781	1796	591	87	21026	ACTA2,ADRB1,AMER1,ARHGEF3,ARRB1,ATOH8,ATR,BAG4,BANK1,BAX,BBC3,BMP5,C1QTNF1,CALR,CAPRIN2,CARTPT,CASP8,CCBE1,CD4,CDKN2A,CDKN2B,CYBA,DACT1,DOK5,DRD2,EDA2R,EDN2,EFNB3,ERBB3,ERBB4,FAS,FERMT1,GALR1,GAS6,GDF15,GHR,GHSR,GLCE,GPR155,GRIN1,GRIN2A,GUCY1A2,HDAC6,HES5,HHEX,HIP1,HPSE,IL34,IRS1,JMJD8,LRP4,LRRK2,LTK,MAOA,MAS1,MIOS,MMP2,NALCN,NECTIN2,NENF,NFATC4,NLRP12,P2RX5,PPARG,PTGIS,RAMP3,RASD2,RASGRF2,ROR2,S…
GO:BP	behavior	GO:0007610	4.87113e-05	4.31237	674	591	43	21026	ADGRB3,ADRB1,BCL2,BRINP1,BRS3,CAMK4,CARTPT,CEND1,CHRNA3,CHRNA5,COL6A1,CSTB,DAB1,DACH1,DRD2,DSCAM,EFNB3,FEV,GAD1,GATM,GDF15,GHSR,GPR157,GRIN1,GRIN2A,KCND2,LRRC66,LRRK2,NFATC4,NHLH2,NLGN4X,NPB,NPW,NRXN3,PAX5,RASD2,SCN9A,SLC24A2,SLITRK1,STRA6,TRPV1,TSHR,TTBK1
GO:BP	extrinsic apoptotic signaling pathway via death domain receptors	GO:0008625	5.20028e-05	4.28397	84	591	13	21026	BAX,BCL2,BMP5,CASP8,FAIM,FAIM2,FAS,LGALS3,PIDD1,TNFRSF10A,TNFRSF10B,TNFRSF10C,TNFSF10
GO:BP	enzyme-linked receptor protein signaling pathway	GO:0007167	5.50964e-05	4.25888	970	591	55	21026	APOD,ATOH8,BMP5,CBLB,CBLC,CCBE1,CD4,CD8A,CDKN2B,CHN1,CHRDL2,CHRNA3,COL6A1,CRIM1,DAND5,DKK3,DOK5,EFNA5,EFNB3,ERBB3,ERBB4,FERMT1,FSTL4,GAS6,GDF15,GHR,GHSR,GLCE,GPC1,GPR155,HES5,HHEX,HIP1,HTRA1,IRS1,ITGB8,LRP4,LTK,MMP2,MYO1E,NFATC4,NFIA,ONECUT2,PID1,PLCE1,PPARG,RARRES2,ROR2,RUNX2,STON1,SULF1,TBX2,VEGFC,VTN,ZEB2
GO:BP	positive regulation of signal transduction	GO:0009967	6.06044e-05	4.2175	1578	591	78	21026	ACTA2,ADRB1,AMER1,ARHGEF3,ARRB1,ATOH8,ATR,BAG4,BANK1,BAX,BBC3,BMP5,C1QTNF1,CALR,CAPRIN2,CARTPT,CASP8,CCBE1,CD4,CDKN2A,CDKN2B,CYBA,DACT1,DOK5,DRD2,EDA2R,EDN2,ERBB3,ERBB4,FAS,FERMT1,GAS6,GDF15,GHR,GHSR,GLCE,GPR155,GRIN1,GRIN2A,GUCY1A2,HES5,HHEX,HIP1,HPSE,IL34,IRS1,JMJD8,LRP4,LRRK2,LTK,MAOA,MAS1,MIOS,MMP2,NECTIN2,NENF,NFATC4,NLRP12,P2RX5,PPARG,PTGIS,RAMP3,RASD2,ROR2,S100A13,SASH1,SLC19A1,STX1B,SULF1…
GO:BP	neuron projection morphogenesis	GO:0048812	6.68288e-05	4.17504	660	591	42	21026	ADGRB3,ANAPC2,ATOH7,BCL2,BOC,CAPRIN2,CHN1,CHRNA3,CNTN5,DAB1,DBN1,DRD2,DSCAM,EDN2,EFNA5,EFNB3,FSTL4,GAP43,HDAC6,IMPACT,LRP4,LRRK2,LRTM1,NEFL,NFATC4,NIN,NRXN3,NTNG1,PARD3,PHACTR1,PLPPR4,PRDM8,PTPRM,S100A6,SEMA6C,SLITRK1,SYNE1,SYT1,TUNAR,UNC5C,UST,VAX2
GO:BP	developmental maturation	GO:0021700	7.07905e-05	4.15003	352	591	28	21026	ADGRB3,ALDH1A2,ANAPC2,ARHGEF15,BCL2,C2CD6,CDKN1A,CEND1,DAB1,FERMT1,FEV,HDAC6,HES5,LRRK2,MMP2,NEFL,NFATC4,NFIA,P2RX5,PPARG,RUNX2,RYR1,SIX3,TMPRSS12,TRIM58,TYMS,XYLT1,ZBTB16
GO:BP	regulation of postsynaptic membrane potential	GO:0060078	7.6541e-05	4.11611	148	591	17	21026	ADRB1,CHRNA1,CHRNA3,CHRNA5,DRD2,GLRA2,GRIA4,GRIN1,GRIN2A,KCND2,LRRK2,NLGN4X,P2RX5,RGS7BP,STX1B,SYNE1,TRPV1
GO:BP	regulation of intracellular signal transduction	GO:1902531	7.96084e-05	4.09904	1953	591	91	21026	ACTA2,ADRB1,ARHGAP42,ARHGEF15,ARHGEF3,ARRB1,ATOH8,ATR,BAG4,BANK1,BAX,BBC3,BCL2,BMP5,C1QTNF1,CALR,CARTPT,CASP8,CBLC,CD4,CDKN2A,CHN1,CYTH1,DACT1,DOK5,DRD2,DUSP10,EDA2R,EDN2,ERBB3,ERBB4,FAS,GAS6,GDF15,GHR,GLCE,GNAI1,GPR143,GPR155,GUCY1A2,HDAC6,HIP1,HPSE,HRH4,IL34,IRS1,JMJD8,KANK2,LRP4,LRRK2,LTK,MAS1,MDFIC,MIOS,MMP2,NENF,NLRP12,NPRL3,OBSCN,P2RX5,PDE4D,PEX5L,PHLDA3,PIDD1,PPARG,PPP1R16B,PRKACB,PTGIS,RA…
GO:BP	embryonic morphogenesis	GO:0048598	8.27263e-05	4.08236	620	591	40	21026	AFF3,ALDH1A2,ATOH8,BAX,BMP5,CEP290,COL6A1,DACT1,EXT2,EYA2,FOXF1,FRAS1,HES5,HOXB7,ITGA7,LRP4,MMP2,PAX5,PDZD7,PLPP3,PRKACB,RIPOR2,RNF207,RUNX2,SATB2,SDC4,SIX1,SIX3,STIL,STRA6,SULF1,TBC1D32,TBX2,TECTA,TSHR,VAX2,VEGFC,VTN,WNT2B,ZBTB16
GO:BP	homophilic cell adhesion via plasma membrane adhesion molecules	GO:0007156	0.000108112	3.96613	169	591	18	21026	CADM2,DSCAM,NECTIN2,PCDH10,PCDH12,PCDHA1,PCDHA4,PCDHA5,PCDHA9,PCDHB10,PCDHB12,PCDHB14,PCDHB15,PCDHB16,PCDHB4,PCDHB5,PCDHB9,PTPRM
GO:BP	plasma membrane bounded cell projection morphogenesis	GO:0120039	0.000114542	3.94104	676	591	42	21026	ADGRB3,ANAPC2,ATOH7,BCL2,BOC,CAPRIN2,CHN1,CHRNA3,CNTN5,DAB1,DBN1,DRD2,DSCAM,EDN2,EFNA5,EFNB3,FSTL4,GAP43,HDAC6,IMPACT,LRP4,LRRK2,LRTM1,NEFL,NFATC4,NIN,NRXN3,NTNG1,PARD3,PHACTR1,PLPPR4,PRDM8,PTPRM,S100A6,SEMA6C,SLITRK1,SYNE1,SYT1,TUNAR,UNC5C,UST,VAX2
GO:BP	glial cell differentiation	GO:0010001	0.000134509	3.87125	264	591	23	21026	ACAN,ASPA,COL6A1,DAB1,DUSP10,ERBB3,GAP43,GPC1,GPR157,HES5,IL34,MIOS,NFIA,PARD3,PLPP3,PPARG,PRDM8,ROR2,TP73,TRPC4,TTBK1,VTN,ZEB2
GO:BP	cell projection morphogenesis	GO:0048858	0.000134799	3.87031	681	591	42	21026	ADGRB3,ANAPC2,ATOH7,BCL2,BOC,CAPRIN2,CHN1,CHRNA3,CNTN5,DAB1,DBN1,DRD2,DSCAM,EDN2,EFNA5,EFNB3,FSTL4,GAP43,HDAC6,IMPACT,LRP4,LRRK2,LRTM1,NEFL,NFATC4,NIN,NRXN3,NTNG1,PARD3,PHACTR1,PLPPR4,PRDM8,PTPRM,S100A6,SEMA6C,SLITRK1,SYNE1,SYT1,TUNAR,UNC5C,UST,VAX2
GO:BP	central nervous system development	GO:0007417	0.00016169	3.79132	1061	591	57	21026	ACAN,ALDH1A2,APOD,ASPA,BARHL1,BAX,BCL2,BMP5,BRINP1,CEND1,CEP290,CNTN5,DAB1,DRD2,DSCAM,DUSP10,ERBB4,FAIM2,GAP43,GART,GRIN1,GRIN2A,HES5,IL34,KCNA3,LRRK2,MAS1,MDGA1,MIOS,NEFL,NHLH2,NIN,NLGN4X,PAX5,PHACTR1,PLPP3,PPARG,PRDM8,RFX4,ROR2,RORB,SIX1,SIX3,STIL,TACC2,TOX,TP73,TRAPPC9,TRPC4,TRPV1,TTBK1,UNC5C,VAX2,VTN,WNT2B,ZBTB16,ZEB2
GO:BP	regulation of nervous system development	GO:0051960	0.000171662	3.76533	457	591	32	21026	ACAN,ADGRB3,ANAPC2,ASPA,BRINP1,CAPRIN2,CDKN2B,CYSLTR1,DAB1,DBN1,DRD2,DSCAM,DUSP10,EFNA5,EFNB3,FSTL4,HDAC6,HES5,IL34,LRP4,LRRN3,NEFL,NFATC4,NIN,PARD3,PPARG,SEMA6C,SLITRK1,SYNDIG1,TP73,TTBK1,VEGFC
GO:BP	regulation of synapse organization	GO:0050807	0.000177008	3.75201	309	591	25	21026	ADGRB3,ANAPC2,ARHGEF15,CACNA2D3,CAPRIN2,DAB1,DBN1,DGKB,DRD2,EFNA5,EFNB3,GHSR,LRP4,LRRK2,LRRN3,LRTM1,MDGA1,NEFL,NFATC4,NLGN4X,PLPPR4,ROR2,SIX1,SLITRK1,SYNDIG1
GO:BP	regulation of locomotion	GO:0040012	0.000185425	3.73183	1067	591	57	21026	ACTA2,AIRE,APOD,ATOH7,ATOH8,BAG4,BCL2,BMP5,CALR,CASP8,CCBE1,DACH1,DPYSL3,DRD2,DSCAM,DUSP10,EDN2,ERBB4,FERMT1,FOXF1,GAS6,GDF15,GHSR,GPSM3,HDAC6,IL34,LDB2,LGALS3,LRRK2,MAPK15,MMP2,MSN,NTNG1,ONECUT2,PHACTR1,PIP5KL1,PLPP3,PPARG,PTPRM,RARRES2,RIPOR2,ROR2,SASH1,SCG2,SDC4,SEMA6C,SPOCK2,SUCNR1,SULF1,TBXA2R,TMSB4Y,TNFRSF18,TSHR,UNC5C,VEGFC,VTN,ZEB2
GO:BP	cell morphogenesis	GO:0000902	0.000221521	3.65459	996	591	54	21026	ADGRB3,ANAPC2,ATOH7,BCL2,BOC,CAPRIN2,CHN1,CHRNA3,CNTN5,COL6A1,DAB1,DBN1,DRD2,DSCAM,EDN2,EFNA5,EFNB3,ERMN,FSTL4,GAP43,GAS2,HDAC6,IMPACT,ITGA7,LRATD1,LRP4,LRRK2,LRTM1,MSN,NEFL,NFATC4,NFIA,NIN,NRXN3,NTNG1,PARD3,PDZD7,PHACTR1,PLPPR4,PRDM8,PTPRM,RIPOR2,S100A6,SEMA6C,SH3KBP1,SHROOM3,SLITRK1,SYNE1,SYT1,TECTA,TUNAR,UNC5C,UST,VAX2
GO:BP	cell migration	GO:0016477	0.00023722	3.62485	1534	591	74	21026	ACTA2,ADD2,AIRE,APOD,ATOH8,BAG4,BARHL1,BAX,BCL2,BMP5,CALR,CASP8,CCBE1,CEND1,CENPV,DAB1,DACH1,DPYSL3,DRD2,DUSP10,EDN2,ERBB4,FERMT1,FOXF1,GAS6,GDF15,GNAI1,GPC1,GPSM3,HDAC6,IL17RC,IL34,ITGA7,KANK2,LDB2,LGALS3,LRRK2,MAPK15,MDGA1,MMP2,MSN,NHLH2,NLRP12,NTNG1,ONECUT2,PDE4B,PHACTR1,PIP5KL1,PLPP3,PPARG,PTPRM,RARRES2,RIPOR2,ROR2,SASH1,SATB2,SCG2,SDC4,SEMA6C,SH3KBP1,SIX1,SIX3,STON1,SULF1,TBXA2R,TMEM201,TMSB…
GO:BP	regulation of neurogenesis	GO:0050767	0.00023722	3.62485	378	591	28	21026	ACAN,ANAPC2,ASPA,BRINP1,CAPRIN2,CDKN2B,CYSLTR1,DAB1,DBN1,DRD2,DSCAM,DUSP10,EFNA5,EFNB3,FSTL4,HDAC6,HES5,IL34,LRP4,NEFL,NFATC4,NIN,PPARG,SEMA6C,SLITRK1,TP73,TTBK1,VEGFC
GO:BP	positive regulation of developmental process	GO:0051094	0.00023722	3.62485	1343	591	67	21026	ACAN,ADGRB3,ANAPC2,ASB4,ASPA,ATOH8,BAX,BCL2,BMP5,BOC,BRINP1,CAPRIN2,CASP8,CCBE1,CD4,CDKN2B,CLIC3,CYSLTR1,DAB1,DBN1,DPF1,DPF2,DRD2,DSCAM,DUSP10,EFNA5,ERBB3,ERBB4,GAS6,GDF15,GHR,GHSR,GPC1,HDAC6,HOXB7,HPSE,IL34,IMPACT,INPP5D,ITGB8,JMJD8,LRRN3,NEFL,NIN,PPARG,PTGIS,RARRES2,RIPOR2,ROR2,RUNX2,SASH1,SIX1,SLITRK1,SYNDIG1,SYT1,TBX2,TBXA2R,TMPRSS12,TOX,TP73,TSHR,TTBK1,UNC5C,VEGFC,WNT2B,ZBTB16,ZEB2
GO:BP	modulation of chemical synaptic transmission	GO:0050804	0.00025752	3.58919	513	591	34	21026	ACHE,ANAPC2,CHRNA3,CHRNA5,CPLX1,DBN1,DGKB,DRD2,EFNB3,GHSR,GLRA2,GRIA4,GRIN1,GRIN2A,HDAC6,HIP1,LRRK2,NALCN,NEFL,NFATC4,NLGN4X,NRXN3,NTNG1,PLPPR4,RASGRF2,RNF19A,ROR2,SLC24A2,STX1B,SV2B,SYN3,SYNE1,SYT1,VGF
GO:BP	regulation of neuron projection development	GO:0010975	0.000261643	3.58229	446	591	31	21026	ADCY6,ADGRB3,ANAPC2,ATOH7,BMP5,CAPRIN2,CHN1,CHRNA3,DAB1,DBN1,DPYSL3,DSCAM,EFNA5,EFNB3,FSTL4,HDAC6,LRP4,LRRK2,LTK,NEFL,NFATC4,NIN,NTNG1,ROR2,SCARB2,SEMA6C,SLITRK1,STX1B,SYNE1,TOX,UST
GO:BP	regulation of trans-synaptic signaling	GO:0099177	0.00026277	3.58042	514	591	34	21026	ACHE,ANAPC2,CHRNA3,CHRNA5,CPLX1,DBN1,DGKB,DRD2,EFNB3,GHSR,GLRA2,GRIA4,GRIN1,GRIN2A,HDAC6,HIP1,LRRK2,NALCN,NEFL,NFATC4,NLGN4X,NRXN3,NTNG1,PLPPR4,RASGRF2,RNF19A,ROR2,SLC24A2,STX1B,SV2B,SYN3,SYNE1,SYT1,VGF
GO:BP	negative regulation of signaling	GO:0023057	0.000292801	3.53343	1435	591	70	21026	ACHE,AMER1,APOD,ARHGAP42,ARRB1,BANK1,BARX1,BAX,BCL2,BMP5,CALR,CARTPT,CASP8,CBLB,CBLC,CHRDL2,CRIM1,DAB1,DACT1,DAND5,DKK3,DRD2,DUSP10,ERBB3,EYA2,FAIM,FAIM2,FERMT1,FSTL4,GAS6,GDF15,GHSR,GPC1,GPR155,GTF2H2,HHEX,HTRA1,INPP5D,IRS1,KANK2,LGALS3,LRP4,LRRK2,MIOS,NFATC4,NLRP12,NOTUM,NPRL3,ONECUT2,PDE4B,PDE4D,PHLDA3,PID1,PPARG,PRKACB,RFX4,RGS16,RGS7BP,RIPOR2,RNF125,RRM2B,RUBCN,RUNX2,SCG2,SLC24A2,SLC39A8,SUL…
GO:BP	negative regulation of cell communication	GO:0010648	0.000296673	3.52772	1436	591	70	21026	ACHE,AMER1,APOD,ARHGAP42,ARRB1,BANK1,BARX1,BAX,BCL2,BMP5,CALR,CARTPT,CASP8,CBLB,CBLC,CHRDL2,CRIM1,DAB1,DACT1,DAND5,DKK3,DRD2,DUSP10,ERBB3,EYA2,FAIM,FAIM2,FERMT1,FSTL4,GAS6,GDF15,GHSR,GPC1,GPR155,GTF2H2,HHEX,HTRA1,INPP5D,IRS1,KANK2,LGALS3,LRP4,LRRK2,MIOS,NFATC4,NLRP12,NOTUM,NPRL3,ONECUT2,PDE4B,PDE4D,PHLDA3,PID1,PPARG,PRKACB,RFX4,RGS16,RGS7BP,RIPOR2,RNF125,RRM2B,RUBCN,RUNX2,SCG2,SLC24A2,SLC39A8,SUL…
GO:BP	circulatory system development	GO:0072359	0.0003362	3.4734	1145	591	59	21026	ACAN,ACTA2,ADGRB3,ALDH1A2,APOD,ARHGEF15,ASB4,BAX,BMP5,CALR,CASP8,CCBE1,CDKN1A,CLIC3,CNMD,COL6A1,CYSLTR1,DAND5,EDN2,ERBB3,ERBB4,FOXF1,GHSR,HHEX,HPSE,HTATIP2,ITGB8,JMJD8,KCNJ8,MMP2,MYO1E,NFATC4,NPRL3,NRXN3,PLCD3,PLPP3,PPARG,PPP1R16B,PRDM1,PTGIS,PTPRM,RNF207,RYR1,SASH1,SCG2,SIX1,SLC2A12,STIL,STRA6,SULF1,SYNE1,SYNPO2L,TBC1D32,TBX2,TBXA2R,TP73,VAV3,VEGFC,YJEFN3
GO:BP	regulation of blood pressure	GO:0008217	0.000346445	3.46037	186	591	18	21026	ACTA2,ADRB1,ARHGAP42,BRS3,CARTPT,CTSZ,DRD2,EDN2,EXT2,GAS6,KCNJ8,KCNK6,PPARG,SPX,SUCNR1,TBXA2R,TRPV1,VEGFC
GO:BP	TRAIL-activated apoptotic signaling pathway	GO:0036462	0.000431202	3.36532	11	591	5	21026	CASP8,TNFRSF10A,TNFRSF10B,TNFRSF10C,TNFSF10
GO:BP	circulatory system process	GO:0003013	0.000497192	3.30348	602	591	37	21026	ACTA2,ADCY6,ADRB1,ARHGAP42,ATP2B2,BRS3,CARTPT,CTSZ,CYSLTR1,DRD2,EDN2,EXT2,F5,GAS6,HRH2,KCND2,KCNE4,KCNJ8,KCNK6,MMP2,PDE4B,PDE4D,PPARG,RAMP3,RNF207,SCN9A,SLC16A7,SLC19A1,SLC1A4,SLC4A4,SPX,SUCNR1,TBX2,TBXA2R,TRPV1,VEGFC,ZEB2
GO:BP	gliogenesis	GO:0042063	0.000497192	3.30348	352	591	26	21026	ACAN,ASPA,CDKN2B,COL6A1,CYSLTR1,DAB1,DUSP10,ERBB3,GAP43,GPC1,GPR157,HES5,IL34,MIOS,NFIA,PARD3,PLPP3,PPARG,PRDM8,ROR2,TP73,TRPC4,TTBK1,VEGFC,VTN,ZEB2
GO:BP	axonogenesis	GO:0007409	0.000505741	3.29607	463	591	31	21026	ANAPC2,ATOH7,BCL2,BOC,CHN1,CNTN5,DAB1,DRD2,DSCAM,EDN2,EFNA5,EFNB3,FSTL4,GAP43,HDAC6,LRP4,LRTM1,NEFL,NIN,NRXN3,NTNG1,PARD3,PLPPR4,PRDM8,PTPRM,S100A6,SEMA6C,SLITRK1,UNC5C,UST,VAX2
GO:BP	negative regulation of signal transduction	GO:0009968	0.000521302	3.28291	1326	591	65	21026	AMER1,APOD,ARHGAP42,ARRB1,BANK1,BARX1,BAX,BCL2,BMP5,CALR,CASP8,CBLB,CBLC,CHRDL2,CRIM1,DAB1,DACT1,DAND5,DKK3,DRD2,DUSP10,ERBB3,EYA2,FAIM,FAIM2,FERMT1,FSTL4,GAS6,GDF15,GPC1,GPR155,GTF2H2,HHEX,HTRA1,INPP5D,IRS1,KANK2,LGALS3,LRP4,LRRK2,MIOS,NFATC4,NLRP12,NOTUM,NPRL3,ONECUT2,PDE4B,PDE4D,PHLDA3,PID1,PPARG,PRKACB,RFX4,RGS16,RGS7BP,RIPOR2,RNF125,RRM2B,RUBCN,RUNX2,SCG2,SLC39A8,SULF1,THEM4,TKFC
GO:BP	cell surface receptor protein tyrosine kinase signaling pathway	GO:0007169	0.000535497	3.27124	629	591	38	21026	APOD,BMP5,CBLB,CBLC,CCBE1,CD4,CD8A,CHN1,CHRNA3,COL6A1,CRIM1,DOK5,EFNA5,EFNB3,ERBB3,ERBB4,FSTL4,GDF15,GHR,GHSR,GPC1,HHEX,HIP1,IRS1,LTK,MMP2,MYO1E,NFATC4,PID1,PLCE1,RARRES2,ROR2,RUNX2,STON1,SULF1,TBX2,VEGFC,VTN
GO:BP	positive regulation of intracellular signal transduction	GO:1902533	0.00054123	3.26662	1113	591	57	21026	ACTA2,ADRB1,ARHGEF3,ARRB1,ATOH8,ATR,BAG4,BANK1,BAX,BBC3,BMP5,C1QTNF1,CALR,CARTPT,CASP8,CD4,CDKN2A,DOK5,DRD2,EDA2R,EDN2,ERBB3,ERBB4,GAS6,GDF15,GHR,GLCE,GPR155,GUCY1A2,HIP1,HPSE,IL34,IRS1,JMJD8,LRP4,LRRK2,LTK,MAS1,MIOS,MMP2,NENF,NLRP12,P2RX5,PTGIS,RAMP3,RASD2,ROR2,S100A13,SASH1,SLC19A1,SYNPO2L,TNFAIP8L3,TNFRSF10B,TNFSF10,TP73,TRIM58,VAV3
GO:BP	blood vessel development	GO:0001568	0.000607654	3.21634	732	591	42	21026	ACTA2,ADGRB3,ALDH1A2,APOD,ASB4,BAX,CASP8,CCBE1,CLIC3,CNMD,CYSLTR1,EDN2,FOXF1,GHSR,HHEX,HPSE,HTATIP2,ITGB8,JMJD8,KCNJ8,MMP2,MYO1E,NFATC4,NPRL3,NRXN3,PLCD3,PLPP3,PPARG,PPP1R16B,PRDM1,PTGIS,PTPRM,SASH1,SCG2,SIX1,STRA6,SULF1,TBX2,TBXA2R,VAV3,VEGFC,YJEFN3
GO:BP	anatomical structure formation involved in morphogenesis	GO:0048646	0.000607654	3.21634	1199	591	60	21026	ADGRB3,APOD,ATOH8,BMP5,CASP8,CCBE1,CEND1,CEP290,CLIC3,CNMD,COL6A1,CYSLTR1,DAB1,DSCAM,EDN2,EXT2,EYA2,FAIM2,FAM20A,FMN1,FOXF1,GDF15,GHSR,GPC1,HES5,HHEX,HPSE,HTATIP2,ITGA7,ITGB8,JMJD8,MIOS,MMP2,NECTIN2,NFATC4,NRXN3,OBSCN,PLCD3,PPARG,PPP1R16B,PRKACB,PTGIS,PTPRM,RIPOR2,SASH1,SCG2,SDC4,SIX1,STIL,STRA6,SULF1,SYNPO2L,TBX2,TBXA2R,TMPRSS12,VAV3,VEGFC,VTN,WNT2B,YJEFN3
GO:BP	excitatory postsynaptic potential	GO:0060079	0.000607654	3.21634	108	591	13	21026	CHRNA1,CHRNA3,CHRNA5,DRD2,GLRA2,GRIN1,GRIN2A,LRRK2,NLGN4X,P2RX5,STX1B,SYNE1,TRPV1
GO:BP	regulation of cell projection organization	GO:0031344	0.000607654	3.21634	658	591	39	21026	ADCY6,ADGRB3,ANAPC2,ATOH7,BMP5,CAPRIN2,CHN1,CHRNA3,DAB1,DBN1,DPYSL3,DSCAM,EFNA5,EFNB3,ERMN,FSTL4,GAP43,GLCE,HDAC6,LRP4,LRRK2,LTK,MAPK15,NEFL,NFATC4,NIN,NTNG1,PLCE1,PPP1R16B,RIPOR2,ROR2,SCARB2,SEMA6C,SLITRK1,STX1B,SYNE1,TENM2,TOX,UST
GO:BP	regulation of multicellular organismal development	GO:2000026	0.000612781	3.2127	1418	591	68	21026	ACAN,ADGRB3,ANAPC2,ASPA,ATOH8,BRINP1,CAMK4,CAPRIN2,CARTPT,CASP8,CCBE1,CD4,CDKN2A,CDKN2B,CLIC3,CNMD,CYSLTR1,DAB1,DBN1,DRD2,DSCAM,DUSP10,EFNA5,EFNB3,ERBB4,FERMT1,FSTL4,GAS6,GHSR,HDAC6,HES5,HHEX,HPSE,HTATIP2,IL17D,IL34,INPP5D,ITGB8,JMJD8,LRP4,LRRN3,NEFL,NFATC4,NIN,NOTUM,PARD3,PPARG,PPP1R16B,PRDM1,PTGIS,PTPRM,ROR2,RUNX2,SASH1,SEMA6C,SIX1,SLITRK1,SULF1,SYNDIG1,TBX2,TBXA2R,TOX,TP73,TTBK1,VEGFC,WNT2B,YJ…
GO:BP	blood vessel morphogenesis	GO:0048514	0.000620701	3.20712	635	591	38	21026	ADGRB3,APOD,ASB4,BAX,CASP8,CCBE1,CLIC3,CNMD,CYSLTR1,EDN2,FOXF1,GHSR,HHEX,HPSE,HTATIP2,ITGB8,JMJD8,MMP2,MYO1E,NFATC4,NPRL3,NRXN3,PLCD3,PPARG,PPP1R16B,PRDM1,PTGIS,PTPRM,SASH1,SCG2,SIX1,STRA6,SULF1,TBX2,TBXA2R,VAV3,VEGFC,YJEFN3
GO:BP	negative regulation of response to food	GO:0032096	0.000625388	3.20385	12	591	5	21026	CARTPT,GDF15,GHSR,NENF,SPX
GO:BP	negative regulation of response to nutrient levels	GO:0032108	0.000625388	3.20385	12	591	5	21026	CARTPT,GDF15,GHSR,NENF,SPX
GO:BP	negative regulation of appetite	GO:0032099	0.000625388	3.20385	12	591	5	21026	CARTPT,GDF15,GHSR,NENF,SPX
GO:BP	vasculature development	GO:0001944	0.000677016	3.1694	762	591	43	21026	ACTA2,ADGRB3,ALDH1A2,APOD,ARHGEF15,ASB4,BAX,CASP8,CCBE1,CLIC3,CNMD,CYSLTR1,EDN2,FOXF1,GHSR,HHEX,HPSE,HTATIP2,ITGB8,JMJD8,KCNJ8,MMP2,MYO1E,NFATC4,NPRL3,NRXN3,PLCD3,PLPP3,PPARG,PPP1R16B,PRDM1,PTGIS,PTPRM,SASH1,SCG2,SIX1,STRA6,SULF1,TBX2,TBXA2R,VAV3,VEGFC,YJEFN3
GO:BP	anatomical structure maturation	GO:0071695	0.000688618	3.16202	277	591	22	21026	ADGRB3,ALDH1A2,BCL2,C2CD6,CDKN1A,CEND1,FERMT1,FEV,HDAC6,HES5,LRRK2,MMP2,P2RX5,PPARG,RUNX2,RYR1,SIX3,TMPRSS12,TRIM58,TYMS,XYLT1,ZBTB16
GO:BP	regulation of cellular component organization	GO:0051128	0.000688618	3.16202	2433	591	103	21026	ADCY6,ADD2,ADGRB3,ANAPC2,ANK1,APOD,ARHGEF15,ARRB1,ATOH7,ATR,BAG4,BAX,BBC3,BCL2,BMP5,CACNA2D3,CALR,CAPRIN2,CBLB,CDKN1A,CDKN2A,CENPV,CHN1,CHRNA3,COL6A1,COLGALT1,CPLX1,CYBA,DAB1,DACT1,DBN1,DGKB,DPF1,DPF2,DPYSL3,DRD2,DSCAM,EFNA5,EFNB3,ERMN,EXOSC10,FERMT1,FMN1,FSTL4,GAP43,GAS6,GDF15,GHSR,GLCE,GNAI1,GPR143,HDAC6,HIP1,KANK2,KAZALD1,LGALS3,LRP4,LRRK2,LRRN3,LRTM1,LTK,MAPK15,MDGA1,MSN,NBDY,NEFL,NFATC4,NIN,…
GO:BP	phosphatidylinositol 3-kinase/protein kinase B signal transduction	GO:0043491	0.000732991	3.1349	299	591	23	21026	BAG4,BANK1,C1QTNF1,COL6A1,COL6A2,DRD2,ERBB3,ERBB4,GAS6,GDF15,HIP1,HPSE,IRS1,LTK,PHLDA3,PIK3C2G,PPP1R16B,RAMP3,RASD2,ROR2,RUBCN,THEM4,VAV3
GO:BP	epithelium development	GO:0060429	0.000743293	3.12884	1238	591	61	21026	ACTA2,AIRE,ALDH1A2,ANXA4,ATOH8,BARX1,BAX,BCL2,BMP5,CDKN1A,CDKN2B,CEP290,COL6A1,CTSZ,DACT1,DUSP10,ERBB4,EVPL,FERMT1,FMN1,FN3K,FOXF1,FRAS1,HES5,HOXB7,HPSE,KANK2,KRT86,LDB2,LGALS3,LRP4,MMP2,MSN,MYO1E,NFATC4,ONECUT2,PDE4D,PDZD7,PPARG,PPP1R16B,PRDM1,PRKACB,PTER,RIPOR2,RNF207,SDC4,SIX1,SIX3,STIL,STRA6,SULF1,TBC1D32,TBX2,TECTA,TGM1,TMEM59L,TP73,TYMS,USH2A,VEGFC,WNT2B
REAC	TRAIL signaling	REAC:R-HSA-75158	0.000830088	3.08088	8	358	5	11004	CASP8,TNFRSF10A,TNFRSF10B,TNFRSF10D,TNFSF10
REAC	TP53 Regulates Transcription of Death Receptors and Ligands	REAC:R-HSA-6803211	0.000830088	3.08088	12	358	6	11004	FAS,TNFRSF10A,TNFRSF10B,TNFRSF10C,TNFRSF10D,TP73
REAC	Neuronal System	REAC:R-HSA-112316	0.000830088	3.08088	399	358	32	11004	ACHE,ADCY6,CACNA2D3,CAMK4,CHRNA1,CHRNA3,CHRNA5,CPLX1,DLG2,GAD1,GLRA2,GNAI1,GRIA4,GRIN1,GRIN2A,KCNA3,KCNAB1,KCNAB2,KCND2,KCNH7,KCNJ8,KCNK17,KCNK6,MAOA,NEFL,NLGN4X,NRXN3,PRKACB,RASGRF2,SLITRK1,SYN3,SYT1
GO:BP	axon development	GO:0061564	0.000913024	3.03952	528	591	33	21026	ANAPC2,APOD,ATOH7,BCL2,BOC,CHN1,CNTN5,DAB1,DRD2,DSCAM,EDN2,EFNA5,EFNB3,FSTL4,GAP43,HDAC6,LRP4,LRTM1,MMP2,NEFL,NIN,NRXN3,NTNG1,PARD3,PLPPR4,PRDM8,PTPRM,S100A6,SEMA6C,SLITRK1,UNC5C,UST,VAX2
WP	TP53 network	WP:WP1742	0.00106493	2.97268	19	318	7	8752	BAX,BBC3,BCL2,CDKN1A,CDKN2A,TNFSF10,TP73
WP	Apoptosis modulation and signaling	WP:WP1772	0.00106493	2.97268	90	318	14	8752	BAX,BBC3,BCL2,CASP8,CDKN2A,DFFA,FAS,MAP3K14,PIDD1,TNFRSF10A,TNFRSF10B,TNFRSF10C,TNFRSF10D,TNFSF10
GO:BP	negative regulation of response to stimulus	GO:0048585	0.0012443	2.90507	1680	591	76	21026	AMER1,APOD,ARHGAP42,ARRB1,BANK1,BARX1,BAX,BCL2,BMP5,C1QTNF1,CALR,CARTPT,CASP8,CBLB,CBLC,CHRDL2,CRIM1,DAB1,DACT1,DAND5,DKK3,DRD2,DUSP10,ERBB3,EYA2,FAIM,FAIM2,FERMT1,FOXF1,FSTL4,GAS6,GDF15,GHSR,GPC1,GPR155,GTF2H2,HDAC6,HHEX,HLA-F,HTRA1,INPP5D,IRS1,KANK2,LGALS3,LRP4,LRRK2,MIOS,NENF,NFATC4,NLRP12,NOTUM,NPRL3,ONECUT2,PDE4B,PDE4D,PHLDA3,PID1,PPARG,PRKACB,PTGIS,RFX4,RGS16,RGS7BP,RIPOR2,RNF125,RRM2B,RUBC…
GO:BP	response to ketone	GO:1901654	0.00139041	2.85686	229	591	19	21026	ADCY6,CALR,CDKN1A,EFNA5,F5,GAS6,GHR,GHSR,GNAI1,HDAC6,HMGCS2,MSN,MTAP,NEFL,PPARG,PTGER1,TBX2,TBXA2R,TYMS
GO:BP	chemical synaptic transmission, postsynaptic	GO:0099565	0.00139967	2.85397	118	591	13	21026	CHRNA1,CHRNA3,CHRNA5,DRD2,GLRA2,GRIN1,GRIN2A,LRRK2,NLGN4X,P2RX5,STX1B,SYNE1,TRPV1
GO:BP	positive regulation of cellular component organization	GO:0051130	0.00145315	2.83769	1105	591	55	21026	ADGRB3,ANAPC2,ANK1,ARHGEF15,ARRB1,ATOH7,ATR,BAG4,BAX,BBC3,BMP5,CALR,CAPRIN2,COLGALT1,CYBA,DBN1,DPYSL3,DRD2,DSCAM,EFNA5,EFNB3,FERMT1,FMN1,GAS6,GDF15,HDAC6,HIP1,LGALS3,LRP4,LRRK2,LRRN3,LTK,MAPK15,MSN,NEFL,NIN,PLCE1,PNKP,PPARG,RIPOR2,ROR2,SCARB2,SDC4,SLITRK1,STIL,SYNDIG1,SYNE1,SYNPO2L,SYT1,TENM2,TNFSF10,TOX,TRIM58,TTBK1,VTN
GO:BP	connective tissue development	GO:0061448	0.00145315	2.83769	292	591	22	21026	ACAN,ACTA2,AMER1,BMP5,BMP8B,CHRDL2,CNMD,COL6A1,EXT2,GHR,HES5,HMGCS2,ITGB8,NFIA,PPARG,RORC,RUNX2,SATB2,SULF1,TYMS,WNT2B,ZBTB16
GO:BP	blood circulation	GO:0008015	0.00145839	2.83613	518	591	32	21026	ACTA2,ADCY6,ADRB1,ARHGAP42,ATP2B2,BRS3,CARTPT,CTSZ,CYSLTR1,DRD2,EDN2,EXT2,F5,GAS6,HRH2,KCND2,KCNE4,KCNJ8,KCNK6,MMP2,PDE4B,PDE4D,PPARG,RNF207,SCN9A,SPX,SUCNR1,TBX2,TBXA2R,TRPV1,VEGFC,ZEB2
REAC	Regulation by c-FLIP	REAC:R-HSA-3371378	0.00146645	2.83373	10	358	5	11004	CASP8,FAS,TNFRSF10A,TNFRSF10B,TNFSF10
REAC	Dimerization of procaspase-8	REAC:R-HSA-69416	0.00146645	2.83373	10	358	5	11004	CASP8,FAS,TNFRSF10A,TNFRSF10B,TNFSF10
REAC	CASP8 activity is inhibited	REAC:R-HSA-5218900	0.00146645	2.83373	10	358	5	11004	CASP8,FAS,TNFRSF10A,TNFRSF10B,TNFSF10
GO:BP	adult behavior	GO:0030534	0.00147154	2.83223	154	591	15	21026	BRS3,CARTPT,CEND1,CHRNA3,CHRNA5,CSTB,DAB1,DRD2,EFNB3,GHSR,NLGN4X,NRXN3,PAX5,SLITRK1,TSHR
REAC	TP53 Regulates Transcription of Cell Death Genes	REAC:R-HSA-5633008	0.00153821	2.81298	44	358	9	11004	BAX,BBC3,FAS,PIDD1,TNFRSF10A,TNFRSF10B,TNFRSF10C,TNFRSF10D,TP73
GO:BP	regulation of plasma membrane bounded cell projection organization	GO:0120035	0.00157564	2.80254	642	591	37	21026	ADCY6,ADGRB3,ANAPC2,ATOH7,BMP5,CAPRIN2,CHN1,CHRNA3,DAB1,DBN1,DPYSL3,DSCAM,EFNA5,EFNB3,FSTL4,GAP43,HDAC6,LRP4,LRRK2,LTK,MAPK15,NEFL,NFATC4,NIN,NTNG1,PLCE1,PPP1R16B,RIPOR2,ROR2,SCARB2,SEMA6C,SLITRK1,STX1B,SYNE1,TENM2,TOX,UST
GO:BP	positive regulation of programmed cell death	GO:0043068	0.00165411	2.78144	546	591	33	21026	ALDH1A2,BAX,BBC3,BCL2,CASP8,CDKN1A,CDKN2A,DFFA,FAS,GRIN2A,HTATIP2,HTRA1,INPP5D,IRF8,LRRK2,LTK,MMP2,NFATC4,PHLDA3,PIDD1,PIP5KL1,PPARG,PTGIS,STK17B,TEX261,TNFRSF10A,TNFRSF10B,TNFRSF10C,TNFSF10,TP73,TRPV1,UNC5C,ZBTB16
GO:BP	regulation of cell development	GO:0060284	0.00165411	2.78144	847	591	45	21026	ACAN,ANAPC2,ASPA,BCL2,BRINP1,CAMK4,CAPRIN2,CARTPT,CASP8,CD4,CDKN2A,CDKN2B,CYSLTR1,DAB1,DBN1,DRD2,DSCAM,DUSP10,EFNA5,EFNB3,FSTL4,GAS6,HDAC6,HES5,IL17D,IL34,INPP5D,LRP4,LRRK2,NEFL,NFATC4,NIN,PPARG,PRDM1,ROR2,SEMA6C,SLITRK1,TMPRSS12,TOX,TP73,TRIM58,TRPV1,TTBK1,VEGFC,ZBTB16
GO:BP	system process	GO:0003008	0.00195229	2.70946	2293	591	96	21026	ACTA2,ADCY6,ADGRB3,ADRB1,ARHGAP42,ARRB1,ATP2B2,BARHL1,BCL2,BRINP1,BRS3,C1QTNF1,CAMK4,CARTPT,CCBE1,CHRNA1,CHRNA3,CHRNA5,CNTN5,COL6A1,CTSZ,CYBA,CYSLTR1,DRD2,EDN2,EXT2,F5,GALR1,GAS6,GATM,GHSR,GLRA2,GPR143,GPR155,GRIN1,GRIN2A,HRH2,KCND2,KCNE4,KCNJ8,KCNK6,LRRC66,LRRK2,MMP2,MYO1E,NEFL,NFATC4,NLGN4X,NRXN3,OR10H1,OR2C3,OR3A1,OR4D9,OR51M1,P2RX5,PARD3,PDE4B,PDE4D,PDZD7,PKHD1L1,PON3,PPARG,PRKACB,RAMP3,RETRE…
GO:BP	presynapse organization	GO:0099172	0.00197113	2.70529	60	591	9	21026	CACNA2D3,CNTN5,DAAM1,EFNB3,LRP4,LRTM1,MDGA1,NLGN4X,SLITRK1
GO:BP	regulation of cell migration	GO:0030334	0.00201109	2.69657	960	591	49	21026	ACTA2,AIRE,APOD,ATOH8,BAG4,BCL2,BMP5,CALR,CASP8,CCBE1,DACH1,DPYSL3,DRD2,DUSP10,EDN2,ERBB4,FERMT1,FOXF1,GAS6,GDF15,GPSM3,HDAC6,IL34,LDB2,LGALS3,MAPK15,MMP2,MSN,NTNG1,ONECUT2,PHACTR1,PIP5KL1,PLPP3,PPARG,PTPRM,RARRES2,RIPOR2,ROR2,SASH1,SDC4,SEMA6C,SULF1,TBXA2R,TMSB4Y,TNFRSF18,UNC5C,VEGFC,VTN,ZEB2
GO:BP	establishment of epithelial cell polarity	GO:0090162	0.0020751	2.68296	35	591	7	21026	CYTH1,FERMT1,FOXF1,FRMD4A,HES5,MSN,PARD3
GO:BP	animal organ morphogenesis	GO:0009887	0.00207825	2.6823	1042	591	52	21026	ACAN,ACTA2,ALDH1A2,BAX,BCL2,BMP5,CEP290,COL6A1,CTSZ,DSCAM,ERBB4,EXT2,FAM20A,FMN1,FOXF1,FRAS1,FREM1,GHR,HES5,HOXB7,KCNJ8,LRP4,LRRK2,MMP2,MSN,NTNG1,ONECUT2,PAX5,PDZD7,PRDM1,PTPRM,RAB23,RIPOR2,RNF207,RORB,RUNX2,RYR1,SAMD11,SATB2,SIX1,SIX3,STIL,STRA6,SULF1,SYNPO2L,TBX2,TECTA,TMEM59L,TSHR,VAX2,VEGFC,WNT2B
GO:BP	calcium-dependent cell-cell adhesion via plasma membrane cell adhesion molecules	GO:0016339	0.00232669	2.63326	48	591	8	21026	FXYD5,PCDH12,PCDHB10,PCDHB14,PCDHB16,PCDHB4,PCDHB5,PCDHB9
GO:BP	positive regulation of metabolic process	GO:0009893	0.00232669	2.63326	3597	591	138	21026	ACHE,ACTA2,ADAM19,ADRB1,AIRE,ALDH1A2,AMER1,ANKRD31,APOBEC3C,APOBEC3F,ARRB1,ASPSCR1,ATG10,ATOH7,ATOH8,ATR,BAG4,BANK1,BARHL1,BAX,BCL2,BMP5,C1QTNF1,CALR,CAMK4,CAPRIN2,CARTPT,CASP8,CBLB,CCBE1,CCDC88B,CD4,CDKN1A,CDKN2A,CEP290,CHRNA3,CYBA,DACT1,DPF1,DPF2,DRD2,DSCAM,EFNA5,ERBB3,ERBB4,EXOSC10,EYA2,FAM20A,FAS,FERMT1,FEV,FOXF1,GALR1,GAS6,GATM,GDF15,GHR,GHSR,GNAI1,GPSM3,GRIN1,HDAC6,HES5,HHEX,HLA-F,HOXB7,HPS…
GO:BP	response to nutrient levels	GO:0031667	0.00238951	2.62169	510	591	31	21026	ADRB1,ALDH1A2,BAX,BCL2,CARTPT,CDKN1A,CDKN2B,COL6A1,F5,FAS,GAS6,GDF15,GHR,GHSR,GPR155,HMGCS2,IMPACT,KANK2,LRRK2,MIOS,NENF,NPRL3,PPARG,SPX,TBXA2R,TRPV1,TYMS,VGF,WNT2B,WRN,ZEB2
GO:BP	synaptic transmission, glutamatergic	GO:0035249	0.00251399	2.59964	109	591	12	21026	DRD2,GRIA4,GRIN1,GRIN2A,HDAC6,KCNJ8,LRRK2,PLPPR4,ROR2,SLC17A6,SLC1A4,SYT1
GO:BP	regulation of response to food	GO:0032095	0.00253109	2.59669	16	591	5	21026	CARTPT,GDF15,GHSR,NENF,SPX
GO:BP	epithelial cell proliferation	GO:0050673	0.00253109	2.59669	441	591	28	21026	ALDH1A2,ATOH8,BAX,BMP5,CDKN1A,CDKN2B,CNMD,DACH1,DRD2,DUSP10,FERMT1,GHSR,HDAC6,HES5,PPARG,PPP1R16B,PRDM1,PTPRM,RUNX2,SAAL1,SCG2,SIX1,ST8SIA1,SULF1,TBX2,TGM1,VEGFC,ZEB2
GO:BP	regulation of phosphatidylinositol 3-kinase/protein kinase B signal transduction	GO:0051896	0.00255422	2.59274	263	591	20	21026	BAG4,BANK1,C1QTNF1,DRD2,ERBB3,ERBB4,GAS6,GDF15,HIP1,HPSE,IRS1,LTK,PHLDA3,PPP1R16B,RAMP3,RASD2,ROR2,RUBCN,THEM4,VAV3
GO:BP	developmental growth	GO:0048589	0.00276026	2.55905	663	591	37	21026	ADRB1,ANAPC2,APOD,BCL2,CDKN1A,CHRNA1,COL6A1,DRD2,DSCAM,DUSP10,EDN2,EFNA5,ERBB4,FMN1,FSTL4,GAP43,GAS2,GDF15,GHR,GHSR,HDAC6,IMPACT,KCNJ8,LRP4,NIN,NLGN4X,PLAC8,SEMA6C,SIX1,SLITRK1,STIL,STRA6,SYT1,TBX2,TP73,TSHR,TYMS
GO:BP	regulation of axonogenesis	GO:0050770	0.00280821	2.55157	146	591	14	21026	ANAPC2,CHN1,DAB1,DSCAM,EFNA5,EFNB3,FSTL4,HDAC6,LRP4,NEFL,NIN,SEMA6C,SLITRK1,UST
GO:BP	regulation of synapse maturation	GO:0090128	0.00289261	2.53871	26	591	6	21026	ADGRB3,ANAPC2,ARHGEF15,DAB1,NEFL,NFATC4
GO:BP	cell motility	GO:0048870	0.00297641	2.52631	1793	591	78	21026	ACTA2,ADD2,AIRE,APOD,ATOH8,BAG4,BARHL1,BAX,BCL2,BMP5,C2CD6,CALR,CASP8,CCBE1,CEND1,CENPV,DAB1,DACH1,DNAH2,DPYSL3,DRD2,DUSP10,EDN2,ERBB4,FERMT1,FOXF1,GAS6,GDF15,GNAI1,GPC1,GPSM3,HDAC6,IL17RC,IL34,ITGA7,KANK2,LDB2,LGALS3,LRATD1,LRRK2,MAPK15,MDGA1,MMP2,MSN,NHLH2,NLRP12,NTNG1,ONECUT2,PDE4B,PHACTR1,PIP5KL1,PLPP3,PPARG,PTPRM,RARRES2,RIPOR2,ROR2,SASH1,SATB2,SCG2,SDC4,SEMA6C,SH3KBP1,SIX1,SIX3,SPOCK2,STON1…
GO:BP	ketone body metabolic process	GO:1902224	0.00441723	2.35485	10	591	4	21026	HMGCLL1,HMGCS2,OXCT2,TYRP1
GO:BP	apoptotic process	GO:0006915	0.00372444	2.42894	1923	591	82	21026	ALDH1A2,ANXA4,BAG4,BARHL1,BAX,BBC3,BCL2,BMP5,CALR,CASP8,CBLC,CDKN1A,CDKN2A,COL6A1,COL6A2,DFFA,DNAJC10,DPF1,DPF2,EDA2R,ERBB3,ERBB4,EYA2,FAIM,FAIM2,FAS,GAS2,GAS6,GHSR,GRIA4,GRIN2A,HIP1,HTATIP2,HTRA1,INPP5D,IRF8,KANK2,KCNJ8,LGALS3,LRRK2,LTK,MMP2,NEFL,NFATC4,NHLH2,NLRP12,PHLDA3,PIDD1,PIP5KL1,PLAC8,PPARG,PTGIS,RETREG1,RORC,RPS27L,RRM2B,SCG2,SH3KBP1,SHF,SIX1,SIX3,STIL,STK17B,SULF1,SYNE1,TBX2,TEX261,THE…
GO:BP	renal system process	GO:0003014	0.0037574	2.42511	132	591	13	21026	ADCY6,BCL2,CHRNA3,DRD2,GAS6,MYO1E,PON3,PRKACB,RRM2B,SPX,SUCNR1,SULF1,TRPV1
GO:BP	regulation of cell differentiation	GO:0045595	0.00380918	2.41917	1576	591	70	21026	ACAN,ANAPC2,ASB4,ASPA,ATOH8,BCL2,BMP5,BOC,BRINP1,CALR,CAMK4,CAPRIN2,CARTPT,CASP8,CD4,CDKN2A,CDKN2B,CRIM1,CYSLTR1,DAB1,DBN1,DPF1,DPF2,DRD2,DSCAM,DUSP10,EFNA5,EFNB3,FSTL4,GAS6,GHR,GPC1,HDAC6,HES5,IL17D,IL34,IMPACT,INPP5D,LRP4,LRRK2,LTK,NEFL,NFATC4,NIN,PLPP7,PPARG,PRDM1,RARRES2,RIPOR2,ROR2,RORB,RORC,RUNX2,SEMA6C,SIX1,SIX3,SLITRK1,SMOC1,SPOCK2,TMPRSS12,TOX,TP73,TRIM58,TRPV1,TTBK1,TUNAR,USH2A,VEGFC,ZB…
GO:BP	cell population proliferation	GO:0008283	0.00387183	2.41208	2015	591	85	21026	ACAN,ALDH1A2,APOD,ATOH8,BAX,BCL2,BMP5,BRINP1,CALR,CBLB,CCDC88B,CDKN1A,CDKN2A,CDKN2B,CEND1,CLEC11A,CNMD,COL6A1,CYSLTR1,DACH1,DBN1,DRD2,DUSP10,EDN2,ERBB3,ERBB4,FABP6,FERMT1,FOXF1,GAS6,GHSR,GLCE,HDAC6,HES5,HHEX,HPSE,IL34,INPP5D,IRS1,KANK2,KCNJ8,LGALS3,LRRK2,LTK,MAPK15,MAS1,MIOS,MMP2,MSN,NFIA,NUDT6,PID1,PLAC8,PLCD3,PLPP1,PPARG,PPP1R16B,PRDM1,PTPRM,RIPOR2,RUNX2,S100A13,S100A6,SAAL1,SCG2,SCRG1,SDC4,SIX…
GO:BP	head development	GO:0060322	0.00398156	2.39995	806	591	42	21026	ALDH1A2,APOD,BARHL1,BAX,BCL2,BMP5,BRINP1,CEND1,CEP290,CNTN5,DAB1,DRD2,ERBB4,FAIM2,GART,GRIN1,GRIN2A,HES5,KCNA3,LRRK2,MAS1,MDGA1,MMP2,NEFL,NHLH2,NIN,NLGN4X,PAX5,PHACTR1,PRDM8,RFX4,SIX1,SIX3,STIL,STRA6,TACC2,TOX,TRAPPC9,TTBK1,UNC5C,VAX2,WNT2B
GO:BP	regulation of system process	GO:0044057	0.00415286	2.38165	553	591	32	21026	ADRB1,ARHGAP42,ATP2B2,C1QTNF1,CARTPT,CHRNA3,CYSLTR1,DRD2,EDN2,GALR1,GAS6,GHSR,GRIN1,GRIN2A,HRH2,KCND2,KCNE4,KCNJ8,LRRK2,MMP2,NLGN4X,PARD3,PDE4B,PDE4D,PPARG,RNF207,SPX,STX1B,SYNE1,TBX2,TBXA2R,TRPV1
GO:BP	regulation of cell motility	GO:2000145	0.00418965	2.37782	1022	591	50	21026	ACTA2,AIRE,APOD,ATOH8,BAG4,BCL2,BMP5,CALR,CASP8,CCBE1,DACH1,DPYSL3,DRD2,DUSP10,EDN2,ERBB4,FERMT1,FOXF1,GAS6,GDF15,GPSM3,HDAC6,IL34,LDB2,LGALS3,MAPK15,MMP2,MSN,NTNG1,ONECUT2,PHACTR1,PIP5KL1,PLPP3,PPARG,PTPRM,RARRES2,RIPOR2,ROR2,SASH1,SDC4,SEMA6C,SPOCK2,SULF1,TBXA2R,TMSB4Y,TNFRSF18,UNC5C,VEGFC,VTN,ZEB2
GO:BP	positive regulation of nervous system development	GO:0051962	0.00418965	2.37782	296	591	21	21026	ACAN,ADGRB3,ANAPC2,ASPA,CAPRIN2,CYSLTR1,DBN1,DRD2,DSCAM,EFNA5,HDAC6,IL34,LRRN3,NEFL,NIN,PPARG,SLITRK1,SYNDIG1,TP73,TTBK1,VEGFC
GO:BP	positive regulation of cell development	GO:0010720	0.00436649	2.35987	458	591	28	21026	ACAN,ANAPC2,ASPA,BCL2,CAPRIN2,CASP8,CD4,CYSLTR1,DBN1,DRD2,DSCAM,DUSP10,EFNA5,GAS6,HDAC6,IL34,INPP5D,NEFL,NIN,PPARG,ROR2,SLITRK1,TMPRSS12,TOX,TP73,TTBK1,VEGFC,ZBTB16
GO:BP	synapse maturation	GO:0060074	0.00436649	2.35987	40	591	7	21026	ADGRB3,ANAPC2,ARHGEF15,DAB1,NEFL,NFATC4,NFIA
GO:BP	regulation of cellular response to growth factor stimulus	GO:0090287	0.00445344	2.3513	320	591	22	21026	CCBE1,CDKN2B,CHRDL2,CRIM1,DAND5,DKK3,DOK5,FERMT1,FSTL4,GDF15,GPC1,GPR155,HES5,HHEX,HTRA1,ONECUT2,PPARG,RUNX2,SULF1,VEGFC,VTN,ZEB2
GO:BP	cartilage development	GO:0051216	0.00447057	2.34964	213	591	17	21026	ACAN,BMP5,BMP8B,CHRDL2,CNMD,COL6A1,EXT2,GHR,HES5,ITGB8,NFIA,RUNX2,SATB2,SULF1,TYMS,WNT2B,ZBTB16
GO:BP	import into cell	GO:0098657	0.00486211	2.31318	922	591	46	21026	ACHE,ARRB1,CALR,CBLB,COLEC12,CUBN,CYBA,DRD2,EPS15L1,GAS6,GHR,GRK4,GTF2H2,HIP1,IRF8,KCNJ8,LGALS3,LRP4,LRRK2,MESD,MYCBPAP,MYO1B,MYO1E,NLGN4X,PPARG,RAMP3,RUBCN,SCARB2,SFTPA1,SH3KBP1,SLC19A1,SLC1A4,SLC24A2,SLC39A8,SLC43A2,SPX,STON1,STRA6,STX1B,SUSD4,SYNE1,SYT1,TRIP10,TRPV1,VAV3,VTN
GO:BP	positive regulation of phosphorus metabolic process	GO:0010562	0.00490278	2.30956	560	591	32	21026	ARRB1,BAG4,BANK1,BCL2,CARTPT,CD4,CDKN1A,CHRNA3,DSCAM,EFNA5,ERBB4,FAM20A,FAS,GAS6,GHR,HDAC6,HES5,IL34,LRP4,LRRK2,MAS1,PID1,PLPP3,RARRES2,SASH1,SLC4A4,SPATA18,TNFRSF10A,TNFRSF10B,TNFRSF18,TTBK1,VTN
GO:BP	positive regulation of phosphate metabolic process	GO:0045937	0.00490278	2.30956	560	591	32	21026	ARRB1,BAG4,BANK1,BCL2,CARTPT,CD4,CDKN1A,CHRNA3,DSCAM,EFNA5,ERBB4,FAM20A,FAS,GAS6,GHR,HDAC6,HES5,IL34,LRP4,LRRK2,MAS1,PID1,PLPP3,RARRES2,SASH1,SLC4A4,SPATA18,TNFRSF10A,TNFRSF10B,TNFRSF18,TTBK1,VTN
GO:BP	negative regulation of multicellular organismal process	GO:0051241	0.00500355	2.30072	1087	591	52	21026	ADGRB3,ADRB1,ANXA4,APOD,ARHGAP42,ARRB1,BANK1,BCL2,BMP5,BRINP1,C1QTNF1,CALR,CARTPT,CBLB,CDKN2A,CDKN2B,CNMD,DAB1,DRD2,DUSP10,EFNB3,FERMT1,FSTL4,GAS6,GDF15,GHSR,HDAC6,HES5,HHEX,HLA-F,IL17D,INPP5D,LGALS3,LRP4,MMP2,NFATC4,NLRP12,PDE4B,PDE4D,PLAC8,PPARG,PTPRM,RIPOR2,RNF125,SDC4,SEMA6C,SPX,SULF1,TP73,TRPV1,VTN,YJEFN3
GO:BP	regulation of cell population proliferation	GO:0042127	0.00520231	2.2838	1685	591	73	21026	ACAN,ALDH1A2,APOD,ATOH8,BAX,BCL2,BMP5,CALR,CBLB,CCDC88B,CDKN1A,CDKN2A,CDKN2B,CEND1,CLEC11A,CNMD,CYSLTR1,DACH1,DRD2,DUSP10,EDN2,ERBB3,ERBB4,FABP6,FERMT1,FOXF1,GAS6,GHSR,GLCE,HDAC6,HES5,HHEX,HPSE,IL34,INPP5D,IRS1,KANK2,LGALS3,LRRK2,LTK,MAPK15,MAS1,MMP2,NUDT6,PID1,PLAC8,PLCD3,PLPP1,PPARG,PPP1R16B,PRDM1,PTPRM,RIPOR2,RUNX2,S100A13,S100A6,SAAL1,SCG2,SDC4,SIX1,SIX3,SKAP2,ST8SIA1,SULF1,SYNE1,TBX2,TGM1,TO…
GO:BP	leukocyte activation	GO:0045321	0.00520231	2.2838	980	591	48	21026	AIRE,BANK1,BAX,BCL2,CAMK4,CASP8,CBLB,CCDC88B,CD4,CD8A,CDKN1A,CDKN2A,CMTM7,DUSP10,EDN2,EFNB3,FOXF1,GAS6,HHEX,HLA-F,INPP5D,IRF8,ITGB8,KCNJ8,LGALS3,LRRK2,MR1,MSN,NECTIN2,PAX5,PLPP6,PRDM1,RIPOR2,RORC,RUNX2,S100A13,SDC4,SH3KBP1,SHPK,SKAP2,SUCNR1,THEMIS2,TOX,TRPV1,TSHR,TTBK1,VAV3,ZBTB16
KEGG	Neuroactive ligand-receptor interaction	KEGG:04080	0.00595182	2.22535	365	287	28	8484	ADRB1,BRS3,CHRNA1,CHRNA3,CHRNA5,CYSLTR1,DRD2,EDN2,GALR1,GHR,GHSR,GLRA2,GRIA4,GRIN1,GRIN2A,HRH2,HRH4,MAS1,NPB,NPW,P2RX5,PARD3,PTGER1,SPX,TBXA2R,TRPV1,TSHR,VGF
GO:BP	transmembrane transport	GO:0055085	0.0060977	2.21483	1578	591	69	21026	ABCA6,AQP9,ASPSCR1,ATP2B2,BAX,BCL2,BEST4,CACNA2D3,CHRNA1,CHRNA3,CHRNA5,CLIC3,COL6A1,CYBA,DRD2,FXYD3,GAS6,GLRA2,GPR155,GRIA4,GRIN1,GRIN2A,HPSE,IRS1,KCNA3,KCNAB1,KCNAB2,KCND2,KCNE4,KCNH7,KCNJ8,KCNK15,KCNK17,KCNK6,KCNT1,NALCN,P2RX5,PDE4B,PDE4D,PEX5L,PID1,PLCE1,RYR1,S100A6,SCN9A,SLC10A5,SLC16A5,SLC16A7,SLC17A6,SLC19A1,SLC1A4,SLC24A2,SLC25A18,SLC25A45,SLC26A4,SLC2A12,SLC35D3,SLC38A7,SLC39A8,SLC43A2,SL…
GO:BP	cellular localization	GO:0051641	0.00646258	2.18959	3661	591	137	21026	ACHE,ANK1,APOD,ARL4C,ARRB1,ASPSCR1,ATG10,ATR,BAG4,BAX,BBC3,BCL2,C2CD6,CALR,CARTPT,CBLB,CCDC88B,CD4,CDKN1A,CDKN2A,CEP290,CEP41,CHRNA3,CPLX1,CUBN,CYBA,CYSLTR1,DAND5,DBN1,DLG2,DRD2,EFNA5,EPS15L1,ERBB4,EXOC2,FBLN5,FERMT1,FOXF1,FRAS1,FRMD4A,FRMPD1,GAS6,GHSR,GNAI1,GPC1,GPR143,GRIN1,GRIN2A,HDAC6,HHEX,HIP1,HLA-F,HPSE,HTATIP2,IRS1,KCNAB2,KCNJ8,KIAA1614,LGALS3,LMNB1,LRP4,LRRK2,MAN1A1,MAPK15,MDFIC,MESD,MSN,…
GO:BP	smooth muscle contraction	GO:0006939	0.00655686	2.1833	105	591	11	21026	ACTA2,ARHGAP42,CHRNA3,DRD2,EDN2,GHSR,SPX,SULF1,TBX2,TBXA2R,TRPV1
GO:BP	metal ion transport	GO:0030001	0.0066191	2.1792	883	591	44	21026	ATP2B2,BAX,BCL2,CACNA2D3,CD4,CYBA,CYSLTR1,DRD2,FXYD3,FXYD5,GAS6,GRIN1,GRIN2A,KCNA3,KCNAB1,KCNAB2,KCND2,KCNE4,KCNH7,KCNJ8,KCNK15,KCNK17,KCNK6,KCNT1,LGALS3,NALCN,P2RX5,PDE4B,PDE4D,PLCE1,PON3,RAMP3,REP15,RYR1,SCN9A,SLC10A5,SLC17A6,SLC24A2,SLC38A7,SLC39A8,SLC4A4,TRPC4,TRPV1,TSPAN13
GO:BP	regulation of phosphorylation	GO:0042325	0.00665189	2.17705	830	591	42	21026	ARRB1,BAG4,BANK1,BAX,BCL2,CARTPT,CBLC,CD4,CDKN1A,CDKN2A,CDKN2B,CHRNA3,DNAJC10,DSCAM,DUSP10,EFNA5,ERBB4,FAM20A,FAS,GAS6,GHR,HDAC6,HES5,HHEX,IL34,IMPACT,LDB2,LRP4,LRRK2,NLRP12,PARD3,PDE4D,PID1,PIP5KL1,PLPP3,RARRES2,SASH1,TNFRSF10A,TNFRSF10B,TNFRSF18,TTBK1,VTN
GO:BP	regulation of localization	GO:0032879	0.00691185	2.16041	2029	591	84	21026	ACHE,APOD,ARRB1,ASPSCR1,BAG4,BAX,BBC3,BCL2,C1QTNF1,CALR,CARTPT,CBLB,CD4,CDKN2A,CEP290,CHRNA3,CPLX1,CYBA,DBN1,DRD2,EFNA5,ERBB3,ERBB4,EXOSC10,FERMT1,FOXF1,FRMD4A,FXYD3,FXYD5,GALR1,GAS6,GHSR,GNAI1,GPC1,GPR143,GRIN1,GRIN2A,HDAC6,HIP1,HLA-F,IRS1,KCNAB1,KCNAB2,KCNJ8,KIAA1614,LGALS3,LRP4,LRRK2,MDFIC,MESD,MSN,P2RX5,PDE4B,PDE4D,PID1,PLCE1,PPARG,RAB23,RAB3C,RAMP3,RIPOR2,RUBCN,RYR1,SDC4,SIX1,SLC26A4,SLC35D3…
GO:BP	regulation of protein phosphorylation	GO:0001932	0.00691185	2.16041	779	591	40	21026	ARRB1,BAG4,BANK1,BAX,BCL2,CARTPT,CBLC,CD4,CDKN1A,CDKN2A,CDKN2B,CHRNA3,DNAJC10,DUSP10,EFNA5,ERBB4,FAM20A,FAS,GAS6,GHR,HDAC6,HES5,HHEX,IL34,IMPACT,LRP4,LRRK2,NLRP12,PARD3,PDE4D,PID1,PIP5KL1,PLPP3,RARRES2,SASH1,TNFRSF10A,TNFRSF10B,TNFRSF18,TTBK1,VTN
GO:BP	regulation of gliogenesis	GO:0014013	0.00691185	2.16041	106	591	11	21026	ASPA,CDKN2B,CYSLTR1,DAB1,DUSP10,HES5,IL34,PPARG,TP73,TTBK1,VEGFC
GO:BP	leukocyte migration	GO:0050900	0.00691185	2.16041	402	591	25	21026	ADD2,AIRE,APOD,BMP5,CALR,EDN2,GAS6,GDF15,GNAI1,GPSM3,IL17RC,IL34,ITGA7,LGALS3,MMP2,MSN,NLRP12,PDE4B,RARRES2,RIPOR2,ROR2,SCG2,TNFRSF18,VAV3,VEGFC
GO:BP	regulation of developmental growth	GO:0048638	0.00698241	2.15599	310	591	21	21026	ADRB1,ANAPC2,BCL2,CDKN1A,DRD2,DSCAM,DUSP10,EFNA5,ERBB4,FSTL4,GDF15,GHR,GHSR,HDAC6,PLAC8,SEMA6C,SIX1,SYT1,TBX2,TP73,TSHR
GO:BP	brain development	GO:0007420	0.00700222	2.15476	754	591	39	21026	ALDH1A2,APOD,BARHL1,BAX,BCL2,BMP5,BRINP1,CEND1,CEP290,CNTN5,DAB1,DRD2,ERBB4,FAIM2,GART,GRIN1,GRIN2A,HES5,KCNA3,LRRK2,MAS1,MDGA1,NEFL,NHLH2,NIN,NLGN4X,PAX5,PHACTR1,PRDM8,RFX4,SIX3,STIL,TACC2,TOX,TRAPPC9,TTBK1,UNC5C,VAX2,WNT2B
GO:BP	heparan sulfate proteoglycan metabolic process	GO:0030201	0.00712628	2.14714	44	591	7	21026	EXT2,GLCE,GPC1,HPSE,HS3ST1,SULF1,XYLT1
GO:BP	regulation of anatomical structure size	GO:0090066	0.00712628	2.14714	500	591	29	21026	ACTA2,ADCY6,ADD2,ADRB1,ANAPC2,ARHGAP42,BAG4,COL6A1,CYSLTR1,DSCAM,EDN2,EFNA5,EXT2,FMN1,FSTL4,HDAC6,HRH2,KANK2,KCNJ8,LRRK2,MMP2,MSN,NEFL,PLEKHG2,SEMA6C,SPTBN5,TBXA2R,TMSB4Y,VAV3
GO:BP	positive regulation of neurogenesis	GO:0050769	0.00752997	2.12321	246	591	18	21026	ACAN,ANAPC2,ASPA,CAPRIN2,CYSLTR1,DBN1,DRD2,DSCAM,EFNA5,HDAC6,IL34,NEFL,NIN,PPARG,SLITRK1,TP73,TTBK1,VEGFC
GO:BP	positive regulation of apoptotic process	GO:0043065	0.00782396	2.10657	528	591	30	21026	ALDH1A2,BAX,BBC3,BCL2,CASP8,CDKN2A,DFFA,FAS,GRIN2A,HTRA1,INPP5D,IRF8,LTK,MMP2,NFATC4,PHLDA3,PIDD1,PIP5KL1,PPARG,PTGIS,STK17B,TEX261,TNFRSF10A,TNFRSF10B,TNFRSF10C,TNFSF10,TP73,TRPV1,UNC5C,ZBTB16
GO:BP	motor neuron apoptotic process	GO:0097049	0.00814952	2.08887	21	591	5	21026	BAX,BCL2,ERBB3,FAS,NEFL
GO:BP	endocytosis	GO:0006897	0.00826574	2.08272	709	591	37	21026	ACHE,ARRB1,CALR,CBLB,COLEC12,CUBN,CYBA,DRD2,EPS15L1,GAS6,GHR,GRK4,GTF2H2,HIP1,IRF8,LGALS3,LRP4,LRRK2,MESD,MYCBPAP,MYO1B,MYO1E,NLGN4X,PPARG,RAMP3,RUBCN,SCARB2,SFTPA1,SH3KBP1,STON1,STX1B,SUSD4,SYNE1,SYT1,TRIP10,VAV3,VTN
GO:BP	programmed cell death	GO:0012501	0.00866216	2.06237	1987	591	82	21026	ALDH1A2,ANXA4,BAG4,BARHL1,BAX,BBC3,BCL2,BMP5,CALR,CASP8,CBLC,CDKN1A,CDKN2A,COL6A1,COL6A2,DFFA,DNAJC10,DPF1,DPF2,EDA2R,ERBB3,ERBB4,EYA2,FAIM,FAIM2,FAS,GAS2,GAS6,GHSR,GRIA4,GRIN2A,HIP1,HTATIP2,HTRA1,INPP5D,IRF8,KANK2,KCNJ8,LGALS3,LRRK2,LTK,MMP2,NEFL,NFATC4,NHLH2,NLRP12,PHLDA3,PIDD1,PIP5KL1,PLAC8,PPARG,PTGIS,RETREG1,RORC,RPS27L,RRM2B,SCG2,SH3KBP1,SHF,SIX1,SIX3,STIL,STK17B,SULF1,SYNE1,TBX2,TEX261,THE…
GO:BP	cell death	GO:0008219	0.00917945	2.03718	1991	591	82	21026	ALDH1A2,ANXA4,BAG4,BARHL1,BAX,BBC3,BCL2,BMP5,CALR,CASP8,CBLC,CDKN1A,CDKN2A,COL6A1,COL6A2,DFFA,DNAJC10,DPF1,DPF2,EDA2R,ERBB3,ERBB4,EYA2,FAIM,FAIM2,FAS,GAS2,GAS6,GHSR,GRIA4,GRIN2A,HIP1,HTATIP2,HTRA1,INPP5D,IRF8,KANK2,KCNJ8,LGALS3,LRRK2,LTK,MMP2,NEFL,NFATC4,NHLH2,NLRP12,PHLDA3,PIDD1,PIP5KL1,PLAC8,PPARG,PTGIS,RETREG1,RORC,RPS27L,RRM2B,SCG2,SH3KBP1,SHF,SIX1,SIX3,STIL,STK17B,SULF1,SYNE1,TBX2,TEX261,THE…
GO:BP	carbohydrate derivative metabolic process	GO:1901135	0.00937559	2.028	983	591	47	21026	ACAN,ADCY6,AGA,AK5,ALG9,APOBEC3C,APOBEC3G,BAX,BCL2,CHST3,CNMD,COL6A1,DLG2,EXT2,FN3K,GALNT13,GALNT7,GART,GLCE,GPC1,GUCY1A2,HPSE,HS3ST1,ITGB8,ITIH5,JMJD8,LRRK2,MAN1A1,MAN1A2,MTAP,PDE4B,PDE4D,PDE7B,PID1,RAB23,RRM2B,SCARB2,SHPK,SLC39A8,SLC4A4,ST8SIA1,SULF1,TK1,TKFC,TMTC2,TYMS,XYLT1
GO:BP	regulation of phosphate metabolic process	GO:0019220	0.00940746	2.02653	956	591	46	21026	ARRB1,BAG4,BANK1,BAX,BCL2,CARTPT,CBLC,CD4,CDKN1A,CDKN2A,CDKN2B,CHRNA3,DNAJC10,DSCAM,DUSP10,EFNA5,ERBB4,FAM20A,FAS,GAS6,GHR,HDAC6,HES5,HHEX,IL34,IMPACT,JMJD8,LDB2,LRP4,LRRK2,MAS1,NLRP12,PARD3,PDE4D,PID1,PIP5KL1,PLPP3,RARRES2,SASH1,SLC4A4,SPATA18,TNFRSF10A,TNFRSF10B,TNFRSF18,TTBK1,VTN
GO:BP	phosphorylation	GO:0016310	0.00940746	2.02653	1320	591	59	21026	ARRB1,ATR,BAG4,BANK1,BAX,BCL2,CAMK4,CARTPT,CBLC,CD4,CDKN1A,CDKN2A,CDKN2B,CHRNA3,DGKB,DNAJC10,DSCAM,DUSP10,EFNA5,ERBB3,ERBB4,FAM20A,FAS,GAS6,GHR,GRK4,HDAC6,HES5,HHEX,HTATIP2,IL34,IMPACT,IRAK2,LDB2,LRP4,LRRK2,LTK,MAP3K14,MAPK15,NLRP12,OBSCN,PARD3,PDE4D,PHKG1,PID1,PIP5KL1,PLPP3,PRKACB,RARRES2,ROR2,SASH1,SHPK,STK17B,TKFC,TNFRSF10A,TNFRSF10B,TNFRSF18,TTBK1,VTN
GO:BP	actin filament organization	GO:0007015	0.00940746	2.02653	461	591	27	21026	ADD2,ARHGEF15,ARRB1,BAG4,BCL2,DBN1,DPYSL3,ERMN,FHDC1,FMN1,GAS2,GHSR,HDAC6,HIP1,KANK2,MYO1B,MYO1E,PHACTR1,PLEKHG2,SAMD14,SDC4,SH3KBP1,SHROOM3,SPTBN5,SYNPO2L,TMSB4Y,ZEB2
GO:BP	extrinsic apoptotic signaling pathway	GO:0097191	0.00940746	2.02653	230	591	17	21026	BAX,BCL2,BMP5,CASP8,ERBB3,EYA2,FAIM,FAIM2,FAS,LGALS3,PIDD1,SCG2,TNFRSF10A,TNFRSF10B,TNFRSF10C,TNFSF10,TRAF1
GO:BP	regulation of phosphorus metabolic process	GO:0051174	0.00942437	2.02575	957	591	46	21026	ARRB1,BAG4,BANK1,BAX,BCL2,CARTPT,CBLC,CD4,CDKN1A,CDKN2A,CDKN2B,CHRNA3,DNAJC10,DSCAM,DUSP10,EFNA5,ERBB4,FAM20A,FAS,GAS6,GHR,HDAC6,HES5,HHEX,IL34,IMPACT,JMJD8,LDB2,LRP4,LRRK2,MAS1,NLRP12,PARD3,PDE4D,PID1,PIP5KL1,PLPP3,RARRES2,SASH1,SLC4A4,SPATA18,TNFRSF10A,TNFRSF10B,TNFRSF18,TTBK1,VTN
GO:BP	regulation of appetite	GO:0032098	0.00975885	2.0106	22	591	5	21026	CARTPT,GDF15,GHSR,NENF,SPX
GO:BP	response to xenobiotic stimulus	GO:0009410	0.0100527	1.99772	439	591	26	21026	ATR,BCL2,CALR,CDKN1A,COL6A1,CYP3A5,DRD2,GAS6,GRIN1,GRIN2A,HMGCS2,KCNJ8,MAS1,MMP2,PDE4B,PMS1,PON3,PPARG,PTPRM,RORC,SLCO1A2,TBXA2R,TP73,TYMS,VAV3,VEGFC
GO:BP	positive regulation of cell differentiation	GO:0045597	0.0101129	1.99512	879	591	43	21026	ACAN,ANAPC2,ASB4,ASPA,ATOH8,BCL2,BOC,BRINP1,CAPRIN2,CASP8,CD4,CDKN2B,CYSLTR1,DAB1,DBN1,DPF1,DRD2,DSCAM,DUSP10,EFNA5,GAS6,GHR,GPC1,HDAC6,IL34,IMPACT,INPP5D,NEFL,NIN,PPARG,RARRES2,RIPOR2,ROR2,RUNX2,SIX1,SLITRK1,TMPRSS12,TOX,TP73,TTBK1,VEGFC,ZBTB16,ZEB2
GO:BP	response to alcohol	GO:0097305	0.0106687	1.97189	277	591	19	21026	ADCY6,CASP8,CDKN1A,CDO1,DRD2,EFNA5,GHR,GLRA2,GNAI1,GPR155,GRIN1,GRIN2A,HDAC6,HMGCS2,NEFL,PPARG,PTGER1,TBXA2R,TYMS
GO:BP	cell activation	GO:0001775	0.0110725	1.95576	1132	591	52	21026	ACTA2,AIRE,BANK1,BAX,BCL2,C1QTNF1,CAMK4,CASP8,CBLB,CCDC88B,CD4,CD8A,CDKN1A,CDKN2A,CMTM7,DGKB,DUSP10,EDN2,EFNB3,FOXF1,GAS6,HHEX,HLA-F,INPP5D,IRF8,ITGB8,KCNJ8,LGALS3,LRRK2,MR1,MSN,NECTIN2,PAX5,PLPP6,PRDM1,RIPOR2,RORC,RUNX2,S100A13,SDC4,SH3KBP1,SHPK,SKAP2,SUCNR1,THEMIS2,TOX,TRPV1,TSHR,TTBK1,VAV3,ZBTB16,ZEB2
GO:BP	regulation of blood circulation	GO:1903522	0.0111526	1.95262	256	591	18	21026	ADRB1,ARHGAP42,ATP2B2,CYSLTR1,DRD2,EDN2,HRH2,KCND2,KCNE4,KCNJ8,MMP2,PDE4B,PDE4D,RNF207,SPX,TBX2,TBXA2R,TRPV1
GO:BP	regulation of systemic arterial blood pressure	GO:0003073	0.0113917	1.94341	96	591	10	21026	ADRB1,ARHGAP42,CTSZ,DRD2,EDN2,GAS6,KCNK6,SPX,SUCNR1,TRPV1
REAC	Caspase activation via Death Receptors in the presence of ligand	REAC:R-HSA-140534	0.011453	1.94108	15	358	5	11004	CASP8,FAS,TNFRSF10A,TNFRSF10B,TNFSF10
GO:BP	synaptic membrane adhesion	GO:0099560	0.0120043	1.92066	35	591	6	21026	EFNA5,ELFN1,MDGA1,NTNG1,SLITRK1,SPARCL1
GO:BP	supramolecular fiber organization	GO:0097435	0.012174	1.91457	861	591	42	21026	ACAN,ADD2,ARHGEF15,ARRB1,BAG4,BAX,BCL2,CCDC88B,CDKN2A,COL6A1,COLGALT1,COLGALT2,CSTB,DBN1,DPYSL3,ERMN,FBLN5,FHDC1,FMN1,GAS2,GHSR,HDAC6,HIP1,KANK2,KIF19,KRT86,MYO1B,MYO1E,NEFL,NIN,OBSCN,PHACTR1,PLEKHG2,SAMD14,SDC4,SERF1A,SH3KBP1,SHROOM3,SPTBN5,SYNPO2L,TMSB4Y,ZEB2
GO:BP	cell-matrix adhesion	GO:0007160	0.0125528	1.90126	237	591	17	21026	APOD,BCL2,CDKN2A,EFNA5,FBLN5,FERMT1,FMN1,FREM1,HPSE,ITGA10,ITGA7,ITGB8,ONECUT2,SDC4,STON1,TECTA,VTN
GO:BP	sensory organ development	GO:0007423	0.0125784	1.90038	624	591	33	21026	ACHE,ALDH1A2,ARHGEF15,ATOH7,ATP2B2,BAX,BCL2,BMP5,CEP290,DRD2,DSCAM,HES5,NFIA,PDZD7,PLPPR4,PRDM1,PTPRM,RIPOR2,RORB,SAMD11,SDC4,SIX1,SIX3,SLC17A6,SMOC1,STRA6,TBC1D32,TBX2,TECTA,TSHR,USH2A,VAX2,WNT2B
GO:BP	retina development in camera-type eye	GO:0060041	0.0125784	1.90038	174	591	14	21026	ACHE,ARHGEF15,ATOH7,ATP2B2,BAX,DSCAM,NFIA,PRDM1,PTPRM,RORB,SAMD11,SIX3,TBC1D32,VAX2
GO:BP	monoatomic ion transport	GO:0006811	0.0125784	1.90038	1282	591	57	21026	ATP2B2,BAX,BCL2,BEST4,CACNA2D3,CD4,CHRNA1,CHRNA3,CHRNA5,CLIC3,CYBA,CYSLTR1,DRD2,FXYD3,FXYD5,GAS6,GLRA2,GRIA4,GRIN1,GRIN2A,KCNA3,KCNAB1,KCNAB2,KCND2,KCNE4,KCNH7,KCNJ8,KCNK15,KCNK17,KCNK6,KCNT1,LGALS3,NALCN,P2RX5,PDE4B,PDE4D,PLCE1,PON3,RAMP3,REP15,RYR1,S100A6,SCN9A,SLC10A5,SLC17A6,SLC19A1,SLC1A4,SLC24A2,SLC25A18,SLC26A4,SLC38A7,SLC39A8,SLC4A4,SLCO1A2,TRPC4,TRPV1,TSPAN13
GO:BP	forebrain development	GO:0030900	0.0126321	1.89852	423	591	25	21026	ALDH1A2,BAX,DAB1,DRD2,ERBB4,GART,HES5,KCNA3,LRRK2,MAS1,MDGA1,NEFL,NHLH2,NIN,PAX5,PHACTR1,PRDM8,RFX4,SIX3,STIL,TACC2,TOX,TRAPPC9,VAX2,WNT2B
REAC	Transmission across Chemical Synapses	REAC:R-HSA-112315	0.0130334	1.88494	258	358	21	11004	ACHE,ADCY6,CACNA2D3,CAMK4,CHRNA1,CHRNA3,CHRNA5,CPLX1,DLG2,GAD1,GLRA2,GNAI1,GRIA4,GRIN1,GRIN2A,MAOA,NEFL,PRKACB,RASGRF2,SYN3,SYT1
GO:BP	regulation of dendrite morphogenesis	GO:0048814	0.013625	1.86566	65	591	8	21026	ADGRB3,ANAPC2,CAPRIN2,CHRNA3,DBN1,HDAC6,NFATC4,SYNE1
GO:BP	telencephalon development	GO:0021537	0.0136781	1.86398	284	591	19	21026	BAX,DAB1,DRD2,ERBB4,GART,HES5,KCNA3,LRRK2,MAS1,MDGA1,NEFL,NIN,PAX5,PHACTR1,PRDM8,RFX4,SIX3,TACC2,TRAPPC9
GO:BP	presynapse assembly	GO:0099054	0.0137897	1.86045	50	591	7	21026	CNTN5,EFNB3,LRP4,LRTM1,MDGA1,NLGN4X,SLITRK1
GO:BP	regulation of apoptotic process	GO:0042981	0.0138889	1.85733	1462	591	63	21026	ALDH1A2,ANXA4,BAG4,BARHL1,BAX,BBC3,BCL2,BMP5,CALR,CASP8,CBLC,CDKN1A,CDKN2A,DFFA,ERBB3,ERBB4,EYA2,FAIM,FAIM2,FAS,GAS6,GHSR,GRIA4,GRIN2A,HIP1,HTATIP2,HTRA1,INPP5D,IRF8,LGALS3,LRRK2,LTK,MMP2,NEFL,NFATC4,PHLDA3,PIDD1,PIP5KL1,PLAC8,PPARG,PTGIS,RETREG1,RORC,RRM2B,SCG2,SIX1,STIL,STK17B,SYNE1,TEX261,TNFAIP8L3,TNFRSF10A,TNFRSF10B,TNFRSF10C,TNFRSF10D,TNFRSF18,TNFSF10,TP73,TRAF1,TRPV1,UNC5C,ZBTB16,ZEB2
GO:BP	response to oxygen-containing compound	GO:1901700	0.0142153	1.84724	1669	591	70	21026	ACHE,ADCY6,ALDH1A2,APOD,AQP9,BCL2,BRINP1,CALR,CASP8,CDKN1A,CDO1,CHRNA1,CHRNA3,CHRNA5,COL6A1,COL6A2,COLEC12,DRD2,DUSP10,EFNA5,ERCC6L2,F5,FBLN5,GAS6,GDF15,GHR,GHSR,GLRA2,GNAI1,GPR155,GRIN1,GRIN2A,HDAC6,HMGCS2,HRH4,IRAK2,IRF8,IRS1,KANK2,KCNJ8,LRRK2,LTK,MAN1A1,MAS1,MMP2,MSN,MTAP,NEFL,P2RX5,PDE4B,PDE4D,PID1,PPARG,PTGER1,RAMP3,RARRES2,RORB,RORC,SASH1,SHPK,SIX1,TBX2,TBXA2R,TNFSF10,TRPV1,TSHR,TUNAR,TYMS,…
GO:BP	negative regulation of developmental process	GO:0051093	0.0143069	1.84445	925	591	44	21026	ADGRB3,ADRB1,ARHGEF15,BCL2,BMP5,BRINP1,CALR,CARTPT,CDKN1A,CDKN2A,CDKN2B,CNMD,CRIM1,DAB1,DPF2,DUSP10,EFNB3,FERMT1,FSTL4,GAS6,GDF15,HDAC6,HES5,HHEX,IL17D,INPP5D,LRP4,NFATC4,PLAC8,PLPP7,PPARG,PTPRM,RORB,SEMA6C,SIX3,SULF1,TBX2,TP73,TRPV1,TUNAR,USH2A,VEGFC,YJEFN3,ZBTB16
GO:BP	cell-substrate adhesion	GO:0031589	0.0146843	1.83315	356	591	22	21026	APOD,BCL2,CALR,CDKN2A,EFNA5,FBLN5,FERMT1,FMN1,FOXF1,FREM1,GAS6,HPSE,ITGA10,ITGA7,ITGB8,NTNG1,ONECUT2,SDC4,SPOCK2,STON1,TECTA,VTN
GO:BP	kidney morphogenesis	GO:0060993	0.0146897	1.83299	100	591	10	21026	BCL2,ERBB4,FMN1,FRAS1,HES5,HOXB7,LRRK2,SIX1,TMEM59L,WNT2B
GO:BP	potassium ion transport	GO:0006813	0.0148843	1.82727	242	591	17	21026	DRD2,FXYD3,FXYD5,KCNA3,KCNAB1,KCNAB2,KCND2,KCNE4,KCNH7,KCNJ8,KCNK15,KCNK17,KCNK6,KCNT1,NALCN,SLC17A6,SLC24A2
GO:BP	regulation of motor neuron apoptotic process	GO:2000671	0.0175287	1.75625	15	591	4	21026	BAX,BCL2,ERBB3,NEFL
GO:BP	apoptotic signaling pathway	GO:0097190	0.0148843	1.82727	606	591	32	21026	BAX,BBC3,BCL2,BMP5,CASP8,CDKN1A,DNAJC10,DPF2,EDA2R,ERBB3,EYA2,FAIM,FAIM2,FAS,HIP1,LGALS3,LRRK2,MMP2,NFATC4,PHLDA3,PIDD1,PPARG,PTGIS,RPS27L,RRM2B,SCG2,TNFRSF10A,TNFRSF10B,TNFRSF10C,TNFSF10,TP73,TRAF1
GO:BP	negative regulation of protein import into nucleus	GO:0042308	0.0175287	1.75625	15	591	4	21026	APOD,FERMT1,MDFIC,RAB23
GO:BP	intrinsic apoptotic signaling pathway by p53 class mediator	GO:0072332	0.0150357	1.82288	83	591	9	21026	BAX,BBC3,BCL2,CDKN1A,EDA2R,PHLDA3,RPS27L,RRM2B,TP73
GO:BP	energy homeostasis	GO:0097009	0.0150357	1.82288	83	591	9	21026	ADRB1,COL6A1,EDN2,GDF15,PM20D1,SLC35D3,SUCNR1,TRPV1,VGF
GO:BP	positive regulation of phosphorylation	GO:0042327	0.0157131	1.80374	506	591	28	21026	ARRB1,BAG4,BANK1,BCL2,CARTPT,CD4,CDKN1A,CHRNA3,DSCAM,EFNA5,ERBB4,FAM20A,FAS,GAS6,GHR,HDAC6,HES5,IL34,LRP4,LRRK2,PLPP3,RARRES2,SASH1,TNFRSF10A,TNFRSF10B,TNFRSF18,TTBK1,VTN
GO:BP	regulation of multicellular organism growth	GO:0040014	0.0157554	1.80257	67	591	8	21026	ADRB1,BCL2,DRD2,GDF15,GHR,GHSR,PLAC8,TSHR
GO:BP	response to mechanical stimulus	GO:0009612	0.0159174	1.79813	222	591	16	21026	ATOH7,ATR,CASP8,COL6A1,DRD2,FAS,GAP43,MAP3K14,MMP2,PDZD7,PPARG,RIPOR2,SCN9A,STRA6,TNFRSF10A,TNFRSF10B
GO:BP	positive regulation of protein phosphorylation	GO:0001934	0.0165047	1.78239	483	591	27	21026	ARRB1,BAG4,BANK1,BCL2,CARTPT,CD4,CDKN1A,CHRNA3,EFNA5,ERBB4,FAM20A,FAS,GAS6,GHR,HDAC6,HES5,IL34,LRP4,LRRK2,PLPP3,RARRES2,SASH1,TNFRSF10A,TNFRSF10B,TNFRSF18,TTBK1,VTN
GO:BP	regulation of melanosome organization	GO:1903056	0.020014	1.69867	2	591	2	21026	GPR143,ZEB2
GO:BP	regulation of heart looping	GO:1901207	0.020014	1.69867	2	591	2	21026	RNF207,TBX2
GO:BP	negative regulation of relaxation of cardiac muscle	GO:1901898	0.020014	1.69867	2	591	2	21026	PDE4B,PDE4D
GO:BP	cellular response to cell-matrix adhesion	GO:0071460	0.020014	1.69867	2	591	2	21026	CDKN1A,CDKN2B
GO:BP	CD8-positive, alpha-beta T cell lineage commitment	GO:0043375	0.020014	1.69867	2	591	2	21026	BCL2,TOX
GO:BP	positive regulation of protein modification process	GO:0031401	0.0165047	1.78239	637	591	33	21026	AMER1,ARRB1,ASPSCR1,ATG10,BAG4,BANK1,BCL2,CARTPT,CBLB,CD4,CDKN1A,CDKN2A,CHRNA3,EFNA5,ERBB4,FAM20A,FAS,GAS6,GHR,HDAC6,HES5,IL34,LRP4,LRRK2,PLPP3,RARRES2,RASD2,SASH1,TNFRSF10A,TNFRSF10B,TNFRSF18,TTBK1,VTN
GO:BP	positive regulation of macromolecule metabolic process	GO:0010604	0.0167229	1.77669	3288	591	122	21026	ACTA2,ADAM19,AIRE,ALDH1A2,AMER1,ANKRD31,APOBEC3C,APOBEC3F,ARRB1,ASPSCR1,ATG10,ATOH7,ATOH8,ATR,BAG4,BANK1,BARHL1,BAX,BCL2,BMP5,C1QTNF1,CALR,CAMK4,CAPRIN2,CARTPT,CASP8,CBLB,CCBE1,CCDC88B,CD4,CDKN1A,CDKN2A,CEP290,CHRNA3,CYBA,DACT1,DPF1,DPF2,DRD2,EFNA5,ERBB3,ERBB4,EXOSC10,EYA2,FAM20A,FAS,FERMT1,FEV,FOXF1,GALR1,GAS6,GHR,GPSM3,GRIN1,HDAC6,HES5,HHEX,HLA-F,HOXB7,HPSE,HTATIP2,IL17D,IL17RC,IL34,IRF8,IRS1,I…
GO:BP	actin filament-based process	GO:0030029	0.0167229	1.77669	825	591	40	21026	ACTA2,ADD2,ARHGEF15,ARRB1,BAG4,BCL2,CALR,DAAM1,DBN1,DPYSL3,EFNA5,EPB41L4A,ERMN,FHDC1,FMN1,GAS2,GHSR,HDAC6,HIP1,KANK2,KCNE4,KCNJ8,MYO1B,MYO1E,OBSCN,PDE4B,PDE4D,PHACTR1,PLEKHG2,RNF207,SAMD14,SCN9A,SDC4,SH3KBP1,SHROOM3,SPTBN5,SYNPO2L,TMSB4Y,TRIP10,ZEB2
GO:BP	regulation of transmembrane receptor protein serine/threonine kinase signaling pathway	GO:0090092	0.0167229	1.77669	268	591	18	21026	ATOH8,BMP5,CDKN2B,CHRDL2,CRIM1,DAND5,DKK3,FERMT1,FSTL4,GDF15,GLCE,GPR155,HES5,HTRA1,ONECUT2,PPARG,SULF1,ZEB2
GO:BP	regulation of programmed cell death	GO:0043067	0.0167229	1.77669	1506	591	64	21026	ALDH1A2,ANXA4,BAG4,BARHL1,BAX,BBC3,BCL2,BMP5,CALR,CASP8,CBLC,CDKN1A,CDKN2A,DFFA,ERBB3,ERBB4,EYA2,FAIM,FAIM2,FAS,GAS6,GHSR,GRIA4,GRIN2A,HIP1,HTATIP2,HTRA1,INPP5D,IRF8,KANK2,LGALS3,LRRK2,LTK,MMP2,NEFL,NFATC4,PHLDA3,PIDD1,PIP5KL1,PLAC8,PPARG,PTGIS,RETREG1,RORC,RRM2B,SCG2,SIX1,STIL,STK17B,SYNE1,TEX261,TNFAIP8L3,TNFRSF10A,TNFRSF10B,TNFRSF10C,TNFRSF10D,TNFRSF18,TNFSF10,TP73,TRAF1,TRPV1,UNC5C,ZBTB16,ZEB2
GO:BP	replicative senescence	GO:0090399	0.0212146	1.67336	16	591	4	21026	ATR,CDKN1A,CDKN2A,WRN
GO:BP	postsynapse organization	GO:0099173	0.0169561	1.77067	246	591	17	21026	ARHGEF15,CAPRIN2,CNKSR2,DBN1,DGKB,GAP43,GHSR,HDAC6,LRP4,LRRK2,MESD,NEFL,NLGN4X,NRXN3,PLPPR4,ROR2,SYNDIG1
GO:BP	camera-type eye development	GO:0043010	0.0175287	1.75625	363	591	22	21026	ACHE,ALDH1A2,ARHGEF15,ATOH7,ATP2B2,BAX,CEP290,DRD2,DSCAM,HES5,NFIA,PRDM1,PTPRM,RORB,SAMD11,SIX3,SLC17A6,STRA6,TBC1D32,TBX2,VAX2,WNT2B
KEGG	Apoptosis	KEGG:04210	0.0178488	1.74839	135	287	14	8484	BAX,BBC3,BCL2,CASP8,CTSZ,DFFA,FAS,LMNB1,MAP3K14,PIDD1,TNFRSF10A,TNFRSF10B,TNFSF10,TRAF1
GO:BP	regulation of angiogenesis	GO:0045765	0.0178881	1.74744	293	591	19	21026	ADGRB3,CCBE1,CLIC3,CNMD,CYSLTR1,GHSR,HHEX,HTATIP2,ITGB8,JMJD8,PPARG,PPP1R16B,PTGIS,PTPRM,SASH1,SULF1,TBXA2R,VEGFC,YJEFN3
GO:BP	regulation of epithelial cell proliferation	GO:0050678	0.0180195	1.74426	364	591	22	21026	ALDH1A2,ATOH8,BAX,BMP5,CDKN2B,CNMD,DRD2,DUSP10,GHSR,HDAC6,HES5,PPARG,PPP1R16B,PTPRM,RUNX2,SAAL1,SCG2,SIX1,ST8SIA1,SULF1,TGM1,VEGFC
GO:BP	response to food	GO:0032094	0.0186974	1.72822	39	591	6	21026	CARTPT,GDF15,GHR,GHSR,NENF,SPX
GO:BP	skeletal system development	GO:0001501	0.0188702	1.72422	540	591	29	21026	ACAN,AMER1,BMP5,BMP8B,CHRDL2,CNMD,COL6A1,EXT2,FMN1,FREM1,GHR,HES5,HOXB7,ITGB8,MMP2,NFIA,NOTUM,P2RX5,PAX5,RAB23,RUNX2,RYR1,SATB2,SIX1,SULF1,TYMS,WNT2B,XYLT1,ZBTB16
GO:BP	eye development	GO:0001654	0.0192992	1.71446	415	591	24	21026	ACHE,ALDH1A2,ARHGEF15,ATOH7,ATP2B2,BAX,BCL2,CEP290,DRD2,DSCAM,HES5,NFIA,PRDM1,PTPRM,RORB,SAMD11,SIX3,SLC17A6,SMOC1,STRA6,TBC1D32,TBX2,VAX2,WNT2B
GO:BP	protein phosphorylation	GO:0006468	0.0194342	1.71143	1227	591	54	21026	ARRB1,ATR,BAG4,BANK1,BAX,BCL2,CAMK4,CARTPT,CBLC,CD4,CDKN1A,CDKN2A,CDKN2B,CHRNA3,DNAJC10,DUSP10,EFNA5,ERBB3,ERBB4,FAM20A,FAS,GAS6,GHR,GRK4,HDAC6,HES5,HHEX,HTATIP2,IL34,IMPACT,IRAK2,LRP4,LRRK2,LTK,MAP3K14,MAPK15,NLRP12,OBSCN,PARD3,PDE4D,PHKG1,PID1,PIP5KL1,PLPP3,PRKACB,RARRES2,ROR2,SASH1,STK17B,TNFRSF10A,TNFRSF10B,TNFRSF18,TTBK1,VTN
GO:BP	regulation of synaptic transmission, cholinergic	GO:0032222	0.0263666	1.57895	8	591	3	21026	ACHE,CHRNA3,NALCN
GO:BP	peripheral nervous system axon regeneration	GO:0014012	0.0263666	1.57895	8	591	3	21026	APOD,MMP2,NEFL
GO:BP	regulation of synapse assembly	GO:0051963	0.0204487	1.68933	165	591	13	21026	ADGRB3,ARHGEF15,EFNA5,EFNB3,GHSR,LRP4,LRRN3,LRTM1,MDGA1,NLGN4X,SIX1,SLITRK1,SYNDIG1
GO:BP	positive regulation of phosphatidylinositol 3-kinase/protein kinase B signal transduction	GO:0051897	0.0204513	1.68928	186	591	14	21026	BAG4,C1QTNF1,ERBB3,ERBB4,GAS6,GDF15,HIP1,HPSE,IRS1,LTK,RAMP3,RASD2,ROR2,VAV3
GO:BP	inner ear receptor cell stereocilium organization	GO:0060122	0.0205006	1.68823	40	591	6	21026	HES5,PDZD7,RIPOR2,SDC4,TECTA,TSHR
GO:BP	dendrite morphogenesis	GO:0048813	0.0206186	1.68574	145	591	12	21026	ADGRB3,ANAPC2,CAPRIN2,CHRNA3,DBN1,DSCAM,HDAC6,LRP4,LRRK2,NFATC4,PHACTR1,SYNE1
GO:BP	visual system development	GO:0150063	0.0210415	1.67692	419	591	24	21026	ACHE,ALDH1A2,ARHGEF15,ATOH7,ATP2B2,BAX,BCL2,CEP290,DRD2,DSCAM,HES5,NFIA,PRDM1,PTPRM,RORB,SAMD11,SIX3,SLC17A6,SMOC1,STRA6,TBC1D32,TBX2,VAX2,WNT2B
GO:BP	regulation of vasculature development	GO:1901342	0.0212146	1.67336	299	591	19	21026	ADGRB3,CCBE1,CLIC3,CNMD,CYSLTR1,GHSR,HHEX,HTATIP2,ITGB8,JMJD8,PPARG,PPP1R16B,PTGIS,PTPRM,SASH1,SULF1,TBXA2R,VEGFC,YJEFN3
GO:BP	feeding behavior	GO:0007631	0.0213768	1.67006	107	591	10	21026	BRS3,CARTPT,COL6A1,DACH1,DRD2,GDF15,GHSR,NPB,NPW,STRA6
GO:BP	angiogenesis	GO:0001525	0.0215665	1.66622	547	591	29	21026	ADGRB3,APOD,CASP8,CCBE1,CLIC3,CNMD,CYSLTR1,EDN2,GHSR,HHEX,HPSE,HTATIP2,ITGB8,JMJD8,MMP2,NFATC4,NRXN3,PLCD3,PPARG,PPP1R16B,PTGIS,PTPRM,SASH1,SCG2,SULF1,TBXA2R,VAV3,VEGFC,YJEFN3
GO:BP	ureter development	GO:0072189	0.0315931	1.50041	18	591	4	21026	ALDH1A2,FOXF1,NFIA,SIX1
GO:BP	cell maturation	GO:0048469	0.0235308	1.62836	211	591	15	21026	ADGRB3,BCL2,C2CD6,CDKN1A,FEV,HDAC6,HES5,LRRK2,P2RX5,PPARG,RUNX2,SIX3,TMPRSS12,TRIM58,TYMS
GO:BP	growth	GO:0040007	0.0238094	1.62325	929	591	43	21026	ADRB1,ANAPC2,APOD,BBC3,BCL2,CAPRIN2,CDKN1A,CDKN2A,CHRNA1,COL6A1,DRD2,DSCAM,DUSP10,EDN2,EFNA5,ERBB4,FMN1,FSTL4,GAP43,GAS2,GDF15,GHR,GHSR,HDAC6,IMPACT,KAZALD1,KCNJ8,LRP4,NIN,NLGN4X,PLAC8,PPARG,SEMA6C,SIX1,SLITRK1,STIL,STRA6,SYT1,TBX2,TP73,TSHR,TYMS,WRN
GO:BP	oligodendrocyte differentiation	GO:0048709	0.0242824	1.61471	109	591	10	21026	ASPA,DUSP10,HES5,IL34,MIOS,PPARG,PRDM8,TP73,TRPC4,VTN
GO:BP	negative regulation of establishment of protein localization	GO:1904950	0.025327	1.59642	129	591	11	21026	APOD,BAG4,DRD2,FERMT1,FRMD4A,GHSR,IRS1,LRRK2,MDFIC,RAB23,VSNL1
GO:BP	sensory system development	GO:0048880	0.0254566	1.5942	426	591	24	21026	ACHE,ALDH1A2,ARHGEF15,ATOH7,ATP2B2,BAX,BCL2,CEP290,DRD2,DSCAM,HES5,NFIA,PRDM1,PTPRM,RORB,SAMD11,SIX3,SLC17A6,SMOC1,STRA6,TBC1D32,TBX2,VAX2,WNT2B
GO:BP	external encapsulating structure organization	GO:0045229	0.0261876	1.5819	329	591	20	21026	ACAN,ADAMTS17,COL6A1,COLGALT1,COLGALT2,FBLN5,FERMT1,FOXF1,GAS2,GAS6,KAZALD1,MMP2,MYO1E,PPARG,SLC39A8,SMOC1,SPOCK2,SULF1,TGM1,VTN
GO:BP	monoatomic ion transmembrane transport	GO:0034220	0.0263732	1.57884	1048	591	47	21026	ATP2B2,BAX,BCL2,BEST4,CACNA2D3,CHRNA1,CHRNA3,CHRNA5,CLIC3,CYBA,DRD2,FXYD3,GAS6,GLRA2,GRIA4,GRIN1,GRIN2A,KCNA3,KCNAB1,KCNAB2,KCND2,KCNE4,KCNH7,KCNJ8,KCNK15,KCNK17,KCNK6,KCNT1,NALCN,P2RX5,PDE4B,PDE4D,PLCE1,RYR1,S100A6,SCN9A,SLC17A6,SLC19A1,SLC1A4,SLC24A2,SLC25A18,SLC26A4,SLC39A8,SLC4A4,TRPC4,TRPV1,TSPAN13
GO:BP	embryo development	GO:0009790	0.0269808	1.56895	1135	591	50	21026	AFF3,ALDH1A2,ATOH8,BAX,BMP5,CASP8,CDKN1A,CEP290,COL6A1,DACT1,DBN1,ERBB4,EXT2,EYA2,FOXF1,FRAS1,HES5,HOXB7,ITGA7,LRP4,MMP2,MYO1E,PAX5,PCDH12,PDZD7,PLCD3,PLPP3,PRDM1,PRKACB,RARRES2,RIPOR2,RNF207,RUNX2,SATB2,SDC4,SIX1,SIX3,STIL,STRA6,SULF1,TBC1D32,TBX2,TECTA,TSHR,VAX2,VEGFC,VTN,WNT2B,XYLT1,ZBTB16
GO:BP	eye morphogenesis	GO:0048592	0.0277834	1.55622	172	591	13	21026	BAX,BCL2,CEP290,DSCAM,PRDM1,PTPRM,RORB,SAMD11,SIX3,STRA6,TBX2,VAX2,WNT2B
GO:BP	ossification	GO:0001503	0.0281004	1.55129	430	591	24	21026	ACHE,BCL2,BMP5,BMP8B,CHRDL2,CLEC11A,COL6A1,CRIM1,EXT2,KAZALD1,LRP4,MESD,MMP2,NOTUM,PPARG,ROR2,RORB,RUNX2,RYR1,SATB2,SMOC1,VEGFC,XYLT1,ZBTB16
GO:BP	regulation of transport	GO:0051049	0.0281004	1.55129	1607	591	66	21026	ACHE,APOD,ARRB1,ASPSCR1,BAX,BCL2,C1QTNF1,CALR,CARTPT,CBLB,CD4,CDKN2A,CEP290,CHRNA3,CPLX1,CYBA,DRD2,EFNA5,ERBB3,FERMT1,FOXF1,FRMD4A,FXYD3,FXYD5,GALR1,GAS6,GHSR,GPR143,GRIN1,GRIN2A,HIP1,HLA-F,IRS1,KCNAB1,KCNAB2,KCNJ8,LGALS3,LRRK2,MDFIC,MSN,P2RX5,PDE4B,PDE4D,PID1,PPARG,RAB23,RAB3C,RUBCN,SDC4,SLC35D3,SLC43A2,SPX,STON1,STX1B,SUSD4,SV2B,SYNE1,SYT1,TMED10,TRIM58,TSPAN13,TUNAR,VEGFC,VSNL1,VTN,YJEFN3
GO:BP	negative regulation of endothelial cell proliferation	GO:0001937	0.0281004	1.55129	43	591	6	21026	ATOH8,CNMD,PPARG,PTPRM,SCG2,SULF1
GO:BP	sensory perception of mechanical stimulus	GO:0050954	0.0310416	1.50806	196	591	14	21026	ATP2B2,BARHL1,CNTN5,COL6A1,PDZD7,PKHD1L1,RIPOR2,SCARB2,SCN9A,SIX1,SLC26A4,TECTA,TRPV1,USH2A
GO:BP	calcium ion transport	GO:0006816	0.0313506	1.50375	434	591	24	21026	ATP2B2,BAX,BCL2,CACNA2D3,CD4,CYBA,CYSLTR1,DRD2,GAS6,GRIN1,GRIN2A,KCNJ8,LGALS3,NALCN,P2RX5,PDE4B,PDE4D,PLCE1,RAMP3,RYR1,SLC24A2,TRPC4,TRPV1,TSPAN13
WP	Apoptosis	WP:WP254	0.0317209	1.49865	87	318	11	8752	BAX,BBC3,BCL2,CASP8,CDKN2A,DFFA,FAS,TNFRSF10B,TNFSF10,TP73,TRAF1
GO:BP	positive regulation of developmental pigmentation	GO:0048087	0.0352684	1.45261	9	591	3	21026	BAX,BCL2,ZEB2
WP	miRNA regulation of DNA damage response	WP:WP1530	0.0317209	1.49865	73	318	10	8752	ATR,BAX,BBC3,CASP8,CDKN1A,DDB2,FAS,PIDD1,RRM2B,TNFRSF10B
WP	DNA damage response	WP:WP707	0.0317209	1.49865	69	318	10	8752	ATR,BAX,BBC3,CASP8,CDKN1A,DDB2,FAS,PIDD1,RRM2B,TNFRSF10B
GO:BP	BMP signaling pathway	GO:0030509	0.0317916	1.49769	154	591	12	21026	BMP5,CHRDL2,CRIM1,DAND5,FSTL4,GPR155,HES5,HTRA1,NFIA,PPARG,RUNX2,SULF1
GO:BP	regulation of glial cell differentiation	GO:0045685	0.0320801	1.49376	77	591	8	21026	ASPA,DAB1,DUSP10,HES5,IL34,PPARG,TP73,TTBK1
GO:BP	negative regulation of developmental growth	GO:0048640	0.0320801	1.49376	95	591	9	21026	ADRB1,CDKN1A,DUSP10,FSTL4,GDF15,HDAC6,PLAC8,SEMA6C,TP73
GO:BP	regulation of synaptic transmission, glutamatergic	GO:0051966	0.0320801	1.49376	77	591	8	21026	DRD2,GRIN1,GRIN2A,HDAC6,LRRK2,PLPPR4,ROR2,SYT1
GO:BP	negative regulation of neurogenesis	GO:0050768	0.032216	1.49193	134	591	11	21026	BRINP1,CDKN2B,DAB1,DUSP10,EFNB3,FSTL4,HDAC6,HES5,LRP4,NFATC4,SEMA6C
GO:BP	response to external stimulus	GO:0009605	0.0327378	1.48495	2415	591	92	21026	ACTA2,APOBEC3C,APOBEC3F,APOBEC3G,ATOH7,ATR,BANK1,BAX,BCL2,C1QTNF1,C7,CALR,CASP8,CCDC88B,CD4,CMTM7,COL6A1,COLEC12,CUBN,CYBA,CYSLTR1,DGKB,DRD2,DSCAM,DUSP10,EDN2,EFNA5,EVPL,FAM20A,FAS,FOXF1,GAP43,GAS6,GHSR,GPSM3,GRIN2A,GRK4,HDAC6,HLA-F,HMGCS2,HPSE,IL17RC,IL34,IRAK2,IRF8,ITGB8,KCNJ8,LGALS3,LRRK2,LRTM1,MAP3K14,MAS1,MMP2,MR1,NECTIN2,NLRP12,PDE4B,PDZD7,PIK3C2G,PLAC8,PLPP6,PPARG,PRDM1,PTGER1,PTGIS,RARRES…
GO:BP	appendage morphogenesis	GO:0035107	0.0327378	1.48495	155	591	12	21026	AFF3,ALDH1A2,BAX,COL6A1,FMN1,FRAS1,LRP4,NFIA,RUNX2,TBC1D32,TBX2,ZBTB16
GO:BP	limb morphogenesis	GO:0035108	0.0327378	1.48495	155	591	12	21026	AFF3,ALDH1A2,BAX,COL6A1,FMN1,FRAS1,LRP4,NFIA,RUNX2,TBC1D32,TBX2,ZBTB16
GO:BP	vesicle-mediated transport	GO:0016192	0.0338239	1.47078	1592	591	65	21026	ACHE,ANK1,ARL4C,ARRB1,C2CD6,CALR,CBLB,CCZ1,COLEC12,CPLX1,CUBN,CYBA,CYTH1,DRD2,EPS15L1,EXOC2,FOXF1,GAS6,GHR,GRK4,GTF2H2,HIP1,HLA-F,IRF8,LGALS3,LRP4,LRRK2,MAPK15,MESD,MSN,MYCBPAP,MYO1B,MYO1E,NLGN4X,OSBPL1A,PLPP3,PPARG,RAB3C,RAMP3,RILP,RUBCN,S100A13,SCARB2,SDC4,SFTPA1,SH3KBP1,SLC17A6,SORCS1,STON1,STX1B,SUSD4,SV2B,SYN3,SYNDIG1,SYNE1,SYT1,TEX261,TMED10,TMED3,TRAPPC9,TRIP10,TVP23A,VAV3,VSNL1,VTN
GO:BP	muscle system process	GO:0003012	0.0340063	1.46844	438	591	24	21026	ACTA2,ARHGAP42,CHRNA1,CHRNA3,COL6A1,CYBA,DRD2,EDN2,GATM,GHSR,KCND2,KCNE4,KCNJ8,PDE4B,PDE4D,PPARG,RNF207,RYR1,SCN9A,SPX,SULF1,TBX2,TBXA2R,TRPV1
GO:BP	T cell apoptotic process	GO:0070231	0.0344296	1.46307	61	591	7	21026	BAX,BBC3,BCL2,DFFA,FAS,LGALS3,RORC
GO:BP	cellular response to oxygen-containing compound	GO:1901701	0.034867	1.45759	1182	591	51	21026	ACHE,ADCY6,ALDH1A2,AQP9,BRINP1,CHRNA1,CHRNA3,CHRNA5,COL6A1,COLEC12,DRD2,EFNA5,ERCC6L2,FBLN5,GAS6,GDF15,GHR,GHSR,GLRA2,GNAI1,GPR155,HDAC6,HMGCS2,HRH4,IRAK2,IRF8,IRS1,KANK2,LRRK2,LTK,MAS1,MMP2,MSN,PDE4B,PDE4D,PID1,PPARG,PTGER1,RAMP3,RARRES2,RORB,RORC,SASH1,SHPK,SIX1,TBX2,TBXA2R,TRPV1,TSHR,TUNAR,VSNL1
GO:BP	cell surface receptor protein serine/threonine kinase signaling pathway	GO:0007178	0.034867	1.45759	364	591	21	21026	ATOH8,BMP5,CDKN2B,CHRDL2,CRIM1,DAND5,DKK3,FERMT1,FSTL4,GDF15,GLCE,GPR155,HES5,HTRA1,ITGB8,NFIA,ONECUT2,PPARG,RUNX2,SULF1,ZEB2
GO:BP	receptor internalization	GO:0031623	0.0351219	1.45442	136	591	11	21026	ACHE,ARRB1,CBLB,DRD2,GHR,GRK4,GTF2H2,HIP1,RAMP3,SUSD4,SYNE1
GO:BP	calcium ion transmembrane transport	GO:0070588	0.0351824	1.45367	340	591	20	21026	ATP2B2,BAX,BCL2,CACNA2D3,CYBA,DRD2,GAS6,GRIN1,GRIN2A,KCNJ8,NALCN,P2RX5,PDE4B,PDE4D,PLCE1,RYR1,SLC24A2,TRPC4,TRPV1,TSPAN13
GO:BP	regulation of calcium ion transport into cytosol	GO:0010522	0.042384	1.3728	20	591	4	21026	BAX,BCL2,GRIN1,P2RX5
GO:BP	chemotaxis	GO:0006935	0.0364773	1.43798	467	591	25	21026	ATOH7,CALR,CMTM7,CYSLTR1,DSCAM,EDN2,EFNA5,GAS6,GPSM3,HDAC6,IL17RC,IL34,LGALS3,LRTM1,MMP2,PDE4B,PIK3C2G,RARRES2,RIPOR2,SCG2,SEMA6C,SUCNR1,UNC5C,VAV3,VEGFC
GO:BP	regulation of cellular localization	GO:0060341	0.0364773	1.43798	1013	591	45	21026	ACHE,APOD,BAG4,BAX,BBC3,BCL2,CARTPT,CDKN2A,CEP290,CPLX1,DRD2,EFNA5,ERBB4,FERMT1,FRMD4A,GAS6,GHSR,GNAI1,GPC1,GRIN1,HDAC6,IRS1,KCNAB2,KIAA1614,LGALS3,LRP4,LRRK2,MDFIC,MESD,MSN,P2RX5,PID1,PPARG,RAB23,RAMP3,RIPOR2,SIX1,SLC26A4,SLC35D3,SUMO4,TMED10,TRIM58,TUNAR,VEGFC,VSNL1
GO:BP	sensory organ morphogenesis	GO:0090596	0.0364773	1.43798	293	591	18	21026	BAX,BCL2,CEP290,DSCAM,PDZD7,PRDM1,PTPRM,RIPOR2,RORB,SAMD11,SIX1,SIX3,STRA6,TBX2,TECTA,TSHR,VAX2,WNT2B
GO:BP	intrinsic apoptotic signaling pathway in response to DNA damage by p53 class mediator	GO:0042771	0.0368287	1.43381	46	591	6	21026	BBC3,BCL2,CDKN1A,PHLDA3,RPS27L,TP73
REAC	Unblocking of NMDA receptors, glutamate binding and activation	REAC:R-HSA-438066	0.0375978	1.42484	20	358	5	11004	DLG2,GRIA4,GRIN1,GRIN2A,NEFL
REAC	Negative regulation of NMDA receptor-mediated neuronal transmission	REAC:R-HSA-9617324	0.0375978	1.42484	20	358	5	11004	CAMK4,DLG2,GRIN1,GRIN2A,NEFL
GO:BP	taxis	GO:0042330	0.0383718	1.41599	469	591	25	21026	ATOH7,CALR,CMTM7,CYSLTR1,DSCAM,EDN2,EFNA5,GAS6,GPSM3,HDAC6,IL17RC,IL34,LGALS3,LRTM1,MMP2,PDE4B,PIK3C2G,RARRES2,RIPOR2,SCG2,SEMA6C,SUCNR1,UNC5C,VAV3,VEGFC
GO:BP	regulation of nervous system process	GO:0031644	0.0386533	1.41281	118	591	10	21026	CARTPT,GHSR,GRIN1,GRIN2A,LRRK2,NLGN4X,PARD3,SPX,STX1B,SYNE1
GO:BP	leukocyte apoptotic process	GO:0071887	0.0386533	1.41281	118	591	10	21026	BAX,BBC3,BCL2,CDKN2A,DFFA,FAS,GAS6,GHSR,LGALS3,RORC
GO:BP	regulation of apoptotic DNA fragmentation	GO:1902510	0.0435501	1.36101	10	591	3	21026	BAX,CDKN2A,DFFA
GO:BP	Golgi apparatus mannose trimming	GO:1904381	0.0435501	1.36101	3	591	2	21026	MAN1A1,MAN1A2
GO:BP	negative regulation of synapse maturation	GO:2000297	0.0435501	1.36101	3	591	2	21026	ARHGEF15,NFATC4
KEGG	cAMP signaling pathway	KEGG:04024	0.0402245	1.39551	223	287	18	8484	ADCY6,ADRB1,ATP2B2,CAMK4,DRD2,EDN2,GHSR,GNAI1,GRIA4,GRIN1,GRIN2A,PDE4B,PDE4D,PLCE1,PRKACB,SUCNR1,TSHR,VAV3
GO:BP	positive regulation of actin filament-based movement	GO:1903116	0.0435501	1.36101	3	591	2	21026	ACTA2,ZEB2
GO:BP	DNA cytosine deamination	GO:0070383	0.0435501	1.36101	10	591	3	21026	APOBEC3C,APOBEC3F,APOBEC3G
GO:BP	nephron development	GO:0072006	0.0403789	1.39385	160	591	12	21026	ACTA2,BCL2,ERBB4,FMN1,HES5,HOXB7,MYO1E,PLCE1,SIX1,SULF1,TMEM59L,WNT2B
GO:BP	positive regulation of locomotion	GO:0040017	0.0403789	1.39385	603	591	30	21026	ACTA2,ATOH8,BAG4,BCL2,CALR,CASP8,CCBE1,DSCAM,EDN2,FERMT1,FOXF1,GAS6,GPSM3,HDAC6,IL34,LGALS3,MMP2,ONECUT2,PLPP3,RARRES2,RIPOR2,ROR2,SASH1,SCG2,SEMA6C,SPOCK2,SUCNR1,TNFRSF18,VEGFC,VTN
GO:BP	positive regulation of lymphangiogenesis	GO:1901492	0.0435501	1.36101	3	591	2	21026	CCBE1,VEGFC
GO:BP	synaptic assembly at neuromuscular junction	GO:0051124	0.0435501	1.36101	10	591	3	21026	KCNJ8,LRP4,SIX1
GO:BP	regulation of oligodendrocyte differentiation	GO:0048713	0.0403789	1.39385	47	591	6	21026	ASPA,DUSP10,HES5,IL34,PPARG,TP73
GO:BP	adult feeding behavior	GO:0008343	0.0435501	1.36101	10	591	3	21026	BRS3,CARTPT,GHSR
GO:BP	cAMP catabolic process	GO:0006198	0.0435501	1.36101	10	591	3	21026	PDE4B,PDE4D,PDE7B
GO:BP	regulation of nitrogen utilization	GO:0006808	0.0435501	1.36101	3	591	2	21026	BAX,BCL2
GO:BP	positive regulation of the force of heart contraction by chemical signal	GO:0003099	0.0435501	1.36101	3	591	2	21026	ADRB1,EDN2
GO:BP	regulation of protein localization	GO:0032880	0.0406279	1.39118	907	591	41	21026	ACHE,APOD,BAG4,BBC3,BCL2,CARTPT,CDKN2A,CEP290,CPLX1,DRD2,EFNA5,ERBB4,FERMT1,FRMD4A,GAS6,GHSR,GNAI1,GPC1,HDAC6,IRS1,KCNAB2,LGALS3,LRP4,LRRK2,MDFIC,MESD,MSN,PID1,PPARG,RAB23,RAMP3,RIPOR2,SIX1,SLC26A4,SLC35D3,SUMO4,TMED10,TRIM58,TUNAR,VEGFC,VSNL1
GO:BP	response to axon injury	GO:0048678	0.0406279	1.39118	81	591	8	21026	APOD,BAX,BCL2,DPYSL3,DRD2,GAP43,MMP2,NEFL
GO:BP	response to endogenous stimulus	GO:0009719	0.0406279	1.39118	1489	591	61	21026	ACTA2,ADCY6,ALDH1A2,BAG4,BCL2,BMP5,CALR,CBLC,CCBE1,CDKN1A,CDKN2B,CDO1,CHRDL2,COL6A1,CRIM1,DAND5,DKK3,DOK5,EFNA5,ERBB4,EXT2,FERMT1,FSTL4,GAS6,GDF15,GHR,GHSR,GNAI1,GPC1,GPR155,HDAC6,HES5,HHEX,HMGCS2,HTRA1,IRS1,ITGB8,KANK2,KCNJ8,MAS1,MMP2,NEFL,NFIA,ONECUT2,PID1,PLPP1,PPARG,PTGER1,RAMP3,RARRES2,RUNX2,SULF1,TBX2,TNFSF10,TRPV1,TSHR,TYMS,VEGFC,VGF,VTN,ZEB2
GO:BP	secretion	GO:0046903	0.0406279	1.39118	992	591	44	21026	ACHE,ANK1,AQP9,C1QTNF1,CARTPT,CDO1,CHRNA3,CPLX1,CYBA,DRD2,EFNA5,ERBB3,ERBB4,EXOC2,FBLN5,FOXF1,FRMD4A,GALR1,GHSR,HLA-F,HRH2,IRS1,KCNJ8,LRRK2,NRXN3,PPARG,RAB3C,S100A13,SCG2,SDC4,SPX,STX1B,SUCNR1,SV2B,SYN3,SYT1,TMED10,TRPC4,TRPV1,TUNAR,TVP23A,VEGFC,VGF,VSNL1
GO:BP	mononuclear cell migration	GO:0071674	0.0408454	1.38886	227	591	15	21026	AIRE,APOD,BMP5,CALR,EDN2,GAS6,GNAI1,IL34,LGALS3,MMP2,MSN,NLRP12,RARRES2,RIPOR2,ROR2
GO:BP	proteoglycan metabolic process	GO:0006029	0.0412079	1.38502	100	591	9	21026	ACAN,CNMD,EXT2,GLCE,GPC1,HPSE,HS3ST1,SULF1,XYLT1
GO:BP	thymocyte apoptotic process	GO:0070242	0.0461458	1.33587	21	591	4	21026	BAX,BBC3,DFFA,RORC
GO:BP	regulation of dendrite development	GO:0050773	0.0412079	1.38502	100	591	9	21026	ADGRB3,ANAPC2,BMP5,CAPRIN2,CHRNA3,DBN1,HDAC6,NFATC4,SYNE1
REAC	Death Receptor Signaling	REAC:R-HSA-73887	0.0412609	1.38446	153	358	14	11004	ARHGEF15,ARHGEF3,BAG4,CASP8,FAS,OBSCN,PLEKHG2,RASGRF2,TNFRSF10A,TNFRSF10B,TNFRSF10D,TNFSF10,TRAF1,VAV3
GO:BP	response to hyperoxia	GO:0055093	0.0461458	1.33587	21	591	4	21026	CDKN1A,FAS,MMP2,PPARG
REAC	Heparan sulfate/heparin (HS-GAG) metabolism	REAC:R-HSA-1638091	0.0412609	1.38446	57	358	8	11004	EXT2,GLB1L3,GLCE,GPC1,HPSE,HS3ST1,SDC4,XYLT1
KEGG	Calcium signaling pathway	KEGG:04020	0.0416449	1.38044	251	287	19	8484	ADRB1,ATP2B2,CAMK4,CYSLTR1,ERBB3,ERBB4,GRIN1,GRIN2A,HRH2,NFATC4,P2RX5,PHKG1,PLCD3,PLCE1,PRKACB,PTGER1,RYR1,TBXA2R,VEGFC
KEGG	ECM-receptor interaction	KEGG:04512	0.0416449	1.38044	89	287	10	8484	COL6A1,COL6A2,FRAS1,FREM1,ITGA10,ITGA7,ITGB8,SDC4,SV2B,VTN
GO:BP	synaptic transmission, cholinergic	GO:0007271	0.0428097	1.36846	33	591	5	21026	ACHE,CHRNA1,CHRNA3,CHRNA5,NALCN
GO:BP	positive regulation of multicellular organism growth	GO:0040018	0.0428097	1.36846	33	591	5	21026	BCL2,DRD2,GHR,GHSR,TSHR
GO:BP	postsynaptic modulation of chemical synaptic transmission	GO:0099170	0.0428097	1.36846	33	591	5	21026	DRD2,GHSR,NEFL,RASGRF2,RNF19A
GO:BP	morphogenesis of a branching structure	GO:0001763	0.0429303	1.36724	206	591	14	21026	BCL2,CTSZ,DRD2,ERMN,FOXF1,HOXB7,LRRK2,NFATC4,PRDM1,SIX1,SULF1,TBX2,TMEM59L,WNT2B
GO:BP	negative regulation of nervous system development	GO:0051961	0.0429458	1.36708	141	591	11	21026	BRINP1,CDKN2B,DAB1,DUSP10,EFNB3,FSTL4,HDAC6,HES5,LRP4,NFATC4,SEMA6C
GO:BP	negative regulation of interleukin-6 production	GO:0032715	0.0429943	1.36659	48	591	6	21026	ARRB1,BANK1,GAS6,GHSR,INPP5D,NLRP12
GO:BP	MAPK cascade	GO:0000165	0.0431114	1.36541	744	591	35	21026	ACTA2,ADRB1,ARRB1,BANK1,C1QTNF1,CARTPT,CBLC,CD4,DACT1,DOK5,DRD2,DUSP10,EDA2R,ERBB4,FAS,FGF14,GAS6,GDF15,GHR,HRH4,IL34,KCNJ8,LRRK2,MAP3K14,MAPK15,MDFIC,NENF,NLRP12,PPARG,RAMP3,SASH1,SCG2,SH2D3A,TNFAIP8L3,TP73
GO:BP	muscle contraction	GO:0006936	0.0435299	1.36121	349	591	20	21026	ACTA2,ARHGAP42,CHRNA1,CHRNA3,DRD2,EDN2,GHSR,KCND2,KCNE4,KCNJ8,PDE4B,PDE4D,RNF207,RYR1,SCN9A,SPX,SULF1,TBX2,TBXA2R,TRPV1
GO:BP	regulation of postsynaptic membrane neurotransmitter receptor levels	GO:0099072	0.0435466	1.36105	121	591	10	21026	CBLB,CPLX1,DLG2,ERBB4,GHSR,HIP1,NRXN3,STX1B,SUSD4,SYNE1
GO:BP	morphogenesis of an epithelium	GO:0002009	0.0435501	1.36101	503	591	26	21026	AIRE,ALDH1A2,BCL2,BMP5,CEP290,CTSZ,ERBB4,FERMT1,FMN1,FOXF1,FRAS1,HES5,HOXB7,MMP2,MSN,NFATC4,PRKACB,RNF207,SDC4,SIX1,STIL,SULF1,TBX2,TMEM59L,VEGFC,WNT2B
GO:BP	nephron morphogenesis	GO:0072028	0.0435501	1.36101	83	591	8	21026	BCL2,ERBB4,FMN1,HES5,HOXB7,SIX1,TMEM59L,WNT2B
GO:BP	heart process	GO:0003015	0.0435501	1.36101	253	591	16	21026	ADRB1,ATP2B2,DRD2,EDN2,EXT2,KCND2,KCNE4,KCNJ8,PDE4B,PDE4D,RAMP3,RNF207,SCN9A,SPX,TBX2,TRPV1
GO:BP	positive regulation of peptidyl-tyrosine phosphorylation	GO:0050731	0.0435501	1.36101	142	591	11	21026	BANK1,CD4,EFNA5,ERBB4,GHR,HES5,IL34,LRP4,PLPP3,TNFRSF18,VTN
GO:BP	negative regulation of locomotion	GO:0040013	0.0435705	1.36081	326	591	19	21026	APOD,BCL2,BMP5,CALR,DACH1,DPYSL3,DRD2,DUSP10,GDF15,GHSR,HDAC6,MAPK15,PIP5KL1,PPARG,PTPRM,RIPOR2,SULF1,TBXA2R,ZEB2
GO:BP	response to growth factor	GO:0070848	0.0448057	1.34867	721	591	34	21026	ACTA2,BAG4,BMP5,CBLC,CCBE1,CDKN2B,CHRDL2,CRIM1,DAND5,DKK3,DOK5,ERBB4,EXT2,FERMT1,FSTL4,GAS6,GDF15,GPC1,GPR155,HDAC6,HES5,HHEX,HTRA1,ITGB8,NFIA,ONECUT2,PPARG,RUNX2,SULF1,TBX2,TRPV1,VEGFC,VTN,ZEB2
GO:BP	extracellular matrix organization	GO:0030198	0.0448057	1.34867	327	591	19	21026	ACAN,ADAMTS17,COL6A1,COLGALT1,COLGALT2,FBLN5,FERMT1,FOXF1,GAS2,GAS6,KAZALD1,MMP2,MYO1E,PPARG,SLC39A8,SMOC1,SPOCK2,SULF1,VTN
WP	Phosphodiesterases in neuronal function	WP:WP4222	0.0453432	1.34349	53	318	8	8752	ADCY6,DRD2,GRIN1,GRIN2A,GUCY1A2,PDE4B,PDE4D,PDE7B
GO:BP	negative regulation of excitatory postsynaptic potential	GO:0090394	0.0523934	1.28072	11	591	3	21026	LRRK2,NLGN4X,SYNE1
GO:BP	NK T cell differentiation	GO:0001865	0.0523934	1.28072	11	591	3	21026	PRDM1,TOX,ZBTB16
GO:BP	negative regulation of motor neuron apoptotic process	GO:2000672	0.0523934	1.28072	11	591	3	21026	BCL2,ERBB3,NEFL
WP	ADHD and autism ASD pathways	WP:WP5420	0.0453432	1.34349	364	318	26	8752	AGMO,ATG10,CDO1,CNTN5,CPLX1,CUBN,DLG2,DRD2,GAD1,GATM,GRIA4,GRIN1,GRIN2A,KCNA3,MAOA,MAT1A,NADSYN1,NLGN4X,NRXN3,PCBD2,PRKACB,SCN9A,SLC17A6,SLC19A1,SYT1,TYMS
WP	Common pathways underlying drug addiction	WP:WP2636	0.0453432	1.34349	41	318	7	8752	CAMK4,DRD2,GNAI1,GRIA4,GRIN1,GRIN2A,PRKACB
WP	miRNA regulation of p53 pathway in prostate cancer	WP:WP3982	0.0453432	1.34349	31	318	6	8752	BAX,BBC3,CASP8,DDB2,TNFRSF10B,ZMAT3
GO:BP	cellular response to BMP stimulus	GO:0071773	0.0459328	1.33788	165	591	12	21026	BMP5,CHRDL2,CRIM1,DAND5,FSTL4,GPR155,HES5,HTRA1,NFIA,PPARG,RUNX2,SULF1
GO:BP	response to BMP	GO:0071772	0.0459328	1.33788	165	591	12	21026	BMP5,CHRDL2,CRIM1,DAND5,FSTL4,GPR155,HES5,HTRA1,NFIA,PPARG,RUNX2,SULF1
GO:BP	extracellular structure organization	GO:0043062	0.0459328	1.33788	328	591	19	21026	ACAN,ADAMTS17,COL6A1,COLGALT1,COLGALT2,FBLN5,FERMT1,FOXF1,GAS2,GAS6,KAZALD1,MMP2,MYO1E,PPARG,SLC39A8,SMOC1,SPOCK2,SULF1,VTN
GO:BP	tissue morphogenesis	GO:0048729	0.0461458	1.33587	614	591	30	21026	ACTA2,AIRE,ALDH1A2,BCL2,BMP5,CEP290,CTSZ,ERBB4,EXT2,EYA2,FERMT1,FMN1,FOXF1,FRAS1,HES5,HOXB7,MMP2,MSN,NFATC4,PRKACB,RNF207,SDC4,SIX1,SIX3,STIL,SULF1,TBX2,TMEM59L,VEGFC,WNT2B
GO:BP	negative regulation of biological process	GO:0048519	0.0461458	1.33587	5834	591	195	21026	ACHE,ADCY6,ADD2,ADGRB3,ADRB1,ALDH1A2,AMER1,ANAPC2,ANXA4,APOBEC3C,APOBEC3F,APOBEC3G,APOD,ARHGAP42,ARHGEF15,ARRB1,ATOH8,ATR,BAG4,BANK1,BARHL1,BARX1,BAX,BBC3,BCL2,BMP5,BRINP1,C1QTNF1,CALR,CAPRIN2,CARTPT,CASP8,CBLB,CBLC,CDKN1A,CDKN2A,CDKN2B,CDKN2B-AS1,CEND1,CENPV,CHRDL2,CNMD,CRIM1,CSTB,CTSZ,CYBA,DAB1,DACH1,DACT1,DAND5,DFFA,DKK3,DNAJC10,DPF2,DPYSL3,DRD2,DSCAM,DUSP10,EFNA5,EFNB3,ERBB3,ERBB4,EXOSC10,EYA…
GO:BP	calcium-mediated signaling	GO:0019722	0.0479069	1.3196	234	591	15	21026	CD4,EDN2,ERBB3,GPR143,GRIN1,GRIN2A,KCNJ8,LRRK2,NFATC4,P2RX5,PLCE1,RAMP3,RYR1,SAMD14,TRPV1
GO:BP	negative regulation of blood pressure	GO:0045776	0.0479069	1.3196	50	591	6	21026	ADRB1,ARHGAP42,DRD2,KCNK6,TRPV1,VEGFC
GO:BP	macromolecule localization	GO:0033036	0.0479069	1.3196	3228	591	116	21026	ABCA6,ACHE,ANK1,APOD,AQP9,ARL4C,ARRB1,ASPSCR1,ATG10,ATR,BAG4,BAX,BBC3,BCL2,C1QTNF1,CALR,CARTPT,CBLB,CD4,CDKN1A,CDKN2A,CEP290,CEP41,CPLX1,CUBN,DAND5,DBN1,DLG2,DRD2,EFNA5,ERBB4,EXOC2,EXOSC10,FABP6,FBLN5,FERMT1,FRAS1,FRMD4A,FRMPD1,GALR1,GAS6,GHSR,GNAI1,GPC1,GRIN2A,HDAC6,HHEX,HIP1,HPSE,IRS1,KCNAB2,KCNJ8,LGALS3,LMNB1,LRP4,LRRK2,MAN1A1,MAPK15,MDFIC,MESD,MSN,NACAD,NIN,NRXN3,OBSCN,OSBPL1A,PARD3,PDZD7,PEX…
GO:BP	modulation of excitatory postsynaptic potential	GO:0098815	0.0479069	1.3196	50	591	6	21026	GRIN1,GRIN2A,LRRK2,NLGN4X,STX1B,SYNE1
GO:BP	regulation of leukocyte migration	GO:0002685	0.0479069	1.3196	234	591	15	21026	AIRE,APOD,BMP5,CALR,EDN2,GAS6,GDF15,GPSM3,IL34,LGALS3,MSN,RARRES2,RIPOR2,TNFRSF18,VEGFC
GO:BP	negative regulation of nucleocytoplasmic transport	GO:0046823	0.0577415	1.23851	23	591	4	21026	APOD,FERMT1,MDFIC,RAB23
GO:BP	regulation of cAMP-mediated signaling	GO:0043949	0.0577415	1.23851	23	591	4	21026	GNAI1,PDE4D,PEX5L,RASD2
GO:BP	negative regulation of systemic arterial blood pressure	GO:0003085	0.0577415	1.23851	23	591	4	21026	ADRB1,ARHGAP42,KCNK6,TRPV1
GO:BP	Wnt signaling pathway	GO:0016055	0.0492833	1.3073	458	591	24	21026	AMER1,BARX1,CAPRIN2,COL6A1,DAAM1,DACT1,DKK3,DRD2,FERMT1,HHEX,LRP4,LRRK2,MDFIC,MESD,NFATC4,NOTUM,PLPP3,PRICKLE2,ROR2,SULF1,VANGL1,VAX2,WNT2B,ZEB2
GO:BP	monoatomic cation transport	GO:0006812	0.0493566	1.30665	1069	591	46	21026	ATP2B2,BAX,BCL2,CACNA2D3,CD4,CHRNA1,CYBA,CYSLTR1,DRD2,FXYD3,FXYD5,GAS6,GRIN1,GRIN2A,KCNA3,KCNAB1,KCNAB2,KCND2,KCNE4,KCNH7,KCNJ8,KCNK15,KCNK17,KCNK6,KCNT1,LGALS3,NALCN,P2RX5,PDE4B,PDE4D,PLCE1,PON3,RAMP3,REP15,RYR1,SCN9A,SLC10A5,SLC17A6,SLC24A2,SLC25A18,SLC38A7,SLC39A8,SLC4A4,TRPC4,TRPV1,TSPAN13
GO:BP	potassium ion transmembrane transport	GO:0071805	0.0493566	1.30665	212	591	14	21026	KCNA3,KCNAB1,KCNAB2,KCND2,KCNE4,KCNH7,KCNJ8,KCNK15,KCNK17,KCNK6,KCNT1,NALCN,SLC17A6,SLC24A2
GO:BP	ameboidal-type cell migration	GO:0001667	0.0493566	1.30665	235	591	15	21026	ACTA2,BAG4,CALR,CENPV,DUSP10,ERBB4,FERMT1,HDAC6,KANK2,SASH1,SDC4,SEMA6C,TMEM201,TNS1,ZEB2
GO:BP	organic anion transport	GO:0015711	0.0493566	1.30665	459	591	24	21026	AQP9,BEST4,DRD2,FABP6,KCNJ8,PPARG,RTBDN,SLC10A5,SLC16A5,SLC16A7,SLC17A6,SLC19A1,SLC1A4,SLC25A18,SLC26A4,SLC35D3,SLC38A7,SLC39A8,SLC43A2,SLC4A4,SLCO1A2,SPX,TRPC4,TRPV1
GO:BP	positive regulation of cell population proliferation	GO:0008284	0.0493566	1.30665	954	591	42	21026	ACAN,ALDH1A2,BCL2,BMP5,CALR,CCDC88B,CDKN1A,CLEC11A,CYSLTR1,DRD2,EDN2,ERBB3,ERBB4,FOXF1,GAS6,GHSR,GLCE,HDAC6,HES5,HPSE,IL34,IRS1,MAPK15,MAS1,MMP2,PID1,PLAC8,PPP1R16B,RUNX2,S100A13,S100A6,SAAL1,SCG2,SIX1,ST8SIA1,SYNE1,TBX2,TGM1,TOX,TSHR,VAV3,VEGFC
GO:BP	regulation of cellular component biogenesis	GO:0044087	0.0493566	1.30665	1011	591	44	21026	ADD2,ADGRB3,APOD,ARHGEF15,ATR,BAG4,BAX,BBC3,DACT1,DPYSL3,EFNA5,EFNB3,FERMT1,FMN1,GAP43,GHSR,HDAC6,KANK2,LDB2,LGALS3,LRP4,LRRK2,LRRN3,LRTM1,MAPK15,MDGA1,MSN,NBDY,NLGN4X,PLCE1,PLEKHG2,PPARG,PPP1R16B,RIPOR2,SDC4,SIX1,SLITRK1,SPTBN5,STIL,STX1B,SYNDIG1,SYNPO2L,TENM2,TTBK1
GO:BP	positive regulation of chemotaxis	GO:0050921	0.0493566	1.30665	146	591	11	21026	CALR,DSCAM,EDN2,GAS6,GPSM3,IL34,RARRES2,RIPOR2,SCG2,SUCNR1,VEGFC
GO:BP	negative regulation of cellular response to growth factor stimulus	GO:0090288	0.0493566	1.30665	105	591	9	21026	CHRDL2,CRIM1,DAND5,GPC1,GPR155,HHEX,HTRA1,PPARG,SULF1
GO:BP	digestive system development	GO:0055123	0.0493566	1.30665	146	591	11	21026	ALDH1A2,BARX1,BCL2,CDKN1A,DACT1,FOXF1,HMGCS2,PRDM1,RARRES2,STRA6,TYMS
GO:BP	phosphate-containing compound metabolic process	GO:0006796	0.0496917	1.30372	2407	591	90	21026	ACOT2,ADCY6,AK5,ARRB1,ATR,BAG4,BANK1,BAX,BCL2,CAMK4,CARTPT,CBLC,CD4,CDKN1A,CDKN2A,CDKN2B,CHRNA3,COL6A1,DGKB,DLG2,DNAJC10,DSCAM,DUSP10,EFNA5,ERBB3,ERBB4,FAM20A,FAS,GART,GAS6,GHR,GRK4,GUCY1A2,HDAC6,HES5,HHEX,HMGCS2,HTATIP2,IL34,IMPACT,INPP5D,IRAK2,JMJD8,LDB2,LRP4,LRRK2,LTK,MAP3K14,MAPK15,MAS1,NADSYN1,NLRP12,OBSCN,PARD3,PDE4B,PDE4D,PDE7B,PHKG1,PID1,PIK3C2G,PIP5KL1,PLCE1,PLPP1,PLPP3,PLPP6,PLPPR4,PPM1…
GO:BP	negative regulation of phosphorylation	GO:0042326	0.0509396	1.29294	260	591	16	21026	BAX,CBLC,CDKN1A,CDKN2A,CDKN2B,DNAJC10,DUSP10,HHEX,IMPACT,LRRK2,NLRP12,PARD3,PDE4D,PID1,PIP5KL1,PLPP3
GO:BP	insulin-like growth factor receptor signaling pathway	GO:0048009	0.0510404	1.29209	51	591	6	21026	BMP5,COL6A1,CRIM1,GHR,GHSR,IRS1
GO:BP	phosphorus metabolic process	GO:0006793	0.0510404	1.29209	2410	591	90	21026	ACOT2,ADCY6,AK5,ARRB1,ATR,BAG4,BANK1,BAX,BCL2,CAMK4,CARTPT,CBLC,CD4,CDKN1A,CDKN2A,CDKN2B,CHRNA3,COL6A1,DGKB,DLG2,DNAJC10,DSCAM,DUSP10,EFNA5,ERBB3,ERBB4,FAM20A,FAS,GART,GAS6,GHR,GRK4,GUCY1A2,HDAC6,HES5,HHEX,HMGCS2,HTATIP2,IL34,IMPACT,INPP5D,IRAK2,JMJD8,LDB2,LRP4,LRRK2,LTK,MAP3K14,MAPK15,MAS1,NADSYN1,NLRP12,OBSCN,PARD3,PDE4B,PDE4D,PDE7B,PHKG1,PID1,PIK3C2G,PIP5KL1,PLCE1,PLPP1,PLPP3,PLPP6,PLPPR4,PPM1…
WP	Integrated cancer pathway	WP:WP1971	0.0513337	1.2896	44	318	7	8752	ATR,BAX,BBC3,BCL2,CASP8,CDKN1A,CDKN2B
GO:BP	response to wounding	GO:0009611	0.0523934	1.28072	568	591	28	21026	APOD,BAX,BCL2,C1QTNF1,CDKN1A,COL6A1,DGKB,DPYSL3,DRD2,ERBB3,EVPL,F5,FERMT1,FOXF1,GAP43,GAS6,GRIN2A,HPSE,MMP2,NEFL,NFIA,PLPP3,PPARG,SDC4,SERPINA1,TBXA2R,VAV3,VTN
GO:BP	response to lipid	GO:0033993	0.0524069	1.28061	930	591	41	21026	ADCY6,ALDH1A2,BCL2,BRINP1,CALR,CASP8,CDKN1A,CDO1,COL6A1,DRD2,DUSP10,EFNA5,GHR,GHSR,GNAI1,GPR155,HDAC6,HMGCS2,IRAK2,IRF8,IRS1,KANK2,KCNJ8,LTK,MMP2,MSN,MTAP,NEFL,PDE4B,PID1,PLPP1,PPARG,PTGER1,RAMP3,RORB,RORC,SASH1,SHPK,TBX2,TBXA2R,TYMS
WP	Prostaglandin and leukotriene metabolism in senescence	WP:WP5122	0.0524979	1.27986	33	318	6	8752	CDKN1A,CYSLTR1,GNAI1,LTC4S,PTGER1,PTGIS
GO:BP	midgut development	GO:0007494	0.0607248	1.21663	12	591	3	21026	ALDH1A2,FOXF1,HMGCS2
GO:BP	negative regulation of membrane potential	GO:0045837	0.0607248	1.21663	12	591	3	21026	BAX,PIP5KL1,TRPV1
GO:BP	gastro-intestinal system smooth muscle contraction	GO:0014831	0.0607248	1.21663	12	591	3	21026	GHSR,SPX,SULF1
GO:BP	embryonic organ development	GO:0048568	0.0532046	1.27405	463	591	24	21026	ALDH1A2,BMP5,CASP8,CEP290,FOXF1,HOXB7,PAX5,PCDH12,PDZD7,PLCD3,PRDM1,RARRES2,RIPOR2,RNF207,RUNX2,SATB2,SIX1,SIX3,STIL,STRA6,TBX2,TECTA,TSHR,VAX2
GO:BP	protein-containing complex localization	GO:0031503	0.0532046	1.27405	215	591	14	21026	ATR,CBLB,CPLX1,DBN1,DLG2,ERBB4,GHSR,HIP1,LMNB1,MIOS,NRXN3,STX1B,SUSD4,SYNE1
GO:BP	regulation of immune system process	GO:0002682	0.0532046	1.27405	1581	591	63	21026	AIRE,APOD,BANK1,BAX,BCL2,BMP5,C7,CALR,CAMK4,CARTPT,CASP8,CBLB,CCDC88B,CD4,CD8A,CDKN1A,CDKN2A,COLEC12,CYBA,DRD2,DUSP10,EDN2,EFNB3,EVPL,FOXF1,GAS6,GDF15,GPSM3,HLA-F,IL17D,IL34,INPP5D,IRAK2,KCNJ8,LAIR1,LGALS3,LRRK2,MR1,MSN,NECTIN2,PDE4B,PDE4D,PLPP6,PPARG,PRDM1,RARRES2,RIPOR2,RNF125,ROR2,SDC4,SH3KBP1,SHPK,SLC19A1,SUSD4,TAPBPL,THEMIS2,TKFC,TNFRSF18,TOX,TTBK1,VAV3,VEGFC,ZBTB16
GO:BP	response to dietary excess	GO:0002021	0.0532046	1.27405	36	591	5	21026	ADRB1,COL6A1,GDF15,TRPV1,VGF
GO:BP	regulation of BMP signaling pathway	GO:0030510	0.053797	1.26924	107	591	9	21026	CHRDL2,CRIM1,DAND5,FSTL4,GPR155,HES5,HTRA1,PPARG,SULF1
GO:BP	negative regulation of transport	GO:0051051	0.0541653	1.26628	412	591	22	21026	APOD,BCL2,CARTPT,DRD2,ERBB3,FERMT1,FOXF1,FRMD4A,GHSR,HLA-F,IRS1,KCNAB1,LGALS3,LRRK2,MDFIC,PID1,RAB23,RUBCN,SLC43A2,SPX,STX1B,VSNL1
GO:BP	negative regulation of mitochondrial membrane potential	GO:0010917	0.0607248	1.21663	12	591	3	21026	BAX,PIP5KL1,TRPV1
GO:BP	regulation of DNA catabolic process	GO:1903624	0.0607248	1.21663	12	591	3	21026	BAX,CDKN2A,DFFA
GO:BP	regulation of cell junction assembly	GO:1901888	0.0548073	1.26116	263	591	16	21026	ADGRB3,APOD,ARHGEF15,EFNA5,EFNB3,FMN1,GHSR,LRP4,LRRN3,LRTM1,MDGA1,NLGN4X,SDC4,SIX1,SLITRK1,SYNDIG1
GO:BP	regulation of protein modification process	GO:0031399	0.0548129	1.26112	1049	591	45	21026	AMER1,ARRB1,ASPSCR1,ATG10,BAG4,BANK1,BAX,BCL2,CARTPT,CBLB,CBLC,CD4,CDKN1A,CDKN2A,CDKN2B,CHRNA3,DNAJC10,DUSP10,EFNA5,ERBB4,FAM20A,FAS,GAS6,GHR,HDAC6,HES5,HHEX,IL34,IMPACT,LRP4,LRRK2,NLRP12,PARD3,PDE4D,PID1,PIP5KL1,PLPP3,RARRES2,RASD2,SASH1,TNFRSF10A,TNFRSF10B,TNFRSF18,TTBK1,VTN
GO:BP	neural retina development	GO:0003407	0.0550439	1.25929	88	591	8	21026	ATOH7,ATP2B2,DSCAM,PRDM1,PTPRM,RORB,SAMD11,SIX3
GO:BP	protein localization	GO:0008104	0.0559153	1.25247	2770	591	101	21026	ACHE,ANK1,APOD,ARL4C,ARRB1,ASPSCR1,ATG10,ATR,BAG4,BAX,BBC3,BCL2,CALR,CARTPT,CBLB,CD4,CDKN1A,CDKN2A,CEP290,CEP41,CPLX1,CUBN,DAND5,DBN1,DLG2,DRD2,EFNA5,ERBB4,EXOC2,FBLN5,FERMT1,FRAS1,FRMD4A,FRMPD1,GAS6,GHSR,GNAI1,GPC1,GRIN2A,HDAC6,HHEX,HIP1,HPSE,IRS1,KCNAB2,KCNJ8,LGALS3,LMNB1,LRP4,LRRK2,MAN1A1,MAPK15,MDFIC,MESD,MSN,NACAD,NIN,NRXN3,OBSCN,PARD3,PDZD7,PEX5L,PID1,PPARG,RAB23,RAB3C,RAMP3,REEP1,REP15,RIL…
GO:BP	regulation of cell maturation	GO:1903429	0.0619707	1.20781	24	591	4	21026	BCL2,LRRK2,TMPRSS12,TRIM58
GO:BP	limb development	GO:0060173	0.0563787	1.24888	194	591	13	21026	AFF3,ALDH1A2,BAX,COL6A1,FMN1,FRAS1,LRP4,NFIA,RUNX2,SMOC1,TBC1D32,TBX2,ZBTB16
GO:BP	appendage development	GO:0048736	0.0563787	1.24888	194	591	13	21026	AFF3,ALDH1A2,BAX,COL6A1,FMN1,FRAS1,LRP4,NFIA,RUNX2,SMOC1,TBC1D32,TBX2,ZBTB16
GO:BP	phasic smooth muscle contraction	GO:0014821	0.0619707	1.20781	24	591	4	21026	DRD2,EDN2,GHSR,TBX2
GO:BP	cAMP metabolic process	GO:0046058	0.0619707	1.20781	24	591	4	21026	ADCY6,PDE4B,PDE4D,PDE7B
WP	Prostaglandin and leukotriene metabolism in senescence	WP:WP5321	0.0566781	1.24659	34	318	6	8752	CDKN1A,CYSLTR1,GNAI1,LTC4S,PTGER1,PTGIS
GO:BP	determination of adult lifespan	GO:0008340	0.0577415	1.23851	37	591	5	21026	BBC3,INPP5D,KCNJ8,LRRK2,WRN
GO:BP	regulation of presynapse organization	GO:0099174	0.0577415	1.23851	37	591	5	21026	CACNA2D3,EFNB3,LRTM1,MDGA1,SLITRK1
GO:BP	regulation of leukocyte apoptotic process	GO:2000106	0.0577415	1.23851	89	591	8	21026	BAX,BBC3,BCL2,CDKN2A,GAS6,GHSR,LGALS3,RORC
GO:BP	cellular response to amino acid starvation	GO:0034198	0.0577983	1.23809	53	591	6	21026	CDKN1A,FAS,GPR155,IMPACT,MIOS,NPRL3
GO:BP	negative regulation of aldosterone biosynthetic process	GO:0032348	0.0647705	1.18862	4	591	2	21026	BMP5,DKK3
GO:BP	pigment metabolic process involved in pigmentation	GO:0043474	0.0647705	1.18862	4	591	2	21026	GPR143,TBX2
GO:BP	negative regulation of cortisol biosynthetic process	GO:2000065	0.0647705	1.18862	4	591	2	21026	BMP5,DKK3
GO:BP	response to nicotine	GO:0035094	0.0577983	1.23809	53	591	6	21026	BCL2,CHRNA1,CHRNA3,CHRNA5,DRD2,MMP2
GO:BP	response to linoleic acid	GO:0070543	0.0647705	1.18862	4	591	2	21026	HMGCS2,PPARG
GO:BP	negative regulation of aldosterone metabolic process	GO:0032345	0.0647705	1.18862	4	591	2	21026	BMP5,DKK3
GO:BP	blood vessel diameter maintenance	GO:0097746	0.0584052	1.23355	151	591	11	21026	ACTA2,ADCY6,ADRB1,ARHGAP42,CYSLTR1,EDN2,EXT2,HRH2,KCNJ8,MMP2,TBXA2R
GO:BP	exocytic insertion of neurotransmitter receptor to postsynaptic membrane	GO:0098967	0.0647705	1.18862	4	591	2	21026	CPLX1,STX1B
GO:BP	dendrite development	GO:0016358	0.0584052	1.23355	242	591	15	21026	ADGRB3,ANAPC2,BMP5,CAPRIN2,CHRNA3,DAB1,DBN1,DSCAM,FSTL4,HDAC6,LRP4,LRRK2,NFATC4,PHACTR1,SYNE1
GO:BP	intracellular nitrogen homeostasis	GO:0141067	0.0647705	1.18862	4	591	2	21026	BAX,BCL2
GO:BP	nitrogen utilization	GO:0019740	0.0647705	1.18862	4	591	2	21026	BAX,BCL2
GO:BP	regulation of tube diameter	GO:0035296	0.0584052	1.23355	151	591	11	21026	ACTA2,ADCY6,ADRB1,ARHGAP42,CYSLTR1,EDN2,EXT2,HRH2,KCNJ8,MMP2,TBXA2R
GO:BP	response to starvation	GO:0042594	0.0593536	1.22655	219	591	14	21026	BCL2,CARTPT,CDKN1A,FAS,GAS6,GPR155,HMGCS2,IMPACT,LRRK2,MIOS,NPRL3,PPARG,WNT2B,WRN
GO:BP	response to abiotic stimulus	GO:0009628	0.0593536	1.22655	1144	591	48	21026	ADRB1,ATOH7,ATR,BAX,BBC3,BCL2,CALR,CASP8,CDKN1A,COL6A1,COL6A2,CYSLTR1,DDB2,DRD2,FAS,GAP43,GHR,GRIN1,GRIN2A,GRK4,GTF2H2,GUCY1A2,HDAC6,HMGCS2,KCND2,KCNJ8,MAP3K14,MMP2,NFATC4,PDZD7,PLAC8,PNKP,PPARG,PTGIS,RIPOR2,RYR1,SCN9A,SLC24A2,ST8SIA1,STRA6,SYNE1,TNFRSF10A,TNFRSF10B,TRPV1,VEGFC,VGF,WRN,ZEB2
GO:BP	positive regulation of gliogenesis	GO:0014015	0.0594241	1.22604	71	591	7	21026	ASPA,CYSLTR1,IL34,PPARG,TP73,TTBK1,VEGFC
GO:BP	negative regulation of cell development	GO:0010721	0.0601499	1.22076	267	591	16	21026	BRINP1,CARTPT,CDKN2A,CDKN2B,DAB1,DUSP10,EFNB3,FSTL4,HDAC6,HES5,IL17D,INPP5D,LRP4,NFATC4,SEMA6C,TRPV1
GO:BP	response to stress	GO:0006950	0.0601798	1.22055	3948	591	137	21026	ADRB1,APOBEC3C,APOBEC3F,APOBEC3G,APOD,AQP9,ATG10,ATP23,ATR,BAX,BBC3,BCL2,BRINP1,C14ORF39,C1QTNF1,C7,CALR,CAMK4,CARTPT,CASP8,CCDC88B,CD4,CDKN1A,CDKN2A,CDKN2B,CDO1,CHD2,COL6A1,COLEC12,CYBA,CYSLTR1,DDB2,DGKB,DNAJC10,DPF1,DPF2,DPYSL3,DRD2,DUSP10,ERBB3,ERCC6L2,EVPL,EXOSC10,EYA2,F5,FAIM2,FAS,FBLN5,FERMT1,FOXF1,GAP43,GAS6,GDF15,GHSR,GPR155,GPSM3,GPX7,GRIN2A,GTF2H2,GTF2H2C,HDAC6,HLA-F,HMGCS2,HPSE,HRH4,IL…
GO:BP	regulation of tube size	GO:0035150	0.0603489	1.21933	152	591	11	21026	ACTA2,ADCY6,ADRB1,ARHGAP42,CYSLTR1,EDN2,EXT2,HRH2,KCNJ8,MMP2,TBXA2R
GO:BP	cellular macromolecule localization	GO:0070727	0.0603489	1.21933	2782	591	101	21026	ACHE,ANK1,APOD,ARL4C,ARRB1,ASPSCR1,ATG10,ATR,BAG4,BAX,BBC3,BCL2,CALR,CARTPT,CBLB,CD4,CDKN1A,CDKN2A,CEP290,CEP41,CPLX1,CUBN,DAND5,DBN1,DLG2,DRD2,EFNA5,ERBB4,EXOC2,FBLN5,FERMT1,FRAS1,FRMD4A,FRMPD1,GAS6,GHSR,GNAI1,GPC1,GRIN2A,HDAC6,HHEX,HIP1,HPSE,IRS1,KCNAB2,KCNJ8,LGALS3,LMNB1,LRP4,LRRK2,MAN1A1,MAPK15,MDFIC,MESD,MSN,NACAD,NIN,NRXN3,OBSCN,PARD3,PDZD7,PEX5L,PID1,PPARG,RAB23,RAB3C,RAMP3,REEP1,REP15,RIL…
GO:BP	neuromuscular junction development	GO:0007528	0.0607248	1.21663	54	591	6	21026	CHRNA1,KCNJ8,LRP4,LRRK2,MESD,SIX1
GO:BP	inorganic ion transmembrane transport	GO:0098660	0.0607248	1.21663	944	591	41	21026	ATP2B2,BAX,BCL2,BEST4,CACNA2D3,CLIC3,CYBA,DRD2,FXYD3,GAS6,GLRA2,GRIN1,GRIN2A,KCNA3,KCNAB1,KCNAB2,KCND2,KCNE4,KCNH7,KCNJ8,KCNK15,KCNK17,KCNK6,KCNT1,NALCN,P2RX5,PDE4B,PDE4D,PLCE1,RYR1,SCN9A,SLC17A6,SLC1A4,SLC24A2,SLC25A18,SLC26A4,SLC39A8,SLC4A4,TRPC4,TRPV1,TSPAN13
GO:BP	cellular response to growth factor stimulus	GO:0071363	0.0607248	1.21663	689	591	32	21026	ACTA2,BAG4,BMP5,CCBE1,CDKN2B,CHRDL2,CRIM1,DAND5,DKK3,DOK5,ERBB4,EXT2,FERMT1,FSTL4,GAS6,GDF15,GPC1,GPR155,HES5,HHEX,HTRA1,ITGB8,NFIA,ONECUT2,PPARG,RUNX2,SULF1,TBX2,TRPV1,VEGFC,VTN,ZEB2
GO:BP	modulation by symbiont of entry into host	GO:0052372	0.0607248	1.21663	38	591	5	21026	CD4,EXOC2,NECTIN2,TMPRSS2,TRIM58
GO:BP	negative regulation of cell migration	GO:0030336	0.0607248	1.21663	292	591	17	21026	APOD,BCL2,BMP5,CALR,DACH1,DPYSL3,DRD2,DUSP10,GDF15,MAPK15,PIP5KL1,PPARG,PTPRM,RIPOR2,SULF1,TBXA2R,ZEB2
GO:BP	heart contraction	GO:0060047	0.0607248	1.21663	244	591	15	21026	ADRB1,ATP2B2,DRD2,EDN2,EXT2,KCND2,KCNE4,KCNJ8,PDE4B,PDE4D,RNF207,SCN9A,SPX,TBX2,TRPV1
GO:BP	response to prostaglandin	GO:0034694	0.0607248	1.21663	38	591	5	21026	ADCY6,GNAI1,HMGCS2,PPARG,PTGER1
GO:BP	negative regulation of axonogenesis	GO:0050771	0.0607248	1.21663	54	591	6	21026	DAB1,EFNB3,FSTL4,HDAC6,LRP4,SEMA6C
GO:BP	fibroblast migration	GO:0010761	0.0607248	1.21663	54	591	6	21026	ACTA2,BAG4,SDC4,TMEM201,TNS1,ZEB2
GO:BP	cytidine to uridine editing	GO:0016554	0.0695854	1.15748	13	591	3	21026	APOBEC3C,APOBEC3F,APOBEC3G
GO:BP	regulation of mitochondrial membrane potential	GO:0051881	0.0612208	1.2131	72	591	7	21026	BAX,BCL2,COL6A1,LRRK2,PID1,PIP5KL1,TRPV1
GO:BP	negative regulation of multicellular organism growth	GO:0040015	0.0695854	1.15748	13	591	3	21026	ADRB1,GDF15,PLAC8
GO:BP	regulation of natural killer cell differentiation	GO:0032823	0.0695854	1.15748	13	591	3	21026	GAS6,PRDM1,TOX
GO:BP	neuropeptide signaling pathway	GO:0007218	0.0614138	1.21173	111	591	9	21026	BRS3,CARTPT,CYSLTR1,GALR1,GLRA2,GPR143,NPB,NPW,SORCS1
GO:BP	negative regulation of protein phosphorylation	GO:0001933	0.0614138	1.21173	245	591	15	21026	BAX,CBLC,CDKN1A,CDKN2A,DNAJC10,DUSP10,HHEX,IMPACT,LRRK2,NLRP12,PARD3,PDE4D,PID1,PIP5KL1,PLPP3
GO:BP	negative regulation of molecular function	GO:0044092	0.0614138	1.21173	553	591	27	21026	ANXA4,ARRB1,BAX,CBLC,CDKN1A,CDKN2A,CSTB,DACT1,DFFA,DRD2,DUSP10,GALR1,HDAC6,HHEX,IRAK2,KCNAB1,LRRK2,NLRP12,PNKP,PPARG,PTGIS,RAMP3,RIPOR2,SPOCK2,SUMO4,TTBK1,VTN
GO:BP	transforming growth factor beta receptor superfamily signaling pathway	GO:0141091	0.0619707	1.20781	344	591	19	21026	BMP5,CDKN2B,CHRDL2,CRIM1,DAND5,DKK3,FERMT1,FSTL4,GDF15,GPR155,HES5,HTRA1,ITGB8,NFIA,ONECUT2,PPARG,RUNX2,SULF1,ZEB2
GO:BP	negative regulation of neuron projection development	GO:0010977	0.0619707	1.20781	132	591	10	21026	ADCY6,DAB1,DPYSL3,EFNB3,FSTL4,HDAC6,LRP4,LRRK2,SEMA6C,STX1B
GO:BP	inner ear receptor cell development	GO:0060119	0.0637002	1.19586	55	591	6	21026	HES5,PDZD7,RIPOR2,SDC4,TECTA,TSHR
GO:BP	protein localization to postsynaptic membrane	GO:1903539	0.0637002	1.19586	55	591	6	21026	CPLX1,ERBB4,GHSR,GRIN2A,NRXN3,STX1B
GO:BP	inner ear receptor cell differentiation	GO:0060113	0.0641913	1.19252	73	591	7	21026	HES5,PDZD7,RIPOR2,SDC4,TECTA,TSHR,USH2A
GO:BP	cellular response to chemical stimulus	GO:0070887	0.0641913	1.19252	2192	591	82	21026	ACHE,ADCY6,ALDH1A2,AQP9,BBC3,BCL2,BRINP1,CALR,CDKN2B,CHRNA1,CHRNA3,CHRNA5,COL6A1,COLEC12,CYP3A5,CYSLTR1,DLG2,DRD2,EDN2,EFNA5,ERCC6L2,FAS,FBLN5,GAS6,GDF15,GHR,GHSR,GLRA2,GNAI1,GPR155,GPSM3,GPX7,GRIN1,HDAC6,HMGCS2,HRH4,IL17RC,IL34,IRAK2,IRF8,IRS1,KANK2,KCND2,LGALS3,LRRK2,LTC4S,LTK,MAS1,MMP2,MSN,NFATC4,PDE4B,PDE4D,PID1,PLPP1,PON3,PPARG,PTGER1,PTGIS,RAMP3,RARRES2,RIPOR2,RORB,RORC,RYR1,SASH1,SCG2,SHPK…
GO:BP	cellular response to starvation	GO:0009267	0.0643381	1.19153	177	591	12	21026	BCL2,CARTPT,CDKN1A,FAS,GAS6,GPR155,IMPACT,LRRK2,MIOS,NPRL3,WNT2B,WRN
GO:BP	response to UV	GO:0009411	0.0647705	1.18862	155	591	11	21026	ATR,BAX,BCL2,CDKN1A,COL6A1,COL6A2,DDB2,GTF2H2,MMP2,NFATC4,WRN
GO:BP	regulation of G protein-coupled receptor signaling pathway	GO:0008277	0.0647705	1.18862	155	591	11	21026	ARRB1,DRD2,FRMPD1,GRK4,GTF2H2,KCTD16,LRRK2,PDE4B,PDE4D,RAMP3,RGS16
GO:BP	regulation of postsynaptic neurotransmitter receptor internalization	GO:0099149	0.0741273	1.13002	26	591	4	21026	CBLB,HIP1,SUSD4,SYNE1
GO:BP	vascular process in circulatory system	GO:0003018	0.0647705	1.18862	272	591	16	21026	ACTA2,ADCY6,ADRB1,ARHGAP42,CYSLTR1,EDN2,EXT2,HRH2,KCNJ8,MMP2,SLC16A7,SLC19A1,SLC1A4,SLC4A4,TBXA2R,ZEB2
GO:BP	cellular response to nutrient levels	GO:0031669	0.0651313	1.18621	248	591	15	21026	BCL2,CARTPT,CDKN1A,CDKN2B,FAS,GAS6,GPR155,IMPACT,KANK2,LRRK2,MIOS,NPRL3,PPARG,WNT2B,WRN
GO:BP	adenylate cyclase-activating G protein-coupled receptor signaling pathway	GO:0007189	0.0652342	1.18552	178	591	12	21026	ADCY6,ADGRB3,ADRB1,DRD2,GALR1,GPR157,PDE4B,PDE4D,PTGER1,RAMP3,TBXA2R,TSHR
GO:BP	glial cell development	GO:0021782	0.0652391	1.18549	134	591	10	21026	ASPA,COL6A1,ERBB3,HES5,MIOS,PARD3,PRDM8,ROR2,TTBK1,ZEB2
GO:BP	cellular response to lipid	GO:0071396	0.0655815	1.18322	613	591	29	21026	ADCY6,ALDH1A2,BRINP1,CALR,DRD2,EFNA5,GHSR,GNAI1,GPR155,HDAC6,HMGCS2,IRAK2,IRF8,IRS1,KANK2,LTK,MMP2,MSN,PDE4B,PID1,PLPP1,PPARG,RAMP3,RORB,RORC,SASH1,SHPK,TBX2,TBXA2R
GO:BP	establishment of localization in cell	GO:0051649	0.0657586	1.18205	2010	591	76	21026	ANK1,APOD,ARL4C,ASPSCR1,BAX,BCL2,CALR,CBLB,CCDC88B,CDKN1A,CDKN2A,CEP290,CHRNA3,CPLX1,CUBN,CYBA,CYSLTR1,DLG2,DRD2,EFNA5,EPS15L1,EXOC2,FERMT1,FOXF1,GAS6,GPR143,HDAC6,HHEX,HIP1,HLA-F,HTATIP2,KCNJ8,LMNB1,LRRK2,MAPK15,MDFIC,MSN,MYO1B,MYO1E,NECTIN2,NEFL,NLGN4X,NRXN3,PARD3,PDZD7,PEX5L,PON3,RAB23,RAMP3,RILP,S100A13,SCARB2,SDC4,SGO1,SLC17A6,SLC24A2,SLC35D3,SLC39A8,SPTBN5,STON1,STX1B,SUSD4,SV2B,SYN3,SYNDIG…
GO:BP	protein localization to postsynapse	GO:0062237	0.0661458	1.1795	56	591	6	21026	CPLX1,ERBB4,GHSR,GRIN2A,NRXN3,STX1B
GO:BP	negative regulation of G1/S transition of mitotic cell cycle	GO:2000134	0.0661458	1.1795	56	591	6	21026	BCL2,CDKN1A,CDKN2B,DACT1,KANK2,RPS27L
GO:BP	response to amino acid starvation	GO:1990928	0.0661458	1.1795	56	591	6	21026	CDKN1A,FAS,GPR155,IMPACT,MIOS,NPRL3
GO:BP	response to light stimulus	GO:0009416	0.0665282	1.17699	323	591	18	21026	ATOH7,ATR,BAX,BCL2,CDKN1A,COL6A1,COL6A2,DDB2,DRD2,GRIN1,GRIN2A,GRK4,GTF2H2,MMP2,NFATC4,SLC24A2,SYNE1,WRN
GO:BP	response to forskolin	GO:1904321	0.0795838	1.09918	14	591	3	21026	ADCY6,EFNA5,GNAI1
GO:BP	cellular response to forskolin	GO:1904322	0.0795838	1.09918	14	591	3	21026	ADCY6,EFNA5,GNAI1
GO:BP	deoxyribonucleotide biosynthetic process	GO:0009263	0.0795838	1.09918	14	591	3	21026	AK5,RRM2B,TYMS
GO:BP	2'-deoxyribonucleotide biosynthetic process	GO:0009265	0.0795838	1.09918	14	591	3	21026	AK5,RRM2B,TYMS
GO:BP	radial glial cell differentiation	GO:0060019	0.0795838	1.09918	14	591	3	21026	GAP43,GPR157,HES5
GO:BP	regeneration	GO:0031099	0.0670396	1.17367	202	591	13	21026	APOD,BCL2,CDKN1A,COL6A1,DUSP10,ERBB4,GAP43,GAS6,MMP2,NEFL,PPARG,TYMS,VTN
GO:BP	DNA deamination	GO:0045006	0.0795838	1.09918	14	591	3	21026	APOBEC3C,APOBEC3F,APOBEC3G
GO:BP	positive regulation of calcium ion transport into cytosol	GO:0010524	0.0795838	1.09918	14	591	3	21026	BAX,GRIN1,P2RX5
GO:BP	G protein-coupled receptor internalization	GO:0002031	0.0795838	1.09918	14	591	3	21026	ARRB1,DRD2,GTF2H2
GO:BP	digestive tract development	GO:0048565	0.0673227	1.17184	135	591	10	21026	ALDH1A2,BCL2,CDKN1A,DACT1,FOXF1,HMGCS2,PRDM1,RARRES2,STRA6,TYMS
GO:BP	regulation of endothelial cell proliferation	GO:0001936	0.0673227	1.17184	135	591	10	21026	ALDH1A2,ATOH8,CNMD,GHSR,PPARG,PPP1R16B,PTPRM,SCG2,SULF1,VEGFC
GO:BP	negative regulation of protein transport	GO:0051224	0.067511	1.17063	114	591	9	21026	APOD,DRD2,FERMT1,FRMD4A,GHSR,IRS1,MDFIC,RAB23,VSNL1
GO:BP	mononuclear cell differentiation	GO:1903131	0.0684827	1.16442	534	591	26	21026	AIRE,BAX,BCL2,CAMK4,CASP8,CD4,CD8A,CDKN2A,CMTM7,DUSP10,GAS6,HHEX,IL34,INPP5D,IRF8,ITGB8,MR1,PAX5,PPARG,PRDM1,ROR2,RORC,RUNX2,TOX,TSHR,ZBTB16
GO:BP	positive regulation of synaptic transmission	GO:0050806	0.0691518	1.1602	180	591	12	21026	DRD2,EFNB3,GRIN1,GRIN2A,HDAC6,NALCN,NFATC4,RASGRF2,ROR2,SLC24A2,STX1B,SYT1
GO:BP	deoxyribose phosphate biosynthetic process	GO:0046385	0.0795838	1.09918	14	591	3	21026	AK5,RRM2B,TYMS
GO:BP	actin filament-based movement	GO:0030048	0.0695854	1.15748	136	591	10	21026	ACTA2,KCNE4,KCNJ8,MYO1B,MYO1E,PDE4B,PDE4D,RNF207,SCN9A,ZEB2
GO:BP	lymphocyte activation	GO:0046649	0.0695854	1.15748	814	591	36	21026	AIRE,BANK1,BAX,BCL2,CAMK4,CASP8,CBLB,CCDC88B,CD4,CD8A,CDKN1A,CDKN2A,CMTM7,DUSP10,EFNB3,GAS6,HHEX,HLA-F,INPP5D,IRF8,LGALS3,MR1,MSN,PAX5,PRDM1,RIPOR2,RORC,RUNX2,SDC4,SH3KBP1,SKAP2,THEMIS2,TOX,TSHR,VAV3,ZBTB16
GO:BP	actin cytoskeleton organization	GO:0030036	0.0695854	1.15748	729	591	33	21026	ADD2,ARHGEF15,ARRB1,BAG4,BCL2,CALR,DAAM1,DBN1,DPYSL3,EFNA5,EPB41L4A,ERMN,FHDC1,FMN1,GAS2,GHSR,HDAC6,HIP1,KANK2,MYO1B,MYO1E,OBSCN,PHACTR1,PLEKHG2,SAMD14,SDC4,SH3KBP1,SHROOM3,SPTBN5,SYNPO2L,TMSB4Y,TRIP10,ZEB2
GO:BP	endothelial cell proliferation	GO:0001935	0.0696474	1.1571	158	591	11	21026	ALDH1A2,ATOH8,CNMD,GHSR,PPARG,PPP1R16B,PTPRM,SCG2,SULF1,VEGFC,ZEB2
GO:BP	regulation of smooth muscle contraction	GO:0006940	0.06972	1.15664	57	591	6	21026	ARHGAP42,CHRNA3,EDN2,GHSR,SPX,TBXA2R
GO:BP	pigmentation	GO:0043473	0.06972	1.15664	115	591	9	21026	BAX,BCL2,DRD2,GPR143,SHROOM3,TBX2,TYRP1,VANGL1,ZEB2
GO:BP	regulation of heart contraction	GO:0008016	0.0703224	1.15291	204	591	13	21026	ADRB1,ATP2B2,DRD2,EDN2,KCND2,KCNE4,KCNJ8,PDE4B,PDE4D,RNF207,SPX,TBX2,TRPV1
GO:BP	calcium ion transmembrane import into cytosol	GO:0097553	0.0704696	1.152	181	591	12	21026	BAX,BCL2,CYBA,DRD2,GRIN1,GRIN2A,P2RX5,PDE4D,PLCE1,RYR1,SLC24A2,TRPV1
GO:BP	negative regulation of growth	GO:0045926	0.0711216	1.148	228	591	14	21026	ADRB1,BBC3,BCL2,CAPRIN2,CDKN1A,CDKN2A,DUSP10,FSTL4,GDF15,HDAC6,PLAC8,PPARG,SEMA6C,TP73
GO:BP	response to glucocorticoid	GO:0051384	0.0718152	1.14378	137	591	10	21026	BCL2,CDKN1A,CDO1,GHR,GHSR,HDAC6,HMGCS2,NEFL,TBX2,TYMS
GO:BP	camera-type eye morphogenesis	GO:0048593	0.0718152	1.14378	137	591	10	21026	BAX,DSCAM,PRDM1,PTPRM,RORB,SAMD11,SIX3,STRA6,TBX2,WNT2B
GO:BP	actin filament bundle assembly	GO:0051017	0.0741273	1.13002	160	591	11	21026	ADD2,ARHGEF15,ARRB1,BAG4,DPYSL3,FHDC1,MYO1B,PHACTR1,SDC4,SYNPO2L,ZEB2
GO:BP	cAMP-mediated signaling	GO:0019933	0.0741273	1.13002	58	591	6	21026	GNAI1,PDE4B,PDE4D,PDE7B,PEX5L,RASD2
GO:BP	mesenchyme migration	GO:0090131	0.086577	1.0626	5	591	2	21026	ACTA2,FOXF1
GO:BP	enucleation	GO:0090601	0.086577	1.0626	5	591	2	21026	HDAC6,TRIM58
GO:BP	positive regulation of leukocyte chemotaxis	GO:0002690	0.0741273	1.13002	96	591	8	21026	CALR,EDN2,GAS6,GPSM3,IL34,RARRES2,RIPOR2,VEGFC
GO:BP	regulation of gastro-intestinal system smooth muscle contraction	GO:1904304	0.086577	1.0626	5	591	2	21026	GHSR,SPX
GO:BP	ductus arteriosus closure	GO:0097070	0.086577	1.0626	5	591	2	21026	FOXF1,STRA6
GO:BP	cyclic purine nucleotide metabolic process	GO:0052652	0.0741273	1.13002	41	591	5	21026	ADCY6,GUCY1A2,PDE4B,PDE4D,PDE7B
GO:BP	positive regulation of gastro-intestinal system smooth muscle contraction	GO:1904306	0.086577	1.0626	5	591	2	21026	GHSR,SPX
GO:BP	G protein-coupled serotonin receptor signaling pathway	GO:0098664	0.086577	1.0626	28	591	4	21026	ADCY6,GNAI1,HRH2,HRH4
GO:BP	fusion of virus membrane with host plasma membrane	GO:0019064	0.086577	1.0626	5	591	2	21026	GAS6,NECTIN2
GO:BP	negative regulation of cellular process	GO:0048523	0.0741273	1.13002	5629	591	186	21026	ACHE,ADCY6,ADD2,ALDH1A2,AMER1,ANAPC2,ANXA4,APOBEC3C,APOBEC3F,APOBEC3G,APOD,ARHGAP42,ARHGEF15,ARRB1,ATOH8,ATR,BAG4,BANK1,BARHL1,BARX1,BAX,BCL2,BMP5,BRINP1,C1QTNF1,CALR,CAPRIN2,CARTPT,CASP8,CBLB,CBLC,CDKN1A,CDKN2A,CDKN2B,CDKN2B-AS1,CEND1,CENPV,CHRDL2,CNMD,CRIM1,CSTB,CTSZ,CYBA,DAB1,DACH1,DACT1,DAND5,DFFA,DKK3,DNAJC10,DPF2,DPYSL3,DRD2,DSCAM,DUSP10,EFNA5,EFNB3,ERBB3,ERBB4,EXOSC10,EYA2,FABP6,FAIM,FAIM2…
GO:BP	negative regulation of protein targeting to mitochondrion	GO:1903215	0.086577	1.0626	5	591	2	21026	BAG4,LRRK2
GO:BP	small molecule metabolic process	GO:0044281	0.0741273	1.13002	1776	591	68	21026	ACOT2,ADCY6,AGMO,AK5,ALDH1A2,APOBEC3C,APOBEC3G,APOD,ASPA,BMP5,BRS3,C1QTNF1,CDO1,COL6A1,CUBN,CYP3A5,DKK3,DLG2,EDN2,FDXR,FN3K,GAD1,GART,GATM,GDF15,GHR,GHSR,GNAI1,GUCY1A2,HIBCH,HMGCLL1,HMGCS2,IRS1,JMJD8,LRRK2,LTC4S,MAS1,MAT1A,MTAP,NADSYN1,OSBPL1A,OTOGL,OXCT2,PCBD2,PDE4B,PDE4D,PDE7B,PID1,PLPP1,PLPP3,PLPP6,PM20D1,PON3,PPARG,PTGIS,RAB23,RORC,RRM2B,SHPK,SLC19A1,SLC25A18,SLC39A8,SLC4A4,THEM4,TK1,TKFC,TYM…
GO:BP	negative regulation of glucocorticoid metabolic process	GO:0031944	0.086577	1.0626	5	591	2	21026	BMP5,DKK3
GO:BP	negative regulation of glucocorticoid biosynthetic process	GO:0031947	0.086577	1.0626	5	591	2	21026	BMP5,DKK3
GO:BP	response to vitamin K	GO:0032571	0.086577	1.0626	5	591	2	21026	F5,GAS6
GO:BP	nuclear migration along microtubule	GO:0030473	0.086577	1.0626	5	591	2	21026	TMEM201,TRIM58
GO:BP	response to increased oxygen levels	GO:0036296	0.086577	1.0626	28	591	4	21026	CDKN1A,FAS,MMP2,PPARG
GO:BP	regulation of response to external stimulus	GO:0032101	0.0753442	1.12295	1082	591	45	21026	APOBEC3F,APOBEC3G,ATOH7,C1QTNF1,CALR,CASP8,COLEC12,CYBA,DRD2,DSCAM,DUSP10,EDN2,EVPL,FOXF1,GAS6,GHSR,GPSM3,GRK4,HDAC6,HLA-F,HPSE,IL34,IRAK2,KCNJ8,LRRK2,MAS1,NECTIN2,NLRP12,PPARG,PTGIS,RARRES2,RIPOR2,RNF125,SASH1,SCG2,SHPK,SLC19A1,SLC39A8,SUCNR1,SUSD4,TBXA2R,TKFC,TTBK1,VEGFC,VTN
GO:BP	membrane fusion involved in viral entry into host cell	GO:0039663	0.086577	1.0626	5	591	2	21026	GAS6,NECTIN2
GO:BP	carboxylic acid transport	GO:0046942	0.0761689	1.11822	355	591	19	21026	AQP9,DRD2,FABP6,KCNJ8,PPARG,SLC10A5,SLC16A5,SLC16A7,SLC17A6,SLC19A1,SLC1A4,SLC25A18,SLC26A4,SLC38A7,SLC43A2,SLCO1A2,SPX,TRPC4,TRPV1
GO:BP	erythrocyte enucleation	GO:0043131	0.086577	1.0626	5	591	2	21026	HDAC6,TRIM58
GO:BP	enucleate erythrocyte maturation	GO:0043354	0.086577	1.0626	5	591	2	21026	HDAC6,TRIM58
GO:BP	positive regulation of melanocyte differentiation	GO:0045636	0.086577	1.0626	5	591	2	21026	BCL2,ZEB2
GO:BP	transmission of nerve impulse	GO:0019226	0.0766376	1.11556	77	591	7	21026	CARTPT,CHRNA1,COL6A1,GHSR,KCND2,KCNJ8,SCN9A
GO:BP	embryonic organ morphogenesis	GO:0048562	0.0776994	1.10958	305	591	17	21026	CEP290,FOXF1,HOXB7,PAX5,PDZD7,RIPOR2,RNF207,RUNX2,SATB2,SIX1,SIX3,STIL,STRA6,TBX2,TECTA,TSHR,VAX2
GO:BP	negative regulation of cell projection organization	GO:0031345	0.0776994	1.10958	184	591	12	21026	ADCY6,DAB1,DPYSL3,EFNB3,FSTL4,GLCE,HDAC6,LRP4,LRRK2,NFATC4,SEMA6C,STX1B
GO:BP	organic acid transport	GO:0015849	0.0777546	1.10927	356	591	19	21026	AQP9,DRD2,FABP6,KCNJ8,PPARG,SLC10A5,SLC16A5,SLC16A7,SLC17A6,SLC19A1,SLC1A4,SLC25A18,SLC26A4,SLC38A7,SLC43A2,SLCO1A2,SPX,TRPC4,TRPV1
GO:BP	negative regulation of BMP signaling pathway	GO:0030514	0.0791511	1.10154	59	591	6	21026	CHRDL2,CRIM1,DAND5,GPR155,HTRA1,PPARG
GO:BP	macrophage chemotaxis	GO:0048246	0.0795838	1.09918	42	591	5	21026	EDN2,IL34,LGALS3,MMP2,RARRES2
GO:BP	mechanoreceptor differentiation	GO:0042490	0.0795838	1.09918	78	591	7	21026	HES5,PDZD7,RIPOR2,SDC4,TECTA,TSHR,USH2A
GO:BP	regulation of developmental pigmentation	GO:0048070	0.0890082	1.05057	15	591	3	21026	BAX,BCL2,ZEB2
GO:BP	positive regulation of cell projection organization	GO:0031346	0.0795838	1.09918	357	591	19	21026	ANAPC2,ATOH7,BMP5,CAPRIN2,DBN1,DPYSL3,DSCAM,EFNA5,HDAC6,LTK,NEFL,NIN,PLCE1,RIPOR2,ROR2,SCARB2,SLITRK1,TENM2,TOX
GO:BP	cyclic nucleotide catabolic process	GO:0009214	0.0890082	1.05057	15	591	3	21026	PDE4B,PDE4D,PDE7B
GO:BP	cyclic nucleotide metabolic process	GO:0009187	0.0795838	1.09918	42	591	5	21026	ADCY6,GUCY1A2,PDE4B,PDE4D,PDE7B
GO:BP	multicellular organismal response to stress	GO:0033555	0.0795838	1.09918	98	591	8	21026	ADRB1,AQP9,BCL2,BRINP1,COL6A1,HMGCS2,SCN9A,TRPV1
GO:BP	regulation of chemotaxis	GO:0050920	0.0795838	1.09918	209	591	13	21026	ATOH7,CALR,DSCAM,EDN2,GAS6,GPSM3,HDAC6,IL34,RARRES2,RIPOR2,SCG2,SUCNR1,VEGFC
GO:BP	execution phase of apoptosis	GO:0097194	0.0795838	1.09918	78	591	7	21026	BAX,BBC3,CASP8,CDKN2A,COL6A1,DFFA,PTGIS
GO:BP	protein tetramerization	GO:0051262	0.0795838	1.09918	98	591	8	21026	ALDH1A2,COL6A1,GRIN1,MAT1A,RYR1,TK1,TP73,TRPV1
GO:BP	actin filament bundle organization	GO:0061572	0.0805895	1.09372	163	591	11	21026	ADD2,ARHGEF15,ARRB1,BAG4,DPYSL3,FHDC1,MYO1B,PHACTR1,SDC4,SYNPO2L,ZEB2
GO:BP	response to chemical	GO:0042221	0.0809905	1.09157	3909	591	134	21026	ACHE,ADCY6,AFF3,ALDH1A2,APOD,AQP9,ATOH7,ATR,BAG4,BAX,BBC3,BCL2,BRINP1,CALR,CARTPT,CASP8,CD4,CDKN1A,CDKN2B,CDO1,CHRNA1,CHRNA3,CHRNA5,CMTM7,COL6A1,COL6A2,COLEC12,CYP3A5,CYSLTR1,DLG2,DNAJC10,DPYSL3,DRD2,DSCAM,DUSP10,EDA2R,EDN2,EFNA5,ERCC6L2,F5,FAS,FBLN5,FOXF1,GAS6,GDF15,GHR,GHSR,GLRA2,GNAI1,GPR155,GPSM3,GPX7,GRIN1,GRIN2A,HDAC6,HMGCS2,HRH4,IL17RC,IL34,IRAK2,IRF8,IRS1,KANK2,KCND2,KCNJ8,LGALS3,LRRK2,LR…
GO:BP	negative regulation of cell motility	GO:2000146	0.0815412	1.08862	308	591	17	21026	APOD,BCL2,BMP5,CALR,DACH1,DPYSL3,DRD2,DUSP10,GDF15,MAPK15,PIP5KL1,PPARG,PTPRM,RIPOR2,SULF1,TBXA2R,ZEB2
GO:BP	positive regulation of oligodendrocyte differentiation	GO:0048714	0.0941818	1.02603	29	591	4	21026	ASPA,IL34,PPARG,TP73
GO:BP	circadian rhythm	GO:0007623	0.082054	1.0859	210	591	13	21026	ADRB1,ATOH7,CARTPT,COL6A1,DRD2,GPR157,KCND2,KCNH7,PPARG,RORB,RORC,SCN9A,TYMS
GO:BP	signal transduction by p53 class mediator	GO:0072331	0.0830679	1.08057	164	591	11	21026	ATR,BAX,BBC3,BCL2,CDKN1A,CDKN2A,EDA2R,PHLDA3,RPS27L,RRM2B,TP73
GO:BP	nephron tubule morphogenesis	GO:0072078	0.0830679	1.08057	79	591	7	21026	BCL2,FMN1,HES5,HOXB7,SIX1,TMEM59L,WNT2B
GO:BP	receptor localization to synapse	GO:0097120	0.0830679	1.08057	79	591	7	21026	CPLX1,DBN1,DLG2,ERBB4,GHSR,NRXN3,STX1B
GO:BP	positive regulation of developmental growth	GO:0048639	0.0830679	1.08057	164	591	11	21026	ANAPC2,BCL2,DRD2,DSCAM,EFNA5,ERBB4,GHR,GHSR,SYT1,TBX2,TSHR
GO:BP	acetylcholine receptor signaling pathway	GO:0095500	0.0840839	1.07529	43	591	5	21026	ACHE,CHRNA1,CHRNA3,CHRNA5,HRH4
GO:BP	ear development	GO:0043583	0.0841439	1.07498	235	591	14	21026	BCL2,BMP5,CEP290,HES5,PDZD7,PLPPR4,RIPOR2,SDC4,SIX1,STRA6,TBX2,TECTA,TSHR,USH2A
GO:BP	regulation of growth	GO:0040008	0.0853456	1.06882	604	591	28	21026	ADRB1,ANAPC2,BBC3,BCL2,CAPRIN2,CDKN1A,CDKN2A,DRD2,DSCAM,DUSP10,EFNA5,ERBB4,FSTL4,GAP43,GDF15,GHR,GHSR,HDAC6,KAZALD1,PLAC8,PPARG,SEMA6C,SIX1,SYT1,TBX2,TP73,TSHR,WRN
WP	Photodynamic therapy induced AP 1 survival signaling	WP:WP3611	0.08545	1.06829	50	318	7	8752	BAX,BCL2,CDKN1A,CDKN2A,FAS,MMP2,TNFSF10
GO:BP	protein localization to extracellular region	GO:0071692	0.0865009	1.06298	388	591	20	21026	ACHE,CARTPT,CPLX1,DAND5,DRD2,EFNA5,FRMD4A,GHSR,IRS1,KCNJ8,PPARG,RAB3C,SCG2,SUCNR1,TMED10,TUNAR,TVP23A,VEGFC,VGF,VSNL1
GO:BP	regulation of mononuclear cell migration	GO:0071675	0.086577	1.0626	143	591	10	21026	AIRE,APOD,BMP5,CALR,GAS6,IL34,LGALS3,MSN,RARRES2,RIPOR2
GO:BP	negative regulation of cell cycle G1/S phase transition	GO:1902807	0.086577	1.0626	61	591	6	21026	BCL2,CDKN1A,CDKN2B,DACT1,KANK2,RPS27L
GO:BP	respiratory gaseous exchange by respiratory system	GO:0007585	0.086577	1.0626	80	591	7	21026	CCBE1,COL6A1,CYSLTR1,DACH1,MAN1A2,SFTPA1,SFTPA2
GO:BP	epithelial cell differentiation	GO:0030855	0.086577	1.0626	746	591	33	21026	ACTA2,ANXA4,ATOH8,BARX1,BMP5,CDKN1A,CDKN2B,COL6A1,ERBB4,EVPL,FN3K,FOXF1,HES5,HPSE,KRT86,LGALS3,MSN,MYO1E,ONECUT2,PDE4D,PDZD7,PPARG,PPP1R16B,PRDM1,PTER,RIPOR2,SIX1,SIX3,TECTA,TGM1,TP73,TYMS,USH2A
GO:BP	macrophage migration	GO:1905517	0.086577	1.0626	61	591	6	21026	EDN2,IL34,LGALS3,MMP2,RARRES2,ROR2
GO:BP	B cell activation	GO:0042113	0.086577	1.0626	286	591	16	21026	BANK1,BAX,BCL2,CASP8,CDKN1A,CDKN2A,CMTM7,HHEX,INPP5D,IRF8,PAX5,SH3KBP1,SKAP2,THEMIS2,TSHR,VAV3
GO:BP	positive regulation of immune system process	GO:0002684	0.0874966	1.05801	1099	591	45	21026	BANK1,BAX,BCL2,C7,CALR,CASP8,CBLB,CCDC88B,CD4,CD8A,CDKN1A,COLEC12,CYBA,DUSP10,EDN2,EFNB3,GAS6,GPSM3,HLA-F,IL34,INPP5D,IRAK2,KCNJ8,LGALS3,LRRK2,MR1,NECTIN2,PDE4B,PDE4D,PLPP6,RARRES2,RIPOR2,RNF125,ROR2,SH3KBP1,SLC19A1,SUSD4,THEMIS2,TKFC,TNFRSF18,TOX,TTBK1,VAV3,VEGFC,ZBTB16
GO:BP	regulation of heart rate	GO:0002027	0.088315	1.05397	101	591	8	21026	ADRB1,DRD2,EDN2,KCNE4,KCNJ8,PDE4D,SPX,TRPV1
GO:BP	leukocyte chemotaxis	GO:0030595	0.0884647	1.05323	238	591	14	21026	CALR,EDN2,GAS6,GPSM3,IL17RC,IL34,LGALS3,MMP2,PDE4B,RARRES2,RIPOR2,SCG2,VAV3,VEGFC
GO:BP	axon guidance	GO:0007411	0.0884647	1.05323	238	591	14	21026	ATOH7,BOC,CHN1,CNTN5,DSCAM,EFNA5,EFNB3,GAP43,HDAC6,LRTM1,NRXN3,PTPRM,SEMA6C,UNC5C
REAC	Caspase activation via extrinsic apoptotic signalling pathway	REAC:R-HSA-5357769	0.0885549	1.05279	25	358	5	11004	CASP8,FAS,TNFRSF10A,TNFRSF10B,TNFSF10
GO:BP	membrane repolarization during ventricular cardiac muscle cell action potential	GO:0098915	0.100443	0.99808	16	591	3	21026	KCNE4,KCNJ8,RNF207
GO:BP	positive regulation of smooth muscle contraction	GO:0045987	0.100443	0.99808	30	591	4	21026	EDN2,GHSR,SPX,TBXA2R
GO:BP	calcium ion transport into cytosol	GO:0060402	0.100443	0.99808	30	591	4	21026	BAX,BCL2,GRIN1,P2RX5
GO:BP	cellular response to environmental stimulus	GO:0104004	0.0889161	1.05102	339	591	18	21026	ATR,BAX,BBC3,CALR,CASP8,CDKN1A,DDB2,FAS,GRK4,MAP3K14,MMP2,NFATC4,RIPOR2,SLC24A2,TNFRSF10A,TNFRSF10B,TRPV1,WRN
GO:BP	positive regulation of macrophage differentiation	GO:0045651	0.100443	0.99808	16	591	3	21026	CASP8,IL34,ROR2
GO:BP	response to prostaglandin E	GO:0034695	0.100443	0.99808	30	591	4	21026	ADCY6,GNAI1,PPARG,PTGER1
GO:BP	epithelial tube branching involved in lung morphogenesis	GO:0060441	0.100443	0.99808	30	591	4	21026	CTSZ,FOXF1,TBX2,WNT2B
GO:BP	excretion	GO:0007588	0.100443	0.99808	30	591	4	21026	CHRNA3,DRD2,SPX,TRPV1
GO:BP	positive regulation of fatty acid oxidation	GO:0046321	0.100443	0.99808	16	591	3	21026	GDF15,IRS1,PPARG
GO:BP	collateral sprouting	GO:0048668	0.100443	0.99808	30	591	4	21026	EFNA5,FSTL4,HDAC6,NIN
GO:BP	nephron epithelium morphogenesis	GO:0072088	0.0889161	1.05102	81	591	7	21026	BCL2,FMN1,HES5,HOXB7,SIX1,TMEM59L,WNT2B
GO:BP	cellular response to abiotic stimulus	GO:0071214	0.0889161	1.05102	339	591	18	21026	ATR,BAX,BBC3,CALR,CASP8,CDKN1A,DDB2,FAS,GRK4,MAP3K14,MMP2,NFATC4,RIPOR2,SLC24A2,TNFRSF10A,TNFRSF10B,TRPV1,WRN
GO:BP	regulation of MAPK cascade	GO:0043408	0.0890082	1.05057	637	591	29	21026	ACTA2,ADRB1,ARRB1,BANK1,C1QTNF1,CARTPT,CBLC,CD4,DACT1,DOK5,DRD2,DUSP10,EDA2R,ERBB4,FAS,GAS6,GDF15,GHR,HRH4,IL34,LRRK2,MDFIC,NENF,NLRP12,PPARG,RAMP3,SASH1,TNFAIP8L3,TP73
GO:BP	peptidyl-tyrosine phosphorylation	GO:0018108	0.090252	1.04454	239	591	14	21026	BANK1,CBLC,CD4,EFNA5,ERBB4,GHR,HES5,IL34,LRP4,LTK,PLPP3,TNFRSF18,TTBK1,VTN
GO:BP	neuron projection guidance	GO:0097485	0.090252	1.04454	239	591	14	21026	ATOH7,BOC,CHN1,CNTN5,DSCAM,EFNA5,EFNB3,GAP43,HDAC6,LRTM1,NRXN3,PTPRM,SEMA6C,UNC5C
GO:BP	negative regulation of protein localization	GO:1903828	0.0908715	1.04157	215	591	13	21026	APOD,BAG4,DRD2,FERMT1,FRMD4A,GHSR,IRS1,LRRK2,MDFIC,PID1,RAB23,RIPOR2,VSNL1
GO:BP	receptor-mediated endocytosis	GO:0006898	0.0908715	1.04157	264	591	15	21026	ACHE,ARRB1,CBLB,CUBN,DRD2,GHR,GRK4,GTF2H2,HIP1,RAMP3,SCARB2,STON1,SUSD4,SYNE1,VTN
GO:BP	cellular response to endogenous stimulus	GO:0071495	0.0909289	1.0413	1223	591	49	21026	ACTA2,ADCY6,ALDH1A2,BAG4,BMP5,CALR,CCBE1,CDKN2B,CHRDL2,COL6A1,CRIM1,DAND5,DKK3,DOK5,EFNA5,ERBB4,EXT2,FERMT1,FSTL4,GAS6,GDF15,GHR,GHSR,GPC1,GPR155,HDAC6,HES5,HHEX,HMGCS2,HTRA1,IRS1,ITGB8,KANK2,MAS1,NFIA,ONECUT2,PID1,PLPP1,PPARG,RAMP3,RARRES2,RUNX2,SULF1,TBX2,TRPV1,TSHR,VEGFC,VTN,ZEB2
GO:BP	cellular response to acetylcholine	GO:1905145	0.0937888	1.02785	45	591	5	21026	ACHE,CHRNA1,CHRNA3,CHRNA5,HRH4
GO:BP	response to testosterone	GO:0033574	0.0937888	1.02785	45	591	5	21026	CALR,HMGCS2,MSN,MTAP,TBXA2R
GO:BP	sensory perception of sound	GO:0007605	0.0941818	1.02603	169	591	11	21026	ATP2B2,BARHL1,CNTN5,PDZD7,PKHD1L1,RIPOR2,SCARB2,SIX1,SLC26A4,TECTA,USH2A
GO:BP	positive regulation of cytosolic calcium ion concentration	GO:0007204	0.0941818	1.02603	169	591	11	21026	BAX,BCL2,C1QTNF1,CYSLTR1,GALR1,GRIN1,HRH4,P2RX5,PTGER1,TBXA2R,TRPV1
GO:BP	cytidine catabolic process	GO:0006216	0.107072	0.970323	6	591	2	21026	APOBEC3C,APOBEC3G
GO:BP	cilium disassembly	GO:0061523	0.107072	0.970323	6	591	2	21026	HDAC6,KIF19
GO:BP	peptidyl-tyrosine modification	GO:0018212	0.0951429	1.02162	241	591	14	21026	BANK1,CBLC,CD4,EFNA5,ERBB4,GHR,HES5,IL34,LRP4,LTK,PLPP3,TNFRSF18,TTBK1,VTN
GO:BP	apoptotic mitochondrial changes	GO:0008637	0.0953486	1.02069	103	591	8	21026	BAX,BBC3,BCL2,CDKN2A,ERBB4,EYA2,THEM4,TNFSF10
GO:BP	reduction of food intake in response to dietary excess	GO:0002023	0.107072	0.970323	6	591	2	21026	COL6A1,GDF15
GO:BP	corpus callosum morphogenesis	GO:0021540	0.107072	0.970323	6	591	2	21026	NIN,PRDM8
GO:BP	clearance of foreign intracellular DNA	GO:0044355	0.107072	0.970323	6	591	2	21026	APOBEC3C,APOBEC3F
GO:BP	MHC class I protein complex assembly	GO:0002397	0.107072	0.970323	6	591	2	21026	CALR,TAPBPL
GO:BP	regulation of the force of heart contraction by chemical signal	GO:0003057	0.107072	0.970323	6	591	2	21026	ADRB1,EDN2
GO:BP	regulation of protein autoubiquitination	GO:1902498	0.107072	0.970323	6	591	2	21026	LRRK2,SASH1
GO:BP	apoptotic nuclear changes	GO:0030262	0.107072	0.970323	31	591	4	21026	BAX,CDKN2A,COL6A1,DFFA
GO:BP	regulation of melanocyte differentiation	GO:0045634	0.107072	0.970323	6	591	2	21026	BCL2,ZEB2
GO:BP	clearance of foreign intracellular nucleic acids	GO:0099046	0.107072	0.970323	6	591	2	21026	APOBEC3C,APOBEC3F
GO:BP	adenylate cyclase-modulating G protein-coupled receptor signaling pathway	GO:0007188	0.0954351	1.02029	266	591	15	21026	ADCY6,ADGRB3,ADRB1,DRD2,GALR1,GNAI1,GPR157,HRH4,PDE4B,PDE4D,PRKACB,PTGER1,RAMP3,TBXA2R,TSHR
WP	p53 transcriptional gene network	WP:WP4963	0.0958094	1.01859	96	318	10	8752	BAX,BBC3,CDKN1A,DDB2,FAS,PIDD1,RRM2B,TNFRSF10B,TNFRSF10D,ZMAT3
GO:BP	regulation of NK T cell differentiation	GO:0051136	0.107072	0.970323	6	591	2	21026	PRDM1,ZBTB16
GO:BP	peptide antigen assembly with MHC class I protein complex	GO:0002502	0.107072	0.970323	6	591	2	21026	CALR,TAPBPL
GO:BP	regulation of lymphangiogenesis	GO:1901490	0.107072	0.970323	6	591	2	21026	CCBE1,VEGFC
GO:BP	cardiac muscle tissue regeneration	GO:0061026	0.107072	0.970323	6	591	2	21026	CDKN1A,ERBB4
GO:BP	intestinal epithelial cell maturation	GO:0060574	0.107072	0.970323	6	591	2	21026	CDKN1A,TYMS
GO:BP	farnesyl diphosphate metabolic process	GO:0045338	0.107072	0.970323	6	591	2	21026	HMGCS2,PLPP6
GO:BP	ketone body biosynthetic process	GO:0046951	0.107072	0.970323	6	591	2	21026	HMGCLL1,HMGCS2
GO:BP	G protein-coupled receptor signaling pathway	GO:0007186	0.096636	1.01486	1289	591	51	21026	ADCY6,ADGRB3,ADRB1,ARRB1,BRS3,CARTPT,CYSLTR1,DRD2,FRMPD1,GALR1,GAP43,GHSR,GLRA2,GNAI1,GPR143,GPR153,GPR157,GPR160,GPR19,GRK4,GTF2H2,HRH2,HRH4,KCTD16,LRRK2,MAS1,NPB,NPW,OR10H1,OR2C3,OR3A1,OR4D9,OR51M1,PARD3,PDE4B,PDE4D,PLCE1,PLPP1,PLPPR4,PPARG,PRKACB,PTGER1,RAMP3,RGS16,RGS7BP,RORB,SIX1,SORCS1,SUCNR1,TBXA2R,TSHR
GO:BP	negative regulation of steroid hormone biosynthetic process	GO:0090032	0.107072	0.970323	6	591	2	21026	BMP5,DKK3
GO:BP	monoatomic anion transmembrane transport	GO:0098656	0.096636	1.01486	147	591	10	21026	BEST4,CLIC3,FXYD3,GLRA2,P2RX5,SLC17A6,SLC19A1,SLC1A4,SLC26A4,SLC4A4
GO:BP	regulation of viral entry into host cell	GO:0046596	0.107072	0.970323	31	591	4	21026	CD4,NECTIN2,TMPRSS2,TRIM58
GO:BP	regulation of relaxation of cardiac muscle	GO:1901897	0.107072	0.970323	6	591	2	21026	PDE4B,PDE4D
GO:BP	regulation of vesicle-mediated transport	GO:0060627	0.096636	1.01486	531	591	25	21026	ARRB1,CALR,CBLB,CPLX1,CYBA,DRD2,FOXF1,GAS6,HIP1,HLA-F,LGALS3,LRRK2,MSN,PPARG,RAB3C,RUBCN,SDC4,STON1,STX1B,SUSD4,SV2B,SYNE1,SYT1,VSNL1,VTN
GO:BP	positive regulation of cell migration	GO:0030335	0.0969211	1.01358	559	591	26	21026	ACTA2,ATOH8,BAG4,BCL2,CALR,CASP8,CCBE1,EDN2,FERMT1,FOXF1,GAS6,GPSM3,HDAC6,IL34,LGALS3,MMP2,ONECUT2,PLPP3,RARRES2,RIPOR2,ROR2,SASH1,SEMA6C,TNFRSF18,VEGFC,VTN
GO:BP	renal tubule morphogenesis	GO:0061333	0.0969211	1.01358	83	591	7	21026	BCL2,FMN1,HES5,HOXB7,SIX1,TMEM59L,WNT2B
GO:BP	cellular response to hyperoxia	GO:0071455	0.107072	0.970323	6	591	2	21026	FAS,PPARG
GO:BP	smooth muscle cell-matrix adhesion	GO:0061302	0.107072	0.970323	6	591	2	21026	APOD,VTN
GO:BP	cytidine deamination	GO:0009972	0.107072	0.970323	6	591	2	21026	APOBEC3C,APOBEC3G
GO:BP	cytidine metabolic process	GO:0046087	0.107072	0.970323	6	591	2	21026	APOBEC3C,APOBEC3G
GO:BP	positive regulation of skeletal muscle acetylcholine-gated channel clustering	GO:1904395	0.107072	0.970323	6	591	2	21026	LRP4,MESD
GO:BP	lymphocyte apoptotic process	GO:0070227	0.0969211	1.01358	83	591	7	21026	BAX,BBC3,BCL2,DFFA,FAS,LGALS3,RORC
GO:BP	positive regulation of cell motility	GO:2000147	0.0969552	1.01343	587	591	27	21026	ACTA2,ATOH8,BAG4,BCL2,CALR,CASP8,CCBE1,EDN2,FERMT1,FOXF1,GAS6,GPSM3,HDAC6,IL34,LGALS3,MMP2,ONECUT2,PLPP3,RARRES2,RIPOR2,ROR2,SASH1,SEMA6C,SPOCK2,TNFRSF18,VEGFC,VTN
GO:BP	protein localization to nucleus	GO:0034504	0.097757	1.00985	318	591	17	21026	APOD,CALR,CBLB,CDKN1A,CDKN2A,FERMT1,HHEX,LMNB1,LRRK2,MDFIC,RAB23,SIX1,SUMO4,SYNE1,TMEM201,WRN,ZBTB16
GO:BP	positive regulation of transmembrane receptor protein serine/threonine kinase signaling pathway	GO:0090100	0.0986471	1.00592	104	591	8	21026	ATOH8,BMP5,CDKN2B,FERMT1,GLCE,HES5,SULF1,ZEB2
GO:BP	negative regulation of single stranded viral RNA replication via double stranded DNA intermediate	GO:0045869	0.108081	0.966251	17	591	3	21026	APOBEC3C,APOBEC3F,APOBEC3G
GO:BP	tissue migration	GO:0090130	0.0986471	1.00592	104	591	8	21026	ACTA2,DUSP10,FERMT1,FOXF1,HDAC6,KANK2,SASH1,ZEB2
GO:BP	response to corticosterone	GO:0051412	0.108081	0.966251	17	591	3	21026	CDKN1A,HDAC6,NEFL
GO:BP	intestinal epithelial cell development	GO:0060576	0.108081	0.966251	17	591	3	21026	CDKN1A,PRDM1,TYMS
GO:BP	regulation of pigmentation	GO:0120305	0.108081	0.966251	17	591	3	21026	BAX,BCL2,ZEB2
GO:BP	positive regulation of cellular component biogenesis	GO:0044089	0.0986471	1.00592	505	591	24	21026	ADGRB3,ARHGEF15,ATR,BAG4,BAX,BBC3,DPYSL3,EFNA5,FERMT1,FMN1,LDB2,LGALS3,LRRN3,MAPK15,MSN,PLCE1,RIPOR2,SDC4,SLITRK1,STIL,SYNDIG1,SYNPO2L,TENM2,TTBK1
GO:BP	glycoprotein metabolic process	GO:0009100	0.0992223	1.00339	371	591	19	21026	ACAN,AGA,ALG9,BCL2,CNMD,EXT2,GALNT13,GALNT7,GLCE,GPC1,HPSE,HS3ST1,MAN1A1,MAN1A2,SLC39A8,ST8SIA1,SULF1,TMTC2,XYLT1
GO:BP	response to vitamin A	GO:0033189	0.108081	0.966251	17	591	3	21026	ALDH1A2,PPARG,TYMS
GO:BP	response to purine-containing compound	GO:0014074	0.0992223	1.00339	148	591	10	21026	AQP9,CDO1,HMGCS2,KCNJ8,P2RX5,PDE4D,PPARG,RYR1,TRPV1,VGF
GO:BP	positive regulation of glial cell differentiation	GO:0045687	0.0992223	1.00339	46	591	5	21026	ASPA,IL34,PPARG,TP73,TTBK1
GO:BP	embryonic appendage morphogenesis	GO:0035113	0.100222	0.999039	126	591	9	21026	AFF3,ALDH1A2,BAX,FRAS1,LRP4,RUNX2,TBC1D32,TBX2,ZBTB16
GO:BP	regulation of myeloid cell apoptotic process	GO:0033032	0.11233	0.949506	32	591	4	21026	BCL2,CDKN2A,GAS6,GHSR
GO:BP	response to auditory stimulus	GO:0010996	0.11233	0.949506	32	591	4	21026	ATOH7,DRD2,GAP43,STRA6
GO:BP	embryonic limb morphogenesis	GO:0030326	0.100222	0.999039	126	591	9	21026	AFF3,ALDH1A2,BAX,FRAS1,LRP4,RUNX2,TBC1D32,TBX2,ZBTB16
GO:BP	antigen receptor-mediated signaling pathway	GO:0050851	0.100443	0.99808	195	591	12	21026	BANK1,BAX,BCL2,CBLB,CD8A,INPP5D,LGALS3,NECTIN2,PDE4B,PDE4D,THEMIS2,VAV3
GO:BP	immune system process	GO:0002376	0.100443	0.99808	2871	591	101	21026	ADD2,AIRE,APOBEC3C,APOBEC3F,APOBEC3G,APOD,BANK1,BARX1,BAX,BCL2,BMP5,C7,CALR,CAMK4,CARTPT,CASP8,CBLB,CCDC88B,CD4,CD8A,CDKN1A,CDKN2A,CDKN2B,CHST3,CMTM7,COLEC12,CYBA,CYSLTR1,DRD2,DUSP10,EDN2,EFNB3,EVPL,FAS,FOXF1,GAS6,GDF15,GNAI1,GPSM3,HDAC6,HHEX,HLA-F,HRH2,IL17D,IL17RC,IL34,INPP5D,IRAK2,IRF8,ITGA7,ITGB8,KCNJ8,LAIR1,LGALS3,LRRK2,MAP3K14,MMP2,MR1,MSN,NECTIN2,NLRP12,PAX5,PDE4B,PDE4D,PKHD1L1,PLPP6,PPARG…
GO:BP	negative regulation of intracellular protein transport	GO:0090317	0.11233	0.949506	32	591	4	21026	APOD,FERMT1,MDFIC,RAB23
GO:BP	intrinsic apoptotic signaling pathway in response to DNA damage	GO:0008630	0.101134	0.995101	105	591	8	21026	BAX,BBC3,BCL2,CDKN1A,NFATC4,PHLDA3,RPS27L,TP73
GO:BP	bone development	GO:0060348	0.1017	0.992681	220	591	13	21026	AMER1,COL6A1,EXT2,FREM1,GHR,NOTUM,P2RX5,RAB23,RUNX2,RYR1,SULF1,XYLT1,ZBTB16
GO:BP	regulation of neuron differentiation	GO:0045664	0.102066	0.991118	196	591	12	21026	BCL2,BRINP1,CALR,DAB1,HES5,IMPACT,LRRK2,LTK,SIX1,SIX3,TP73,TUNAR
GO:BP	regulation of morphogenesis of an epithelium	GO:1905330	0.102799	0.988013	65	591	6	21026	HOXB7,RNF207,SIX1,SULF1,TBX2,WNT2B
GO:BP	neuron apoptotic process	GO:0051402	0.104264	0.981865	296	591	16	21026	BARHL1,BAX,BBC3,BCL2,CASP8,CBLC,COL6A1,COL6A2,ERBB3,FAIM2,FAS,MMP2,NEFL,NFATC4,RETREG1,SIX1
GO:BP	negative regulation of cell population proliferation	GO:0008285	0.104264	0.981865	706	591	31	21026	ALDH1A2,APOD,ATOH8,BAX,BCL2,BMP5,CBLB,CDKN1A,CDKN2A,CDKN2B,CEND1,CNMD,DACH1,DRD2,DUSP10,ERBB4,FABP6,FERMT1,INPP5D,KANK2,NUDT6,PLPP1,PPARG,PTPRM,RIPOR2,SCG2,SDC4,SKAP2,SULF1,TP73,ZBTB16
GO:BP	regulation of establishment of protein localization	GO:0070201	0.104291	0.981754	537	591	25	21026	ACHE,APOD,BAG4,BBC3,CARTPT,CDKN2A,CEP290,CPLX1,DRD2,EFNA5,FERMT1,FRMD4A,GAS6,GHSR,HDAC6,IRS1,LRRK2,MDFIC,PPARG,RAB23,SLC35D3,TMED10,TUNAR,VEGFC,VSNL1
GO:BP	regulation of G1/S transition of mitotic cell cycle	GO:2000045	0.104339	0.981554	150	591	10	21026	BCL2,CDKN1A,CDKN2A,CDKN2B,DACT1,DPF1,DPF2,KANK2,RPS27L,STIL
GO:BP	neuron recognition	GO:0008038	0.104339	0.981554	47	591	5	21026	DSCAM,EFNB3,GAP43,OPCML,PCDH12
GO:BP	mesonephros development	GO:0001823	0.105127	0.978286	106	591	8	21026	BCL2,FMN1,HOXB7,SDC4,SIX1,TMEM59L,WNT2B,ZBTB16
GO:BP	cell fate commitment	GO:0045165	0.106334	0.973329	297	591	16	21026	ATOH7,BCL2,ERBB4,EYA2,FEV,GAP43,HES5,NFIA,ONECUT2,PPARG,PRDM1,RUNX2,SIX1,TBX2,TOX,WNT2B
GO:BP	regulation of endocytosis	GO:0030100	0.106334	0.973329	297	591	16	21026	ARRB1,CALR,CBLB,CYBA,DRD2,GAS6,HIP1,LGALS3,LRRK2,PPARG,RUBCN,STON1,STX1B,SUSD4,SYNE1,VTN
GO:BP	morphogenesis of embryonic epithelium	GO:0016331	0.107072	0.970323	152	591	10	21026	ALDH1A2,BMP5,HES5,PRKACB,SDC4,SIX1,STIL,SULF1,VEGFC,WNT2B
GO:BP	lung development	GO:0030324	0.107072	0.970323	198	591	12	21026	ALDH1A2,CCBE1,COL6A1,CTSZ,EDN2,FOXF1,HMGCS2,MAN1A2,STRA6,TBX2,TP73,WNT2B
GO:BP	response to acetylcholine	GO:1905144	0.107072	0.970323	48	591	5	21026	ACHE,CHRNA1,CHRNA3,CHRNA5,HRH4
GO:BP	regulation of peptidyl-tyrosine phosphorylation	GO:0050730	0.107072	0.970323	198	591	12	21026	BANK1,CBLC,CD4,EFNA5,ERBB4,GHR,HES5,IL34,LRP4,PLPP3,TNFRSF18,VTN
GO:BP	placenta development	GO:0001890	0.107072	0.970323	152	591	10	21026	ADAM19,BMP5,CASP8,GHSR,HTRA1,ITGB8,PCDH12,PLCD3,PPARG,PRDM1
GO:BP	astrocyte differentiation	GO:0048708	0.107072	0.970323	86	591	7	21026	DAB1,GAP43,HES5,PLPP3,ROR2,TTBK1,ZEB2
GO:BP	regulation of postsynapse organization	GO:0099175	0.107072	0.970323	151	591	10	21026	ARHGEF15,CAPRIN2,DBN1,DGKB,GHSR,LRP4,LRRK2,PLPPR4,ROR2,SYNDIG1
GO:BP	granulocyte chemotaxis	GO:0071621	0.107072	0.970323	129	591	9	21026	EDN2,IL17RC,IL34,LGALS3,PDE4B,RARRES2,RIPOR2,SCG2,VAV3
GO:BP	regulation of biological process involved in symbiotic interaction	GO:0043903	0.107072	0.970323	48	591	5	21026	CD4,EXOC2,NECTIN2,TMPRSS2,TRIM58
GO:BP	pyrimidine nucleoside metabolic process	GO:0006213	0.118915	0.924764	18	591	3	21026	APOBEC3C,APOBEC3G,TK1
GO:BP	positive regulation of blood pressure	GO:0045777	0.118915	0.924764	33	591	4	21026	ADRB1,CARTPT,SPX,TBXA2R
GO:BP	osteoblast development	GO:0002076	0.118915	0.924764	18	591	3	21026	ACHE,RUNX2,SATB2
GO:BP	heparin proteoglycan metabolic process	GO:0030202	0.118915	0.924764	18	591	3	21026	EXT2,GLCE,HPSE
GO:BP	stabilization of membrane potential	GO:0030322	0.118915	0.924764	18	591	3	21026	KCNK15,KCNK17,KCNK6
GO:BP	cellular component disassembly involved in execution phase of apoptosis	GO:0006921	0.118915	0.924764	33	591	4	21026	BAX,CDKN2A,COL6A1,DFFA
GO:BP	desensitization of G protein-coupled receptor signaling pathway	GO:0002029	0.118915	0.924764	18	591	3	21026	ARRB1,DRD2,GTF2H2
GO:BP	heparan sulfate proteoglycan biosynthetic process	GO:0015012	0.118915	0.924764	33	591	4	21026	EXT2,GLCE,HS3ST1,XYLT1
GO:BP	cell migration in hindbrain	GO:0021535	0.118915	0.924764	18	591	3	21026	CEND1,DAB1,NHLH2
GO:BP	adrenergic receptor signaling pathway	GO:0071875	0.118915	0.924764	33	591	4	21026	ADRB1,DRD2,PDE4B,PDE4D
GO:BP	animal organ maturation	GO:0048799	0.118915	0.924764	33	591	4	21026	ALDH1A2,RYR1,XYLT1,ZBTB16
GO:BP	embryonic digestive tract development	GO:0048566	0.118915	0.924764	33	591	4	21026	ALDH1A2,FOXF1,RARRES2,STRA6
GO:BP	positive regulation of branching involved in ureteric bud morphogenesis	GO:0090190	0.118915	0.924764	18	591	3	21026	HOXB7,SIX1,WNT2B
GO:BP	intrinsic apoptotic signaling pathway in response to endoplasmic reticulum stress	GO:0070059	0.107072	0.970323	66	591	6	21026	BAX,BBC3,BCL2,DNAJC10,LRRK2,TNFRSF10B
GO:BP	locomotory behavior	GO:0007626	0.107072	0.970323	222	591	13	21026	CEND1,CHRNA3,CSTB,DAB1,DRD2,DSCAM,EFNB3,GAD1,GHSR,KCND2,LRRK2,RASD2,TSHR
GO:BP	regulation of vasoconstriction	GO:0019229	0.108081	0.966251	67	591	6	21026	ARHGAP42,CYSLTR1,EDN2,HRH2,MMP2,TBXA2R
GO:BP	vasoconstriction	GO:0042310	0.108081	0.966251	87	591	7	21026	ACTA2,ARHGAP42,CYSLTR1,EDN2,HRH2,MMP2,TBXA2R
GO:BP	stress fiber assembly	GO:0043149	0.108081	0.966251	108	591	8	21026	ARHGEF15,ARRB1,BAG4,FHDC1,PHACTR1,SDC4,SYNPO2L,ZEB2
GO:BP	regulation of cell cycle G1/S phase transition	GO:1902806	0.108081	0.966251	176	591	11	21026	BCL2,CDKN1A,CDKN2A,CDKN2B,DACT1,DPF1,DPF2,KANK2,RPS27L,STIL,TBX2
GO:BP	hemopoiesis	GO:0030097	0.108081	0.966251	976	591	40	21026	ADD2,AIRE,BAX,BCL2,CAMK4,CARTPT,CASP8,CD4,CD8A,CDKN2A,CDKN2B,CHD2,CMTM7,DPF2,DUSP10,GAS6,HDAC6,HES5,HHEX,HOXB7,IL17D,IL34,INPP5D,IRF8,ITGB8,MR1,MYO1E,P2RX5,PAX5,PPARG,PRDM1,ROR2,RORC,RUNX2,TOX,TRIM58,TSHR,WNT2B,YJEFN3,ZBTB16
GO:BP	contractile actin filament bundle assembly	GO:0030038	0.108081	0.966251	108	591	8	21026	ARHGEF15,ARRB1,BAG4,FHDC1,PHACTR1,SDC4,SYNPO2L,ZEB2
GO:BP	protein secretion	GO:0009306	0.108141	0.966008	379	591	19	21026	ACHE,CARTPT,CPLX1,DRD2,EFNA5,FRMD4A,GHSR,IRS1,KCNJ8,PPARG,RAB3C,SCG2,SUCNR1,TMED10,TUNAR,TVP23A,VEGFC,VGF,VSNL1
GO:BP	respiratory system development	GO:0060541	0.109659	0.959954	225	591	13	21026	ALDH1A2,CCBE1,COL6A1,CTSZ,EDN2,FOXF1,HMGCS2,MAN1A2,SIX1,STRA6,TBX2,TP73,WNT2B
GO:BP	negative regulation of intracellular transport	GO:0032387	0.11233	0.949506	49	591	5	21026	APOD,FERMT1,LRRK2,MDFIC,RAB23
GO:BP	developmental pigmentation	GO:0048066	0.11233	0.949506	49	591	5	21026	BAX,BCL2,GPR143,TYRP1,ZEB2
GO:BP	kidney epithelium development	GO:0072073	0.11233	0.949506	154	591	10	21026	BCL2,FMN1,HES5,HOXB7,KANK2,MYO1E,SDC4,SIX1,TMEM59L,WNT2B
GO:BP	cognition	GO:0050890	0.11233	0.949506	328	591	17	21026	ADGRB3,BRINP1,CAMK4,DRD2,GATM,GHSR,GPR155,GRIN1,GRIN2A,LRRC66,NFATC4,NLGN4X,NRXN3,SLC1A4,SLC24A2,STRA6,TTBK1
GO:BP	response to ethanol	GO:0045471	0.11233	0.949506	131	591	9	21026	CASP8,CDO1,DRD2,GLRA2,GRIN1,GRIN2A,HMGCS2,TBXA2R,TYMS
GO:BP	trans-synaptic signaling by trans-synaptic complex	GO:0099545	0.127168	0.895624	7	591	2	21026	EFNB3,TENM2
GO:BP	negative regulation of relaxation of muscle	GO:1901078	0.127168	0.895624	7	591	2	21026	PDE4B,PDE4D
GO:BP	adult walking behavior	GO:0007628	0.127168	0.895624	34	591	4	21026	CEND1,DAB1,DRD2,EFNB3
GO:BP	postsynaptic endocytosis	GO:0140239	0.127168	0.895624	34	591	4	21026	CBLB,HIP1,SUSD4,SYNE1
GO:BP	inflammatory response	GO:0006954	0.11339	0.945426	862	591	36	21026	APOD,CAMK4,CASP8,CDO1,COL6A1,CYBA,CYSLTR1,DUSP10,FOXF1,GHSR,GPSM3,HRH4,IL17D,IL17RC,IL34,IRAK2,KCNJ8,LRRK2,MAS1,NFATC4,NLRP12,PPARG,PTGER1,PTGIS,RARRES2,SCG2,SCN9A,SERPINA1,SHPK,SLC39A8,SUCNR1,TBXA2R,THEMIS2,TRPV1,TTBK1,ZEB2
GO:BP	respiratory tube development	GO:0030323	0.113831	0.94374	202	591	12	21026	ALDH1A2,CCBE1,COL6A1,CTSZ,EDN2,FOXF1,HMGCS2,MAN1A2,STRA6,TBX2,TP73,WNT2B
GO:BP	regulation of cortisol biosynthetic process	GO:2000064	0.127168	0.895624	7	591	2	21026	BMP5,DKK3
GO:BP	base conversion or substitution editing	GO:0016553	0.127168	0.895624	19	591	3	21026	APOBEC3C,APOBEC3F,APOBEC3G
GO:BP	establishment of protein localization to extracellular region	GO:0035592	0.114417	0.941509	382	591	19	21026	ACHE,CARTPT,CPLX1,DRD2,EFNA5,FRMD4A,GHSR,IRS1,KCNJ8,PPARG,RAB3C,SCG2,SUCNR1,TMED10,TUNAR,TVP23A,VEGFC,VGF,VSNL1
GO:BP	vocalization behavior	GO:0071625	0.127168	0.895624	19	591	3	21026	BRINP1,NLGN4X,NRXN3
GO:BP	calcium ion homeostasis	GO:0055074	0.114417	0.941509	329	591	17	21026	ATP2B2,BAX,BCL2,CALR,CYBA,DRD2,EDN2,FAM20A,GRIN1,PDE4D,PLCE1,RYR1,SLC24A2,SV2B,TMTC2,TRPC4,TUNAR
GO:BP	negative adaptation of signaling pathway	GO:0022401	0.127168	0.895624	19	591	3	21026	ARRB1,DRD2,GTF2H2
GO:BP	positive regulation of pigment cell differentiation	GO:0050942	0.127168	0.895624	7	591	2	21026	BCL2,ZEB2
GO:BP	adaptation of signaling pathway	GO:0023058	0.127168	0.895624	19	591	3	21026	ARRB1,DRD2,GTF2H2
WP	Glycosaminoglycan synthesis in fibroblasts	WP:WP5395	0.11484	0.939905	41	318	6	8752	CHST3,EXT2,GLCE,HS3ST1,UST,XYLT1
GO:BP	hyaloid vascular plexus regression	GO:1990384	0.127168	0.895624	7	591	2	21026	DRD2,SLC17A6
GO:BP	enucleate erythrocyte development	GO:0048822	0.127168	0.895624	7	591	2	21026	HDAC6,TRIM58
GO:BP	response to organophosphorus	GO:0046683	0.115395	0.937813	132	591	9	21026	AQP9,CDO1,HMGCS2,KCNJ8,P2RX5,PDE4D,TRPV1,TYMS,VGF
GO:BP	positive regulation of leukocyte migration	GO:0002687	0.115395	0.937813	155	591	10	21026	CALR,EDN2,GAS6,GPSM3,IL34,LGALS3,RARRES2,RIPOR2,TNFRSF18,VEGFC
GO:BP	postsynaptic neurotransmitter receptor internalization	GO:0098884	0.127168	0.895624	34	591	4	21026	CBLB,HIP1,SUSD4,SYNE1
GO:BP	regulation of fibroblast apoptotic process	GO:2000269	0.127168	0.895624	19	591	3	21026	BBC3,GAS6,STK17B
GO:BP	negative regulation of T cell migration	GO:2000405	0.127168	0.895624	7	591	2	21026	APOD,RIPOR2
GO:BP	cerebral cortex development	GO:0021987	0.115395	0.937813	132	591	9	21026	BAX,DAB1,GART,MDGA1,NEFL,PAX5,PHACTR1,TACC2,TRAPPC9
GO:BP	negative regulation of myeloid cell apoptotic process	GO:0033033	0.127168	0.895624	19	591	3	21026	BCL2,GAS6,GHSR
GO:BP	positive regulation of endocytosis	GO:0045807	0.115395	0.937813	155	591	10	21026	ARRB1,CALR,CYBA,DRD2,GAS6,HIP1,LRRK2,PPARG,SYNE1,VTN
GO:BP	positive regulation of corticosteroid hormone secretion	GO:2000848	0.127168	0.895624	7	591	2	21026	C1QTNF1,GALR1
GO:BP	axon choice point recognition	GO:0016198	0.127168	0.895624	7	591	2	21026	EFNB3,GAP43
GO:BP	regulation of cell activation	GO:0050865	0.115395	0.937813	632	591	28	21026	ACTA2,BANK1,BCL2,C1QTNF1,CAMK4,CBLB,CCDC88B,CD4,CDKN1A,CDKN2A,DUSP10,EFNB3,GAS6,INPP5D,LGALS3,LRRK2,NECTIN2,PLPP6,PRDM1,RIPOR2,SDC4,SH3KBP1,SHPK,THEMIS2,TOX,TTBK1,VAV3,ZBTB16
GO:BP	negative regulation of morphogenesis of an epithelium	GO:1905331	0.127168	0.895624	7	591	2	21026	SULF1,TBX2
GO:BP	retinal cell programmed cell death	GO:0046666	0.127168	0.895624	7	591	2	21026	BAX,BCL2
GO:BP	negative regulation of phosphate metabolic process	GO:0045936	0.116512	0.933631	304	591	16	21026	BAX,CBLC,CDKN1A,CDKN2A,CDKN2B,DNAJC10,DUSP10,HHEX,IMPACT,LRRK2,NLRP12,PARD3,PDE4D,PID1,PIP5KL1,PLPP3
GO:BP	apoptotic DNA fragmentation	GO:0006309	0.127168	0.895624	19	591	3	21026	BAX,CDKN2A,DFFA
GO:BP	regulation of leukocyte activation	GO:0002694	0.116512	0.933631	576	591	26	21026	BANK1,BCL2,CAMK4,CBLB,CCDC88B,CD4,CDKN1A,CDKN2A,DUSP10,EFNB3,GAS6,INPP5D,LGALS3,LRRK2,NECTIN2,PLPP6,PRDM1,RIPOR2,SDC4,SH3KBP1,SHPK,THEMIS2,TOX,TTBK1,VAV3,ZBTB16
GO:BP	regulation of skeletal muscle acetylcholine-gated channel clustering	GO:1904393	0.127168	0.895624	7	591	2	21026	LRP4,MESD
GO:BP	N-glycan processing	GO:0006491	0.127168	0.895624	19	591	3	21026	MAN1A1,MAN1A2,ST8SIA1
GO:BP	negative regulation of phosphorus metabolic process	GO:0010563	0.116512	0.933631	304	591	16	21026	BAX,CBLC,CDKN1A,CDKN2A,CDKN2B,DNAJC10,DUSP10,HHEX,IMPACT,LRRK2,NLRP12,PARD3,PDE4D,PID1,PIP5KL1,PLPP3
GO:BP	regulation of monocyte differentiation	GO:0045655	0.127168	0.895624	19	591	3	21026	CD4,IL34,INPP5D
GO:BP	regulation of locomotion involved in locomotory behavior	GO:0090325	0.127168	0.895624	7	591	2	21026	DRD2,GHSR
GO:BP	negative regulation of cyclin-dependent protein kinase activity	GO:1904030	0.127168	0.895624	19	591	3	21026	CDKN1A,CDKN2A,HHEX
GO:BP	negative regulation of establishment of protein localization to mitochondrion	GO:1903748	0.127168	0.895624	7	591	2	21026	BAG4,LRRK2
GO:BP	protein localization to synapse	GO:0035418	0.117254	0.930874	89	591	7	21026	CPLX1,DLG2,ERBB4,GHSR,GRIN2A,NRXN3,STX1B
GO:BP	heart development	GO:0007507	0.117726	0.929128	605	591	27	21026	ACAN,ALDH1A2,BMP5,CALR,CASP8,CDKN1A,COL6A1,DAND5,ERBB3,ERBB4,FOXF1,KCNJ8,MMP2,NFATC4,NPRL3,PPARG,PRDM1,RNF207,RYR1,SIX1,STIL,STRA6,SYNE1,SYNPO2L,TBC1D32,TBX2,TP73
GO:BP	postsynaptic signal transduction	GO:0098926	0.118548	0.926105	50	591	5	21026	ACHE,CHRNA1,CHRNA3,CHRNA5,HRH4
GO:BP	regulation of filopodium assembly	GO:0051489	0.118548	0.926105	50	591	5	21026	DPYSL3,GAP43,PPP1R16B,RIPOR2,TENM2
GO:BP	axon regeneration	GO:0031103	0.118548	0.926105	50	591	5	21026	APOD,BCL2,GAP43,MMP2,NEFL
GO:BP	monocyte differentiation	GO:0030224	0.133165	0.875611	35	591	4	21026	CD4,IL34,INPP5D,PPARG
GO:BP	positive regulation of dendrite morphogenesis	GO:0050775	0.133165	0.875611	35	591	4	21026	ANAPC2,CAPRIN2,DBN1,HDAC6
GO:BP	embryonic eye morphogenesis	GO:0048048	0.133165	0.875611	35	591	4	21026	SIX3,STRA6,TBX2,VAX2
GO:BP	proximal/distal pattern formation	GO:0009954	0.133165	0.875611	35	591	4	21026	ALDH1A2,HES5,LRP4,SIX3
GO:BP	ureteric bud morphogenesis	GO:0060675	0.118548	0.926105	69	591	6	21026	BCL2,FMN1,HOXB7,SIX1,TMEM59L,WNT2B
GO:BP	rhythmic process	GO:0048511	0.118614	0.925864	305	591	16	21026	ADRB1,ATOH7,CARTPT,COL6A1,DRD2,GAS2,GPR157,KCND2,KCNH7,MMP2,NHLH2,PPARG,RORB,RORC,SCN9A,TYMS
GO:BP	actin-mediated cell contraction	GO:0070252	0.118915	0.924764	111	591	8	21026	ACTA2,KCNE4,KCNJ8,PDE4B,PDE4D,RNF207,SCN9A,ZEB2
GO:BP	leukocyte differentiation	GO:0002521	0.119987	0.920867	636	591	28	21026	AIRE,BAX,BCL2,CAMK4,CARTPT,CASP8,CD4,CD8A,CDKN2A,CMTM7,DUSP10,GAS6,HHEX,IL34,INPP5D,IRF8,ITGB8,MR1,P2RX5,PAX5,PPARG,PRDM1,ROR2,RORC,RUNX2,TOX,TSHR,ZBTB16
GO:BP	negative regulation of NF-kappaB transcription factor activity	GO:0032088	0.123121	0.909668	70	591	6	21026	ANXA4,ARRB1,CDKN2A,IRAK2,NLRP12,PTGIS
GO:BP	mesonephric tubule morphogenesis	GO:0072171	0.123121	0.909668	70	591	6	21026	BCL2,FMN1,HOXB7,SIX1,TMEM59L,WNT2B
GO:BP	response to retinoic acid	GO:0032526	0.123121	0.909668	112	591	8	21026	ALDH1A2,BRINP1,DRD2,LTK,MMP2,PPARG,RORB,TBX2
GO:BP	response to nitrogen compound	GO:1901698	0.12402	0.906509	1080	591	43	21026	ACHE,ADCY6,AQP9,CALR,CDO1,CHRNA1,CHRNA3,CHRNA5,COL6A1,COLEC12,DNAJC10,DRD2,GDF15,GHR,GHSR,GNAI1,GRIN1,GRIN2A,HDAC6,HMGCS2,HRH4,IRS1,KCNJ8,LRRK2,MAN1A1,MAS1,MMP2,NEFL,P2RX5,PDE4D,PID1,PPARG,PTGER1,RAMP3,RARRES2,RRM2B,RYR1,SIX1,TNFSF10,TRPV1,TSHR,TYMS,VGF
GO:BP	lymphocyte differentiation	GO:0030098	0.124191	0.905911	442	591	21	21026	AIRE,BAX,BCL2,CAMK4,CD4,CD8A,CDKN2A,CMTM7,DUSP10,GAS6,HHEX,INPP5D,IRF8,MR1,PAX5,PRDM1,RORC,RUNX2,TOX,TSHR,ZBTB16
GO:BP	inner ear auditory receptor cell differentiation	GO:0042491	0.124191	0.905911	51	591	5	21026	HES5,PDZD7,RIPOR2,TECTA,USH2A
GO:BP	auditory receptor cell stereocilium organization	GO:0060088	0.142239	0.846982	20	591	3	21026	PDZD7,RIPOR2,TECTA
GO:BP	protein deglycosylation	GO:0006517	0.142239	0.846982	20	591	3	21026	AGA,MAN1A1,MAN1A2
GO:BP	regulation of single stranded viral RNA replication via double stranded DNA intermediate	GO:0045091	0.142239	0.846982	20	591	3	21026	APOBEC3C,APOBEC3F,APOBEC3G
GO:BP	bicarbonate transport	GO:0015701	0.1425	0.846184	36	591	4	21026	BEST4,SLC26A4,SLC39A8,SLC4A4
GO:BP	antigen processing and presentation of peptide antigen via MHC class I	GO:0002474	0.1425	0.846184	36	591	4	21026	CALR,HLA-F,MR1,TAPBPL
GO:BP	regulation of presynapse assembly	GO:1905606	0.1425	0.846184	36	591	4	21026	EFNB3,LRTM1,MDGA1,SLITRK1
GO:BP	regulation of G0 to G1 transition	GO:0070316	0.1425	0.846184	36	591	4	21026	CDKN2B,DPF1,DPF2,RRM2B
GO:BP	canonical NF-kappaB signal transduction	GO:0007249	0.124191	0.905911	308	591	16	21026	CASP8,CD4,EDA2R,IRAK2,JMJD8,MAP3K14,MAS1,NLRP12,PIDD1,S100A13,SLC39A8,SUMO4,TNFRSF10B,TNFSF10,TRAF1,TRIM58
GO:BP	positive regulation of synaptic transmission, glutamatergic	GO:0051968	0.1425	0.846184	36	591	4	21026	GRIN1,GRIN2A,HDAC6,ROR2
GO:BP	sulfur compound metabolic process	GO:0006790	0.124191	0.905911	308	591	16	21026	ACOT2,CDO1,CHST3,EXT2,GHR,GLCE,GPC1,HMGCS2,HPSE,HS3ST1,MAT1A,MTAP,OPLAH,SULF1,UST,XYLT1
GO:BP	negative regulation of peptide hormone secretion	GO:0090278	0.124191	0.905911	51	591	5	21026	CARTPT,DRD2,GHSR,IRS1,VSNL1
GO:BP	learning or memory	GO:0007611	0.124191	0.905911	282	591	15	21026	ADGRB3,BRINP1,CAMK4,DRD2,GATM,GHSR,GRIN1,GRIN2A,LRRC66,NFATC4,NLGN4X,NRXN3,SLC24A2,STRA6,TTBK1
GO:BP	regulation of protein transport	GO:0051223	0.124191	0.905911	442	591	21	21026	ACHE,APOD,CARTPT,CDKN2A,CEP290,CPLX1,DRD2,EFNA5,FERMT1,FRMD4A,GAS6,GHSR,IRS1,MDFIC,PPARG,RAB23,SLC35D3,TMED10,TUNAR,VEGFC,VSNL1
GO:BP	nervous system process	GO:0050877	0.124461	0.904968	1510	591	57	21026	ADGRB3,ARRB1,ATP2B2,BARHL1,BRINP1,CAMK4,CARTPT,CHRNA1,CHRNA3,CHRNA5,CNTN5,COL6A1,DRD2,GATM,GHSR,GLRA2,GPR143,GPR155,GRIN1,GRIN2A,KCND2,KCNJ8,LRRC66,LRRK2,NEFL,NFATC4,NLGN4X,NRXN3,OR10H1,OR2C3,OR3A1,OR4D9,OR51M1,P2RX5,PARD3,PDZD7,PKHD1L1,RETREG1,RGS16,RIPOR2,RORB,SCARB2,SCN9A,SIX1,SIX3,SLC1A4,SLC24A2,SLC26A4,SPX,STRA6,STX1B,SYNE1,TECTA,TRPV1,TTBK1,USH2A,VAX2
GO:BP	vesicle-mediated transport in synapse	GO:0099003	0.12626	0.898733	257	591	14	21026	CBLB,CPLX1,HIP1,LRRK2,NLGN4X,SLC17A6,STON1,STX1B,SUSD4,SV2B,SYN3,SYNDIG1,SYNE1,SYT1
GO:BP	cell recognition	GO:0008037	0.127168	0.895624	159	591	10	21026	COLEC12,DSCAM,EFNB3,GAP43,LGALS3,MSN,OPCML,PCDH12,SFTPA1,TMPRSS12
GO:BP	epithelial tube morphogenesis	GO:0060562	0.127168	0.895624	336	591	17	21026	BCL2,BMP5,CEP290,CTSZ,FMN1,FOXF1,HES5,HOXB7,NFATC4,PRKACB,RNF207,SDC4,SIX1,STIL,TBX2,TMEM59L,WNT2B
GO:BP	negative regulation of programmed cell death	GO:0043069	0.127168	0.895624	905	591	37	21026	ANXA4,BAG4,BARHL1,BAX,BCL2,BMP5,CASP8,CBLC,CDKN1A,DFFA,ERBB3,ERBB4,EYA2,FAIM,FAIM2,FAS,GAS6,GHSR,GRIA4,HTATIP2,KANK2,LGALS3,LRRK2,LTK,NEFL,NFATC4,PIDD1,PLAC8,RETREG1,RORC,RRM2B,SCG2,SIX1,STIL,SYNE1,TNFRSF10D,TNFRSF18
GO:BP	meiotic DNA double-strand break formation	GO:0042138	0.149546	0.825225	8	591	2	21026	ANKRD31,MEI4
GO:BP	cellular response to retinoic acid	GO:0071300	0.127168	0.895624	71	591	6	21026	ALDH1A2,BRINP1,DRD2,LTK,PPARG,RORB
GO:BP	pyrimidine ribonucleoside metabolic process	GO:0046131	0.149546	0.825225	8	591	2	21026	APOBEC3C,APOBEC3G
GO:BP	behavioral response to nicotine	GO:0035095	0.149546	0.825225	8	591	2	21026	CHRNA3,CHRNA5
GO:BP	response to pain	GO:0048265	0.149546	0.825225	37	591	4	21026	AQP9,COL6A1,SCN9A,TRPV1
GO:BP	regulation of pigment cell differentiation	GO:0050932	0.149546	0.825225	8	591	2	21026	BCL2,ZEB2
GO:BP	pyrimidine ribonucleoside catabolic process	GO:0046133	0.149546	0.825225	8	591	2	21026	APOBEC3C,APOBEC3G
GO:BP	regulation of renal sodium excretion	GO:0035813	0.149546	0.825225	8	591	2	21026	DRD2,SPX
GO:BP	establishment of cell polarity	GO:0030010	0.127168	0.895624	159	591	10	21026	CYTH1,FERMT1,FOXF1,FRMD4A,HES5,KCNJ8,MSN,PARD3,RIPOR2,UST
GO:BP	negative regulation of peptide secretion	GO:0002792	0.127168	0.895624	52	591	5	21026	CARTPT,DRD2,GHSR,IRS1,VSNL1
GO:BP	brainstem development	GO:0003360	0.149546	0.825225	8	591	2	21026	GART,NLGN4X
GO:BP	deoxyribonucleoside monophosphate biosynthetic process	GO:0009157	0.149546	0.825225	8	591	2	21026	TK1,TYMS
GO:BP	regulation of neuron maturation	GO:0014041	0.149546	0.825225	8	591	2	21026	BCL2,LRRK2
GO:BP	response to glycoprotein	GO:1904587	0.149546	0.825225	8	591	2	21026	MAN1A1,TSHR
GO:BP	response to corticosteroid	GO:0031960	0.127168	0.895624	159	591	10	21026	BCL2,CDKN1A,CDO1,GHR,GHSR,HDAC6,HMGCS2,NEFL,TBX2,TYMS
GO:BP	multicellular organism growth	GO:0035264	0.127168	0.895624	160	591	10	21026	ADRB1,BCL2,DRD2,GDF15,GHR,GHSR,PLAC8,SLITRK1,STIL,TSHR
GO:BP	cellular response to stress	GO:0033554	0.127168	0.895624	1830	591	67	21026	APOD,ATG10,ATP23,ATR,BAX,BBC3,BCL2,C14ORF39,CALR,CARTPT,CDKN1A,CDKN2A,CDKN2B,CHD2,CYSLTR1,DDB2,DNAJC10,DPF1,DPF2,DRD2,DUSP10,ERCC6L2,EXOSC10,EYA2,FAS,FBLN5,GAP43,GAS6,GDF15,GPR155,GPX7,GTF2H2,GTF2H2C,HDAC6,IMPACT,KCND2,KCNJ8,LRRK2,MAN1A1,MAPK15,MGME1,MIOS,MMP2,NEFL,NFATC4,NPRL3,PHLDA3,PIDD1,PMS1,PNKP,PPARG,PTGIS,RASGRF2,RNASEH2C,RPS27L,RRM2B,SPATA18,ST8SIA1,SUMO4,TBX2,TNFRSF10B,TP73,TRPV1,VAV3,WN…
GO:BP	regulation of protein binding	GO:0043393	0.127168	0.895624	114	591	8	21026	ADD2,BAX,CDKN1A,DACT1,LRRK2,PRMT7,TTBK1,VTN
GO:BP	positive regulation of microglial cell activation	GO:1903980	0.149546	0.825225	8	591	2	21026	LRRK2,TTBK1
GO:BP	corticospinal tract morphogenesis	GO:0021957	0.149546	0.825225	8	591	2	21026	NIN,PRDM8
GO:BP	spontaneous neurotransmitter secretion	GO:0061669	0.149546	0.825225	8	591	2	21026	STX1B,SYT1
GO:BP	regulation of collagen fibril organization	GO:1904026	0.149546	0.825225	8	591	2	21026	COL6A1,COLGALT1
GO:BP	embryonic camera-type eye development	GO:0031076	0.149546	0.825225	37	591	4	21026	ALDH1A2,SIX3,STRA6,TBX2
GO:BP	positive regulation of spindle assembly	GO:1905832	0.149546	0.825225	8	591	2	21026	MAPK15,STIL
GO:BP	micturition	GO:0060073	0.149546	0.825225	8	591	2	21026	CHRNA3,TRPV1
GO:BP	positive regulation of cell morphogenesis	GO:0010770	0.149546	0.825225	37	591	4	21026	ANAPC2,CAPRIN2,DBN1,HDAC6
GO:BP	brain-derived neurotrophic factor receptor signaling pathway	GO:0031547	0.149546	0.825225	8	591	2	21026	FSTL4,NFATC4
GO:BP	regulation of aldosterone metabolic process	GO:0032344	0.149546	0.825225	8	591	2	21026	BMP5,DKK3
GO:BP	regulation of aldosterone biosynthetic process	GO:0032347	0.149546	0.825225	8	591	2	21026	BMP5,DKK3
GO:BP	ureteric bud elongation	GO:0060677	0.149546	0.825225	8	591	2	21026	FMN1,SIX1
GO:BP	positive regulation of IRE1-mediated unfolded protein response	GO:1903896	0.149546	0.825225	8	591	2	21026	BAX,BBC3
GO:BP	positive regulation of natural killer cell differentiation	GO:0032825	0.149546	0.825225	8	591	2	21026	GAS6,TOX
GO:BP	negative regulation of dendritic cell apoptotic process	GO:2000669	0.149546	0.825225	8	591	2	21026	BCL2,GAS6
GO:BP	negative regulation of cell differentiation	GO:0045596	0.127168	0.895624	671	591	29	21026	BMP5,BRINP1,CALR,CARTPT,CDKN2A,CDKN2B,CRIM1,DAB1,DPF2,DUSP10,EFNB3,FSTL4,HDAC6,HES5,IL17D,INPP5D,LRP4,NFATC4,PLPP7,PPARG,RORB,SEMA6C,SIX3,TP73,TRPV1,TUNAR,USH2A,VEGFC,ZBTB16
GO:BP	response to gamma radiation	GO:0010332	0.127168	0.895624	52	591	5	21026	ATR,BAX,BCL2,CDKN1A,WRN
GO:BP	establishment or maintenance of epithelial cell apical/basal polarity	GO:0045197	0.127168	0.895624	52	591	5	21026	ANK1,DLG2,FOXF1,MSN,PARD3
GO:BP	positive regulation of release of cytochrome c from mitochondria	GO:0090200	0.150877	0.821378	21	591	3	21026	BAX,BBC3,TNFSF10
GO:BP	negative regulation of heart contraction	GO:0045822	0.150877	0.821378	21	591	3	21026	PDE4D,SPX,TRPV1
GO:BP	regulation of branching involved in ureteric bud morphogenesis	GO:0090189	0.150877	0.821378	21	591	3	21026	HOXB7,SIX1,WNT2B
GO:BP	single stranded viral RNA replication via double stranded DNA intermediate	GO:0039692	0.150877	0.821378	21	591	3	21026	APOBEC3C,APOBEC3F,APOBEC3G
GO:BP	IRE1-mediated unfolded protein response	GO:0036498	0.150877	0.821378	21	591	3	21026	BAX,BBC3,DNAJC10
GO:BP	lipid import into cell	GO:0140354	0.150877	0.821378	21	591	3	21026	PLPPR4,SPX,STRA6
GO:BP	phospholipase C-activating G protein-coupled receptor signaling pathway	GO:0007200	0.127928	0.893036	137	591	9	21026	DRD2,GAP43,GPR143,GPR157,MAS1,PARD3,PLCE1,PLPP1,PTGER1
GO:BP	negative regulation of epithelial cell proliferation	GO:0050680	0.127928	0.893036	137	591	9	21026	ATOH8,CDKN2B,CNMD,DRD2,DUSP10,PPARG,PTPRM,SCG2,SULF1
GO:BP	establishment or maintenance of cell polarity	GO:0007163	0.127984	0.892843	234	591	13	21026	ANK1,CYTH1,DLG2,FERMT1,FOXF1,FRMD4A,HES5,KCNJ8,KIAA1614,MSN,PARD3,RIPOR2,UST
GO:BP	regulation of receptor internalization	GO:0002090	0.129694	0.88708	72	591	6	21026	ARRB1,CBLB,DRD2,HIP1,SUSD4,SYNE1
GO:BP	regulation of secretion	GO:0051046	0.132551	0.877616	617	591	27	21026	ACHE,C1QTNF1,CARTPT,CHRNA3,CPLX1,CYBA,DRD2,EFNA5,ERBB3,FOXF1,FRMD4A,GALR1,GHSR,HLA-F,IRS1,LRRK2,PPARG,RAB3C,SDC4,SPX,STX1B,SV2B,SYT1,TMED10,TUNAR,VEGFC,VSNL1
GO:BP	regulation of neuroblast proliferation	GO:1902692	0.133604	0.87418	53	591	5	21026	ACAN,DRD2,LRRK2,SIX3,VEGFC
GO:BP	regulation of morphogenesis of a branching structure	GO:0060688	0.133604	0.87418	53	591	5	21026	HOXB7,LRRK2,SIX1,SULF1,WNT2B
GO:BP	pattern specification process	GO:0007389	0.13504	0.869536	477	591	22	21026	ALDH1A2,BARX1,BMP5,CAPRIN2,DAND5,ERBB4,FOXF1,HES5,HHEX,HOXB7,LRP4,RNF207,SATB2,SHROOM3,SIX1,SIX3,STIL,TBC1D32,TBX2,VAX2,WNT2B,ZBTB16
GO:BP	artery morphogenesis	GO:0048844	0.136381	0.865245	73	591	6	21026	FOXF1,NPRL3,PRDM1,SIX1,STRA6,TBX2
GO:BP	regulation of cell adhesion	GO:0030155	0.13693	0.863502	794	591	33	21026	ADAM19,APOD,BAG4,BCL2,C1QTNF1,CALR,CBLB,CCDC88B,CD4,CDKN2A,CYTH1,DAB1,DSCAM,DUSP10,EFNA5,EFNB3,ERBB3,FERMT1,FMN1,FOXF1,FXYD5,LGALS3,MDGA1,MMP2,ONECUT2,PLPP3,RIPOR2,SDC4,SPOCK2,TNFRSF18,VAV3,VTN,ZBTB16
GO:BP	negative regulation of protein localization to nucleus	GO:1900181	0.1578	0.801894	38	591	4	21026	APOD,FERMT1,MDFIC,RAB23
GO:BP	G0 to G1 transition	GO:0045023	0.1578	0.801894	38	591	4	21026	CDKN2B,DPF1,DPF2,RRM2B
GO:BP	organelle organization	GO:0006996	0.138089	0.859842	3594	591	121	21026	ACP2,ADD2,AFG1L,ANAPC2,ANK1,ANKRD31,ARHGEF15,ARRB1,ATG10,ATP23,ATR,BAG4,BAX,BBC3,BCL2,C14ORF39,CALR,CCDC88B,CDKN2A,CENPV,CEP162,CEP290,CEP41,CLVS1,CNKSR2,COL6A1,CPLX1,DAAM1,DBN1,DNAH2,DPF1,DPF2,DPYSL3,EFNA5,EPB41L4A,ERBB4,ERMN,EVPL,EXOSC10,EYA2,FHDC1,FMN1,GAP43,GAS2,GHSR,GNAI1,GPR143,HDAC6,HHEX,HIP1,KANK2,KCTD19,KIAA1614,KIF19,KRT86,LMNB1,LRRK2,MAPK15,MEI4,MGME1,MSN,MYO1B,MYO1E,NBDY,NECTIN2,NEFL,…
GO:BP	regulation of fibroblast migration	GO:0010762	0.1578	0.801894	38	591	4	21026	ACTA2,BAG4,SDC4,ZEB2
GO:BP	inorganic cation transmembrane transport	GO:0098662	0.138286	0.859221	854	591	35	21026	ATP2B2,BAX,BCL2,CACNA2D3,CYBA,DRD2,GAS6,GRIN1,GRIN2A,KCNA3,KCNAB1,KCNAB2,KCND2,KCNE4,KCNH7,KCNJ8,KCNK15,KCNK17,KCNK6,KCNT1,NALCN,P2RX5,PDE4B,PDE4D,PLCE1,RYR1,SCN9A,SLC17A6,SLC24A2,SLC25A18,SLC39A8,SLC4A4,TRPC4,TRPV1,TSPAN13
GO:BP	secretion by cell	GO:0032940	0.138286	0.859221	854	591	35	21026	ACHE,ANK1,C1QTNF1,CARTPT,CHRNA3,CPLX1,DRD2,EFNA5,EXOC2,FOXF1,FRMD4A,GALR1,GHSR,HLA-F,IRS1,KCNJ8,LRRK2,NRXN3,PPARG,RAB3C,S100A13,SCG2,SDC4,STX1B,SUCNR1,SV2B,SYN3,SYT1,TMED10,TRPV1,TUNAR,TVP23A,VEGFC,VGF,VSNL1
GO:BP	regulation of molecular function	GO:0065009	0.140724	0.851632	1496	591	56	21026	ADD2,ANXA4,ARHGAP42,ARHGEF15,ARRB1,BAX,BCL2,C14ORF39,CARTPT,CBLC,CD4,CDKN1A,CDKN2A,CDKN2B,CHN1,CHRNA3,CSTB,DACT1,DFFA,DNAJC10,DRD2,DUSP10,EDN2,EFNA5,GALR1,GAS6,GHR,HDAC6,HHEX,IL34,IRAK2,JMJD8,KCNAB1,LDB2,LRRK2,NHLH2,NLRP12,PIDD1,PLPP3,PNKP,PPARG,PRMT7,PTGIS,RAMP3,RGS16,RIPOR2,SASH1,SPOCK2,SUMO4,TNFRSF10A,TNFRSF10B,TRAF1,TTBK1,VAV3,VTN,WRN
GO:BP	positive regulation of receptor-mediated endocytosis	GO:0048260	0.142239	0.846982	54	591	5	21026	ARRB1,DRD2,HIP1,SYNE1,VTN
GO:BP	cellular response to mechanical stimulus	GO:0071260	0.1425	0.846184	74	591	6	21026	CASP8,FAS,MAP3K14,RIPOR2,TNFRSF10A,TNFRSF10B
GO:BP	negative regulation of neuron apoptotic process	GO:0043524	0.1425	0.846184	164	591	10	21026	BARHL1,BAX,BCL2,CBLC,ERBB3,FAIM2,NEFL,NFATC4,RETREG1,SIX1
GO:BP	hindbrain development	GO:0030902	0.1425	0.846184	164	591	10	21026	ALDH1A2,BCL2,BMP5,CEND1,CEP290,DAB1,FAIM2,GART,NHLH2,NLGN4X
GO:BP	positive regulation of protein metabolic process	GO:0051247	0.146131	0.835257	1039	591	41	21026	AMER1,ARRB1,ASPSCR1,ATG10,BAG4,BANK1,BCL2,CARTPT,CASP8,CBLB,CCBE1,CD4,CDKN1A,CDKN2A,CHRNA3,DACT1,EFNA5,ERBB4,FAM20A,FAS,GAS6,GHR,HDAC6,HES5,IL17D,IL34,LRP4,LRRK2,METTL8,MSN,PLPP3,RARRES2,RASD2,RILP,RPS27L,SASH1,TNFRSF10A,TNFRSF10B,TNFRSF18,TTBK1,VTN
GO:BP	gland development	GO:0048732	0.146131	0.835257	454	591	21	21026	AIRE,ALDH1A2,BAX,BCL2,CDKN2B,CDO1,DKK3,DRD2,ERBB4,FOXF1,HMGCS2,MMP2,MSN,ONECUT2,SIX1,SIX3,STRA6,SULF1,TBX2,TYMS,VTN
GO:BP	cell-substrate junction assembly	GO:0007044	0.14765	0.830767	96	591	7	21026	APOD,BCL2,EFNA5,FMN1,SDC4,STON1,TNS1
GO:BP	developmental growth involved in morphogenesis	GO:0060560	0.14817	0.829239	240	591	13	21026	ANAPC2,DSCAM,EDN2,EFNA5,FMN1,FSTL4,HDAC6,IMPACT,NIN,SEMA6C,SIX1,SYT1,TBX2
GO:BP	lung alveolus development	GO:0048286	0.149514	0.825318	55	591	5	21026	COL6A1,EDN2,FOXF1,MAN1A2,STRA6
GO:BP	central nervous system neuron differentiation	GO:0021953	0.149514	0.825318	215	591	12	21026	BRINP1,CEND1,DRD2,ERBB4,FAIM2,HES5,MDGA1,NHLH2,NIN,PRDM8,RORB,TOX
GO:BP	cellular response to external stimulus	GO:0071496	0.149514	0.825318	75	591	6	21026	CASP8,FAS,MAP3K14,RIPOR2,TNFRSF10A,TNFRSF10B
GO:BP	positive regulation of angiogenesis	GO:0045766	0.149546	0.825225	166	591	10	21026	CCBE1,CLIC3,CYSLTR1,GHSR,ITGB8,JMJD8,PTGIS,SASH1,TBXA2R,VEGFC
GO:BP	positive regulation of MAPK cascade	GO:0043410	0.149546	0.825225	456	591	21	21026	ACTA2,ADRB1,ARRB1,BANK1,C1QTNF1,CARTPT,CD4,DOK5,DRD2,EDA2R,ERBB4,GAS6,GDF15,GHR,IL34,LRRK2,NENF,RAMP3,SASH1,TNFAIP8L3,TP73
GO:BP	fat cell differentiation	GO:0045444	0.149546	0.825225	241	591	13	21026	ADRB1,DUSP10,HDAC6,KCNJ8,METTL8,PLAC8,PPARG,RARRES2,RETREG1,RORC,SDF4,SIX1,ZBTB16
GO:BP	negative regulation of tissue remodeling	GO:0034104	0.164201	0.784623	22	591	3	21026	CARTPT,INPP5D,PPARG
GO:BP	regulation of renal system process	GO:0098801	0.164201	0.784623	22	591	3	21026	DRD2,GAS6,SPX
GO:BP	negative regulation of blood circulation	GO:1903523	0.164201	0.784623	22	591	3	21026	PDE4D,SPX,TRPV1
GO:BP	protein transport	GO:0015031	0.149546	0.825225	1444	591	54	21026	ACHE,APOD,ARL4C,ARRB1,ASPSCR1,ATG10,CALR,CARTPT,CBLB,CDKN1A,CDKN2A,CEP290,CEP41,CPLX1,CUBN,DLG2,DRD2,EFNA5,EXOC2,FERMT1,FRAS1,FRMD4A,GAS6,GHSR,HDAC6,HIP1,HPSE,IRS1,KCNJ8,LRRK2,MDFIC,NACAD,PEX5L,PPARG,RAB23,RAB3C,RAMP3,REP15,RILP,S100A13,SCARB2,SCG2,SLC35D3,STX1B,SUCNR1,SYNDIG1,TMED10,TMED3,TUNAR,TVP23A,VEGFC,VGF,VSNL1,ZMAT3
GO:BP	negative regulation of calcium-dependent cell-cell adhesion	GO:0046588	0.164983	0.782561	1	591	1	21026	FXYD5
GO:BP	cross-receptor inhibition within G protein-coupled receptor heterodimer	GO:0038041	0.164983	0.782561	1	591	1	21026	RAMP3
GO:BP	sequestering of nodal from receptor via nodal binding	GO:0038101	0.164983	0.782561	1	591	1	21026	DAND5
GO:BP	amine transport	GO:0015837	0.149546	0.825225	97	591	7	21026	AQP9,CARTPT,CHRNA3,DRD2,GHSR,SLC43A2,SYT1
GO:BP	negative regulation of myeloid progenitor cell differentiation	GO:1905454	0.164983	0.782561	1	591	1	21026	DPF2
GO:BP	cell tip growth	GO:0009932	0.164983	0.782561	1	591	1	21026	EDN2
GO:BP	regulation of meiotic DNA double-strand break formation	GO:1903341	0.164983	0.782561	1	591	1	21026	ANKRD31
REAC	Progressive trimming of alpha-1,2-linked mannose residues from Man9/8/7GlcNAc2 to produce Man5GlcNAc2	REAC:R-HSA-964827	0.158723	0.799359	3	358	2	11004	MAN1A1,MAN1A2
GO:BP	hormonal regulation of the force of heart contraction	GO:0003058	0.164983	0.782561	1	591	1	21026	EDN2
GO:BP	interleukin-34-mediated signaling pathway	GO:0061514	0.164983	0.782561	1	591	1	21026	IL34
GO:BP	fructoselysine metabolic process	GO:0030393	0.164983	0.782561	1	591	1	21026	FN3K
GO:BP	fast, calcium ion-dependent exocytosis of neurotransmitter	GO:0098746	0.164983	0.782561	1	591	1	21026	SYT1
GO:BP	regulation of nucleus organization	GO:1903353	0.164983	0.782561	1	591	1	21026	SYNE1
GO:BP	negative regulation of outer hair cell apoptotic process	GO:1905586	0.164983	0.782561	1	591	1	21026	BARHL1
GO:BP	organic hydroxy compound transport	GO:0015850	0.149546	0.825225	267	591	14	21026	AQP9,C1QTNF1,CARTPT,DRD2,GALR1,GHSR,MAPK15,PPARG,SLC10A5,SLC16A7,SLCO1A2,STRA6,SYT1,YJEFN3
GO:BP	heparan sulfate proteoglycan catabolic process	GO:0030200	0.164983	0.782561	9	591	2	21026	GPC1,HPSE
GO:BP	protein deglycation	GO:0036525	0.164983	0.782561	1	591	1	21026	FN3K
GO:BP	positive regulation of cell maturation	GO:1903431	0.164983	0.782561	9	591	2	21026	BCL2,TMPRSS12
GO:BP	positive regulation of meiotic DNA double-strand break formation	GO:1903343	0.164983	0.782561	1	591	1	21026	ANKRD31
GO:BP	regulation of outer hair cell apoptotic process	GO:1905585	0.164983	0.782561	1	591	1	21026	BARHL1
GO:BP	propylene metabolic process	GO:0018964	0.164983	0.782561	1	591	1	21026	GRIN1
GO:BP	regulation of exocytic insertion of neurotransmitter receptor to postsynaptic membrane	GO:0099145	0.164983	0.782561	1	591	1	21026	CPLX1
GO:BP	auditory receptor cell morphogenesis	GO:0002093	0.164983	0.782561	23	591	3	21026	PDZD7,RIPOR2,TECTA
GO:BP	protein localization to ERGIC	GO:0106272	0.164983	0.782561	1	591	1	21026	TMED10
GO:BP	cytosol to ERGIC protein transport	GO:0106273	0.164983	0.782561	1	591	1	21026	TMED10
GO:BP	regulation of transforming growth factor beta receptor signaling pathway	GO:0017015	0.149546	0.825225	142	591	9	21026	CDKN2B,DAND5,DKK3,FERMT1,GDF15,HTRA1,ONECUT2,PPARG,ZEB2
GO:BP	regulation of neuron apoptotic process	GO:0043523	0.150159	0.823448	242	591	13	21026	BARHL1,BAX,BBC3,BCL2,CASP8,CBLC,ERBB3,FAIM2,MMP2,NEFL,NFATC4,RETREG1,SIX1
GO:BP	synaptic vesicle fusion to presynaptic active zone membrane	GO:0031629	0.164983	0.782561	23	591	3	21026	CPLX1,STX1B,SYT1
GO:BP	muscle tissue development	GO:0060537	0.150645	0.822044	430	591	20	21026	ALDH1A2,BCL2,BMP5,CALR,CHRNA1,COL6A1,ERBB3,ERBB4,EYA2,GPC1,KCNJ8,METTL8,NPRL3,PAX5,RYR1,SIX1,STRA6,SYNE1,TBX2,TP73
GO:BP	protein depalmitoleylation	GO:1990697	0.164983	0.782561	1	591	1	21026	NOTUM
GO:BP	right lung morphogenesis	GO:0060461	0.164983	0.782561	1	591	1	21026	FOXF1
GO:BP	methionine catabolic process	GO:0009087	0.164983	0.782561	1	591	1	21026	MAT1A
GO:BP	netrin-activated signaling pathway	GO:0038007	0.164983	0.782561	9	591	2	21026	DSCAM,UNC5C
GO:BP	regulation of glucocorticoid biosynthetic process	GO:0031946	0.164983	0.782561	9	591	2	21026	BMP5,DKK3
GO:BP	response to growth hormone	GO:0060416	0.164983	0.782561	39	591	4	21026	GDF15,GHR,GHSR,HMGCS2
GO:BP	axonemal microtubule depolymerization	GO:0060404	0.164983	0.782561	1	591	1	21026	KIF19
GO:BP	mitophagy by internal vacuole formation	GO:0035695	0.164983	0.782561	1	591	1	21026	SPATA18
GO:BP	regulation of nuclear migration along microtubule	GO:1902838	0.164983	0.782561	1	591	1	21026	TRIM58
GO:BP	regulation of protein metabolic process	GO:0051246	0.15075	0.821744	1855	591	67	21026	AIRE,AMER1,APOD,ARRB1,ASPSCR1,ATG10,BAG4,BANK1,BAX,BCL2,CALR,CAPRIN2,CARTPT,CASP8,CBLB,CBLC,CCBE1,CD4,CDKN1A,CDKN2A,CDKN2B,CHRNA3,CSTB,CTSZ,DACT1,DNAJC10,DUSP10,EFNA5,ERBB4,FAM20A,FAS,GAS6,GHR,GRIN2A,HDAC6,HES5,HHEX,IL17D,IL34,IMPACT,LRP4,LRRK2,METTL8,MSN,NLRP12,PARD3,PDE4D,PID1,PIP5KL1,PLPP3,PRKACB,RARRES2,RASD2,RFX4,RILP,RNF19A,RPS27L,SASH1,SPOCK2,SUCNR1,TMED10,TNFRSF10A,TNFRSF10B,TNFRSF18,TTBK…
GO:BP	negative regulation of brain-derived neurotrophic factor receptor signaling pathway	GO:0031549	0.164983	0.782561	1	591	1	21026	FSTL4
GO:BP	regulation of cell-substrate adhesion	GO:0010810	0.150877	0.821378	217	591	12	21026	APOD,BCL2,CALR,CDKN2A,EFNA5,FERMT1,FMN1,FOXF1,ONECUT2,SDC4,SPOCK2,VTN
GO:BP	mitochondrial manganese ion transmembrane transport	GO:1990540	0.164983	0.782561	1	591	1	21026	SLC39A8
GO:BP	negative regulation of renal sodium excretion	GO:0035814	0.164983	0.782561	1	591	1	21026	SPX
GO:BP	regulation of pyruvate kinase activity	GO:1903302	0.164983	0.782561	1	591	1	21026	JMJD8
GO:BP	alveolar primary septum development	GO:0061143	0.164983	0.782561	1	591	1	21026	STRA6
GO:BP	presynaptic modulation of chemical synaptic transmission	GO:0099171	0.164983	0.782561	39	591	4	21026	CHRNA5,DRD2,HIP1,NRXN3
GO:BP	ligamentous ossification	GO:0036076	0.164983	0.782561	1	591	1	21026	RUNX2
GO:BP	positive regulation of calcium ion-dependent exocytosis of neurotransmitter	GO:1903235	0.164983	0.782561	1	591	1	21026	SYT1
GO:BP	pigment granule organization	GO:0048753	0.164983	0.782561	40	591	4	21026	BCL2,GPR143,TYRP1,ZEB2
GO:BP	lung morphogenesis	GO:0060425	0.151757	0.818851	56	591	5	21026	COL6A1,CTSZ,FOXF1,TBX2,WNT2B
GO:BP	lung vasculature development	GO:0060426	0.164983	0.782561	9	591	2	21026	FOXF1,STRA6
GO:BP	negative regulation of thioredoxin peroxidase activity by peptidyl-threonine phosphorylation	GO:1903125	0.164983	0.782561	1	591	1	21026	LRRK2
GO:BP	positive regulation of biosynthetic process	GO:0009891	0.152976	0.815378	2696	591	93	21026	ACTA2,ADAM19,AIRE,ALDH1A2,APOBEC3C,APOBEC3F,ARRB1,ATOH7,ATOH8,ATR,BARHL1,BMP5,C1QTNF1,CALR,CAMK4,CAPRIN2,CASP8,CCBE1,CCDC88B,CD4,CDKN2A,CEP290,CYBA,DRD2,ERBB3,ERBB4,EXOSC10,FERMT1,FEV,FOXF1,GALR1,GAS6,GNAI1,GPSM3,GRIN1,HES5,HHEX,HLA-F,HOXB7,HPSE,HSD17B13,HTATIP2,IL17D,IL17RC,IL34,IRF8,IRS1,ITGB8,LDB2,LRRK2,MAPK15,MAS1,MDFIC,METTL8,MSN,NFATC4,NFIA,NHLH2,NLRP12,NPAS3,ONECUT2,PAX5,PCBD2,PDE4B,PDE4D,…
GO:BP	regulation of actin filament-based movement	GO:1903115	0.164983	0.782561	40	591	4	21026	ACTA2,PDE4B,PDE4D,ZEB2
GO:BP	trans-synaptic signaling by trans-synaptic complex, modulating synaptic transmission	GO:0099557	0.164983	0.782561	1	591	1	21026	EFNB3
GO:BP	retinal ganglion cell axon guidance	GO:0031290	0.164983	0.782561	23	591	3	21026	ATOH7,EFNA5,PTPRM
GO:BP	positive regulation of secretion	GO:0051047	0.152976	0.815378	322	591	16	21026	ACHE,C1QTNF1,CARTPT,CYBA,DRD2,FRMD4A,GALR1,HLA-F,PPARG,SDC4,STX1B,SYT1,TMED10,TUNAR,VEGFC,VSNL1
GO:BP	negative regulation of lipoprotein lipid oxidation	GO:0060588	0.164983	0.782561	1	591	1	21026	APOD
GO:BP	neurotransmitter receptor internalization	GO:0099590	0.164983	0.782561	40	591	4	21026	CBLB,HIP1,SUSD4,SYNE1
GO:BP	negative regulation of protein modification process	GO:0031400	0.152976	0.815378	349	591	17	21026	ARRB1,BAX,CBLC,CDKN1A,CDKN2A,DNAJC10,DUSP10,HDAC6,HHEX,IMPACT,LRRK2,NLRP12,PARD3,PDE4D,PID1,PIP5KL1,PLPP3
GO:BP	regulation of strand invasion	GO:0060542	0.164983	0.782561	1	591	1	21026	WRN
GO:BP	negative regulation of protein localization to cell leading edge	GO:1905872	0.164983	0.782561	1	591	1	21026	RIPOR2
GO:BP	positive regulation of strand invasion	GO:0098530	0.164983	0.782561	1	591	1	21026	WRN
GO:BP	hepatic stellate cell contraction	GO:0061872	0.164983	0.782561	1	591	1	21026	ACTA2
GO:BP	cytoplasmic microtubule depolymerization	GO:0010938	0.164983	0.782561	1	591	1	21026	KIF19
GO:BP	Wnt signalosome assembly	GO:1904887	0.164983	0.782561	1	591	1	21026	LRRK2
GO:BP	positive regulation of spontaneous neurotransmitter secretion	GO:1904050	0.164983	0.782561	1	591	1	21026	STX1B
GO:BP	dADP biosynthetic process	GO:0006173	0.164983	0.782561	1	591	1	21026	AK5
WP	Ethanol effects on histone modifications	WP:WP3996	0.153568	0.813701	31	318	5	8752	ALDH1A2,HDAC6,MAT1A,SLC19A1,TYMS
GO:BP	negative regulation of secretion	GO:0051048	0.15359	0.813637	168	591	10	21026	CARTPT,DRD2,ERBB3,FOXF1,FRMD4A,GHSR,HLA-F,IRS1,SPX,VSNL1
GO:BP	regulation of reactive oxygen species metabolic process	GO:2000377	0.153623	0.813544	144	591	9	21026	BCL2,CDKN1A,CYBA,FBLN5,GRIN1,HDAC6,LRRK2,PID1,PON3
WP	Prostaglandin synthesis and regulation	WP:WP98	0.155173	0.809183	45	318	6	8752	ANXA4,PPARG,PTGER1,PTGIS,S100A6,TBXA2R
GO:BP	mitochondrial fragmentation involved in apoptotic process	GO:0043653	0.164983	0.782561	9	591	2	21026	BAX,ERBB4
GO:BP	negative regulation of epithelium regeneration	GO:1905042	0.164983	0.782561	1	591	1	21026	DUSP10
GO:BP	mucosa-associated lymphoid tissue development	GO:0048537	0.164983	0.782561	9	591	2	21026	RORC,TOX
GO:BP	meiotic DNA double-strand break formation involved in reciprocal meiotic recombination	GO:0010780	0.164983	0.782561	1	591	1	21026	ANKRD31
GO:BP	response to estradiol	GO:0032355	0.155862	0.807259	121	591	8	21026	ALDH1A2,CALR,CASP8,DRD2,GHR,GHSR,MMP2,RAMP3
GO:BP	negative regulation of natural killer cell degranulation	GO:0043322	0.164983	0.782561	1	591	1	21026	HLA-F
GO:BP	regulation of mRNA modification	GO:0090365	0.164983	0.782561	1	591	1	21026	BAG4
GO:BP	negative regulation of mRNA modification	GO:0090367	0.164983	0.782561	1	591	1	21026	BAG4
GO:BP	Peyer's patch development	GO:0048541	0.164983	0.782561	9	591	2	21026	RORC,TOX
GO:BP	positive regulation of myofibroblast contraction	GO:1904330	0.164983	0.782561	1	591	1	21026	ZEB2
GO:BP	synchronous neurotransmitter secretion	GO:0071911	0.164983	0.782561	1	591	1	21026	SYT1
GO:BP	vitamin A transport	GO:0071938	0.164983	0.782561	1	591	1	21026	STRA6
GO:BP	myeloid leukocyte activation	GO:0002274	0.156103	0.806588	244	591	13	21026	CAMK4,EDN2,FOXF1,ITGB8,KCNJ8,LRRK2,NECTIN2,PLPP6,S100A13,SHPK,SUCNR1,TRPV1,TTBK1
GO:BP	mercury ion transport	GO:0015694	0.164983	0.782561	1	591	1	21026	SLC39A8
GO:BP	virion attachment to host cell	GO:0019062	0.164983	0.782561	9	591	2	21026	GAS6,NECTIN2
WP	Disruption of postsynaptic signaling by CNV	WP:WP4875	0.156235	0.806221	33	318	5	8752	DLG2,GRIN1,GRIN2A,NLGN4X,NRXN3
GO:BP	export from cell	GO:0140352	0.156382	0.805814	928	591	37	21026	ACHE,ANK1,C1QTNF1,CARTPT,CHRNA3,CPLX1,DRD2,EFNA5,EXOC2,FOXF1,FRMD4A,GALR1,GHSR,HLA-F,IRS1,KCNE4,KCNJ8,LRRK2,NRXN3,PPARG,RAB3C,S100A13,SCG2,SDC4,SLC4A4,STX1B,SUCNR1,SV2B,SYN3,SYT1,TMED10,TRPV1,TUNAR,TVP23A,VEGFC,VGF,VSNL1
GO:BP	detection of wounding	GO:0014822	0.164983	0.782561	1	591	1	21026	FOXF1
GO:BP	response to polyamine macromolecule	GO:1904583	0.164983	0.782561	1	591	1	21026	COL6A1
REAC	Glycosaminoglycan metabolism	REAC:R-HSA-1630316	0.156736	0.804831	125	358	11	11004	ACAN,CHST3,EXT2,GLB1L3,GLCE,GPC1,HPSE,HS3ST1,SDC4,UST,XYLT1
GO:BP	positive regulation of vasculature development	GO:1904018	0.1578	0.801894	169	591	10	21026	CCBE1,CLIC3,CYSLTR1,GHSR,ITGB8,JMJD8,PTGIS,SASH1,TBXA2R,VEGFC
GO:BP	epithelial cell development	GO:0002064	0.158014	0.801303	219	591	12	21026	ACTA2,BMP5,CDKN1A,HPSE,MSN,MYO1E,ONECUT2,PDE4D,PPP1R16B,PRDM1,SIX3,TYMS
GO:BP	threonine transport	GO:0015826	0.164983	0.782561	1	591	1	21026	SLC1A4
GO:BP	regulation of cellular response to transforming growth factor beta stimulus	GO:1903844	0.158122	0.801007	145	591	9	21026	CDKN2B,DAND5,DKK3,FERMT1,GDF15,HTRA1,ONECUT2,PPARG,ZEB2
GO:BP	DNA synthesis involved in mitotic DNA replication	GO:1904860	0.164983	0.782561	1	591	1	21026	TK1
GO:BP	platelet-derived growth factor receptor signaling pathway	GO:0048008	0.158318	0.800471	57	591	5	21026	APOD,CBLB,HIP1,MYO1E,STON1
GO:BP	antisense RNA metabolic process	GO:0042868	0.164983	0.782561	1	591	1	21026	EXOSC10
GO:BP	vitamin A import into cell	GO:0071939	0.164983	0.782561	1	591	1	21026	STRA6
GO:BP	regulation of calcium-mediated signaling	GO:0050848	0.158318	0.800471	99	591	7	21026	CD4,EDN2,ERBB3,GPR143,LRRK2,P2RX5,RAMP3
GO:BP	urinary tract smooth muscle contraction	GO:0014848	0.164983	0.782561	9	591	2	21026	TBX2,TRPV1
GO:BP	ectodermal digestive tract morphogenesis	GO:0048567	0.164983	0.782561	1	591	1	21026	FOXF1
GO:BP	negative regulation of establishment of T cell polarity	GO:1903904	0.164983	0.782561	1	591	1	21026	RIPOR2
GO:BP	taurine metabolic process	GO:0019530	0.164983	0.782561	9	591	2	21026	CDO1,GHR
GO:BP	acetoacetic acid metabolic process	GO:0043438	0.164983	0.782561	1	591	1	21026	TYRP1
GO:BP	radial glia guided migration of cerebellar granule cell	GO:0021933	0.164983	0.782561	1	591	1	21026	CEND1
GO:BP	cellular response to thyrotropin-releasing hormone	GO:1905229	0.164983	0.782561	1	591	1	21026	TSHR
GO:BP	regulation of protein processing	GO:0070613	0.158318	0.800471	57	591	5	21026	CCBE1,CTSZ,LRRK2,PRKACB,RFX4
GO:BP	mitochondrial asparaginyl-tRNA aminoacylation	GO:0070145	0.164983	0.782561	1	591	1	21026	DARS2
GO:BP	negative regulation of macropinocytosis	GO:1905302	0.164983	0.782561	1	591	1	21026	STX1B
GO:BP	positive regulation of erythrocyte enucleation	GO:0061931	0.164983	0.782561	1	591	1	21026	TRIM58
GO:BP	regulation of erythrocyte enucleation	GO:0061930	0.164983	0.782561	1	591	1	21026	TRIM58
GO:BP	thromboxane A2 signaling pathway	GO:0038193	0.164983	0.782561	1	591	1	21026	TBXA2R
GO:BP	positive regulation of fatty acid metabolic process	GO:0045923	0.164983	0.782561	39	591	4	21026	GDF15,GHSR,IRS1,PPARG
GO:BP	positive regulation of astrocyte activation	GO:0061890	0.164983	0.782561	1	591	1	21026	TTBK1
GO:BP	protein complex oligomerization	GO:0051259	0.158318	0.800471	271	591	14	21026	ALDH1A2,COL6A1,GRIN1,KCNA3,KCND2,KCTD16,KCTD19,MAT1A,RIPOR2,RYR1,SYT1,TK1,TP73,TRPV1
GO:BP	negative regulation of mini excitatory postsynaptic potential	GO:0061886	0.164983	0.782561	1	591	1	21026	SYNE1
GO:BP	positive regulation of sprouting angiogenesis	GO:1903672	0.164983	0.782561	23	591	3	21026	CLIC3,GHSR,JMJD8
GO:BP	regulation of sprouting angiogenesis	GO:1903670	0.164983	0.782561	41	591	4	21026	CLIC3,GHSR,JMJD8,PPP1R16B
GO:BP	positive regulation of hepatic stellate cell contraction	GO:0061874	0.164983	0.782561	1	591	1	21026	ACTA2
GO:BP	regulation of hepatic stellate cell contraction	GO:0061873	0.164983	0.782561	1	591	1	21026	ACTA2
GO:BP	plus-end specific microtubule depolymerization	GO:0070462	0.164983	0.782561	1	591	1	21026	KIF19
GO:BP	skeletal muscle fiber development	GO:0048741	0.164983	0.782561	41	591	4	21026	BCL2,COL6A1,RYR1,SIX1
GO:BP	cell-cell adhesion involved in neuronal-glial interactions involved in cerebral cortex radial glia guided migration	GO:0021813	0.164983	0.782561	1	591	1	21026	DAB1
GO:BP	coreceptor-mediated virion attachment to host cell	GO:0046814	0.164983	0.782561	1	591	1	21026	NECTIN2
GO:BP	antisense RNA transcript catabolic process	GO:0071041	0.164983	0.782561	1	591	1	21026	EXOSC10
GO:BP	DNA synthesis involved in DNA replication	GO:0090592	0.164983	0.782561	1	591	1	21026	TK1
GO:BP	nuclear polyadenylation-dependent antisense transcript catabolic process	GO:0071040	0.164983	0.782561	1	591	1	21026	EXOSC10
GO:BP	walking behavior	GO:0090659	0.164983	0.782561	41	591	4	21026	CEND1,DAB1,DRD2,EFNB3
GO:BP	positive regulation of meiotic chromosome separation	GO:1905134	0.164983	0.782561	1	591	1	21026	MAPK15
GO:BP	polyubiquitinated misfolded protein transport	GO:0070845	0.164983	0.782561	1	591	1	21026	HDAC6
GO:BP	polyubiquitinated protein transport	GO:0070844	0.164983	0.782561	1	591	1	21026	HDAC6
GO:BP	regulation of metaphase/anaphase transition of meiosis I	GO:1905186	0.164983	0.782561	1	591	1	21026	MAPK15
GO:BP	misfolded protein transport	GO:0070843	0.164983	0.782561	1	591	1	21026	HDAC6
GO:BP	regulation of platelet-derived growth factor receptor signaling pathway	GO:0010640	0.164983	0.782561	23	591	3	21026	APOD,CBLB,HIP1
GO:BP	plasma membrane selenite transport	GO:0097080	0.164983	0.782561	1	591	1	21026	SLC39A8
GO:BP	positive regulation of metaphase/anaphase transition of meiosis I	GO:1905188	0.164983	0.782561	1	591	1	21026	MAPK15
GO:BP	establishment or maintenance of bipolar cell polarity	GO:0061245	0.158318	0.800471	57	591	5	21026	ANK1,DLG2,FOXF1,MSN,PARD3
GO:BP	embryonic ectodermal digestive tract morphogenesis	GO:0048613	0.164983	0.782561	1	591	1	21026	FOXF1
GO:BP	alkanesulfonate metabolic process	GO:0019694	0.164983	0.782561	9	591	2	21026	CDO1,GHR
GO:BP	establishment or maintenance of apical/basal cell polarity	GO:0035088	0.158318	0.800471	57	591	5	21026	ANK1,DLG2,FOXF1,MSN,PARD3
GO:BP	cerebellar granular layer maturation	GO:0021686	0.164983	0.782561	1	591	1	21026	CEND1
GO:BP	glial cell activation	GO:0061900	0.158318	0.800471	57	591	5	21026	KCNJ8,LRRK2,TRPV1,TTBK1,ZEB2
GO:BP	regulation of synaptic signaling by nitric oxide	GO:0150045	0.164983	0.782561	1	591	1	21026	ROR2
GO:BP	smooth muscle hypertrophy	GO:0014895	0.164983	0.782561	1	591	1	21026	CYBA
GO:BP	negative regulation of renal albumin absorption	GO:2000533	0.164983	0.782561	1	591	1	21026	GAS6
GO:BP	negative regulation of extrinsic apoptotic signaling pathway	GO:2001237	0.158318	0.800471	99	591	7	21026	BCL2,BMP5,EYA2,FAIM,FAIM2,LGALS3,SCG2
GO:BP	central tolerance induction to self antigen	GO:0002509	0.164983	0.782561	1	591	1	21026	AIRE
GO:BP	negative regulation of oligodendrocyte apoptotic process	GO:1900142	0.164983	0.782561	1	591	1	21026	GAS6
GO:BP	release of matrix enzymes from mitochondria	GO:0032976	0.164983	0.782561	1	591	1	21026	BAX
REAC	HS-GAG biosynthesis	REAC:R-HSA-2022928	0.158723	0.799359	31	358	5	11004	EXT2,GLCE,GPC1,HS3ST1,SDC4
GO:BP	negative regulation of synaptic transmission, cholinergic	GO:0032223	0.164983	0.782561	1	591	1	21026	ACHE
GO:BP	negative regulation of timing of anagen	GO:0051886	0.164983	0.782561	1	591	1	21026	FERMT1
GO:BP	negative regulation of cardiac chamber formation	GO:1901211	0.164983	0.782561	1	591	1	21026	TBX2
GO:BP	negative regulation of cellular pH reduction	GO:0032848	0.164983	0.782561	1	591	1	21026	BCL2
GO:BP	regulation of cardiac chamber formation	GO:1901210	0.164983	0.782561	1	591	1	21026	TBX2
GO:BP	negative regulation of heart looping	GO:1901208	0.164983	0.782561	1	591	1	21026	TBX2
GO:BP	mesenchymal stem cell proliferation	GO:0097168	0.164983	0.782561	9	591	2	21026	SCRG1,VEGFC
GO:BP	positive regulation of epinephrine secretion	GO:0032812	0.164983	0.782561	1	591	1	21026	CARTPT
GO:BP	helper T cell enhancement of adaptive immune response	GO:0035397	0.164983	0.782561	1	591	1	21026	CD4
REAC	Regulation of necroptotic cell death	REAC:R-HSA-5675482	0.158723	0.799359	31	358	5	11004	CASP8,FAS,TNFRSF10A,TNFRSF10B,TNFSF10
GO:BP	negative regulation of pancreatic stellate cell proliferation	GO:2000230	0.164983	0.782561	1	591	1	21026	PPARG
REAC	RIPK1-mediated regulated necrosis	REAC:R-HSA-5213460	0.158723	0.799359	31	358	5	11004	CASP8,FAS,TNFRSF10A,TNFRSF10B,TNFSF10
GO:BP	forelimb morphogenesis	GO:0035136	0.164983	0.782561	41	591	4	21026	ALDH1A2,FMN1,RUNX2,ZBTB16
GO:BP	regulation of cell-matrix adhesion	GO:0001952	0.159332	0.797696	122	591	8	21026	APOD,BCL2,CDKN2A,EFNA5,FERMT1,FMN1,ONECUT2,SDC4
GO:BP	ionotropic glutamate receptor signaling pathway	GO:0035235	0.164983	0.782561	23	591	3	21026	GRIA4,GRIN1,GRIN2A
GO:BP	long-term memory	GO:0007616	0.164983	0.782561	39	591	4	21026	CAMK4,DRD2,LRRC66,NFATC4
GO:BP	regulation of anti-Mullerian hormone signaling pathway	GO:1902612	0.164983	0.782561	1	591	1	21026	DKK3
GO:BP	negative regulation of anti-Mullerian hormone signaling pathway	GO:1902613	0.164983	0.782561	1	591	1	21026	DKK3
GO:BP	cellular response to light stimulus	GO:0071482	0.159332	0.797696	122	591	8	21026	ATR,BAX,CDKN1A,DDB2,GRK4,MMP2,NFATC4,SLC24A2
GO:BP	positive regulation of secretion by cell	GO:1903532	0.159427	0.797439	298	591	15	21026	ACHE,C1QTNF1,CARTPT,DRD2,FRMD4A,GALR1,HLA-F,PPARG,SDC4,STX1B,SYT1,TMED10,TUNAR,VEGFC,VSNL1
GO:BP	response to temperature stimulus	GO:0009266	0.160827	0.793641	170	591	10	21026	ADRB1,ATR,CDKN1A,HDAC6,HMGCS2,PLAC8,SCN9A,ST8SIA1,TRPV1,VGF
GO:BP	regulation of cell morphogenesis	GO:0022604	0.161626	0.791489	246	591	13	21026	ANAPC2,CAPRIN2,DBN1,EFNA5,ERMN,GAS2,HDAC6,ITGA7,MSN,NTNG1,SH3KBP1,SHROOM3,SYT1
GO:BP	myeloid cell apoptotic process	GO:0033028	0.164983	0.782561	39	591	4	21026	BCL2,CDKN2A,GAS6,GHSR
GO:BP	striated muscle tissue development	GO:0014706	0.16345	0.786615	408	591	19	21026	ALDH1A2,BCL2,BMP5,CALR,CHRNA1,COL6A1,ERBB3,ERBB4,EYA2,GPC1,KCNJ8,METTL8,NPRL3,PAX5,RYR1,SIX1,SYNE1,TBX2,TP73
GO:BP	regulation of presynaptic membrane organization	GO:1901629	0.164983	0.782561	1	591	1	21026	LRP4
GO:BP	NK T cell lineage commitment	GO:0002364	0.164983	0.782561	1	591	1	21026	TOX
GO:BP	farnesyl diphosphate catabolic process	GO:0045339	0.164983	0.782561	1	591	1	21026	PLPP6
GO:BP	negative regulation of lipoprotein oxidation	GO:0034443	0.164983	0.782561	1	591	1	21026	APOD
GO:BP	positive regulation of metaphase/anaphase transition of meiotic cell cycle	GO:1902104	0.164983	0.782561	1	591	1	21026	MAPK15
GO:BP	regulation of neurotransmitter transport	GO:0051588	0.163826	0.785617	100	591	7	21026	CHRNA3,CPLX1,DRD2,LRRK2,STX1B,SV2B,SYT1
GO:BP	response to capsazepine	GO:1901594	0.164983	0.782561	1	591	1	21026	TRPV1
GO:BP	geranylgeranyl diphosphate catabolic process	GO:1902247	0.164983	0.782561	1	591	1	21026	PLPP6
GO:BP	positive regulation of presynaptic membrane organization	GO:1901631	0.164983	0.782561	1	591	1	21026	LRP4
GO:BP	hydroxyproline transport	GO:0034589	0.164983	0.782561	1	591	1	21026	SLC1A4
GO:BP	G protein-coupled dopamine receptor signaling pathway	GO:0007212	0.164983	0.782561	40	591	4	21026	ADCY6,DRD2,LRRK2,PTGER1
GO:BP	positive regulation of retinal ganglion cell axon guidance	GO:1902336	0.164983	0.782561	1	591	1	21026	ATOH7
GO:BP	endothelial cell migration	GO:0043542	0.164201	0.784623	221	591	12	21026	ATOH8,CALR,CCBE1,EDN2,PLPP3,PPARG,PTPRM,SASH1,SCG2,TBXA2R,VEGFC,ZEB2
GO:BP	regulation of macrophage differentiation	GO:0045649	0.167633	0.775639	24	591	3	21026	CASP8,IL34,ROR2
GO:BP	vesicle fusion to plasma membrane	GO:0099500	0.167633	0.775639	24	591	3	21026	CPLX1,STX1B,SYT1
GO:BP	neural precursor cell proliferation	GO:0061351	0.164983	0.782561	171	591	10	21026	ACAN,CEND1,DBN1,DRD2,LRRK2,MIOS,NFIA,SIX3,TOX,VEGFC
GO:BP	negative regulation of signaling receptor activity	GO:2000272	0.167633	0.775639	24	591	3	21026	CBLC,PPARG,RAMP3
GO:BP	natural killer cell differentiation	GO:0001779	0.167633	0.775639	24	591	3	21026	GAS6,PRDM1,TOX
GO:BP	vascular associated smooth muscle contraction	GO:0014829	0.167633	0.775639	24	591	3	21026	ACTA2,ARHGAP42,EDN2
GO:BP	sleep	GO:0030431	0.167633	0.775639	24	591	3	21026	ADRB1,DRD2,GRIN2A
GO:BP	positive regulation of neurotransmitter transport	GO:0051590	0.167633	0.775639	24	591	3	21026	DRD2,STX1B,SYT1
GO:BP	adenylate cyclase-activating adrenergic receptor signaling pathway	GO:0071880	0.167633	0.775639	24	591	3	21026	ADRB1,DRD2,PDE4B
GO:BP	response to toxic substance	GO:0009636	0.164983	0.782561	252	591	13	21026	BAX,BCL2,CDKN1A,COL6A1,DRD2,FBLN5,GPX7,LTC4S,NEFL,PON3,SCN9A,SLC39A8,TYMS
GO:BP	monoatomic anion transport	GO:0006820	0.164983	0.782561	173	591	10	21026	BEST4,CLIC3,FXYD3,GLRA2,P2RX5,SLC17A6,SLC19A1,SLC1A4,SLC26A4,SLC4A4
GO:BP	chloride transport	GO:0006821	0.164983	0.782561	125	591	8	21026	BEST4,CLIC3,FXYD3,GLRA2,P2RX5,SLC17A6,SLC1A4,SLC26A4
GO:BP	positive regulation of axonogenesis	GO:0050772	0.164983	0.782561	79	591	6	21026	ANAPC2,DSCAM,EFNA5,NEFL,NIN,SLITRK1
GO:BP	regulation of T cell apoptotic process	GO:0070232	0.172094	0.764234	42	591	4	21026	BBC3,BCL2,LGALS3,RORC
GO:BP	negative regulation of gliogenesis	GO:0014014	0.172094	0.764234	42	591	4	21026	CDKN2B,DAB1,DUSP10,HES5
GO:BP	positive regulation of dendritic cell chemotaxis	GO:2000510	0.164983	0.782561	9	591	2	21026	CALR,GAS6
GO:BP	adenylate cyclase-inhibiting serotonin receptor signaling pathway	GO:0007198	0.172336	0.763623	10	591	2	21026	ADCY6,GNAI1
GO:BP	pyrimidine nucleoside catabolic process	GO:0046135	0.172336	0.763623	10	591	2	21026	APOBEC3C,APOBEC3G
GO:BP	tertiary alcohol biosynthetic process	GO:1902645	0.172336	0.763623	10	591	2	21026	BMP5,DKK3
GO:BP	SMAD protein signal transduction	GO:0060395	0.164983	0.782561	81	591	6	21026	ATOH8,BMP5,GDF15,GLCE,PPARG,RUNX2
GO:BP	sulfur amino acid catabolic process	GO:0000098	0.172336	0.763623	10	591	2	21026	CDO1,MAT1A
GO:BP	vesicle transport along actin filament	GO:0030050	0.172336	0.763623	10	591	2	21026	MYO1B,MYO1E
GO:BP	postsynaptic membrane assembly	GO:0097104	0.172336	0.763623	10	591	2	21026	LRP4,NLGN4X
GO:BP	response to radiation	GO:0009314	0.164983	0.782561	437	591	20	21026	ATOH7,ATR,BAX,BBC3,BCL2,CDKN1A,COL6A1,COL6A2,DDB2,DRD2,GRIN1,GRIN2A,GRK4,GTF2H2,MMP2,NFATC4,PNKP,SLC24A2,SYNE1,WRN
GO:BP	CAMKK-AMPK signaling cascade	GO:0061762	0.172336	0.763623	10	591	2	21026	KCNJ8,LRRK2
GO:BP	positive regulation of monocyte differentiation	GO:0045657	0.172336	0.763623	10	591	2	21026	CD4,IL34
GO:BP	positive regulation of receptor clustering	GO:1903911	0.172336	0.763623	10	591	2	21026	LRP4,MESD
GO:BP	hindbrain radial glia guided cell migration	GO:0021932	0.172336	0.763623	10	591	2	21026	CEND1,DAB1
GO:BP	cortisol biosynthetic process	GO:0034651	0.172336	0.763623	10	591	2	21026	BMP5,DKK3
GO:BP	positive regulation of melanin biosynthetic process	GO:0048023	0.172336	0.763623	10	591	2	21026	TYRP1,ZEB2
GO:BP	positive regulation of secondary metabolite biosynthetic process	GO:1900378	0.172336	0.763623	10	591	2	21026	TYRP1,ZEB2
GO:BP	ovarian follicle development	GO:0001541	0.164983	0.782561	58	591	5	21026	BAX,BCL2,GAS2,MMP2,VGF
GO:BP	regulation of dendritic cell chemotaxis	GO:2000508	0.172336	0.763623	10	591	2	21026	CALR,GAS6
GO:BP	neuron projection regeneration	GO:0031102	0.164983	0.782561	58	591	5	21026	APOD,BCL2,GAP43,MMP2,NEFL
GO:BP	presynaptic membrane assembly	GO:0097105	0.172336	0.763623	10	591	2	21026	LRP4,NLGN4X
GO:BP	positive regulation of fibroblast apoptotic process	GO:2000271	0.172336	0.763623	10	591	2	21026	BBC3,STK17B
GO:BP	adipose tissue development	GO:0060612	0.164983	0.782561	59	591	5	21026	AMER1,COL6A1,HMGCS2,PPARG,RORC
GO:BP	mitochondrial protein catabolic process	GO:0035694	0.172336	0.763623	10	591	2	21026	AFG1L,SPATA18
GO:BP	regulation of macrophage apoptotic process	GO:2000109	0.172336	0.763623	10	591	2	21026	CDKN2A,GHSR
GO:BP	glutamine transport	GO:0006868	0.172336	0.763623	10	591	2	21026	SLC1A4,SLC38A7
GO:BP	negative regulation of hormone biosynthetic process	GO:0032353	0.172336	0.763623	10	591	2	21026	BMP5,DKK3
GO:BP	signal release from synapse	GO:0099643	0.164983	0.782561	150	591	9	21026	CHRNA3,CPLX1,KCNJ8,LRRK2,NRXN3,STX1B,SV2B,SYN3,SYT1
GO:BP	protein processing	GO:0016485	0.164983	0.782561	225	591	12	21026	ADAM19,ATP23,CASP8,CCBE1,CTSZ,LRRK2,PIDD1,PRKACB,RFX4,SEC11C,TMPRSS12,TMPRSS2
GO:BP	cochlea morphogenesis	GO:0090103	0.177352	0.751164	25	591	3	21026	SIX1,TBX2,TSHR
GO:BP	axon ensheathment in central nervous system	GO:0032291	0.177352	0.751164	25	591	3	21026	ASPA,HES5,MIOS
GO:BP	melanin metabolic process	GO:0006582	0.177352	0.751164	25	591	3	21026	BCL2,TYRP1,ZEB2
GO:BP	morphogenesis of an epithelial fold	GO:0060571	0.177352	0.751164	25	591	3	21026	BMP5,SULF1,WNT2B
GO:BP	positive regulation of heart rate	GO:0010460	0.177352	0.751164	25	591	3	21026	ADRB1,EDN2,PDE4D
GO:BP	positive regulation of cytokine production	GO:0001819	0.164983	0.782561	494	591	22	21026	AIRE,CASP8,CCBE1,CCDC88B,CD4,CYBA,DRD2,FERMT1,GPSM3,HLA-F,HPSE,IL17D,IL17RC,IRF8,LRRK2,NFATC4,NLRP12,PDE4B,PDE4D,S100A13,SULF1,TMED10
GO:BP	mitochondrial depolarization	GO:0051882	0.177352	0.751164	25	591	3	21026	BCL2,COL6A1,LRRK2
GO:BP	hematopoietic or lymphoid organ development	GO:0048534	0.164983	0.782561	102	591	7	21026	AIRE,BARX1,BCL2,CDKN2B,RORC,SIX1,TOX
GO:BP	melanocyte differentiation	GO:0030318	0.177352	0.751164	25	591	3	21026	BCL2,TYRP1,ZEB2
GO:BP	L-glutamate import	GO:0051938	0.177352	0.751164	43	591	4	21026	KCNJ8,SLC17A6,SLC1A4,SLC25A18
GO:BP	negative regulation of transmembrane receptor protein serine/threonine kinase signaling pathway	GO:0090101	0.164983	0.782561	150	591	9	21026	CHRDL2,CRIM1,DAND5,DKK3,GDF15,GPR155,HTRA1,ONECUT2,PPARG
GO:BP	central nervous system myelination	GO:0022010	0.177352	0.751164	25	591	3	21026	ASPA,HES5,MIOS
GO:BP	regulation of catecholamine secretion	GO:0050433	0.177352	0.751164	43	591	4	21026	CARTPT,DRD2,GHSR,SYT1
GO:BP	membrane repolarization during cardiac muscle cell action potential	GO:0086013	0.177352	0.751164	25	591	3	21026	KCNE4,KCNJ8,RNF207
GO:BP	sensory perception of pain	GO:0019233	0.164983	0.782561	82	591	6	21026	GRIN2A,KCND2,RETREG1,SCN9A,SPX,TRPV1
GO:BP	regulation of neuronal synaptic plasticity	GO:0048168	0.164983	0.782561	58	591	5	21026	DBN1,DRD2,GRIN1,GRIN2A,VGF
GO:BP	phospholipid dephosphorylation	GO:0046839	0.177352	0.751164	43	591	4	21026	INPP5D,PLPP1,PLPP3,PLPP6
GO:BP	fibroblast apoptotic process	GO:0044346	0.177352	0.751164	25	591	3	21026	BBC3,GAS6,STK17B
GO:BP	nuclear migration	GO:0007097	0.177352	0.751164	25	591	3	21026	LMNB1,TMEM201,TRIM58
GO:BP	eye photoreceptor cell differentiation	GO:0001754	0.164983	0.782561	58	591	5	21026	CEP290,DSCAM,PRDM1,RORB,SAMD11
GO:BP	eye photoreceptor cell development	GO:0042462	0.177352	0.751164	43	591	4	21026	CEP290,PRDM1,RORB,SAMD11
GO:BP	mesonephric tubule development	GO:0072164	0.164983	0.782561	102	591	7	21026	BCL2,FMN1,HOXB7,SDC4,SIX1,TMEM59L,WNT2B
GO:BP	mesonephric epithelium development	GO:0072163	0.164983	0.782561	102	591	7	21026	BCL2,FMN1,HOXB7,SDC4,SIX1,TMEM59L,WNT2B
GO:BP	negative regulation of apoptotic process	GO:0043066	0.164983	0.782561	874	591	35	21026	ANXA4,BAG4,BARHL1,BAX,BCL2,BMP5,CBLC,CDKN1A,DFFA,ERBB3,ERBB4,EYA2,FAIM,FAIM2,FAS,GAS6,GHSR,GRIA4,HTATIP2,LGALS3,LRRK2,LTK,NEFL,NFATC4,PIDD1,PLAC8,RETREG1,RORC,RRM2B,SCG2,SIX1,STIL,SYNE1,TNFRSF10D,TNFRSF18
GO:BP	cardiac muscle cell contraction	GO:0086003	0.164983	0.782561	81	591	6	21026	KCNE4,KCNJ8,PDE4B,PDE4D,RNF207,SCN9A
GO:BP	nephron tubule development	GO:0072080	0.164983	0.782561	102	591	7	21026	BCL2,FMN1,HES5,HOXB7,SIX1,TMEM59L,WNT2B
GO:BP	nephron epithelium development	GO:0072009	0.164983	0.782561	124	591	8	21026	BCL2,FMN1,HES5,HOXB7,MYO1E,SIX1,TMEM59L,WNT2B
GO:BP	glial cell proliferation	GO:0014009	0.164983	0.782561	58	591	5	21026	CDKN2B,CYSLTR1,IL34,NFIA,VEGFC
GO:BP	regulation of lymphocyte apoptotic process	GO:0070228	0.164983	0.782561	60	591	5	21026	BAX,BBC3,BCL2,LGALS3,RORC
GO:BP	monoatomic cation transmembrane transport	GO:0098655	0.164983	0.782561	877	591	35	21026	ATP2B2,BAX,BCL2,CACNA2D3,CYBA,DRD2,GAS6,GRIN1,GRIN2A,KCNA3,KCNAB1,KCNAB2,KCND2,KCNE4,KCNH7,KCNJ8,KCNK15,KCNK17,KCNK6,KCNT1,NALCN,P2RX5,PDE4B,PDE4D,PLCE1,RYR1,SCN9A,SLC17A6,SLC24A2,SLC25A18,SLC39A8,SLC4A4,TRPC4,TRPV1,TSPAN13
GO:BP	positive regulation of gene expression	GO:0010628	0.164983	0.782561	1212	591	46	21026	ACTA2,ADAM19,AIRE,ALDH1A2,APOBEC3C,APOBEC3F,C1QTNF1,CALR,CASP8,CCBE1,CCDC88B,CD4,CDKN2A,CYBA,DRD2,ERBB3,EXOSC10,FERMT1,FEV,GAS6,GPSM3,HLA-F,HPSE,IL17D,IL17RC,IL34,IRF8,ITGB8,LRRK2,METTL8,MSN,NFATC4,NLRP12,PDE4B,PDE4D,PID1,PPARG,PRDM1,RAMP3,RNF207,RPS27L,RUNX2,S100A13,SULF1,TMED10,TTBK1
GO:BP	tissue regeneration	GO:0042246	0.164983	0.782561	82	591	6	21026	APOD,CDKN1A,COL6A1,DUSP10,ERBB4,GAP43
GO:BP	ureteric bud development	GO:0001657	0.164983	0.782561	101	591	7	21026	BCL2,FMN1,HOXB7,SDC4,SIX1,TMEM59L,WNT2B
GO:BP	cell-substrate junction organization	GO:0150115	0.164983	0.782561	103	591	7	21026	APOD,BCL2,EFNA5,FMN1,SDC4,STON1,TNS1
GO:BP	regulation of neural precursor cell proliferation	GO:2000177	0.164983	0.782561	103	591	7	21026	ACAN,CEND1,DRD2,LRRK2,SIX3,TOX,VEGFC
GO:BP	regulation of interleukin-6 production	GO:0032675	0.164983	0.782561	152	591	9	21026	ARRB1,BANK1,CYBA,GAS6,GHSR,IL17D,IL17RC,INPP5D,NLRP12
GO:BP	hair cell differentiation	GO:0035315	0.164983	0.782561	60	591	5	21026	HES5,PDZD7,RIPOR2,TECTA,USH2A
GO:BP	interleukin-6 production	GO:0032635	0.164983	0.782561	152	591	9	21026	ARRB1,BANK1,CYBA,GAS6,GHSR,IL17D,IL17RC,INPP5D,NLRP12
GO:BP	regulation of cellular component size	GO:0032535	0.164983	0.782561	356	591	17	21026	ADD2,ANAPC2,BAG4,COL6A1,DSCAM,EFNA5,FMN1,FSTL4,HDAC6,KANK2,MSN,NEFL,PLEKHG2,SEMA6C,SPTBN5,TMSB4Y,VAV3
GO:BP	regulation of leukocyte chemotaxis	GO:0002688	0.164983	0.782561	124	591	8	21026	CALR,EDN2,GAS6,GPSM3,IL34,RARRES2,RIPOR2,VEGFC
GO:BP	neurotransmitter secretion	GO:0007269	0.164983	0.782561	150	591	9	21026	CHRNA3,CPLX1,KCNJ8,LRRK2,NRXN3,STX1B,SV2B,SYN3,SYT1
GO:BP	regulation of cytosolic calcium ion concentration	GO:0051480	0.164983	0.782561	58	591	5	21026	ATP2B2,RYR1,SV2B,TRPC4,TUNAR
GO:BP	positive regulation of calcium-mediated signaling	GO:0050850	0.164983	0.782561	59	591	5	21026	CD4,EDN2,ERBB3,P2RX5,RAMP3
GO:BP	negative regulation of protein metabolic process	GO:0051248	0.164983	0.782561	677	591	28	21026	APOD,ARRB1,BANK1,BAX,CALR,CAPRIN2,CBLC,CDKN1A,CDKN2A,CSTB,CTSZ,DNAJC10,DUSP10,GRIN2A,HDAC6,HHEX,IMPACT,LRRK2,NLRP12,PARD3,PDE4D,PID1,PIP5KL1,PLPP3,RILP,SPOCK2,TYMS,VTN
GO:BP	negative regulation of phosphatidylinositol 3-kinase/protein kinase B signal transduction	GO:0051898	0.165615	0.780902	61	591	5	21026	BANK1,DRD2,PHLDA3,RUBCN,THEM4
GO:BP	nitrogen compound transport	GO:0071705	0.167633	0.775639	1923	591	68	21026	ACHE,APOD,AQP9,ARL4C,ARRB1,ASPSCR1,ATG10,CALR,CARTPT,CBLB,CDKN1A,CDKN2A,CEP290,CEP41,CHRNA3,CPLX1,CUBN,DLG2,DRD2,EFNA5,EXOC2,FERMT1,FRAS1,FRMD4A,GAS6,GHSR,HDAC6,HHEX,HIP1,HPSE,IRS1,KCNJ8,LRRK2,MAPK15,MDFIC,NACAD,PEX5L,PPARG,RAB23,RAB3C,RAMP3,REP15,RILP,RTBDN,S100A13,SCARB2,SCG2,SLC17A6,SLC19A1,SLC1A4,SLC25A18,SLC35D3,SLC38A7,SLC43A2,STX1B,SUCNR1,SYNDIG1,SYT1,TMED10,TMED3,TRPC4,TRPV1,TUNAR,TVP23A,…
GO:BP	regulation of secretion by cell	GO:1903530	0.169533	0.770746	563	591	24	21026	ACHE,C1QTNF1,CARTPT,CHRNA3,CPLX1,DRD2,EFNA5,FOXF1,FRMD4A,GALR1,GHSR,HLA-F,IRS1,LRRK2,PPARG,RAB3C,SDC4,STX1B,SV2B,SYT1,TMED10,TUNAR,VEGFC,VSNL1
GO:BP	nucleotide-excision repair	GO:0006289	0.17022	0.76899	83	591	6	21026	DDB2,DPF1,DPF2,GTF2H2,GTF2H2C,PNKP
GO:BP	sulfur compound catabolic process	GO:0044273	0.18597	0.730556	44	591	4	21026	CDO1,GPC1,HPSE,MAT1A
GO:BP	dendritic cell differentiation	GO:0097028	0.18597	0.730556	44	591	4	21026	CAMK4,GAS6,IRF8,ITGB8
GO:BP	regulation of neurotransmitter secretion	GO:0046928	0.17022	0.76899	83	591	6	21026	CHRNA3,CPLX1,LRRK2,STX1B,SV2B,SYT1
GO:BP	formation of primary germ layer	GO:0001704	0.17022	0.76899	129	591	8	21026	ATOH8,COL6A1,EXT2,EYA2,FOXF1,ITGA7,MMP2,VTN
KEGG	Proteoglycans in cancer	KEGG:05205	0.170244	0.768928	205	287	15	8484	ANK1,CDKN1A,ERBB3,ERBB4,FAS,GPC1,HPSE,MMP2,MSN,PLCE1,PRKACB,SDC4,VAV3,VTN,WNT2B
GO:BP	programmed cell death involved in cell development	GO:0010623	0.189364	0.722703	26	591	3	21026	BAX,BCL2,UNC5C
GO:BP	negative regulation of glial cell differentiation	GO:0045686	0.189364	0.722703	26	591	3	21026	DAB1,DUSP10,HES5
GO:BP	neurotransmitter receptor transport	GO:0099637	0.189364	0.722703	26	591	3	21026	CPLX1,HIP1,STX1B
GO:BP	corpus callosum development	GO:0022038	0.189364	0.722703	26	591	3	21026	KCNA3,NIN,PRDM8
GO:BP	regulation of vascular endothelial cell proliferation	GO:1905562	0.189364	0.722703	26	591	3	21026	ALDH1A2,GHSR,PPARG
GO:BP	embryonic camera-type eye morphogenesis	GO:0048596	0.189364	0.722703	26	591	3	21026	SIX3,STRA6,TBX2
GO:BP	ossification involved in bone maturation	GO:0043931	0.189364	0.722703	26	591	3	21026	RYR1,XYLT1,ZBTB16
GO:BP	vascular endothelial cell proliferation	GO:0101023	0.189364	0.722703	26	591	3	21026	ALDH1A2,GHSR,PPARG
GO:BP	embryonic digit morphogenesis	GO:0042733	0.172336	0.763623	62	591	5	21026	BAX,LRP4,TBC1D32,TBX2,ZBTB16
GO:BP	branching involved in ureteric bud morphogenesis	GO:0001658	0.172336	0.763623	62	591	5	21026	BCL2,HOXB7,SIX1,TMEM59L,WNT2B
GO:BP	regulation of protein maturation	GO:1903317	0.172336	0.763623	62	591	5	21026	CCBE1,CTSZ,LRRK2,PRKACB,RFX4
GO:BP	renal tubule development	GO:0061326	0.172336	0.763623	106	591	7	21026	BCL2,FMN1,HES5,HOXB7,SIX1,TMEM59L,WNT2B
GO:BP	adhesion of symbiont to host cell	GO:0044650	0.172336	0.763623	10	591	2	21026	GAS6,NECTIN2
GO:BP	regulation of dopamine receptor signaling pathway	GO:0060159	0.191902	0.71692	11	591	2	21026	DRD2,LRRK2
GO:BP	glomerular basement membrane development	GO:0032836	0.191902	0.71692	11	591	2	21026	MYO1E,SULF1
GO:BP	negative regulation of heart rate	GO:0010459	0.191902	0.71692	11	591	2	21026	SPX,TRPV1
GO:BP	regulation of dendritic cell apoptotic process	GO:2000668	0.191902	0.71692	11	591	2	21026	BCL2,GAS6
GO:BP	adenylate cyclase-activating dopamine receptor signaling pathway	GO:0007191	0.191902	0.71692	11	591	2	21026	ADCY6,PTGER1
GO:BP	positive regulation of synaptic plasticity	GO:0031915	0.191902	0.71692	11	591	2	21026	ANAPC2,DBN1
GO:BP	regulation of glucocorticoid metabolic process	GO:0031943	0.191902	0.71692	11	591	2	21026	BMP5,DKK3
GO:BP	aldosterone biosynthetic process	GO:0032342	0.191902	0.71692	11	591	2	21026	BMP5,DKK3
GO:BP	dendritic cell apoptotic process	GO:0097048	0.191902	0.71692	11	591	2	21026	BCL2,GAS6
GO:BP	L-aspartate transmembrane transport	GO:0070778	0.191902	0.71692	11	591	2	21026	SLC1A4,SLC25A18
GO:BP	presynaptic membrane organization	GO:0097090	0.191902	0.71692	11	591	2	21026	LRP4,NLGN4X
GO:BP	positive regulation of steroid hormone secretion	GO:2000833	0.191902	0.71692	11	591	2	21026	C1QTNF1,GALR1
GO:BP	regulation of excretion	GO:0044062	0.191902	0.71692	11	591	2	21026	DRD2,SPX
GO:BP	auditory behavior	GO:0031223	0.191902	0.71692	11	591	2	21026	DRD2,STRA6
GO:BP	regulation of resting membrane potential	GO:0060075	0.191902	0.71692	11	591	2	21026	KCNK6,NALCN
GO:BP	Wnt signaling pathway, planar cell polarity pathway	GO:0060071	0.193869	0.712492	45	591	4	21026	DAAM1,DACT1,PRICKLE2,VANGL1
GO:BP	negative regulation of insulin secretion	GO:0046676	0.193869	0.712492	45	591	4	21026	DRD2,GHSR,IRS1,VSNL1
GO:BP	regulation of systemic arterial blood pressure mediated by a chemical signal	GO:0003044	0.193869	0.712492	45	591	4	21026	ADRB1,CTSZ,EDN2,SUCNR1
GO:BP	dicarboxylic acid transport	GO:0006835	0.172336	0.763623	106	591	7	21026	KCNJ8,SLC17A6,SLC19A1,SLC1A4,SLC25A18,SLC26A4,TRPV1
GO:BP	regulation of amine transport	GO:0051952	0.174252	0.758822	84	591	6	21026	CARTPT,CHRNA3,DRD2,GHSR,SLC43A2,SYT1
GO:BP	negative regulation of angiogenesis	GO:0016525	0.176553	0.753124	107	591	7	21026	ADGRB3,CNMD,HHEX,PPARG,PTPRM,SULF1,YJEFN3
GO:BP	negative regulation of protein binding	GO:0032091	0.177352	0.751164	63	591	5	21026	BAX,CDKN1A,DACT1,LRRK2,TTBK1
GO:BP	response to amino acid	GO:0043200	0.177352	0.751164	131	591	8	21026	CDO1,COL6A1,GHSR,GLRA2,GRIN1,HMGCS2,MMP2,SIX1
GO:BP	negative regulation of G protein-coupled receptor signaling pathway	GO:0045744	0.177352	0.751164	63	591	5	21026	ARRB1,DRD2,GTF2H2,PDE4B,PDE4D
GO:BP	regulation of viral life cycle	GO:1903900	0.177352	0.751164	131	591	8	21026	APOBEC3C,APOBEC3F,APOBEC3G,BCL2,CD4,NECTIN2,TMPRSS2,TRIM58
GO:BP	peptidyl-amino acid modification	GO:0018193	0.177352	0.751164	686	591	28	21026	ATR,BAG4,BANK1,BAX,BCL2,CBLC,CD4,CDKN2A,CEP41,EFNA5,ERBB4,GALNT13,GHR,HDAC6,HES5,IL34,LRP4,LRRK2,LTK,PARD3,PDE4D,PLPP3,PRMT7,RASD2,SUMO4,TNFRSF18,TTBK1,VTN
GO:BP	myotube differentiation	GO:0014902	0.177352	0.751164	131	591	8	21026	ADGRB3,BCL2,COL6A1,GDF15,PLPP7,RIPOR2,RYR1,SIX1
GO:BP	regulation of catalytic activity	GO:0050790	0.178431	0.74853	928	591	36	21026	ARHGAP42,ARHGEF15,CARTPT,CBLC,CD4,CDKN1A,CDKN2A,CDKN2B,CHN1,CHRNA3,CSTB,DFFA,DRD2,DUSP10,EDN2,EFNA5,GALR1,GAS6,GHR,HDAC6,HHEX,IL34,JMJD8,LDB2,LRRK2,PNKP,RGS16,RIPOR2,SASH1,SPOCK2,TNFRSF10A,TNFRSF10B,TTBK1,VAV3,VTN,WRN
GO:BP	positive regulation of mesenchymal cell proliferation	GO:0002053	0.201433	0.695869	27	591	3	21026	FOXF1,SIX1,SYNE1
GO:BP	membrane raft organization	GO:0031579	0.201433	0.695869	27	591	3	21026	COL6A1,COLEC12,YJEFN3
GO:BP	positive regulation of hemostasis	GO:1900048	0.201433	0.695869	27	591	3	21026	HPSE,TBXA2R,VTN
GO:BP	positive regulation of blood coagulation	GO:0030194	0.201433	0.695869	27	591	3	21026	HPSE,TBXA2R,VTN
GO:BP	epithelial cell maturation	GO:0002070	0.201433	0.695869	27	591	3	21026	CDKN1A,SIX3,TYMS
GO:BP	intestinal epithelial cell differentiation	GO:0060575	0.201433	0.695869	27	591	3	21026	CDKN1A,PRDM1,TYMS
GO:BP	negative regulation of amine transport	GO:0051953	0.201433	0.695869	27	591	3	21026	DRD2,GHSR,SLC43A2
GO:BP	cellular response to gamma radiation	GO:0071480	0.201433	0.695869	27	591	3	21026	ATR,CDKN1A,WRN
GO:BP	regulation of extrinsic apoptotic signaling pathway	GO:2001236	0.17883	0.74756	156	591	9	21026	BCL2,BMP5,EYA2,FAIM,FAIM2,LGALS3,SCG2,TNFSF10,TRAF1
GO:BP	focal adhesion assembly	GO:0048041	0.179038	0.747055	85	591	6	21026	APOD,BCL2,EFNA5,FMN1,SDC4,STON1
GO:BP	cardiac septum development	GO:0003279	0.179883	0.745011	108	591	7	21026	BMP5,DAND5,KCNJ8,NPRL3,PRDM1,STRA6,TBX2
GO:BP	negative regulation of blood vessel morphogenesis	GO:2000181	0.179883	0.745011	108	591	7	21026	ADGRB3,CNMD,HHEX,PPARG,PTPRM,SULF1,YJEFN3
GO:BP	myotube cell development	GO:0014904	0.203391	0.691667	46	591	4	21026	BCL2,COL6A1,RYR1,SIX1
GO:BP	regulation of extrinsic apoptotic signaling pathway via death domain receptors	GO:1902041	0.203391	0.691667	46	591	4	21026	BMP5,FAIM,FAIM2,LGALS3
GO:BP	circadian behavior	GO:0048512	0.203391	0.691667	46	591	4	21026	ADRB1,DRD2,GPR157,KCND2
GO:BP	cellular response to alcohol	GO:0097306	0.179883	0.745011	108	591	7	21026	ADCY6,DRD2,EFNA5,GLRA2,GNAI1,GPR155,PPARG
GO:BP	regulation of canonical NF-kappaB signal transduction	GO:0043122	0.181208	0.741823	287	591	14	21026	CASP8,CD4,EDA2R,JMJD8,MAS1,NLRP12,PIDD1,S100A13,SLC39A8,SUMO4,TNFRSF10B,TNFSF10,TRAF1,TRIM58
GO:BP	sprouting angiogenesis	GO:0002040	0.181208	0.741823	132	591	8	21026	CCBE1,CLIC3,GHSR,JMJD8,PPP1R16B,TBXA2R,VEGFC,YJEFN3
GO:BP	cellular response to radiation	GO:0071478	0.182855	0.737893	182	591	10	21026	ATR,BAX,BBC3,CDKN1A,DDB2,GRK4,MMP2,NFATC4,SLC24A2,WRN
GO:BP	myelination	GO:0042552	0.183517	0.736323	157	591	9	21026	ASPA,COL6A1,ERBB3,GPC1,HES5,MARVELD1,MIOS,MPZ,PARD3
GO:BP	granulocyte migration	GO:0097530	0.183517	0.736323	157	591	9	21026	EDN2,IL17RC,IL34,LGALS3,PDE4B,RARRES2,RIPOR2,SCG2,VAV3
GO:BP	branching morphogenesis of an epithelial tube	GO:0048754	0.183517	0.736323	157	591	9	21026	BCL2,CTSZ,FOXF1,HOXB7,NFATC4,SIX1,TBX2,TMEM59L,WNT2B
GO:BP	inner ear development	GO:0048839	0.18375	0.735772	208	591	11	21026	CEP290,HES5,PDZD7,PLPPR4,RIPOR2,SDC4,SIX1,TBX2,TECTA,TSHR,USH2A
GO:BP	plasma membrane raft organization	GO:0044857	0.191902	0.71692	11	591	2	21026	COL6A1,COLEC12
GO:BP	response to gonadotropin	GO:0034698	0.212624	0.672389	28	591	3	21026	EFNA5,GHSR,MAS1
GO:BP	regulation of T cell differentiation in thymus	GO:0033081	0.212624	0.672389	28	591	3	21026	CAMK4,CDKN2A,TOX
GO:BP	protein homotetramerization	GO:0051289	0.18387	0.735489	64	591	5	21026	ALDH1A2,MAT1A,RYR1,TK1,TRPV1
GO:BP	columnar/cuboidal epithelial cell maturation	GO:0002069	0.212624	0.672389	12	591	2	21026	CDKN1A,TYMS
GO:BP	skeletal muscle tissue growth	GO:0048630	0.212624	0.672389	12	591	2	21026	CHRNA1,COL6A1
GO:BP	mesenchymal cell proliferation	GO:0010463	0.212624	0.672389	47	591	4	21026	FOXF1,SIX1,SYNE1,TBX2
GO:BP	negative regulation of vasoconstriction	GO:0045906	0.212624	0.672389	12	591	2	21026	ARHGAP42,MMP2
GO:BP	negative regulation of synapse organization	GO:1905809	0.212624	0.672389	12	591	2	21026	ARHGEF15,NFATC4
GO:BP	synaptic vesicle membrane organization	GO:0048499	0.212624	0.672389	28	591	3	21026	CPLX1,STX1B,SYT1
GO:BP	labyrinthine layer development	GO:0060711	0.212624	0.672389	47	591	4	21026	BMP5,CASP8,PCDH12,PLCD3
GO:BP	positive regulation of muscle cell apoptotic process	GO:0010661	0.212624	0.672389	28	591	3	21026	CDKN2A,LTK,PPARG
GO:BP	regulation of SMAD protein signal transduction	GO:0060390	0.18387	0.735489	64	591	5	21026	ATOH8,BMP5,GDF15,GLCE,PPARG
GO:BP	cellular response to epinephrine stimulus	GO:0071872	0.212624	0.672389	12	591	2	21026	PDE4B,PDE4D
GO:BP	Toll signaling pathway	GO:0008063	0.212624	0.672389	12	591	2	21026	IRAK2,NLRP12
GO:BP	negative chemotaxis	GO:0050919	0.212624	0.672389	47	591	4	21026	EFNA5,LRTM1,SEMA6C,UNC5C
GO:BP	renal sodium excretion	GO:0035812	0.212624	0.672389	12	591	2	21026	DRD2,SPX
GO:BP	mineralocorticoid biosynthetic process	GO:0006705	0.212624	0.672389	12	591	2	21026	BMP5,DKK3
GO:BP	cellular pigmentation	GO:0033059	0.18387	0.735489	64	591	5	21026	BCL2,GPR143,SHROOM3,TYRP1,ZEB2
GO:BP	actin filament-based transport	GO:0099515	0.212624	0.672389	12	591	2	21026	MYO1B,MYO1E
GO:BP	protein folding in endoplasmic reticulum	GO:0034975	0.212624	0.672389	12	591	2	21026	CALR,DNAJC10
GO:BP	positive regulation of catecholamine secretion	GO:0033605	0.212624	0.672389	12	591	2	21026	CARTPT,SYT1
GO:BP	heparin proteoglycan biosynthetic process	GO:0030210	0.212624	0.672389	12	591	2	21026	EXT2,GLCE
GO:BP	positive regulation of tyrosine phosphorylation of STAT protein	GO:0042531	0.212624	0.672389	47	591	4	21026	ERBB4,GHR,HES5,TNFRSF18
GO:BP	retinal rod cell development	GO:0046548	0.212624	0.672389	12	591	2	21026	RORB,SAMD11
GO:BP	regulation of synaptic vesicle membrane organization	GO:1901632	0.212624	0.672389	12	591	2	21026	CPLX1,SYT1
GO:BP	cortisol metabolic process	GO:0034650	0.212624	0.672389	12	591	2	21026	BMP5,DKK3
GO:BP	regulation of synaptic vesicle fusion to presynaptic active zone membrane	GO:0031630	0.212624	0.672389	12	591	2	21026	CPLX1,SYT1
GO:BP	endoplasmic reticulum calcium ion homeostasis	GO:0032469	0.212624	0.672389	28	591	3	21026	BAX,BCL2,TUNAR
GO:BP	sulfur amino acid transport	GO:0000101	0.212624	0.672389	12	591	2	21026	SLC1A4,SLC43A2
GO:BP	negative regulation of hormone metabolic process	GO:0032351	0.212624	0.672389	12	591	2	21026	BMP5,DKK3
GO:BP	branching morphogenesis of a nerve	GO:0048755	0.212624	0.672389	12	591	2	21026	DRD2,LRRK2
GO:BP	response to peptide	GO:1901652	0.18387	0.735489	962	591	37	21026	AFF3,ALDH1A2,BAG4,BCL2,CALR,CASP8,CD4,CDKN2B,COL6A1,DPYSL3,EDA2R,EDN2,FAS,FOXF1,GAS6,GHR,IL17RC,IL34,IRAK2,IRF8,IRS1,KCNJ8,MMP2,NLRP12,PCOLCE2,PID1,PPARG,PTGIS,RIPOR2,RNF125,SHPK,SPOCK2,TNFRSF18,TRAF1,TRPV1,TYMS,VEGFC
GO:BP	positive regulation of cytokine production involved in inflammatory response	GO:1900017	0.212624	0.672389	28	591	3	21026	GPSM3,IL17D,IL17RC
GO:BP	peristalsis	GO:0030432	0.212624	0.672389	12	591	2	21026	DRD2,TBX2
GO:BP	activation of NF-kappaB-inducing kinase activity	GO:0007250	0.212624	0.672389	12	591	2	21026	TNFRSF10A,TNFRSF10B
GO:BP	excitatory chemical synaptic transmission	GO:0098976	0.212624	0.672389	12	591	2	21026	GRIN1,GRIN2A
GO:BP	positive regulation of synapse assembly	GO:0051965	0.18387	0.735489	64	591	5	21026	ADGRB3,EFNA5,LRRN3,SLITRK1,SYNDIG1
GO:BP	positive regulation of cell junction assembly	GO:1901890	0.184912	0.733036	109	591	7	21026	ADGRB3,EFNA5,FMN1,LRRN3,SDC4,SLITRK1,SYNDIG1
GO:BP	fibroblast proliferation	GO:0048144	0.184912	0.733036	109	591	7	21026	BAX,CDKN1A,DACH1,GAS6,KCNJ8,PPARG,S100A6
GO:BP	chloride transmembrane transport	GO:1902476	0.184912	0.733036	109	591	7	21026	BEST4,CLIC3,FXYD3,GLRA2,SLC17A6,SLC1A4,SLC26A4
GO:BP	negative regulation of vasculature development	GO:1901343	0.184912	0.733036	109	591	7	21026	ADGRB3,CNMD,HHEX,PPARG,PTPRM,SULF1,YJEFN3
GO:BP	macrophage activation	GO:0042116	0.184912	0.733036	109	591	7	21026	EDN2,KCNJ8,LRRK2,SHPK,SUCNR1,TRPV1,TTBK1
GO:BP	positive regulation of macromolecule biosynthetic process	GO:0010557	0.185076	0.732651	2593	591	88	21026	ACTA2,ADAM19,AIRE,ALDH1A2,APOBEC3C,APOBEC3F,ARRB1,ATOH7,ATOH8,ATR,BARHL1,BMP5,C1QTNF1,CALR,CAMK4,CAPRIN2,CASP8,CCBE1,CCDC88B,CD4,CDKN2A,CEP290,CYBA,DRD2,ERBB3,ERBB4,EXOSC10,FERMT1,FEV,FOXF1,GALR1,GAS6,GPSM3,GRIN1,HES5,HHEX,HLA-F,HOXB7,HPSE,HTATIP2,IL17D,IL17RC,IL34,IRF8,IRS1,ITGB8,LDB2,LRRK2,MAPK15,MDFIC,METTL8,MSN,NFATC4,NFIA,NHLH2,NLRP12,NPAS3,ONECUT2,PAX5,PCBD2,PDE4B,PDE4D,PID1,PLAC8,PPARG,PRD…
GO:BP	regulation of B cell activation	GO:0050864	0.185411	0.731865	133	591	8	21026	BANK1,BCL2,CDKN1A,CDKN2A,INPP5D,SH3KBP1,THEMIS2,VAV3
GO:BP	skeletal system morphogenesis	GO:0048705	0.185718	0.731145	235	591	12	21026	ACAN,EXT2,FMN1,FREM1,GHR,HOXB7,MMP2,PAX5,RAB23,RUNX2,SATB2,SIX1
GO:BP	monocarboxylic acid transport	GO:0015718	0.185751	0.731069	183	591	10	21026	AQP9,DRD2,FABP6,KCNJ8,PPARG,SLC10A5,SLC16A5,SLC16A7,SLCO1A2,SPX
GO:BP	regulation of spindle organization	GO:0090224	0.220512	0.656567	48	591	4	21026	GNAI1,MAPK15,RIPOR2,STIL
GO:BP	positive regulation of muscle contraction	GO:0045933	0.220512	0.656567	48	591	4	21026	EDN2,GHSR,SPX,TBXA2R
GO:BP	genitalia development	GO:0048806	0.220512	0.656567	48	591	4	21026	BAX,BMP5,ROR2,STRA6
GO:BP	microglial cell activation	GO:0001774	0.220512	0.656567	48	591	4	21026	KCNJ8,LRRK2,TRPV1,TTBK1
GO:BP	oligodendrocyte development	GO:0014003	0.220512	0.656567	48	591	4	21026	ASPA,HES5,MIOS,PRDM8
GO:BP	extracellular matrix assembly	GO:0085029	0.220512	0.656567	48	591	4	21026	COL6A1,FBLN5,GAS6,PPARG
GO:BP	rhythmic behavior	GO:0007622	0.220512	0.656567	48	591	4	21026	ADRB1,DRD2,GPR157,KCND2
GO:BP	positive regulation of protein binding	GO:0032092	0.220512	0.656567	48	591	4	21026	ADD2,DACT1,LRRK2,VTN
GO:BP	regulation of viral process	GO:0050792	0.186601	0.729087	158	591	9	21026	APOBEC3C,APOBEC3F,APOBEC3G,BCL2,CD4,MDFIC,NECTIN2,TMPRSS2,TRIM58
GO:BP	response to oxygen levels	GO:0070482	0.186601	0.729087	344	591	16	21026	BBC3,BCL2,CDKN1A,COL6A1,CYSLTR1,DRD2,FAS,GUCY1A2,KCND2,KCNJ8,MMP2,PPARG,PTGIS,RYR1,VEGFC,ZEB2
GO:BP	positive regulation of neuron projection development	GO:0010976	0.186601	0.729087	158	591	9	21026	ATOH7,BMP5,CAPRIN2,DBN1,DPYSL3,LTK,ROR2,SCARB2,TOX
REAC	Neurotransmitter receptors and postsynaptic signal transmission	REAC:R-HSA-112314	0.186672	0.728921	195	358	14	11004	ADCY6,CAMK4,CHRNA1,CHRNA3,CHRNA5,DLG2,GLRA2,GNAI1,GRIA4,GRIN1,GRIN2A,NEFL,PRKACB,RASGRF2
REAC	MITF-M-dependent gene expression	REAC:R-HSA-9856651	0.186672	0.728921	80	358	8	11004	BCL2,CDKN1A,CDKN2A,DPF1,DPF2,GPR143,TBX2,TYRP1
GO:BP	B cell negative selection	GO:0002352	0.223042	0.651614	2	591	1	21026	BAX
GO:BP	regulation of epithelium regeneration	GO:1905041	0.223042	0.651614	2	591	1	21026	DUSP10
GO:BP	cellular response to heat	GO:0034605	0.190548	0.719997	65	591	5	21026	ATR,CDKN1A,HDAC6,ST8SIA1,TRPV1
GO:BP	positive regulation of leukocyte apoptotic process	GO:2000108	0.223042	0.651614	29	591	3	21026	BAX,BBC3,CDKN2A
GO:BP	susceptibility to T cell mediated cytotoxicity	GO:0060370	0.223042	0.651614	2	591	1	21026	NECTIN2
GO:BP	positive regulation of neuron apoptotic process	GO:0043525	0.190548	0.719997	65	591	5	21026	BAX,BBC3,CASP8,MMP2,NFATC4
GO:BP	multicellular organismal locomotion	GO:0071965	0.223042	0.651614	2	591	1	21026	COL6A1
GO:BP	regulation of glucosylceramide catabolic process	GO:2000752	0.223042	0.651614	2	591	1	21026	SCARB2
GO:BP	ensheathment of neurons	GO:0007272	0.191059	0.718832	159	591	9	21026	ASPA,COL6A1,ERBB3,GPC1,HES5,MARVELD1,MIOS,MPZ,PARD3
GO:BP	regulation of beta-catenin-TCF complex assembly	GO:1904863	0.223042	0.651614	2	591	1	21026	DACT1
GO:BP	negative regulation of T cell activation via T cell receptor contact with antigen bound to MHC molecule on antigen presenting cell	GO:2001189	0.223042	0.651614	2	591	1	21026	LGALS3
GO:BP	tRNA methylthiolation	GO:0035600	0.223042	0.651614	2	591	1	21026	CDKAL1
GO:BP	establishment of planar polarity involved in nephron morphogenesis	GO:0072046	0.223042	0.651614	2	591	1	21026	ERBB4
GO:BP	glyceraldehyde-3-phosphate metabolic process	GO:0019682	0.212624	0.672389	12	591	2	21026	SHPK,TKFC
GO:BP	regulation of angiotensin metabolic process	GO:0060177	0.223042	0.651614	2	591	1	21026	SUCNR1
GO:BP	B cell homeostatic proliferation	GO:0002358	0.223042	0.651614	2	591	1	21026	BAX
GO:BP	regulation of connective tissue replacement involved in inflammatory response wound healing	GO:1904596	0.223042	0.651614	2	591	1	21026	PPARG
GO:BP	ureteric peristalsis	GO:0072105	0.223042	0.651614	2	591	1	21026	TBX2
GO:BP	regulation of lipoprotein oxidation	GO:0034442	0.223042	0.651614	2	591	1	21026	APOD
GO:BP	neuron maturation	GO:0042551	0.223042	0.651614	49	591	4	21026	ADGRB3,BCL2,FEV,LRRK2
GO:BP	vitamin transport	GO:0051180	0.223042	0.651614	51	591	4	21026	CUBN,RTBDN,SLC19A1,STRA6
GO:BP	negative regulation of natural killer cell cytokine production	GO:0002728	0.223042	0.651614	2	591	1	21026	HLA-F
GO:BP	negative regulation of deoxyribonuclease activity	GO:0032076	0.223042	0.651614	2	591	1	21026	DFFA
GO:BP	smooth muscle cell apoptotic process	GO:0034390	0.223042	0.651614	31	591	3	21026	CDKN2A,GRIA4,PPARG
GO:BP	axon ensheathment	GO:0008366	0.191059	0.718832	159	591	9	21026	ASPA,COL6A1,ERBB3,GPC1,HES5,MARVELD1,MIOS,MPZ,PARD3
REAC	Apoptosis	REAC:R-HSA-109581	0.191428	0.717995	176	358	13	11004	BAX,BBC3,BCL2,CASP8,CDKN2A,DFFA,FAS,GAS2,LMNB1,TNFRSF10A,TNFRSF10B,TNFSF10,TP73
GO:BP	CD4-positive, CD25-positive, alpha-beta regulatory T cell lineage commitment	GO:0002362	0.223042	0.651614	2	591	1	21026	TOX
GO:BP	bile acid and bile salt transport	GO:0015721	0.223042	0.651614	29	591	3	21026	AQP9,SLC10A5,SLCO1A2
GO:BP	positive regulation of telomerase catalytic core complex assembly	GO:1904884	0.223042	0.651614	2	591	1	21026	ATR
GO:BP	regulation of telomerase catalytic core complex assembly	GO:1904882	0.223042	0.651614	2	591	1	21026	ATR
GO:BP	peripheral T cell tolerance induction	GO:0002458	0.223042	0.651614	2	591	1	21026	AIRE
GO:BP	canalicular bile acid transport	GO:0015722	0.223042	0.651614	2	591	1	21026	AQP9
GO:BP	negative regulation of connective tissue replacement involved in inflammatory response wound healing	GO:1904597	0.223042	0.651614	2	591	1	21026	PPARG
GO:BP	telomerase catalytic core complex assembly	GO:1904868	0.223042	0.651614	2	591	1	21026	ATR
GO:BP	response to resveratrol	GO:1904638	0.223042	0.651614	2	591	1	21026	KCNJ8
GO:BP	geranylgeranyl diphosphate metabolic process	GO:0033385	0.223042	0.651614	2	591	1	21026	PLPP6
GO:BP	regulation of cellular response to drug	GO:2001038	0.223042	0.651614	2	591	1	21026	PON3
GO:BP	negative regulation of smooth muscle cell-matrix adhesion	GO:2000098	0.223042	0.651614	2	591	1	21026	APOD
REAC	FasL/ CD95L signaling	REAC:R-HSA-75157	0.214326	0.668926	5	358	2	11004	CASP8,FAS
REAC	Histamine receptors	REAC:R-HSA-390650	0.214326	0.668926	4	358	2	11004	HRH2,HRH4
GO:BP	negative regulation of beta-catenin-TCF complex assembly	GO:1904864	0.223042	0.651614	2	591	1	21026	DACT1
KEGG	Cell adhesion molecules	KEGG:04514	0.193165	0.71407	153	287	12	8484	CD4,CD8A,HLA-F,ITGB8,MPZ,NECTIN2,NLGN4X,NRXN3,NTNG1,PTPRM,SDC4,SLITRK1
REAC	N-glycan trimming and elongation in the cis-Golgi	REAC:R-HSA-964739	0.214326	0.668926	5	358	2	11004	MAN1A1,MAN1A2
KEGG	Cocaine addiction	KEGG:05030	0.193165	0.71407	49	287	6	8484	DRD2,GNAI1,GRIN1,GRIN2A,MAOA,PRKACB
GO:BP	positive regulation of mesenchymal cell proliferation involved in ureter development	GO:2000729	0.223042	0.651614	2	591	1	21026	SIX1
REAC	Reelin signalling pathway	REAC:R-HSA-8866376	0.214326	0.668926	5	358	2	11004	DAB1,SH3KBP1
GO:BP	lipoprotein lipid oxidation	GO:0034439	0.223042	0.651614	2	591	1	21026	APOD
GO:BP	negative regulation of Rho guanyl-nucleotide exchange factor activity	GO:2001107	0.223042	0.651614	2	591	1	21026	RIPOR2
GO:BP	diol metabolic process	GO:0034311	0.223042	0.651614	31	591	3	21026	PCBD2,PLPP1,PLPP3
GO:BP	T cell homeostasis	GO:0043029	0.223042	0.651614	49	591	4	21026	BAX,BCL2,CHST3,FAS
GO:BP	regulation of lipoprotein lipid oxidation	GO:0060587	0.223042	0.651614	2	591	1	21026	APOD
GO:BP	digestive tract morphogenesis	GO:0048546	0.223042	0.651614	49	591	4	21026	BCL2,DACT1,FOXF1,STRA6
GO:BP	positive regulation of coagulation	GO:0050820	0.223042	0.651614	31	591	3	21026	HPSE,TBXA2R,VTN
GO:BP	auditory receptor cell development	GO:0060117	0.223042	0.651614	31	591	3	21026	PDZD7,RIPOR2,TECTA
GO:BP	positive regulation of cardiac muscle tissue development	GO:0055025	0.223042	0.651614	2	591	1	21026	ERBB3
GO:BP	fructosamine metabolic process	GO:0030389	0.223042	0.651614	2	591	1	21026	FN3K
GO:BP	cone photoresponse recovery	GO:0036368	0.223042	0.651614	2	591	1	21026	SLC24A2
GO:BP	glomerular filtration	GO:0003094	0.223042	0.651614	29	591	3	21026	GAS6,MYO1E,SULF1
GO:BP	regulation of pancreatic stellate cell proliferation	GO:2000229	0.223042	0.651614	2	591	1	21026	PPARG
GO:BP	inner ear morphogenesis	GO:0042472	0.193996	0.712208	111	591	7	21026	CEP290,PDZD7,RIPOR2,SIX1,TBX2,TECTA,TSHR
GO:BP	negative regulation of antigen processing and presentation of peptide antigen via MHC class I	GO:0002590	0.223042	0.651614	2	591	1	21026	TAPBPL
GO:BP	regulation of antigen processing and presentation of peptide antigen via MHC class I	GO:0002589	0.223042	0.651614	2	591	1	21026	TAPBPL
GO:BP	positive regulation of presynapse assembly	GO:1905608	0.223042	0.651614	2	591	1	21026	EFNB3
GO:BP	negative regulation of hair follicle maturation	GO:0048817	0.223042	0.651614	2	591	1	21026	FERMT1
GO:BP	methotrexate transport	GO:0051958	0.223042	0.651614	2	591	1	21026	SLC19A1
GO:BP	negative regulation of L-leucine import across plasma membrane	GO:1905533	0.223042	0.651614	2	591	1	21026	SLC43A2
GO:BP	regulation of animal organ formation	GO:0003156	0.223042	0.651614	29	591	3	21026	SIX1,SULF1,WNT2B
GO:BP	regulation of cytoplasmic translational initiation in response to stress	GO:1990611	0.223042	0.651614	2	591	1	21026	IMPACT
GO:BP	mitochondrial DNA replication	GO:0006264	0.223042	0.651614	13	591	2	21026	MGME1,RRM2B
GO:BP	myeloid leukocyte migration	GO:0097529	0.194802	0.710406	238	591	12	21026	EDN2,IL17RC,IL34,LGALS3,MMP2,PDE4B,RARRES2,RIPOR2,ROR2,SCG2,VAV3,VEGFC
GO:BP	hepatic stellate cell migration	GO:0061868	0.223042	0.651614	2	591	1	21026	ACTA2
GO:BP	regulation of hepatic stellate cell migration	GO:0061869	0.223042	0.651614	2	591	1	21026	ACTA2
GO:BP	positive regulation of hepatic stellate cell migration	GO:0061870	0.223042	0.651614	2	591	1	21026	ACTA2
GO:BP	adult locomotory behavior	GO:0008344	0.195799	0.70819	88	591	6	21026	CEND1,CSTB,DAB1,DRD2,EFNB3,TSHR
GO:BP	regulation of B cell proliferation	GO:0030888	0.19676	0.706064	66	591	5	21026	BCL2,CDKN1A,CDKN2A,INPP5D,VAV3
GO:BP	regulation of cytoplasmic translation in response to stress	GO:1990497	0.223042	0.651614	2	591	1	21026	IMPACT
GO:BP	dendritic cell migration	GO:0036336	0.223042	0.651614	31	591	3	21026	CALR,GAS6,NLRP12
GO:BP	ghrelin secretion	GO:0036321	0.223042	0.651614	2	591	1	21026	GHSR
GO:BP	catecholamine transport	GO:0051937	0.19676	0.706064	66	591	5	21026	CARTPT,DRD2,GHSR,MAPK15,SYT1
GO:BP	post-embryonic retina morphogenesis in camera-type eye	GO:0060060	0.223042	0.651614	2	591	1	21026	DSCAM
GO:BP	vesicle organization	GO:0016050	0.19676	0.706064	376	591	17	21026	BCL2,CPLX1,GPR143,MAPK15,NECTIN2,RILP,SCARB2,SDC4,SLC35D3,STX1B,SYT1,TMED10,TMPRSS12,TRAPPC9,TYRP1,VAV3,ZEB2
GO:BP	B cell receptor apoptotic signaling pathway	GO:1990117	0.223042	0.651614	2	591	1	21026	BAX
GO:BP	columnar/cuboidal epithelial cell development	GO:0002066	0.223042	0.651614	29	591	3	21026	CDKN1A,PRDM1,TYMS
GO:BP	ectodermal placode morphogenesis	GO:0071697	0.223042	0.651614	13	591	2	21026	SIX1,TBX2
GO:BP	regulation of vascular endothelial growth factor receptor signaling pathway	GO:0030947	0.223042	0.651614	31	591	3	21026	HHEX,VEGFC,VTN
GO:BP	leukocyte activation involved in inflammatory response	GO:0002269	0.223042	0.651614	51	591	4	21026	KCNJ8,LRRK2,TRPV1,TTBK1
GO:BP	endodermal cell differentiation	GO:0035987	0.223042	0.651614	51	591	4	21026	COL6A1,ITGA7,MMP2,VTN
GO:BP	catecholamine secretion	GO:0050432	0.223042	0.651614	50	591	4	21026	CARTPT,DRD2,GHSR,SYT1
GO:BP	positive regulation of T cell mediated cytotoxicity directed against tumor cell target	GO:0002854	0.223042	0.651614	2	591	1	21026	MR1
GO:BP	regulation of protein localization to cell leading edge	GO:1905871	0.223042	0.651614	2	591	1	21026	RIPOR2
GO:BP	regulation of T cell mediated cytotoxicity directed against tumor cell target	GO:0002852	0.223042	0.651614	2	591	1	21026	MR1
GO:BP	establishment of endothelial barrier	GO:0061028	0.223042	0.651614	49	591	4	21026	HPSE,MSN,PDE4D,PPP1R16B
GO:BP	osteoclast maturation	GO:0036179	0.223042	0.651614	2	591	1	21026	P2RX5
GO:BP	pharyngeal system development	GO:0060037	0.223042	0.651614	31	591	3	21026	BMP5,SIX1,TBX2
GO:BP	negative regulation of leukocyte migration	GO:0002686	0.223042	0.651614	51	591	4	21026	APOD,BMP5,GDF15,RIPOR2
GO:BP	neurotransmitter transport	GO:0006836	0.19676	0.706064	212	591	11	21026	CHRNA3,CPLX1,DRD2,KCNJ8,LRRK2,NRXN3,SLC17A6,STX1B,SV2B,SYN3,SYT1
GO:BP	negative regulation of behavior	GO:0048521	0.223042	0.651614	13	591	2	21026	DRD2,GHSR
GO:BP	plasmacytoid dendritic cell differentiation	GO:0002273	0.223042	0.651614	2	591	1	21026	IRF8
GO:BP	DNA modification	GO:0006304	0.223042	0.651614	31	591	3	21026	APOBEC3C,APOBEC3F,APOBEC3G
GO:BP	protein localization to M-band	GO:0036309	0.223042	0.651614	2	591	1	21026	OBSCN
GO:BP	positive regulation of transforming growth factor beta receptor signaling pathway	GO:0030511	0.223042	0.651614	31	591	3	21026	CDKN2B,FERMT1,ZEB2
GO:BP	negative regulation of catalytic activity	GO:0043086	0.198471	0.702303	293	591	14	21026	CBLC,CDKN1A,CDKN2A,CSTB,DFFA,DRD2,DUSP10,GALR1,HDAC6,HHEX,LRRK2,PNKP,SPOCK2,VTN
GO:BP	ciliary transition zone assembly	GO:1905349	0.223042	0.651614	2	591	1	21026	CEP290
GO:BP	intracellular manganese ion homeostasis	GO:0030026	0.223042	0.651614	2	591	1	21026	SLC39A8
GO:BP	negative regulation of aggrephagy	GO:1905336	0.223042	0.651614	2	591	1	21026	HDAC6
GO:BP	macrophage apoptotic process	GO:0071888	0.223042	0.651614	13	591	2	21026	CDKN2A,GHSR
GO:BP	cerebellum structural organization	GO:0021589	0.223042	0.651614	2	591	1	21026	DAB1
GO:BP	hindbrain structural organization	GO:0021577	0.223042	0.651614	2	591	1	21026	DAB1
GO:BP	regulation of extrathymic T cell differentiation	GO:0033082	0.223042	0.651614	2	591	1	21026	PRDM1
GO:BP	positive regulation of filopodium assembly	GO:0051491	0.223042	0.651614	31	591	3	21026	DPYSL3,RIPOR2,TENM2
GO:BP	positive regulation of protein kinase activity	GO:0045860	0.198912	0.70134	239	591	12	21026	CARTPT,CD4,CDKN1A,CHRNA3,GAS6,GHR,IL34,LRRK2,SASH1,TNFRSF10A,TNFRSF10B,TTBK1
GO:BP	negative regulation of cardiac muscle tissue regeneration	GO:1905179	0.223042	0.651614	2	591	1	21026	CDKN1A
GO:BP	regulation of cardiac muscle tissue regeneration	GO:1905178	0.223042	0.651614	2	591	1	21026	CDKN1A
GO:BP	bombesin receptor signaling pathway	GO:0031989	0.223042	0.651614	2	591	1	21026	BRS3
GO:BP	negative regulation of catecholamine secretion	GO:0033604	0.223042	0.651614	13	591	2	21026	DRD2,GHSR
GO:BP	bone maturation	GO:0070977	0.223042	0.651614	29	591	3	21026	RYR1,XYLT1,ZBTB16
GO:BP	nuclear polyadenylation-dependent snoRNA catabolic process	GO:0071036	0.223042	0.651614	2	591	1	21026	EXOSC10
GO:BP	nuclear polyadenylation-dependent snRNA catabolic process	GO:0071037	0.223042	0.651614	2	591	1	21026	EXOSC10
GO:BP	nuclear polyadenylation-dependent CUT catabolic process	GO:0071039	0.223042	0.651614	2	591	1	21026	EXOSC10
GO:BP	B-1a B cell differentiation	GO:0002337	0.223042	0.651614	2	591	1	21026	CMTM7
GO:BP	eye pigment metabolic process	GO:0042441	0.223042	0.651614	2	591	1	21026	GPR143
GO:BP	cellular response to ketone	GO:1901655	0.20058	0.697713	112	591	7	21026	ADCY6,EFNA5,GAS6,GNAI1,MSN,PPARG,TBX2
GO:BP	metaphase/anaphase transition of meiosis I	GO:1990949	0.223042	0.651614	2	591	1	21026	MAPK15
GO:BP	arabinose metabolic process	GO:0019566	0.223042	0.651614	2	591	1	21026	OTOGL
GO:BP	positive regulation of motor neuron apoptotic process	GO:2000673	0.223042	0.651614	2	591	1	21026	BAX
GO:BP	cellular response to vitamin E	GO:0071306	0.223042	0.651614	2	591	1	21026	PPARG
GO:BP	cellular response to vitamin K	GO:0071307	0.223042	0.651614	2	591	1	21026	GAS6
GO:BP	diet induced thermogenesis	GO:0002024	0.223042	0.651614	13	591	2	21026	ADRB1,TRPV1
GO:BP	embryonic ectodermal digestive tract development	GO:0048611	0.223042	0.651614	2	591	1	21026	FOXF1
GO:BP	ectodermal placode formation	GO:0060788	0.223042	0.651614	13	591	2	21026	SIX1,TBX2
GO:BP	cellular response to increased oxygen levels	GO:0036295	0.223042	0.651614	13	591	2	21026	FAS,PPARG
GO:BP	lipoprotein oxidation	GO:0042161	0.223042	0.651614	2	591	1	21026	APOD
GO:BP	negative regulation of immunological synapse formation	GO:2000521	0.223042	0.651614	2	591	1	21026	LGALS3
GO:BP	regulation of renal albumin absorption	GO:2000532	0.223042	0.651614	2	591	1	21026	GAS6
GO:BP	regulation of Rho protein signal transduction	GO:0035023	0.202046	0.69455	89	591	6	21026	ARHGAP42,ARHGEF3,ARRB1,KANK2,RIPOR2,SYNPO2L
GO:BP	thyroid-stimulating hormone signaling pathway	GO:0038194	0.223042	0.651614	2	591	1	21026	TSHR
GO:BP	positive regulation of the force of heart contraction by epinephrine-norepinephrine	GO:0001997	0.223042	0.651614	2	591	1	21026	ADRB1
GO:BP	right lung development	GO:0060458	0.223042	0.651614	2	591	1	21026	FOXF1
GO:BP	negative regulation of superoxide anion generation	GO:0032929	0.223042	0.651614	2	591	1	21026	PON3
GO:BP	regulation of astrocyte differentiation	GO:0048710	0.223042	0.651614	29	591	3	21026	DAB1,HES5,TTBK1
GO:BP	cellular response to 3,3',5-triiodo-L-thyronine	GO:1905243	0.223042	0.651614	2	591	1	21026	SIX1
GO:BP	metanephros morphogenesis	GO:0003338	0.223042	0.651614	31	591	3	21026	FMN1,FRAS1,HES5
GO:BP	detoxification of mercury ion	GO:0050787	0.223042	0.651614	2	591	1	21026	SLC39A8
GO:BP	negative regulation of cerebellar granule cell precursor proliferation	GO:0021941	0.223042	0.651614	2	591	1	21026	CEND1
GO:BP	cellular response to nutrient	GO:0031670	0.223042	0.651614	51	591	4	21026	CDKN2B,GAS6,KANK2,PPARG
GO:BP	response to thyrotropin-releasing hormone	GO:1905225	0.223042	0.651614	2	591	1	21026	TSHR
GO:BP	optic vesicle morphogenesis	GO:0003404	0.223042	0.651614	2	591	1	21026	SIX3
GO:BP	locomotion involved in locomotory behavior	GO:0031987	0.223042	0.651614	13	591	2	21026	DRD2,GHSR
GO:BP	neuronal-glial interaction involved in cerebral cortex radial glia guided migration	GO:0021812	0.223042	0.651614	2	591	1	21026	DAB1
GO:BP	T cell aggregation	GO:0070489	0.223042	0.651614	2	591	1	21026	MSN
GO:BP	negative regulation of connective tissue replacement	GO:1905204	0.223042	0.651614	2	591	1	21026	PPARG
GO:BP	positive regulation of prostaglandin-endoperoxide synthase activity	GO:0060585	0.223042	0.651614	2	591	1	21026	EDN2
GO:BP	postsynapse assembly	GO:0099068	0.202046	0.69455	89	591	6	21026	ARHGEF15,GAP43,LRP4,NLGN4X,NRXN3,SYNDIG1
GO:BP	aldosterone metabolic process	GO:0032341	0.223042	0.651614	13	591	2	21026	BMP5,DKK3
GO:BP	lipoprotein modification	GO:0042160	0.223042	0.651614	2	591	1	21026	APOD
GO:BP	central tolerance induction	GO:0002508	0.223042	0.651614	2	591	1	21026	AIRE
GO:BP	negative regulation of vitamin D receptor signaling pathway	GO:0070563	0.223042	0.651614	2	591	1	21026	KANK2
GO:BP	regulation of smooth muscle cell apoptotic process	GO:0034391	0.223042	0.651614	30	591	3	21026	CDKN2A,GRIA4,PPARG
GO:BP	response to metformin	GO:1901558	0.223042	0.651614	2	591	1	21026	GDF15
GO:BP	ciliary basal body-plasma membrane docking	GO:0097711	0.223042	0.651614	2	591	1	21026	CEP290
GO:BP	farnesyl diphosphate biosynthetic process, mevalonate pathway	GO:0010142	0.223042	0.651614	2	591	1	21026	HMGCS2
GO:BP	positive regulation of tubulin deacetylation	GO:0090044	0.223042	0.651614	2	591	1	21026	HDAC6
GO:BP	phloem or xylem histogenesis	GO:0010087	0.223042	0.651614	2	591	1	21026	KCNJ8
GO:BP	myofibroblast cell apoptotic process	GO:1904516	0.223042	0.651614	2	591	1	21026	ZEB2
GO:BP	skeletal muscle acetylcholine-gated channel clustering	GO:0071340	0.223042	0.651614	13	591	2	21026	LRP4,MESD
GO:BP	regulation of calcium-dependent cell-cell adhesion	GO:0046586	0.223042	0.651614	2	591	1	21026	FXYD5
GO:BP	negative regulation of synaptic vesicle recycling	GO:1903422	0.223042	0.651614	2	591	1	21026	STX1B
GO:BP	Schwann cell differentiation	GO:0014037	0.223042	0.651614	50	591	4	21026	COL6A1,ERBB3,GPC1,PARD3
GO:BP	negative regulation of vacuolar transport	GO:1903336	0.223042	0.651614	2	591	1	21026	LRRK2
GO:BP	L-arabinose metabolic process	GO:0046373	0.223042	0.651614	2	591	1	21026	OTOGL
GO:BP	pancreatic stellate cell proliferation	GO:0072343	0.223042	0.651614	2	591	1	21026	PPARG
GO:BP	synaptic signaling by nitric oxide	GO:0099163	0.223042	0.651614	2	591	1	21026	ROR2
GO:BP	initiation of primordial ovarian follicle growth	GO:0001544	0.223042	0.651614	2	591	1	21026	GAS2
GO:BP	eye pigment biosynthetic process	GO:0006726	0.223042	0.651614	2	591	1	21026	GPR143
GO:BP	regulation of myofibroblast cell apoptotic process	GO:1904520	0.223042	0.651614	2	591	1	21026	ZEB2
GO:BP	aspartyl-tRNA aminoacylation	GO:0006422	0.223042	0.651614	2	591	1	21026	DARS2
GO:BP	regulation of protein processing involved in protein targeting to mitochondrion	GO:1903216	0.223042	0.651614	2	591	1	21026	LRRK2
GO:BP	purine deoxyribonucleoside diphosphate biosynthetic process	GO:0009183	0.223042	0.651614	2	591	1	21026	AK5
GO:BP	ventricular cardiac muscle cell membrane repolarization	GO:0099625	0.223042	0.651614	29	591	3	21026	KCNE4,KCNJ8,RNF207
GO:BP	retrograde axonal protein transport	GO:0099642	0.223042	0.651614	2	591	1	21026	DLG2
GO:BP	thymus epithelium morphogenesis	GO:0097536	0.223042	0.651614	2	591	1	21026	AIRE
GO:BP	creatine biosynthetic process	GO:0006601	0.223042	0.651614	2	591	1	21026	GATM
GO:BP	response to arsenic-containing substance	GO:0046685	0.223042	0.651614	31	591	3	21026	ATR,CDKN1A,NEFL
GO:BP	alkene metabolic process	GO:0043449	0.223042	0.651614	2	591	1	21026	GRIN1
GO:BP	positive regulation of protein sumoylation	GO:0033235	0.223042	0.651614	13	591	2	21026	CDKN2A,RASD2
GO:BP	negative regulation of establishment of blood-brain barrier	GO:0090212	0.223042	0.651614	2	591	1	21026	TRPV1
GO:BP	centrosome-templated microtubule nucleation	GO:0090222	0.223042	0.651614	2	591	1	21026	NIN
GO:BP	response to acrylamide	GO:1903937	0.223042	0.651614	2	591	1	21026	NEFL
GO:BP	positive regulation of cholangiocyte proliferation	GO:1904056	0.223042	0.651614	2	591	1	21026	HDAC6
GO:BP	pigment metabolic process involved in developmental pigmentation	GO:0043324	0.223042	0.651614	2	591	1	21026	GPR143
GO:BP	negative regulation of extrinsic apoptotic signaling pathway via death domain receptors	GO:1902042	0.223042	0.651614	29	591	3	21026	BMP5,FAIM,FAIM2
GO:BP	T cell differentiation in thymus	GO:0033077	0.202046	0.69455	89	591	6	21026	AIRE,BCL2,CAMK4,CDKN2A,MR1,TOX
GO:BP	meiotic DNA double-strand break processing involved in reciprocal meiotic recombination	GO:0010705	0.223042	0.651614	2	591	1	21026	C14ORF39
GO:BP	mitochondrion organization	GO:0007005	0.202662	0.693228	435	591	19	21026	AFG1L,ATP23,BAX,BBC3,BCL2,CDKN2A,COL6A1,ERBB4,EYA2,HDAC6,LRRK2,MGME1,NECTIN2,PID1,PPARG,RRM2B,SPATA18,THEM4,TNFSF10
GO:BP	adenine biosynthetic process	GO:0046084	0.223042	0.651614	2	591	1	21026	GART
GO:BP	ephrin receptor signaling pathway	GO:0048013	0.223042	0.651614	51	591	4	21026	CHN1,EFNA5,EFNB3,MMP2
GO:BP	cerebellar Purkinje cell differentiation	GO:0021702	0.223042	0.651614	13	591	2	21026	CEND1,FAIM2
GO:BP	positive regulation of cellular response to transforming growth factor beta stimulus	GO:1903846	0.223042	0.651614	31	591	3	21026	CDKN2B,FERMT1,ZEB2
GO:BP	gamma-aminobutyrate shunt	GO:0006540	0.223042	0.651614	2	591	1	21026	GAD1
GO:BP	regulation of sphingolipid mediated signaling pathway	GO:1902068	0.223042	0.651614	2	591	1	21026	PLPP3
GO:BP	lipid transport	GO:0006869	0.205899	0.686347	436	591	19	21026	ABCA6,APOD,AQP9,C1QTNF1,DRD2,FABP6,GALR1,KCNJ8,OSBPL1A,PLPPR4,PPARG,SCARB2,SFTPA1,SLC10A5,SLCO1A2,SPX,STRA6,TNFAIP8L3,YJEFN3
GO:BP	peripheral nervous system development	GO:0007422	0.209958	0.677868	90	591	6	21026	COL6A1,ERBB3,GPC1,NHLH2,ONECUT2,PARD3
GO:BP	negative regulation of cytoplasmic mRNA processing body assembly	GO:0010607	0.223042	0.651614	2	591	1	21026	NBDY
GO:BP	regulation of fibroblast proliferation	GO:0048145	0.209958	0.677868	90	591	6	21026	BAX,CDKN1A,DACH1,GAS6,PPARG,S100A6
GO:BP	positive regulation of vascular endothelial growth factor production	GO:0010575	0.223042	0.651614	31	591	3	21026	CCBE1,HPSE,SULF1
GO:BP	regulation of myofibroblast contraction	GO:1904328	0.223042	0.651614	2	591	1	21026	ZEB2
GO:BP	mitochondrial protein processing	GO:0034982	0.223042	0.651614	13	591	2	21026	ATP23,LRRK2
GO:BP	tRNA C3-cytosine methylation	GO:0106217	0.223042	0.651614	2	591	1	21026	METTL8
GO:BP	negative regulation of protein processing involved in protein targeting to mitochondrion	GO:1903217	0.223042	0.651614	2	591	1	21026	LRRK2
GO:BP	membrane repolarization during action potential	GO:0086011	0.223042	0.651614	29	591	3	21026	KCNE4,KCNJ8,RNF207
GO:BP	glial cell fate commitment	GO:0021781	0.223042	0.651614	13	591	2	21026	HES5,NFIA
GO:BP	positive regulation of cardiolipin metabolic process	GO:1900210	0.223042	0.651614	2	591	1	21026	SPATA18
GO:BP	ribonucleoside metabolic process	GO:0009119	0.223042	0.651614	30	591	3	21026	APOBEC3C,APOBEC3G,MTAP
GO:BP	positive regulation of cellular response to oxidative stress	GO:1900409	0.223042	0.651614	2	591	1	21026	HDAC6
GO:BP	cellular response to UV	GO:0034644	0.209958	0.677868	90	591	6	21026	ATR,BAX,CDKN1A,DDB2,MMP2,NFATC4
GO:BP	olefin metabolic process	GO:1900673	0.223042	0.651614	2	591	1	21026	GRIN1
GO:BP	negative regulation of Toll signaling pathway	GO:0045751	0.223042	0.651614	2	591	1	21026	NLRP12
GO:BP	regulation of hindgut contraction	GO:0043134	0.223042	0.651614	2	591	1	21026	GHSR
GO:BP	regulation of apoptotic signaling pathway	GO:2001233	0.209958	0.677868	380	591	17	21026	BAX,BBC3,BCL2,BMP5,EYA2,FAIM,FAIM2,FAS,LGALS3,LRRK2,MMP2,NFATC4,PPARG,RRM2B,SCG2,TNFSF10,TRAF1
GO:BP	neuron migration	GO:0001764	0.210745	0.676243	189	591	10	21026	BARHL1,BAX,DAB1,DRD2,GAS6,MDGA1,NTNG1,PHACTR1,SATB2,UNC5C
GO:BP	positive regulation of glial cell-derived neurotrophic factor production	GO:1900168	0.223042	0.651614	2	591	1	21026	DRD2
GO:BP	muscle cell fate determination	GO:0007521	0.223042	0.651614	2	591	1	21026	TBX2
GO:BP	esophagus smooth muscle contraction	GO:0014846	0.223042	0.651614	2	591	1	21026	SULF1
GO:BP	morphogenesis of a branching epithelium	GO:0061138	0.210745	0.676243	189	591	10	21026	BCL2,CTSZ,FOXF1,HOXB7,NFATC4,SIX1,SULF1,TBX2,TMEM59L,WNT2B
GO:BP	ureter smooth muscle contraction	GO:0014849	0.223042	0.651614	2	591	1	21026	TBX2
GO:BP	positive regulation of sperm capacitation	GO:1902492	0.223042	0.651614	2	591	1	21026	TMPRSS12
GO:BP	hindgut contraction	GO:0043133	0.223042	0.651614	2	591	1	21026	GHSR
GO:BP	negative regulation of osteoblast differentiation	GO:0045668	0.223042	0.651614	50	591	4	21026	CRIM1,PPARG,RORB,VEGFC
GO:BP	specification of segmental identity, maxillary segment	GO:0007382	0.223042	0.651614	2	591	1	21026	SIX1
GO:BP	positive regulation of lung ciliated cell differentiation	GO:1901248	0.223042	0.651614	2	591	1	21026	TP73
GO:BP	multicellular organismal-level homeostasis	GO:0048871	0.212624	0.672389	825	591	32	21026	ACHE,ADCY6,ADRB1,BAX,BCL2,BRINP1,CARTPT,CHST3,COL6A1,CUBN,DRD2,EDN2,EXT2,FAS,GATM,GDF15,HDAC6,INPP5D,LDB2,PDE4B,PLAC8,PM20D1,PRKACB,SLC35D3,SLC39A8,SUCNR1,TRIM58,TRPV1,TSHR,USH2A,VGF,ZEB2
GO:BP	negative regulation of neutrophil differentiation	GO:0045659	0.223042	0.651614	2	591	1	21026	INPP5D
GO:BP	ectodermal digestive tract development	GO:0007439	0.223042	0.651614	2	591	1	21026	FOXF1
GO:BP	cell envelope organization	GO:0043163	0.223042	0.651614	2	591	1	21026	TGM1
GO:BP	positive regulation of neutrophil activation	GO:1902565	0.223042	0.651614	2	591	1	21026	PLPP6
GO:BP	positive regulation of small intestinal transit	GO:0120058	0.223042	0.651614	2	591	1	21026	GHSR
GO:BP	nucleoside metabolic process	GO:0009116	0.223042	0.651614	51	591	4	21026	APOBEC3C,APOBEC3G,MTAP,TK1
GO:BP	regulation of alcohol biosynthetic process	GO:1902930	0.223042	0.651614	51	591	4	21026	BMP5,DKK3,GNAI1,MAS1
GO:BP	regulation of melanosome transport	GO:1902908	0.223042	0.651614	2	591	1	21026	GPR143
GO:BP	acetylcholine catabolic process in synaptic cleft	GO:0001507	0.223042	0.651614	2	591	1	21026	ACHE
GO:BP	small intestinal transit	GO:0120055	0.223042	0.651614	2	591	1	21026	GHSR
GO:BP	regulation of small intestinal transit	GO:0120057	0.223042	0.651614	2	591	1	21026	GHSR
GO:BP	regulation of glial cell-derived neurotrophic factor production	GO:1900166	0.223042	0.651614	2	591	1	21026	DRD2
GO:BP	dADP metabolic process	GO:0046056	0.223042	0.651614	2	591	1	21026	AK5
GO:BP	cellular response to nitrogen compound	GO:1901699	0.212624	0.672389	645	591	26	21026	ACHE,ADCY6,AQP9,CHRNA1,CHRNA3,CHRNA5,COL6A1,COLEC12,DRD2,GDF15,GHR,GHSR,HMGCS2,HRH4,IRS1,LRRK2,MAS1,PDE4D,PID1,PPARG,PTGER1,RARRES2,RYR1,SIX1,TRPV1,TSHR
GO:BP	negative regulation of late endosome to lysosome transport	GO:1902823	0.223042	0.651614	2	591	1	21026	LRRK2
GO:BP	dorsal/ventral axis specification	GO:0009950	0.223042	0.651614	13	591	2	21026	CAPRIN2,VAX2
GO:BP	animal organ regeneration	GO:0031100	0.212624	0.672389	68	591	5	21026	CDKN1A,GAS6,PPARG,TYMS,VTN
GO:BP	regulation of spontaneous neurotransmitter secretion	GO:1904048	0.223042	0.651614	2	591	1	21026	STX1B
GO:BP	retina morphogenesis in camera-type eye	GO:0060042	0.212624	0.672389	68	591	5	21026	DSCAM,PRDM1,PTPRM,RORB,SAMD11
GO:BP	isoprenoid biosynthetic process via mevalonate	GO:1902767	0.223042	0.651614	2	591	1	21026	HMGCS2
GO:BP	regulation of receptor localization to synapse	GO:1902683	0.223042	0.651614	29	591	3	21026	CPLX1,DBN1,GHSR
GO:BP	glial cell-derived neurotrophic factor production	GO:0044467	0.223042	0.651614	2	591	1	21026	DRD2
GO:BP	positive regulation of cell activation	GO:0050867	0.212624	0.672389	381	591	17	21026	ACTA2,BCL2,CCDC88B,CD4,CDKN1A,DUSP10,EFNB3,GAS6,INPP5D,LRRK2,NECTIN2,PLPP6,SH3KBP1,TOX,TTBK1,VAV3,ZBTB16
GO:BP	response to peptide hormone	GO:0043434	0.214001	0.669584	440	591	19	21026	ADCY6,CDO1,COL6A1,GDF15,GHR,GHSR,GNAI1,HMGCS2,IRS1,KCNJ8,MAS1,NEFL,PID1,PPARG,RARRES2,TNFSF10,TRPV1,TSHR,VGF
GO:BP	negative regulation of leukocyte degranulation	GO:0043301	0.223042	0.651614	13	591	2	21026	FOXF1,HLA-F
GO:BP	extraembryonic membrane development	GO:1903867	0.223042	0.651614	13	591	2	21026	BMP5,HTRA1
REAC	Adherens junctions interactions	REAC:R-HSA-418990	0.214326	0.668926	55	358	6	11004	ADAM19,CADM2,FOXF1,NECTIN2,PRDM8,ZEB2
GO:BP	negative regulation of transcription by competitive promoter binding	GO:0010944	0.223042	0.651614	13	591	2	21026	DACH1,HHEX
GO:BP	mechanosensory behavior	GO:0007638	0.223042	0.651614	13	591	2	21026	DRD2,STRA6
GO:BP	adhesion of symbiont to host	GO:0044406	0.223042	0.651614	13	591	2	21026	GAS6,NECTIN2
GO:BP	cerebellar granular layer development	GO:0021681	0.227215	0.643563	14	591	2	21026	CEND1,FAIM2
GO:BP	maternal behavior	GO:0042711	0.227215	0.643563	14	591	2	21026	BRINP1,FEV
GO:BP	negative regulation of hematopoietic progenitor cell differentiation	GO:1901533	0.227215	0.643563	14	591	2	21026	DPF2,HES5
GO:BP	negative regulation of alcohol biosynthetic process	GO:1902931	0.227215	0.643563	14	591	2	21026	BMP5,DKK3
GO:BP	positive regulation of endoplasmic reticulum unfolded protein response	GO:1900103	0.227215	0.643563	14	591	2	21026	BAX,BBC3
GO:BP	negative regulation of astrocyte differentiation	GO:0048712	0.227215	0.643563	14	591	2	21026	DAB1,HES5
GO:BP	positive regulation of fibroblast migration	GO:0010763	0.227215	0.643563	14	591	2	21026	ACTA2,BAG4
GO:BP	positive regulation of gene expression via chromosomal CpG island demethylation	GO:0044029	0.227215	0.643563	14	591	2	21026	APOBEC3C,APOBEC3F
GO:BP	cellular response to lithium ion	GO:0071285	0.227215	0.643563	14	591	2	21026	CALR,NFATC4
GO:BP	protein localization to nuclear envelope	GO:0090435	0.227215	0.643563	14	591	2	21026	LMNB1,TMEM201
GO:BP	regulation of growth hormone secretion	GO:0060123	0.227215	0.643563	14	591	2	21026	DRD2,GHSR
GO:BP	ribonucleoside catabolic process	GO:0042454	0.227215	0.643563	14	591	2	21026	APOBEC3C,APOBEC3G
GO:BP	enucleate erythrocyte differentiation	GO:0043353	0.227215	0.643563	14	591	2	21026	HDAC6,TRIM58
GO:BP	actin crosslink formation	GO:0051764	0.227215	0.643563	14	591	2	21026	DPYSL3,GAS2
GO:BP	positive regulation of DNA damage response, signal transduction by p53 class mediator	GO:0043517	0.227215	0.643563	14	591	2	21026	ATR,CDKN2A
REAC	Activation of NMDA receptors and postsynaptic events	REAC:R-HSA-442755	0.214326	0.668926	88	358	8	11004	CAMK4,DLG2,GRIA4,GRIN1,GRIN2A,NEFL,PRKACB,RASGRF2
REAC	Neurexins and neuroligins	REAC:R-HSA-6794361	0.214326	0.668926	56	358	6	11004	DLG2,GRIN1,GRIN2A,NLGN4X,NRXN3,SYT1
GO:BP	positive regulation of stress fiber assembly	GO:0051496	0.228403	0.641297	52	591	4	21026	ARHGEF15,BAG4,SDC4,SYNPO2L
GO:BP	endocardial cushion development	GO:0003197	0.228403	0.641297	52	591	4	21026	BMP5,ERBB3,FOXF1,TBX2
GO:BP	mitochondrial RNA metabolic process	GO:0000959	0.228403	0.641297	52	591	4	21026	DARS2,FASTKD1,METTL8,TFB1M
GO:BP	release of cytochrome c from mitochondria	GO:0001836	0.228403	0.641297	52	591	4	21026	BAX,BBC3,BCL2,TNFSF10
REAC	Cardiac conduction	REAC:R-HSA-5576891	0.214326	0.668926	130	358	10	11004	ATP2B2,FGF14,FXYD3,KCND2,KCNE4,KCNK15,KCNK17,KCNK6,RYR1,SCN9A
REAC	Intrinsic Pathway for Apoptosis	REAC:R-HSA-109606	0.214326	0.668926	54	358	6	11004	BAX,BBC3,BCL2,CASP8,CDKN2A,TP73
REAC	Regulation of Insulin-like Growth Factor (IGF) transport and uptake by Insulin-like Growth Factor Binding Proteins (IGFBPs)	REAC:R-HSA-381426	0.214326	0.668926	124	358	10	11004	CHGB,F5,FAM20A,GAS6,MMP2,NOTUM,SCG2,SERPINA1,SPARCL1,VGF
REAC	Post-translational protein phosphorylation	REAC:R-HSA-8957275	0.214326	0.668926	107	358	9	11004	CHGB,F5,FAM20A,GAS6,NOTUM,SCG2,SERPINA1,SPARCL1,VGF
REAC	GPCR downstream signalling	REAC:R-HSA-388396	0.214326	0.668926	622	358	32	11004	ADCY6,ADRB1,ARHGEF15,ARHGEF3,ARRB1,BRS3,CAMK4,CYSLTR1,DGKB,EDN2,GALR1,GHSR,GNAI1,GPR143,GPSM3,HRH2,HRH4,NPB,NPW,OBSCN,PDE4D,PDE7B,PLEKHG2,PRKACB,PTGER1,RAMP3,RASGRF2,RGS16,SUCNR1,TBXA2R,TSHR,VAV3
REAC	Signaling by GPCR	REAC:R-HSA-372790	0.214326	0.668926	695	358	35	11004	ADCY6,ADRB1,ARHGEF15,ARHGEF3,ARRB1,BRS3,CAMK4,CYSLTR1,DGKB,DRD2,EDN2,GALR1,GHSR,GNAI1,GPR143,GPSM3,HRH2,HRH4,NPB,NPW,OBSCN,PDE4D,PDE7B,PLEKHG2,PLPPR4,PRKACB,PTGER1,RAMP3,RASGRF2,RGS16,SUCNR1,TBXA2R,TSHR,VAV3,WNT2B
GO:BP	positive regulation of vasoconstriction	GO:0045907	0.233553	0.631615	32	591	3	21026	CYSLTR1,HRH2,TBXA2R
REAC	Protein-protein interactions at synapses	REAC:R-HSA-6794362	0.214326	0.668926	86	358	8	11004	DLG2,GRIA4,GRIN1,GRIN2A,NLGN4X,NRXN3,SLITRK1,SYT1
GO:BP	pteridine-containing compound metabolic process	GO:0042558	0.233553	0.631615	32	591	3	21026	PCBD2,SLC19A1,TYMS
GO:BP	cellular response to vitamin	GO:0071295	0.233553	0.631615	32	591	3	21026	GAS6,KANK2,PPARG
GO:BP	DNA catabolic process	GO:0006308	0.233553	0.631615	32	591	3	21026	BAX,CDKN2A,DFFA
GO:BP	negative regulation of mononuclear cell migration	GO:0071676	0.233553	0.631615	32	591	3	21026	APOD,BMP5,RIPOR2
GO:BP	regulation of mitochondrion organization	GO:0010821	0.214732	0.668103	115	591	7	21026	BAX,BBC3,HDAC6,LRRK2,PID1,PPARG,TNFSF10
GO:BP	renal filtration	GO:0097205	0.233553	0.631615	32	591	3	21026	GAS6,MYO1E,SULF1
GO:BP	negative regulation of B cell activation	GO:0050869	0.233553	0.631615	32	591	3	21026	BANK1,CDKN2A,INPP5D
GO:BP	sodium ion transport	GO:0006814	0.215027	0.667507	244	591	12	21026	DRD2,FXYD3,FXYD5,GRIN1,NALCN,PON3,SCN9A,SLC10A5,SLC17A6,SLC24A2,SLC38A7,SLC4A4
GO:BP	negative regulation of DNA biosynthetic process	GO:2000279	0.233553	0.631615	32	591	3	21026	CDKN1A,DACH1,EXOSC10
GO:BP	viral RNA genome replication	GO:0039694	0.233553	0.631615	32	591	3	21026	APOBEC3C,APOBEC3F,APOBEC3G
GO:BP	mismatch repair	GO:0006298	0.233553	0.631615	32	591	3	21026	PMS1,RNASEH2C,TP73
GO:BP	regulation of muscle contraction	GO:0006937	0.215258	0.66704	165	591	9	21026	ARHGAP42,CHRNA3,EDN2,GHSR,PDE4B,PDE4D,RNF207,SPX,TBXA2R
GO:BP	establishment of protein localization	GO:0045184	0.215813	0.665923	1937	591	67	21026	ACHE,APOD,ARL4C,ARRB1,ASPSCR1,ATG10,BAG4,BAX,BBC3,CALR,CARTPT,CBLB,CDKN1A,CDKN2A,CEP290,CEP41,CPLX1,CUBN,DLG2,DRD2,EFNA5,EXOC2,FERMT1,FRAS1,FRMD4A,FRMPD1,GAS6,GHSR,HDAC6,HIP1,HPSE,IRS1,KCNJ8,LRRK2,MAN1A1,MDFIC,NACAD,PARD3,PDZD7,PEX5L,PPARG,RAB23,RAB3C,RAMP3,REEP1,REP15,RILP,RIPOR2,S100A13,SCARB2,SCG2,SLC35D3,SNAP25-AS1,STX1B,SUCNR1,SYNDIG1,TMED10,TMED3,TUNAR,TVP23A,USH2A,VEGFC,VGF,VSNL1,ZDHHC22,Z…
REAC	Diseases associated with glycosaminoglycan metabolism	REAC:R-HSA-3560782	0.215836	0.665877	41	358	5	11004	ACAN,CHST3,EXT2,GPC1,SDC4
GO:BP	maintenance of location	GO:0051235	0.219295	0.658971	218	591	11	21026	BAX,CALR,CD4,CYBA,DAND5,DBN1,DRD2,PDE4D,PLCE1,RYR1,SYNE1
GO:BP	endocrine process	GO:0050886	0.220391	0.656806	92	591	6	21026	C1QTNF1,CTSZ,EDN2,GALR1,PPARG,SUCNR1
GO:BP	post-embryonic development	GO:0009791	0.220391	0.656806	92	591	6	21026	BAX,BCL2,DSCAM,MYO1E,PRDM1,SCN9A
GO:BP	membrane depolarization	GO:0051899	0.220391	0.656806	92	591	6	21026	BCL2,CHRNA1,CHRNA3,CHRNA5,COL6A1,LRRK2
GO:BP	regulation of neuron migration	GO:2001222	0.237527	0.624288	53	591	4	21026	DRD2,NTNG1,PHACTR1,UNC5C
GO:BP	response to amine	GO:0014075	0.237527	0.624288	53	591	4	21026	DRD2,GRIN2A,HDAC6,RRM2B
GO:BP	membrane repolarization	GO:0086009	0.237527	0.624288	53	591	4	21026	KCND2,KCNE4,KCNJ8,RNF207
GO:BP	mitochondrion localization	GO:0051646	0.237527	0.624288	53	591	4	21026	HDAC6,LRRK2,NECTIN2,NEFL
GO:BP	glycoprotein biosynthetic process	GO:0009101	0.220391	0.656806	300	591	14	21026	ACAN,ALG9,BCL2,EXT2,GALNT13,GALNT7,GLCE,HS3ST1,MAN1A1,MAN1A2,SLC39A8,ST8SIA1,TMTC2,XYLT1
GO:BP	signal release	GO:0023061	0.221855	0.653932	501	591	21	21026	C1QTNF1,CARTPT,CHRNA3,CPLX1,DRD2,EFNA5,GALR1,GHSR,IRS1,KCNJ8,LRRK2,NRXN3,PPARG,STX1B,SUCNR1,SV2B,SYN3,SYT1,TUNAR,VGF,VSNL1
REAC	Amine ligand-binding receptors	REAC:R-HSA-375280	0.22189	0.653861	42	358	5	11004	ADRB1,DRD2,GPR143,HRH2,HRH4
REAC	Post NMDA receptor activation events	REAC:R-HSA-438064	0.22189	0.653861	75	358	7	11004	CAMK4,DLG2,GRIN1,GRIN2A,NEFL,PRKACB,RASGRF2
REAC	Regulated Necrosis	REAC:R-HSA-5218859	0.22189	0.653861	58	358	6	11004	BAX,CASP8,FAS,TNFRSF10A,TNFRSF10B,TNFSF10
GO:BP	endocrine system development	GO:0035270	0.222121	0.65341	141	591	8	21026	ALDH1A2,BMP5,DKK3,DRD2,ONECUT2,SIX1,SIX3,STRA6
GO:BP	T cell receptor signaling pathway	GO:0050852	0.222121	0.65341	141	591	8	21026	CBLB,CD8A,INPP5D,LGALS3,NECTIN2,PDE4B,PDE4D,THEMIS2
GO:BP	vesicle localization	GO:0051648	0.222442	0.652783	219	591	11	21026	EXOC2,GPR143,LRRK2,MAPK15,MYO1B,MYO1E,SDC4,SYN3,SYNDIG1,TMED10,TRAPPC9
GO:BP	organelle localization	GO:0051640	0.222971	0.651752	620	591	25	21026	CEP290,DAB1,EXOC2,FOXF1,GPR143,HDAC6,LMNB1,LRRK2,MAPK15,MYO1B,MYO1E,NECTIN2,NEFL,PARD3,S100A13,SDC4,SGO1,STX1B,SYN3,SYNDIG1,SYT1,TMED10,TMEM201,TRAPPC9,TRIM58
GO:BP	response to vitamin	GO:0033273	0.223042	0.651614	95	591	6	21026	ALDH1A2,F5,GAS6,KANK2,PPARG,TYMS
GO:BP	cranial skeletal system development	GO:1904888	0.223042	0.651614	73	591	5	21026	FREM1,PAX5,RAB23,RUNX2,SIX1
GO:BP	regulation of relaxation of muscle	GO:1901077	0.227215	0.643563	14	591	2	21026	PDE4B,PDE4D
GO:BP	mineralocorticoid metabolic process	GO:0008212	0.227215	0.643563	14	591	2	21026	BMP5,DKK3
GO:BP	chondrocyte development	GO:0002063	0.244745	0.611286	33	591	3	21026	ACAN,RUNX2,SULF1
GO:BP	negative regulation of oligodendrocyte differentiation	GO:0048715	0.227215	0.643563	14	591	2	21026	DUSP10,HES5
GO:BP	spontaneous synaptic transmission	GO:0098814	0.227215	0.643563	14	591	2	21026	STX1B,SYT1
GO:BP	primary alcohol biosynthetic process	GO:0034309	0.227215	0.643563	14	591	2	21026	BMP5,DKK3
GO:BP	positive regulation by symbiont of entry into host	GO:0075294	0.244745	0.611286	15	591	2	21026	CD4,TMPRSS2
GO:BP	microtubule organizing center localization	GO:0061842	0.244745	0.611286	33	591	3	21026	NIN,PARD3,TMEM201
GO:BP	otic vesicle development	GO:0071599	0.244745	0.611286	15	591	2	21026	CEP290,SIX1
GO:BP	neurotransmitter receptor transport to postsynaptic membrane	GO:0098969	0.244745	0.611286	15	591	2	21026	CPLX1,STX1B
GO:BP	sulfur amino acid metabolic process	GO:0000096	0.244745	0.611286	33	591	3	21026	CDO1,MAT1A,MTAP
GO:BP	regulation of circadian sleep/wake cycle, sleep	GO:0045187	0.244745	0.611286	15	591	2	21026	ADRB1,DRD2
GO:BP	induction of positive chemotaxis	GO:0050930	0.244745	0.611286	15	591	2	21026	SCG2,VEGFC
GO:BP	positive regulation of viral entry into host cell	GO:0046598	0.244745	0.611286	15	591	2	21026	CD4,TMPRSS2
GO:BP	regulation of steroid hormone biosynthetic process	GO:0090030	0.244745	0.611286	15	591	2	21026	BMP5,DKK3
GO:BP	fibroblast activation	GO:0072537	0.244745	0.611286	15	591	2	21026	ACTA2,ZEB2
GO:BP	centrosome localization	GO:0051642	0.244745	0.611286	33	591	3	21026	NIN,PARD3,TMEM201
GO:BP	centriole-centriole cohesion	GO:0010457	0.244745	0.611286	15	591	2	21026	NIN,SGO1
GO:BP	regulation of thymocyte apoptotic process	GO:0070243	0.244745	0.611286	15	591	2	21026	BBC3,RORC
GO:BP	fat cell proliferation	GO:0070341	0.244745	0.611286	15	591	2	21026	COL6A1,PID1
GO:BP	T cell tolerance induction	GO:0002517	0.244745	0.611286	15	591	2	21026	AIRE,CBLB
GO:BP	ectodermal placode development	GO:0071696	0.244745	0.611286	15	591	2	21026	SIX1,TBX2
GO:BP	L-glutamate transmembrane transport	GO:0015813	0.244745	0.611286	33	591	3	21026	SLC17A6,SLC1A4,SLC25A18
GO:BP	cerebellar Purkinje cell layer formation	GO:0021694	0.244745	0.611286	15	591	2	21026	CEND1,FAIM2
GO:BP	regulation of receptor-mediated endocytosis	GO:0048259	0.223042	0.651614	119	591	7	21026	ARRB1,CBLB,DRD2,HIP1,SUSD4,SYNE1,VTN
GO:BP	negative regulation of cytosolic calcium ion concentration	GO:0051481	0.244745	0.611286	15	591	2	21026	BCL2,DRD2
GO:BP	negative regulation of leukocyte apoptotic process	GO:2000107	0.244745	0.611286	54	591	4	21026	BCL2,GAS6,GHSR,RORC
GO:BP	positive regulation of excitatory postsynaptic potential	GO:2000463	0.244745	0.611286	33	591	3	21026	GRIN1,GRIN2A,STX1B
GO:BP	response to ATP	GO:0033198	0.244745	0.611286	33	591	3	21026	KCNJ8,P2RX5,TRPV1
GO:BP	parental behavior	GO:0060746	0.244745	0.611286	15	591	2	21026	BRINP1,FEV
GO:BP	negative regulation of lymphocyte migration	GO:2000402	0.244745	0.611286	15	591	2	21026	APOD,RIPOR2
GO:BP	response to epinephrine	GO:0071871	0.244745	0.611286	15	591	2	21026	PDE4B,PDE4D
GO:BP	inorganic anion transport	GO:0015698	0.223042	0.651614	169	591	9	21026	BEST4,CLIC3,FXYD3,GLRA2,P2RX5,SLC17A6,SLC1A4,SLC26A4,SLC4A4
GO:BP	regulation of lymphocyte activation	GO:0051249	0.223042	0.651614	509	591	21	21026	BANK1,BCL2,CAMK4,CBLB,CCDC88B,CD4,CDKN1A,CDKN2A,DUSP10,EFNB3,GAS6,INPP5D,LGALS3,PRDM1,RIPOR2,SDC4,SH3KBP1,THEMIS2,TOX,VAV3,ZBTB16
GO:BP	regulation of cytokine production	GO:0001817	0.223042	0.651614	781	591	30	21026	AIRE,ANXA4,APOD,ARRB1,BANK1,CASP8,CCBE1,CCDC88B,CD4,CYBA,DRD2,FERMT1,GAS6,GHSR,GPSM3,HLA-F,HPSE,IL17D,IL17RC,INPP5D,IRF8,LRRK2,NFATC4,NLRP12,PDE4B,PDE4D,RNF125,S100A13,SULF1,TMED10
GO:BP	acidic amino acid transport	GO:0015800	0.223042	0.651614	73	591	5	21026	KCNJ8,SLC17A6,SLC1A4,SLC25A18,TRPV1
GO:BP	lipid modification	GO:0030258	0.223042	0.651614	196	591	10	21026	APOD,CYP3A5,DGKB,GDF15,INPP5D,IRS1,PLPP1,PLPP3,PLPP6,PPARG
GO:BP	proteoglycan biosynthetic process	GO:0030166	0.223042	0.651614	73	591	5	21026	ACAN,EXT2,GLCE,HS3ST1,XYLT1
GO:BP	regulation of Wnt signaling pathway	GO:0030111	0.223042	0.651614	331	591	15	21026	AMER1,BARX1,CAPRIN2,DACT1,DKK3,FERMT1,HHEX,LRP4,LRRK2,MDFIC,NFATC4,NOTUM,PLPP3,SULF1,ZEB2
GO:BP	signal transduction in absence of ligand	GO:0038034	0.223042	0.651614	72	591	5	21026	BAX,BCL2,ERBB3,EYA2,FAS
GO:BP	negative regulation of protein secretion	GO:0050709	0.223042	0.651614	71	591	5	21026	DRD2,FRMD4A,GHSR,IRS1,VSNL1
GO:BP	positive regulation of leukocyte activation	GO:0002696	0.223042	0.651614	363	591	16	21026	BCL2,CCDC88B,CD4,CDKN1A,DUSP10,EFNB3,GAS6,INPP5D,LRRK2,NECTIN2,PLPP6,SH3KBP1,TOX,TTBK1,VAV3,ZBTB16
GO:BP	roof of mouth development	GO:0060021	0.223042	0.651614	94	591	6	21026	FRAS1,ITGB8,NPRL3,SATB2,TBC1D32,TBX2
GO:BP	brown fat cell differentiation	GO:0050873	0.255714	0.592245	55	591	4	21026	ADRB1,DUSP10,PLAC8,SIX1
GO:BP	social behavior	GO:0035176	0.255714	0.592245	55	591	4	21026	BRINP1,GAD1,NLGN4X,NRXN3
GO:BP	regulation of mitochondrial membrane permeability	GO:0046902	0.255714	0.592245	55	591	4	21026	BAX,BCL2,EYA2,THEM4
GO:BP	glomerulus development	GO:0032835	0.223042	0.651614	71	591	5	21026	ACTA2,BCL2,MYO1E,PLCE1,SULF1
GO:BP	ventricular cardiac muscle cell action potential	GO:0086005	0.257003	0.590062	34	591	3	21026	KCNE4,KCNJ8,RNF207
GO:BP	regulation of vascular endothelial growth factor production	GO:0010574	0.257003	0.590062	34	591	3	21026	CCBE1,HPSE,SULF1
GO:BP	nucleus localization	GO:0051647	0.257003	0.590062	34	591	3	21026	LMNB1,TMEM201,TRIM58
GO:BP	negative regulation of interleukin-1 production	GO:0032692	0.257003	0.590062	34	591	3	21026	GAS6,GHSR,NLRP12
GO:BP	aorta morphogenesis	GO:0035909	0.257003	0.590062	34	591	3	21026	NPRL3,SIX1,TBX2
GO:BP	regulation of fibroblast growth factor receptor signaling pathway	GO:0040036	0.257003	0.590062	34	591	3	21026	GPC1,RUNX2,SULF1
GO:BP	camera-type eye photoreceptor cell differentiation	GO:0060219	0.257003	0.590062	34	591	3	21026	DSCAM,RORB,SAMD11
GO:BP	regulation of mesenchymal cell proliferation	GO:0010464	0.257003	0.590062	34	591	3	21026	FOXF1,SIX1,SYNE1
GO:BP	establishment of mitochondrion localization	GO:0051654	0.257003	0.590062	34	591	3	21026	HDAC6,NECTIN2,NEFL
GO:BP	multicellular organismal-level water homeostasis	GO:0050891	0.257003	0.590062	34	591	3	21026	ADCY6,EXT2,PRKACB
GO:BP	neuron projection arborization	GO:0140058	0.257003	0.590062	34	591	3	21026	LRRK2,NTNG1,PHACTR1
GO:BP	positive regulation of interleukin-2 production	GO:0032743	0.257003	0.590062	34	591	3	21026	CD4,PDE4B,PDE4D
GO:BP	regulation of spindle assembly	GO:0090169	0.257003	0.590062	34	591	3	21026	MAPK15,RIPOR2,STIL
GO:BP	pallium development	GO:0021543	0.223042	0.651614	198	591	10	21026	BAX,DAB1,GART,MAS1,MDGA1,NEFL,PAX5,PHACTR1,TACC2,TRAPPC9
GO:BP	alcohol metabolic process	GO:0006066	0.223042	0.651614	362	591	16	21026	ALDH1A2,BMP5,CUBN,CYP3A5,DKK3,FDXR,GNAI1,HMGCS2,MAS1,OSBPL1A,PCBD2,PLPP1,PLPP3,PLPP6,SHPK,TKFC
GO:BP	positive regulation of small molecule metabolic process	GO:0062013	0.223042	0.651614	145	591	8	21026	GDF15,GHSR,GNAI1,IRS1,MAS1,PID1,PPARG,SLC4A4
GO:BP	carbohydrate metabolic process	GO:0005975	0.223042	0.651614	561	591	23	21026	APOD,BRS3,C1QTNF1,CHST3,COL6A1,EXT2,GALNT7,GLB1L3,IRS1,JMJD8,MAN1A1,MAN1A2,MAS1,OTOGL,PCDH12,PHKG1,PYGB,RORC,SCARB2,SHPK,SLC4A4,ST8SIA1,TKFC
GO:BP	negative regulation of hormone secretion	GO:0046888	0.223042	0.651614	73	591	5	21026	CARTPT,DRD2,GHSR,IRS1,VSNL1
GO:BP	positive regulation of membrane repolarization during cardiac muscle cell action potential	GO:1905033	0.261669	0.582248	3	591	1	21026	RNF207
GO:BP	nuclear matrix organization	GO:0043578	0.261669	0.582248	3	591	1	21026	SYNE1
GO:BP	negative regulation of macroautophagy	GO:0016242	0.261669	0.582248	36	591	3	21026	HDAC6,LRRK2,RUBCN
GO:BP	cellular response to temperature stimulus	GO:0071502	0.261669	0.582248	3	591	1	21026	TRPV1
GO:BP	retrograde trans-synaptic signaling by trans-synaptic protein complex	GO:0098942	0.261669	0.582248	3	591	1	21026	TENM2
GO:BP	cardiac jelly development	GO:1905072	0.261669	0.582248	3	591	1	21026	TBX2
GO:BP	regulation of IRE1-mediated unfolded protein response	GO:1903894	0.244745	0.611286	15	591	2	21026	BAX,BBC3
GO:BP	positive regulation of synoviocyte proliferation	GO:1901647	0.261669	0.582248	3	591	1	21026	SAAL1
GO:BP	positive regulation of neuroinflammatory response	GO:0150078	0.244745	0.611286	15	591	2	21026	LRRK2,TTBK1
GO:BP	cellular response to ethanol	GO:0071361	0.244745	0.611286	15	591	2	21026	DRD2,GLRA2
GO:BP	negative regulation of adenylate cyclase-activating G protein-coupled receptor signaling pathway	GO:0106072	0.244745	0.611286	15	591	2	21026	PDE4B,PDE4D
GO:BP	glial cell-derived neurotrophic factor receptor signaling pathway	GO:0035860	0.244745	0.611286	15	591	2	21026	GDF15,SULF1
GO:BP	negative regulation of vascular associated smooth muscle contraction	GO:1904694	0.261669	0.582248	3	591	1	21026	ARHGAP42
GO:BP	hindlimb morphogenesis	GO:0035137	0.261669	0.582248	36	591	3	21026	AFF3,FMN1,ZBTB16
GO:BP	regulation of vacuolar transport	GO:1903335	0.261669	0.582248	3	591	1	21026	LRRK2
GO:BP	norepinephrine-epinephrine-mediated vasodilation involved in regulation of systemic arterial blood pressure	GO:0002025	0.261669	0.582248	3	591	1	21026	ADRB1
GO:BP	regulation of transmission of nerve impulse	GO:0051969	0.261669	0.582248	16	591	2	21026	CARTPT,GHSR
GO:BP	regulation of kidney development	GO:0090183	0.261669	0.582248	35	591	3	21026	HOXB7,SIX1,WNT2B
GO:BP	filopodium assembly	GO:0046847	0.223042	0.651614	70	591	5	21026	DPYSL3,GAP43,PPP1R16B,RIPOR2,TENM2
GO:BP	photoreceptor cell development	GO:0042461	0.261669	0.582248	58	591	4	21026	CEP290,PRDM1,RORB,SAMD11
GO:BP	negative regulation of bone resorption	GO:0045779	0.261669	0.582248	16	591	2	21026	CARTPT,INPP5D
GO:BP	foregut regionalization	GO:0060423	0.261669	0.582248	3	591	1	21026	WNT2B
GO:BP	regulation of secondary metabolite biosynthetic process	GO:1900376	0.261669	0.582248	16	591	2	21026	TYRP1,ZEB2
GO:BP	manganese ion homeostasis	GO:0055071	0.261669	0.582248	3	591	1	21026	SLC39A8
GO:BP	negative regulation of dopamine receptor signaling pathway	GO:0060160	0.261669	0.582248	3	591	1	21026	DRD2
GO:BP	apoptotic process involved in embryonic digit morphogenesis	GO:1902263	0.261669	0.582248	3	591	1	21026	BAX
GO:BP	nose morphogenesis	GO:0043585	0.261669	0.582248	3	591	1	21026	STRA6
GO:BP	vascular endothelial growth factor receptor signaling pathway	GO:0048010	0.261669	0.582248	57	591	4	21026	HHEX,SULF1,VEGFC,VTN
GO:BP	regulation of axon extension involved in axon guidance	GO:0048841	0.261669	0.582248	17	591	2	21026	DSCAM,HDAC6
GO:BP	osteoblast fate commitment	GO:0002051	0.261669	0.582248	3	591	1	21026	RUNX2
GO:BP	pigment cell differentiation	GO:0050931	0.261669	0.582248	36	591	3	21026	BCL2,TYRP1,ZEB2
GO:BP	synoviocyte proliferation	GO:0002941	0.261669	0.582248	3	591	1	21026	SAAL1
GO:BP	cellular detoxification of cadmium ion	GO:0098849	0.261669	0.582248	3	591	1	21026	SLC39A8
GO:BP	establishment of epithelial cell apical/basal polarity	GO:0045198	0.261669	0.582248	17	591	2	21026	FOXF1,MSN
GO:BP	regulation of positive thymic T cell selection	GO:1902232	0.261669	0.582248	3	591	1	21026	TOX
GO:BP	epithelial cell migration	GO:0010631	0.223042	0.651614	95	591	6	21026	DUSP10,FERMT1,HDAC6,KANK2,SASH1,ZEB2
GO:BP	ureter smooth muscle development	GO:0072191	0.261669	0.582248	3	591	1	21026	SIX1
GO:BP	meiotic DNA double-strand break processing	GO:0000706	0.261669	0.582248	3	591	1	21026	C14ORF39
GO:BP	extrinsic apoptotic signaling pathway in absence of ligand	GO:0097192	0.223042	0.651614	70	591	5	21026	BAX,BCL2,ERBB3,EYA2,FAS
GO:BP	neurotransmitter receptor transport to plasma membrane	GO:0098877	0.261669	0.582248	16	591	2	21026	CPLX1,STX1B
GO:BP	regulation of endothelial cell migration	GO:0010594	0.223042	0.651614	169	591	9	21026	ATOH8,CALR,CCBE1,PLPP3,PPARG,PTPRM,SASH1,TBXA2R,VEGFC
GO:BP	cellular response to glycoprotein	GO:1904588	0.261669	0.582248	3	591	1	21026	TSHR
GO:BP	regulation of L-leucine import across plasma membrane	GO:1905532	0.261669	0.582248	3	591	1	21026	SLC43A2
GO:BP	serine import across plasma membrane	GO:0098718	0.261669	0.582248	3	591	1	21026	SLC1A4
GO:BP	positive regulation of catecholamine uptake involved in synaptic transmission	GO:0051944	0.261669	0.582248	3	591	1	21026	DRD2
GO:BP	glucocorticoid biosynthetic process	GO:0006704	0.261669	0.582248	16	591	2	21026	BMP5,DKK3
GO:BP	asparaginyl-tRNA aminoacylation	GO:0006421	0.261669	0.582248	3	591	1	21026	DARS2
GO:BP	positive regulation of membrane repolarization during ventricular cardiac muscle cell action potential	GO:1905026	0.261669	0.582248	3	591	1	21026	RNF207
GO:BP	protein localization to cell junction	GO:1902414	0.223042	0.651614	119	591	7	21026	CPLX1,DLG2,ERBB4,GHSR,GRIN2A,NRXN3,STX1B
GO:BP	lateral mesoderm development	GO:0048368	0.261669	0.582248	17	591	2	21026	DAND5,FOXF1
GO:BP	nose development	GO:0043584	0.261669	0.582248	16	591	2	21026	SIX1,STRA6
GO:BP	ganglion development	GO:0061548	0.261669	0.582248	17	591	2	21026	SIX1,UNC5C
GO:BP	unidimensional cell growth	GO:0009826	0.261669	0.582248	3	591	1	21026	EDN2
GO:BP	lung induction	GO:0060492	0.261669	0.582248	3	591	1	21026	WNT2B
GO:BP	proteoglycan catabolic process	GO:0030167	0.261669	0.582248	16	591	2	21026	GPC1,HPSE
GO:BP	negative regulation of complement activation, alternative pathway	GO:0045957	0.261669	0.582248	3	591	1	21026	SUSD4
GO:BP	establishment of protein localization to postsynaptic membrane	GO:1903540	0.261669	0.582248	16	591	2	21026	CPLX1,STX1B
GO:BP	positive regulation of glomerular filtration	GO:0003104	0.261669	0.582248	3	591	1	21026	GAS6
GO:BP	mini excitatory postsynaptic potential	GO:0098816	0.261669	0.582248	3	591	1	21026	SYNE1
GO:BP	negative regulation of cyclin-dependent protein serine/threonine kinase activity	GO:0045736	0.261669	0.582248	17	591	2	21026	CDKN2A,HHEX
GO:BP	fructose catabolic process to hydroxyacetone phosphate and glyceraldehyde-3-phosphate	GO:0061624	0.261669	0.582248	3	591	1	21026	TKFC
GO:BP	negative regulation of smoothened signaling pathway	GO:0045879	0.261669	0.582248	35	591	3	21026	PRKACB,RFX4,RUNX2
GO:BP	outer hair cell apoptotic process	GO:1905584	0.261669	0.582248	3	591	1	21026	BARHL1
GO:BP	sulfur amino acid biosynthetic process	GO:0000097	0.261669	0.582248	16	591	2	21026	CDO1,MTAP
GO:BP	erythrose 4-phosphate/phosphoenolpyruvate family amino acid biosynthetic process	GO:1902223	0.261669	0.582248	3	591	1	21026	PCBD2
GO:BP	ovulation	GO:0030728	0.261669	0.582248	16	591	2	21026	GAS2,MMP2
GO:BP	protein demannosylation	GO:0036507	0.261669	0.582248	17	591	2	21026	MAN1A1,MAN1A2
GO:BP	negative regulation of intracellular signal transduction	GO:1902532	0.223042	0.651614	662	591	26	21026	ARHGAP42,BANK1,BCL2,CALR,CASP8,CBLC,DACT1,DRD2,DUSP10,GDF15,KANK2,LRRK2,MIOS,NLRP12,NPRL3,PDE4D,PHLDA3,PPARG,PRKACB,RIPOR2,RNF125,RRM2B,RUBCN,SLC39A8,THEM4,TKFC
GO:BP	response to nutrient	GO:0007584	0.223042	0.651614	171	591	9	21026	ALDH1A2,CDKN2B,F5,GAS6,HMGCS2,KANK2,PPARG,TBXA2R,TYMS
GO:BP	alkaloid catabolic process	GO:0009822	0.261669	0.582248	3	591	1	21026	CYP3A5
GO:BP	lung field specification	GO:0060424	0.261669	0.582248	3	591	1	21026	WNT2B
GO:BP	response to prostaglandin F	GO:0034696	0.261669	0.582248	3	591	1	21026	HMGCS2
GO:BP	protein alpha-1,2-demannosylation	GO:0036508	0.261669	0.582248	17	591	2	21026	MAN1A1,MAN1A2
GO:BP	negative regulation of ATP biosynthetic process	GO:2001170	0.261669	0.582248	3	591	1	21026	PID1
GO:BP	regulation of branch elongation involved in ureteric bud branching	GO:0072095	0.261669	0.582248	3	591	1	21026	SIX1
GO:BP	aromatic amino acid family biosynthetic process, prephenate pathway	GO:0009095	0.261669	0.582248	3	591	1	21026	PCBD2
GO:BP	defense response	GO:0006952	0.223042	0.651614	1853	591	64	21026	APOBEC3C,APOBEC3F,APOBEC3G,APOD,BCL2,BRINP1,C7,CAMK4,CASP8,CCDC88B,CD4,CDO1,COL6A1,COLEC12,CYBA,CYSLTR1,DRD2,DUSP10,EVPL,FOXF1,GHSR,GPSM3,HLA-F,HRH4,IL17D,IL17RC,IL34,IRAK2,IRF8,KCNJ8,LGALS3,LRRK2,MAP3K14,MAS1,MR1,NECTIN2,NFATC4,NLRP12,PLAC8,PLPP6,PPARG,PRDM1,PTGER1,PTGIS,RAB23,RARRES2,RNF125,SCG2,SCN9A,SERPINA1,SHPK,SLC19A1,SLC39A8,SUCNR1,SUSD4,TBXA2R,THEMIS2,TKFC,TNFRSF10B,TRIM58,TRPV1,TTBK1,VG…
GO:BP	positive regulation of apoptotic process involved in mammary gland involution	GO:0060058	0.261669	0.582248	3	591	1	21026	BAX
GO:BP	positive regulation of eating behavior	GO:1904000	0.261669	0.582248	3	591	1	21026	GHSR
GO:BP	growth hormone secretion	GO:0030252	0.261669	0.582248	16	591	2	21026	DRD2,GHSR
GO:BP	negative regulation of neuron differentiation	GO:0045665	0.223042	0.651614	72	591	5	21026	CALR,HES5,SIX3,TP73,TUNAR
GO:BP	thymidine biosynthetic process	GO:0046105	0.261669	0.582248	3	591	1	21026	TK1
GO:BP	deoxyribonucleoside biosynthetic process	GO:0046120	0.261669	0.582248	3	591	1	21026	TK1
GO:BP	anti-Mullerian hormone receptor signaling pathway	GO:1990262	0.261669	0.582248	3	591	1	21026	DKK3
GO:BP	locomotory exploration behavior	GO:0035641	0.261669	0.582248	17	591	2	21026	GAD1,LRRK2
GO:BP	response to acid chemical	GO:0001101	0.223042	0.651614	145	591	8	21026	CDO1,COL6A1,GHSR,GLRA2,GRIN1,HMGCS2,MMP2,SIX1
GO:BP	maintenance of translational fidelity	GO:1990145	0.261669	0.582248	3	591	1	21026	CDKAL1
GO:BP	mammary placode formation	GO:0060596	0.261669	0.582248	3	591	1	21026	TBX2
GO:BP	symbiont entry into host	GO:0044409	0.223042	0.651614	144	591	8	21026	CD4,EFNB3,EXOC2,GAS6,NECTIN2,SCARB2,TMPRSS2,TRIM58
GO:BP	positive regulation of reactive oxygen species biosynthetic process	GO:1903428	0.261669	0.582248	17	591	2	21026	CYBA,GRIN1
GO:BP	beta-catenin-TCF complex assembly	GO:1904837	0.261669	0.582248	3	591	1	21026	DACT1
GO:BP	negative regulation of forebrain neuron differentiation	GO:2000978	0.261669	0.582248	3	591	1	21026	HES5
GO:BP	intracellular calcium ion homeostasis	GO:0006874	0.223042	0.651614	304	591	14	21026	ATP2B2,BAX,BCL2,CALR,CYBA,DRD2,EDN2,PDE4D,PLCE1,RYR1,SLC24A2,SV2B,TRPC4,TUNAR
GO:BP	sebum secreting cell proliferation	GO:1990654	0.261669	0.582248	3	591	1	21026	PRDM1
GO:BP	positive regulation of kinase activity	GO:0033674	0.225276	0.647286	254	591	12	21026	CARTPT,CD4,CDKN1A,CHRNA3,GAS6,GHR,IL34,LRRK2,SASH1,TNFRSF10A,TNFRSF10B,TTBK1
GO:BP	synaptic transmission involved in micturition	GO:0060084	0.261669	0.582248	3	591	1	21026	CHRNA3
GO:BP	T cell mediated cytotoxicity directed against tumor cell target	GO:0002419	0.261669	0.582248	3	591	1	21026	MR1
GO:BP	adenine metabolic process	GO:0046083	0.261669	0.582248	3	591	1	21026	GART
GO:BP	regulation of brain-derived neurotrophic factor receptor signaling pathway	GO:0031548	0.261669	0.582248	3	591	1	21026	FSTL4
GO:BP	positive regulation of nitric oxide mediated signal transduction	GO:0010750	0.261669	0.582248	3	591	1	21026	GUCY1A2
GO:BP	ureteric bud invasion	GO:0072092	0.261669	0.582248	3	591	1	21026	FMN1
GO:BP	phospholipase C-activating angiotensin-activated signaling pathway	GO:0086097	0.261669	0.582248	3	591	1	21026	MAS1
GO:BP	negative regulation of interleukin-8 production	GO:0032717	0.261669	0.582248	17	591	2	21026	ANXA4,ARRB1
GO:BP	positive regulation of synaptic vesicle exocytosis	GO:2000302	0.261669	0.582248	3	591	1	21026	SYT1
GO:BP	kidney mesenchyme development	GO:0072074	0.261669	0.582248	17	591	2	21026	AMER1,SIX1
GO:BP	epithelium regeneration	GO:1990399	0.261669	0.582248	3	591	1	21026	DUSP10
GO:BP	apoptotic process involved in mammary gland involution	GO:0060057	0.261669	0.582248	3	591	1	21026	BAX
GO:BP	fructose catabolic process	GO:0006001	0.261669	0.582248	3	591	1	21026	TKFC
GO:BP	pyrimidine deoxyribonucleoside monophosphate biosynthetic process	GO:0009177	0.261669	0.582248	3	591	1	21026	TYMS
GO:BP	regulation of oligodendrocyte apoptotic process	GO:1900141	0.261669	0.582248	3	591	1	21026	GAS6
GO:BP	positive regulation of B cell apoptotic process	GO:0002904	0.261669	0.582248	3	591	1	21026	BAX
GO:BP	geranyl diphosphate metabolic process	GO:0033383	0.261669	0.582248	3	591	1	21026	PLPP6
GO:BP	negative regulation of fibroblast proliferation	GO:0048147	0.261669	0.582248	35	591	3	21026	BAX,DACH1,PPARG
GO:BP	regulation of receptor clustering	GO:1903909	0.261669	0.582248	17	591	2	21026	LRP4,MESD
GO:BP	regulation of synoviocyte proliferation	GO:1901645	0.261669	0.582248	3	591	1	21026	SAAL1
GO:BP	plasmacytoid dendritic cell activation	GO:0002270	0.261669	0.582248	3	591	1	21026	IRF8
GO:BP	positive regulation of neuron maturation	GO:0014042	0.261669	0.582248	3	591	1	21026	BCL2
GO:BP	postsynaptic intermediate filament cytoskeleton organization	GO:0099185	0.261669	0.582248	3	591	1	21026	NEFL
GO:BP	mammary gland epithelial cell differentiation	GO:0060644	0.261669	0.582248	17	591	2	21026	ERBB4,FOXF1
GO:BP	morphogenesis of an epithelial bud	GO:0060572	0.261669	0.582248	16	591	2	21026	SULF1,WNT2B
GO:BP	UDP-glucose transmembrane transport	GO:0015786	0.261669	0.582248	3	591	1	21026	SLC35D3
GO:BP	peripheral tolerance induction	GO:0002465	0.261669	0.582248	3	591	1	21026	AIRE
GO:BP	regulation of neural retina development	GO:0061074	0.261669	0.582248	3	591	1	21026	SIX3
GO:BP	regulation of fatty acid oxidation	GO:0046320	0.261669	0.582248	35	591	3	21026	GDF15,IRS1,PPARG
GO:BP	negative regulation of NK T cell activation	GO:0051134	0.261669	0.582248	3	591	1	21026	LGALS3
GO:BP	positive regulation of response to tumor cell	GO:0002836	0.261669	0.582248	17	591	2	21026	MR1,NECTIN2
GO:BP	cellular detoxification of metal ion	GO:0140961	0.261669	0.582248	3	591	1	21026	SLC39A8
GO:BP	olfactory placode formation	GO:0030910	0.261669	0.582248	3	591	1	21026	SIX1
GO:BP	nuclear matrix anchoring at nuclear membrane	GO:0090292	0.261669	0.582248	3	591	1	21026	SYNE1
GO:BP	purine deoxyribonucleoside diphosphate metabolic process	GO:0009182	0.261669	0.582248	3	591	1	21026	AK5
GO:BP	cellular response to high light intensity	GO:0071486	0.261669	0.582248	3	591	1	21026	SLC24A2
GO:BP	positive regulation of immune response to tumor cell	GO:0002839	0.261669	0.582248	17	591	2	21026	MR1,NECTIN2
GO:BP	pyrimidine deoxyribonucleoside biosynthetic process	GO:0046126	0.261669	0.582248	3	591	1	21026	TK1
GO:BP	intestinal motility	GO:0120054	0.261669	0.582248	3	591	1	21026	GHSR
GO:BP	syncytiotrophoblast cell differentiation involved in labyrinthine layer development	GO:0060715	0.261669	0.582248	3	591	1	21026	CASP8
GO:BP	ketone body catabolic process	GO:0046952	0.261669	0.582248	3	591	1	21026	OXCT2
GO:BP	immune response-activating cell surface receptor signaling pathway	GO:0002429	0.225814	0.646249	310	591	14	21026	BANK1,BAX,BCL2,CBLB,CD8A,CYBA,INPP5D,IRAK2,LGALS3,NECTIN2,PDE4B,PDE4D,THEMIS2,VAV3
GO:BP	positive regulation of axon guidance	GO:1902669	0.261669	0.582248	3	591	1	21026	ATOH7
GO:BP	cytokine production	GO:0001816	0.227215	0.643563	787	591	30	21026	AIRE,ANXA4,APOD,ARRB1,BANK1,CASP8,CCBE1,CCDC88B,CD4,CYBA,DRD2,FERMT1,GAS6,GHSR,GPSM3,HLA-F,HPSE,IL17D,IL17RC,INPP5D,IRF8,LRRK2,NFATC4,NLRP12,PDE4B,PDE4D,RNF125,S100A13,SULF1,TMED10
GO:BP	cellular response to interleukin-13	GO:0035963	0.261669	0.582248	3	591	1	21026	SHPK
GO:BP	negative regulation of B cell proliferation	GO:0030889	0.261669	0.582248	17	591	2	21026	CDKN2A,INPP5D
GO:BP	anatomical structure regression	GO:0060033	0.261669	0.582248	16	591	2	21026	DRD2,SLC17A6
GO:BP	retinol transport	GO:0034633	0.261669	0.582248	3	591	1	21026	STRA6
GO:BP	positive regulation of viral transcription	GO:0050434	0.261669	0.582248	3	591	1	21026	MDFIC
GO:BP	energy reserve metabolic process	GO:0006112	0.228403	0.641297	98	591	6	21026	COL6A1,IRS1,PCDH12,PHKG1,PID1,PYGB
GO:BP	methionine transport	GO:0015821	0.261669	0.582248	3	591	1	21026	SLC43A2
GO:BP	smooth muscle contraction involved in micturition	GO:0060083	0.261669	0.582248	3	591	1	21026	TRPV1
GO:BP	acetate metabolic process	GO:0006083	0.261669	0.582248	3	591	1	21026	ASPA
GO:BP	tyrosine biosynthetic process	GO:0006571	0.261669	0.582248	3	591	1	21026	PCBD2
GO:BP	neurofilament bundle assembly	GO:0033693	0.261669	0.582248	3	591	1	21026	NEFL
GO:BP	biological process involved in intraspecies interaction between organisms	GO:0051703	0.261669	0.582248	57	591	4	21026	BRINP1,GAD1,NLGN4X,NRXN3
GO:BP	response to amphetamine	GO:0001975	0.261669	0.582248	36	591	3	21026	DRD2,GRIN2A,HDAC6
GO:BP	negative regulation of peptidase activity	GO:0010466	0.261669	0.582248	35	591	3	21026	CSTB,SPOCK2,VTN
GO:BP	negative regulation of secretion by cell	GO:1903531	0.228403	0.641297	148	591	8	21026	CARTPT,DRD2,FOXF1,FRMD4A,GHSR,HLA-F,IRS1,VSNL1
GO:BP	orbitofrontal cortex development	GO:0021769	0.261669	0.582248	3	591	1	21026	DRD2
GO:BP	uracil metabolic process	GO:0019860	0.261669	0.582248	3	591	1	21026	TYMS
GO:BP	intermediate filament polymerization or depolymerization	GO:0045105	0.261669	0.582248	3	591	1	21026	NEFL
GO:BP	positive regulation of platelet-derived growth factor receptor-beta signaling pathway	GO:2000588	0.261669	0.582248	3	591	1	21026	HIP1
GO:BP	lateral motor column neuron migration	GO:0097477	0.261669	0.582248	3	591	1	21026	DAB1
GO:BP	regulation of lung ciliated cell differentiation	GO:1901246	0.261669	0.582248	3	591	1	21026	TP73
GO:BP	detection of chemical stimulus involved in sensory perception of pain	GO:0050968	0.261669	0.582248	3	591	1	21026	TRPV1
GO:BP	neural fold elevation formation	GO:0021502	0.261669	0.582248	3	591	1	21026	BMP5
GO:BP	response to follicle-stimulating hormone	GO:0032354	0.261669	0.582248	16	591	2	21026	EFNA5,GHSR
GO:BP	cochlear nucleus development	GO:0021747	0.261669	0.582248	3	591	1	21026	BCL2
GO:BP	venous blood vessel development	GO:0060841	0.261669	0.582248	16	591	2	21026	CCBE1,FOXF1
GO:BP	lactone catabolic process	GO:1901335	0.261669	0.582248	3	591	1	21026	PON3
GO:BP	negative regulation of immune system process	GO:0002683	0.228403	0.641297	515	591	21	21026	APOD,BANK1,BMP5,CARTPT,CBLB,CDKN2A,DRD2,DUSP10,FOXF1,GDF15,HLA-F,IL17D,INPP5D,LGALS3,PPARG,RIPOR2,RNF125,SDC4,SUSD4,TAPBPL,TKFC
GO:BP	glycosaminoglycan biosynthetic process	GO:0006024	0.261669	0.582248	35	591	3	21026	EXT2,HS3ST1,XYLT1
GO:BP	immunological synapse formation	GO:0001771	0.261669	0.582248	16	591	2	21026	LGALS3,MSN
GO:BP	cerebellar cortex maturation	GO:0021699	0.261669	0.582248	3	591	1	21026	CEND1
GO:BP	positive regulation of adiponectin secretion	GO:0070165	0.261669	0.582248	3	591	1	21026	PPARG
GO:BP	response to 3,3',5-triiodo-L-thyronine	GO:1905242	0.261669	0.582248	3	591	1	21026	SIX1
GO:BP	epithelium migration	GO:0090132	0.228403	0.641297	98	591	6	21026	DUSP10,FERMT1,HDAC6,KANK2,SASH1,ZEB2
GO:BP	mesenchymal cell proliferation involved in ureter development	GO:0072198	0.261669	0.582248	3	591	1	21026	SIX1
GO:BP	response to caffeine	GO:0031000	0.261669	0.582248	16	591	2	21026	PPARG,RYR1
GO:BP	tube formation	GO:0035148	0.228403	0.641297	148	591	8	21026	ATOH8,BMP5,CEP290,HES5,PRKACB,SDC4,SIX1,STIL
GO:BP	lipid localization	GO:0010876	0.228403	0.641297	456	591	19	21026	ABCA6,APOD,AQP9,C1QTNF1,DRD2,FABP6,GALR1,KCNJ8,OSBPL1A,PLPPR4,PPARG,SCARB2,SFTPA1,SLC10A5,SLCO1A2,SPX,STRA6,TNFAIP8L3,YJEFN3
GO:BP	regulation of small intestine smooth muscle contraction	GO:1904347	0.261669	0.582248	3	591	1	21026	GHSR
GO:BP	response to triglyceride	GO:0034014	0.261669	0.582248	3	591	1	21026	HMGCS2
GO:BP	negative regulation of adenylate cyclase activity	GO:0007194	0.261669	0.582248	16	591	2	21026	DRD2,GALR1
GO:BP	tyrosine biosynthetic process, by oxidation of phenylalanine	GO:0019293	0.261669	0.582248	3	591	1	21026	PCBD2
GO:BP	olfactory placode development	GO:0071698	0.261669	0.582248	3	591	1	21026	SIX1
GO:BP	negative regulation of extracellular matrix assembly	GO:1901202	0.261669	0.582248	3	591	1	21026	PPARG
GO:BP	L-serine import across plasma membrane	GO:1903812	0.261669	0.582248	3	591	1	21026	SLC1A4
GO:BP	somatostatin secretion	GO:0070253	0.261669	0.582248	3	591	1	21026	CARTPT
GO:BP	olfactory placode morphogenesis	GO:0071699	0.261669	0.582248	3	591	1	21026	SIX1
GO:BP	follicular B cell differentiation	GO:0002316	0.261669	0.582248	3	591	1	21026	IRF8
GO:BP	transposable element silencing	GO:0010526	0.261669	0.582248	36	591	3	21026	APOBEC3C,APOBEC3F,APOBEC3G
REAC	NRAGE signals death through JNK	REAC:R-HSA-193648	0.229322	0.639554	59	358	6	11004	ARHGEF15,ARHGEF3,OBSCN,PLEKHG2,RASGRF2,VAV3
GO:BP	regulation of mesenchymal cell proliferation involved in ureter development	GO:0072199	0.261669	0.582248	3	591	1	21026	SIX1
GO:BP	neuron fate specification	GO:0048665	0.261669	0.582248	35	591	3	21026	FEV,NFIA,SIX1
GO:BP	intrinsic apoptotic signaling pathway	GO:0097193	0.230702	0.636948	312	591	14	21026	BAX,BBC3,BCL2,CDKN1A,DNAJC10,EDA2R,LRRK2,MMP2,NFATC4,PHLDA3,RPS27L,RRM2B,TNFRSF10B,TP73
GO:BP	melanocyte migration	GO:0097324	0.261669	0.582248	3	591	1	21026	ZEB2
GO:BP	female sex differentiation	GO:0046660	0.230839	0.636691	123	591	7	21026	BAX,BCL2,DACH1,GAS2,MMP2,STRA6,VGF
GO:BP	negative regulation of locomotion involved in locomotory behavior	GO:0090327	0.261669	0.582248	3	591	1	21026	GHSR
GO:BP	DNA conformation change	GO:0071103	0.261669	0.582248	16	591	2	21026	HHEX,WRN
GO:BP	sno(s)RNA catabolic process	GO:0016077	0.261669	0.582248	3	591	1	21026	EXOSC10
REAC	Voltage gated Potassium channels	REAC:R-HSA-1296072	0.23234	0.633875	43	358	5	11004	KCNA3,KCNAB1,KCNAB2,KCND2,KCNH7
GO:BP	regulation of tyrosine phosphorylation of STAT protein	GO:0042509	0.261669	0.582248	56	591	4	21026	ERBB4,GHR,HES5,TNFRSF18
GO:BP	acetylcholine catabolic process	GO:0006581	0.261669	0.582248	3	591	1	21026	ACHE
GO:BP	photoreceptor cell differentiation	GO:0046530	0.233553	0.631615	75	591	5	21026	CEP290,DSCAM,PRDM1,RORB,SAMD11
GO:BP	embryonic hindgut morphogenesis	GO:0048619	0.261669	0.582248	3	591	1	21026	DACT1
GO:BP	positive regulation of macrophage apoptotic process	GO:2000111	0.261669	0.582248	3	591	1	21026	CDKN2A
GO:BP	positive regulation of myoblast fusion	GO:1901741	0.261669	0.582248	16	591	2	21026	GDF15,RIPOR2
GO:BP	positive regulation of apoptotic DNA fragmentation	GO:1902512	0.261669	0.582248	3	591	1	21026	BAX
GO:BP	complement activation, alternative pathway	GO:0006957	0.261669	0.582248	16	591	2	21026	C7,SUSD4
GO:BP	central nervous system morphogenesis	GO:0021551	0.261669	0.582248	3	591	1	21026	ERBB4
GO:BP	positive regulation of morphogenesis of an epithelium	GO:1905332	0.261669	0.582248	36	591	3	21026	HOXB7,SIX1,WNT2B
GO:BP	negative regulation of retinal cell programmed cell death	GO:0046671	0.261669	0.582248	3	591	1	21026	BCL2
GO:BP	negative regulation of pro-B cell differentiation	GO:2000974	0.261669	0.582248	3	591	1	21026	HES5
GO:BP	regulation of gastric motility	GO:1905333	0.261669	0.582248	3	591	1	21026	GHSR
GO:BP	neuron cell-cell adhesion	GO:0007158	0.261669	0.582248	16	591	2	21026	NLGN4X,NRXN3
GO:BP	pyrimidine-containing compound metabolic process	GO:0072527	0.233553	0.631615	75	591	5	21026	AK5,APOBEC3C,APOBEC3G,TK1,TYMS
GO:BP	regulation of neutrophil differentiation	GO:0045658	0.261669	0.582248	3	591	1	21026	INPP5D
GO:BP	regulation of secondary metabolic process	GO:0043455	0.261669	0.582248	16	591	2	21026	TYRP1,ZEB2
GO:BP	extrathymic T cell differentiation	GO:0033078	0.261669	0.582248	3	591	1	21026	PRDM1
GO:BP	forebrain neuron differentiation	GO:0021879	0.233553	0.631615	75	591	5	21026	DRD2,ERBB4,HES5,NHLH2,TOX
GO:BP	positive regulation of dopamine uptake involved in synaptic transmission	GO:0051586	0.261669	0.582248	3	591	1	21026	DRD2
GO:BP	regulation of late endosome to lysosome transport	GO:1902822	0.261669	0.582248	3	591	1	21026	LRRK2
GO:BP	regulation of mitochondrial membrane permeability involved in programmed necrotic cell death	GO:1902445	0.261669	0.582248	3	591	1	21026	BAX
GO:BP	G1/S transition of mitotic cell cycle	GO:0000082	0.233553	0.631615	202	591	10	21026	BCL2,CDKN1A,CDKN2A,CDKN2B,DACT1,DPF1,DPF2,KANK2,RPS27L,STIL
GO:BP	regulation of mini excitatory postsynaptic potential	GO:0061884	0.261669	0.582248	3	591	1	21026	SYNE1
GO:BP	ureter smooth muscle cell differentiation	GO:0072193	0.261669	0.582248	3	591	1	21026	SIX1
GO:BP	regulation of myeloid progenitor cell differentiation	GO:1905453	0.261669	0.582248	3	591	1	21026	DPF2
GO:BP	CD8-positive, alpha-beta T cell differentiation	GO:0043374	0.261669	0.582248	16	591	2	21026	BCL2,TOX
GO:BP	carbohydrate derivative catabolic process	GO:1901136	0.234128	0.630547	257	591	12	21026	APOBEC3C,APOBEC3G,COL6A1,GPC1,HPSE,JMJD8,MAN1A1,PDE4B,PDE4D,PDE7B,SCARB2,SLC4A4
GO:BP	positive regulation of response to food	GO:0032097	0.261669	0.582248	3	591	1	21026	GHSR
GO:BP	circadian sleep/wake cycle, sleep	GO:0050802	0.261669	0.582248	17	591	2	21026	ADRB1,DRD2
GO:BP	positive regulation of aldosterone secretion	GO:2000860	0.261669	0.582248	3	591	1	21026	C1QTNF1
GO:BP	response to biphenyl	GO:1904614	0.261669	0.582248	3	591	1	21026	CALR
GO:BP	positive regulation of protein autoubiquitination	GO:1902499	0.261669	0.582248	3	591	1	21026	LRRK2
GO:BP	positive regulation of small intestine smooth muscle contraction	GO:1904349	0.261669	0.582248	3	591	1	21026	GHSR
GO:BP	negative regulation of glucagon secretion	GO:0070093	0.261669	0.582248	3	591	1	21026	CARTPT
GO:BP	regulation of macropinocytosis	GO:1905301	0.261669	0.582248	3	591	1	21026	STX1B
GO:BP	regulation of calcium ion transmembrane transport via high voltage-gated calcium channel	GO:1902514	0.261669	0.582248	16	591	2	21026	PDE4B,PDE4D
GO:BP	negative regulation of binding	GO:0051100	0.234751	0.629392	99	591	6	21026	BAX,CDKN1A,DACT1,LRRK2,SUMO4,TTBK1
GO:BP	folate import across plasma membrane	GO:1904447	0.261669	0.582248	3	591	1	21026	SLC19A1
GO:BP	negative regulation of transcription by transcription factor localization	GO:0010621	0.261669	0.582248	3	591	1	21026	HHEX
GO:BP	negative regulation of apoptotic DNA fragmentation	GO:1902511	0.261669	0.582248	3	591	1	21026	DFFA
GO:BP	positive regulation of appetite	GO:0032100	0.261669	0.582248	3	591	1	21026	GHSR
GO:BP	cell communication by chemical coupling	GO:0010643	0.261669	0.582248	3	591	1	21026	DBN1
GO:BP	positive regulation of smooth muscle cell apoptotic process	GO:0034393	0.261669	0.582248	16	591	2	21026	CDKN2A,PPARG
GO:BP	lymphatic endothelial cell migration	GO:1904977	0.261669	0.582248	3	591	1	21026	CCBE1
GO:BP	retinoic acid receptor signaling pathway	GO:0048384	0.261669	0.582248	35	591	3	21026	ALDH1A2,CALR,PPARG
GO:BP	cerebellum maturation	GO:0021590	0.261669	0.582248	3	591	1	21026	CEND1
GO:BP	susceptibility to natural killer cell mediated cytotoxicity	GO:0042271	0.261669	0.582248	3	591	1	21026	NECTIN2
GO:BP	hair follicle development	GO:0001942	0.234751	0.629392	99	591	6	21026	BCL2,COL6A1,FERMT1,HPSE,LDB2,LRP4
GO:BP	directional locomotion	GO:0033058	0.261669	0.582248	3	591	1	21026	GRIN2A
GO:BP	establishment of RNA localization to telomere	GO:0097694	0.261669	0.582248	3	591	1	21026	ATR
GO:BP	positive regulation of mineralocorticoid secretion	GO:2000857	0.261669	0.582248	3	591	1	21026	C1QTNF1
GO:BP	establishment of protein-containing complex localization to telomere	GO:0097695	0.261669	0.582248	3	591	1	21026	ATR
GO:BP	terpenoid biosynthetic process	GO:0016114	0.261669	0.582248	16	591	2	21026	ALDH1A2,HMGCS2
GO:BP	dTMP biosynthetic process	GO:0006231	0.261669	0.582248	3	591	1	21026	TYMS
GO:BP	positive regulation of heart rate by epinephrine-norepinephrine	GO:0001996	0.261669	0.582248	3	591	1	21026	ADRB1
GO:BP	response to cytokine	GO:0034097	0.235746	0.627557	947	591	35	21026	AFF3,ALDH1A2,BAG4,BCL2,CASP8,CD4,CDKN2B,DPYSL3,EDA2R,EDN2,FAS,FOXF1,GAS6,GHR,IL17RC,IL34,IRAK2,IRF8,IRS1,KCNJ8,MMP2,NLRP12,PCOLCE2,PID1,PPARG,PTGIS,RIPOR2,RNF125,SHPK,SPOCK2,TNFRSF18,TRAF1,TRPV1,TYMS,VEGFC
GO:BP	cell cycle G1/S phase transition	GO:0044843	0.236988	0.625274	230	591	11	21026	BCL2,CDKN1A,CDKN2A,CDKN2B,DACT1,DPF1,DPF2,KANK2,RPS27L,STIL,TBX2
GO:BP	reproductive structure development	GO:0048608	0.237327	0.624652	314	591	14	21026	BAX,BCL2,BMP5,COL6A1,GAS2,MAS1,MMP2,NHLH2,ROR2,STRA6,SULF1,TNFSF10,VGF,WNT2B
GO:BP	protein autoubiquitination	GO:0051865	0.241661	0.616793	76	591	5	21026	ASB4,DDB2,LRRK2,SASH1,TRIM58
GO:BP	cardiac muscle cell action potential involved in contraction	GO:0086002	0.266981	0.57352	59	591	4	21026	KCNE4,KCNJ8,RNF207,SCN9A
GO:BP	secondary metabolic process	GO:0019748	0.266981	0.57352	59	591	4	21026	BCL2,CYP3A5,TYRP1,ZEB2
GO:BP	cellular response to dopamine	GO:1903351	0.266981	0.57352	59	591	4	21026	ADCY6,DRD2,LRRK2,PTGER1
GO:BP	mesenchyme morphogenesis	GO:0072132	0.266981	0.57352	59	591	4	21026	ACTA2,BMP5,FOXF1,TBX2
GO:BP	regulation of kinase activity	GO:0043549	0.241661	0.616793	431	591	18	21026	CARTPT,CBLC,CD4,CDKN1A,CDKN2A,CDKN2B,CHRNA3,DUSP10,GAS6,GHR,HHEX,IL34,LDB2,LRRK2,SASH1,TNFRSF10A,TNFRSF10B,TTBK1
GO:BP	regulation of coagulation	GO:0050818	0.241661	0.616793	76	591	5	21026	ANXA4,C1QTNF1,HPSE,TBXA2R,VTN
GO:BP	aldehyde metabolic process	GO:0006081	0.241661	0.616793	76	591	5	21026	ALDH1A2,BMP5,DKK3,SHPK,TKFC
GO:BP	T cell migration	GO:0072678	0.241661	0.616793	76	591	5	21026	AIRE,APOD,GNAI1,MSN,RIPOR2
KEGG	Morphine addiction	KEGG:05032	0.242496	0.615296	89	287	8	8484	ADCY6,ARRB1,GNAI1,GRK4,PDE4B,PDE4D,PDE7B,PRKACB
GO:BP	protein localization to postsynaptic specialization membrane	GO:0099633	0.268021	0.571832	37	591	3	21026	ERBB4,GHSR,NRXN3
GO:BP	positive regulation of heart contraction	GO:0045823	0.268021	0.571832	37	591	3	21026	ADRB1,EDN2,PDE4D
GO:BP	positive regulation of neuroblast proliferation	GO:0002052	0.268021	0.571832	37	591	3	21026	ACAN,DRD2,VEGFC
GO:BP	neurotransmitter receptor localization to postsynaptic specialization membrane	GO:0099645	0.268021	0.571832	37	591	3	21026	ERBB4,GHSR,NRXN3
GO:BP	vascular endothelial growth factor production	GO:0010573	0.268021	0.571832	37	591	3	21026	CCBE1,HPSE,SULF1
GO:BP	cellular response to fatty acid	GO:0071398	0.268021	0.571832	37	591	3	21026	HMGCS2,IRS1,PID1
GO:BP	ligand-gated ion channel signaling pathway	GO:1990806	0.268021	0.571832	37	591	3	21026	GRIA4,GRIN1,GRIN2A
GO:BP	regulation of synaptic transmission, GABAergic	GO:0032228	0.268021	0.571832	37	591	3	21026	DRD2,NALCN,SYN3
GO:BP	exploration behavior	GO:0035640	0.268021	0.571832	37	591	3	21026	BRINP1,GAD1,LRRK2
KEGG	Platinum drug resistance	KEGG:01524	0.242496	0.615296	72	287	7	8484	BAX,BBC3,BCL2,CASP8,CDKN1A,CDKN2A,FAS
KEGG	Parathyroid hormone synthesis, secretion and action	KEGG:04928	0.242496	0.615296	105	287	9	8484	ADCY6,ARRB1,BCL2,CDKN1A,GNAI1,PDE4B,PDE4D,PRKACB,RUNX2
GO:BP	regulation of myeloid leukocyte differentiation	GO:0002761	0.242549	0.6152	125	591	7	21026	CAMK4,CARTPT,CASP8,CD4,IL34,INPP5D,ROR2
GO:BP	regulation of protein kinase activity	GO:0045859	0.242549	0.6152	402	591	17	21026	CARTPT,CBLC,CD4,CDKN1A,CDKN2A,CDKN2B,CHRNA3,DUSP10,GAS6,GHR,HHEX,IL34,LRRK2,SASH1,TNFRSF10A,TNFRSF10B,TTBK1
GO:BP	dendritic spine morphogenesis	GO:0060997	0.276824	0.557796	60	591	4	21026	CAPRIN2,DBN1,HDAC6,LRRK2
GO:BP	tyrosine phosphorylation of STAT protein	GO:0007260	0.276824	0.557796	60	591	4	21026	ERBB4,GHR,HES5,TNFRSF18
GO:BP	endoderm formation	GO:0001706	0.276824	0.557796	60	591	4	21026	COL6A1,ITGA7,MMP2,VTN
GO:BP	response to fatty acid	GO:0070542	0.276824	0.557796	60	591	4	21026	HMGCS2,IRS1,PID1,PPARG
GO:BP	regulation of corticosteroid hormone secretion	GO:2000846	0.261669	0.582248	16	591	2	21026	C1QTNF1,GALR1
GO:BP	regulation of melanin biosynthetic process	GO:0048021	0.261669	0.582248	16	591	2	21026	TYRP1,ZEB2
GO:BP	methionine metabolic process	GO:0006555	0.261669	0.582248	16	591	2	21026	MAT1A,MTAP
GO:BP	response to lithium ion	GO:0010226	0.261669	0.582248	16	591	2	21026	CALR,NFATC4
GO:BP	synaptic vesicle clustering	GO:0097091	0.261669	0.582248	16	591	2	21026	SYN3,SYNDIG1
GO:BP	positive regulation of epithelial cell proliferation	GO:0050679	0.242636	0.615044	204	591	10	21026	BMP5,GHSR,HDAC6,PPP1R16B,RUNX2,SAAL1,SCG2,ST8SIA1,TGM1,VEGFC
GO:BP	calcium ion transmembrane transport via high voltage-gated calcium channel	GO:0061577	0.278925	0.554512	18	591	2	21026	PDE4B,PDE4D
GO:BP	white fat cell differentiation	GO:0050872	0.278925	0.554512	18	591	2	21026	PPARG,RETREG1
GO:BP	heat generation	GO:0031649	0.278925	0.554512	18	591	2	21026	ADRB1,TRPV1
GO:BP	protein homooligomerization	GO:0051260	0.242636	0.615044	204	591	10	21026	ALDH1A2,KCNA3,KCND2,KCTD16,KCTD19,MAT1A,RIPOR2,RYR1,TK1,TRPV1
GO:BP	trans-synaptic signaling, modulating synaptic transmission	GO:0099550	0.278925	0.554512	18	591	2	21026	EFNB3,NRXN3
GO:BP	regulation of systemic arterial blood pressure by circulatory renin-angiotensin	GO:0001991	0.278925	0.554512	18	591	2	21026	CTSZ,SUCNR1
GO:BP	cellular response to prostaglandin E stimulus	GO:0071380	0.278925	0.554512	18	591	2	21026	ADCY6,PPARG
GO:BP	aldehyde biosynthetic process	GO:0046184	0.278925	0.554512	18	591	2	21026	BMP5,DKK3
GO:BP	MHC protein complex assembly	GO:0002396	0.278925	0.554512	18	591	2	21026	CALR,TAPBPL
GO:BP	peptide antigen assembly with MHC protein complex	GO:0002501	0.278925	0.554512	18	591	2	21026	CALR,TAPBPL
GO:BP	protein localization to nucleolus	GO:1902570	0.278925	0.554512	18	591	2	21026	CDKN2A,WRN
GO:BP	positive regulation of lymphocyte apoptotic process	GO:0070230	0.278925	0.554512	18	591	2	21026	BAX,BBC3
GO:BP	ribosomal small subunit assembly	GO:0000028	0.278925	0.554512	18	591	2	21026	PWP2,RPS27L
GO:BP	lymphangiogenesis	GO:0001946	0.278925	0.554512	18	591	2	21026	CCBE1,VEGFC
GO:BP	positive regulation of neurotransmitter secretion	GO:0001956	0.278925	0.554512	18	591	2	21026	STX1B,SYT1
GO:BP	positive regulation of blood circulation	GO:1903524	0.279224	0.554047	38	591	3	21026	ADRB1,EDN2,PDE4D
GO:BP	regulation of glial cell proliferation	GO:0060251	0.279224	0.554047	38	591	3	21026	CDKN2B,CYSLTR1,VEGFC
GO:BP	neuronal action potential	GO:0019228	0.279224	0.554047	38	591	3	21026	CHRNA1,KCND2,SCN9A
GO:BP	smoothened signaling pathway	GO:0007224	0.24419	0.612273	151	591	8	21026	FOXF1,HES5,PRKACB,PTPDC1,RFX4,RUNX2,STIL,TBC1D32
GO:BP	regulation of natural killer cell activation	GO:0032814	0.279224	0.554047	38	591	3	21026	GAS6,PRDM1,TOX
GO:BP	spleen development	GO:0048536	0.279224	0.554047	38	591	3	21026	BARX1,BCL2,CDKN2B
GO:BP	regulation of cardiac muscle cell proliferation	GO:0060043	0.279224	0.554047	38	591	3	21026	ERBB4,TBX2,TP73
GO:BP	homeostasis of number of cells within a tissue	GO:0048873	0.279224	0.554047	38	591	3	21026	BAX,BCL2,BRINP1
GO:BP	retrotransposition	GO:0032197	0.279224	0.554047	38	591	3	21026	APOBEC3C,APOBEC3F,APOBEC3G
GO:BP	glycoprotein catabolic process	GO:0006516	0.279224	0.554047	38	591	3	21026	GPC1,HPSE,MAN1A1
GO:BP	regionalization	GO:0003002	0.244745	0.611286	433	591	18	21026	ALDH1A2,BARX1,CAPRIN2,DAND5,FOXF1,HES5,HHEX,HOXB7,LRP4,RNF207,SIX1,SIX3,STIL,TBC1D32,TBX2,VAX2,WNT2B,ZBTB16
GO:BP	positive regulation of response to external stimulus	GO:0032103	0.244745	0.611286	642	591	25	21026	CALR,COLEC12,CYBA,DSCAM,EDN2,GAS6,GPSM3,HLA-F,IL34,IRAK2,KCNJ8,LRRK2,NECTIN2,NLRP12,RARRES2,RIPOR2,RNF125,SASH1,SCG2,SLC19A1,SUCNR1,TKFC,TTBK1,VEGFC,VTN
GO:BP	regulation of systemic arterial blood pressure by hormone	GO:0001990	0.279224	0.554047	38	591	3	21026	CTSZ,EDN2,SUCNR1
GO:BP	positive regulation of cell-substrate adhesion	GO:0010811	0.245102	0.610654	126	591	7	21026	CALR,FERMT1,FMN1,FOXF1,SDC4,SPOCK2,VTN
GO:BP	cellular senescence	GO:0090398	0.245318	0.610271	101	591	6	21026	CALR,CDKN1A,CDKN2A,CDKN2B,TBX2,WRN
GO:BP	regulation of extent of cell growth	GO:0061387	0.245318	0.610271	101	591	6	21026	ANAPC2,DSCAM,EFNA5,FSTL4,HDAC6,SEMA6C
GO:BP	monoamine transport	GO:0015844	0.245863	0.609308	77	591	5	21026	CARTPT,DRD2,GHSR,MAPK15,SYT1
GO:BP	regulation of protein import into nucleus	GO:0042306	0.283964	0.546736	61	591	4	21026	APOD,FERMT1,MDFIC,RAB23
GO:BP	aorta development	GO:0035904	0.283964	0.546736	61	591	4	21026	NPRL3,PRDM1,SIX1,TBX2
GO:BP	response to dopamine	GO:1903350	0.283964	0.546736	61	591	4	21026	ADCY6,DRD2,LRRK2,PTGER1
GO:BP	embryonic pattern specification	GO:0009880	0.245863	0.609308	77	591	5	21026	ERBB4,SATB2,SIX1,STIL,ZBTB16
GO:BP	regulation of intracellular protein transport	GO:0033157	0.245863	0.609308	152	591	8	21026	APOD,CDKN2A,CEP290,FERMT1,GAS6,MDFIC,RAB23,SLC35D3
KEGG	Regulation of lipolysis in adipocytes	KEGG:04923	0.246527	0.608135	58	287	6	8484	ADCY6,ADRB1,GNAI1,IRS1,PRKACB,TSHR
KEGG	Transcriptional misregulation in cancer	KEGG:05202	0.246527	0.608135	192	287	13	8484	ASPSCR1,BAX,CDKN1A,DDB2,FEV,HHEX,PAX5,PPARG,RUNX2,SIX1,TMPRSS2,TRAF1,ZBTB16
GO:BP	cytoskeleton organization	GO:0007010	0.248052	0.605457	1529	591	53	21026	ADD2,ANK1,ARHGEF15,ARRB1,BAG4,BCL2,CALR,CCDC88B,DAAM1,DBN1,DNAH2,DPYSL3,EFNA5,EPB41L4A,ERMN,EVPL,FHDC1,FMN1,GAS2,GHSR,GNAI1,HDAC6,HIP1,KANK2,KIAA1614,KIF19,KRT86,LMNB1,MAPK15,MSN,MYO1B,MYO1E,NECTIN2,NEFL,NIN,OBSCN,PARD3,PHACTR1,PLEKHG2,RIPOR2,RNF19A,SAMD14,SDC4,SGO1,SH3KBP1,SHROOM3,SPTBN5,STIL,SYNPO2L,TACC2,TMSB4Y,TRIP10,ZEB2
GO:BP	reproductive system development	GO:0061458	0.248846	0.60407	318	591	14	21026	BAX,BCL2,BMP5,COL6A1,GAS2,MAS1,MMP2,NHLH2,ROR2,STRA6,SULF1,TNFSF10,VGF,WNT2B
GO:BP	regulation of body fluid levels	GO:0050878	0.249839	0.60234	376	591	16	21026	ADCY6,C1QTNF1,CDO1,CYBA,DGKB,DRD2,ERBB4,EXT2,F5,GAS6,HPSE,PRKACB,SERPINA1,TBXA2R,VAV3,VTN
GO:BP	hair cycle process	GO:0022405	0.253524	0.595982	102	591	6	21026	BCL2,COL6A1,FERMT1,HPSE,LDB2,LRP4
GO:BP	molting cycle process	GO:0022404	0.253524	0.595982	102	591	6	21026	BCL2,COL6A1,FERMT1,HPSE,LDB2,LRP4
GO:BP	regulation of organelle organization	GO:0033043	0.257003	0.590062	1148	591	41	21026	ADD2,ANAPC2,ANK1,ARHGEF15,ATR,BAG4,BAX,BBC3,CALR,CENPV,CPLX1,DPF1,DPF2,EFNA5,EXOSC10,FMN1,GAP43,GNAI1,GPR143,HDAC6,KANK2,LRRK2,MAPK15,MSN,NBDY,PID1,PLEKHG2,PNKP,PPARG,RIPOR2,RUBCN,SCARB2,SDC4,SPTBN5,STIL,SYNE1,SYNPO2L,SYT1,TMSB4Y,TNFSF10,ZEB2
GO:BP	basement membrane organization	GO:0071711	0.292889	0.533297	39	591	3	21026	COL6A1,FERMT1,GAS2
GO:BP	eating behavior	GO:0042755	0.292889	0.533297	39	591	3	21026	COL6A1,GDF15,GHSR
GO:BP	melanosome organization	GO:0032438	0.292889	0.533297	39	591	3	21026	GPR143,TYRP1,ZEB2
GO:BP	positive regulation of Rho protein signal transduction	GO:0035025	0.292889	0.533297	39	591	3	21026	ARHGEF3,ARRB1,SYNPO2L
GO:BP	cardiac muscle cell membrane repolarization	GO:0099622	0.292889	0.533297	39	591	3	21026	KCNE4,KCNJ8,RNF207
GO:BP	vesicle coating	GO:0006901	0.292889	0.533297	39	591	3	21026	MAPK15,TMED10,TRAPPC9
GO:BP	positive regulation of T cell mediated cytotoxicity	GO:0001916	0.292889	0.533297	39	591	3	21026	HLA-F,MR1,NECTIN2
GO:BP	regulation of lipid metabolic process	GO:0019216	0.257003	0.590062	320	591	14	21026	APOD,BMP5,DKK3,GDF15,GHSR,GNAI1,HSD17B13,IRS1,PLPP1,PPARG,RARRES2,RORC,SCARB2,SPATA18
GO:BP	activation of protein kinase activity	GO:0032147	0.293142	0.532921	62	591	4	21026	CHRNA3,GAS6,TNFRSF10A,TNFRSF10B
GO:BP	positive regulation of myeloid leukocyte differentiation	GO:0002763	0.293142	0.532921	62	591	4	21026	CASP8,CD4,IL34,ROR2
GO:BP	regulation of cytokine production involved in inflammatory response	GO:1900015	0.293142	0.532921	62	591	4	21026	APOD,GPSM3,IL17D,IL17RC
GO:BP	positive regulation of neural precursor cell proliferation	GO:2000179	0.293142	0.532921	62	591	4	21026	ACAN,DRD2,TOX,VEGFC
GO:BP	positive regulation of actin filament bundle assembly	GO:0032233	0.293142	0.532921	62	591	4	21026	ARHGEF15,BAG4,SDC4,SYNPO2L
GO:BP	inorganic anion transmembrane transport	GO:0098661	0.257324	0.58952	128	591	7	21026	BEST4,CLIC3,FXYD3,GLRA2,SLC17A6,SLC1A4,SLC26A4
GO:BP	cellular response to catecholamine stimulus	GO:0071870	0.293142	0.532921	62	591	4	21026	ADCY6,DRD2,LRRK2,PTGER1
[truncated: 6,020 more rows]

## Sheet: grey60_enrich_gprof
source	term_name	term_id	adjusted_p_value	negative_log10_of_adjusted_p_value	term_size	query_size	intersection_size	effective_domain_size	intersections
[truncated: 4,708 more rows]

[truncated: 13 more sheets: blue_enrich_gprof, salmon_enrich_gprof, salmon_CC_gprof, purple_enrich_gprof, tan_enrich_gprof, darkgreen_enrich_gprof, lightgreen_enrich_gprof, green_enrich_gprof, darkred_enrich_gprof, pink_enrich_gprof, darkturquoise_enrich_gprof, cyan_enrich_gprof, yellow_enrich_gprof]
