# Supplementary material for: Deep single-cell decoding of human pancreatic islets reveals T2D β-cell gene expression defects
Source: EMBO J. 2026 Apr 15;45(11):3978–4005. doi: 10.1038/s44318-026-00744-w (PMC13226668; doi:10.1038/s44318-026-00744-w)
Supplement: Supplementary file 16 — Dataset EV13 [file 44318_2026_744_MOESM16_ESM.xlsx]

## Sheet: Sheet1
Dataset EV13: List of all index variants (and their proxy variants at r2 ≥ 0.80) documented for association with T2D
Index Variant	Proxy Variant	Proxy_Position(hg19) chr:bp	Proxy_Alleles	Proxy_MAF	LD r2 with Index	Consortium	Ancestry	Study
rs13389219	.	2:165529238	(-/AAT)	0.3837	0.8	MVP	European	Vujkovic M et al. 2020
rs2305141	rs4973560	2:233687322	(C/T)	0.4143	0.8	T2DGGI	Multi-ancestry	Suzuki K et al. 2024
rs3774723	rs9828933	3:64002897	(T/C)	0.1819	0.8	DIAMANTE	European	Mahajan A et al. 2018
rs3774723	rs7617036	3:64002995	(G/A)	0.1819	0.8	DIAMANTE	European	Mahajan A et al. 2018
rs9880763	rs9841994	3:72820503	(A/C)	0.3191	0.8	T2DGGI	Multi-ancestry	Suzuki K et al. 2024
rs35497231	rs57478348	3:152505677	(-/AAAA)	0.2942	0.8	DIAMANTE	European	Mahajan A et al. 2018
rs6780171	rs35430985	3:185488303	(C/A)	0.2654	0.8	DIAMANTE	European	Mahajan A et al. 2018
rs9854769	rs35430985	3:185488303	(C/A)	0.2654	0.8	MVP	European	Vujkovic M et al. 2020
rs11961408	rs34523936	6:31303176	(A/G)	0.2628	0.8	T2DGGI	Multi-ancestry	Suzuki K et al. 2024
rs11257657	rs33932777	10:12311465	(G/A)	0.4087	0.8	DIAMANTE	East Asian	Spracklen C et al. 2020
rs11257657	rs143171937	10:12311688	(TTAA/-)	0.4087	0.8	DIAMANTE	East Asian	Spracklen C et al. 2020
rs7933888	rs3168310	11:2152541	(C/G)	0.3606	0.8	T2DGGI	Multi-ancestry	Suzuki K et al. 2024
rs4842471	rs7296180	12:88262227	(C/A)	0.4185	0.8	T2DGGI	Multi-ancestry	Suzuki K et al. 2024
rs4906272	rs72704737	14:103373434	(C/G)	0.2929	0.8	MVP	Multi-ancestry	Vujkovic M et al. 2020
rs12890750	rs76652177	14:103866050	(G/A)	0.4026	0.8	MVP	European	Vujkovic M et al. 2020
rs346240	rs346439	18:39949481	(C/T)	0.2276	0.8	MVP	European	Vujkovic M et al. 2020
rs2032217	rs12967011	18:63423454	(T/G)	0.4067	0.8	MVP	Multi-ancestry	Vujkovic M et al. 2020
rs2658746	rs7236466	18:74562251	(T/G)	0.4734	0.8	T2DGGI	Multi-ancestry	Suzuki K et al. 2024
rs9384	rs2965220	19:13053125	(T/C)	0.2524	0.8	MVP	Multi-ancestry	Vujkovic M et al. 2020
rs4911405	rs56026678	20:32604887	(-/TTAACTTGTATCCCTATTTGATGTGTTTTCC)	0.2041	0.8	DIAMANTE	Multi-ancestry	Mahajan A et al. 2022
rs4911405	rs56026678	20:32604887	(-/TTAACTTGTATCCCTATTTGATGTGTTTTCC)	0.2041	0.8	T2DGGI	Multi-ancestry	Suzuki K et al. 2024
rs4911405	rs6059651	20:32645052	(T/C)	0.2041	0.8	DIAMANTE	Multi-ancestry	Mahajan A et al. 2022
rs4911405	rs6059651	20:32645052	(T/C)	0.2041	0.8	T2DGGI	Multi-ancestry	Suzuki K et al. 2024
rs738408	rs1977080	22:44330031	(C/T)	0.2548	0.8	DIAMANTE	Multi-ancestry	Mahajan A et al. 2022
rs738408	rs1977080	22:44330031	(C/T)	0.2548	0.8	T2DGGI	Multi-ancestry	Suzuki K et al. 2024
rs562138031	rs10789475	1:46304177	(C/G)	0.3145	0.8001	DIAMANTE	East Asian	Spracklen C et al. 2020
rs562138031	rs6666743	1:46311275	(C/T)	0.3145	0.8001	DIAMANTE	East Asian	Spracklen C et al. 2020
rs562138031	rs35154628	1:46311623	(G/A)	0.3145	0.8001	DIAMANTE	East Asian	Spracklen C et al. 2020
rs562138031	rs9787208	1:46314616	(C/A)	0.3145	0.8001	DIAMANTE	East Asian	Spracklen C et al. 2020
rs562138031	rs6680211	1:46315007	(C/G)	0.3145	0.8001	DIAMANTE	East Asian	Spracklen C et al. 2020
rs2282456	rs4026609	1:118141511	(-/CT)	0.1833	0.8001	MVP	Multi-ancestry	Vujkovic M et al. 2020
rs320369	rs17656269	1:118162139	(C/T)	0.2129	0.8001	T2DGGI	Multi-ancestry	Suzuki K et al. 2024
rs35142762	rs6717005	2:621910	(A/C)	0.1352	0.8001	T2DGGI	Multi-ancestry	Suzuki K et al. 2024
rs35142762	rs4854339	2:623212	(T/C)	0.1352	0.8001	T2DGGI	Multi-ancestry	Suzuki K et al. 2024
rs10011838	rs13435508	4:153499442	(C/T)	0.4544	0.8001	DIAMANTE	East Asian	Spracklen C et al. 2020
rs10011838	rs13435508	4:153499442	(C/T)	0.4544	0.8001	MVP	Asian	Vujkovic M et al. 2020
rs10011838	rs13435513	4:153499445	(G/A)	0.4544	0.8001	DIAMANTE	East Asian	Spracklen C et al. 2020
rs10011838	rs13435513	4:153499445	(G/A)	0.4544	0.8001	MVP	Asian	Vujkovic M et al. 2020
rs10011838	rs13434765	4:153499458	(A/G)	0.4544	0.8001	DIAMANTE	East Asian	Spracklen C et al. 2020
rs10011838	rs13434765	4:153499458	(A/G)	0.4544	0.8001	MVP	Asian	Vujkovic M et al. 2020
rs1316776	rs1915706	5:78436211	(C/T)	0.3757	0.8001	DIAMANTE	European	Mahajan A et al. 2018
rs1316776	rs12518949	5:78436755	(C/G)	0.3757	0.8001	DIAMANTE	European	Mahajan A et al. 2018
rs2394186	rs41545815	6:29910947	(T/A)	0.1514	0.8001	MVP	Multi-ancestry	Vujkovic M et al. 2020
rs2394186	rs75405407	6:29913824	(T/C)	0.1514	0.8001	MVP	Multi-ancestry	Vujkovic M et al. 2020
rs2394186	rs35493521	6:29913830	(C/T)	0.1514	0.8001	MVP	Multi-ancestry	Vujkovic M et al. 2020
rs3887059	rs6474073	8:57498845	(T/C)	0.3137	0.8001	MVP	Multi-ancestry	Vujkovic M et al. 2020
rs13257021	rs10689247	8:95971758	(-/TT)	0.486	0.8001	DIAMANTE	Multi-ancestry	Mahajan A et al. 2022
rs13257021	rs375185094	8:95971767	(-/TT)	0.486	0.8001	DIAMANTE	Multi-ancestry	Mahajan A et al. 2022
rs12548678	rs11784827	8:135768033	(C/T)	0.381	0.8001	T2DGGI	Multi-ancestry	Suzuki K et al. 2024
rs12548678	rs6991799	8:135768538	(T/G)	0.381	0.8001	T2DGGI	Multi-ancestry	Suzuki K et al. 2024
rs4237150	rs7024686	9:4287211	(G/C)	0.498	0.8001	DIAMANTE	East Asian	Spracklen C et al. 2020
rs12553324	rs13294439	9:23358875	(A/C)	0.3377	0.8001	T2DGGI	Multi-ancestry	Suzuki K et al. 2024
rs12780155	rs11257655	10:12307894	(C/T)	0.2622	0.8001	DIAMANTE	Hispanic	Mahajan A et al. 2022
rs10748694	rs10786330	10:99074959	(C/A)	0.3274	0.8001	DIAMANTE	East Asian	Spracklen C et al. 2020
rs10879248	rs59590422	12:71511592	(C/T)	0.2584	0.8001	T2DGGI	Multi-ancestry	Suzuki K et al. 2024
rs4776970	rs36004835	15:67951542	(A/C)	0.244	0.8001	DIAMANTE	East Asian	Spracklen C et al. 2020
rs4776970	rs3784699	15:68007591	(T/C)	0.244	0.8001	DIAMANTE	East Asian	Spracklen C et al. 2020
rs12910825	rs4508401	15:91514721	(T/A)	0.334	0.8001	DIAMANTE	European	Mahajan A et al. 2018
rs73541251	rs4383154	16:20338610	(G/A)	0.1082	0.8001	T2DGGI	Multi-ancestry	Suzuki K et al. 2024
rs73541251	rs4383153	16:20338622	(G/A)	0.1082	0.8001	T2DGGI	Multi-ancestry	Suzuki K et al. 2024
rs35967356	rs12919094	16:69843357	(A/G)	0.4304	0.8001	MVP	European	Vujkovic M et al. 2020
rs35967356	rs12927431	16:69857047	(G/A)	0.4304	0.8001	MVP	European	Vujkovic M et al. 2020
rs11078916	rs71353578	17:37552263	(T/-)	0.2495	0.8001	MVP	European	Vujkovic M et al. 2020
rs35004890	rs12983363	19:1241087	(G/C)	0.2565	0.8001	MVP	European	Vujkovic M et al. 2020
rs2269247	rs3790857	1:64111866	(C/T)	0.1987	0.8002	T2DGGI	Multi-ancestry	Suzuki K et al. 2024
rs1493694	rs2493398	1:120447463	(G/A)	0.1342	0.8002	DIAMANTE	European	Mahajan A et al. 2018
rs1493694	rs2493398	1:120447463	(G/A)	0.1342	0.8002	MVP	European	Vujkovic M et al. 2020
rs1493694	rs835574	1:120463230	(C/T)	0.1342	0.8002	DIAMANTE	European	Mahajan A et al. 2018
rs1493694	rs835574	1:120463230	(C/T)	0.1342	0.8002	MVP	European	Vujkovic M et al. 2020
rs1493694	rs6688004	1:120474507	(G/T)	0.1342	0.8002	DIAMANTE	European	Mahajan A et al. 2018
rs1493694	rs6688004	1:120474507	(G/T)	0.1342	0.8002	MVP	European	Vujkovic M et al. 2020
rs1493694	rs5025718	1:120478285	(T/C)	0.1342	0.8002	DIAMANTE	European	Mahajan A et al. 2018
rs1493694	rs5025718	1:120478285	(T/C)	0.1342	0.8002	MVP	European	Vujkovic M et al. 2020
rs1493694	rs10923926	1:120489057	(A/T)	0.1342	0.8002	DIAMANTE	European	Mahajan A et al. 2018
rs1493694	rs10923926	1:120489057	(A/T)	0.1342	0.8002	MVP	European	Vujkovic M et al. 2020
rs1493694	rs4659250	1:120498086	(G/C)	0.1342	0.8002	DIAMANTE	European	Mahajan A et al. 2018
rs1493694	rs4659250	1:120498086	(G/C)	0.1342	0.8002	MVP	European	Vujkovic M et al. 2020
rs1493694	rs10923929	1:120505996	(G/C)	0.1342	0.8002	DIAMANTE	European	Mahajan A et al. 2018
rs1493694	rs10923929	1:120505996	(G/C)	0.1342	0.8002	MVP	European	Vujkovic M et al. 2020
rs13094957	rs13067919	3:23456889	(G/C)	0.2991	0.8002	MVP	Multi-ancestry	Vujkovic M et al. 2020
rs13094957	rs13067919	3:23456889	(G/C)	0.2991	0.8002	DIAMANTE	Multi-ancestry	Mahajan A et al. 2022
rs13094957	rs13067919	3:23456889	(G/C)	0.2991	0.8002	T2DGGI	Multi-ancestry	Suzuki K et al. 2024
rs6792892	rs2624844	3:49997064	(T/C)	0.3714	0.8002	MVP	Multi-ancestry	Vujkovic M et al. 2020
rs7649058	rs11350314	3:131775314	(T/-)	0.2171	0.8002	T2DGGI	Multi-ancestry	Suzuki K et al. 2024
rs12187734	rs13152895	5:51852586	(C/T)	0.4115	0.8002	MVP	European	Vujkovic M et al. 2020
rs1316776	.	5:78461107	(AAAA/-)	0.3489	0.8002	DIAMANTE	European	Mahajan A et al. 2018
rs12519500	rs10805926	5:78542516	(C/T)	0.3588	0.8002	MVP	European	Vujkovic M et al. 2020
rs12519500	rs7733997	5:78543716	(T/G)	0.3588	0.8002	MVP	European	Vujkovic M et al. 2020
rs12519500	rs6414979	5:78548010	(T/G)	0.3588	0.8002	MVP	European	Vujkovic M et al. 2020
rs12519500	rs12189188	5:78552312	(C/T)	0.3588	0.8002	MVP	European	Vujkovic M et al. 2020
rs12519500	rs10474581	5:78578884	(G/A)	0.3588	0.8002	MVP	European	Vujkovic M et al. 2020
rs12519500	rs2131977	5:78613916	(G/C)	0.3588	0.8002	MVP	European	Vujkovic M et al. 2020
rs12519500	rs1062326	5:78617534	(T/G)	0.3588	0.8002	MVP	European	Vujkovic M et al. 2020
rs9505097	rs3778321	6:7250270	(G/A)	0.1571	0.8002	DIAMANTE	European	Mahajan A et al. 2018
rs9505097	rs55792466	6:7250474	(C/T)	0.1571	0.8002	DIAMANTE	European	Mahajan A et al. 2018
rs9505097	rs41302869	6:7250639	(A/G)	0.1571	0.8002	DIAMANTE	European	Mahajan A et al. 2018
rs2394186	rs17878860	6:29911360	(A/G)	0.1518	0.8002	MVP	Multi-ancestry	Vujkovic M et al. 2020
rs2394186	rs17884187	6:29912680	(A/G)	0.1518	0.8002	MVP	Multi-ancestry	Vujkovic M et al. 2020
rs2394186	rs72841756	6:29914087	(G/A)	0.1522	0.8002	MVP	Multi-ancestry	Vujkovic M et al. 2020
rs2394186	rs78720542	6:29920320	(T/C)	0.1522	0.8002	MVP	Multi-ancestry	Vujkovic M et al. 2020
rs2394186	rs35249129	6:29920338	(G/A)	0.1522	0.8002	MVP	Multi-ancestry	Vujkovic M et al. 2020
rs2394186	rs9260625	6:29923188	(T/G)	0.1522	0.8002	MVP	Multi-ancestry	Vujkovic M et al. 2020
rs2394186	rs9260626	6:29923189	(G/A)	0.1522	0.8002	MVP	Multi-ancestry	Vujkovic M et al. 2020
rs2389408	rs12699689	7:15209363	(C/T)	0.4692	0.8002	MVP	European	Vujkovic M et al. 2020
rs2389408	rs150514824	7:15209988	(TTGT/-)	0.4692	0.8002	MVP	European	Vujkovic M et al. 2020
rs2389408	rs12666714	7:15210127	(G/A)	0.4692	0.8002	MVP	European	Vujkovic M et al. 2020
rs583769	rs641998	7:18342322	(G/T)	0.2873	0.8002	MVP	European	Vujkovic M et al. 2020
rs17439448	rs73689876	7:40904047	(G/A)	0.1054	0.8002	MVP	European	Vujkovic M et al. 2020
rs17439448	rs73689877	7:40905274	(G/A)	0.1054	0.8002	MVP	European	Vujkovic M et al. 2020
rs74942620	rs11990963	8:57494386	(C/T)	0.271	0.8002	T2DGGI	Multi-ancestry	Suzuki K et al. 2024
rs3890400	rs3757969	8:145551199	(C/G)	0.2841	0.8002	DIAMANTE	Multi-ancestry	Mahajan A et al. 2022
rs3890400	rs3757968	8:145551200	(C/G)	0.2841	0.8002	DIAMANTE	Multi-ancestry	Mahajan A et al. 2022
rs28521526	rs7037088	9:21177363	(C/T)	0.2342	0.8002	T2DGGI	Multi-ancestry	Suzuki K et al. 2024
rs582498	rs7875440	9:85290284	(A/G)	0.3419	0.8002	MVP	European	Vujkovic M et al. 2020
rs9411425	rs10901120	9:134905524	(G/A)	0.4886	0.8002	MVP	Multi-ancestry	Vujkovic M et al. 2020
rs28582094	rs28536554	15:38838432	(A/T)	0.3229	0.8002	DIAMANTE	Multi-ancestry	Mahajan A et al. 2022
rs13737	rs7166737	15:75682513	(A/G)	0.2873	0.8002	DIAMANTE	European	Mahajan A et al. 2018
rs13737	rs8028277	15:75684085	(A/G)	0.2873	0.8002	DIAMANTE	European	Mahajan A et al. 2018
rs13737	rs4886699	15:75692303	(A/C)	0.2873	0.8002	DIAMANTE	European	Mahajan A et al. 2018
rs13737	rs4564532	15:75706296	(C/G)	0.2873	0.8002	DIAMANTE	European	Mahajan A et al. 2018
rs13737	rs4886703	15:75730366	(C/T)	0.2873	0.8002	DIAMANTE	European	Mahajan A et al. 2018
rs13737	rs111534199	15:75778310	(G/A)	0.2873	0.8002	DIAMANTE	European	Mahajan A et al. 2018
rs4845858	rs12569242	1:11127511	(A/C)	0.2565	0.8003	MVP	European	Vujkovic M et al. 2020
rs4845987	rs12569242	1:11127511	(A/C)	0.2565	0.8003	MVP	European	Vujkovic M et al. 2020
rs6604014	rs4294424	1:93139374	(T/C)	0.3059	0.8003	T2DGGI	Multi-ancestry	Suzuki K et al. 2024
rs9818385	rs457061	3:13493797	(T/G)	0.3974	0.8003	T2DGGI	Multi-ancestry	Suzuki K et al. 2024
rs2394186	rs41561116	6:29910473	(G/A)	0.1526	0.8003	MVP	Multi-ancestry	Vujkovic M et al. 2020
rs2394186	rs77467746	6:29911604	(C/A)	0.1526	0.8003	MVP	Multi-ancestry	Vujkovic M et al. 2020
rs2394186	rs35830199	6:29913213	(A/-)	0.1526	0.8003	MVP	Multi-ancestry	Vujkovic M et al. 2020
rs2533457	rs2851506	7:69114734	(T/G)	0.3804	0.8003	DIAMANTE	Multi-ancestry	Mahajan A et al. 2022
rs3887059	rs368511421	8:57503076	(GTCCCTGATACAGGCCCCTCTCTGCTCCAGCAAAGCTA/-)	0.3127	0.8003	MVP	Multi-ancestry	Vujkovic M et al. 2020
rs2151282	rs7041895	9:22162794	(A/C)	0.3601	0.8003	DIAMANTE	East Asian	Spracklen C et al. 2020
rs12235386	rs201633529	9:97078831	(C/A)	0.0457	0.8003	MVP	European	Vujkovic M et al. 2020
rs6585201	rs10885409	10:114808072	(T/C)	0.0357	0.8003	DIAMANTE	East Asian	Spracklen C et al. 2020
rs10769936	rs10769931	11:8636105	(T/C)	0.4611	0.8003	DIAMANTE	Multi-ancestry	Mahajan A et al. 2022
rs11020308	rs7122902	11:93080928	(C/T)	0.2135	0.8003	DIAMANTE	Multi-ancestry	Mahajan A et al. 2022
rs34086018	rs71480000	11:128204513	(G/A)	0.0643	0.8003	T2DGGI	Multi-ancestry	Suzuki K et al. 2024
rs6710938	rs10185744	2:161296249	(A/G)	0.2216	0.8004	MVP	Multi-ancestry	Vujkovic M et al. 2020
rs978444	rs4857338	3:94039386	(G/T)	0.3846	0.8004	MVP	Multi-ancestry	Vujkovic M et al. 2020
rs30353	rs621127	5:55853721	(T/G)	0.4821	0.8004	MVP	European	Vujkovic M et al. 2020
rs1316776	rs2591392	5:78546293	(G/A)	0.3598	0.8004	DIAMANTE	European	Mahajan A et al. 2018
rs1316776	rs10052358	5:78597779	(G/A)	0.3598	0.8004	DIAMANTE	European	Mahajan A et al. 2018
rs2394186	rs116743579	6:29839484	(C/T)	0.1538	0.8004	MVP	Multi-ancestry	Vujkovic M et al. 2020
rs7758115	rs11154331	6:126111429	(A/T)	0.4026	0.8004	MVP	Multi-ancestry	Vujkovic M et al. 2020
rs73186041	rs3087867	7:105028238	(G/A)	0.3223	0.8004	T2DGGI	Multi-ancestry	Suzuki K et al. 2024
rs10818763	rs143793829	9:125614393	(G/A)	0.372	0.8004	MVP	Multi-ancestry	Vujkovic M et al. 2020
rs512780	rs2033532	11:74551025	(C/A)	0.3103	0.8004	T2DGGI	Multi-ancestry	Suzuki K et al. 2024
rs11514133	rs61937590	12:39413914	(G/A)	0.2758	0.8004	T2DGGI	Multi-ancestry	Suzuki K et al. 2024
rs3201	rs776436	12:69940827	(A/G)	0.4173	0.8004	T2DGGI	Multi-ancestry	Suzuki K et al. 2024
rs10519049	rs28414679	15:46518744	(G/A)	0.3391	0.8004	T2DGGI	Multi-ancestry	Suzuki K et al. 2024
rs8046545	rs202014106	16:28702943	(A/T)	0.3091	0.8004	DIAMANTE	European	Mahajan A et al. 2018
rs7189927	rs7187776	16:28857645	(A/G)	0.3419	0.8004	MVP	European	Vujkovic M et al. 2020
rs9932196	rs9972866	16:30018982	(C/G)	0.4653	0.8004	T2DGGI	Multi-ancestry	Suzuki K et al. 2024
rs11078916	rs4462633	17:37641867	(A/C)	0.2475	0.8004	MVP	European	Vujkovic M et al. 2020
rs11078916	rs67700223	17:37654264	(T/-)	0.2475	0.8004	MVP	European	Vujkovic M et al. 2020
rs1056441	rs1291205	20:62328829	(C/G)	0.2636	0.8004	T2DGGI	Multi-ancestry	Suzuki K et al. 2024
rs1056441	rs1291210	20:62335293	(A/C)	0.2644	0.8004	T2DGGI	Multi-ancestry	Suzuki K et al. 2024
rs61779275	rs11426752	1:39611191	(-/T)	0.2286	0.8005	MVP	European	Vujkovic M et al. 2020
rs6604014	rs148221183	1:93021405	(AA/-)	0.3165	0.8005	T2DGGI	Multi-ancestry	Suzuki K et al. 2024
rs1260326	rs112590549	2:27750810	(T/-)	0.4782	0.8005	DIAMANTE	East Asian	Spracklen C et al. 2020
rs75423501	rs113569731	3:47093206	(C/A)	0.0885	0.8005	DIAMANTE	European	Mahajan A et al. 2018
rs6792892	rs9814664	3:50078541	(C/T)	0.3706	0.8005	MVP	Multi-ancestry	Vujkovic M et al. 2020
rs6792892	rs2240329	3:50107512	(G/A)	0.3706	0.8005	MVP	Multi-ancestry	Vujkovic M et al. 2020
rs62259319	rs35675605	3:58307792	(-/TTG)	0.4842	0.8005	T2DGGI	Multi-ancestry	Suzuki K et al. 2024
rs1801212	rs1046316	4:6304087	(A/G)	0.3141	0.8005	DIAMANTE	European	Mahajan A et al. 2018
rs7659468	rs223497	4:103653976	(T/C)	0.4811	0.8005	MVP	European	Vujkovic M et al. 2020
rs12505942	rs13151315	4:140933304	(C/G)	0.3668	0.8005	MVP	European	Vujkovic M et al. 2020
rs12505942	rs17373738	4:140935264	(C/G)	0.3668	0.8005	MVP	European	Vujkovic M et al. 2020
rs12505942	rs12645862	4:140936716	(T/C)	0.3668	0.8005	MVP	European	Vujkovic M et al. 2020
rs12505942	rs12646543	4:140937114	(T/C)	0.3668	0.8005	MVP	European	Vujkovic M et al. 2020
rs12505942	rs1510719	4:140938116	(T/C)	0.3668	0.8005	MVP	European	Vujkovic M et al. 2020
rs12505942	rs35829097	4:140939449	(T/-)	0.3668	0.8005	MVP	European	Vujkovic M et al. 2020
rs12505942	rs10641969	4:140940097	(-/CAA)	0.3668	0.8005	MVP	European	Vujkovic M et al. 2020
rs6819331	rs7686964	4:153483294	(A/G)	0.335	0.8005	MVP	European	Vujkovic M et al. 2020
rs2591392	rs7736709	5:78624632	(G/C)	0.3698	0.8005	MVP	Multi-ancestry	Vujkovic M et al. 2020
rs697743	rs13191343	6:31241109	(C/T)	0.0972	0.8005	DIAMANTE	East Asian	Spracklen C et al. 2020
rs6978118	rs39250	7:89764089	(T/G)	0.3397	0.8005	DIAMANTE	Multi-ancestry	Mahajan A et al. 2022
rs12667919	rs1593312	7:131584453	(T/G)	0.267	0.8005	MVP	Multi-ancestry	Vujkovic M et al. 2020
rs34642578	rs405308	8:17914799	(G/A)	0.0685	0.8005	DIAMANTE	East Asian	Spracklen C et al. 2020
rs34642578	rs574114	8:17914859	(A/T)	0.0685	0.8005	DIAMANTE	East Asian	Spracklen C et al. 2020
rs34642578	rs5889764	8:17914865	(A/-)	0.0685	0.8005	DIAMANTE	East Asian	Spracklen C et al. 2020
rs34642578	rs34574502	8:17914871	(A/-)	0.0685	0.8005	DIAMANTE	East Asian	Spracklen C et al. 2020
rs34642578	rs574774	8:17914883	(A/G)	0.0685	0.8005	DIAMANTE	East Asian	Spracklen C et al. 2020
rs555784	rs944681	9:85284203	(T/C)	0.34	0.8005	MVP	European	Vujkovic M et al. 2020
rs582498	rs944681	9:85284203	(T/C)	0.34	0.8005	MVP	European	Vujkovic M et al. 2020
rs10818763	rs2596701	9:125651013	(C/A)	0.3724	0.8005	MVP	Multi-ancestry	Vujkovic M et al. 2020
rs7080579	rs144390797	10:75568311	(AG/-)	0.2979	0.8005	T2DGGI	Multi-ancestry	Suzuki K et al. 2024
rs7099048	rs11001501	10:77564439	(T/C)	0.4911	0.8005	MVP	European	Vujkovic M et al. 2020
rs11020308	rs7952273	11:93090608	(T/A)	0.2139	0.8005	DIAMANTE	Multi-ancestry	Mahajan A et al. 2022
rs10879248	rs371486175	12:71517548	(G/T)	0.2374	0.8005	T2DGGI	Multi-ancestry	Suzuki K et al. 2024
rs9889137	rs8051346	16:991404	(A/G)	0.4659	0.8005	T2DGGI	Multi-ancestry	Suzuki K et al. 2024
rs9889137	rs12598085	16:991413	(C/T)	0.4659	0.8005	T2DGGI	Multi-ancestry	Suzuki K et al. 2024
rs35550545	rs7550434	1:151008928	(G/A)	0.1212	0.8006	T2DGGI	Multi-ancestry	Suzuki K et al. 2024
rs28525376	rs10779931	2:43198882	(G/C)	0.3439	0.8006	DIAMANTE	European	Mahajan A et al. 2018
rs34589210	rs57706057	2:112825747	(C/T)	0.1759	0.8006	MVP	European	Vujkovic M et al. 2020
rs34589210	rs58552130	2:112826498	(G/A)	0.1759	0.8006	MVP	European	Vujkovic M et al. 2020
rs13406280	rs35674334	2:166617626	(-/A)	0.3622	0.8006	MVP	Multi-ancestry	Vujkovic M et al. 2020
rs7614016	rs11707746	3:123068817	(T/C)	0.353	0.8006	DIAMANTE	Hispanic	Mahajan A et al. 2022
rs56243018	rs74734425	3:141096216	(C/T)	0.0206	0.8006	MVP	Multi-ancestry	Vujkovic M et al. 2020
rs10938397	rs925494	4:45187622	(C/T)	0.3502	0.8006	T2DGGI	Multi-ancestry	Suzuki K et al. 2024
rs1903002	rs13149860	4:89720885	(T/C)	0.4861	0.8006	DIAMANTE	European	Mahajan A et al. 2018
rs1903002	rs2869948	4:89721332	(T/C)	0.4861	0.8006	DIAMANTE	European	Mahajan A et al. 2018
rs1903002	rs6824451	4:89723065	(G/A)	0.4861	0.8006	DIAMANTE	European	Mahajan A et al. 2018
rs1903002	rs72614904	4:89724705	(-/TGA)	0.4861	0.8006	DIAMANTE	European	Mahajan A et al. 2018
rs1903002	rs10012528	4:89724963	(C/G)	0.4861	0.8006	DIAMANTE	European	Mahajan A et al. 2018
rs1903002	rs10012624	4:89725056	(C/A)	0.4861	0.8006	DIAMANTE	European	Mahajan A et al. 2018
rs1903002	rs10020704	4:89725466	(A/C)	0.4861	0.8006	DIAMANTE	European	Mahajan A et al. 2018
rs4991654	rs2206578	6:20531530	(T/C)	0.2396	0.8006	MVP	European	Vujkovic M et al. 2020
rs2749014	rs4715317	6:52629010	(T/G)	0.2378	0.8006	T2DGGI	Multi-ancestry	Suzuki K et al. 2024
rs2533457	rs41868	7:68996953	(C/G)	0.3918	0.8006	DIAMANTE	Multi-ancestry	Mahajan A et al. 2022
rs2533457	rs41866	7:68997389	(T/C)	0.3918	0.8006	DIAMANTE	Multi-ancestry	Mahajan A et al. 2022
rs73186041	rs12533348	7:105024595	(G/A)	0.3211	0.8006	T2DGGI	Multi-ancestry	Suzuki K et al. 2024
rs12667919	rs1834290	7:131589867	(C/T)	0.3568	0.8006	MVP	Multi-ancestry	Vujkovic M et al. 2020
rs6956046	rs6459733	7:156930550	(G/C)	0.4573	0.8006	T2DGGI	Multi-ancestry	Suzuki K et al. 2024
rs77728904	rs77920300	9:22012441	(C/T)	0.0595	0.8006	T2DGGI	Multi-ancestry	Suzuki K et al. 2024
rs808964	rs4930091	11:2372356	(T/C)	0.2857	0.8006	DIAMANTE	East Asian	Spracklen C et al. 2020
rs7147757	rs35375876	14:58737973	(-/A)	0.4533	0.8006	T2DGGI	Multi-ancestry	Suzuki K et al. 2024
rs8026894	rs77091786	15:72349541	(C/T)	0.0747	0.8006	T2DGGI	Multi-ancestry	Suzuki K et al. 2024
rs7189927	rs202014106	16:28702943	(A/T)	0.3091	0.8006	MVP	European	Vujkovic M et al. 2020
rs1788819	rs891389	18:21087531	(C/T)	0.1919	0.8006	T2DGGI	Multi-ancestry	Suzuki K et al. 2024
rs7558502	rs1530720	2:149414439	(A/G)	0.5	0.8007	MVP	Asian	Vujkovic M et al. 2020
rs7558502	rs4972390	2:149472002	(G/T)	0.498	0.8007	MVP	Asian	Vujkovic M et al. 2020
rs7558502	rs78108886	2:149532185	(A/T)	0.498	0.8007	MVP	Asian	Vujkovic M et al. 2020
rs7558502	rs2289997	2:149546873	(A/G)	0.498	0.8007	MVP	Asian	Vujkovic M et al. 2020
rs10195252	rs12692737	2:165554309	(C/A)	0.4056	0.8007	DIAMANTE	European	Mahajan A et al. 2018
rs10195252	rs12692737	2:165554309	(C/A)	0.4056	0.8007	MVP	European	Vujkovic M et al. 2020
rs10195252	rs7609045	2:165555207	(G/A)	0.4056	0.8007	DIAMANTE	European	Mahajan A et al. 2018
rs10195252	rs7609045	2:165555207	(G/A)	0.4056	0.8007	MVP	European	Vujkovic M et al. 2020
rs10195252	rs34704590	2:165555597	(T/-)	0.4056	0.8007	DIAMANTE	European	Mahajan A et al. 2018
rs10195252	rs34704590	2:165555597	(T/-)	0.4056	0.8007	MVP	European	Vujkovic M et al. 2020
rs10195252	rs2198550	2:165556760	(A/C)	0.4056	0.8007	DIAMANTE	European	Mahajan A et al. 2018
rs10195252	rs2198550	2:165556760	(A/C)	0.4056	0.8007	MVP	European	Vujkovic M et al. 2020
rs76435632	rs115872768	3:23360085	(A/G)	0.0433	0.8007	DIAMANTE	Multi-ancestry	Mahajan A et al. 2022
rs76435632	rs115872768	3:23360085	(A/G)	0.0433	0.8007	T2DGGI	Multi-ancestry	Suzuki K et al. 2024
rs2872246	rs2037379	3:183650330	(T/C)	0.3027	0.8007	MVP	Multi-ancestry	Vujkovic M et al. 2020
rs2872246	rs2139560	3:183653869	(A/G)	0.3027	0.8007	MVP	Multi-ancestry	Vujkovic M et al. 2020
rs2872246	rs2176824	3:183654029	(C/G)	0.3027	0.8007	MVP	Multi-ancestry	Vujkovic M et al. 2020
rs1229984	rs75721934	4:100142780	(G/A)	0.1356	0.8007	T2DGGI	Multi-ancestry	Suzuki K et al. 2024
rs13186372	rs140008642	5:43671582	(C/T)	0.0439	0.8007	T2DGGI	Multi-ancestry	Suzuki K et al. 2024
rs2533457	rs610930	7:69189726	(A/G)	0.379	0.8007	DIAMANTE	Multi-ancestry	Mahajan A et al. 2022
rs2533457	rs595681	7:69190837	(C/T)	0.379	0.8007	DIAMANTE	Multi-ancestry	Mahajan A et al. 2022
rs4240673	rs4841457	8:10773511	(T/G)	0.4323	0.8007	DIAMANTE	Multi-ancestry	Mahajan A et al. 2022
rs7099048	rs10762681	10:77566100	(A/G)	0.493	0.8007	MVP	European	Vujkovic M et al. 2020
rs480840	rs1282460	11:74568553	(T/C)	0.4742	0.8007	MVP	European	Vujkovic M et al. 2020
rs480840	rs495246	11:74629004	(C/A)	0.4742	0.8007	MVP	European	Vujkovic M et al. 2020
rs480840	rs12363224	11:74634927	(C/T)	0.4742	0.8007	MVP	European	Vujkovic M et al. 2020
rs480840	rs1292895	11:74664025	(G/A)	0.4742	0.8007	MVP	European	Vujkovic M et al. 2020
rs4842471	rs10777076	12:88291567	(C/T)	0.4073	0.8007	T2DGGI	Multi-ancestry	Suzuki K et al. 2024
rs4842471	rs1947691	12:88298411	(T/C)	0.4069	0.8007	T2DGGI	Multi-ancestry	Suzuki K et al. 2024
rs4924455	rs2118961	15:40614200	(A/G)	0.1823	0.8007	T2DGGI	Multi-ancestry	Suzuki K et al. 2024
rs1396713	rs67566652	15:64125992	(G/A)	0.3944	0.8007	T2DGGI	Multi-ancestry	Suzuki K et al. 2024
rs12910825	rs12898311	15:91517780	(G/C)	0.332	0.8007	DIAMANTE	European	Mahajan A et al. 2018
rs9932196	rs3814877	16:30042677	(G/T)	0.3888	0.8007	T2DGGI	Multi-ancestry	Suzuki K et al. 2024
rs12601921	rs11079710	17:65885911	(C/T)	0.3433	0.8007	T2DGGI	Multi-ancestry	Suzuki K et al. 2024
rs6604014	rs7514334	1:93115127	(C/T)	0.3107	0.8008	T2DGGI	Multi-ancestry	Suzuki K et al. 2024
rs4620533	rs12021631	1:155321678	(A/T)	0.2584	0.8008	MVP	European	Vujkovic M et al. 2020
rs4832290	rs4832294	2:86736361	(C/A)	0.242	0.8008	MVP	Multi-ancestry	Vujkovic M et al. 2020
rs924753	rs924754	3:15756215	(A/T)	0.4663	0.8008	MVP	Multi-ancestry	Vujkovic M et al. 2020
rs924753	rs924754	3:15756215	(A/T)	0.4663	0.8008	T2DGGI	Multi-ancestry	Suzuki K et al. 2024
rs36052996	rs34619201	3:24993415	(C/T)	0.2965	0.8008	T2DGGI	Multi-ancestry	Suzuki K et al. 2024
rs62259319	rs13059916	3:58316364	(A/G)	0.485	0.8008	T2DGGI	Multi-ancestry	Suzuki K et al. 2024
rs667920	rs833752	3:136255169	(A/G)	0.2388	0.8008	MVP	Multi-ancestry	Vujkovic M et al. 2020
rs7659468	rs223349	4:103778434	(A/G)	0.4054	0.8008	MVP	Multi-ancestry	Vujkovic M et al. 2020
rs7659468	rs223336	4:103786560	(G/A)	0.4054	0.8008	MVP	Multi-ancestry	Vujkovic M et al. 2020
rs4267865	rs9784695	5:122660515	(C/G)	0.0725	0.8008	DIAMANTE	Multi-ancestry	Mahajan A et al. 2022
rs72888748	rs55839204	6:76356335	(G/A)	0.1783	0.8008	T2DGGI	Multi-ancestry	Suzuki K et al. 2024
rs72888748	rs17499394	6:76373600	(A/G)	0.1783	0.8008	T2DGGI	Multi-ancestry	Suzuki K et al. 2024
rs72888748	rs17414687	6:76376552	(G/A)	0.1783	0.8008	T2DGGI	Multi-ancestry	Suzuki K et al. 2024
rs72888748	rs111507284	6:76383176	(A/T)	0.1783	0.8008	T2DGGI	Multi-ancestry	Suzuki K et al. 2024
rs72888748	rs141736727	6:76393859	(T/G)	0.1783	0.8008	T2DGGI	Multi-ancestry	Suzuki K et al. 2024
rs72888748	rs78609413	6:76394342	(A/C)	0.1783	0.8008	T2DGGI	Multi-ancestry	Suzuki K et al. 2024
rs72888748	rs148783843	6:76394719	(A/G)	0.1783	0.8008	T2DGGI	Multi-ancestry	Suzuki K et al. 2024
rs72888748	rs6912963	6:76399164	(A/G)	0.1783	0.8008	T2DGGI	Multi-ancestry	Suzuki K et al. 2024
rs2409742	rs7004825	8:11031472	(T/C)	0.4738	0.8008	MVP	Multi-ancestry	Vujkovic M et al. 2020
rs140727097	rs71527232	8:74773850	(C/T)	0.0725	0.8008	T2DGGI	Multi-ancestry	Suzuki K et al. 2024
rs140727097	rs967555	8:74783087	(C/A)	0.0725	0.8008	T2DGGI	Multi-ancestry	Suzuki K et al. 2024
rs12263348	rs12770482	10:65260161	(C/T)	0.2893	0.8008	MVP	European	Vujkovic M et al. 2020
rs12263348	rs34205815	10:65289904	(A/G)	0.2893	0.8008	MVP	European	Vujkovic M et al. 2020
rs12263348	rs35193693	10:65321247	(A/T)	0.2893	0.8008	MVP	European	Vujkovic M et al. 2020
rs56365443	rs28369539	14:103917298	(A/G)	0.2436	0.8008	MVP	Multi-ancestry	Vujkovic M et al. 2020
rs7178762	rs4984253	15:63919633	(C/A)	0.4732	0.8008	DIAMANTE	European	Mahajan A et al. 2018
rs7178762	rs2228517	15:63932513	(G/C)	0.4732	0.8008	DIAMANTE	European	Mahajan A et al. 2018
rs7178762	rs17773244	15:64008150	(C/T)	0.4732	0.8008	DIAMANTE	European	Mahajan A et al. 2018
rs12917449	rs11636435	15:74256841	(G/T)	0.1779	0.8008	MVP	European	Vujkovic M et al. 2020
rs56823429	rs2966095	16:81549458	(A/G)	0.1861	0.8008	MVP	Multi-ancestry	Vujkovic M et al. 2020
rs11078916	rs8069451	17:37504933	(T/C)	0.2455	0.8008	MVP	European	Vujkovic M et al. 2020
rs11078916	rs55722796	17:37612086	(C/T)	0.2455	0.8008	MVP	European	Vujkovic M et al. 2020
rs10737818	rs3765799	1:235601681	(C/T)	0.3519	0.8009	MVP	European	Vujkovic M et al. 2020
rs10737818	rs59598449	1:235601867	(-/AAA)	0.3519	0.8009	MVP	European	Vujkovic M et al. 2020
rs3845843	rs13020962	2:152123543	(G/A)	0.4493	0.8009	MVP	European	Vujkovic M et al. 2020
rs3845843	rs13027425	2:152123586	(C/G)	0.4493	0.8009	MVP	European	Vujkovic M et al. 2020
rs59738871	rs35334059	3:23481478	(G/-)	0.1356	0.8009	T2DGGI	Multi-ancestry	Suzuki K et al. 2024
rs7659468	rs6830407	4:103816523	(A/G)	0.405	0.8009	MVP	Multi-ancestry	Vujkovic M et al. 2020
rs6884702	rs59546593	5:44921964	(-/T)	0.4085	0.8009	DIAMANTE	European	Mahajan A et al. 2018
rs2008027	rs1269175	6:126040435	(A/G)	0.495	0.8009	MVP	European	Vujkovic M et al. 2020
rs4716673	rs3033510	7:156776349	(-/AT)	0.2669	0.8009	DIAMANTE	East Asian	Spracklen C et al. 2020
rs6946660	rs34998574	7:156964721	(-/T)	0.4609	0.8009	MVP	Multi-ancestry	Vujkovic M et al. 2020
rs6956046	rs34998574	7:156964721	(-/T)	0.4609	0.8009	T2DGGI	Multi-ancestry	Suzuki K et al. 2024
rs1059592	rs11782130	8:22452357	(G/T)	0.3419	0.8009	MVP	European	Vujkovic M et al. 2020
rs1059592	rs3735893	8:22452704	(A/G)	0.3419	0.8009	MVP	European	Vujkovic M et al. 2020
rs10808671	rs10689247	8:95971758	(-/TT)	0.486	0.8009	MVP	Multi-ancestry	Vujkovic M et al. 2020
rs10808671	rs375185094	8:95971767	(-/TT)	0.486	0.8009	MVP	Multi-ancestry	Vujkovic M et al. 2020
rs13257021	rs4735336	8:95973410	(G/T)	0.4862	0.8009	DIAMANTE	Multi-ancestry	Mahajan A et al. 2022
rs111765639	rs10509187	10:65207748	(A/G)	0.0689	0.8009	MVP	Multi-ancestry	Vujkovic M et al. 2020
rs41274074	rs10509187	10:65207748	(A/G)	0.0689	0.8009	DIAMANTE	Multi-ancestry	Mahajan A et al. 2022
rs59050225	rs10509187	10:65207748	(A/G)	0.0689	0.8009	T2DGGI	Multi-ancestry	Suzuki K et al. 2024
rs4930091	rs1088980	11:2374867	(C/T)	0.2068	0.8009	DIAMANTE	European	Mahajan A et al. 2018
rs2730827	rs2608711	12:41854721	(T/A)	0.392	0.8009	MVP	Multi-ancestry	Vujkovic M et al. 2020
rs2730827	rs2608711	12:41854721	(T/A)	0.392	0.8009	T2DGGI	Multi-ancestry	Suzuki K et al. 2024
rs34584161	rs12874375	13:26818902	(C/T)	0.2485	0.8009	MVP	European	Vujkovic M et al. 2020
rs2435907	rs4774902	15:57240760	(A/C)	0.4761	0.8009	MVP	European	Vujkovic M et al. 2020
rs2585088	rs4774902	15:57240760	(A/C)	0.4761	0.8009	MVP	European	Vujkovic M et al. 2020
rs12917449	rs11072457	15:74255656	(T/C)	0.1799	0.8009	MVP	European	Vujkovic M et al. 2020
rs61021634	rs7167984	15:93832067	(G/A)	0.3829	0.8009	DIAMANTE	East Asian	Spracklen C et al. 2020
rs4911405	rs6059596	20:32557119	(C/T)	0.1969	0.8009	DIAMANTE	Multi-ancestry	Mahajan A et al. 2022
rs4911405	rs6059596	20:32557119	(C/T)	0.1969	0.8009	T2DGGI	Multi-ancestry	Suzuki K et al. 2024
rs6011155	rs200499524	20:62423776	(-/CGGGGC)	0.4712	0.8009	MVP	Multi-ancestry	Vujkovic M et al. 2020
rs12725767	rs6659873	1:6723806	(T/G)	0.3867	0.801	MVP	European	Vujkovic M et al. 2020
rs12725767	rs2235563	1:6724105	(T/C)	0.3867	0.801	MVP	European	Vujkovic M et al. 2020
rs12725767	rs2039363	1:6724249	(G/A)	0.3867	0.801	MVP	European	Vujkovic M et al. 2020
rs12725767	rs2039364	1:6724457	(A/G)	0.3867	0.801	MVP	European	Vujkovic M et al. 2020
rs4832290	rs2030259	2:86683642	(A/G)	0.1951	0.801	MVP	Multi-ancestry	Vujkovic M et al. 2020
rs4832290	rs12714187	2:86691250	(G/A)	0.1951	0.801	MVP	Multi-ancestry	Vujkovic M et al. 2020
rs7558502	rs4487043	2:149386595	(G/A)	0.4921	0.801	MVP	Asian	Vujkovic M et al. 2020
rs13389219	rs10649609	2:165552706	(-/AAAAT)	0.4175	0.801	MVP	European	Vujkovic M et al. 2020
rs11674103	rs1465683	2:166163190	(A/T)	0.5	0.801	T2DGGI	Multi-ancestry	Suzuki K et al. 2024
rs2292662	rs704366	3:63871648	(A/G)	0.2754	0.801	DIAMANTE	Multi-ancestry	Mahajan A et al. 2022
rs2292662	rs704366	3:63871648	(A/G)	0.2754	0.801	T2DGGI	Multi-ancestry	Suzuki K et al. 2024
rs10011838	rs1545904	4:153496173	(A/C)	0.4821	0.801	DIAMANTE	East Asian	Spracklen C et al. 2020
rs10011838	rs1545904	4:153496173	(A/C)	0.4821	0.801	MVP	Asian	Vujkovic M et al. 2020
rs13155752	rs59546593	5:44921964	(-/T)	0.4085	0.801	MVP	European	Vujkovic M et al. 2020
rs2759398	rs9356119	6:163997379	(A/G)	0.25	0.801	T2DGGI	Multi-ancestry	Suzuki K et al. 2024
rs74942620	rs56271251	8:57487313	(C/T)	0.2712	0.801	T2DGGI	Multi-ancestry	Suzuki K et al. 2024
rs74942620	rs3887059	8:57496064	(G/A)	0.2712	0.801	T2DGGI	Multi-ancestry	Suzuki K et al. 2024
rs3887059	rs74942620	8:57499986	(G/C)	0.3139	0.801	MVP	Multi-ancestry	Vujkovic M et al. 2020
rs71504938	rs34603595	9:81925919	(T/C)	0.0506	0.801	DIAMANTE	East Asian	Spracklen C et al. 2020
rs9411425	rs9411434	9:134926155	(C/A)	0.4	0.801	MVP	Multi-ancestry	Vujkovic M et al. 2020
rs10787287	rs1341051	10:112614210	(G/C)	0.2316	0.801	MVP	European	Vujkovic M et al. 2020
rs10787287	rs3833719	10:112622359	(-/A)	0.2316	0.801	MVP	European	Vujkovic M et al. 2020
rs9316706	rs9509965	13:22586380	(T/C)	0.3512	0.801	DIAMANTE	East Asian	Spracklen C et al. 2020
rs61975988	rs35372009	14:38782341	(T/-)	0.4375	0.801	DIAMANTE	East Asian	Spracklen C et al. 2020
rs8026714	rs72759321	15:91544417	(A/G)	0.4563	0.801	DIAMANTE	East Asian	Spracklen C et al. 2020
rs1978487	rs35272234	16:31127013	(T/-)	0.4221	0.801	T2DGGI	Multi-ancestry	Suzuki K et al. 2024
rs17471624	rs2377056	16:89616155	(G/T)	0.104	0.801	T2DGGI	Multi-ancestry	Suzuki K et al. 2024
rs2080090	rs11367624	17:65844287	(T/-)	0.2386	0.801	MVP	European	Vujkovic M et al. 2020
rs663129	rs536783	18:57828038	(C/T)	0.2133	0.801	MVP	Asian	Vujkovic M et al. 2020
rs6565922	rs1943249	18:74583310	(G/A)	0.4495	0.801	MVP	Multi-ancestry	Vujkovic M et al. 2020
rs62216977	rs6045449	20:18517902	(A/G)	0.1196	0.801	T2DGGI	Multi-ancestry	Suzuki K et al. 2024
rs2336938	rs60880671	1:206622793	(-/T)	0.4851	0.8011	MVP	European	Vujkovic M et al. 2020
rs6712905	rs143936919	2:196957358	(G/A)	0.4722	0.8011	MVP	Multi-ancestry	Vujkovic M et al. 2020
rs6792892	rs138397226	3:50022074	(G/A)	0.3708	0.8011	MVP	Multi-ancestry	Vujkovic M et al. 2020
rs6792892	rs2353579	3:50027774	(C/T)	0.3708	0.8011	MVP	Multi-ancestry	Vujkovic M et al. 2020
rs6792892	rs9810125	3:50077804	(G/A)	0.3708	0.8011	MVP	Multi-ancestry	Vujkovic M et al. 2020
rs77630070	rs17672741	6:7239405	(A/G)	0.0623	0.8011	DIAMANTE	Multi-ancestry	Mahajan A et al. 2022
rs879882	rs3130453	6:31124849	(C/T)	0.3968	0.8011	DIAMANTE	East Asian	Spracklen C et al. 2020
rs34709632	rs67673890	6:163107647	(T/C)	0.0621	0.8011	T2DGGI	Multi-ancestry	Suzuki K et al. 2024
rs4720212	rs139542260	7:36752917	(C/-)	0.3764	0.8011	T2DGGI	Multi-ancestry	Suzuki K et al. 2024
rs6978118	rs39272	7:89773396	(T/C)	0.3407	0.8011	DIAMANTE	Multi-ancestry	Mahajan A et al. 2022
rs6978118	rs39275	7:89775170	(A/G)	0.3407	0.8011	DIAMANTE	Multi-ancestry	Mahajan A et al. 2022
rs2409742	rs10106207	8:11015338	(C/T)	0.4781	0.8011	MVP	European	Vujkovic M et al. 2020
rs12380322	rs59498502	9:19052165	(-/T)	0.3976	0.8011	MVP	Multi-ancestry	Vujkovic M et al. 2020
rs12380322	rs59498502	9:19052165	(-/T)	0.3976	0.8011	DIAMANTE	Multi-ancestry	Mahajan A et al. 2022
rs12380322	rs59498502	9:19052165	(-/T)	0.3976	0.8011	T2DGGI	Multi-ancestry	Suzuki K et al. 2024
rs148928116	rs142042636	10:65361717	(-/A)	0.2778	0.8011	DIAMANTE	East Asian	Spracklen C et al. 2020
rs1783541	.	11:65276231	(T/-)	0.2296	0.8011	DIAMANTE	European	Mahajan A et al. 2018
rs1783541	.	11:65276231	(T/-)	0.2296	0.8011	MVP	European	Vujkovic M et al. 2020
rs3742305	rs67621514	13:31028598	(ATCT/-)	0.3082	0.8011	MVP	European	Vujkovic M et al. 2020
rs10519049	rs12907619	15:46523585	(C/T)	0.3393	0.8011	T2DGGI	Multi-ancestry	Suzuki K et al. 2024
rs12909009	rs8029971	15:65849674	(G/A)	0.2999	0.8011	T2DGGI	Multi-ancestry	Suzuki K et al. 2024
rs9948462	rs8093592	18:7074515	(C/T)	0.4936	0.8011	DIAMANTE	Multi-ancestry	Mahajan A et al. 2022
rs9948462	rs8093592	18:7074515	(C/T)	0.4936	0.8011	T2DGGI	Multi-ancestry	Suzuki K et al. 2024
rs6720948	rs4516379	2:160665403	(C/T)	0.2766	0.8012	T2DGGI	Multi-ancestry	Suzuki K et al. 2024
rs2305141	rs283474	2:233654627	(A/G)	0.3694	0.8012	T2DGGI	Multi-ancestry	Suzuki K et al. 2024
rs35658682	rs686149	5:111244642	(C/T)	0.4794	0.8012	T2DGGI	Multi-ancestry	Suzuki K et al. 2024
rs72888748	rs111477662	6:76431863	(C/T)	0.1787	0.8012	T2DGGI	Multi-ancestry	Suzuki K et al. 2024
rs10240790	rs374700543	7:89784573	(A/-)	0.2783	0.8012	MVP	European	Vujkovic M et al. 2020
rs7872172	rs12551273	9:8282815	(C/A)	0.4389	0.8012	T2DGGI	Multi-ancestry	Suzuki K et al. 2024
rs10748694	rs10786327	10:99071408	(C/T)	0.3294	0.8012	DIAMANTE	East Asian	Spracklen C et al. 2020
rs2862954	rs2039015	10:102026559	(G/C)	0.4284	0.8012	MVP	European	Vujkovic M et al. 2020
rs2237897	rs2299620	11:2858295	(C/T)	0.0398	0.8012	DIAMANTE	European	Mahajan A et al. 2018
rs2125838	rs144389340	11:47913823	(CTCCCT/-)	0.3564	0.8012	T2DGGI	Multi-ancestry	Suzuki K et al. 2024
rs11020308	rs374560834	11:93151510	(A/C)	0.2097	0.8012	DIAMANTE	Multi-ancestry	Mahajan A et al. 2022
rs11514133	rs71075026	12:39419027	(-/AT)	0.2722	0.8012	T2DGGI	Multi-ancestry	Suzuki K et al. 2024
rs8069331	rs5820169	17:34959994	(T/-)	0.3936	0.8012	MVP	European	Vujkovic M et al. 2020
rs2493389	rs41463147	1:120554134	(T/G)	0.1759	0.8013	T2DGGI	Multi-ancestry	Suzuki K et al. 2024
rs9376382	rs11330502	6:139209614	(T/-)	0.4976	0.8013	T2DGGI	Multi-ancestry	Suzuki K et al. 2024
rs12667919	rs4141859	7:131583236	(A/T)	0.2672	0.8013	MVP	Multi-ancestry	Vujkovic M et al. 2020
rs505922	rs71281258	9:136143136	(-/T)	0.341	0.8013	DIAMANTE	European	Mahajan A et al. 2018
rs7922045	rs1907228	10:122978944	(A/G)	0.4544	0.8013	MVP	Asian	Vujkovic M et al. 2020
rs4148856	rs7132277	12:123593382	(C/T)	0.1998	0.8013	DIAMANTE	European	Mahajan A et al. 2018
rs36090640	rs520313	13:33686575	(A/G)	0.2348	0.8013	T2DGGI	Multi-ancestry	Suzuki K et al. 2024
rs750163	rs11070855	15:51850283	(C/T)	0.4493	0.8013	T2DGGI	Multi-ancestry	Suzuki K et al. 2024
rs9889137	rs12923035	16:997183	(T/C)	0.4661	0.8013	T2DGGI	Multi-ancestry	Suzuki K et al. 2024
rs9927842	rs7404621	16:15147675	(G/T)	0.1829	0.8013	MVP	European	Vujkovic M et al. 2020
rs10499	rs202014106	16:28702943	(A/T)	0.1913	0.8013	T2DGGI	Multi-ancestry	Suzuki K et al. 2024
rs58306981	rs1461923	18:42310730	(T/C)	0.3179	0.8013	T2DGGI	Multi-ancestry	Suzuki K et al. 2024
rs2867570	rs10413456	19:31906400	(A/C)	0.3882	0.8013	MVP	Multi-ancestry	Vujkovic M et al. 2020
rs2867570	rs12977513	19:31907244	(C/T)	0.3882	0.8013	MVP	Multi-ancestry	Vujkovic M et al. 2020
rs1056441	rs2258056	20:62328453	(T/C)	0.2642	0.8013	T2DGGI	Multi-ancestry	Suzuki K et al. 2024
rs12713597	rs4671181	2:67604847	(T/C)	0.2474	0.8014	T2DGGI	Multi-ancestry	Suzuki K et al. 2024
rs9998835	rs10937717	4:6295087	(T/A)	0.3149	0.8014	DIAMANTE	Multi-ancestry	Mahajan A et al. 2022
rs2533457	rs2851501	7:69110858	(G/A)	0.3814	0.8014	DIAMANTE	Multi-ancestry	Mahajan A et al. 2022
rs2533457	rs576293	7:69190802	(A/C)	0.3788	0.8014	DIAMANTE	Multi-ancestry	Mahajan A et al. 2022
rs6978118	rs39281	7:89778489	(A/G)	0.3395	0.8014	DIAMANTE	Multi-ancestry	Mahajan A et al. 2022
rs10818763	rs2251495	9:125642687	(G/A)	0.3726	0.8014	MVP	Multi-ancestry	Vujkovic M et al. 2020
rs1812707	rs66515768	15:84575367	(CACACACCA/-)	0.346	0.8014	MVP	Multi-ancestry	Vujkovic M et al. 2020
rs2658746	rs2156340	18:74591642	(G/A)	0.3559	0.8014	MVP	European	Vujkovic M et al. 2020
rs2658746	rs937823	18:74593584	(G/A)	0.3559	0.8014	MVP	European	Vujkovic M et al. 2020
rs2658746	rs2849839	18:74594632	(A/G)	0.3559	0.8014	MVP	European	Vujkovic M et al. 2020
rs11667244	.	19:47623080	(-/T)	0.3469	0.8014	MVP	European	Vujkovic M et al. 2020
rs35142762	rs1320331	2:622161	(G/C)	0.135	0.8015	T2DGGI	Multi-ancestry	Suzuki K et al. 2024
rs35142762	rs1320330	2:622225	(T/G)	0.135	0.8015	T2DGGI	Multi-ancestry	Suzuki K et al. 2024
rs35142762	rs6760543	2:622388	(G/C)	0.135	0.8015	T2DGGI	Multi-ancestry	Suzuki K et al. 2024
rs35142762	rs939582	2:622723	(A/G)	0.135	0.8015	T2DGGI	Multi-ancestry	Suzuki K et al. 2024
rs7659468	rs223330	4:103793659	(T/C)	0.4056	0.8015	MVP	Multi-ancestry	Vujkovic M et al. 2020
rs7659468	rs223329	4:103794188	(T/A)	0.4056	0.8015	MVP	Multi-ancestry	Vujkovic M et al. 2020
rs7659468	rs223324	4:103797334	(G/A)	0.4056	0.8015	MVP	Multi-ancestry	Vujkovic M et al. 2020
rs7659468	rs223314	4:103805799	(A/G)	0.4056	0.8015	MVP	Multi-ancestry	Vujkovic M et al. 2020
rs7659468	rs7254	4:103809645	(T/G)	0.4056	0.8015	MVP	Multi-ancestry	Vujkovic M et al. 2020
rs7659468	rs223310	4:103811377	(A/C)	0.4056	0.8015	MVP	Multi-ancestry	Vujkovic M et al. 2020
rs7659468	rs6822658	4:103813121	(T/G)	0.4056	0.8015	MVP	Multi-ancestry	Vujkovic M et al. 2020
rs7659468	rs6823625	4:103813594	(T/C)	0.4056	0.8015	MVP	Multi-ancestry	Vujkovic M et al. 2020
rs7659468	rs6846762	4:103813734	(C/T)	0.4056	0.8015	MVP	Multi-ancestry	Vujkovic M et al. 2020
rs7659468	rs4699032	4:103813881	(C/T)	0.4056	0.8015	MVP	Multi-ancestry	Vujkovic M et al. 2020
rs7659468	rs12512223	4:103814720	(T/A)	0.4056	0.8015	MVP	Multi-ancestry	Vujkovic M et al. 2020
rs2394186	rs199474634	6:29912086	(G/A)	0.1516	0.8015	MVP	Multi-ancestry	Vujkovic M et al. 2020
rs2394186	rs1136949	6:29912297	(A/G)	0.1516	0.8015	MVP	Multi-ancestry	Vujkovic M et al. 2020
rs2394186	rs17887246	6:29912649	(G/C)	0.1516	0.8015	MVP	Multi-ancestry	Vujkovic M et al. 2020
rs2394186	rs17885779	6:29912656	(C/T)	0.1516	0.8015	MVP	Multi-ancestry	Vujkovic M et al. 2020
rs2394186	rs147947139	6:29912938	(C/A)	0.1516	0.8015	MVP	Multi-ancestry	Vujkovic M et al. 2020
rs2394186	rs41557912	6:29913201	(T/G)	0.1516	0.8015	MVP	Multi-ancestry	Vujkovic M et al. 2020
rs538801	rs927658	6:45168053	(T/C)	0.3305	0.8015	MVP	Multi-ancestry	Vujkovic M et al. 2020
rs538801	rs1284965	6:45176911	(G/A)	0.3305	0.8015	MVP	Multi-ancestry	Vujkovic M et al. 2020
rs538801	rs6938316	6:45185163	(C/G)	0.3305	0.8015	MVP	Multi-ancestry	Vujkovic M et al. 2020
rs538801	rs6901786	6:45186173	(G/A)	0.3305	0.8015	MVP	Multi-ancestry	Vujkovic M et al. 2020
rs6978118	rs7777651	7:89822344	(G/A)	0.3391	0.8015	DIAMANTE	Multi-ancestry	Mahajan A et al. 2022
rs55681398	rs141053440	7:150276402	(C/T)	0.2276	0.8015	T2DGGI	Multi-ancestry	Suzuki K et al. 2024
rs480840	rs35521344	11:74625353	(-/AT)	0.4761	0.8015	MVP	European	Vujkovic M et al. 2020
rs480840	rs568558	11:74639009	(A/T)	0.4761	0.8015	MVP	European	Vujkovic M et al. 2020
rs480840	rs5792676	11:74640522	(-/T)	0.4761	0.8015	MVP	European	Vujkovic M et al. 2020
rs11046164	rs12824788	12:21815898	(C/A)	0.1881	0.8015	MVP	Multi-ancestry	Vujkovic M et al. 2020
rs34084105	rs12824788	12:21815898	(C/A)	0.1881	0.8015	T2DGGI	Multi-ancestry	Suzuki K et al. 2024
rs1790116	rs1569068	12:123632276	(G/A)	0.3227	0.8015	DIAMANTE	Multi-ancestry	Mahajan A et al. 2022
rs11830243	rs4964917	12:132405198	(A/G)	0.1123	0.8015	MVP	European	Vujkovic M et al. 2020
rs9889137	rs4984990	16:988889	(C/T)	0.4665	0.8015	T2DGGI	Multi-ancestry	Suzuki K et al. 2024
rs7240767	rs11659412	18:7063532	(G/A)	0.3897	0.8015	DIAMANTE	European	Mahajan A et al. 2018
rs7240767	rs11659412	18:7063532	(G/A)	0.3897	0.8015	MVP	European	Vujkovic M et al. 2020
rs73582456	rs149488043	19:50037384	(-/C)	0.0992	0.8015	T2DGGI	Multi-ancestry	Suzuki K et al. 2024
rs1415287	rs4846569	1:219771721	(C/T)	0.2059	0.8016	T2DGGI	Multi-ancestry	Suzuki K et al. 2024
rs12629058	rs12633675	3:58241439	(T/C)	0.3411	0.8016	DIAMANTE	Multi-ancestry	Mahajan A et al. 2022
rs2313211	rs6443927	3:183718864	(A/G)	0.3169	0.8016	T2DGGI	Multi-ancestry	Suzuki K et al. 2024
rs2313211	rs4148571	3:183720576	(A/C)	0.3169	0.8016	T2DGGI	Multi-ancestry	Suzuki K et al. 2024
rs114447556	rs377599144	4:53168245	(T/C)	0.0377	0.8016	T2DGGI	Multi-ancestry	Suzuki K et al. 2024
rs7659468	rs11938650	4:103942796	(C/T)	0.389	0.8016	MVP	Multi-ancestry	Vujkovic M et al. 2020
rs2394186	rs72838623	6:29840810	(T/C)	0.1524	0.8016	MVP	Multi-ancestry	Vujkovic M et al. 2020
rs2394186	rs76475517	6:29911545	(G/A)	0.1524	0.8016	MVP	Multi-ancestry	Vujkovic M et al. 2020
rs2394186	rs17185992	6:29918636	(T/C)	0.1524	0.8016	MVP	Multi-ancestry	Vujkovic M et al. 2020
rs2281342	rs36144534	6:38976402	(A/-)	0.1963	0.8016	DIAMANTE	Multi-ancestry	Mahajan A et al. 2022
rs9366994	rs742762	6:39046644	(A/C)	0.2027	0.8016	T2DGGI	Multi-ancestry	Suzuki K et al. 2024
rs742762	rs9366994	6:39048060	(C/T)	0.1709	0.8016	DIAMANTE	Multi-ancestry	Mahajan A et al. 2022
rs538801	rs1290386	6:45168753	(G/A)	0.3309	0.8016	MVP	Multi-ancestry	Vujkovic M et al. 2020
rs538801	rs6458430	6:45185505	(T/C)	0.3309	0.8016	MVP	Multi-ancestry	Vujkovic M et al. 2020
rs9376353	rs5015729	6:138858728	(C/T)	0.4395	0.8016	DIAMANTE	Multi-ancestry	Mahajan A et al. 2022
rs9376353	rs5015729	6:138858728	(C/T)	0.4395	0.8016	T2DGGI	Multi-ancestry	Suzuki K et al. 2024
rs13194747	rs1324130	6:140391106	(T/C)	0.2121	0.8016	T2DGGI	Multi-ancestry	Suzuki K et al. 2024
rs2533457	rs576193	7:69157413	(G/A)	0.3818	0.8016	DIAMANTE	Multi-ancestry	Mahajan A et al. 2022
rs2533457	rs10603935	7:69177417	(ATTA/-)	0.3818	0.8016	DIAMANTE	Multi-ancestry	Mahajan A et al. 2022
rs2533457	rs55662212	7:69177428	(A/G)	0.3818	0.8016	DIAMANTE	Multi-ancestry	Mahajan A et al. 2022
rs2533457	rs649200	7:69178209	(G/A)	0.3818	0.8016	DIAMANTE	Multi-ancestry	Mahajan A et al. 2022
rs2533457	rs532820	7:69178648	(C/T)	0.3818	0.8016	DIAMANTE	Multi-ancestry	Mahajan A et al. 2022
rs2366214	rs34998574	7:156964721	(-/T)	0.4609	0.8016	DIAMANTE	Multi-ancestry	Mahajan A et al. 2022
rs9411425	rs9328534	9:134874805	(C/T)	0.4886	0.8016	MVP	Multi-ancestry	Vujkovic M et al. 2020
rs12820906	rs80163386	12:123501145	(-/AAAC)	0.2256	0.8016	MVP	European	Vujkovic M et al. 2020
rs9301365	rs7993461	13:109940689	(T/G)	0.493	0.8016	MVP	European	Vujkovic M et al. 2020
rs4899280	rs72720262	14:69682013	(A/G)	0.3211	0.8016	MVP	European	Vujkovic M et al. 2020
rs1396713	rs11633830	15:64054149	(C/T)	0.3938	0.8016	T2DGGI	Multi-ancestry	Suzuki K et al. 2024
rs75082574	rs9672495	15:91695171	(G/A)	0.0805	0.8016	MVP	European	Vujkovic M et al. 2020
rs75082574	rs9672512	15:91695396	(G/A)	0.0805	0.8016	MVP	European	Vujkovic M et al. 2020
rs75082574	rs59677390	15:91712410	(G/A)	0.0805	0.8016	MVP	European	Vujkovic M et al. 2020
rs1978487	rs12716981	16:31118024	(C/A)	0.4201	0.8016	T2DGGI	Multi-ancestry	Suzuki K et al. 2024
rs4792837	rs78005814	17:44125175	(A/C)	0.2802	0.8016	T2DGGI	Multi-ancestry	Suzuki K et al. 2024
rs117001013	.	22:32373045	(-/T)	0.0805	0.8016	DIAMANTE	European	Mahajan A et al. 2018
rs117001013	.	22:32373045	(-/T)	0.0805	0.8016	MVP	European	Vujkovic M et al. 2020
rs1724557	rs6857237	4:137030990	(C/G)	0.4404	0.8017	MVP	European	Vujkovic M et al. 2020
rs1724557	rs11099376	4:137036556	(T/C)	0.4404	0.8017	MVP	European	Vujkovic M et al. 2020
rs1724557	rs2204515	4:137044554	(A/C)	0.4404	0.8017	MVP	European	Vujkovic M et al. 2020
rs1724557	rs2222655	4:137050457	(T/A)	0.4404	0.8017	MVP	European	Vujkovic M et al. 2020
rs1724557	rs4864315	4:137051564	(A/G)	0.4404	0.8017	MVP	European	Vujkovic M et al. 2020
rs1724557	rs1917954	4:137053651	(T/C)	0.4404	0.8017	MVP	European	Vujkovic M et al. 2020
rs1724557	rs12513032	4:137058028	(C/T)	0.4404	0.8017	MVP	European	Vujkovic M et al. 2020
rs1724557	rs1283044	4:137060583	(C/T)	0.4404	0.8017	MVP	European	Vujkovic M et al. 2020
rs3934712	rs10515764	5:157945180	(G/A)	0.1859	0.8017	DIAMANTE	European	Mahajan A et al. 2018
rs601945	rs35074855	6:32561140	(C/G)	0.1352	0.8017	DIAMANTE	European	Mahajan A et al. 2018
rs2749014	rs2749035	6:52633933	(G/A)	0.2366	0.8017	T2DGGI	Multi-ancestry	Suzuki K et al. 2024
rs10808671	rs4735336	8:95973410	(G/T)	0.4862	0.8017	MVP	Multi-ancestry	Vujkovic M et al. 2020
rs1333052	rs6475614	9:22153265	(T/C)	0.3042	0.8017	DIAMANTE	European	Mahajan A et al. 2018
rs555784	rs651510	9:85320280	(T/C)	0.334	0.8017	MVP	European	Vujkovic M et al. 2020
rs7026688	rs116119368	9:125631201	(G/T)	0.1421	0.8017	MVP	European	Vujkovic M et al. 2020
rs74604683	rs3812554	9:139256541	(C/T)	0.0765	0.8017	DIAMANTE	Multi-ancestry	Mahajan A et al. 2022
rs10887775	rs12569872	10:89665512	(G/A)	0.1629	0.8017	DIAMANTE	Multi-ancestry	Mahajan A et al. 2022
rs61876142	rs61874701	10:93582248	(G/A)	0.1144	0.8017	T2DGGI	Multi-ancestry	Suzuki K et al. 2024
rs61876142	rs1772188	10:93616628	(G/T)	0.1144	0.8017	T2DGGI	Multi-ancestry	Suzuki K et al. 2024
rs12219514	rs2497318	10:94432000	(C/T)	0.119	0.8017	MVP	Asian	Vujkovic M et al. 2020
rs12219514	rs57387401	10:94441992	(G/-)	0.119	0.8017	MVP	Asian	Vujkovic M et al. 2020
rs10519049	rs12443251	15:46521546	(A/G)	0.3411	0.8017	T2DGGI	Multi-ancestry	Suzuki K et al. 2024
rs6495182	rs4462560	15:75647964	(G/C)	0.4153	0.8017	MVP	Multi-ancestry	Vujkovic M et al. 2020
rs9889137	rs5015439	16:987358	(T/C)	0.4651	0.8017	T2DGGI	Multi-ancestry	Suzuki K et al. 2024
rs476828	rs5825389	18:57846943	(-/G)	0.2391	0.8017	DIAMANTE	East Asian	Spracklen C et al. 2020
rs476828	rs58317149	18:57846945	(A/C)	0.2391	0.8017	DIAMANTE	East Asian	Spracklen C et al. 2020
rs11583755	rs11583890	1:6693876	(A/G)	0.3047	0.8018	MVP	Multi-ancestry	Vujkovic M et al. 2020
rs7538321	rs79162712	1:205776857	(C/T)	0.1123	0.8018	MVP	European	Vujkovic M et al. 2020
rs9878064	rs4279123	3:18764547	(C/G)	0.3119	0.8018	T2DGGI	Multi-ancestry	Suzuki K et al. 2024
rs6792892	rs56121747	3:49972415	(GGCCTAG/-)	0.371	0.8018	MVP	Multi-ancestry	Vujkovic M et al. 2020
rs2134223	rs1971332	3:121939770	(G/C)	0.4494	0.8018	MVP	Asian	Vujkovic M et al. 2020
rs9859381	rs1971332	3:121939770	(G/C)	0.4494	0.8018	DIAMANTE	East Asian	Spracklen C et al. 2020
rs2134223	rs9866419	3:121940209	(G/A)	0.4494	0.8018	MVP	Asian	Vujkovic M et al. 2020
rs9859381	rs9866419	3:121940209	(G/A)	0.4494	0.8018	DIAMANTE	East Asian	Spracklen C et al. 2020
rs2134223	rs1354158	3:121941750	(A/G)	0.4494	0.8018	MVP	Asian	Vujkovic M et al. 2020
rs9859381	rs1354158	3:121941750	(A/G)	0.4494	0.8018	DIAMANTE	East Asian	Spracklen C et al. 2020
rs2134223	rs148603331	3:121945369	(G/A)	0.4494	0.8018	MVP	Asian	Vujkovic M et al. 2020
rs9859381	rs148603331	3:121945369	(G/A)	0.4494	0.8018	DIAMANTE	East Asian	Spracklen C et al. 2020
rs56121601	rs73221113	4:718868	(G/A)	0.0298	0.8018	T2DGGI	Multi-ancestry	Suzuki K et al. 2024
rs56121601	rs17721766	4:744538	(C/T)	0.0298	0.8018	T2DGGI	Multi-ancestry	Suzuki K et al. 2024
rs11155073	rs4052908	6:139842576	(-/ATT)	0.4635	0.8018	MVP	Multi-ancestry	Vujkovic M et al. 2020
rs668459	rs4052908	6:139842576	(-/ATT)	0.4635	0.8018	T2DGGI	Multi-ancestry	Suzuki K et al. 2024
rs10950177	rs139626460	7:68750222	(AGATA/-)	0.2885	0.8018	T2DGGI	Multi-ancestry	Suzuki K et al. 2024
rs10841867	rs2077105	12:21839933	(A/G)	0.2773	0.8018	MVP	European	Vujkovic M et al. 2020
rs10841868	rs2077105	12:21839933	(A/G)	0.2773	0.8018	MVP	European	Vujkovic M et al. 2020
rs10841867	rs10841880	12:21841978	(A/T)	0.2773	0.8018	MVP	European	Vujkovic M et al. 2020
rs10841868	rs10841880	12:21841978	(A/T)	0.2773	0.8018	MVP	European	Vujkovic M et al. 2020
rs10841867	rs10770851	12:21845290	(G/C)	0.2773	0.8018	MVP	European	Vujkovic M et al. 2020
rs10841868	rs10770851	12:21845290	(G/C)	0.2773	0.8018	MVP	European	Vujkovic M et al. 2020
rs4148856	rs11057204	12:123725827	(T/C)	0.2306	0.8018	DIAMANTE	European	Mahajan A et al. 2018
rs4148856	rs10846487	12:123726134	(A/G)	0.2306	0.8018	DIAMANTE	European	Mahajan A et al. 2018
rs4148856	rs7313483	12:123726834	(C/T)	0.2306	0.8018	DIAMANTE	European	Mahajan A et al. 2018
rs4148856	rs10773001	12:123741200	(A/G)	0.2306	0.8018	DIAMANTE	European	Mahajan A et al. 2018
rs4148856	rs1969354	12:123741776	(T/C)	0.2306	0.8018	DIAMANTE	European	Mahajan A et al. 2018
rs4148856	rs1533703	12:123742093	(T/G)	0.2306	0.8018	DIAMANTE	European	Mahajan A et al. 2018
rs9581591	rs54433	13:26816956	(C/T)	0.4325	0.8018	MVP	Asian	Vujkovic M et al. 2020
rs17107853	rs12588030	14:38769726	(C/T)	0.2416	0.8018	MVP	European	Vujkovic M et al. 2020
rs7147483	rs2183235	14:38828344	(G/C)	0.3193	0.8018	MVP	Multi-ancestry	Vujkovic M et al. 2020
rs750163	rs60259473	15:51856190	(A/-)	0.4487	0.8018	T2DGGI	Multi-ancestry	Suzuki K et al. 2024
rs28836514	rs266323	15:67263101	(C/G)	0.1362	0.8018	T2DGGI	Multi-ancestry	Suzuki K et al. 2024
rs458522	rs220379	16:3339435	(G/C)	0.2722	0.8018	T2DGGI	Multi-ancestry	Suzuki K et al. 2024
rs9384	rs1799918	19:13002400	(G/C)	0.2532	0.8018	MVP	Multi-ancestry	Vujkovic M et al. 2020
rs13428870	rs62144560	2:58985331	(G/A)	0.2004	0.8019	MVP	Asian	Vujkovic M et al. 2020
rs62259319	rs2292673	3:58301901	(G/A)	0.486	0.8019	T2DGGI	Multi-ancestry	Suzuki K et al. 2024
rs7660000	rs60955950	4:89756393	(C/G)	0.2575	0.8019	MVP	European	Vujkovic M et al. 2020
rs7660000	rs75729130	4:89756589	(T/-)	0.2575	0.8019	MVP	European	Vujkovic M et al. 2020
rs7660000	rs59473955	4:89757082	(T/C)	0.2575	0.8019	MVP	European	Vujkovic M et al. 2020
rs7719891	rs62368903	5:86552476	(G/C)	0.2247	0.8019	DIAMANTE	European	Mahajan A et al. 2018
rs7719891	rs62368903	5:86552476	(G/C)	0.2247	0.8019	MVP	European	Vujkovic M et al. 2020
rs72888748	rs11758976	6:76407620	(A/G)	0.1781	0.8019	T2DGGI	Multi-ancestry	Suzuki K et al. 2024
rs72888748	rs3765140	6:76421003	(A/G)	0.1781	0.8019	T2DGGI	Multi-ancestry	Suzuki K et al. 2024
rs6978118	rs39274	7:89775060	(A/C)	0.3405	0.8019	DIAMANTE	Multi-ancestry	Mahajan A et al. 2022
rs6978118	rs39276	7:89775205	(G/A)	0.3405	0.8019	DIAMANTE	Multi-ancestry	Mahajan A et al. 2022
rs10096860	rs34805343	8:143134905	(T/A)	0.4151	0.8019	T2DGGI	Multi-ancestry	Suzuki K et al. 2024
rs1396713	rs11639343	15:64057887	(C/T)	0.393	0.8019	T2DGGI	Multi-ancestry	Suzuki K et al. 2024
rs6496609	rs9920421	15:90368067	(G/A)	0.3041	0.8019	DIAMANTE	Multi-ancestry	Mahajan A et al. 2022
rs8056890	rs371092802	16:28704506	(TTT/-)	0.2682	0.8019	MVP	Multi-ancestry	Vujkovic M et al. 2020
rs2658746	rs10469087	18:74575538	(A/C)	0.3824	0.8019	T2DGGI	Multi-ancestry	Suzuki K et al. 2024
rs6091115	rs6095829	20:48830707	(A/C)	0.4219	0.8019	DIAMANTE	Multi-ancestry	Mahajan A et al. 2022
rs6091115	rs6095829	20:48830707	(A/C)	0.4219	0.8019	T2DGGI	Multi-ancestry	Suzuki K et al. 2024
rs9977825	rs400140	21:46535814	(C/T)	0.2173	0.8019	T2DGGI	Multi-ancestry	Suzuki K et al. 2024
rs9438610	rs3008226	1:26394997	(A/C)	0.1767	0.802	MVP	Multi-ancestry	Vujkovic M et al. 2020
rs6792892	rs7621026	3:49975334	(A/G)	0.3706	0.802	MVP	Multi-ancestry	Vujkovic M et al. 2020
rs6792892	rs34409489	3:49992778	(T/-)	0.3706	0.802	MVP	Multi-ancestry	Vujkovic M et al. 2020
rs6792892	rs11130226	3:49993191	(T/G)	0.3706	0.802	MVP	Multi-ancestry	Vujkovic M et al. 2020
rs3798519	rs62405438	6:50815314	(T/A)	0.1809	0.802	MVP	Multi-ancestry	Vujkovic M et al. 2020
rs3798519	rs62405438	6:50815314	(T/A)	0.1809	0.802	DIAMANTE	Multi-ancestry	Mahajan A et al. 2022
rs3798519	rs62405438	6:50815314	(T/A)	0.1809	0.802	T2DGGI	Multi-ancestry	Suzuki K et al. 2024
rs9376382	rs1188840	6:139214819	(G/A)	0.4978	0.802	T2DGGI	Multi-ancestry	Suzuki K et al. 2024
rs800909	rs800879	8:116479248	(T/C)	0.2328	0.802	DIAMANTE	Multi-ancestry	Mahajan A et al. 2022
rs13273592	rs3860847	8:126631799	(G/A)	0.4633	0.802	T2DGGI	Multi-ancestry	Suzuki K et al. 2024
rs7081841	rs10787474	10:114857183	(G/A)	0.2983	0.802	DIAMANTE	Multi-ancestry	Mahajan A et al. 2022
rs10519049	rs12908983	15:46518501	(A/G)	0.3387	0.802	T2DGGI	Multi-ancestry	Suzuki K et al. 2024
rs10519049	rs12908987	15:46518510	(A/G)	0.3387	0.802	T2DGGI	Multi-ancestry	Suzuki K et al. 2024
rs1396713	rs8036500	15:64123980	(A/G)	0.4	0.802	T2DGGI	Multi-ancestry	Suzuki K et al. 2024
rs9889137	rs8062983	16:989721	(C/T)	0.4659	0.802	T2DGGI	Multi-ancestry	Suzuki K et al. 2024
rs73541251	rs4632135	16:20337884	(T/C)	0.1084	0.802	T2DGGI	Multi-ancestry	Suzuki K et al. 2024
rs523288	rs72982988	18:57802714	(G/A)	0.2336	0.802	DIAMANTE	European	Mahajan A et al. 2018
rs4809906	rs74447248	20:51040693	(C/T)	0.4565	0.802	MVP	Multi-ancestry	Vujkovic M et al. 2020
rs2292662	rs704361	3:63883671	(T/G)	0.1431	0.8021	MVP	European	Vujkovic M et al. 2020
rs2292662	rs9870576	3:63891105	(T/C)	0.1431	0.8021	MVP	European	Vujkovic M et al. 2020
rs2292662	rs9850682	3:63891106	(C/T)	0.1431	0.8021	MVP	European	Vujkovic M et al. 2020
rs2292662	rs6770864	3:63902629	(G/A)	0.1431	0.8021	MVP	European	Vujkovic M et al. 2020
rs1903002	rs2276936	4:89726283	(A/C)	0.493	0.8021	DIAMANTE	European	Mahajan A et al. 2018
rs1903002	rs1870339	4:89727656	(G/C)	0.493	0.8021	DIAMANTE	European	Mahajan A et al. 2018
rs1903002	rs2869949	4:89728877	(A/G)	0.493	0.8021	DIAMANTE	European	Mahajan A et al. 2018
rs223423	rs6847191	4:103836641	(G/T)	0.3962	0.8021	DIAMANTE	Multi-ancestry	Mahajan A et al. 2022
rs223423	rs6847191	4:103836641	(G/T)	0.3962	0.8021	T2DGGI	Multi-ancestry	Suzuki K et al. 2024
rs2533457	rs513150	7:69175653	(G/A)	0.3812	0.8021	DIAMANTE	Multi-ancestry	Mahajan A et al. 2022
rs10101067	rs34221820	8:72439109	(G/C)	0.0785	0.8021	MVP	Multi-ancestry	Vujkovic M et al. 2020
rs4842471	rs4482112	12:88300393	(A/G)	0.4062	0.8021	T2DGGI	Multi-ancestry	Suzuki K et al. 2024
rs1421085	rs7187250	16:53810546	(C/A)	0.2522	0.8021	DIAMANTE	Hispanic	Mahajan A et al. 2022
rs1421085	rs62033399	16:53810943	(C/T)	0.2522	0.8021	DIAMANTE	Hispanic	Mahajan A et al. 2022
rs1421085	rs8043757	16:53813450	(A/T)	0.2522	0.8021	DIAMANTE	Hispanic	Mahajan A et al. 2022
rs1421085	rs9972653	16:53814363	(G/T)	0.2522	0.8021	DIAMANTE	Hispanic	Mahajan A et al. 2022
rs4809369	rs4809370	20:62470872	(C/T)	0.3936	0.8021	MVP	European	Vujkovic M et al. 2020
rs4671799	rs4671181	2:67604847	(T/C)	0.2474	0.8022	MVP	Multi-ancestry	Vujkovic M et al. 2020
rs2244214	rs2587690	2:120282477	(A/G)	0.3896	0.8022	T2DGGI	Multi-ancestry	Suzuki K et al. 2024
rs7558502	rs1947198	2:149390435	(C/T)	0.4593	0.8022	MVP	Asian	Vujkovic M et al. 2020
rs7558502	rs1947199	2:149390447	(A/T)	0.4593	0.8022	MVP	Asian	Vujkovic M et al. 2020
rs3791848	rs10204976	2:166576386	(C/G)	0.4471	0.8022	T2DGGI	Multi-ancestry	Suzuki K et al. 2024
rs9852406	rs6799517	3:135792010	(C/A)	0.2207	0.8022	MVP	European	Vujkovic M et al. 2020
rs9852406	rs28509770	3:135793657	(C/G)	0.2207	0.8022	MVP	European	Vujkovic M et al. 2020
rs59489841	rs6445134	3:173751246	(G/A)	0.3077	0.8022	MVP	Multi-ancestry	Vujkovic M et al. 2020
rs6876198	rs11296991	5:53308654	(T/-)	0.3674	0.8022	DIAMANTE	Multi-ancestry	Mahajan A et al. 2022
rs4714422	rs35105472	6:41062689	(C/G)	0.169	0.8022	MVP	European	Vujkovic M et al. 2020
rs9367093	rs35105472	6:41062689	(C/G)	0.169	0.8022	MVP	European	Vujkovic M et al. 2020
rs4714422	rs9394763	6:41077869	(C/T)	0.171	0.8022	MVP	European	Vujkovic M et al. 2020
rs9367093	rs9394763	6:41077869	(C/T)	0.171	0.8022	MVP	European	Vujkovic M et al. 2020
rs4721059	rs4721064	7:12284378	(G/A)	0.4181	0.8022	T2DGGI	Multi-ancestry	Suzuki K et al. 2024
rs2533457	rs66744953	7:68980283	(A/-)	0.3764	0.8022	DIAMANTE	Multi-ancestry	Mahajan A et al. 2022
rs2416899	rs1868590	9:125694610	(C/A)	0.4665	0.8022	DIAMANTE	Multi-ancestry	Mahajan A et al. 2022
rs7026688	rs10985910	9:125996207	(C/T)	0.1551	0.8022	MVP	European	Vujkovic M et al. 2020
rs4382592	rs7048083	9:134858097	(A/G)	0.4685	0.8022	T2DGGI	Multi-ancestry	Suzuki K et al. 2024
rs12140915	rs2897364	1:58258276	(G/A)	0.1224	0.8023	T2DGGI	Multi-ancestry	Suzuki K et al. 2024
rs12041243	rs140581921	1:204564308	(-/ATC)	0.1917	0.8023	MVP	Multi-ancestry	Vujkovic M et al. 2020
rs80147536	rs373758225	2:43690836	(CCAATGGTG/-)	0.0984	0.8023	DIAMANTE	European	Mahajan A et al. 2018
rs80147536	rs72881068	2:43690860	(C/T)	0.0984	0.8023	DIAMANTE	European	Mahajan A et al. 2018
rs80147536	rs72865297	2:43743248	(G/A)	0.0984	0.8023	DIAMANTE	European	Mahajan A et al. 2018
rs76435632	rs78669056	3:23499564	(G/A)	0.0471	0.8023	DIAMANTE	Multi-ancestry	Mahajan A et al. 2022
rs76435632	rs78669056	3:23499564	(G/A)	0.0471	0.8023	T2DGGI	Multi-ancestry	Suzuki K et al. 2024
rs76435632	rs75351662	3:23499595	(A/G)	0.0471	0.8023	DIAMANTE	Multi-ancestry	Mahajan A et al. 2022
rs76435632	rs75351662	3:23499595	(A/G)	0.0471	0.8023	T2DGGI	Multi-ancestry	Suzuki K et al. 2024
rs76435632	rs149285329	3:23500151	(G/A)	0.0471	0.8023	DIAMANTE	Multi-ancestry	Mahajan A et al. 2022
rs76435632	rs149285329	3:23500151	(G/A)	0.0471	0.8023	T2DGGI	Multi-ancestry	Suzuki K et al. 2024
rs2872246	rs6798870	3:183740350	(G/A)	0.3584	0.8023	MVP	Multi-ancestry	Vujkovic M et al. 2020
rs74289356	rs145114593	3:195825239	(T/C)	0.2153	0.8023	DIAMANTE	Multi-ancestry	Mahajan A et al. 2022
rs2361478	rs111568807	4:71652102	(T/-)	0.2163	0.8023	MVP	Asian	Vujkovic M et al. 2020
rs28599782	rs111568807	4:71652102	(T/-)	0.2163	0.8023	DIAMANTE	East Asian	Spracklen C et al. 2020
rs2780215	rs28539536	6:34187724	(C/T)	0.0793	0.8023	MVP	Multi-ancestry	Vujkovic M et al. 2020
rs72888748	rs62415601	6:76432116	(A/C)	0.1785	0.8023	T2DGGI	Multi-ancestry	Suzuki K et al. 2024
rs11766944	rs10265212	7:1860733	(G/C)	0.1476	0.8023	T2DGGI	Multi-ancestry	Suzuki K et al. 2024
rs1013870	rs62455788	7:70013048	(T/A)	0.0863	0.8023	DIAMANTE	East Asian	Spracklen C et al. 2020
rs4877665	rs11139347	9:84242770	(A/G)	0.0734	0.8023	DIAMANTE	East Asian	Spracklen C et al. 2020
rs800125	rs800119	11:2363082	(G/A)	0.4571	0.8023	DIAMANTE	Multi-ancestry	Mahajan A et al. 2022
rs6488140	rs11052543	12:33382929	(A/G)	0.474	0.8023	DIAMANTE	Multi-ancestry	Mahajan A et al. 2022
rs6488140	rs11052543	12:33382929	(A/G)	0.474	0.8023	T2DGGI	Multi-ancestry	Suzuki K et al. 2024
rs10879261	rs200945860	12:71494369	(A/G)	0.261	0.8023	MVP	Multi-ancestry	Vujkovic M et al. 2020
rs10879261	rs11178617	12:71512033	(C/T)	0.2538	0.8023	MVP	Multi-ancestry	Vujkovic M et al. 2020
rs10879261	rs11178618	12:71512041	(T/G)	0.2538	0.8023	MVP	Multi-ancestry	Vujkovic M et al. 2020
rs10879261	rs11178619	12:71512058	(A/G)	0.2538	0.8023	MVP	Multi-ancestry	Vujkovic M et al. 2020
rs1796330	rs201621920	12:71533753	(A/C)	0.4006	0.8023	DIAMANTE	European	Mahajan A et al. 2018
rs2806924	rs139626554	13:46597034	(TG/-)	0.251	0.8023	T2DGGI	Multi-ancestry	Suzuki K et al. 2024
rs2056857	rs80323818	14:77315657	(C/T)	0.3349	0.8023	MVP	Multi-ancestry	Vujkovic M et al. 2020
rs2056857	rs80323818	14:77315657	(C/T)	0.3349	0.8023	T2DGGI	Multi-ancestry	Suzuki K et al. 2024
rs2056857	rs72721318	14:77315658	(C/T)	0.3349	0.8023	MVP	Multi-ancestry	Vujkovic M et al. 2020
rs2056857	rs72721318	14:77315658	(C/T)	0.3349	0.8023	T2DGGI	Multi-ancestry	Suzuki K et al. 2024
rs952472	rs907388	15:77828668	(G/A)	0.4581	0.8023	DIAMANTE	Multi-ancestry	Mahajan A et al. 2022
rs952472	rs907388	15:77828668	(G/A)	0.4581	0.8023	T2DGGI	Multi-ancestry	Suzuki K et al. 2024
rs2269247	rs2301055	1:64106817	(T/C)	0.2035	0.8024	T2DGGI	Multi-ancestry	Suzuki K et al. 2024
rs4465929	rs57546710	3:15785980	(-/T)	0.3579	0.8024	MVP	European	Vujkovic M et al. 2020
rs74672008	rs73018300	3:152535249	(G/A)	0.0467	0.8024	MVP	European	Vujkovic M et al. 2020
rs77448330	rs73018300	3:152535249	(G/A)	0.0467	0.8024	MVP	European	Vujkovic M et al. 2020
rs74672008	rs10513432	3:152535365	(T/C)	0.0467	0.8024	MVP	European	Vujkovic M et al. 2020
rs77448330	rs10513432	3:152535365	(T/C)	0.0467	0.8024	MVP	European	Vujkovic M et al. 2020
rs12655753	rs75887402	5:122674563	(T/C)	0.0803	0.8024	T2DGGI	Multi-ancestry	Suzuki K et al. 2024
rs538801	rs4404770	6:45145791	(A/T)	0.3307	0.8024	MVP	Multi-ancestry	Vujkovic M et al. 2020
rs538801	rs1285019	6:45167672	(C/T)	0.3307	0.8024	MVP	Multi-ancestry	Vujkovic M et al. 2020
rs538801	rs6905396	6:45169165	(C/T)	0.3307	0.8024	MVP	Multi-ancestry	Vujkovic M et al. 2020
rs598498	rs609488	6:140261867	(G/A)	0.3012	0.8024	MVP	European	Vujkovic M et al. 2020
rs2533457	rs34636328	7:69173302	(TT/-)	0.382	0.8024	DIAMANTE	Multi-ancestry	Mahajan A et al. 2022
rs7790934	rs6954837	7:69777035	(A/G)	0.3684	0.8024	T2DGGI	Multi-ancestry	Suzuki K et al. 2024
rs4842471	rs138273898	12:88317096	(AAAA/-)	0.3802	0.8024	T2DGGI	Multi-ancestry	Suzuki K et al. 2024
rs36090640	rs671937	13:33682737	(C/T)	0.2306	0.8024	T2DGGI	Multi-ancestry	Suzuki K et al. 2024
rs9818385	rs2655210	3:13491993	(A/G)	0.3976	0.8025	T2DGGI	Multi-ancestry	Suzuki K et al. 2024
rs1426608	rs6440801	3:152095992	(A/G)	0.4712	0.8025	MVP	European	Vujkovic M et al. 2020
rs362307	rs76034781	4:3272782	(G/A)	0.0586	0.8025	DIAMANTE	European	Mahajan A et al. 2018
rs362307	rs76034781	4:3272782	(G/A)	0.0586	0.8025	MVP	European	Vujkovic M et al. 2020
rs362307	rs140386112	4:3273010	(-/TT)	0.0586	0.8025	DIAMANTE	European	Mahajan A et al. 2018
rs362307	rs140386112	4:3273010	(-/TT)	0.0586	0.8025	MVP	European	Vujkovic M et al. 2020
rs28408270	rs10030586	4:95150805	(A/C)	0.4235	0.8025	MVP	Multi-ancestry	Vujkovic M et al. 2020
rs17261179	rs150409426	5:51833255	(G/A)	0.2686	0.8025	DIAMANTE	Multi-ancestry	Mahajan A et al. 2022
rs17261179	rs150409426	5:51833255	(G/A)	0.2686	0.8025	T2DGGI	Multi-ancestry	Suzuki K et al. 2024
rs144052331	rs1428387	5:122705244	(C/T)	0.0741	0.8025	MVP	Multi-ancestry	Vujkovic M et al. 2020
rs565050730	rs60026334	7:56015301	(-/T)	0.2996	0.8025	DIAMANTE	East Asian	Spracklen C et al. 2020
rs12698877	rs12112638	7:69735251	(A/G)	0.3056	0.8025	DIAMANTE	East Asian	Spracklen C et al. 2020
rs12698877	rs6460543	7:69793640	(G/A)	0.3056	0.8025	DIAMANTE	East Asian	Spracklen C et al. 2020
rs12698877	rs10251416	7:69806314	(A/G)	0.3056	0.8025	DIAMANTE	East Asian	Spracklen C et al. 2020
rs12698877	rs1464787	7:69806700	(C/T)	0.3056	0.8025	DIAMANTE	East Asian	Spracklen C et al. 2020
rs12698877	rs1464788	7:69806895	(A/G)	0.3056	0.8025	DIAMANTE	East Asian	Spracklen C et al. 2020
rs12698877	rs1524518	7:69808153	(G/A)	0.3056	0.8025	DIAMANTE	East Asian	Spracklen C et al. 2020
rs17294565	rs1541771	8:14112408	(G/A)	0.3738	0.8025	MVP	European	Vujkovic M et al. 2020
rs17294565	rs6530744	8:14112414	(G/C)	0.3738	0.8025	MVP	European	Vujkovic M et al. 2020
rs17294565	rs1541770	8:14112432	(A/T)	0.3738	0.8025	MVP	European	Vujkovic M et al. 2020
rs10096191	rs10101067	8:72407374	(G/C)	0.0793	0.8025	T2DGGI	Multi-ancestry	Suzuki K et al. 2024
rs10101067	rs10096191	8:72419498	(T/G)	0.0789	0.8025	MVP	Multi-ancestry	Vujkovic M et al. 2020
rs1412830	rs634537	9:22032152	(T/G)	0.4105	0.8025	DIAMANTE	European	Mahajan A et al. 2018
rs10818763	rs2596704	9:125647367	(T/C)	0.3714	0.8025	MVP	Multi-ancestry	Vujkovic M et al. 2020
rs9411425	rs11243596	9:134894979	(A/T)	0.487	0.8025	MVP	Multi-ancestry	Vujkovic M et al. 2020
rs569296	rs517684	11:79044218	(A/G)	0.362	0.8025	T2DGGI	Multi-ancestry	Suzuki K et al. 2024
rs8056890	rs437564	16:28818037	(C/T)	0.254	0.8025	MVP	Multi-ancestry	Vujkovic M et al. 2020
rs11646052	rs3815796	16:85720945	(C/T)	0.3459	0.8025	MVP	European	Vujkovic M et al. 2020
rs6692233	rs201665991	1:84358136	(ATATATGAACAT/-)	0.3494	0.8026	T2DGGI	Multi-ancestry	Suzuki K et al. 2024
rs62259319	rs6777105	3:58307644	(A/G)	0.4858	0.8026	T2DGGI	Multi-ancestry	Suzuki K et al. 2024
rs7659468	rs65671	4:103722238	(G/A)	0.4211	0.8026	MVP	Multi-ancestry	Vujkovic M et al. 2020
rs7669833	rs6837634	4:153519246	(G/A)	0.3151	0.8026	DIAMANTE	European	Mahajan A et al. 2018
rs6978327	rs139542260	7:36752917	(C/-)	0.3764	0.8026	MVP	Multi-ancestry	Vujkovic M et al. 2020
rs7029718	rs12553324	9:23347865	(C/G)	0.361	0.8026	MVP	Multi-ancestry	Vujkovic M et al. 2020
rs12553324	rs7029718	9:23358495	(G/A)	0.3367	0.8026	T2DGGI	Multi-ancestry	Suzuki K et al. 2024
rs10992408	rs10992380	9:95354524	(C/T)	0.2907	0.8026	T2DGGI	Multi-ancestry	Suzuki K et al. 2024
rs11561066	rs11040607	11:49891329	(C/G)	0.1366	0.8026	MVP	Multi-ancestry	Vujkovic M et al. 2020
rs1790116	rs949142	12:123634043	(T/C)	0.3217	0.8026	DIAMANTE	Multi-ancestry	Mahajan A et al. 2022
rs1790116	rs884548	12:123634122	(A/G)	0.3217	0.8026	DIAMANTE	Multi-ancestry	Mahajan A et al. 2022
rs4148856	rs4759417	12:123746510	(C/T)	0.2326	0.8026	DIAMANTE	European	Mahajan A et al. 2018
rs4148856	rs1402275	12:123750895	(A/G)	0.2326	0.8026	DIAMANTE	European	Mahajan A et al. 2018
rs750163	rs1531155	15:51932133	(T/C)	0.3682	0.8026	T2DGGI	Multi-ancestry	Suzuki K et al. 2024
rs75066362	rs117392226	15:62412238	(G/T)	0.0357	0.8026	DIAMANTE	East Asian	Spracklen C et al. 2020
rs9889137	rs7192150	16:995894	(G/A)	0.4657	0.8026	T2DGGI	Multi-ancestry	Suzuki K et al. 2024
rs9889137	rs12446579	16:997352	(A/G)	0.4657	0.8026	T2DGGI	Multi-ancestry	Suzuki K et al. 2024
rs12625671	rs1884614	20:42980519	(C/T)	0.2578	0.8026	MVP	Multi-ancestry	Vujkovic M et al. 2020
rs12625671	rs1884614	20:42980519	(C/T)	0.2578	0.8026	DIAMANTE	Multi-ancestry	Mahajan A et al. 2022
rs12625671	rs1884614	20:42980519	(C/T)	0.2578	0.8026	T2DGGI	Multi-ancestry	Suzuki K et al. 2024
rs1415287	rs55893113	1:219773122	(G/C)	0.2069	0.8027	T2DGGI	Multi-ancestry	Suzuki K et al. 2024
rs7629	rs17236544	3:160296066	(T/C)	0.4099	0.8027	MVP	Multi-ancestry	Vujkovic M et al. 2020
rs1516728	rs11404443	3:185839865	(-/G)	0.2217	0.8027	DIAMANTE	European	Mahajan A et al. 2018
rs223423	rs4382039	4:103838477	(G/A)	0.3964	0.8027	DIAMANTE	Multi-ancestry	Mahajan A et al. 2022
rs223423	rs4382039	4:103838477	(G/A)	0.3964	0.8027	T2DGGI	Multi-ancestry	Suzuki K et al. 2024
rs6811845	rs72736210	4:153085398	(C/T)	0.0885	0.8027	MVP	European	Vujkovic M et al. 2020
rs6811845	rs72736211	4:153085400	(T/C)	0.0885	0.8027	MVP	European	Vujkovic M et al. 2020
rs2431115	rs34026030	5:55837622	(-/GTG)	0.4602	0.8027	DIAMANTE	European	Mahajan A et al. 2018
rs13207433	rs2180742	6:83037780	(C/T)	0.3361	0.8027	T2DGGI	Multi-ancestry	Suzuki K et al. 2024
rs13207433	rs2180743	6:83038846	(C/T)	0.3361	0.8027	T2DGGI	Multi-ancestry	Suzuki K et al. 2024
rs9376382	rs1188831	6:139207910	(C/T)	0.498	0.8027	T2DGGI	Multi-ancestry	Suzuki K et al. 2024
rs9376382	rs1188847	6:139219988	(T/G)	0.498	0.8027	T2DGGI	Multi-ancestry	Suzuki K et al. 2024
rs17689007	rs6986885	8:9978471	(G/A)	0.4423	0.8027	DIAMANTE	European	Mahajan A et al. 2018
rs17689007	rs6986885	8:9978471	(G/A)	0.4423	0.8027	MVP	European	Vujkovic M et al. 2020
rs12550613	rs4736819	8:41509915	(C/T)	0.4694	0.8027	DIAMANTE	Multi-ancestry	Mahajan A et al. 2022
rs55769964	rs28628871	8:118067098	(A/G)	0.0113	0.8027	MVP	African American	Vujkovic M et al. 2020
rs10998338	rs11497985	10:70392137	(A/G)	0.4611	0.8027	MVP	Multi-ancestry	Vujkovic M et al. 2020
rs7949336	rs10832022	11:13339272	(A/G)	0.2774	0.8027	T2DGGI	Multi-ancestry	Suzuki K et al. 2024
rs7483027	rs1938667	11:58018302	(G/A)	0.254	0.8027	MVP	Multi-ancestry	Vujkovic M et al. 2020
rs7483027	rs10750892	11:58028409	(G/T)	0.254	0.8027	MVP	Multi-ancestry	Vujkovic M et al. 2020
rs7483027	rs4617609	11:58039399	(G/T)	0.254	0.8027	MVP	Multi-ancestry	Vujkovic M et al. 2020
rs17489568	rs11229378	11:58131817	(G/A)	0.1294	0.8027	T2DGGI	Multi-ancestry	Suzuki K et al. 2024
rs2290203	rs35582587	15:91543281	(TG/-)	0.4603	0.8027	MVP	Asian	Vujkovic M et al. 2020
rs2290203	rs3784776	15:91545904	(A/T)	0.4603	0.8027	MVP	Asian	Vujkovic M et al. 2020
rs7188071	rs62036658	16:28850371	(T/G)	0.338	0.8027	MVP	European	Vujkovic M et al. 2020
rs12461269	rs12985107	19:1163596	(A/G)	0.3171	0.8027	T2DGGI	Multi-ancestry	Suzuki K et al. 2024
rs7249758	rs12973112	19:4962830	(A/T)	0.2157	0.8027	DIAMANTE	European	Mahajan A et al. 2018
rs73582456	rs73582463	19:50037446	(C/G)	0.0986	0.8027	T2DGGI	Multi-ancestry	Suzuki K et al. 2024
rs17261179	rs191609983	5:51833007	(C/T)	0.4066	0.8028	DIAMANTE	European	Mahajan A et al. 2018
rs17261179	rs191609983	5:51833007	(C/T)	0.4066	0.8028	MVP	European	Vujkovic M et al. 2020
rs17261179	rs201370610	5:51833008	(C/G)	0.4066	0.8028	DIAMANTE	European	Mahajan A et al. 2018
rs17261179	rs201370610	5:51833008	(C/G)	0.4066	0.8028	MVP	European	Vujkovic M et al. 2020
rs2394186	rs17179557	6:29914768	(G/A)	0.1518	0.8028	MVP	Multi-ancestry	Vujkovic M et al. 2020
rs9376382	rs1138990	6:139217263	(C/T)	0.4976	0.8028	T2DGGI	Multi-ancestry	Suzuki K et al. 2024
rs3735567	rs4722758	7:28156606	(C/G)	0.251	0.8028	DIAMANTE	East Asian	Spracklen C et al. 2020
rs3735567	rs6977955	7:28156887	(C/T)	0.251	0.8028	DIAMANTE	East Asian	Spracklen C et al. 2020
rs3735567	rs4719922	7:28158058	(C/T)	0.251	0.8028	DIAMANTE	East Asian	Spracklen C et al. 2020
rs3735567	rs9648346	7:28160113	(C/G)	0.251	0.8028	DIAMANTE	East Asian	Spracklen C et al. 2020
rs3735567	rs10951192	7:28161033	(C/G)	0.251	0.8028	DIAMANTE	East Asian	Spracklen C et al. 2020
rs3735567	rs917117	7:28176305	(G/A)	0.251	0.8028	DIAMANTE	East Asian	Spracklen C et al. 2020
rs3735567	rs11495981	7:28177301	(C/T)	0.251	0.8028	DIAMANTE	East Asian	Spracklen C et al. 2020
rs3802219	rs1483583	8:116549176	(A/G)	0.2314	0.8028	MVP	Multi-ancestry	Vujkovic M et al. 2020
rs1431819	rs376274066	9:116942112	(TTTTTTTTTTT/-)	0.3738	0.8028	MVP	European	Vujkovic M et al. 2020
rs11598843	rs11597249	10:55770851	(T/C)	0.1232	0.8028	T2DGGI	Multi-ancestry	Suzuki K et al. 2024
rs4148646	rs12146443	11:17384498	(T/C)	0.3363	0.8028	DIAMANTE	East Asian	Spracklen C et al. 2020
rs4148646	rs10832778	11:17394073	(C/G)	0.3363	0.8028	DIAMANTE	East Asian	Spracklen C et al. 2020
rs2806924	rs12429980	13:46550138	(C/A)	0.2552	0.8028	T2DGGI	Multi-ancestry	Suzuki K et al. 2024
rs4942883	rs9535372	13:50423245	(T/C)	0.3642	0.8028	MVP	Multi-ancestry	Vujkovic M et al. 2020
rs10519049	rs12901725	15:46499962	(T/C)	0.3385	0.8028	T2DGGI	Multi-ancestry	Suzuki K et al. 2024
rs750163	rs8023455	15:51936510	(G/A)	0.3674	0.8028	T2DGGI	Multi-ancestry	Suzuki K et al. 2024
rs9889137	rs4984733	16:995082	(A/G)	0.4661	0.8028	T2DGGI	Multi-ancestry	Suzuki K et al. 2024
rs9889137	rs2060492	16:995101	(C/T)	0.4661	0.8028	T2DGGI	Multi-ancestry	Suzuki K et al. 2024
rs77570671	rs78508049	1:210344884	(T/C)	0.2502	0.8029	T2DGGI	Multi-ancestry	Suzuki K et al. 2024
rs35142762	rs939584	2:621558	(C/T)	0.1348	0.8029	T2DGGI	Multi-ancestry	Suzuki K et al. 2024
rs41521945	rs138604966	2:26081590	(-/A)	0.1282	0.8029	T2DGGI	Multi-ancestry	Suzuki K et al. 2024
rs6712905	rs34830320	2:196962919	(A/G)	0.473	0.8029	MVP	Multi-ancestry	Vujkovic M et al. 2020
rs6712905	rs4850658	2:196966650	(A/T)	0.473	0.8029	MVP	Multi-ancestry	Vujkovic M et al. 2020
rs13086821	rs113575474	3:125062317	(A/-)	0.3301	0.8029	T2DGGI	Multi-ancestry	Suzuki K et al. 2024
rs13086821	rs13320826	3:125062324	(T/A)	0.3301	0.8029	T2DGGI	Multi-ancestry	Suzuki K et al. 2024
rs6766859	rs1199331	3:138118488	(C/T)	0.33	0.8029	MVP	European	Vujkovic M et al. 2020
rs73872717	rs1199331	3:138118488	(C/T)	0.33	0.8029	MVP	European	Vujkovic M et al. 2020
rs1604038	rs7628878	3:170671429	(C/A)	0.2505	0.8029	MVP	European	Vujkovic M et al. 2020
rs9866168	rs71651744	3:195836783	(-/AA)	0.2758	0.8029	DIAMANTE	East Asian	Spracklen C et al. 2020
rs62310934	rs2712156	4:48843230	(C/T)	0.4004	0.8029	T2DGGI	Multi-ancestry	Suzuki K et al. 2024
rs12519500	rs35313155	5:78576677	(T/-)	0.3559	0.8029	MVP	European	Vujkovic M et al. 2020
rs2394186	rs73745607	6:29824108	(T/C)	0.1526	0.8029	MVP	Multi-ancestry	Vujkovic M et al. 2020
rs9296659	rs17667879	6:51542341	(A/G)	0.0338	0.8029	MVP	European	Vujkovic M et al. 2020
rs9296659	rs17740574	6:51545760	(C/G)	0.0338	0.8029	MVP	European	Vujkovic M et al. 2020
rs9296659	rs6903302	6:51546146	(G/A)	0.0338	0.8029	MVP	European	Vujkovic M et al. 2020
rs9382231	rs7756512	6:53591094	(A/G)	0.3003	0.8029	T2DGGI	Multi-ancestry	Suzuki K et al. 2024
rs9376353	rs5880384	6:138858729	(-/A)	0.4391	0.8029	DIAMANTE	Multi-ancestry	Mahajan A et al. 2022
rs9376353	rs5880384	6:138858729	(-/A)	0.4391	0.8029	T2DGGI	Multi-ancestry	Suzuki K et al. 2024
rs2533457	rs2533452	7:69078855	(T/C)	0.3836	0.8029	DIAMANTE	Multi-ancestry	Mahajan A et al. 2022
rs10096860	rs34929334	8:143134900	(-/AA)	0.4107	0.8029	T2DGGI	Multi-ancestry	Suzuki K et al. 2024
rs7115013	rs10768994	11:43936945	(T/C)	0.4659	0.8029	T2DGGI	Multi-ancestry	Suzuki K et al. 2024
rs117483894	rs8031866	15:57445040	(A/G)	0.0417	0.8029	DIAMANTE	European	Mahajan A et al. 2018
rs13737	rs11072542	15:75634599	(G/A)	0.2823	0.8029	DIAMANTE	European	Mahajan A et al. 2018
rs13737	rs10775209	15:75634759	(G/A)	0.2823	0.8029	DIAMANTE	European	Mahajan A et al. 2018
rs13737	rs56395816	15:75664571	(A/T)	0.2823	0.8029	DIAMANTE	European	Mahajan A et al. 2018
rs58432198	rs115072809	1:51023860	(C/T)	0.0964	0.803	DIAMANTE	European	Mahajan A et al. 2018
rs58432198	rs72900932	1:51107959	(T/C)	0.0964	0.803	DIAMANTE	European	Mahajan A et al. 2018
rs58432198	rs112045565	1:51116118	(C/G)	0.0964	0.803	DIAMANTE	European	Mahajan A et al. 2018
rs58432198	rs72900938	1:51118527	(T/C)	0.0964	0.803	DIAMANTE	European	Mahajan A et al. 2018
rs58432198	rs76852824	1:51121526	(T/C)	0.0964	0.803	DIAMANTE	European	Mahajan A et al. 2018
rs58432198	rs113611542	1:51129203	(T/C)	0.0964	0.803	DIAMANTE	European	Mahajan A et al. 2018
rs58432198	rs113389179	1:51137906	(A/G)	0.0964	0.803	DIAMANTE	European	Mahajan A et al. 2018
rs58432198	rs72900956	1:51143665	(G/T)	0.0964	0.803	DIAMANTE	European	Mahajan A et al. 2018
rs58432198	rs72900957	1:51145808	(A/G)	0.0964	0.803	DIAMANTE	European	Mahajan A et al. 2018
rs58432198	rs72900979	1:51190314	(T/C)	0.0964	0.803	DIAMANTE	European	Mahajan A et al. 2018
rs58432198	rs111580012	1:51197315	(C/A)	0.0964	0.803	DIAMANTE	European	Mahajan A et al. 2018
rs58432198	rs72900998	1:51205760	(T/C)	0.0964	0.803	DIAMANTE	European	Mahajan A et al. 2018
rs58432198	rs72902706	1:51212796	(A/C)	0.0964	0.803	DIAMANTE	European	Mahajan A et al. 2018
rs58432198	rs2137676	1:51217839	(C/G)	0.0964	0.803	DIAMANTE	European	Mahajan A et al. 2018
rs58432198	rs113611257	1:51221103	(G/A)	0.0964	0.803	DIAMANTE	European	Mahajan A et al. 2018
rs58432198	rs112282787	1:51221406	(T/C)	0.0964	0.803	DIAMANTE	European	Mahajan A et al. 2018
rs58432198	rs72902722	1:51223002	(T/C)	0.0964	0.803	DIAMANTE	European	Mahajan A et al. 2018
rs58432198	rs72902726	1:51223500	(T/C)	0.0964	0.803	DIAMANTE	European	Mahajan A et al. 2018
rs58432198	rs148698031	1:51226265	(T/C)	0.0964	0.803	DIAMANTE	European	Mahajan A et al. 2018
rs58432198	rs371097004	1:51228041	(T/C)	0.0964	0.803	DIAMANTE	European	Mahajan A et al. 2018
rs58432198	rs112717424	1:51228799	(A/G)	0.0964	0.803	DIAMANTE	European	Mahajan A et al. 2018
rs58432198	rs72902729	1:51231935	(A/G)	0.0964	0.803	DIAMANTE	European	Mahajan A et al. 2018
rs58432198	rs77701130	1:51232628	(G/C)	0.0964	0.803	DIAMANTE	European	Mahajan A et al. 2018
rs58432198	rs113119450	1:51235816	(T/C)	0.0964	0.803	DIAMANTE	European	Mahajan A et al. 2018
rs58432198	rs72902736	1:51239976	(A/G)	0.0964	0.803	DIAMANTE	European	Mahajan A et al. 2018
rs58432198	rs80326064	1:51240851	(C/T)	0.0964	0.803	DIAMANTE	European	Mahajan A et al. 2018
rs58432198	rs72902744	1:51243642	(A/G)	0.0964	0.803	DIAMANTE	European	Mahajan A et al. 2018
rs58432198	rs112299817	1:51249315	(G/A)	0.0964	0.803	DIAMANTE	European	Mahajan A et al. 2018
rs58432198	rs111701872	1:51249528	(C/T)	0.0964	0.803	DIAMANTE	European	Mahajan A et al. 2018
rs58432198	rs72902755	1:51250908	(G/T)	0.0964	0.803	DIAMANTE	European	Mahajan A et al. 2018
rs58432198	rs72902760	1:51252471	(A/C)	0.0964	0.803	DIAMANTE	European	Mahajan A et al. 2018
rs58432198	rs72902763	1:51255320	(T/C)	0.0964	0.803	DIAMANTE	European	Mahajan A et al. 2018
rs58432198	rs80297338	1:51255677	(C/A)	0.0964	0.803	DIAMANTE	European	Mahajan A et al. 2018
rs58432198	rs72902765	1:51256698	(T/G)	0.0964	0.803	DIAMANTE	European	Mahajan A et al. 2018
rs58432198	rs1015085	1:51260668	(C/A)	0.0964	0.803	DIAMANTE	European	Mahajan A et al. 2018
rs58432198	rs72902767	1:51260999	(A/G)	0.0964	0.803	DIAMANTE	European	Mahajan A et al. 2018
rs58432198	rs72902768	1:51261965	(C/T)	0.0964	0.803	DIAMANTE	European	Mahajan A et al. 2018
rs58432198	rs59430062	1:51262664	(C/T)	0.0964	0.803	DIAMANTE	European	Mahajan A et al. 2018
rs58432198	rs72902772	1:51265368	(C/T)	0.0964	0.803	DIAMANTE	European	Mahajan A et al. 2018
rs58432198	rs3789588	1:51266523	(G/A)	0.0964	0.803	DIAMANTE	European	Mahajan A et al. 2018
rs58432198	rs72902777	1:51272278	(T/C)	0.0964	0.803	DIAMANTE	European	Mahajan A et al. 2018
rs58432198	rs72902778	1:51276715	(A/G)	0.0964	0.803	DIAMANTE	European	Mahajan A et al. 2018
rs58432198	rs111701702	1:51284446	(T/C)	0.0964	0.803	DIAMANTE	European	Mahajan A et al. 2018
rs58432198	rs72902789	1:51293606	(G/C)	0.0964	0.803	DIAMANTE	European	Mahajan A et al. 2018
rs58432198	rs112931784	1:51294132	(G/A)	0.0964	0.803	DIAMANTE	European	Mahajan A et al. 2018
rs58432198	rs2095864	1:51299597	(C/T)	0.0964	0.803	DIAMANTE	European	Mahajan A et al. 2018
rs58432198	rs2095865	1:51299687	(C/T)	0.0964	0.803	DIAMANTE	European	Mahajan A et al. 2018
rs58432198	rs60483827	1:51301657	(G/A)	0.0964	0.803	DIAMANTE	European	Mahajan A et al. 2018
rs58432198	rs111655515	1:51303605	(C/T)	0.0964	0.803	DIAMANTE	European	Mahajan A et al. 2018
rs58432198	rs72904709	1:51306002	(A/G)	0.0964	0.803	DIAMANTE	European	Mahajan A et al. 2018
rs58432198	rs57839936	1:51306273	(T/C)	0.0964	0.803	DIAMANTE	European	Mahajan A et al. 2018
rs58432198	rs57412341	1:51310327	(A/G)	0.0964	0.803	DIAMANTE	European	Mahajan A et al. 2018
rs58432198	rs72904713	1:51312992	(A/G)	0.0964	0.803	DIAMANTE	European	Mahajan A et al. 2018
rs58432198	rs59390962	1:51314531	(C/T)	0.0964	0.803	DIAMANTE	European	Mahajan A et al. 2018
rs58432198	rs72904718	1:51315456	(T/C)	0.0964	0.803	DIAMANTE	European	Mahajan A et al. 2018
rs58432198	rs3838295	1:51323764	(-/T)	0.0964	0.803	DIAMANTE	European	Mahajan A et al. 2018
rs58432198	rs72904719	1:51324546	(G/T)	0.0964	0.803	DIAMANTE	European	Mahajan A et al. 2018
rs58432198	rs111779227	1:51328987	(A/C)	0.0964	0.803	DIAMANTE	European	Mahajan A et al. 2018
rs58432198	rs145881557	1:51331505	(ATA/-)	0.0964	0.803	DIAMANTE	European	Mahajan A et al. 2018
rs58432198	rs2175794	1:51333179	(A/T)	0.0964	0.803	DIAMANTE	European	Mahajan A et al. 2018
rs58432198	rs72904723	1:51334304	(A/G)	0.0964	0.803	DIAMANTE	European	Mahajan A et al. 2018
rs58432198	rs72904726	1:51339332	(T/C)	0.0964	0.803	DIAMANTE	European	Mahajan A et al. 2018
rs58432198	rs72904730	1:51342035	(G/C)	0.0964	0.803	DIAMANTE	European	Mahajan A et al. 2018
rs58432198	rs72904732	1:51342809	(A/G)	0.0964	0.803	DIAMANTE	European	Mahajan A et al. 2018
rs58432198	rs148881741	1:51344955	(GAATC/-)	0.0964	0.803	DIAMANTE	European	Mahajan A et al. 2018
rs58432198	rs72904737	1:51351846	(G/A)	0.0964	0.803	DIAMANTE	European	Mahajan A et al. 2018
rs58432198	rs138422027	1:51353068	(C/A)	0.0964	0.803	DIAMANTE	European	Mahajan A et al. 2018
rs58432198	rs138368422	1:51355823	(A/G)	0.0964	0.803	DIAMANTE	European	Mahajan A et al. 2018
rs58432198	rs138714168	1:51356132	(T/C)	0.0964	0.803	DIAMANTE	European	Mahajan A et al. 2018
rs58432198	rs57095912	1:51356830	(T/G)	0.0964	0.803	DIAMANTE	European	Mahajan A et al. 2018
rs58432198	rs60329786	1:51357343	(C/T)	0.0964	0.803	DIAMANTE	European	Mahajan A et al. 2018
rs58432198	rs72904745	1:51363273	(C/G)	0.0964	0.803	DIAMANTE	European	Mahajan A et al. 2018
rs58432198	rs57957311	1:51366576	(T/A)	0.0964	0.803	DIAMANTE	European	Mahajan A et al. 2018
rs58432198	rs1573012	1:51369991	(T/C)	0.0964	0.803	DIAMANTE	European	Mahajan A et al. 2018
rs58432198	rs149007343	1:51371551	(T/A)	0.0964	0.803	DIAMANTE	European	Mahajan A et al. 2018
rs58432198	rs147358538	1:51372251	(T/C)	0.0964	0.803	DIAMANTE	European	Mahajan A et al. 2018
rs58432198	rs140087721	1:51374139	(T/C)	0.0964	0.803	DIAMANTE	European	Mahajan A et al. 2018
rs58432198	rs140468540	1:51374764	(T/C)	0.0964	0.803	DIAMANTE	European	Mahajan A et al. 2018
rs58432198	rs57183177	1:51379945	(A/G)	0.0964	0.803	DIAMANTE	European	Mahajan A et al. 2018
rs58432198	rs72904771	1:51393412	(A/G)	0.0964	0.803	DIAMANTE	European	Mahajan A et al. 2018
rs58432198	rs183337163	1:51394758	(A/G)	0.0964	0.803	DIAMANTE	European	Mahajan A et al. 2018
rs58432198	rs59524047	1:51399215	(G/A)	0.0964	0.803	DIAMANTE	European	Mahajan A et al. 2018
rs58432198	rs60048959	1:51403897	(C/T)	0.0964	0.803	DIAMANTE	European	Mahajan A et al. 2018
rs58432198	rs59600829	1:51405667	(C/T)	0.0964	0.803	DIAMANTE	European	Mahajan A et al. 2018
rs58432198	rs76183105	1:51413964	(G/A)	0.0964	0.803	DIAMANTE	European	Mahajan A et al. 2018
rs58432198	rs72904788	1:51415247	(T/G)	0.0964	0.803	DIAMANTE	European	Mahajan A et al. 2018
rs58432198	rs191148557	1:51418854	(T/C)	0.0964	0.803	DIAMANTE	European	Mahajan A et al. 2018
rs58432198	rs141780344	1:51419336	(A/G)	0.0964	0.803	DIAMANTE	European	Mahajan A et al. 2018
rs58432198	rs77603669	1:51423779	(G/T)	0.0964	0.803	DIAMANTE	European	Mahajan A et al. 2018
rs77570671	rs55976039	1:210345931	(T/C)	0.2506	0.803	T2DGGI	Multi-ancestry	Suzuki K et al. 2024
rs2313211	rs2313212	3:183700928	(A/G)	0.3115	0.803	T2DGGI	Multi-ancestry	Suzuki K et al. 2024
rs2591392	rs35534122	5:78539123	(-/TA)	0.3287	0.803	MVP	Multi-ancestry	Vujkovic M et al. 2020
rs244665	rs7705610	5:133397893	(G/T)	0.3181	0.803	DIAMANTE	European	Mahajan A et al. 2018
rs244665	rs7709797	5:133398435	(A/G)	0.3181	0.803	DIAMANTE	European	Mahajan A et al. 2018
rs1150674	rs149957	6:28037020	(G/T)	0.1056	0.803	T2DGGI	Multi-ancestry	Suzuki K et al. 2024
rs2394186	rs60788372	6:29841097	(T/A)	0.153	0.803	MVP	Multi-ancestry	Vujkovic M et al. 2020
rs2394186	rs60562637	6:29841103	(A/G)	0.153	0.803	MVP	Multi-ancestry	Vujkovic M et al. 2020
rs2394186	rs35158227	6:29909999	(C/T)	0.153	0.803	MVP	Multi-ancestry	Vujkovic M et al. 2020
rs4714422	rs9381024	6:40984262	(G/T)	0.163	0.803	MVP	European	Vujkovic M et al. 2020
rs9367093	rs9381024	6:40984262	(G/T)	0.163	0.803	MVP	European	Vujkovic M et al. 2020
rs800909	rs11786044	8:116481346	(T/A)	0.2326	0.803	DIAMANTE	Multi-ancestry	Mahajan A et al. 2022
rs800909	rs800883	8:116504323	(A/T)	0.2268	0.803	DIAMANTE	Multi-ancestry	Mahajan A et al. 2022
rs10771372	.	12:27960443	(-/T)	0.1789	0.803	MVP	European	Vujkovic M et al. 2020
rs2167306	rs11834856	12:57373480	(A/G)	0.2412	0.803	T2DGGI	Multi-ancestry	Suzuki K et al. 2024
rs75307421	rs149240006	22:32239968	(T/G)	0.0423	0.803	MVP	Multi-ancestry	Vujkovic M et al. 2020
rs75307421	rs149240006	22:32239968	(T/G)	0.0423	0.803	DIAMANTE	Multi-ancestry	Mahajan A et al. 2022
rs6604014	rs4970707	1:92986446	(G/A)	0.3159	0.8031	T2DGGI	Multi-ancestry	Suzuki K et al. 2024
rs11120291	rs17433769	1:206637799	(C/G)	0.2973	0.8031	T2DGGI	Multi-ancestry	Suzuki K et al. 2024
rs1877712	rs1473901	2:219188838	(C/T)	0.475	0.8031	MVP	Multi-ancestry	Vujkovic M et al. 2020
rs6808550	rs12632128	3:25103258	(G/T)	0.4383	0.8031	T2DGGI	Multi-ancestry	Suzuki K et al. 2024
rs487060	rs668871	6:160769811	(C/T)	0.4315	0.8031	T2DGGI	Multi-ancestry	Suzuki K et al. 2024
rs7172637	rs62006309	15:80411245	(G/A)	0.4736	0.8031	T2DGGI	Multi-ancestry	Suzuki K et al. 2024
rs1571151	rs11208660	1:65983626	(C/T)	0.1306	0.8032	T2DGGI	Multi-ancestry	Suzuki K et al. 2024
rs41304257	rs10464	1:201792306	(T/C)	0.1811	0.8032	MVP	Multi-ancestry	Vujkovic M et al. 2020
rs9818385	rs456758	3:13492292	(A/G)	0.3978	0.8032	T2DGGI	Multi-ancestry	Suzuki K et al. 2024
rs538801	rs1748237	6:45143200	(A/G)	0.3305	0.8032	MVP	Multi-ancestry	Vujkovic M et al. 2020
rs3798519	rs62405437	6:50813729	(T/C)	0.1803	0.8032	MVP	Multi-ancestry	Vujkovic M et al. 2020
rs3798519	rs62405437	6:50813729	(T/C)	0.1803	0.8032	DIAMANTE	Multi-ancestry	Mahajan A et al. 2022
rs3798519	rs62405437	6:50813729	(T/C)	0.1803	0.8032	T2DGGI	Multi-ancestry	Suzuki K et al. 2024
rs6558173	rs1059592	8:22477778	(G/A)	0.4026	0.8032	MVP	Multi-ancestry	Vujkovic M et al. 2020
rs34673046	rs3847345	10:71448900	(A/G)	0.1232	0.8032	T2DGGI	Multi-ancestry	Suzuki K et al. 2024
rs1236816	rs12416244	10:89765683	(T/C)	0.4653	0.8032	DIAMANTE	East Asian	Spracklen C et al. 2020
rs10882891	rs34987526	10:99097738	(-/A)	0.4056	0.8032	MVP	European	Vujkovic M et al. 2020
rs9301365	rs139205269	13:109922774	(G/A)	0.4831	0.8032	MVP	European	Vujkovic M et al. 2020
rs12909009	rs77520081	15:66018009	(T/C)	0.2895	0.8032	T2DGGI	Multi-ancestry	Suzuki K et al. 2024
rs28836514	rs11071927	15:67261172	(C/A)	0.136	0.8032	T2DGGI	Multi-ancestry	Suzuki K et al. 2024
rs8026714	rs3743447	15:91550953	(C/G)	0.4633	0.8032	DIAMANTE	East Asian	Spracklen C et al. 2020
rs476828	rs574988	18:57813648	(G/C)	0.2411	0.8032	DIAMANTE	East Asian	Spracklen C et al. 2020
rs10193538	rs7597839	2:58992430	(T/C)	0.4354	0.8033	DIAMANTE	European	Mahajan A et al. 2018
rs4684855	rs9989973	3:12499264	(G/C)	0.4954	0.8033	DIAMANTE	Multi-ancestry	Mahajan A et al. 2022
rs76435632	rs201923897	3:23421707	(A/-)	0.0453	0.8033	DIAMANTE	Multi-ancestry	Mahajan A et al. 2022
rs76435632	rs201923897	3:23421707	(A/-)	0.0453	0.8033	T2DGGI	Multi-ancestry	Suzuki K et al. 2024
rs6792892	rs55751738	3:49972101	(A/G)	0.371	0.8033	MVP	Multi-ancestry	Vujkovic M et al. 2020
rs978444	rs9825317	3:94029191	(C/T)	0.3838	0.8033	MVP	Multi-ancestry	Vujkovic M et al. 2020
rs978444	rs13061054	3:94031509	(T/C)	0.3838	0.8033	MVP	Multi-ancestry	Vujkovic M et al. 2020
rs9998835	.	4:6301325	(-/GTT)	0.1101	0.8033	DIAMANTE	East Asian	Spracklen C et al. 2020
rs7659468	rs223453	4:103711052	(T/C)	0.4213	0.8033	MVP	Multi-ancestry	Vujkovic M et al. 2020
rs12187734	rs13161087	5:51850271	(A/T)	0.4145	0.8033	MVP	European	Vujkovic M et al. 2020
rs6876198	rs35492074	5:53302258	(-/T)	0.2993	0.8033	DIAMANTE	Multi-ancestry	Mahajan A et al. 2022
rs12519500	rs1275105	5:78444148	(T/C)	0.3738	0.8033	MVP	European	Vujkovic M et al. 2020
rs12519500	rs12659709	5:78458257	(C/G)	0.3738	0.8033	MVP	European	Vujkovic M et al. 2020
rs12519500	rs13158309	5:78463395	(A/G)	0.3738	0.8033	MVP	European	Vujkovic M et al. 2020
rs12519500	rs10052346	5:78472599	(G/T)	0.3738	0.8033	MVP	European	Vujkovic M et al. 2020
rs12519500	rs10053349	5:78475423	(T/C)	0.3738	0.8033	MVP	European	Vujkovic M et al. 2020
rs12519500	rs10055956	5:78479678	(G/A)	0.3738	0.8033	MVP	European	Vujkovic M et al. 2020
rs12519500	rs9293767	5:78483867	(G/T)	0.3738	0.8033	MVP	European	Vujkovic M et al. 2020
rs12519500	rs7356546	5:78487862	(A/C)	0.3738	0.8033	MVP	European	Vujkovic M et al. 2020
rs12519500	rs6453431	5:78493873	(G/C)	0.3738	0.8033	MVP	European	Vujkovic M et al. 2020
rs12519500	rs13177470	5:78495899	(T/C)	0.3738	0.8033	MVP	European	Vujkovic M et al. 2020
rs12519500	rs7706045	5:78507910	(T/G)	0.3738	0.8033	MVP	European	Vujkovic M et al. 2020
rs12519500	rs4992862	5:78508752	(A/G)	0.3738	0.8033	MVP	European	Vujkovic M et al. 2020
rs12519500	rs10060631	5:78509168	(C/A)	0.3738	0.8033	MVP	European	Vujkovic M et al. 2020
rs12519500	rs7379187	5:78521354	(T/C)	0.3738	0.8033	MVP	European	Vujkovic M et al. 2020
rs1650505	rs890943	5:158027436	(C/T)	0.3303	0.8033	MVP	Multi-ancestry	Vujkovic M et al. 2020
rs1650505	rs890944	5:158027437	(A/G)	0.3303	0.8033	MVP	Multi-ancestry	Vujkovic M et al. 2020
rs1650505	rs1651270	5:158027801	(C/T)	0.3303	0.8033	MVP	Multi-ancestry	Vujkovic M et al. 2020
rs1650505	rs1615199	5:158027988	(A/G)	0.3303	0.8033	MVP	Multi-ancestry	Vujkovic M et al. 2020
rs1150674	rs9393905	6:28168103	(T/G)	0.0843	0.8033	T2DGGI	Multi-ancestry	Suzuki K et al. 2024
rs4237150	rs7041847	9:4287466	(A/G)	0.499	0.8033	DIAMANTE	East Asian	Spracklen C et al. 2020
rs11257655	rs7077792	10:12316768	(C/T)	0.2008	0.8033	DIAMANTE	European	Mahajan A et al. 2018
rs11257655	rs7077792	10:12316768	(C/T)	0.2008	0.8033	MVP	European	Vujkovic M et al. 2020
rs1111875	rs58534496	10:94461658	(-/A)	0.4922	0.8033	MVP	Multi-ancestry	Vujkovic M et al. 2020
rs1790116	rs1790090	12:123633424	(G/A)	0.3219	0.8033	DIAMANTE	Multi-ancestry	Mahajan A et al. 2022
rs9581591	rs547632	13:26817383	(T/C)	0.4385	0.8033	MVP	Asian	Vujkovic M et al. 2020
rs11159347	rs8022424	14:25932825	(C/T)	0.4325	0.8033	MVP	Multi-ancestry	Vujkovic M et al. 2020
rs6600191	rs7196729	16:299980	(T/C)	0.1481	0.8033	DIAMANTE	European	Mahajan A et al. 2018
rs9889137	rs9941342	16:988168	(A/G)	0.4655	0.8033	T2DGGI	Multi-ancestry	Suzuki K et al. 2024
rs9889137	rs4984721	16:988348	(G/A)	0.4655	0.8033	T2DGGI	Multi-ancestry	Suzuki K et al. 2024
rs9889137	rs12598882	16:991002	(A/G)	0.4655	0.8033	T2DGGI	Multi-ancestry	Suzuki K et al. 2024
rs9889137	rs2164340	16:991872	(T/C)	0.4655	0.8033	T2DGGI	Multi-ancestry	Suzuki K et al. 2024
rs2052261	rs2422438	2:65360241	(A/G)	0.2714	0.8034	DIAMANTE	European	Mahajan A et al. 2018
rs2052261	rs4671640	2:65360669	(C/T)	0.2714	0.8034	DIAMANTE	European	Mahajan A et al. 2018
rs2052261	rs12713533	2:65364702	(G/T)	0.2714	0.8034	DIAMANTE	European	Mahajan A et al. 2018
rs2052261	rs12713534	2:65366741	(G/A)	0.2714	0.8034	DIAMANTE	European	Mahajan A et al. 2018
rs2052261	rs137893268	2:65371248	(TGT/-)	0.2714	0.8034	DIAMANTE	European	Mahajan A et al. 2018
rs2052261	rs10173422	2:65371551	(C/T)	0.2714	0.8034	DIAMANTE	European	Mahajan A et al. 2018
rs2052261	rs10173678	2:65371657	(G/A)	0.2714	0.8034	DIAMANTE	European	Mahajan A et al. 2018
rs2052261	rs6546128	2:65374127	(G/A)	0.2714	0.8034	DIAMANTE	European	Mahajan A et al. 2018
rs6714523	rs138478681	2:203208345	(G/A)	0.1294	0.8034	MVP	Multi-ancestry	Vujkovic M et al. 2020
rs59738871	rs57338964	3:23497970	(A/G)	0.1388	0.8034	T2DGGI	Multi-ancestry	Suzuki K et al. 2024
rs9814945	rs6764665	3:72883409	(G/A)	0.2788	0.8034	MVP	Multi-ancestry	Vujkovic M et al. 2020
rs73146095	rs55737161	3:88097699	(AAT/-)	0.0425	0.8034	MVP	Multi-ancestry	Vujkovic M et al. 2020
rs7633675	rs6444082	3:185536223	(G/T)	0.4179	0.8034	DIAMANTE	Multi-ancestry	Mahajan A et al. 2022
rs10440833	rs34470647	6:20663463	(-/TT)	0.3988	0.8034	MVP	Asian	Vujkovic M et al. 2020
rs4711389	rs141574601	6:34167344	(T/G)	0.0899	0.8034	DIAMANTE	Multi-ancestry	Mahajan A et al. 2022
rs2389408	rs2215652	7:15207731	(G/C)	0.4702	0.8034	MVP	European	Vujkovic M et al. 2020
rs1111875	rs11187138	10:94460281	(A/G)	0.49	0.8034	MVP	Multi-ancestry	Vujkovic M et al. 2020
rs77864822	rs79621919	12:97860592	(G/A)	0.0606	0.8034	DIAMANTE	European	Mahajan A et al. 2018
rs77864822	rs721156	12:97864143	(C/T)	0.0606	0.8034	DIAMANTE	European	Mahajan A et al. 2018
rs77864822	rs77530740	12:97867705	(A/T)	0.0606	0.8034	DIAMANTE	European	Mahajan A et al. 2018
rs9889137	rs60468209	16:988323	(GTGGCTCGCGGGGACA/-)	0.4659	0.8034	T2DGGI	Multi-ancestry	Suzuki K et al. 2024
rs9889137	rs1465760	16:992091	(G/C)	0.4659	0.8034	T2DGGI	Multi-ancestry	Suzuki K et al. 2024
rs9889137	rs2382943	16:993468	(G/A)	0.4659	0.8034	T2DGGI	Multi-ancestry	Suzuki K et al. 2024
rs9889137	rs2382946	16:993667	(A/C)	0.4659	0.8034	T2DGGI	Multi-ancestry	Suzuki K et al. 2024
rs9889137	rs2382947	16:993820	(C/G)	0.4659	0.8034	T2DGGI	Multi-ancestry	Suzuki K et al. 2024
rs9889137	rs8043632	16:994050	(G/A)	0.4659	0.8034	T2DGGI	Multi-ancestry	Suzuki K et al. 2024
rs9889137	rs2060493	16:995156	(G/A)	0.4659	0.8034	T2DGGI	Multi-ancestry	Suzuki K et al. 2024
rs9889137	rs4984616	16:995342	(T/C)	0.4659	0.8034	T2DGGI	Multi-ancestry	Suzuki K et al. 2024
rs9927842	rs201802279	16:14960087	(T/C)	0.164	0.8034	MVP	European	Vujkovic M et al. 2020
rs2873789	rs6678913	1:29016716	(T/G)	0.4423	0.8035	T2DGGI	Multi-ancestry	Suzuki K et al. 2024
rs3020781	rs10752611	1:155509107	(C/T)	0.2763	0.8035	MVP	European	Vujkovic M et al. 2020
rs3020781	rs7411786	1:155515577	(T/C)	0.2763	0.8035	MVP	European	Vujkovic M et al. 2020
rs3020781	rs11264380	1:155520144	(T/C)	0.2763	0.8035	MVP	European	Vujkovic M et al. 2020
rs3020781	rs56747346	1:155521234	(G/A)	0.2763	0.8035	MVP	European	Vujkovic M et al. 2020
rs3020781	rs10908470	1:155527013	(T/G)	0.2763	0.8035	MVP	European	Vujkovic M et al. 2020
rs3020781	rs1556488	1:155540660	(T/G)	0.2763	0.8035	MVP	European	Vujkovic M et al. 2020
rs3020781	rs11264386	1:155559170	(G/T)	0.2763	0.8035	MVP	European	Vujkovic M et al. 2020
rs3020781	rs12043132	1:155562367	(T/C)	0.2763	0.8035	MVP	European	Vujkovic M et al. 2020
rs3020781	rs6427278	1:155562583	(T/C)	0.2763	0.8035	MVP	European	Vujkovic M et al. 2020
rs3020781	rs11264387	1:155563152	(C/A)	0.2763	0.8035	MVP	European	Vujkovic M et al. 2020
rs1430780	rs1430774	2:67943960	(C/T)	0.331	0.8035	MVP	European	Vujkovic M et al. 2020
rs978444	rs9289735	3:94036416	(C/T)	0.3846	0.8035	MVP	Multi-ancestry	Vujkovic M et al. 2020
rs978444	rs13058962	3:94036890	(A/G)	0.3846	0.8035	MVP	Multi-ancestry	Vujkovic M et al. 2020
rs200995462	rs6827641	4:145653694	(T/C)	0.485	0.8035	MVP	Multi-ancestry	Vujkovic M et al. 2020
rs17261179	rs201370610	5:51833008	(C/G)	0.2644	0.8035	DIAMANTE	Multi-ancestry	Mahajan A et al. 2022
rs17261179	rs201370610	5:51833008	(C/G)	0.2644	0.8035	T2DGGI	Multi-ancestry	Suzuki K et al. 2024
rs1316776	rs73116144	5:78500081	(T/C)	0.3748	0.8035	DIAMANTE	European	Mahajan A et al. 2018
rs2533457	rs5005279	7:69067257	(A/G)	0.383	0.8035	DIAMANTE	Multi-ancestry	Mahajan A et al. 2022
rs6946660	rs6459733	7:156930550	(G/C)	0.4573	0.8035	MVP	Multi-ancestry	Vujkovic M et al. 2020
rs7844647	rs4457331	8:34477357	(G/T)	0.4337	0.8035	T2DGGI	Multi-ancestry	Suzuki K et al. 2024
rs11561066	rs140868499	11:50663792	(A/G)	0.1643	0.8035	MVP	Multi-ancestry	Vujkovic M et al. 2020
rs10519049	rs12438184	15:46522996	(G/A)	0.3395	0.8035	T2DGGI	Multi-ancestry	Suzuki K et al. 2024
rs10519049	rs12902920	15:46523103	(C/T)	0.3395	0.8035	T2DGGI	Multi-ancestry	Suzuki K et al. 2024
rs4911405	rs6057961	20:32573811	(A/G)	0.2001	0.8035	DIAMANTE	Multi-ancestry	Mahajan A et al. 2022
rs4911405	rs6057961	20:32573811	(A/G)	0.2001	0.8035	T2DGGI	Multi-ancestry	Suzuki K et al. 2024
rs9878031	rs9828009	3:136631275	(C/T)	0.3169	0.8036	T2DGGI	Multi-ancestry	Suzuki K et al. 2024
rs10011838	rs11304805	4:153497144	(T/-)	0.4573	0.8036	DIAMANTE	East Asian	Spracklen C et al. 2020
rs10011838	rs11304805	4:153497144	(T/-)	0.4573	0.8036	MVP	Asian	Vujkovic M et al. 2020
rs12187734	rs13190011	5:51835915	(T/G)	0.4125	0.8036	MVP	European	Vujkovic M et al. 2020
rs12187734	rs62359830	5:51836470	(A/G)	0.4125	0.8036	MVP	European	Vujkovic M et al. 2020
rs6975279	rs10237870	7:69268010	(G/T)	0.3498	0.8036	MVP	Multi-ancestry	Vujkovic M et al. 2020
rs1752169	rs12349369	9:126711842	(A/C)	0.3052	0.8036	MVP	European	Vujkovic M et al. 2020
rs7483027	rs7934043	11:58022390	(G/T)	0.2538	0.8036	MVP	Multi-ancestry	Vujkovic M et al. 2020
rs7483027	rs7935090	11:58022622	(C/T)	0.2538	0.8036	MVP	Multi-ancestry	Vujkovic M et al. 2020
rs1796330	rs1705219	12:71511307	(C/T)	0.3698	0.8036	DIAMANTE	European	Mahajan A et al. 2018
rs2615231	rs967514	15:57413776	(A/G)	0.4541	0.8036	T2DGGI	Multi-ancestry	Suzuki K et al. 2024
rs1396713	rs4536410	15:64065565	(C/T)	0.3944	0.8036	T2DGGI	Multi-ancestry	Suzuki K et al. 2024
rs6495182	rs4886699	15:75692303	(A/C)	0.4161	0.8036	MVP	Multi-ancestry	Vujkovic M et al. 2020
rs13737	rs8034317	15:75764343	(G/A)	0.2843	0.8036	DIAMANTE	European	Mahajan A et al. 2018
rs13737	rs28737338	15:75768679	(C/T)	0.2843	0.8036	DIAMANTE	European	Mahajan A et al. 2018
rs13737	rs4886446	15:75770521	(G/T)	0.2843	0.8036	DIAMANTE	European	Mahajan A et al. 2018
rs13737	rs11636199	15:75825337	(A/G)	0.2843	0.8036	DIAMANTE	European	Mahajan A et al. 2018
rs13737	rs12909863	15:75825822	(G/C)	0.2843	0.8036	DIAMANTE	European	Mahajan A et al. 2018
rs13737	rs12708520	15:75830539	(C/T)	0.2843	0.8036	DIAMANTE	European	Mahajan A et al. 2018
rs13737	rs62027181	15:75839952	(A/G)	0.2843	0.8036	DIAMANTE	European	Mahajan A et al. 2018
rs13737	rs28623700	15:75849714	(T/A)	0.2843	0.8036	DIAMANTE	European	Mahajan A et al. 2018
rs13737	rs28693593	15:75849776	(A/C)	0.2843	0.8036	DIAMANTE	European	Mahajan A et al. 2018
rs13737	rs7163451	15:75861076	(G/T)	0.2843	0.8036	DIAMANTE	European	Mahajan A et al. 2018
rs13737	rs8036884	15:75862893	(T/C)	0.2843	0.8036	DIAMANTE	European	Mahajan A et al. 2018
rs13737	rs4075522	15:75864335	(G/A)	0.2843	0.8036	DIAMANTE	European	Mahajan A et al. 2018
rs13737	rs62027209	15:75871626	(A/G)	0.2843	0.8036	DIAMANTE	European	Mahajan A et al. 2018
rs13737	rs13380103	15:75875924	(T/C)	0.2843	0.8036	DIAMANTE	European	Mahajan A et al. 2018
rs13737	rs11635080	15:75878956	(G/T)	0.2843	0.8036	DIAMANTE	European	Mahajan A et al. 2018
rs35967356	rs12598642	16:69848772	(A/G)	0.4294	0.8036	MVP	European	Vujkovic M et al. 2020
rs35967356	rs12926791	16:69849546	(C/G)	0.4294	0.8036	MVP	European	Vujkovic M et al. 2020
rs35967356	rs12446197	16:69854869	(A/G)	0.4294	0.8036	MVP	European	Vujkovic M et al. 2020
rs35967356	rs12446168	16:69860470	(G/A)	0.4294	0.8036	MVP	European	Vujkovic M et al. 2020
rs35967356	rs12921407	16:69860933	(T/C)	0.4294	0.8036	MVP	European	Vujkovic M et al. 2020
rs11078916	rs632202	17:37453294	(C/A)	0.2584	0.8036	MVP	European	Vujkovic M et al. 2020
rs11078916	rs593480	17:37453780	(A/C)	0.2584	0.8036	MVP	European	Vujkovic M et al. 2020
rs11078916	rs8067302	17:37480790	(G/A)	0.2584	0.8036	MVP	European	Vujkovic M et al. 2020
rs11078916	rs113414512	17:37535298	(C/T)	0.2584	0.8036	MVP	European	Vujkovic M et al. 2020
rs11078916	rs7221875	17:37543328	(G/A)	0.2584	0.8036	MVP	European	Vujkovic M et al. 2020
rs11078916	rs4795376	17:37669043	(T/C)	0.2584	0.8036	MVP	European	Vujkovic M et al. 2020
rs11078916	rs7503514	17:37669884	(G/C)	0.2584	0.8036	MVP	European	Vujkovic M et al. 2020
rs11078916	rs11078911	17:37671322	(C/T)	0.2584	0.8036	MVP	European	Vujkovic M et al. 2020
rs11078916	rs11078913	17:37671714	(G/T)	0.2584	0.8036	MVP	European	Vujkovic M et al. 2020
rs11078916	rs10775391	17:37677684	(T/A)	0.2584	0.8036	MVP	European	Vujkovic M et al. 2020
rs4805881	rs4805878	19:33888054	(T/C)	0.4245	0.8036	MVP	Multi-ancestry	Vujkovic M et al. 2020
rs2305141	rs283485	2:233645691	(G/A)	0.3596	0.8037	T2DGGI	Multi-ancestry	Suzuki K et al. 2024
rs2908334	rs2961243	7:15190387	(G/T)	0.3012	0.8037	DIAMANTE	European	Mahajan A et al. 2018
rs2908334	rs2961242	7:15192393	(G/A)	0.3012	0.8037	DIAMANTE	European	Mahajan A et al. 2018
rs2533457	rs5884764	7:69187023	(C/-)	0.3812	0.8037	DIAMANTE	Multi-ancestry	Mahajan A et al. 2022
rs12719778	rs4333644	8:145844039	(C/T)	0.4791	0.8037	DIAMANTE	European	Mahajan A et al. 2018
rs10813516	rs2225638	9:31185956	(C/T)	0.3722	0.8037	T2DGGI	Multi-ancestry	Suzuki K et al. 2024
rs7026688	rs1089996	9:125964184	(G/A)	0.1571	0.8037	MVP	European	Vujkovic M et al. 2020
rs3742636	rs4901997	14:61158064	(A/G)	0.3125	0.8037	T2DGGI	Multi-ancestry	Suzuki K et al. 2024
rs562138031	rs6694340	1:46289416	(C/T)	0.3135	0.8038	DIAMANTE	East Asian	Spracklen C et al. 2020
rs562138031	rs7526532	1:46295672	(G/T)	0.3135	0.8038	DIAMANTE	East Asian	Spracklen C et al. 2020
rs562138031	rs12565042	1:46299110	(C/A)	0.3135	0.8038	DIAMANTE	East Asian	Spracklen C et al. 2020
rs35142762	rs60383093	2:623863	(TTC/-)	0.1342	0.8038	T2DGGI	Multi-ancestry	Suzuki K et al. 2024
rs35142762	rs6719518	2:623935	(C/T)	0.1342	0.8038	T2DGGI	Multi-ancestry	Suzuki K et al. 2024
rs35142762	rs6728726	2:623976	(T/C)	0.1342	0.8038	T2DGGI	Multi-ancestry	Suzuki K et al. 2024
rs35142762	rs6711012	2:624034	(G/C)	0.1342	0.8038	T2DGGI	Multi-ancestry	Suzuki K et al. 2024
rs35142762	rs6711039	2:624084	(G/A)	0.1342	0.8038	T2DGGI	Multi-ancestry	Suzuki K et al. 2024
rs35142762	rs2867123	2:624524	(G/C)	0.1342	0.8038	T2DGGI	Multi-ancestry	Suzuki K et al. 2024
rs35142762	rs2867122	2:624581	(A/C)	0.1342	0.8038	T2DGGI	Multi-ancestry	Suzuki K et al. 2024
rs35142762	rs2903492	2:624678	(G/A)	0.1342	0.8038	T2DGGI	Multi-ancestry	Suzuki K et al. 2024
rs35142762	rs7576624	2:625029	(C/T)	0.1342	0.8038	T2DGGI	Multi-ancestry	Suzuki K et al. 2024
rs35142762	rs7576635	2:625057	(C/T)	0.1342	0.8038	T2DGGI	Multi-ancestry	Suzuki K et al. 2024
rs12468070	rs7596276	2:6153281	(C/T)	0.4107	0.8038	T2DGGI	Multi-ancestry	Suzuki K et al. 2024
rs4671799	rs6546302	2:67605733	(G/T)	0.2482	0.8038	MVP	Multi-ancestry	Vujkovic M et al. 2020
rs4664605	rs4664606	2:153578113	(C/T)	0.3724	0.8038	T2DGGI	Multi-ancestry	Suzuki K et al. 2024
rs7648830	rs6549461	3:66913413	(A/T)	0.4257	0.8038	T2DGGI	Multi-ancestry	Suzuki K et al. 2024
rs10011838	rs138857661	4:153499859	(TGTCTGTC/-)	0.4534	0.8038	DIAMANTE	East Asian	Spracklen C et al. 2020
rs10011838	rs138857661	4:153499859	(TGTCTGTC/-)	0.4534	0.8038	MVP	Asian	Vujkovic M et al. 2020
rs10440833	rs4712522	6:20656800	(C/G)	0.4008	0.8038	MVP	Asian	Vujkovic M et al. 2020
rs10440833	rs4712524	6:20657865	(A/G)	0.4008	0.8038	MVP	Asian	Vujkovic M et al. 2020
rs10440833	rs4710940	6:20658012	(A/C)	0.4008	0.8038	MVP	Asian	Vujkovic M et al. 2020
rs10440833	rs10946398	6:20661034	(A/C)	0.4008	0.8038	MVP	Asian	Vujkovic M et al. 2020
rs28521526	rs7852323	9:21174643	(C/T)	0.2348	0.8038	T2DGGI	Multi-ancestry	Suzuki K et al. 2024
rs568052023	rs35139305	13:26783923	(-/AT)	0.3948	0.8038	DIAMANTE	East Asian	Spracklen C et al. 2020
rs34165267	rs10161911	13:91954199	(C/T)	0.2536	0.8038	DIAMANTE	Multi-ancestry	Mahajan A et al. 2022
rs2316118	rs4150818	13:114292538	(C/G)	0.4241	0.8038	T2DGGI	Multi-ancestry	Suzuki K et al. 2024
rs458522	rs142322087	16:3328159	(-/AA)	0.2708	0.8038	T2DGGI	Multi-ancestry	Suzuki K et al. 2024
rs8054556	rs3814880	16:30017895	(T/C)	0.3578	0.8038	MVP	Multi-ancestry	Vujkovic M et al. 2020
rs4845858	rs2486920	1:11125050	(T/C)	0.2594	0.8039	MVP	European	Vujkovic M et al. 2020
rs4845987	rs2486920	1:11125050	(T/C)	0.2594	0.8039	MVP	European	Vujkovic M et al. 2020
rs4845858	rs6655938	1:11127315	(C/T)	0.2594	0.8039	MVP	European	Vujkovic M et al. 2020
rs4845987	rs6655938	1:11127315	(C/T)	0.2594	0.8039	MVP	European	Vujkovic M et al. 2020
rs11205766	rs72906830	1:51483605	(A/C)	0.0933	0.8039	DIAMANTE	East Asian	Spracklen C et al. 2020
rs11205766	rs72906839	1:51488572	(G/A)	0.0933	0.8039	DIAMANTE	East Asian	Spracklen C et al. 2020
rs11205766	rs147074973	1:51489794	(T/C)	0.0933	0.8039	DIAMANTE	East Asian	Spracklen C et al. 2020
rs11205766	rs59543294	1:51495673	(T/C)	0.0933	0.8039	DIAMANTE	East Asian	Spracklen C et al. 2020
rs11205766	rs56338437	1:51496597	(G/A)	0.0933	0.8039	DIAMANTE	East Asian	Spracklen C et al. 2020
rs11205766	rs12078447	1:51499525	(A/C)	0.0933	0.8039	DIAMANTE	East Asian	Spracklen C et al. 2020
rs11120291	rs60880671	1:206622793	(-/T)	0.3423	0.8039	T2DGGI	Multi-ancestry	Suzuki K et al. 2024
rs6708643	rs56328918	2:43446124	(C/G)	0.493	0.8039	DIAMANTE	European	Mahajan A et al. 2018
rs2305141	rs9653383	2:233670380	(A/C)	0.3502	0.8039	T2DGGI	Multi-ancestry	Suzuki K et al. 2024
rs4280817	rs4689389	4:6272718	(G/A)	0.3314	0.8039	DIAMANTE	Hispanic	Mahajan A et al. 2022
rs13186372	rs35023717	5:43649041	(G/T)	0.0429	0.8039	T2DGGI	Multi-ancestry	Suzuki K et al. 2024
rs112498319	rs509262	6:7018490	(G/T)	0.4125	0.8039	DIAMANTE	European	Mahajan A et al. 2018
rs112498319	rs693317	6:7018491	(A/C)	0.4125	0.8039	DIAMANTE	European	Mahajan A et al. 2018
rs77630070	rs77510523	6:7240053	(A/T)	0.0621	0.8039	DIAMANTE	Multi-ancestry	Mahajan A et al. 2022
rs34709632	rs34725898	6:163127302	(C/T)	0.0619	0.8039	T2DGGI	Multi-ancestry	Suzuki K et al. 2024
rs34709632	rs2187194	6:163139540	(G/A)	0.0619	0.8039	T2DGGI	Multi-ancestry	Suzuki K et al. 2024
rs800909	rs2200218	8:116485315	(A/G)	0.2328	0.8039	DIAMANTE	Multi-ancestry	Mahajan A et al. 2022
rs78403475	rs79856673	9:139257017	(C/A)	0.0934	0.8039	DIAMANTE	European	Mahajan A et al. 2018
rs2767036	rs10742330	11:34974493	(T/C)	0.2714	0.8039	DIAMANTE	European	Mahajan A et al. 2018
rs2447198	rs368864140	15:43938491	(-/TT)	0.2893	0.8039	MVP	Multi-ancestry	Vujkovic M et al. 2020
rs2447198	rs368864140	15:43938491	(-/TT)	0.2893	0.8039	T2DGGI	Multi-ancestry	Suzuki K et al. 2024
rs2615231	rs1820995	15:57332971	(A/G)	0.4944	0.8039	T2DGGI	Multi-ancestry	Suzuki K et al. 2024
rs6495182	rs7166737	15:75682513	(A/G)	0.4151	0.8039	MVP	Multi-ancestry	Vujkovic M et al. 2020
rs11077654	rs9912666	17:71027543	(G/A)	0.3582	0.8039	T2DGGI	Multi-ancestry	Suzuki K et al. 2024
rs4911405	rs4911389	20:32565041	(A/G)	0.2005	0.8039	DIAMANTE	Multi-ancestry	Mahajan A et al. 2022
rs4911405	rs4911389	20:32565041	(A/G)	0.2005	0.8039	T2DGGI	Multi-ancestry	Suzuki K et al. 2024
rs6073143	rs6103396	20:42253898	(C/A)	0.2606	0.8039	MVP	Multi-ancestry	Vujkovic M et al. 2020
rs56392746	rs114204349	22:30255513	(G/A)	0.0465	0.8039	MVP	Multi-ancestry	Vujkovic M et al. 2020
rs4671799	rs6546301	2:67604239	(G/A)	0.2474	0.804	MVP	Multi-ancestry	Vujkovic M et al. 2020
rs924753	rs2470540	3:15718652	(T/A)	0.4744	0.804	MVP	Multi-ancestry	Vujkovic M et al. 2020
rs924753	rs2470540	3:15718652	(T/A)	0.4744	0.804	T2DGGI	Multi-ancestry	Suzuki K et al. 2024
rs12629058	rs67990985	3:58233878	(C/T)	0.3401	0.804	DIAMANTE	Multi-ancestry	Mahajan A et al. 2022
rs59489841	rs1117619	3:173747092	(C/G)	0.3217	0.804	MVP	Multi-ancestry	Vujkovic M et al. 2020
rs2605281	rs199634866	4:49145230	(T/A)	0.4541	0.804	MVP	Multi-ancestry	Vujkovic M et al. 2020
rs1316776	rs10805926	5:78542516	(C/T)	0.3588	0.804	DIAMANTE	European	Mahajan A et al. 2018
rs1316776	rs7733997	5:78543716	(T/G)	0.3588	0.804	DIAMANTE	European	Mahajan A et al. 2018
rs1316776	rs6414979	5:78548010	(T/G)	0.3588	0.804	DIAMANTE	European	Mahajan A et al. 2018
rs1316776	rs12189188	5:78552312	(C/T)	0.3588	0.804	DIAMANTE	European	Mahajan A et al. 2018
rs1316776	rs10474581	5:78578884	(G/A)	0.3588	0.804	DIAMANTE	European	Mahajan A et al. 2018
rs1316776	rs2131977	5:78613916	(G/C)	0.3588	0.804	DIAMANTE	European	Mahajan A et al. 2018
rs1316776	rs1062326	5:78617534	(T/G)	0.3588	0.804	DIAMANTE	European	Mahajan A et al. 2018
rs538801	rs1748234	6:45140853	(C/T)	0.3307	0.804	MVP	Multi-ancestry	Vujkovic M et al. 2020
rs9382231	rs9382252	6:53771857	(G/A)	0.2534	0.804	T2DGGI	Multi-ancestry	Suzuki K et al. 2024
rs10950177	rs1195215	7:68736093	(C/T)	0.3383	0.804	T2DGGI	Multi-ancestry	Suzuki K et al. 2024
rs12698877	rs79631993	7:69432311	(A/C)	0.2976	0.804	DIAMANTE	East Asian	Spracklen C et al. 2020
rs6978118	rs17867585	7:89819174	(C/T)	0.3385	0.804	DIAMANTE	Multi-ancestry	Mahajan A et al. 2022
rs148928116	rs77973332	10:64881009	(C/A)	0.2282	0.804	DIAMANTE	East Asian	Spracklen C et al. 2020
rs7099048	rs1919704	10:77557002	(C/T)	0.4901	0.804	MVP	European	Vujkovic M et al. 2020
rs2197973	rs7133949	12:95849798	(T/G)	0.4056	0.804	DIAMANTE	European	Mahajan A et al. 2018
rs2197973	rs55692966	12:95850082	(C/T)	0.4056	0.804	DIAMANTE	European	Mahajan A et al. 2018
rs2197973	rs11108056	12:95855385	(C/G)	0.4056	0.804	DIAMANTE	European	Mahajan A et al. 2018
rs2447198	rs2920781	15:43924682	(G/A)	0.2885	0.804	MVP	Multi-ancestry	Vujkovic M et al. 2020
rs2447198	rs2920781	15:43924682	(G/A)	0.2885	0.804	T2DGGI	Multi-ancestry	Suzuki K et al. 2024
rs28836514	rs378092	15:67262029	(A/G)	0.1354	0.804	T2DGGI	Multi-ancestry	Suzuki K et al. 2024
rs62075585	rs3744801	17:76793728	(G/A)	0.4344	0.804	MVP	European	Vujkovic M et al. 2020
rs4932747	rs10415817	19:22313214	(C/A)	0.2622	0.804	T2DGGI	Multi-ancestry	Suzuki K et al. 2024
rs77300780	rs112328173	19:46173215	(G/C)	0.379	0.804	MVP	Asian	Vujkovic M et al. 2020
rs77300780	rs55669001	19:46177235	(T/C)	0.379	0.804	MVP	Asian	Vujkovic M et al. 2020
rs978444	rs9847884	3:94031084	(T/C)	0.384	0.8041	MVP	Multi-ancestry	Vujkovic M et al. 2020
rs978444	rs12695821	3:94031830	(G/A)	0.384	0.8041	MVP	Multi-ancestry	Vujkovic M et al. 2020
rs667920	rs4452981	3:136307767	(A/G)	0.239	0.8041	MVP	Multi-ancestry	Vujkovic M et al. 2020
rs667920	rs4452980	3:136307768	(A/G)	0.239	0.8041	MVP	Multi-ancestry	Vujkovic M et al. 2020
rs9873618	rs5854401	3:170678876	(A/-)	0.3191	0.8041	DIAMANTE	European	Mahajan A et al. 2018
rs9873618	rs5854401	3:170678876	(A/-)	0.3191	0.8041	MVP	European	Vujkovic M et al. 2020
rs62450857	rs62452150	7:4718375	(C/T)	0.1034	0.8041	MVP	European	Vujkovic M et al. 2020
rs302177	rs302179	7:18309921	(C/A)	0.1809	0.8041	T2DGGI	Multi-ancestry	Suzuki K et al. 2024
rs2533457	rs626767	7:69156077	(T/C)	0.3802	0.8041	DIAMANTE	Multi-ancestry	Mahajan A et al. 2022
rs6975279	rs7809145	7:69271250	(G/A)	0.3522	0.8041	MVP	Multi-ancestry	Vujkovic M et al. 2020
rs140727097	rs16938719	8:74672615	(A/C)	0.0739	0.8041	T2DGGI	Multi-ancestry	Suzuki K et al. 2024
rs28533815	rs28641468	9:139239585	(T/C)	0.1607	0.8041	T2DGGI	Multi-ancestry	Suzuki K et al. 2024
rs7099048	rs2133705	10:77542558	(C/T)	0.492	0.8041	MVP	European	Vujkovic M et al. 2020
rs1705263	rs5799023	12:71522788	(T/-)	0.3837	0.8041	MVP	European	Vujkovic M et al. 2020
rs1705263	rs7966592	12:71529159	(A/G)	0.3837	0.8041	MVP	European	Vujkovic M et al. 2020
rs1705263	rs1705232	12:71531089	(G/A)	0.3837	0.8041	MVP	European	Vujkovic M et al. 2020
rs6575984	rs76652177	14:103866050	(G/A)	0.4026	0.8041	MVP	European	Vujkovic M et al. 2020
rs2447198	rs200859423	15:43947026	(C/G)	0.2881	0.8041	MVP	Multi-ancestry	Vujkovic M et al. 2020
rs2447198	rs200859423	15:43947026	(C/G)	0.2881	0.8041	T2DGGI	Multi-ancestry	Suzuki K et al. 2024
rs2435907	rs4399497	15:57196014	(G/A)	0.4751	0.8041	MVP	European	Vujkovic M et al. 2020
rs2585088	rs4399497	15:57196014	(G/A)	0.4751	0.8041	MVP	European	Vujkovic M et al. 2020
rs2435907	rs4774898	15:57199662	(G/C)	0.4751	0.8041	MVP	European	Vujkovic M et al. 2020
rs2585088	rs4774898	15:57199662	(G/C)	0.4751	0.8041	MVP	European	Vujkovic M et al. 2020
rs2435907	rs11858471	15:57262769	(T/A)	0.4751	0.8041	MVP	European	Vujkovic M et al. 2020
rs2585088	rs11858471	15:57262769	(T/A)	0.4751	0.8041	MVP	European	Vujkovic M et al. 2020
rs2435907	rs12914625	15:57263440	(C/T)	0.4751	0.8041	MVP	European	Vujkovic M et al. 2020
rs2585088	rs12914625	15:57263440	(C/T)	0.4751	0.8041	MVP	European	Vujkovic M et al. 2020
rs2615231	rs2733182	15:57356868	(T/C)	0.4948	0.8041	T2DGGI	Multi-ancestry	Suzuki K et al. 2024
rs4776970	rs12914773	15:68019958	(G/A)	0.2411	0.8041	DIAMANTE	East Asian	Spracklen C et al. 2020
rs9889137	rs9328932	16:987454	(T/C)	0.4657	0.8041	T2DGGI	Multi-ancestry	Suzuki K et al. 2024
rs9889137	rs5029142	16:988070	(T/A)	0.4657	0.8041	T2DGGI	Multi-ancestry	Suzuki K et al. 2024
rs9889137	rs9937307	16:988197	(C/T)	0.4657	0.8041	T2DGGI	Multi-ancestry	Suzuki K et al. 2024
rs9889137	rs4984722	16:988437	(T/C)	0.4657	0.8041	T2DGGI	Multi-ancestry	Suzuki K et al. 2024
rs9889137	rs4984723	16:988483	(T/C)	0.4657	0.8041	T2DGGI	Multi-ancestry	Suzuki K et al. 2024
rs9889137	rs4984989	16:988728	(T/C)	0.4657	0.8041	T2DGGI	Multi-ancestry	Suzuki K et al. 2024
rs9889137	rs8050649	16:989843	(A/G)	0.4657	0.8041	T2DGGI	Multi-ancestry	Suzuki K et al. 2024
rs9889137	rs9927663	16:990021	(C/G)	0.4657	0.8041	T2DGGI	Multi-ancestry	Suzuki K et al. 2024
rs9889137	rs4984991	16:990142	(T/C)	0.4657	0.8041	T2DGGI	Multi-ancestry	Suzuki K et al. 2024
rs9889137	rs4984725	16:990316	(A/G)	0.4657	0.8041	T2DGGI	Multi-ancestry	Suzuki K et al. 2024
rs9889137	rs4984726	16:990320	(A/G)	0.4657	0.8041	T2DGGI	Multi-ancestry	Suzuki K et al. 2024
rs9889137	rs4984728	16:990459	(A/G)	0.4657	0.8041	T2DGGI	Multi-ancestry	Suzuki K et al. 2024
rs9889137	rs4984729	16:990519	(A/G)	0.4657	0.8041	T2DGGI	Multi-ancestry	Suzuki K et al. 2024
rs9889137	rs12597461	16:990696	(C/T)	0.4657	0.8041	T2DGGI	Multi-ancestry	Suzuki K et al. 2024
rs9889137	rs4984614	16:991219	(C/T)	0.4657	0.8041	T2DGGI	Multi-ancestry	Suzuki K et al. 2024
rs9889137	rs4984732	16:994775	(T/C)	0.4657	0.8041	T2DGGI	Multi-ancestry	Suzuki K et al. 2024
rs11074446	rs7188545	16:20259204	(C/T)	0.256	0.8041	T2DGGI	Multi-ancestry	Suzuki K et al. 2024
rs4932747	rs10407936	19:22312059	(A/G)	0.2618	0.8041	T2DGGI	Multi-ancestry	Suzuki K et al. 2024
rs17265513	rs78848717	20:39815697	(T/C)	0.0483	0.8041	MVP	Multi-ancestry	Vujkovic M et al. 2020
rs17265513	rs78848717	20:39815697	(T/C)	0.0483	0.8041	T2DGGI	Multi-ancestry	Suzuki K et al. 2024
rs6577334	rs7527674	1:103239947	(T/C)	0.4619	0.8042	T2DGGI	Multi-ancestry	Suzuki K et al. 2024
rs1493694	rs2493416	1:120492164	(G/C)	0.1312	0.8042	DIAMANTE	European	Mahajan A et al. 2018
rs1493694	rs2493416	1:120492164	(G/C)	0.1312	0.8042	MVP	European	Vujkovic M et al. 2020
rs1493694	rs2641316	1:120525554	(C/T)	0.1312	0.8042	DIAMANTE	European	Mahajan A et al. 2018
rs1493694	rs2641316	1:120525554	(C/T)	0.1312	0.8042	MVP	European	Vujkovic M et al. 2020
rs1493694	rs2453042	1:120528932	(G/A)	0.1312	0.8042	DIAMANTE	European	Mahajan A et al. 2018
rs1493694	rs2453042	1:120528932	(G/A)	0.1312	0.8042	MVP	European	Vujkovic M et al. 2020
rs4832290	rs12475983	2:86654329	(T/C)	0.237	0.8042	MVP	Multi-ancestry	Vujkovic M et al. 2020
rs978444	rs1454688	3:94037944	(A/G)	0.3844	0.8042	MVP	Multi-ancestry	Vujkovic M et al. 2020
rs978444	rs1454686	3:94038263	(C/T)	0.3844	0.8042	MVP	Multi-ancestry	Vujkovic M et al. 2020
rs223423	rs6830193	4:103876614	(A/G)	0.4058	0.8042	DIAMANTE	Multi-ancestry	Mahajan A et al. 2022
rs223423	rs6830193	4:103876614	(A/G)	0.4058	0.8042	T2DGGI	Multi-ancestry	Suzuki K et al. 2024
rs12187734	rs13180063	5:51823030	(C/A)	0.2642	0.8042	MVP	Multi-ancestry	Vujkovic M et al. 2020
rs2394186	rs75439900	6:29911534	(A/C)	0.152	0.8042	MVP	Multi-ancestry	Vujkovic M et al. 2020
rs2394186	rs66585529	6:29913449	(C/G)	0.152	0.8042	MVP	Multi-ancestry	Vujkovic M et al. 2020
rs2394186	rs78841522	6:29913698	(G/C)	0.152	0.8042	MVP	Multi-ancestry	Vujkovic M et al. 2020
rs2394186	rs36048260	6:29914064	(C/T)	0.152	0.8042	MVP	Multi-ancestry	Vujkovic M et al. 2020
rs2394186	rs17185910	6:29914544	(C/T)	0.152	0.8042	MVP	Multi-ancestry	Vujkovic M et al. 2020
rs2394186	rs17179529	6:29914553	(C/T)	0.152	0.8042	MVP	Multi-ancestry	Vujkovic M et al. 2020
rs62427977	rs62427983	6:107441254	(T/C)	0.2308	0.8042	T2DGGI	Multi-ancestry	Suzuki K et al. 2024
rs13194747	rs35392782	6:140389057	(C/T)	0.2111	0.8042	T2DGGI	Multi-ancestry	Suzuki K et al. 2024
rs17294565	rs6530737	8:14095763	(A/G)	0.33	0.8042	MVP	European	Vujkovic M et al. 2020
rs17294565	rs13263601	8:14095900	(A/C)	0.33	0.8042	MVP	European	Vujkovic M et al. 2020
rs17294565	rs6993798	8:14096160	(C/T)	0.33	0.8042	MVP	European	Vujkovic M et al. 2020
rs12553324	rs1590949	9:23360417	(C/G)	0.3367	0.8042	T2DGGI	Multi-ancestry	Suzuki K et al. 2024
rs11598843	rs11598849	10:55770929	(G/A)	0.1238	0.8042	T2DGGI	Multi-ancestry	Suzuki K et al. 2024
rs10887775	rs200861498	10:89699290	(GACTG/-)	0.1637	0.8042	DIAMANTE	Multi-ancestry	Mahajan A et al. 2022
rs2730827	rs2468315	12:41861289	(A/C)	0.3934	0.8042	MVP	Multi-ancestry	Vujkovic M et al. 2020
rs2730827	rs2468315	12:41861289	(A/C)	0.3934	0.8042	T2DGGI	Multi-ancestry	Suzuki K et al. 2024
rs2583934	rs2260663	12:66174229	(T/C)	0.3373	0.8042	DIAMANTE	East Asian	Spracklen C et al. 2020
rs4842471	rs57285922	12:88308535	(-/A)	0.4469	0.8042	T2DGGI	Multi-ancestry	Suzuki K et al. 2024
rs9889137	rs1465761	16:992300	(G/A)	0.4661	0.8042	T2DGGI	Multi-ancestry	Suzuki K et al. 2024
rs34855406	rs71377289	17:40812065	(G/A)	0.2853	0.8042	DIAMANTE	European	Mahajan A et al. 2018
rs303760	rs891389	18:21087531	(C/T)	0.1919	0.8042	MVP	Multi-ancestry	Vujkovic M et al. 2020
rs12041243	rs55979051	1:204567041	(A/G)	0.1905	0.8043	MVP	Multi-ancestry	Vujkovic M et al. 2020
rs7558502	rs1839198	2:149404493	(G/A)	0.499	0.8043	MVP	Asian	Vujkovic M et al. 2020
rs7558502	rs35884816	2:149406630	(G/A)	0.499	0.8043	MVP	Asian	Vujkovic M et al. 2020
rs7558502	rs61565538	2:149413972	(AAAT/-)	0.499	0.8043	MVP	Asian	Vujkovic M et al. 2020
rs7558502	rs35546668	2:149415880	(C/T)	0.499	0.8043	MVP	Asian	Vujkovic M et al. 2020
rs7558502	rs16829136	2:149417458	(G/T)	0.499	0.8043	MVP	Asian	Vujkovic M et al. 2020
rs7558502	rs35899552	2:149417753	(C/A)	0.499	0.8043	MVP	Asian	Vujkovic M et al. 2020
rs7558502	rs4972288	2:149418972	(C/A)	0.499	0.8043	MVP	Asian	Vujkovic M et al. 2020
rs7558502	rs4972290	2:149419195	(C/G)	0.499	0.8043	MVP	Asian	Vujkovic M et al. 2020
rs7558502	rs71406024	2:149419264	(-/TATG)	0.499	0.8043	MVP	Asian	Vujkovic M et al. 2020
rs7558502	rs7575089	2:149424925	(G/C)	0.499	0.8043	MVP	Asian	Vujkovic M et al. 2020
rs7558502	rs2166971	2:149426433	(G/T)	0.499	0.8043	MVP	Asian	Vujkovic M et al. 2020
rs7558502	rs35983566	2:149427567	(G/C)	0.499	0.8043	MVP	Asian	Vujkovic M et al. 2020
rs7558502	rs13013424	2:149427794	(G/T)	0.499	0.8043	MVP	Asian	Vujkovic M et al. 2020
rs7558502	rs6750896	2:149466316	(G/A)	0.499	0.8043	MVP	Asian	Vujkovic M et al. 2020
rs7558502	rs13010514	2:149469813	(G/T)	0.499	0.8043	MVP	Asian	Vujkovic M et al. 2020
rs7558502	rs61021017	2:149472760	(A/G)	0.499	0.8043	MVP	Asian	Vujkovic M et al. 2020
rs7558502	rs13019758	2:149481805	(A/T)	0.499	0.8043	MVP	Asian	Vujkovic M et al. 2020
rs7558502	rs6739555	2:149499002	(C/A)	0.499	0.8043	MVP	Asian	Vujkovic M et al. 2020
rs7558502	rs13421374	2:149515967	(A/T)	0.499	0.8043	MVP	Asian	Vujkovic M et al. 2020
rs7558502	rs16829245	2:149522849	(G/T)	0.499	0.8043	MVP	Asian	Vujkovic M et al. 2020
rs76435632	rs117869865	3:23301655	(T/C)	0.0427	0.8043	DIAMANTE	Multi-ancestry	Mahajan A et al. 2022
rs76435632	rs117869865	3:23301655	(T/C)	0.0427	0.8043	T2DGGI	Multi-ancestry	Suzuki K et al. 2024
rs76435632	rs117489142	3:23305213	(G/C)	0.0427	0.8043	DIAMANTE	Multi-ancestry	Mahajan A et al. 2022
rs76435632	rs117489142	3:23305213	(G/C)	0.0427	0.8043	T2DGGI	Multi-ancestry	Suzuki K et al. 2024
rs76435632	rs79667137	3:23306665	(A/G)	0.0427	0.8043	DIAMANTE	Multi-ancestry	Mahajan A et al. 2022
rs76435632	rs79667137	3:23306665	(A/G)	0.0427	0.8043	T2DGGI	Multi-ancestry	Suzuki K et al. 2024
rs76435632	rs181104872	3:23307716	(C/G)	0.0427	0.8043	DIAMANTE	Multi-ancestry	Mahajan A et al. 2022
rs76435632	rs181104872	3:23307716	(C/G)	0.0427	0.8043	T2DGGI	Multi-ancestry	Suzuki K et al. 2024
rs76435632	rs199810372	3:23310115	(T/C)	0.0427	0.8043	DIAMANTE	Multi-ancestry	Mahajan A et al. 2022
rs76435632	rs199810372	3:23310115	(T/C)	0.0427	0.8043	T2DGGI	Multi-ancestry	Suzuki K et al. 2024
rs76435632	rs143619856	3:23310604	(T/G)	0.0427	0.8043	DIAMANTE	Multi-ancestry	Mahajan A et al. 2022
rs76435632	rs143619856	3:23310604	(T/G)	0.0427	0.8043	T2DGGI	Multi-ancestry	Suzuki K et al. 2024
rs76435632	rs114600226	3:23310844	(A/G)	0.0427	0.8043	DIAMANTE	Multi-ancestry	Mahajan A et al. 2022
rs76435632	rs114600226	3:23310844	(A/G)	0.0427	0.8043	T2DGGI	Multi-ancestry	Suzuki K et al. 2024
rs76435632	rs17012927	3:23312063	(A/G)	0.0427	0.8043	DIAMANTE	Multi-ancestry	Mahajan A et al. 2022
rs76435632	rs17012927	3:23312063	(A/G)	0.0427	0.8043	T2DGGI	Multi-ancestry	Suzuki K et al. 2024
rs76435632	rs79914633	3:23312442	(C/G)	0.0427	0.8043	DIAMANTE	Multi-ancestry	Mahajan A et al. 2022
rs76435632	rs79914633	3:23312442	(C/G)	0.0427	0.8043	T2DGGI	Multi-ancestry	Suzuki K et al. 2024
rs76435632	rs116750853	3:23314747	(G/A)	0.0427	0.8043	DIAMANTE	Multi-ancestry	Mahajan A et al. 2022
rs76435632	rs116750853	3:23314747	(G/A)	0.0427	0.8043	T2DGGI	Multi-ancestry	Suzuki K et al. 2024
rs76435632	rs141574462	3:23314864	(A/C)	0.0427	0.8043	DIAMANTE	Multi-ancestry	Mahajan A et al. 2022
rs76435632	rs141574462	3:23314864	(A/C)	0.0427	0.8043	T2DGGI	Multi-ancestry	Suzuki K et al. 2024
rs76435632	rs10510537	3:23321920	(C/A)	0.0427	0.8043	DIAMANTE	Multi-ancestry	Mahajan A et al. 2022
rs76435632	rs10510537	3:23321920	(C/A)	0.0427	0.8043	T2DGGI	Multi-ancestry	Suzuki K et al. 2024
rs76435632	rs114950613	3:23347682	(C/T)	0.0427	0.8043	DIAMANTE	Multi-ancestry	Mahajan A et al. 2022
rs76435632	rs114950613	3:23347682	(C/T)	0.0427	0.8043	T2DGGI	Multi-ancestry	Suzuki K et al. 2024
rs11708067	rs35543900	3:123096476	(C/-)	0.1436	0.8043	MVP	Multi-ancestry	Vujkovic M et al. 2020
rs11708067	rs35543900	3:123096476	(C/-)	0.1436	0.8043	DIAMANTE	Multi-ancestry	Mahajan A et al. 2022
rs11708067	rs35543900	3:123096476	(C/-)	0.1436	0.8043	T2DGGI	Multi-ancestry	Suzuki K et al. 2024
rs7659468	rs10004342	4:103827132	(A/G)	0.3958	0.8043	MVP	Multi-ancestry	Vujkovic M et al. 2020
rs17261179	rs13163179	5:51819513	(C/G)	0.269	0.8043	DIAMANTE	Multi-ancestry	Mahajan A et al. 2022
rs17261179	rs13163179	5:51819513	(C/G)	0.269	0.8043	T2DGGI	Multi-ancestry	Suzuki K et al. 2024
rs2533457	rs2533441	7:69107979	(T/A)	0.3806	0.8043	DIAMANTE	Multi-ancestry	Mahajan A et al. 2022
rs2533457	rs593063	7:69191399	(C/G)	0.3806	0.8043	DIAMANTE	Multi-ancestry	Mahajan A et al. 2022
rs4727462	rs506597	7:100313420	(A/G)	0.1024	0.8043	T2DGGI	Multi-ancestry	Suzuki K et al. 2024
rs506597	rs4727462	7:100327089	(G/C)	0.0913	0.8043	MVP	Multi-ancestry	Vujkovic M et al. 2020
rs79748283	rs7104624	11:2630479	(G/A)	0.0823	0.8043	DIAMANTE	East Asian	Spracklen C et al. 2020
rs4148856	rs11324033	12:123641930	(A/-)	0.2366	0.8043	DIAMANTE	European	Mahajan A et al. 2018
rs13737	rs4462560	15:75647964	(G/C)	0.2863	0.8043	DIAMANTE	European	Mahajan A et al. 2018
rs13737	rs4451914	15:75739824	(C/T)	0.2863	0.8043	DIAMANTE	European	Mahajan A et al. 2018
rs12910825	rs1443256	15:91516015	(T/C)	0.333	0.8043	DIAMANTE	European	Mahajan A et al. 2018
rs9927842	rs377264776	16:15300632	(G/C)	0.173	0.8043	MVP	European	Vujkovic M et al. 2020
rs3753693	rs11584018	1:28997231	(C/T)	0.4673	0.8044	MVP	Multi-ancestry	Vujkovic M et al. 2020
rs2282456	rs71766466	1:118170466	(TG/-)	0.2436	0.8044	MVP	Multi-ancestry	Vujkovic M et al. 2020
rs7649058	rs34682857	3:131761203	(T/-)	0.2224	0.8044	T2DGGI	Multi-ancestry	Suzuki K et al. 2024
rs7659468	rs372739586	4:103705940	(CCTCCT/-)	0.4167	0.8044	MVP	Multi-ancestry	Vujkovic M et al. 2020
rs17261179	rs17260318	5:51749342	(C/A)	0.4006	0.8044	DIAMANTE	European	Mahajan A et al. 2018
rs17261179	rs17260318	5:51749342	(C/A)	0.4006	0.8044	MVP	European	Vujkovic M et al. 2020
rs17261179	rs1895685	5:51752069	(A/T)	0.4006	0.8044	DIAMANTE	European	Mahajan A et al. 2018
rs17261179	rs1895685	5:51752069	(A/T)	0.4006	0.8044	MVP	European	Vujkovic M et al. 2020
rs17261179	rs35016097	5:51753055	(C/T)	0.4006	0.8044	DIAMANTE	European	Mahajan A et al. 2018
rs17261179	rs35016097	5:51753055	(C/T)	0.4006	0.8044	MVP	European	Vujkovic M et al. 2020
rs2533457	rs2533427	7:69142958	(G/A)	0.381	0.8044	DIAMANTE	Multi-ancestry	Mahajan A et al. 2022
rs12898690	rs34978240	15:40766974	(C/-)	0.1801	0.8044	T2DGGI	Multi-ancestry	Suzuki K et al. 2024
rs893617	rs9920421	15:90368067	(G/A)	0.3041	0.8044	MVP	Multi-ancestry	Vujkovic M et al. 2020
rs2290203	rs56935179	15:91530123	(-/A)	0.4772	0.8044	MVP	Asian	Vujkovic M et al. 2020
rs8026714	rs7170130	15:91546755	(C/T)	0.4573	0.8044	DIAMANTE	East Asian	Spracklen C et al. 2020
rs1978487	rs749767	16:31124407	(A/G)	0.4205	0.8044	T2DGGI	Multi-ancestry	Suzuki K et al. 2024
rs2080090	rs7502307	17:65989961	(C/G)	0.2197	0.8044	MVP	European	Vujkovic M et al. 2020
rs372558	rs62084962	17:74388981	(C/T)	0.4756	0.8044	MVP	Multi-ancestry	Vujkovic M et al. 2020
rs4805681	rs8108717	19:31911914	(A/G)	0.3439	0.8044	MVP	European	Vujkovic M et al. 2020
rs6137042	rs16432	20:2128697	(CCACTGCCG/-)	0.4605	0.8044	MVP	Multi-ancestry	Vujkovic M et al. 2020
rs9977825	rs2838773	21:46504038	(C/G)	0.2159	0.8044	T2DGGI	Multi-ancestry	Suzuki K et al. 2024
rs11583755	rs150545138	1:6685666	(CG/-)	0.3023	0.8045	MVP	Multi-ancestry	Vujkovic M et al. 2020
rs12725767	rs6577587	1:6719637	(T/C)	0.3857	0.8045	MVP	European	Vujkovic M et al. 2020
rs12725767	rs7519427	1:6719883	(T/C)	0.3857	0.8045	MVP	European	Vujkovic M et al. 2020
rs12725767	rs7514505	1:6719976	(C/T)	0.3857	0.8045	MVP	European	Vujkovic M et al. 2020
rs12725767	rs34958829	1:6720569	(ATT/-)	0.3857	0.8045	MVP	European	Vujkovic M et al. 2020
rs12725767	rs2281190	1:6720990	(C/A)	0.3857	0.8045	MVP	European	Vujkovic M et al. 2020
rs12725767	rs35126600	1:6721585	(TCT/-)	0.3857	0.8045	MVP	European	Vujkovic M et al. 2020
rs12725767	rs2281189	1:6722559	(T/C)	0.3857	0.8045	MVP	European	Vujkovic M et al. 2020
rs12725767	rs6671667	1:6722852	(A/G)	0.3857	0.8045	MVP	European	Vujkovic M et al. 2020
rs12725767	rs35005772	1:6733081	(C/T)	0.3857	0.8045	MVP	European	Vujkovic M et al. 2020
rs7650482	rs4642101	3:12842223	(T/G)	0.4732	0.8045	T2DGGI	Multi-ancestry	Suzuki K et al. 2024
rs62259319	rs12688	3:58305079	(T/C)	0.4852	0.8045	T2DGGI	Multi-ancestry	Suzuki K et al. 2024
rs62259319	rs12633655	3:58306321	(T/C)	0.4852	0.8045	T2DGGI	Multi-ancestry	Suzuki K et al. 2024
rs62259319	rs11712758	3:58306579	(T/C)	0.4852	0.8045	T2DGGI	Multi-ancestry	Suzuki K et al. 2024
rs6819331	rs4696324	4:153485432	(G/A)	0.334	0.8045	MVP	European	Vujkovic M et al. 2020
rs28641468	rs10870139	9:139303269	(G/A)	0.0466	0.8045	MVP	Asian	Vujkovic M et al. 2020
rs28641468	rs13295852	9:139308426	(G/A)	0.0466	0.8045	MVP	Asian	Vujkovic M et al. 2020
rs148928116	rs16918641	10:65344449	(G/A)	0.2748	0.8045	DIAMANTE	East Asian	Spracklen C et al. 2020
rs2513505	rs11236752	11:76145558	(A/G)	0.392	0.8045	MVP	Multi-ancestry	Vujkovic M et al. 2020
rs140666545	rs2724235	12:4174072	(G/T)	0.1855	0.8045	DIAMANTE	East Asian	Spracklen C et al. 2020
rs3742636	rs6573329	14:61156750	(A/G)	0.3127	0.8045	T2DGGI	Multi-ancestry	Suzuki K et al. 2024
rs28836514	rs400294	15:67259547	(C/T)	0.1358	0.8045	T2DGGI	Multi-ancestry	Suzuki K et al. 2024
rs28836514	rs7169962	15:67260423	(T/A)	0.1358	0.8045	T2DGGI	Multi-ancestry	Suzuki K et al. 2024
rs2426443	rs4811334	20:50976155	(T/A)	0.4349	0.8045	T2DGGI	Multi-ancestry	Suzuki K et al. 2024
rs5751316	rs11329559	22:43038122	(T/-)	0.3446	0.8045	T2DGGI	Multi-ancestry	Suzuki K et al. 2024
rs28408270	rs34933276	4:95203023	(CAA/-)	0.4259	0.8046	MVP	Multi-ancestry	Vujkovic M et al. 2020
rs2780215	rs117525671	6:34191974	(C/T)	0.0791	0.8046	MVP	Multi-ancestry	Vujkovic M et al. 2020
rs4727462	rs221770	7:100302094	(A/T)	0.0996	0.8046	T2DGGI	Multi-ancestry	Suzuki K et al. 2024
rs9411425	rs34742134	9:134868617	(T/-)	0.3968	0.8046	MVP	Multi-ancestry	Vujkovic M et al. 2020
rs1977833	rs58534496	10:94461658	(-/A)	0.4922	0.8046	T2DGGI	Multi-ancestry	Suzuki K et al. 2024
rs7895872	rs7899762	10:112685414	(C/T)	0.4313	0.8046	MVP	Multi-ancestry	Vujkovic M et al. 2020
rs7922045	rs11597855	10:122989048	(C/T)	0.4554	0.8046	MVP	Asian	Vujkovic M et al. 2020
rs7127212	rs4614	11:118952371	(A/G)	0.3568	0.8046	MVP	Multi-ancestry	Vujkovic M et al. 2020
rs79310463	rs55834317	12:118407351	(C/A)	0.1957	0.8046	MVP	Multi-ancestry	Vujkovic M et al. 2020
rs9565549	rs518627	13:80765816	(G/C)	0.4447	0.8046	T2DGGI	Multi-ancestry	Suzuki K et al. 2024
rs2447198	rs2447193	15:43929733	(A/C)	0.2899	0.8046	MVP	Multi-ancestry	Vujkovic M et al. 2020
rs2447198	rs2447193	15:43929733	(A/C)	0.2899	0.8046	T2DGGI	Multi-ancestry	Suzuki K et al. 2024
rs2290203	rs72320837	15:91512982	(-/A)	0.4504	0.8046	MVP	Asian	Vujkovic M et al. 2020
rs2658746	rs12957245	18:74614501	(C/T)	0.4205	0.8046	MVP	European	Vujkovic M et al. 2020
rs76435632	rs142347845	3:23343376	(C/T)	0.0431	0.8047	DIAMANTE	Multi-ancestry	Mahajan A et al. 2022
rs76435632	rs142347845	3:23343376	(C/T)	0.0431	0.8047	T2DGGI	Multi-ancestry	Suzuki K et al. 2024
rs76435632	rs17012998	3:23360627	(T/G)	0.0431	0.8047	DIAMANTE	Multi-ancestry	Mahajan A et al. 2022
rs76435632	rs17012998	3:23360627	(T/G)	0.0431	0.8047	T2DGGI	Multi-ancestry	Suzuki K et al. 2024
rs6792892	rs6771546	3:49968572	(T/C)	0.3714	0.8047	MVP	Multi-ancestry	Vujkovic M et al. 2020
rs10938398	rs925494	4:45187622	(C/T)	0.3502	0.8047	MVP	Multi-ancestry	Vujkovic M et al. 2020
rs96844	rs2257505	5:56207123	(T/A)	0.4892	0.8047	T2DGGI	Multi-ancestry	Suzuki K et al. 2024
rs1059592	rs10099846	8:22534178	(C/T)	0.3429	0.8047	MVP	European	Vujkovic M et al. 2020
rs10101067	rs28678001	8:72422754	(G/T)	0.0787	0.8047	MVP	Multi-ancestry	Vujkovic M et al. 2020
rs1977833	rs11187138	10:94460281	(A/G)	0.49	0.8047	T2DGGI	Multi-ancestry	Suzuki K et al. 2024
rs7483027	rs11229333	11:58046149	(A/T)	0.254	0.8047	MVP	Multi-ancestry	Vujkovic M et al. 2020
rs480840	rs473256	11:74631702	(C/G)	0.4751	0.8047	MVP	European	Vujkovic M et al. 2020
rs4776970	rs11637027	15:67937755	(G/T)	0.2431	0.8047	DIAMANTE	East Asian	Spracklen C et al. 2020
rs4776970	rs938875	15:67952922	(A/G)	0.2431	0.8047	DIAMANTE	East Asian	Spracklen C et al. 2020
rs4776970	rs8032675	15:67959464	(T/C)	0.2431	0.8047	DIAMANTE	East Asian	Spracklen C et al. 2020
rs4776970	rs35395156	15:67962763	(A/G)	0.2431	0.8047	DIAMANTE	East Asian	Spracklen C et al. 2020
rs4776970	rs58648944	15:67965102	(A/G)	0.2431	0.8047	DIAMANTE	East Asian	Spracklen C et al. 2020
rs4776970	rs8035675	15:67965581	(C/T)	0.2431	0.8047	DIAMANTE	East Asian	Spracklen C et al. 2020
rs4776970	rs78551590	15:67976089	(CT/-)	0.2431	0.8047	DIAMANTE	East Asian	Spracklen C et al. 2020
rs4776970	rs34583567	15:67983281	(G/T)	0.2431	0.8047	DIAMANTE	East Asian	Spracklen C et al. 2020
rs4776970	rs4363822	15:67992583	(A/G)	0.2431	0.8047	DIAMANTE	East Asian	Spracklen C et al. 2020
rs4776970	rs938878	15:67993366	(C/T)	0.2431	0.8047	DIAMANTE	East Asian	Spracklen C et al. 2020
rs4776970	rs1984442	15:68006012	(T/C)	0.2431	0.8047	DIAMANTE	East Asian	Spracklen C et al. 2020
rs12933120	rs149017517	16:3626106	(AG/-)	0.1243	0.8047	MVP	European	Vujkovic M et al. 2020
rs4809906	rs6068155	20:50991061	(C/T)	0.4587	0.8047	MVP	Multi-ancestry	Vujkovic M et al. 2020
rs7609422	rs145675564	2:146362223	(C/G)	0.4364	0.8048	MVP	European	Vujkovic M et al. 2020
rs13406280	rs5836051	2:166622007	(T/-)	0.3343	0.8048	MVP	Multi-ancestry	Vujkovic M et al. 2020
rs329122	rs10051152	5:133849987	(G/T)	0.3383	0.8048	DIAMANTE	East Asian	Spracklen C et al. 2020
rs329122	rs10479082	5:133852468	(G/A)	0.3383	0.8048	DIAMANTE	East Asian	Spracklen C et al. 2020
rs9449295	rs1322415	6:64253987	(G/A)	0.4381	0.8048	MVP	Multi-ancestry	Vujkovic M et al. 2020
rs12548678	rs7004384	8:135765630	(T/C)	0.47	0.8048	T2DGGI	Multi-ancestry	Suzuki K et al. 2024
rs7080579	rs11595817	10:75468886	(T/G)	0.3041	0.8048	T2DGGI	Multi-ancestry	Suzuki K et al. 2024
rs10748694	rs10786325	10:99068738	(C/G)	0.3284	0.8048	DIAMANTE	East Asian	Spracklen C et al. 2020
rs10748694	rs11189120	10:99069493	(G/T)	0.3284	0.8048	DIAMANTE	East Asian	Spracklen C et al. 2020
rs10748694	rs10786326	10:99070377	(G/A)	0.3284	0.8048	DIAMANTE	East Asian	Spracklen C et al. 2020
rs10748694	rs4919087	10:99072507	(A/G)	0.3284	0.8048	DIAMANTE	East Asian	Spracklen C et al. 2020
rs10748694	rs11189122	10:99072595	(G/A)	0.3284	0.8048	DIAMANTE	East Asian	Spracklen C et al. 2020
rs10748694	rs10882894	10:99074100	(C/A)	0.3284	0.8048	DIAMANTE	East Asian	Spracklen C et al. 2020
rs10748694	rs10786329	10:99074621	(G/A)	0.3284	0.8048	DIAMANTE	East Asian	Spracklen C et al. 2020
rs10748694	rs7067835	10:99074649	(T/C)	0.3284	0.8048	DIAMANTE	East Asian	Spracklen C et al. 2020
rs10748694	rs10882895	10:99075300	(A/G)	0.3284	0.8048	DIAMANTE	East Asian	Spracklen C et al. 2020
rs7150718	rs11159258	14:77880593	(T/C)	0.4762	0.8048	T2DGGI	Multi-ancestry	Suzuki K et al. 2024
rs11636031	rs71440250	15:75840009	(T/-)	0.4159	0.8048	DIAMANTE	Multi-ancestry	Mahajan A et al. 2022
rs12708519	rs71440250	15:75840009	(T/-)	0.4159	0.8048	T2DGGI	Multi-ancestry	Suzuki K et al. 2024
rs458522	rs765991	16:3337235	(A/G)	0.2756	0.8048	T2DGGI	Multi-ancestry	Suzuki K et al. 2024
rs346240	rs346443	18:39946015	(C/T)	0.2266	0.8048	MVP	European	Vujkovic M et al. 2020
rs346240	rs6146282	18:39977236	(-/TCTAAAA)	0.1978	0.8048	MVP	European	Vujkovic M et al. 2020
rs346240	rs346245	18:39977967	(T/C)	0.1978	0.8048	MVP	European	Vujkovic M et al. 2020
rs346240	rs445617	18:39979396	(T/G)	0.1978	0.8048	MVP	European	Vujkovic M et al. 2020
rs346240	rs33921173	18:40022443	(-/TTGTTGGAA)	0.1978	0.8048	MVP	European	Vujkovic M et al. 2020
rs476828	rs6567159	18:57825464	(A/C)	0.2431	0.8048	DIAMANTE	East Asian	Spracklen C et al. 2020
rs476828	rs649721	18:57830095	(A/C)	0.2431	0.8048	DIAMANTE	East Asian	Spracklen C et al. 2020
rs1056441	rs2256814	20:62373983	(G/A)	0.2466	0.8048	T2DGGI	Multi-ancestry	Suzuki K et al. 2024
rs12713597	rs6546302	2:67605733	(G/T)	0.2482	0.8049	T2DGGI	Multi-ancestry	Suzuki K et al. 2024
rs6766511	rs9824956	3:35630423	(C/T)	0.2831	0.8049	T2DGGI	Multi-ancestry	Suzuki K et al. 2024
rs978444	rs1584922	3:94030151	(T/C)	0.3842	0.8049	MVP	Multi-ancestry	Vujkovic M et al. 2020
rs978444	rs4292230	3:94033266	(G/C)	0.3842	0.8049	MVP	Multi-ancestry	Vujkovic M et al. 2020
rs2134223	rs2221265	3:121922879	(T/A)	0.4732	0.8049	MVP	Asian	Vujkovic M et al. 2020
rs9859381	rs2221265	3:121922879	(T/A)	0.4732	0.8049	DIAMANTE	East Asian	Spracklen C et al. 2020
rs62357230	rs145897142	5:52248658	(C/-)	0.0258	0.8049	DIAMANTE	European	Mahajan A et al. 2018
rs62357230	rs62357175	5:52251706	(A/G)	0.0258	0.8049	DIAMANTE	European	Mahajan A et al. 2018
rs62357230	rs16876270	5:52258351	(A/C)	0.0258	0.8049	DIAMANTE	European	Mahajan A et al. 2018
rs144052331	rs2303720	5:122682334	(C/T)	0.0717	0.8049	MVP	Multi-ancestry	Vujkovic M et al. 2020
rs9257408	rs209130	6:28867800	(C/T)	0.3283	0.8049	MVP	Multi-ancestry	Vujkovic M et al. 2020
rs6975279	rs201510008	7:69719408	(A/G)	0.3167	0.8049	MVP	Multi-ancestry	Vujkovic M et al. 2020
rs1059592	rs3064	8:22451688	(G/C)	0.341	0.8049	MVP	European	Vujkovic M et al. 2020
rs1059592	rs3735894	8:22454826	(A/G)	0.341	0.8049	MVP	European	Vujkovic M et al. 2020
rs4463416	rs4487762	8:34510923	(C/A)	0.486	0.8049	MVP	Multi-ancestry	Vujkovic M et al. 2020
rs34379399	rs1218411883	10:91396098	(-/TA)	0.2165	0.8049	T2DGGI	Multi-ancestry	Suzuki K et al. 2024
rs34379399	rs67474289	10:91396100	(-/A)	0.2165	0.8049	T2DGGI	Multi-ancestry	Suzuki K et al. 2024
rs79748283	rs73415330	11:2629566	(T/A)	0.0843	0.8049	DIAMANTE	East Asian	Spracklen C et al. 2020
rs572016	rs668622	12:121198299	(G/A)	0.4499	0.8049	T2DGGI	Multi-ancestry	Suzuki K et al. 2024
rs3742305	rs9315009	13:31025452	(C/T)	0.3072	0.8049	MVP	European	Vujkovic M et al. 2020
rs3742305	rs9579574	13:31025634	(A/G)	0.3072	0.8049	MVP	European	Vujkovic M et al. 2020
rs3742305	rs9508748	13:31030468	(T/A)	0.3072	0.8049	MVP	European	Vujkovic M et al. 2020
rs9889137	rs5015441	16:987256	(C/T)	0.4659	0.8049	T2DGGI	Multi-ancestry	Suzuki K et al. 2024
rs346240	rs168301	18:39984925	(T/C)	0.1958	0.8049	MVP	European	Vujkovic M et al. 2020
rs346240	rs346252	18:39986589	(G/A)	0.1958	0.8049	MVP	European	Vujkovic M et al. 2020
rs346240	rs371577	18:40010752	(C/T)	0.1958	0.8049	MVP	European	Vujkovic M et al. 2020
rs346240	rs346201	18:40011957	(C/T)	0.1958	0.8049	MVP	European	Vujkovic M et al. 2020
rs6708643	rs3953604	2:43426753	(G/C)	0.4871	0.805	DIAMANTE	European	Mahajan A et al. 2018
rs62310934	rs12504699	4:48934298	(G/A)	0.3728	0.805	MVP	European	Vujkovic M et al. 2020
rs522308	rs28383181	6:32571669	(C/T)	0.249	0.805	T2DGGI	Multi-ancestry	Suzuki K et al. 2024
rs2533457	rs2851489	7:69092417	(C/T)	0.3804	0.805	DIAMANTE	Multi-ancestry	Mahajan A et al. 2022
rs2533457	rs2851497	7:69095088	(C/G)	0.3804	0.805	DIAMANTE	Multi-ancestry	Mahajan A et al. 2022
rs2533457	rs2851496	7:69095197	(C/T)	0.3804	0.805	DIAMANTE	Multi-ancestry	Mahajan A et al. 2022
rs2533457	rs2533445	7:69096075	(G/A)	0.3804	0.805	DIAMANTE	Multi-ancestry	Mahajan A et al. 2022
rs2533457	rs2533444	7:69097799	(G/A)	0.3804	0.805	DIAMANTE	Multi-ancestry	Mahajan A et al. 2022
rs800909	rs2003643	8:116512856	(C/G)	0.2264	0.805	DIAMANTE	Multi-ancestry	Mahajan A et al. 2022
rs12553324	rs11793831	9:23362311	(G/T)	0.3365	0.805	T2DGGI	Multi-ancestry	Suzuki K et al. 2024
rs35906730	rs11187128	10:94429708	(G/T)	0.2847	0.805	DIAMANTE	East Asian	Spracklen C et al. 2020
rs140666545	rs10848977	12:4165566	(T/C)	0.1875	0.805	DIAMANTE	East Asian	Spracklen C et al. 2020
rs140666545	rs2724204	12:4204554	(G/A)	0.1875	0.805	DIAMANTE	East Asian	Spracklen C et al. 2020
rs11108094	rs4762563	12:95915341	(G/C)	0.0369	0.805	MVP	Multi-ancestry	Vujkovic M et al. 2020
rs6495182	rs3809547	15:75628841	(C/G)	0.402	0.805	MVP	Multi-ancestry	Vujkovic M et al. 2020
rs6604014	rs4000736	1:92967416	(A/G)	0.3185	0.8051	T2DGGI	Multi-ancestry	Suzuki K et al. 2024
rs1146297	rs1289876	1:117897700	(A/G)	0.2532	0.8051	T2DGGI	Multi-ancestry	Suzuki K et al. 2024
rs12468070	rs7604324	2:6152870	(T/C)	0.4103	0.8051	T2DGGI	Multi-ancestry	Suzuki K et al. 2024
rs11691374	rs75842000	2:48120698	(G/C)	0.0851	0.8051	T2DGGI	Multi-ancestry	Suzuki K et al. 2024
rs62259319	rs6791748	3:58308519	(G/A)	0.485	0.8051	T2DGGI	Multi-ancestry	Suzuki K et al. 2024
rs11922794	rs6764958	3:72913768	(G/T)	0.2445	0.8051	MVP	European	Vujkovic M et al. 2020
rs2533457	rs71999668	7:69139516	(TAATA/-)	0.3808	0.8051	DIAMANTE	Multi-ancestry	Mahajan A et al. 2022
rs6975279	rs60359704	7:69344517	(G/A)	0.3448	0.8051	MVP	Multi-ancestry	Vujkovic M et al. 2020
rs4240673	rs6985109	8:10761585	(G/A)	0.4413	0.8051	DIAMANTE	Multi-ancestry	Mahajan A et al. 2022
rs2862954	rs1327578	10:101967410	(G/A)	0.4274	0.8051	MVP	European	Vujkovic M et al. 2020
rs2862954	rs17882431	10:101981153	(C/T)	0.4274	0.8051	MVP	European	Vujkovic M et al. 2020
rs2862954	rs17882802	10:101983413	(G/A)	0.4274	0.8051	MVP	European	Vujkovic M et al. 2020
rs2862954	rs34027394	10:101983816	(G/A)	0.4274	0.8051	MVP	European	Vujkovic M et al. 2020
rs2862954	rs17885645	10:101987467	(T/C)	0.4274	0.8051	MVP	European	Vujkovic M et al. 2020
rs2862954	rs67649405	10:101993561	(AG/-)	0.4274	0.8051	MVP	European	Vujkovic M et al. 2020
rs2862954	rs11596950	10:101996360	(C/T)	0.4274	0.8051	MVP	European	Vujkovic M et al. 2020
rs2862954	rs3904036	10:101998414	(T/C)	0.4274	0.8051	MVP	European	Vujkovic M et al. 2020
rs2862954	rs17729876	10:101999746	(G/A)	0.4274	0.8051	MVP	European	Vujkovic M et al. 2020
rs2862954	rs17668255	10:102000701	(C/T)	0.4274	0.8051	MVP	European	Vujkovic M et al. 2020
rs2862954	rs17668357	10:102003906	(G/C)	0.4274	0.8051	MVP	European	Vujkovic M et al. 2020
rs2862954	rs34762508	10:102024258	(C/T)	0.4274	0.8051	MVP	European	Vujkovic M et al. 2020
rs2862954	rs12784396	10:102027407	(C/T)	0.4274	0.8051	MVP	European	Vujkovic M et al. 2020
rs2862954	rs34955138	10:102039187	(T/G)	0.4274	0.8051	MVP	European	Vujkovic M et al. 2020
rs4148856	rs1716169	12:123716930	(A/T)	0.2256	0.8051	DIAMANTE	European	Mahajan A et al. 2018
rs3742636	rs1958279	14:61350473	(G/A)	0.3668	0.8051	T2DGGI	Multi-ancestry	Suzuki K et al. 2024
rs7221314	rs1317718	17:76785240	(T/C)	0.237	0.8051	T2DGGI	Multi-ancestry	Suzuki K et al. 2024
rs7240767	rs11877593	18:7062782	(G/C)	0.3887	0.8051	DIAMANTE	European	Mahajan A et al. 2018
rs7240767	rs11877593	18:7062782	(G/C)	0.3887	0.8051	MVP	European	Vujkovic M et al. 2020
rs75253922	rs4804420	19:7226190	(G/A)	0.2038	0.8051	DIAMANTE	European	Mahajan A et al. 2018
rs4805881	rs8106165	19:33888588	(A/G)	0.4245	0.8051	MVP	Multi-ancestry	Vujkovic M et al. 2020
rs4805881	rs889139	19:33889369	(A/G)	0.4245	0.8051	MVP	Multi-ancestry	Vujkovic M et al. 2020
rs1877712	rs10194082	2:219188577	(C/T)	0.4744	0.8052	MVP	Multi-ancestry	Vujkovic M et al. 2020
rs1399627	rs2713556	2:227172598	(C/T)	0.3867	0.8052	MVP	European	Vujkovic M et al. 2020
rs3757969	rs62530366	8:145536056	(A/G)	0.3897	0.8052	MVP	European	Vujkovic M et al. 2020
rs148928116	rs77288590	10:65352294	(G/A)	0.2768	0.8052	DIAMANTE	East Asian	Spracklen C et al. 2020
rs148928116	rs113902852	10:65358175	(C/T)	0.2768	0.8052	DIAMANTE	East Asian	Spracklen C et al. 2020
rs148928116	rs16918667	10:65359253	(G/A)	0.2768	0.8052	DIAMANTE	East Asian	Spracklen C et al. 2020
rs7067540	rs3833719	10:112622359	(-/A)	0.4583	0.8052	DIAMANTE	Multi-ancestry	Mahajan A et al. 2022
rs7067540	rs3833719	10:112622359	(-/A)	0.4583	0.8052	T2DGGI	Multi-ancestry	Suzuki K et al. 2024
rs7922045	rs7093348	10:122981248	(T/C)	0.4534	0.8052	MVP	Asian	Vujkovic M et al. 2020
rs11078916	rs34564958	17:37406927	(TTT/-)	0.2465	0.8052	MVP	European	Vujkovic M et al. 2020
rs11078916	rs12600751	17:37553651	(G/C)	0.2465	0.8052	MVP	European	Vujkovic M et al. 2020
rs11078916	rs11078902	17:37631883	(C/G)	0.2465	0.8052	MVP	European	Vujkovic M et al. 2020
rs11078916	rs11078903	17:37631924	(G/A)	0.2465	0.8052	MVP	European	Vujkovic M et al. 2020
rs11078916	rs12453397	17:37633970	(C/A)	0.2465	0.8052	MVP	European	Vujkovic M et al. 2020
rs11078916	rs4795371	17:37636695	(T/G)	0.2465	0.8052	MVP	European	Vujkovic M et al. 2020
rs11078916	rs57448077	17:37637403	(G/A)	0.2465	0.8052	MVP	European	Vujkovic M et al. 2020
rs11078916	rs4286140	17:37639327	(G/A)	0.2465	0.8052	MVP	European	Vujkovic M et al. 2020
rs11078916	rs11650776	17:37641402	(G/A)	0.2465	0.8052	MVP	European	Vujkovic M et al. 2020
rs12713597	rs7597266	2:67621641	(G/A)	0.2466	0.8053	T2DGGI	Multi-ancestry	Suzuki K et al. 2024
rs6813340	rs13144767	4:17974219	(A/G)	0.1034	0.8053	MVP	European	Vujkovic M et al. 2020
rs6813340	rs34946925	4:17990790	(C/T)	0.1034	0.8053	MVP	European	Vujkovic M et al. 2020
rs6813340	rs6846799	4:18028351	(G/A)	0.1034	0.8053	MVP	European	Vujkovic M et al. 2020
rs17261179	rs191609983	5:51833007	(C/T)	0.264	0.8053	DIAMANTE	Multi-ancestry	Mahajan A et al. 2022
rs17261179	rs191609983	5:51833007	(C/T)	0.264	0.8053	T2DGGI	Multi-ancestry	Suzuki K et al. 2024
rs253412	rs16872768	5:74982207	(T/C)	0.3698	0.8053	MVP	European	Vujkovic M et al. 2020
rs253412	rs6881648	5:74991849	(A/C)	0.3698	0.8053	MVP	European	Vujkovic M et al. 2020
rs253412	rs6874626	5:74999576	(G/A)	0.3698	0.8053	MVP	European	Vujkovic M et al. 2020
rs253412	rs6864091	5:75010002	(T/C)	0.3698	0.8053	MVP	European	Vujkovic M et al. 2020
rs7719891	rs13174379	5:86500273	(A/G)	0.2594	0.8053	DIAMANTE	European	Mahajan A et al. 2018
rs7719891	rs13174379	5:86500273	(A/G)	0.2594	0.8053	MVP	European	Vujkovic M et al. 2020
rs7719891	rs12516519	5:86528594	(C/G)	0.2594	0.8053	DIAMANTE	European	Mahajan A et al. 2018
rs7719891	rs12516519	5:86528594	(C/G)	0.2594	0.8053	MVP	European	Vujkovic M et al. 2020
rs538801	rs1304168	6:45198292	(G/T)	0.3247	0.8053	MVP	Multi-ancestry	Vujkovic M et al. 2020
rs1059592	rs71513892	8:22456517	(C/G)	0.337	0.8053	MVP	European	Vujkovic M et al. 2020
rs7026688	rs11374462	9:125968537	(-/T)	0.159	0.8053	MVP	European	Vujkovic M et al. 2020
rs7026688	rs10635062	9:126002579	(-/TAC)	0.159	0.8053	MVP	European	Vujkovic M et al. 2020
rs4382592	rs11243586	9:134849037	(G/A)	0.4673	0.8053	T2DGGI	Multi-ancestry	Suzuki K et al. 2024
rs11614914	rs61951158	12:133061081	(G/A)	0.2952	0.8053	MVP	European	Vujkovic M et al. 2020
rs9565549	rs518569	13:80765797	(A/G)	0.4449	0.8053	T2DGGI	Multi-ancestry	Suzuki K et al. 2024
rs12039805	rs3884128	1:205102726	(-/TTTG)	0.3303	0.8054	DIAMANTE	Multi-ancestry	Mahajan A et al. 2022
rs60410861	rs17012897	3:23282222	(T/C)	0.1131	0.8054	DIAMANTE	East Asian	Spracklen C et al. 2020
rs60410861	rs75728187	3:23282588	(C/T)	0.1131	0.8054	DIAMANTE	East Asian	Spracklen C et al. 2020
rs60410861	rs13087234	3:23283132	(T/C)	0.1131	0.8054	DIAMANTE	East Asian	Spracklen C et al. 2020
rs60410861	rs77708114	3:23283716	(C/T)	0.1131	0.8054	DIAMANTE	East Asian	Spracklen C et al. 2020
rs60410861	rs201347065	3:23284584	(AAAAG/-)	0.1131	0.8054	DIAMANTE	East Asian	Spracklen C et al. 2020
rs60410861	rs77252333	3:23323151	(G/A)	0.1131	0.8054	DIAMANTE	East Asian	Spracklen C et al. 2020
rs60410861	rs144295632	3:23588117	(A/T)	0.1131	0.8054	DIAMANTE	East Asian	Spracklen C et al. 2020
rs60410861	rs117734909	3:23589472	(G/A)	0.1131	0.8054	DIAMANTE	East Asian	Spracklen C et al. 2020
rs60410861	rs35982877	3:23589676	(G/C)	0.1131	0.8054	DIAMANTE	East Asian	Spracklen C et al. 2020
rs60410861	rs78111879	3:23590351	(A/G)	0.1131	0.8054	DIAMANTE	East Asian	Spracklen C et al. 2020
rs60410861	rs191377874	3:23602602	(G/A)	0.1131	0.8054	DIAMANTE	East Asian	Spracklen C et al. 2020
rs60410861	rs150097774	3:23603533	(T/C)	0.1131	0.8054	DIAMANTE	East Asian	Spracklen C et al. 2020
rs60410861	rs79562849	3:23607163	(G/C)	0.1131	0.8054	DIAMANTE	East Asian	Spracklen C et al. 2020
rs60410861	rs115359127	3:23610009	(A/G)	0.1131	0.8054	DIAMANTE	East Asian	Spracklen C et al. 2020
rs11708067	rs60223228	3:123092614	(CCCCG/-)	0.1968	0.8054	DIAMANTE	European	Mahajan A et al. 2018
rs11708067	rs60223228	3:123092614	(CCCCG/-)	0.1968	0.8054	MVP	European	Vujkovic M et al. 2020
rs3911664	rs7724058	5:55752901	(A/G)	0.3552	0.8054	T2DGGI	Multi-ancestry	Suzuki K et al. 2024
rs34341	rs3846662	5:74651084	(A/G)	0.375	0.8054	MVP	Multi-ancestry	Vujkovic M et al. 2020
rs34341	rs3846662	5:74651084	(A/G)	0.375	0.8054	T2DGGI	Multi-ancestry	Suzuki K et al. 2024
rs1101330	rs1063192	9:22003367	(G/A)	0.2053	0.8054	T2DGGI	Multi-ancestry	Suzuki K et al. 2024
rs10886863	rs1873449	10:122931652	(G/T)	0.3452	0.8054	DIAMANTE	East Asian	Spracklen C et al. 2020
rs6589571	rs142744740	11:116688791	(A/C)	0.242	0.8054	T2DGGI	Multi-ancestry	Suzuki K et al. 2024
rs1650007	rs7955891	12:46191309	(T/A)	0.4171	0.8054	T2DGGI	Multi-ancestry	Suzuki K et al. 2024
rs8005994	rs200397364	14:29753719	(A/G)	0.3313	0.8054	T2DGGI	Multi-ancestry	Suzuki K et al. 2024
rs28538218	rs4079029	15:83727830	(C/T)	0.358	0.8054	T2DGGI	Multi-ancestry	Suzuki K et al. 2024
rs55857387	rs6600191	16:295795	(T/C)	0.3025	0.8054	MVP	Multi-ancestry	Vujkovic M et al. 2020
rs55857387	rs6600191	16:295795	(T/C)	0.3025	0.8054	T2DGGI	Multi-ancestry	Suzuki K et al. 2024
rs6600191	rs55857387	16:300388	(T/C)	0.3039	0.8054	DIAMANTE	Multi-ancestry	Mahajan A et al. 2022
rs74998300	rs117217430	16:73064206	(T/C)	0.0873	0.8054	DIAMANTE	East Asian	Spracklen C et al. 2020
rs9899520	rs11367624	17:65844287	(T/-)	0.4593	0.8054	DIAMANTE	Multi-ancestry	Mahajan A et al. 2022
rs35419009	rs1484725	18:63444716	(G/A)	0.3892	0.8054	T2DGGI	Multi-ancestry	Suzuki K et al. 2024
rs56392746	rs3067136	22:30551644	(-/AC)	0.0469	0.8054	MVP	Multi-ancestry	Vujkovic M et al. 2020
rs12140915	rs11207108	1:58259705	(T/C)	0.1186	0.8055	T2DGGI	Multi-ancestry	Suzuki K et al. 2024
rs6752053	rs7584078	2:65660978	(C/A)	0.3872	0.8055	DIAMANTE	Multi-ancestry	Mahajan A et al. 2022
rs12464787	rs36051007	2:179545859	(C/T)	0.126	0.8055	T2DGGI	Multi-ancestry	Suzuki K et al. 2024
rs6714523	rs59293950	2:203078792	(C/T)	0.1234	0.8055	MVP	Multi-ancestry	Vujkovic M et al. 2020
rs6714523	rs12472035	2:203086693	(G/A)	0.1234	0.8055	MVP	Multi-ancestry	Vujkovic M et al. 2020
rs6714523	rs12470401	2:203101159	(G/A)	0.1234	0.8055	MVP	Multi-ancestry	Vujkovic M et al. 2020
rs9878031	rs56853411	3:136583338	(-/C)	0.3195	0.8055	T2DGGI	Multi-ancestry	Suzuki K et al. 2024
rs9878031	rs57808674	3:136583339	(-/C)	0.3195	0.8055	T2DGGI	Multi-ancestry	Suzuki K et al. 2024
rs59489841	rs9870143	3:173742398	(G/A)	0.3073	0.8055	MVP	Multi-ancestry	Vujkovic M et al. 2020
rs4280817	rs3889821	4:6282596	(C/T)	0.3343	0.8055	DIAMANTE	Hispanic	Mahajan A et al. 2022
rs62310934	rs4694906	4:48834896	(C/G)	0.4014	0.8055	T2DGGI	Multi-ancestry	Suzuki K et al. 2024
rs583769	rs302165	7:18323899	(G/A)	0.2346	0.8055	MVP	European	Vujkovic M et al. 2020
rs7844647	rs10954968	8:34488074	(A/G)	0.4343	0.8055	T2DGGI	Multi-ancestry	Suzuki K et al. 2024
rs3887059	rs35672879	8:57457705	(A/G)	0.2845	0.8055	MVP	Multi-ancestry	Vujkovic M et al. 2020
rs1929883	rs35648201	9:81364698	(T/-)	0.4247	0.8055	MVP	Multi-ancestry	Vujkovic M et al. 2020
rs10998338	rs6480350	10:70396822	(T/C)	0.4603	0.8055	MVP	Multi-ancestry	Vujkovic M et al. 2020
rs35251247	rs11437673	11:43818394	(-/T)	0.3954	0.8055	MVP	Multi-ancestry	Vujkovic M et al. 2020
rs1520191	rs11111510	12:103661104	(A/G)	0.358	0.8055	T2DGGI	Multi-ancestry	Suzuki K et al. 2024
rs1169288	rs1169289	12:121416622	(C/G)	0.3819	0.8055	DIAMANTE	East Asian	Spracklen C et al. 2020
rs34165267	rs9515906	13:91950403	(G/C)	0.2532	0.8055	DIAMANTE	Multi-ancestry	Mahajan A et al. 2022
rs61021634	rs4777812	15:93828271	(A/G)	0.4067	0.8055	DIAMANTE	East Asian	Spracklen C et al. 2020
rs11642430	rs11901	16:29984070	(C/G)	0.3642	0.8055	DIAMANTE	Multi-ancestry	Mahajan A et al. 2022
rs11642430	rs4318227	16:29984839	(C/G)	0.3642	0.8055	DIAMANTE	Multi-ancestry	Mahajan A et al. 2022
rs523288	rs17700144	18:57811982	(G/A)	0.2187	0.8055	DIAMANTE	European	Mahajan A et al. 2018
rs4809906	rs2426438	20:50999151	(G/A)	0.4589	0.8055	MVP	Multi-ancestry	Vujkovic M et al. 2020
rs6518681	rs13055101	22:30637884	(A/G)	0.0567	0.8055	DIAMANTE	European	Mahajan A et al. 2018
rs58757862	rs6761644	2:161232131	(A/C)	0.1218	0.8056	T2DGGI	Multi-ancestry	Suzuki K et al. 2024
rs12629058	rs12635518	3:58247371	(G/A)	0.3401	0.8056	DIAMANTE	Multi-ancestry	Mahajan A et al. 2022
rs247975	rs3752769	3:173114721	(G/A)	0.4167	0.8056	MVP	Multi-ancestry	Vujkovic M et al. 2020
rs11936387	rs17164682	4:1346796	(A/G)	0.2896	0.8056	DIAMANTE	Hispanic	Mahajan A et al. 2022
rs223423	rs3974495	4:103870060	(G/C)	0.4062	0.8056	DIAMANTE	Multi-ancestry	Mahajan A et al. 2022
rs223423	rs3974495	4:103870060	(G/C)	0.4062	0.8056	T2DGGI	Multi-ancestry	Suzuki K et al. 2024
rs223423	rs6829718	4:103876287	(C/T)	0.4062	0.8056	DIAMANTE	Multi-ancestry	Mahajan A et al. 2022
rs223423	rs6829718	4:103876287	(C/T)	0.4062	0.8056	T2DGGI	Multi-ancestry	Suzuki K et al. 2024
rs3798519	rs3857599	6:50938247	(C/A)	0.162	0.8056	DIAMANTE	European	Mahajan A et al. 2018
rs3798519	rs3857599	6:50938247	(C/A)	0.162	0.8056	MVP	European	Vujkovic M et al. 2020
rs2876354	rs11154901	6:137301284	(T/A)	0.4579	0.8056	MVP	Multi-ancestry	Vujkovic M et al. 2020
rs2876354	rs11154902	6:137301298	(C/T)	0.4579	0.8056	MVP	Multi-ancestry	Vujkovic M et al. 2020
rs10841867	rs12426826	12:21827614	(C/T)	0.2744	0.8056	MVP	European	Vujkovic M et al. 2020
rs10841868	rs12426826	12:21827614	(C/T)	0.2744	0.8056	MVP	European	Vujkovic M et al. 2020
rs858519	rs858516	17:7537098	(C/T)	0.4587	0.8056	MVP	Multi-ancestry	Vujkovic M et al. 2020
rs72692805	rs115650695	1:149982478	(C/T)	0.1004	0.8057	MVP	European	Vujkovic M et al. 2020
rs35142762	rs11127483	2:623691	(G/A)	0.1344	0.8057	T2DGGI	Multi-ancestry	Suzuki K et al. 2024
rs35142762	rs11687052	2:623740	(A/G)	0.1344	0.8057	T2DGGI	Multi-ancestry	Suzuki K et al. 2024
rs35142762	rs11127484	2:623798	(T/C)	0.1344	0.8057	T2DGGI	Multi-ancestry	Suzuki K et al. 2024
rs4832290	rs11693352	2:86650474	(T/G)	0.2362	0.8057	MVP	Multi-ancestry	Vujkovic M et al. 2020
rs4832290	rs1468039	2:86653493	(C/T)	0.2362	0.8057	MVP	Multi-ancestry	Vujkovic M et al. 2020
rs4832290	rs925926	2:86653795	(G/A)	0.2362	0.8057	MVP	Multi-ancestry	Vujkovic M et al. 2020
rs1492989	rs1001911	2:163713600	(C/A)	0.4762	0.8057	T2DGGI	Multi-ancestry	Suzuki K et al. 2024
rs3774723	rs2292662	3:63897215	(C/T)	0.17	0.8057	DIAMANTE	European	Mahajan A et al. 2018
rs2292662	rs3774723	3:63962339	(G/A)	0.169	0.8057	MVP	European	Vujkovic M et al. 2020
rs4132228	rs9870322	3:64706499	(T/C)	0.3924	0.8057	T2DGGI	Multi-ancestry	Suzuki K et al. 2024
rs11922794	rs62249879	3:72917171	(A/G)	0.2465	0.8057	MVP	European	Vujkovic M et al. 2020
rs2134223	rs6764544	3:121948114	(G/A)	0.4484	0.8057	MVP	Asian	Vujkovic M et al. 2020
rs9859381	rs6764544	3:121948114	(G/A)	0.4484	0.8057	DIAMANTE	East Asian	Spracklen C et al. 2020
rs79190780	rs76823856	5:14804448	(C/T)	0.0212	0.8057	T2DGGI	Multi-ancestry	Suzuki K et al. 2024
rs2394186	rs72848640	6:29835940	(G/A)	0.1534	0.8057	MVP	Multi-ancestry	Vujkovic M et al. 2020
rs13194747	rs9385895	6:140400855	(T/C)	0.1943	0.8057	T2DGGI	Multi-ancestry	Suzuki K et al. 2024
rs13194747	rs9389741	6:140401104	(G/T)	0.1943	0.8057	T2DGGI	Multi-ancestry	Suzuki K et al. 2024
rs13194747	rs9376494	6:140425943	(C/G)	0.1917	0.8057	T2DGGI	Multi-ancestry	Suzuki K et al. 2024
rs62452060	rs59864860	7:4689210	(T/A)	0.2079	0.8057	MVP	Multi-ancestry	Vujkovic M et al. 2020
rs2533457	rs61135042	7:69092649	(A/G)	0.3802	0.8057	DIAMANTE	Multi-ancestry	Mahajan A et al. 2022
rs2533457	rs2851492	7:69099174	(C/T)	0.3802	0.8057	DIAMANTE	Multi-ancestry	Mahajan A et al. 2022
rs2533457	rs2851491	7:69099203	(T/C)	0.3802	0.8057	DIAMANTE	Multi-ancestry	Mahajan A et al. 2022
rs2533457	rs6460523	7:69103335	(A/C)	0.3802	0.8057	DIAMANTE	Multi-ancestry	Mahajan A et al. 2022
rs2533457	rs144684622	7:69105170	(AATGTCTGCAGACTTTACTGTGATC/-)	0.3802	0.8057	DIAMANTE	Multi-ancestry	Mahajan A et al. 2022
rs2533457	rs2851503	7:69112980	(A/G)	0.3802	0.8057	DIAMANTE	Multi-ancestry	Mahajan A et al. 2022
rs2533457	rs2851505	7:69113497	(G/A)	0.3802	0.8057	DIAMANTE	Multi-ancestry	Mahajan A et al. 2022
rs2533457	rs2851507	7:69115202	(A/G)	0.3802	0.8057	DIAMANTE	Multi-ancestry	Mahajan A et al. 2022
rs2533457	rs1860488	7:69150131	(C/G)	0.3802	0.8057	DIAMANTE	Multi-ancestry	Mahajan A et al. 2022
rs2533457	rs1985165	7:69154461	(C/T)	0.3802	0.8057	DIAMANTE	Multi-ancestry	Mahajan A et al. 2022
rs140727097	rs374493493	8:74703981	(TA/-)	0.0721	0.8057	T2DGGI	Multi-ancestry	Suzuki K et al. 2024
rs140727097	rs71527231	8:74730370	(G/A)	0.0721	0.8057	T2DGGI	Multi-ancestry	Suzuki K et al. 2024
rs140727097	rs34929413	8:74736279	(T/C)	0.0721	0.8057	T2DGGI	Multi-ancestry	Suzuki K et al. 2024
rs140727097	rs13249147	8:74786459	(G/A)	0.0721	0.8057	T2DGGI	Multi-ancestry	Suzuki K et al. 2024
rs111725211	rs201672555	9:97244508	(T/-)	0.167	0.8057	MVP	European	Vujkovic M et al. 2020
rs7483027	rs10896738	11:58044963	(T/C)	0.2542	0.8057	MVP	Multi-ancestry	Vujkovic M et al. 2020
rs7483027	rs7104814	11:58045080	(C/G)	0.2542	0.8057	MVP	Multi-ancestry	Vujkovic M et al. 2020
rs7483027	rs4439529	11:58046564	(C/T)	0.2542	0.8057	MVP	Multi-ancestry	Vujkovic M et al. 2020
rs7483027	rs10792159	11:58047072	(A/T)	0.2542	0.8057	MVP	Multi-ancestry	Vujkovic M et al. 2020
rs1316739	rs12425869	12:93961353	(A/G)	0.2494	0.8057	T2DGGI	Multi-ancestry	Suzuki K et al. 2024
rs10519049	rs28725297	15:46521865	(C/A)	0.3401	0.8057	T2DGGI	Multi-ancestry	Suzuki K et al. 2024
rs1978487	rs12716982	16:31128668	(C/A)	0.4209	0.8057	T2DGGI	Multi-ancestry	Suzuki K et al. 2024
rs4281707	rs2192868	16:53428284	(G/A)	0.4453	0.8057	DIAMANTE	European	Mahajan A et al. 2018
rs12468070	rs7584449	2:6153356	(A/G)	0.4101	0.8058	T2DGGI	Multi-ancestry	Suzuki K et al. 2024
rs13414140	rs76857293	2:43591676	(C/T)	0.0795	0.8058	MVP	European	Vujkovic M et al. 2020
rs13414140	rs28470852	2:43593000	(A/G)	0.0815	0.8058	MVP	European	Vujkovic M et al. 2020
rs13414140	rs138662962	2:43594081	(-/A)	0.0795	0.8058	MVP	European	Vujkovic M et al. 2020
rs13414140	rs76215753	2:43597142	(C/T)	0.0795	0.8058	MVP	European	Vujkovic M et al. 2020
rs13414140	rs112972772	2:43600721	(T/A)	0.0795	0.8058	MVP	European	Vujkovic M et al. 2020
rs13414140	rs79629200	2:43602932	(T/G)	0.0795	0.8058	MVP	European	Vujkovic M et al. 2020
rs13414140	rs74469180	2:43603367	(C/G)	0.0795	0.8058	MVP	European	Vujkovic M et al. 2020
rs13414140	rs78314405	2:43604741	(G/A)	0.0795	0.8058	MVP	European	Vujkovic M et al. 2020
rs13414140	rs111947872	2:43605826	(C/A)	0.0795	0.8058	MVP	European	Vujkovic M et al. 2020
rs13414140	rs13408002	2:43610027	(C/T)	0.0815	0.8058	MVP	European	Vujkovic M et al. 2020
rs13414140	rs76675804	2:43611883	(T/C)	0.0795	0.8058	MVP	European	Vujkovic M et al. 2020
rs13414140	rs74616425	2:43613582	(C/G)	0.0795	0.8058	MVP	European	Vujkovic M et al. 2020
rs13414140	rs11899863	2:43618819	(C/T)	0.0795	0.8058	MVP	European	Vujkovic M et al. 2020
rs13414140	rs79165612	2:43624252	(A/C)	0.0795	0.8058	MVP	European	Vujkovic M et al. 2020
rs17049820	rs13025584	2:59130692	(A/G)	0.1747	0.8058	T2DGGI	Multi-ancestry	Suzuki K et al. 2024
rs62259319	rs9846885	3:58285789	(C/T)	0.4808	0.8058	T2DGGI	Multi-ancestry	Suzuki K et al. 2024
rs62259319	rs9847151	3:58285808	(G/A)	0.4808	0.8058	T2DGGI	Multi-ancestry	Suzuki K et al. 2024
rs6821438	rs965807	4:95045567	(G/T)	0.4513	0.8058	DIAMANTE	European	Mahajan A et al. 2018
rs6821438	rs965807	4:95045567	(G/T)	0.4513	0.8058	MVP	European	Vujkovic M et al. 2020
rs6821438	rs4693368	4:95046907	(G/A)	0.4513	0.8058	DIAMANTE	European	Mahajan A et al. 2018
rs6821438	rs4693368	4:95046907	(G/A)	0.4513	0.8058	MVP	European	Vujkovic M et al. 2020
rs6821438	rs11298877	4:95047605	(A/-)	0.4513	0.8058	DIAMANTE	European	Mahajan A et al. 2018
rs6821438	rs11298877	4:95047605	(A/-)	0.4513	0.8058	MVP	European	Vujkovic M et al. 2020
rs28408270	rs66791573	4:95188231	(-/AAACTA)	0.4245	0.8058	MVP	Multi-ancestry	Vujkovic M et al. 2020
rs117525671	rs1776901	6:34183094	(A/G)	0.3026	0.8058	DIAMANTE	Hispanic	Mahajan A et al. 2022
rs34709632	rs34052221	6:163160803	(G/A)	0.0613	0.8058	T2DGGI	Multi-ancestry	Suzuki K et al. 2024
rs34709632	rs35942036	6:163163297	(C/T)	0.0613	0.8058	T2DGGI	Multi-ancestry	Suzuki K et al. 2024
rs2533457	rs2851516	7:69141592	(C/G)	0.3806	0.8058	DIAMANTE	Multi-ancestry	Mahajan A et al. 2022
rs2533457	rs2851515	7:69142936	(C/A)	0.3806	0.8058	DIAMANTE	Multi-ancestry	Mahajan A et al. 2022
rs2533457	rs2533431	7:69152022	(T/A)	0.3806	0.8058	DIAMANTE	Multi-ancestry	Mahajan A et al. 2022
rs2533457	rs646233	7:69161943	(C/T)	0.3806	0.8058	DIAMANTE	Multi-ancestry	Mahajan A et al. 2022
rs2533457	rs645245	7:69162183	(A/G)	0.3806	0.8058	DIAMANTE	Multi-ancestry	Mahajan A et al. 2022
rs1922879	rs11773362	7:147668180	(C/T)	0.3662	0.8058	MVP	Multi-ancestry	Vujkovic M et al. 2020
rs2409742	rs6601569	8:11073578	(C/T)	0.4622	0.8058	MVP	European	Vujkovic M et al. 2020
rs3887059	rs62515936	8:57458645	(G/A)	0.2853	0.8058	MVP	Multi-ancestry	Vujkovic M et al. 2020
rs11257838	rs2815653	10:12553529	(G/A)	0.3671	0.8058	DIAMANTE	East Asian	Spracklen C et al. 2020
rs11230823	rs11229564	11:55185840	(G/A)	0.1789	0.8058	T2DGGI	Multi-ancestry	Suzuki K et al. 2024
rs17489568	rs73470773	11:58415573	(G/A)	0.1577	0.8058	T2DGGI	Multi-ancestry	Suzuki K et al. 2024
rs2730827	rs2608718	12:41852710	(C/T)	0.4866	0.8058	MVP	Multi-ancestry	Vujkovic M et al. 2020
rs2730827	rs2608718	12:41852710	(C/T)	0.4866	0.8058	T2DGGI	Multi-ancestry	Suzuki K et al. 2024
rs2730827	.	12:41852808	(TTGAGATCAGAGTTCAAAGGAGGAATTAGG/-)	0.4866	0.8058	MVP	Multi-ancestry	Vujkovic M et al. 2020
rs2730827	.	12:41852808	(TTGAGATCAGAGTTCAAAGGAGGAATTAGG/-)	0.4866	0.8058	T2DGGI	Multi-ancestry	Suzuki K et al. 2024
rs1903002	rs732880	4:89729271	(A/C)	0.492	0.8059	DIAMANTE	European	Mahajan A et al. 2018
rs1903002	rs7697644	4:89732876	(C/G)	0.492	0.8059	DIAMANTE	European	Mahajan A et al. 2018
rs1903002	rs7697886	4:89733023	(A/G)	0.492	0.8059	DIAMANTE	European	Mahajan A et al. 2018
rs1903002	rs6814344	4:89733882	(A/G)	0.492	0.8059	DIAMANTE	European	Mahajan A et al. 2018
rs1903002	rs1350506	4:89734587	(T/C)	0.492	0.8059	DIAMANTE	European	Mahajan A et al. 2018
rs223423	rs223323	4:103799569	(G/A)	0.393	0.8059	DIAMANTE	Multi-ancestry	Mahajan A et al. 2022
rs223423	rs223323	4:103799569	(G/A)	0.393	0.8059	T2DGGI	Multi-ancestry	Suzuki K et al. 2024
rs7080579	rs7080350	10:75577843	(G/A)	0.2993	0.8059	T2DGGI	Multi-ancestry	Suzuki K et al. 2024
rs7099048	rs1997364	10:77572804	(A/G)	0.3299	0.8059	T2DGGI	Multi-ancestry	Suzuki K et al. 2024
rs11199753	rs36040970	10:122848990	(G/C)	0.1098	0.8059	DIAMANTE	Multi-ancestry	Mahajan A et al. 2022
rs10886863	rs112797995	10:122915722	(-/A)	0.3433	0.8059	DIAMANTE	East Asian	Spracklen C et al. 2020
rs17489568	rs11229433	11:58185336	(G/A)	0.1294	0.8059	T2DGGI	Multi-ancestry	Suzuki K et al. 2024
rs9521510	rs1966662	13:110454702	(G/T)	0.2718	0.8059	T2DGGI	Multi-ancestry	Suzuki K et al. 2024
rs28836514	rs1675996	15:67261513	(T/C)	0.1356	0.8059	T2DGGI	Multi-ancestry	Suzuki K et al. 2024
rs28836514	rs378455	15:67261942	(A/G)	0.1356	0.8059	T2DGGI	Multi-ancestry	Suzuki K et al. 2024
rs28836514	rs426543	15:67262268	(A/G)	0.1356	0.8059	T2DGGI	Multi-ancestry	Suzuki K et al. 2024
rs28836514	rs266324	15:67263092	(A/G)	0.1356	0.8059	T2DGGI	Multi-ancestry	Suzuki K et al. 2024
rs28836514	rs266322	15:67263214	(G/A)	0.1356	0.8059	T2DGGI	Multi-ancestry	Suzuki K et al. 2024
rs28836514	rs266321	15:67263506	(C/A)	0.1356	0.8059	T2DGGI	Multi-ancestry	Suzuki K et al. 2024
rs6495182	rs4886696	15:75664570	(A/T)	0.4127	0.8059	MVP	Multi-ancestry	Vujkovic M et al. 2020
rs4952673	rs4952979	2:43423895	(C/T)	0.4133	0.806	T2DGGI	Multi-ancestry	Suzuki K et al. 2024
rs80147536	rs80323638	2:43469615	(G/A)	0.0775	0.806	DIAMANTE	European	Mahajan A et al. 2018
rs4671799	rs7597266	2:67621641	(G/A)	0.2466	0.806	MVP	Multi-ancestry	Vujkovic M et al. 2020
rs4280817	rs35994107	4:6301275	(-/TG)	0.2752	0.806	DIAMANTE	Hispanic	Mahajan A et al. 2022
rs62310934	rs12512637	4:48860817	(A/G)	0.4008	0.806	T2DGGI	Multi-ancestry	Suzuki K et al. 2024
rs7659468	rs10003326	4:103869350	(C/T)	0.3946	0.806	MVP	Multi-ancestry	Vujkovic M et al. 2020
rs12187734	rs148923025	5:51831914	(G/A)	0.2638	0.806	MVP	Multi-ancestry	Vujkovic M et al. 2020
rs10813516	rs2184163	9:31185228	(C/T)	0.3728	0.806	T2DGGI	Multi-ancestry	Suzuki K et al. 2024
rs10813516	rs2151521	9:31185279	(C/T)	0.3728	0.806	T2DGGI	Multi-ancestry	Suzuki K et al. 2024
rs10813516	rs10813502	9:31188098	(G/A)	0.3728	0.806	T2DGGI	Multi-ancestry	Suzuki K et al. 2024
rs2438988	rs140076473	10:49358382	(C/T)	0.4655	0.806	T2DGGI	Multi-ancestry	Suzuki K et al. 2024
rs10841867	rs10686695	12:21820146	(-/AGAG)	0.2763	0.806	MVP	European	Vujkovic M et al. 2020
rs10841868	rs10686695	12:21820146	(-/AGAG)	0.2763	0.806	MVP	European	Vujkovic M et al. 2020
rs10841867	rs7133519	12:21825201	(G/T)	0.2763	0.806	MVP	European	Vujkovic M et al. 2020
rs10841868	rs7133519	12:21825201	(G/T)	0.2763	0.806	MVP	European	Vujkovic M et al. 2020
rs10841867	rs34031159	12:21826222	(A/G)	0.2763	0.806	MVP	European	Vujkovic M et al. 2020
rs10841868	rs34031159	12:21826222	(A/G)	0.2763	0.806	MVP	European	Vujkovic M et al. 2020
rs10841867	rs34084105	12:21838885	(G/A)	0.2763	0.806	MVP	European	Vujkovic M et al. 2020
rs10841868	rs34084105	12:21838885	(G/A)	0.2763	0.806	MVP	European	Vujkovic M et al. 2020
rs10841867	rs10841878	12:21839397	(C/G)	0.2763	0.806	MVP	European	Vujkovic M et al. 2020
rs10841868	rs10841878	12:21839397	(C/G)	0.2763	0.806	MVP	European	Vujkovic M et al. 2020
rs10841867	rs11046164	12:21843576	(C/T)	0.2763	0.806	MVP	European	Vujkovic M et al. 2020
rs10841868	rs11046164	12:21843576	(C/T)	0.2763	0.806	MVP	European	Vujkovic M et al. 2020
rs5752979	rs113115786	22:30312556	(-/CTGT)	0.0765	0.806	MVP	European	Vujkovic M et al. 2020
rs35550545	rs7532312	1:151004365	(C/A)	0.1214	0.8061	T2DGGI	Multi-ancestry	Suzuki K et al. 2024
rs9814945	rs4677206	3:72780052	(A/T)	0.2977	0.8061	MVP	Multi-ancestry	Vujkovic M et al. 2020
rs2313211	rs6798870	3:183740350	(G/A)	0.3584	0.8061	T2DGGI	Multi-ancestry	Suzuki K et al. 2024
rs4568288	rs35268799	4:57437801	(C/T)	0.2804	0.8061	T2DGGI	Multi-ancestry	Suzuki K et al. 2024
rs4991654	rs2206577	6:20531729	(T/G)	0.2406	0.8061	MVP	European	Vujkovic M et al. 2020
rs4711389	rs10807139	6:34185012	(T/C)	0.1042	0.8061	DIAMANTE	East Asian	Spracklen C et al. 2020
rs4711389	rs10947487	6:34189612	(A/G)	0.1042	0.8061	DIAMANTE	East Asian	Spracklen C et al. 2020
rs4711389	rs7753429	6:34191878	(C/G)	0.1042	0.8061	DIAMANTE	East Asian	Spracklen C et al. 2020
rs4711389	rs1776899	6:34193230	(G/A)	0.1042	0.8061	DIAMANTE	East Asian	Spracklen C et al. 2020
rs4711389	rs1759628	6:34197188	(T/C)	0.1042	0.8061	DIAMANTE	East Asian	Spracklen C et al. 2020
rs4721089	rs62435159	7:1911281	(G/A)	0.2326	0.8061	MVP	European	Vujkovic M et al. 2020
rs4721089	rs4721164	7:1932629	(C/G)	0.2326	0.8061	MVP	European	Vujkovic M et al. 2020
rs62496161	rs71516508	8:9281769	(C/T)	0.0252	0.8061	T2DGGI	Multi-ancestry	Suzuki K et al. 2024
rs2730827	rs10880076	12:41826295	(C/T)	0.4834	0.8061	MVP	Multi-ancestry	Vujkovic M et al. 2020
rs2730827	rs10880076	12:41826295	(C/T)	0.4834	0.8061	T2DGGI	Multi-ancestry	Suzuki K et al. 2024
rs2730827	rs2730810	12:41827681	(A/G)	0.4834	0.8061	MVP	Multi-ancestry	Vujkovic M et al. 2020
rs2730827	rs2730810	12:41827681	(A/G)	0.4834	0.8061	T2DGGI	Multi-ancestry	Suzuki K et al. 2024
rs2730827	rs996356	12:41830373	(G/A)	0.4834	0.8061	MVP	Multi-ancestry	Vujkovic M et al. 2020
rs2730827	rs996356	12:41830373	(G/A)	0.4834	0.8061	T2DGGI	Multi-ancestry	Suzuki K et al. 2024
rs17107853	rs34898807	14:38764277	(A/G)	0.3111	0.8061	MVP	European	Vujkovic M et al. 2020
rs8018512	rs34898807	14:38764277	(A/G)	0.3111	0.8061	MVP	European	Vujkovic M et al. 2020
rs2290203	rs4932184	15:91540864	(T/G)	0.4613	0.8061	MVP	Asian	Vujkovic M et al. 2020
rs2290203	rs59910084	15:91549511	(GGGGCCCACAGCCTGGTATAAGCAG/-)	0.4613	0.8061	MVP	Asian	Vujkovic M et al. 2020
rs2290203	rs3837745	15:91552530	(-/TCTT)	0.4613	0.8061	MVP	Asian	Vujkovic M et al. 2020
rs34589210	rs58122407	2:112824940	(C/T)	0.175	0.8062	MVP	European	Vujkovic M et al. 2020
rs7609422	rs4662247	2:146355274	(A/G)	0.3816	0.8062	T2DGGI	Multi-ancestry	Suzuki K et al. 2024
rs62310934	rs2572345	4:48854139	(T/C)	0.4012	0.8062	T2DGGI	Multi-ancestry	Suzuki K et al. 2024
rs6821438	rs112227666	4:95057907	(G/-)	0.4821	0.8062	DIAMANTE	European	Mahajan A et al. 2018
rs6821438	rs112227666	4:95057907	(G/-)	0.4821	0.8062	MVP	European	Vujkovic M et al. 2020
rs28408270	rs4693381	4:95206855	(A/T)	0.4255	0.8062	MVP	Multi-ancestry	Vujkovic M et al. 2020
rs3911664	rs9292116	5:55754115	(T/C)	0.355	0.8062	T2DGGI	Multi-ancestry	Suzuki K et al. 2024
rs379417	rs482481	9:136883337	(C/T)	0.367	0.8062	MVP	Multi-ancestry	Vujkovic M et al. 2020
rs12782078	rs7068215	10:101859870	(A/G)	0.0714	0.8062	MVP	Asian	Vujkovic M et al. 2020
rs12782078	rs11597390	10:101861435	(G/A)	0.0714	0.8062	MVP	Asian	Vujkovic M et al. 2020
rs12782078	rs11596883	10:101861622	(T/C)	0.0714	0.8062	MVP	Asian	Vujkovic M et al. 2020
rs12782078	rs2862946	10:101862648	(G/A)	0.0714	0.8062	MVP	Asian	Vujkovic M et al. 2020
rs12782078	rs1853700	10:101862694	(T/C)	0.0714	0.8062	MVP	Asian	Vujkovic M et al. 2020
rs12782078	rs1853699	10:101862791	(T/C)	0.0714	0.8062	MVP	Asian	Vujkovic M et al. 2020
rs12782078	rs11595257	10:101862989	(C/T)	0.0714	0.8062	MVP	Asian	Vujkovic M et al. 2020
rs12782078	rs11597561	10:101863041	(T/C)	0.0714	0.8062	MVP	Asian	Vujkovic M et al. 2020
rs12782078	rs7474634	10:101863410	(C/A)	0.0714	0.8062	MVP	Asian	Vujkovic M et al. 2020
rs12782078	rs2862947	10:101863817	(G/C)	0.0714	0.8062	MVP	Asian	Vujkovic M et al. 2020
rs12782078	rs2862948	10:101864173	(A/G)	0.0714	0.8062	MVP	Asian	Vujkovic M et al. 2020
rs12782078	rs12773948	10:101865115	(T/A)	0.0714	0.8062	MVP	Asian	Vujkovic M et al. 2020
rs12782078	rs12773244	10:101865344	(G/A)	0.0714	0.8062	MVP	Asian	Vujkovic M et al. 2020
rs12782078	rs11592689	10:101865516	(A/T)	0.0714	0.8062	MVP	Asian	Vujkovic M et al. 2020
rs12782078	rs12780510	10:101865881	(T/C)	0.0714	0.8062	MVP	Asian	Vujkovic M et al. 2020
rs12782078	rs12780514	10:101865884	(T/C)	0.0714	0.8062	MVP	Asian	Vujkovic M et al. 2020
rs12782078	rs12779818	10:101866118	(G/A)	0.0714	0.8062	MVP	Asian	Vujkovic M et al. 2020
rs12782078	rs34720372	10:101866817	(G/-)	0.0714	0.8062	MVP	Asian	Vujkovic M et al. 2020
rs10766076	rs7949336	11:13319894	(A/G)	0.2881	0.8062	MVP	Multi-ancestry	Vujkovic M et al. 2020
rs7949336	rs10766076	11:13340710	(T/A)	0.277	0.8062	T2DGGI	Multi-ancestry	Suzuki K et al. 2024
rs1520191	rs7305590	12:103658540	(T/C)	0.3592	0.8062	T2DGGI	Multi-ancestry	Suzuki K et al. 2024
rs4902002	rs34815163	14:61159664	(C/T)	0.3319	0.8062	MVP	Multi-ancestry	Vujkovic M et al. 2020
rs1396713	rs12372939	15:63996892	(T/G)	0.3982	0.8062	T2DGGI	Multi-ancestry	Suzuki K et al. 2024
rs8054556	rs4283241	16:29988349	(G/A)	0.4227	0.8062	MVP	Multi-ancestry	Vujkovic M et al. 2020
rs476828	rs688671	18:57867526	(A/G)	0.2113	0.8062	DIAMANTE	East Asian	Spracklen C et al. 2020
rs73186041	rs7796945	7:104838050	(G/A)	0.3243	0.8063	T2DGGI	Multi-ancestry	Suzuki K et al. 2024
rs4872527	rs71513892	8:22456517	(C/G)	0.2722	0.8063	T2DGGI	Multi-ancestry	Suzuki K et al. 2024
rs11561066	rs145764266	11:50609277	(TTTGTGATGTGTGCAT/-)	0.1643	0.8063	MVP	Multi-ancestry	Vujkovic M et al. 2020
rs12789028	rs11227206	11:65257527	(C/G)	0.1288	0.8063	MVP	Multi-ancestry	Vujkovic M et al. 2020
rs12789028	rs11227206	11:65257527	(C/G)	0.1288	0.8063	DIAMANTE	Multi-ancestry	Mahajan A et al. 2022
rs12789028	rs11227206	11:65257527	(C/G)	0.1288	0.8063	T2DGGI	Multi-ancestry	Suzuki K et al. 2024
rs1475655	rs1332217	13:91953721	(T/G)	0.2658	0.8063	T2DGGI	Multi-ancestry	Suzuki K et al. 2024
rs1396713	rs8037046	15:64000822	(T/C)	0.3978	0.8063	T2DGGI	Multi-ancestry	Suzuki K et al. 2024
rs2165069	rs2279848	15:90444681	(G/T)	0.2386	0.8063	T2DGGI	Multi-ancestry	Suzuki K et al. 2024
rs2040792	rs35170054	17:29639886	(-/A)	0.4065	0.8063	MVP	Multi-ancestry	Vujkovic M et al. 2020
rs4325	rs12449782	17:61576249	(G/A)	0.4195	0.8063	MVP	European	Vujkovic M et al. 2020
rs16989540	rs79381532	22:32174392	(G/A)	0.1441	0.8063	DIAMANTE	Hispanic	Mahajan A et al. 2022
rs16989540	rs147465188	22:32188622	(A/C)	0.1441	0.8063	DIAMANTE	Hispanic	Mahajan A et al. 2022
rs16989540	rs11704129	22:32199613	(C/A)	0.1441	0.8063	DIAMANTE	Hispanic	Mahajan A et al. 2022
rs562138031	rs7534331	1:46460766	(C/T)	0.2907	0.8064	DIAMANTE	East Asian	Spracklen C et al. 2020
rs6714523	rs16839090	2:203213061	(T/C)	0.129	0.8064	MVP	Multi-ancestry	Vujkovic M et al. 2020
rs13415288	rs34166785	2:228982546	(-/T)	0.3706	0.8064	MVP	Multi-ancestry	Vujkovic M et al. 2020
rs247975	rs12635614	3:173113041	(G/A)	0.4169	0.8064	MVP	Multi-ancestry	Vujkovic M et al. 2020
rs2307111	rs6453143	5:75023210	(G/C)	0.3767	0.8064	DIAMANTE	European	Mahajan A et al. 2018
rs9257408	rs3116842	6:29093659	(C/T)	0.3351	0.8064	MVP	Multi-ancestry	Vujkovic M et al. 2020
rs2533457	rs2533442	7:69103873	(G/C)	0.38	0.8064	DIAMANTE	Multi-ancestry	Mahajan A et al. 2022
rs7790934	rs10629473	7:69400166	(-/AG)	0.3656	0.8064	T2DGGI	Multi-ancestry	Suzuki K et al. 2024
rs28641468	rs28603210	9:139249991	(T/C)	0.0536	0.8064	MVP	Asian	Vujkovic M et al. 2020
rs1614264	rs1169326	11:118945185	(G/A)	0.3868	0.8064	T2DGGI	Multi-ancestry	Suzuki K et al. 2024
rs12883788	rs7140836	14:33309357	(T/A)	0.3077	0.8064	MVP	Multi-ancestry	Vujkovic M et al. 2020
rs12883788	rs7140836	14:33309357	(T/A)	0.3077	0.8064	DIAMANTE	Multi-ancestry	Mahajan A et al. 2022
rs12883788	rs7140836	14:33309357	(T/A)	0.3077	0.8064	T2DGGI	Multi-ancestry	Suzuki K et al. 2024
rs13737	rs4381565	15:75802154	(A/G)	0.2793	0.8064	DIAMANTE	European	Mahajan A et al. 2018
rs13737	rs60972074	15:75833786	(C/T)	0.2793	0.8064	DIAMANTE	European	Mahajan A et al. 2018
rs2290203	rs3743449	15:91542337	(C/T)	0.4593	0.8064	MVP	Asian	Vujkovic M et al. 2020
rs2290203	rs75453156	15:91542481	(T/-)	0.4593	0.8064	MVP	Asian	Vujkovic M et al. 2020
rs9932196	rs4788211	16:30015565	(C/T)	0.4657	0.8064	T2DGGI	Multi-ancestry	Suzuki K et al. 2024
rs371894931	rs755249	1:39995074	(C/T)	0.1171	0.8065	DIAMANTE	East Asian	Spracklen C et al. 2020
rs60054445	rs79223353	3:123139863	(G/A)	0.3393	0.8065	DIAMANTE	East Asian	Spracklen C et al. 2020
rs667920	rs1017881	3:136357693	(A/G)	0.2366	0.8065	MVP	Multi-ancestry	Vujkovic M et al. 2020
rs10937721	rs4262051	4:6281775	(G/A)	0.3698	0.8065	DIAMANTE	European	Mahajan A et al. 2018
rs10937721	rs4262051	4:6281775	(G/A)	0.3698	0.8065	MVP	European	Vujkovic M et al. 2020
rs10937721	rs1079214	4:6282157	(T/C)	0.3698	0.8065	DIAMANTE	European	Mahajan A et al. 2018
rs10937721	rs1079214	4:6282157	(T/C)	0.3698	0.8065	MVP	European	Vujkovic M et al. 2020
rs10937721	rs1079216	4:6282473	(T/C)	0.3698	0.8065	DIAMANTE	European	Mahajan A et al. 2018
rs10937721	rs1079216	4:6282473	(T/C)	0.3698	0.8065	MVP	European	Vujkovic M et al. 2020
rs6885132	rs9312873	5:14777799	(A/G)	0.3929	0.8065	DIAMANTE	East Asian	Spracklen C et al. 2020
rs96844	rs702681	5:56218029	(C/T)	0.4848	0.8065	T2DGGI	Multi-ancestry	Suzuki K et al. 2024
rs10228066	rs6972333	7:15051643	(G/A)	0.4652	0.8065	DIAMANTE	European	Mahajan A et al. 2018
rs10228066	rs6960043	7:15052860	(T/C)	0.4652	0.8065	DIAMANTE	European	Mahajan A et al. 2018
rs10228066	rs62448644	7:15053485	(C/T)	0.4652	0.8065	DIAMANTE	European	Mahajan A et al. 2018
rs2533457	rs2851484	7:69134923	(C/T)	0.3804	0.8065	DIAMANTE	Multi-ancestry	Mahajan A et al. 2022
rs2533457	rs2533430	7:69138567	(A/C)	0.3804	0.8065	DIAMANTE	Multi-ancestry	Mahajan A et al. 2022
rs2533457	rs2533428	7:69142457	(G/C)	0.3804	0.8065	DIAMANTE	Multi-ancestry	Mahajan A et al. 2022
rs2533457	rs2851514	7:69145211	(A/C)	0.3804	0.8065	DIAMANTE	Multi-ancestry	Mahajan A et al. 2022
rs2533457	rs565505	7:69161391	(T/G)	0.3804	0.8065	DIAMANTE	Multi-ancestry	Mahajan A et al. 2022
rs34584161	rs9581591	13:26784939	(T/C)	0.2624	0.8065	MVP	Multi-ancestry	Vujkovic M et al. 2020
rs34584161	rs9581591	13:26784939	(T/C)	0.2624	0.8065	DIAMANTE	Multi-ancestry	Mahajan A et al. 2022
rs34584161	rs9581591	13:26784939	(T/C)	0.2624	0.8065	T2DGGI	Multi-ancestry	Suzuki K et al. 2024
rs9515905	rs7995715	13:91955562	(T/G)	0.2798	0.8065	MVP	Multi-ancestry	Vujkovic M et al. 2020
rs2447198	rs59098109	15:43925307	(-/TA)	0.2891	0.8065	MVP	Multi-ancestry	Vujkovic M et al. 2020
rs2447198	rs59098109	15:43925307	(-/TA)	0.2891	0.8065	T2DGGI	Multi-ancestry	Suzuki K et al. 2024
rs2447198	rs146249306	15:43946310	(C/A)	0.2891	0.8065	MVP	Multi-ancestry	Vujkovic M et al. 2020
rs2447198	rs146249306	15:43946310	(C/A)	0.2891	0.8065	T2DGGI	Multi-ancestry	Suzuki K et al. 2024
rs11646052	rs4565	16:85711411	(C/G)	0.3449	0.8065	MVP	European	Vujkovic M et al. 2020
rs17684074	rs1787484	18:54664408	(G/A)	0.2883	0.8065	DIAMANTE	European	Mahajan A et al. 2018
rs17684074	rs1787484	18:54664408	(G/A)	0.2883	0.8065	MVP	European	Vujkovic M et al. 2020
rs663129	rs80168314	18:57836579	(T/C)	0.1627	0.8065	MVP	Asian	Vujkovic M et al. 2020
rs11688931	rs10439384	2:121327072	(T/C)	0.165	0.8066	DIAMANTE	European	Mahajan A et al. 2018
rs149800825	rs9820605	3:70479267	(C/A)	0.1404	0.8066	T2DGGI	Multi-ancestry	Suzuki K et al. 2024
rs1903002	rs3822072	4:89741269	(G/A)	0.4791	0.8066	DIAMANTE	European	Mahajan A et al. 2018
rs2876354	rs11752908	6:137301998	(G/A)	0.4567	0.8066	MVP	Multi-ancestry	Vujkovic M et al. 2020
rs896852	rs12543492	8:95891843	(C/A)	0.25	0.8066	DIAMANTE	East Asian	Spracklen C et al. 2020
rs12553324	rs12554512	9:23352293	(T/C)	0.3353	0.8066	T2DGGI	Multi-ancestry	Suzuki K et al. 2024
rs7099048	rs2133704	10:77575430	(C/T)	0.3187	0.8066	T2DGGI	Multi-ancestry	Suzuki K et al. 2024
rs703972	rs3915932	10:80941936	(G/C)	0.4115	0.8066	DIAMANTE	European	Mahajan A et al. 2018
rs10787518	rs2782982	10:115788495	(A/G)	0.4305	0.8066	MVP	Multi-ancestry	Vujkovic M et al. 2020
rs7483027	rs4288769	11:58044778	(G/A)	0.254	0.8066	MVP	Multi-ancestry	Vujkovic M et al. 2020
rs7483027	rs10896736	11:58044783	(T/G)	0.254	0.8066	MVP	Multi-ancestry	Vujkovic M et al. 2020
rs7483027	rs10750894	11:58050498	(G/A)	0.254	0.8066	MVP	Multi-ancestry	Vujkovic M et al. 2020
rs10842991	rs10842987	12:27957933	(A/C)	0.1785	0.8066	T2DGGI	Multi-ancestry	Suzuki K et al. 2024
rs2730827	rs2405919	12:41852838	(G/T)	0.4868	0.8066	MVP	Multi-ancestry	Vujkovic M et al. 2020
rs2730827	rs2405919	12:41852838	(G/T)	0.4868	0.8066	T2DGGI	Multi-ancestry	Suzuki K et al. 2024
rs12820906	rs1463877	12:123473254	(T/C)	0.2247	0.8066	MVP	European	Vujkovic M et al. 2020
rs12820906	rs937564	12:123477311	(T/C)	0.2247	0.8066	MVP	European	Vujkovic M et al. 2020
rs12820906	rs883263	12:123485188	(A/G)	0.2247	0.8066	MVP	European	Vujkovic M et al. 2020
rs12820906	rs641760	12:123518866	(T/C)	0.2247	0.8066	MVP	European	Vujkovic M et al. 2020
rs12820906	rs520088	12:123522150	(C/G)	0.2247	0.8066	MVP	European	Vujkovic M et al. 2020
rs12820906	rs655293	12:123528405	(G/A)	0.2247	0.8066	MVP	European	Vujkovic M et al. 2020
rs2382031	rs111589945	15:38015988	(A/-)	0.382	0.8066	T2DGGI	Multi-ancestry	Suzuki K et al. 2024
rs7189927	rs62036658	16:28850371	(T/G)	0.338	0.8066	MVP	European	Vujkovic M et al. 2020
rs346240	rs5824418	18:39967491	(T/-)	0.2157	0.8066	MVP	European	Vujkovic M et al. 2020
rs61748094	rs116658820	2:65555256	(C/G)	0.0126	0.8067	T2DGGI	Multi-ancestry	Suzuki K et al. 2024
rs6712905	rs7571956	2:196963281	(G/A)	0.4718	0.8067	MVP	Multi-ancestry	Vujkovic M et al. 2020
rs9814945	rs72461722	3:72887114	(-/AA)	0.2796	0.8067	MVP	Multi-ancestry	Vujkovic M et al. 2020
rs12187734	rs34255460	5:51807852	(-/AT)	0.2676	0.8067	MVP	Multi-ancestry	Vujkovic M et al. 2020
rs7445125	rs2591388	5:78557241	(A/G)	0.3774	0.8067	T2DGGI	Multi-ancestry	Suzuki K et al. 2024
rs1316776	rs35313155	5:78576677	(T/-)	0.3559	0.8067	DIAMANTE	European	Mahajan A et al. 2018
rs77630070	rs139230170	6:7242177	(CAGCCCACTGG/-)	0.0615	0.8067	DIAMANTE	Multi-ancestry	Mahajan A et al. 2022
rs3798519	rs6904450	6:50921602	(A/T)	0.172	0.8067	DIAMANTE	European	Mahajan A et al. 2018
rs3798519	rs6904450	6:50921602	(A/T)	0.172	0.8067	MVP	European	Vujkovic M et al. 2020
rs34709632	rs2156257	6:163100710	(G/T)	0.0617	0.8067	T2DGGI	Multi-ancestry	Suzuki K et al. 2024
rs34709632	rs34653853	6:163114362	(C/T)	0.0617	0.8067	T2DGGI	Multi-ancestry	Suzuki K et al. 2024
rs34709632	rs13214516	6:163121583	(A/T)	0.0617	0.8067	T2DGGI	Multi-ancestry	Suzuki K et al. 2024
rs4463416	rs953271	8:34491214	(A/T)	0.4868	0.8067	MVP	Multi-ancestry	Vujkovic M et al. 2020
rs4979349	rs376274066	9:116942112	(TTTTTTTTTTT/-)	0.3738	0.8067	MVP	European	Vujkovic M et al. 2020
rs12263348	rs10995566	10:65363166	(C/T)	0.2992	0.8067	MVP	European	Vujkovic M et al. 2020
rs10887775	rs200095282	10:89699298	(TTGAACTCT/-)	0.1633	0.8067	DIAMANTE	Multi-ancestry	Mahajan A et al. 2022
rs12782078	rs4606421	10:101842769	(C/A)	0.0734	0.8067	MVP	Asian	Vujkovic M et al. 2020
rs12782078	rs11311407	10:101845113	(T/-)	0.0734	0.8067	MVP	Asian	Vujkovic M et al. 2020
rs12782078	rs7899288	10:101848444	(C/T)	0.0734	0.8067	MVP	Asian	Vujkovic M et al. 2020
rs12782078	rs4375373	10:101855423	(A/G)	0.0734	0.8067	MVP	Asian	Vujkovic M et al. 2020
rs10787287	rs1341053	10:112624417	(T/C)	0.2326	0.8067	MVP	European	Vujkovic M et al. 2020
rs718579	rs2015013	11:2497101	(C/T)	0.376	0.8067	T2DGGI	Multi-ancestry	Suzuki K et al. 2024
rs8756	rs7959830	12:66347368	(G/T)	0.3506	0.8067	T2DGGI	Multi-ancestry	Suzuki K et al. 2024
rs9581591	rs74884849	13:26808255	(A/T)	0.4375	0.8067	MVP	Asian	Vujkovic M et al. 2020
rs9581591	rs4770962	13:26816238	(C/T)	0.4375	0.8067	MVP	Asian	Vujkovic M et al. 2020
rs9581591	rs502264	13:26816509	(C/T)	0.4375	0.8067	MVP	Asian	Vujkovic M et al. 2020
rs9581591	rs555086	13:26816565	(T/G)	0.4375	0.8067	MVP	Asian	Vujkovic M et al. 2020
rs9581591	rs532503	13:26817532	(C/T)	0.4375	0.8067	MVP	Asian	Vujkovic M et al. 2020
rs9581591	rs610475	13:26817813	(C/T)	0.4375	0.8067	MVP	Asian	Vujkovic M et al. 2020
rs9581591	rs535880	13:26817842	(G/T)	0.4375	0.8067	MVP	Asian	Vujkovic M et al. 2020
rs9581591	rs7983171	13:26818035	(A/G)	0.4375	0.8067	MVP	Asian	Vujkovic M et al. 2020
rs9581591	rs7981748	13:26818317	(G/A)	0.4375	0.8067	MVP	Asian	Vujkovic M et al. 2020
rs9581591	rs34164436	13:26818339	(-/G)	0.4375	0.8067	MVP	Asian	Vujkovic M et al. 2020
rs9581591	rs7988894	13:26818637	(T/C)	0.4375	0.8067	MVP	Asian	Vujkovic M et al. 2020
rs9581591	rs9507689	13:26819041	(A/G)	0.4375	0.8067	MVP	Asian	Vujkovic M et al. 2020
rs9581591	rs9581596	13:26819208	(T/A)	0.4375	0.8067	MVP	Asian	Vujkovic M et al. 2020
rs9581591	rs9507690	13:26819306	(G/C)	0.4375	0.8067	MVP	Asian	Vujkovic M et al. 2020
rs9581591	rs5028060	13:26819698	(T/C)	0.4375	0.8067	MVP	Asian	Vujkovic M et al. 2020
rs9581591	rs3981275	13:26819833	(T/C)	0.4375	0.8067	MVP	Asian	Vujkovic M et al. 2020
rs9581591	rs2497654	13:26823231	(C/T)	0.4375	0.8067	MVP	Asian	Vujkovic M et al. 2020
rs9581591	rs533314	13:26824159	(C/T)	0.4375	0.8067	MVP	Asian	Vujkovic M et al. 2020
rs9581591	rs599700	13:26824544	(T/G)	0.4375	0.8067	MVP	Asian	Vujkovic M et al. 2020
rs9581591	rs677866	13:26826532	(G/A)	0.4375	0.8067	MVP	Asian	Vujkovic M et al. 2020
rs11853527	rs3947839	15:54014041	(G/A)	0.3089	0.8067	T2DGGI	Multi-ancestry	Suzuki K et al. 2024
rs12917449	rs10152975	15:74255447	(T/C)	0.1769	0.8067	MVP	European	Vujkovic M et al. 2020
rs12917449	rs11072456	15:74255547	(T/G)	0.1769	0.8067	MVP	European	Vujkovic M et al. 2020
rs12917449	rs34080912	15:74256872	(C/T)	0.1769	0.8067	MVP	European	Vujkovic M et al. 2020
rs9927842	rs148454764	16:15323187	(T/C)	0.159	0.8067	MVP	European	Vujkovic M et al. 2020
rs4804420	rs10416429	19:7230438	(A/C)	0.22	0.8067	T2DGGI	Multi-ancestry	Suzuki K et al. 2024
rs55826925	rs73047219	19:41875919	(C/G)	0.0723	0.8067	T2DGGI	Multi-ancestry	Suzuki K et al. 2024
rs7568603	rs11694449	2:146368192	(G/A)	0.4404	0.8068	MVP	European	Vujkovic M et al. 2020
rs9866168	rs9816784	3:195834303	(T/C)	0.2867	0.8068	DIAMANTE	East Asian	Spracklen C et al. 2020
rs13142804	rs13130126	4:76594750	(A/G)	0.3191	0.8068	T2DGGI	Multi-ancestry	Suzuki K et al. 2024
rs6819331	rs10011838	4:153520279	(G/A)	0.3121	0.8068	MVP	European	Vujkovic M et al. 2020
rs6978118	rs6150223	7:89778892	(TCAGCCCTGGGGGCCCCAC/-)	0.3397	0.8068	DIAMANTE	Multi-ancestry	Mahajan A et al. 2022
rs800909	rs800868	8:116487299	(T/C)	0.233	0.8068	DIAMANTE	Multi-ancestry	Mahajan A et al. 2022
rs7403010	rs11638964	15:31716491	(T/A)	0.2999	0.8068	T2DGGI	Multi-ancestry	Suzuki K et al. 2024
rs2290203	rs3826032	15:91549822	(G/C)	0.4573	0.8068	MVP	Asian	Vujkovic M et al. 2020
rs4785723	rs6500457	16:89898764	(G/C)	0.3084	0.8068	DIAMANTE	Hispanic	Mahajan A et al. 2022
rs4335	rs4311	17:61560763	(T/C)	0.3343	0.8068	MVP	Multi-ancestry	Vujkovic M et al. 2020
rs4311	rs4335	17:61565025	(G/A)	0.3564	0.8068	T2DGGI	Multi-ancestry	Suzuki K et al. 2024
rs34072429	rs71337005	19:1199975	(A/T)	0.0921	0.8068	T2DGGI	Multi-ancestry	Suzuki K et al. 2024
rs1260326	rs2950835	2:27750545	(A/G)	0.4911	0.8069	DIAMANTE	East Asian	Spracklen C et al. 2020
rs12713597	rs6546301	2:67604239	(G/A)	0.2474	0.8069	T2DGGI	Multi-ancestry	Suzuki K et al. 2024
rs10195252	rs6753142	2:165544071	(T/C)	0.4115	0.8069	DIAMANTE	European	Mahajan A et al. 2018
rs10195252	rs6753142	2:165544071	(T/C)	0.4115	0.8069	MVP	European	Vujkovic M et al. 2020
rs10195252	rs6738627	2:165544450	(G/A)	0.4115	0.8069	DIAMANTE	European	Mahajan A et al. 2018
rs10195252	rs6738627	2:165544450	(G/A)	0.4115	0.8069	MVP	European	Vujkovic M et al. 2020
rs13094957	rs7613185	3:23455464	(T/C)	0.2173	0.8069	MVP	Multi-ancestry	Vujkovic M et al. 2020
rs13094957	rs7613185	3:23455464	(T/C)	0.2173	0.8069	DIAMANTE	Multi-ancestry	Mahajan A et al. 2022
rs13094957	rs7613185	3:23455464	(T/C)	0.2173	0.8069	T2DGGI	Multi-ancestry	Suzuki K et al. 2024
rs35497231	rs11293699	3:152398950	(G/-)	0.3499	0.8069	DIAMANTE	European	Mahajan A et al. 2018
rs35497231	rs10935897	3:152399693	(A/G)	0.3499	0.8069	DIAMANTE	European	Mahajan A et al. 2018
rs7629	rs1920642	3:160293719	(A/T)	0.4111	0.8069	MVP	Multi-ancestry	Vujkovic M et al. 2020
rs4624679	rs55683381	4:77081837	(C/A)	0.2244	0.8069	T2DGGI	Multi-ancestry	Suzuki K et al. 2024
rs1316776	rs1275105	5:78444148	(T/C)	0.3738	0.8069	DIAMANTE	European	Mahajan A et al. 2018
rs1316776	rs12659709	5:78458257	(C/G)	0.3738	0.8069	DIAMANTE	European	Mahajan A et al. 2018
rs1316776	rs13158309	5:78463395	(A/G)	0.3738	0.8069	DIAMANTE	European	Mahajan A et al. 2018
rs1316776	rs10052346	5:78472599	(G/T)	0.3738	0.8069	DIAMANTE	European	Mahajan A et al. 2018
rs1316776	rs10053349	5:78475423	(T/C)	0.3738	0.8069	DIAMANTE	European	Mahajan A et al. 2018
rs1316776	rs10055956	5:78479678	(G/A)	0.3738	0.8069	DIAMANTE	European	Mahajan A et al. 2018
rs1316776	rs9293767	5:78483867	(G/T)	0.3738	0.8069	DIAMANTE	European	Mahajan A et al. 2018
rs1316776	rs7356546	5:78487862	(A/C)	0.3738	0.8069	DIAMANTE	European	Mahajan A et al. 2018
rs1316776	rs6453431	5:78493873	(G/C)	0.3738	0.8069	DIAMANTE	European	Mahajan A et al. 2018
rs1316776	rs13177470	5:78495899	(T/C)	0.3738	0.8069	DIAMANTE	European	Mahajan A et al. 2018
rs1316776	rs7706045	5:78507910	(T/G)	0.3738	0.8069	DIAMANTE	European	Mahajan A et al. 2018
rs1316776	rs4992862	5:78508752	(A/G)	0.3738	0.8069	DIAMANTE	European	Mahajan A et al. 2018
rs1316776	rs10060631	5:78509168	(C/A)	0.3738	0.8069	DIAMANTE	European	Mahajan A et al. 2018
rs1316776	rs7379187	5:78521354	(T/C)	0.3738	0.8069	DIAMANTE	European	Mahajan A et al. 2018
rs727734	rs2237115	6:15499985	(T/C)	0.2147	0.8069	MVP	Multi-ancestry	Vujkovic M et al. 2020
rs727734	rs2237115	6:15499985	(T/C)	0.2147	0.8069	T2DGGI	Multi-ancestry	Suzuki K et al. 2024
rs2394186	rs28590416	6:29838650	(A/G)	0.1528	0.8069	MVP	Multi-ancestry	Vujkovic M et al. 2020
rs2780215	rs6911780	6:34184467	(C/T)	0.0789	0.8069	MVP	Multi-ancestry	Vujkovic M et al. 2020
rs2780215	rs151044302	6:34185661	(C/T)	0.0789	0.8069	MVP	Multi-ancestry	Vujkovic M et al. 2020
rs2780215	rs147929923	6:34185772	(T/C)	0.0789	0.8069	MVP	Multi-ancestry	Vujkovic M et al. 2020
rs2780215	rs148811065	6:34196565	(C/T)	0.0785	0.8069	MVP	Multi-ancestry	Vujkovic M et al. 2020
rs28533815	rs77684335	9:139246733	(A/G)	0.2147	0.8069	T2DGGI	Multi-ancestry	Suzuki K et al. 2024
rs28533815	rs58420526	9:139246736	(G/A)	0.2147	0.8069	T2DGGI	Multi-ancestry	Suzuki K et al. 2024
rs28533815	rs58602428	9:139246739	(G/A)	0.2147	0.8069	T2DGGI	Multi-ancestry	Suzuki K et al. 2024
rs231349	rs10741669	11:2643480	(G/A)	0.1243	0.8069	DIAMANTE	European	Mahajan A et al. 2018
rs231349	rs10741669	11:2643480	(G/A)	0.1243	0.8069	MVP	European	Vujkovic M et al. 2020
rs231349	rs231345	11:2677000	(C/G)	0.1243	0.8069	DIAMANTE	European	Mahajan A et al. 2018
rs231349	rs231345	11:2677000	(C/G)	0.1243	0.8069	MVP	European	Vujkovic M et al. 2020
rs231349	rs231342	11:2678867	(A/G)	0.1243	0.8069	DIAMANTE	European	Mahajan A et al. 2018
rs231349	rs231342	11:2678867	(A/G)	0.1243	0.8069	MVP	European	Vujkovic M et al. 2020
rs4148646	rs12146652	11:17384542	(C/A)	0.3373	0.8069	DIAMANTE	East Asian	Spracklen C et al. 2020
rs4148646	rs10832776	11:17385224	(C/A)	0.3373	0.8069	DIAMANTE	East Asian	Spracklen C et al. 2020
rs4148646	rs11024271	11:17395540	(T/C)	0.3373	0.8069	DIAMANTE	East Asian	Spracklen C et al. 2020
rs28638142	rs11065443	12:121564091	(G/T)	0.0408	0.8069	DIAMANTE	European	Mahajan A et al. 2018
rs825452	rs34248373	12:124503803	(AA/-)	0.4742	0.8069	DIAMANTE	European	Mahajan A et al. 2018
rs9532707	rs9525446	13:41646176	(C/A)	0.2177	0.8069	T2DGGI	Multi-ancestry	Suzuki K et al. 2024
rs2872246	rs2313212	3:183700928	(A/G)	0.3115	0.807	MVP	Multi-ancestry	Vujkovic M et al. 2020
rs62310934	rs2712159	4:48855217	(A/C)	0.4014	0.807	T2DGGI	Multi-ancestry	Suzuki K et al. 2024
rs62310934	rs2712158	4:48857387	(A/G)	0.4014	0.807	T2DGGI	Multi-ancestry	Suzuki K et al. 2024
rs2394186	rs72848632	6:29834773	(C/T)	0.1532	0.807	MVP	Multi-ancestry	Vujkovic M et al. 2020
rs2394186	rs61244561	6:29837763	(A/T)	0.1532	0.807	MVP	Multi-ancestry	Vujkovic M et al. 2020
rs7790934	rs190651969	7:69468610	(G/A)	0.3435	0.807	T2DGGI	Multi-ancestry	Suzuki K et al. 2024
[truncated: 68,255 more rows]
