# Supplementary material for: Deep single-cell decoding of human pancreatic islets reveals T2D β-cell gene expression defects
Source: EMBO J. 2026 Apr 15;45(11):3978–4005. doi: 10.1038/s44318-026-00744-w (PMC13226668; doi:10.1038/s44318-026-00744-w)
Supplement: Supplementary file 18 — Dataset EV15 [file 44318_2026_744_MOESM18_ESM.xlsx]

## Sheet: Fig 5a
Dataset EV15: List of concordant T2D DEG and IMPC phenotypes
Our T2D beta cell DEGs		Genes tested in IMPC		T2D beta cell DEGs with IMPC phenotypes		Prenatal lethal DEGs		Sub-lethal DEGs		DEGs with glycemic defects in mice
SSTR1		Adora2b		a1cf		atcay		ache		New DEGs (340)			Reported DEGs (171)
MYL5		Adora2a		abcc9		cecr2		adgrb3		Impaired glucose tolerance	Directionality - fold change T2D beta cells		Impaired glucose tolerance	Directionality - fold change T2D beta cells
S100A13		Rrp1		abhd15		crim1		elf3		BNIP3	↓		GRAMD2B	↓
LDLRAD4		Ccdc65		abhd3		frmd4a		fras1		SERINC2	↓		NHLH2	↑
IRS1		Hesx1		ache		got1		mdk					PAX5	↑
AL132639.2		Ccdc66		adgrb3		grhl2		notum		Improved glucose tolerance
ABCC9		Vps35		adm2		irs1		ntrk2		FAM163A	↑		Improved glucose tolerance
ASAP1-IT2		Psme1		amotl1		itgb8		p2rx5		GAL3ST1	↓		PNMT	↓
TNFRSF19		Vps36		angptl3		map2k1		pdzk1		SLITRK1	↑		PRG4	↑
SLC8A1		Elk1		ankrd50		pax5		syt1					USH1C	↓
P2RY1		Cyb561d2		arg2		plpp3		tubb2b		Increased circulating glucose levels
AC004540.1		Elk3		arhgap15		prtg		ust		ANGPTL3	↓		Increased circulating glucose levels
SLC12A5-AS1		Rrp8		arhgef26		rbfox1		vangl1		KCNH3	↑		SLC2A2	↓
GPR19		Vps29		asf1b		rbpms				SHISAL1	↑
MDK		Ipo11		asic1		satb2				TTBK1	↑		Decreased circulating glucose levels
NEGR1		Ramac		atcay		six1							CLU	↓
KIAA1614		Mtap		atp11c		slc2a2				Decreased circulating glucose levels			EHF	↑
AC132872.1		Abcb6		bnip3		slc40a1				CD36	↑		GABRA2	↓
GPR143		Ccdc59		bzw1		tedc2				CLVS1	↑		GOLT1A	↓
KANK1		Abcb4		cabcoco1		thbd				IRF8	↑		IRX3	↑
LRRN3		Agap1		calcb		unc5c							USH1C	↓
LPAR6		Osbpl11		camk4		wnt3				Increased circulating insulin levels
APOBEC3G		Osbpl10		ccdc170						BNIP3	↓
CCDC188		Abcb9		ccdc198
HLA-F		AW209491		cd36
FJX1		Tent4a		cecr2						Genes in red show concordance between their effect in human T2D beta cells and corresponding mouse glycemic defect
LINC02593		Rd3		cenpv
DUSP7		Pcnx4		chrna5
STAT4		Cldn3		clu						IMPC mice knockout data
IER5		Rala		clvs1
ATP11C		Mex3b		cntn5											Number of mice tested		Mean measure
LINC01315		Galt		cntnap3						Gene	Reported trait	Log2FC in T2D beta cells	Subparameter tested	Significant sex	Wild type	Knockout	Wild type	Knockout	p
ADAM22		Pcnx2		col6a2						ANGPTL3	Increased circulating glucose levels	-1.4499	Fasted blood glucose concentration	females	1701	7	97.8632	123.693	3.41x10-6
GALNT10		Ralb		cpm						KCNH3	Increased circulating glucose levels	0.841429	Fasted blood glucose concentration	females	2739	6	102.094	126.333	3.44x10-6
ONECUT2		Cldn9		crabp1						SHISAL1	Increased circulating glucose levels	1.26986	Fasted blood glucose concentration	combined	3560	22	76.1142	91.728	1.69x10-6
KCNB1		Flacc1		crabp2						TTBK1	Increased circulating glucose levels	1.11915	Fasted blood glucose concentration	males	2706	7	108.909	160.571	8.53x10-18
PRKCQ-AS1		Psmf1		crim1						SLC2A2	Increased circulating glucose levels	-1.27938	Fasted blood glucose concentration	males	472	7	65.1144	80.2857	9.09x10-5
AC016831.7		Ccdc50		cyba						CD36	Decreased circulating glucose levels	1.4383	Fasted blood glucose concentration	combined	510	28	121.947	85.1429	5.77x10-15
SAMD5		Vps25		cyp27b1						CLVS1	Decreased circulating glucose levels	1.02359	Fasted blood glucose concentration	females	2739	8	102.094	74.5	2.17x10-6
EDA2R		Ccdc51		dact2						IRF8	Decreased circulating glucose levels	2.8829	Fasted blood glucose concentration	males	2706	7	108.909	87.4286	9.45x10-6
CCDC151		Prkcsh		dgkb						CLU	Decreased circulating glucose levels	-0.654868	Fasted blood glucose concentration	combined	5329	16	134.063	121.284	7.85x10-5
P2RX5		Abcc2		dhdh						EHF	Decreased circulating glucose levels	0.86817	Fasted blood glucose concentration	males	1480	15	111.246	106.6	1.93x10-5
AC005083.1		Abcc8		dok5						GABRA2	Decreased circulating glucose levels	-2.23666	Fasted blood glucose concentration	males	2662	17	137.378	117.117	5x10-6
WAKMAR2		Ehmt2		dpf1						IRX3	Decreased circulating glucose levels	2.20827	Fasted blood glucose concentration	females	2667	11	130.754	108.763	8.86x10-5
KCNH7		Abcc5		dusp7						BNIP3	Impaired glucose tolerance	-0.666743	Area under glucose response curve	combined	2524	16	12027.9	16140.5	3.95x10-9
KIAA0040		Arap1		efemp1						GRAMD2B	Impaired glucose tolerance	-1.0253	Area under glucose response curve	males	2704	8	20138.7	27015.9	2.34x10-5
SLC35D3		Tent5a		ehf						NHLH2	Impaired glucose tolerance	2.35179	Initial response to glucose challenge	combined	2524	14	221.342	306.357	5.31x10-7
ITGB8		Ehmt1		elf3						PAX5	Impaired glucose tolerance	1.90167	Initial response to glucose challenge	combined	594	13	249.064	306.48	2.67x10-5
TSPAN5		Raly		elfn1						SERINC2	Impaired glucose tolerance	-0.87791	Area under glucose response curve	males	2704	7	20138.7	29705.4	9.89x10-5
PRICKLE2		Abcc9		elk3						FAM163A	Improved glucose tolerance	1.43005	Area under glucose response curve	males	1542	5	18482.2	11348	2.08x10-7
TNFRSF10B		Arap3		emilin2						GAL3ST1	Improved glucose tolerance	-1.01459	Area under glucose response curve	males	385	7	22824.2	13841.8	7.29x10-6
SCN9A		Tent5c		emx1						SLITRK1	Improved glucose tolerance	1.49738	Area under glucose response curve	combined	1573	15	11327.5	6891	2.24x10-6
AC005790.1		Ghrhr		epgn						PNMT	Improved glucose tolerance	-2.69403	Area under glucose response curve	combined	5443	16	17040.4	9258.28	3.99x10-5
CHRNA5		Mcam		faim2						PRG4	Improved glucose tolerance	1.48625	Area under glucose response curve	combined	2868	17	10299.9	5454.69	4.12x10-5
AC110609.1		Psmg1		fam163a						USH1C	Improved glucose tolerance	-1.11959	Area under glucose response curve	males	1542	7	18482.2	9313.97	4.37x10-13
RASGRF2-AS1		Vps11		ffar2
KCNH3		Ccdc40		fgf22
LAMB2		Abo		fjx1
PCDHB15		Wdhd1		fras1
LSAMP		Bcan		frmd4a
PCDHB4		Mfsd10		frmpd1
KCNJ2-AS1		Chic2		fxyd3
LINC02609		Ccdc39		gabra2
NEAT1		Chic1		gal
GLRA3		Ccdc34		gal3st1
EHF		Cadm1		gap43
F12		Rrs1		gas6
KANK2		Zranb1		gcnt3
REEP1		Cldn1		ghsr
KCTD16		Zranb3		gjc2
AL121933.2		Nfe2		glb1l3
TMTC2		Btf3		golt1a
SATB2		Abtb1		got1
AC004130.2		a		gpr146
COLGALT2		Abtb2		gpr19
DLK2		Bloc1s2		gramd2b
HIP1		Ace		grhl2
GRIN2A		Bloc1s4		grin1
PRKCQ		Plk1		grp
CRIM1		Sec61g		hip1
CENPV		Bloc1s5		hnf4a
FGD6		Bloc1s6		ier5
EFNB3		Rdx		igfbp7
AC005856.1		Ccdc32		il6
NPW		BC049715		inhbb
ITGA1		Ccdc33		inpp5d
OTOGL		Sec61b		irf8
SCN3A		Cyb561a3		irs1
ARL4C		Bmpr1b		irx3
LINC02266		Ccdc30		itgb8
UNC5C		Ell2		kank1
LINC01876		Asf1a		kcna1
CRIM1-DT		Abca1		kcnab2
NECAB1		Abca2		kcnb1
BAALC		Ccdc25		kcnh3
AL365361.1		Abca5		kcnh6
FRAS1		Abca6		kcnh7
THBD		Abca3		kcnh8
DSCAM		Abca4		kcnq5
TXNIP		Rel		kctd16
SDK2		Abca9		kifc3
PDE7B		Abca7		kmo
AJ011932.1		Acadsb		ldlrad4
CLVS1		Mfsd2a		lin7a
KCNAB2		Fgf17		lpar6
AC012354.1		Fgf14		lrrc2
AC106881.1		Btg2		lrrn3
DAB1		Btg1		lta
CABCOCO1		Fgf15		mab21l4
STON1		Pllp		mansc4
KCNJ2		Adk		map2k1
PIANP		Fgf12		mdk
NXPH3		Fgf10		moxd1
PCDHB6		Ccdc18		mpp1
SLC16A7		Fam168a		msn
AC092040.1		Mtg1		nbeal2
EVPL		Rfk		neat1
LINC02767		Mtg2		negr1
FRMPD1		Rarb		nhlh2
GRIN1		Frmd4a		nid2
TTBK1		Frmd4b		notum
POPDC3		Gart		nsg1
VTN		Folh1		ntrk2
FSTL4		Nup85		nupr1
FEV		Fgf20		opcml
MIR99AHG		Fgf23		oplah
DPYSL3		Sdsl		osbpl1a
DPF1		Fgf22		otogl
AL118508.1		Ttyh3		p2rx5
AC027031.2		Ttyh1		pax5
PMFBP1		Diras2		pcdh12
MDFIC		Mtf1		pcdh20
AC087289.5		Zkscan17		pcdhb4
ACHE		Epdr1		pde1b
CYP27B1		Psma8		pde7b
AMOTL1		Gas6		pdzk1
CADM2		Gas8		phactr1
PTPRD-AS1		Gas7		phldb2
ODF3B		Psmc6		phldb3
LINC00311		Nup93		pla1a
ATCAY		Rufy1		plpp3
BAALC-AS2		Tmco5		pnmt
SLC24A3		Tmco6		popdc3
ATOH8		Rufy4		ppfibp2
CYBA		Psmc2		ppp1r1a
LINC01767		Rufy2		prg4
ITPRIP		Rufy3		prkcq
ELK3		Gemin6		prtg
CNTN5		Gatb		ptchd1
PTCHD4		Gemin4		ptchd4
GUCY1A2		Nup98		pth2r
SEPTIN9		Gemin5		rassf10
ZDHHC22		Ccl17		rbfox1
LINC01833		Tbccd1		rbpms
AC022784.1		Gatm		rhou
AC092306.1		Eipr1		rln3
AL353138.1		Lrrc3		rrad
SAMD14		Rrp1b		satb2
OSBPL1A		Fosb		serinc2
SHISAL1		Zim1		sgk2
CEND1		Etnppl		shisal1
LGI1		Tmco3		six1
SLC4A4		Tmco1		slc24a3
RPL39L		Lrrc2		slc2a2
SH2D3A		Tmco2		slc40a1
BRINP1		Psmd6		slitrk1
DUXAP8		Ankrd9		smim6
GAP43		Psmd2		smpdl3a
WNT3		Agl		sparcl1
KCNA1		Scand1		spata13
MSN		Elp1		sqor
AC004816.2		Elp4		sstr1
CALCB		Ccl28		st6galnac3
KCNAB1		Elp6		stard10
EMILIN2		Ccl26		stat4
TMEM132C		Pdzrn3		syt1
AC105180.2		Trem6l		tafa4
EPHA5-AS1		Ccl25		tagln2
AK5		Ccl22		tedc2
DGKB		Cyp21a1		thbd
GHSR		Eloa		tmed6
CNTNAP5		Tubb4b		tmem86b
TNFRSF10A		Tubb4a		tmtc2
TNFRSF10D		Atxn3		trpc6
FAM163A		Brinp2		tspan5
CD36		Antkmt		ttbk1
LINC02454		Atxn7		ttr
PURPL		Rnpepl1		tubb2a
PRG4		Cpgi11865		tubb2b
SLITRK1		Nepro		txnip
KCNH8		Brinp3		ugdh
AC093673.2		Chrnb4		unc5c
OPCML		Chrnb2		ush1c
LINC00616		Chrnb1		ust
SV2B		Pls3		vangl1
LINC01915		Adamts1		wnt3
CHRNA3		Cerox1		ypel4
ARX		Tubb2b		zdhhc22
IGFBP4		Tubb2a
LINC01116		Adamts4
NOTUM		Adamts3
DOK5		Dio1
GAD1		Adamts9
NTRK2		Ak3
CHST3		Rab3gap2
SLC16A5		Ak4
PDE4B		Adamts6
ASIC1		Ak7
PLPP3		Rab3gap1
FGFR3		Gtf2b
AC107204.1		Pipox
GAS6		Thg1l
FXYD3		Sesn1
RBFOX1		Scmh1
NPB		Rilpl2
AC012085.2		Rilpl1
LINC01918		Ffar3
GLB1L3		Tfpi2
NPNT		Ffar1
SLC49A3		Eif4ebp3
NFIB		Ffar2
Z84484.1		Kng2
AL391807.1		Map4k5
AC010967.1		Cnot10
JPH4		Vsig10
TVP23A		Mcl1
AC244035.1		Ptprd
ST6GAL1		Ptpra
INPP5D		AI467606
ADGRB3		Chrna2
LDB2		Bcl9
ST8SIA1		Chrna1
LINC00237		Chrna7
DACT1		Chrna5
MIR181A1HG		Bcl3
SLC26A4		Rbpms
PHACTR1		Gimap3
MSC		Gimap8
EMX1		Gimap6
PAX5		Gimap7
ADRB1		Vps72
ADAM19		Tnks1bp1
NID2		Galnt2
FABP5		Pdlim7
CSGALNACT1		Birc6
KIF19		Pdlim4
AC023043.1		Dtx3l
UST		Nfkbil1
GRHL2		Rp9
AC093866.1		Nadk2
NUPR1		Dis3
VIM		9930012K11Rik
FRMD4A		Cimip6
OR2C3		Amt
44631		Cimip1
IRX3		Fam53a
HSD17B13		Fam53b
CFTR		Fam53c
YPEL4		Vps4a
IL6		Mcm4
PPP1R16B		Ang
PCDH12		Vps51
EFEMP1		Rpe
MGAT5B		Vps53
VANGL1		Vps54
TNFAIP8L3		Osbpl1a
AL133346.1		Ptpn2
GRP		Mtor
ELAVL3		Ptpn5
NHLH2		Acadvl
GAL		Rbpjl
LINC00659		Lrrk1
AC090340.1		C1d
TP73		Arrb2
OPLAH		Arrb1
C17orf82		Iars2
KCNQ5		Folr1
NEFL		Galnt9
COL6A2		Itih4
PRSS45P		Thbd
FENDRR		Dicer1
SYNDIG1		Enox1
DKK3		App
C11orf87		Mki67
NDST3		Aqp9
INHBB		Sec1
SIGLEC9		Aqp6
IRF8		Prl3d1
TSHR		Gba1
RAMP3		Fnip1
SPARCL1		Aqp3
CPXM2		Fnip2
AC023983.2		Aqp1
ARHGAP15		Tubal3
ADD2		Cldnd2
TRPC6		Heca
AL132655.1		Cxxc4
MSC-AS1		Scamp2
SPHKAP		Scamp5
ARPP21		Vps37a
CD163L1		Vps37b
SIX1		Vps37d
LINC01117		Knl1
CAMK4		Ahdc1
SYT1		C4b
PCOLCE2		Cep85l
HGF		Btrc
PTCHD1		Slc45a3
AQP5		Hnrnpr
FAIM2		Saxo4
ELFN1		Saxo1
FOXF1		Rnase1
SIX6		Rnase6
TBX2-AS1		Pcdhb13
TBX2		Pcdhb10
BARX1		Cldn34b2
LINC01687		Ilrun
RLN3		Acer1
CRABP1		Wrap53
ANKFN1		AW112010
ALLC		Mtrr
LINC02308		Vnn3
LTA		Aoc1l1
MAST4-IT1		Hnrnpc
AC026202.3		Lrrn3
AC104072.1		Hnrnpd
AC016590.2		Surf4
PARP15		Paics
RRAD		Atr
AC092839.1		Pcdhb22
AL513327.2		Hnrnpm
PNMT		Gbe1
CRYBB2		Rsf1
C11orf97		Ptprv
MYCNOS		Ramp1
HPN-AS1		Ptprs
ST6GALNAC3		Ptpru
MANSC4		Auh
LINC00379		Ptprk
DACT2		Rsrc2
GABRA2		Ptprm
TEKT3		Rnasek
LINC02634		Llcfc1
GRK7		Tyk2
TMED6		Efcab2
CCDC170		Heg1
AL133343.2		Alpk2
ASCL2		Alpk3
RAB38		Glycam1
CYS1		C8b
MAB21L4		C8a
FOXE1		Acvr1
LIN7A		Efcab5
OPRD1		Efcab6
AC026402.2		Avp
MYRF-AS1		Efcab7
TAFA4		Svil
CCER2		Scml2
AL606970.1		Scml4
WNK4		Scn11a
RASSF10		Lmcd1
EPGN		Sec14l1
RDH12		Rsad1
PCDH20		Sec14l5
ACSM3		Rsad2
PDZK1		Emc4
AP004608.1		Sebox
KMO		Emc3
CD82		Gxylt2
AL080275.1		Emc6
GCNT3		Gxylt1
LINC00958		Emc8
PPFIBP2		Emc7
ANGPTL3		Tmub2
PPP1R1A		Ryk
MOXD1		Mtx2
A1CF		Gbf1
SGK2		Mcub
LRRC2		Gsdma3
PLA1A		Ranbp10
AL158154.3		AU021092
CNTNAP3		Ranbp17
HNF1A		Iglon5
HCN4		Pbld2
SLC2A2		Abcb11
GJC2		Spta1
KCP		Creg2
FFAR4		Timm17b
ABCB1		Zgpat
LINC02541		Emcn
HIST1H2BG		Eme1
F11		Dusp29
BCO1		Lmtk2
CCDC198		Smchd1
LINC01091		Helq
TSPAN33		Helz
CPM		Rccd1
ANKRD29		Xxylt1
ANKRD33		Emg1
NCBP2L		Sell
FOXA3		Bicral
PTH2R		Tom1l1
MRO		Aldh3b1
AC064807.2		Pmch
KISS1		Fam167a
CLTRN		Tvp23b
SYDE2		Inhbb
HNF1A-AS1		Svop
USH1C		Cpgi15344
SMIM6		Aqp12
COLCA2		Aqp11
ARG2		Tmem88b
GOLT1A		Rbm3
FFAR2		Sdf2l1
RASGRP1		Lingo3
SH2D4A		Lingo2
HIST1H2AE		Hmgcs1
GRASP		Baiap2
TTR		Rbm6
LINC01146		Ppdpf
ADM2		Creb3
LAMB4		Pmel
WDR63		Vps33a
BMP2		Kctd15
GRAMD2B		Kctd16
GRB14		Vps33b
GAL3ST1		Arb2a
HNF4A		Kctd17
PRLHR		Kctd11
PRTG		Atp5mc3
PDE1B		Atp5mc2
SLC2A1		Rbl2
MISP		Enpep
STON2		Rbl1
FGF22		Kctd19
MPP1		Thpo
DHDH		Fam161a
TUBA4A		Glp1r
CECR2		Sag
CRABP2		Fam161b
FXYD2		Dusp15
PPP1R14C		Dusp16
RDH10-AS1		Fundc1
GPR146		Dusp18
ERVK9-11		Hmg20a
SPRY1		Tmem86a
ASF1B		2210408I21Rik
USP2-AS1		Fam162a
SERINC2		Tyw1
CHML		Kcnab2
RHOU		Peds1
CEACAM1		Gbp2
EML5		Rbmx
KCNH6		Bub1
RBPMS		Dusp11
RGS3		Kcnab3
NPPC		Dusp12
CD226		Oscar
SESN2		Clcn6
GLUL		Thra
SMPDL3A		Timm10b
UGDH		Shld1
NEDD9		Ctnnbip1
FBXO17		Poc1b
TEDC2		Poc1a
SQOR		Tmem87b
ARHGEF26		Fam163a
HIST2H2BE		Ostf1
RPS6KA2		Rnaseh2c
GLRA1		Rnaseh2a
GLIS2		Heph
SLC2A1-AS1		Mdc1
ANKRD50		Ptdss1
VWA5B2		Ngdn
PHLDB2		Lman2
KIFC3		Clvs1
LINC01612		Scx
STARD10		Smim23
FAAP24		Serf2
TUBB2B		Smim20
ARHGEF26-AS1		Pcdh10
ELF3		Dapl1
PITPNM2		Trrap
NSG1		Pnma8b
RDH10		Pcdh18
PHLDB3		Rnf113a1
BZW1		Pcdh12
SPATA13		Rab11b
LINC01014		Pcdh15
KIAA0930		Rab11a
LINC00907		Epcip
BDH1		U2surp
TAGLN2		Gbp5
IGFBP7		Gbp7
SLC25A25-AS1		Trmt2a
BNIP3		Galr2
TMEM86B		Trmt2b
FAM229A		Supt3
SLC40A1		Nr1h3
ABHD3		Supt5
GOT1		Galr1
CLU		Eml1
DMPK		Snrpb2
SLC9A3R1		Eml3
ZNF823		Eml2
NBEAL2		Eml4
SPSB2		Rbp4
MAP2K1		Snap47
ELF3-AS1		Dapk1
ABHD15		Dixdc1
TUBB2A		Dapk3
		Rbp1
		Cabcoco1
		Avpr1a
		Ngfr
		C4bp
		Lrba
		Fpr3
		Setx
		Rexo1
		Stmn2
		Stmn3
		Rsu1
		Stmn4
		Rexo2
		Pmm2
		Gm5544
		Nolc1
		Gm5547
		Rbpj
		Snap29
		Pcdh20
		Snap23
		Dnttip1
		Lrat
		Arf4
		Arf3
		Arf2
		Rpusd2
		Mansc4
		Rpusd3
		Depdc5
		Rbsn
		Tigd3
		Shh
		Tnfrsf1a
		Hyls1
		Ifnlr1
		Arg2
		Bgn
		Rspo1
		Hcls1
		Areg
		Rspo4
		Tlr13
		Aacs
		Fa2h
		Anapc10
		Cyp20a1
		Aldh1l1
		Aldh1l2
		Anapc13
		Sis
		Myom3
		Myom2
		Shisal1
		Anapc15
		Tnfrsf17
		Champ1
		Heyl
		Vkorc1l1
		Gbx1
		Nfam1
		Bcap29
		Tuba3a
		Ecpas
		Agbl4
		Mdh1
		Mdh2
		Agbl1
		Hexb
		Agbl2
		Ski
		Mef2b
		Tnfrsf18
		Brme1
		Rcan1
		Serping1
		Tuba1a
		Tuba1c
		Emsy
		Slk
		Pptc7
		Serpinf1
		Cdkal1
		Arid1b
		Snrnp70
		Dzank1
		Kcna10
		Washc2
		Lhcgr
		Washc3
		Mtmr10
		Ms4a4d
		Klhl18
		Washc4
		Ms4a4a
		Smo
		Klhl17
		Mtmr12
		Mtmr11
		Sms
		Serpine3
		Klhl12
		Hnrnpdl
		Serpine1
		Klhl10
		Anxa1
		Trak1
		Trak2
		Blk
		Snrnp40
		Eftud2
		Qars1
		Appbp2
		Bmp2k
		Klhl29
		Sp5
		Klhl21
		Btbd7
		Klhl22
		Nmral1
		Btbd8
		Btbd9
		Ces3b
		Ces5a
		Tmem181a
		Apmap
		Nacc1
		Nacc2
		Igsf9b
		Dhcr7
		Nacad
		Fam43a
		Son
		Safb2
		Natd1
		Aak1
		Klhl32
		Zzef1
		Hnrnpab
		Traf7
		Erlec1
		Traf6
		Ms4a12
		Snrnp27
		G6pd2
		Spn
		Bmp10
		Serpinb5
		Spr
		Psmd14
		Boc
		Serpinb9
		Psmd13
		Ces1f
		Traf2
		Spx
		Ces1d
		Mdp1
		Ces1c
		Klhl42
		Serpinb2
		Ces1a
		Bok
		Klhl40
		Emx1
		Btbd1
		Btbd2
		Btbd3
		Serpina5
		Mapkbp1
		Arid4b
		Ces2f
		Ces2e
		Arid4a
		Bdp1
		Egfem1
		Foxred1
		Lrp1
		Arnt
		U2af1
		Tigit
		Tmem184b
		Trabd
		Srr
		Hpse2
		Mphosph10
		U2af2
		St7
		Arid3a
		Bcs1l
		Arid3c
		Foxred2
		Emilin2
		Emilin3
		Myorg
		Ngrn
		Nfat5
		Sst
		Mak16
		Spag4
		Ddhd1
		Aamp
		Spart
		Slc44a3
		Chst10
		Slc44a4
		Lrr1
		Chst11
		Chst12
		Fcho1
		Slc44a1
		Fcho2
		Slc44a2
		Lrrfip1
		D130043K22Rik
		Tmem178b
		Atp6v0a4
		Chst14
		Arr3
		Atp6v0a1
		Scn1b
		Telo2
		Rcc1
		Ptov1
		Smim8
		Katnip
		Col1a2
		Spast
		Vsig4
		Myoz3
		Vsig8
		Phlpp1
		Fermt3
		Phlpp2
		Scn2b
		Myoz1
		Btc
		Tbcel
		Sirpb1a
		Ulk3
		Hip1r
		Rtf1
		Tmcc2
		Art5
		Art4
		Trap1
		Art1
		Rabgap1
		Cyp2f2
		Fam170a
		Chtf18
		Secisbp2l
		Slain2
		Rcc2
		Fdxacb1
		Sec62
		Sec63
		Igsf8
		Gabpb2
		Cyp2e1
		Arsk
		Arsj
		Crabp1
		Crabp2
		Igsf9
		Cmya5
		Cckar
		E130114P18Rik
		Spc25
		Sprr3
		Arv1
		Enam
		Enc1
		Gcdh
		Nploc4
		Spty2d1
		Syk
		Cckbr
		Frrs1l
		Tcp11x2
		Syp
		Aatf
		Zswim1
		Zswim5
		Zswim6
		Prim1
		Tmtc3
		Tmtc2
		Vldlr
		Abca16
		Abca17
		Abca14
		Abca12
		Tmtc4
		Aass
		Abca13
		Serp2
		Gcgr
		Slc7a13
		Garnl3
		Slc7a11
		Sec13
		Klhdc8b
		Tmsb4x
		Fabp1
		Fabp2
		Gch1
		Fabp7
		Ifit1bl2
		Ppp1r9b
		Tardbp
		Tram1
		Klhdc7b
		Klhdc7a
		Tram2
		Adra2a
		Nr2c2
		Nup35
		Rtl5
		Rtl3
		Nup37
		Kansl1l
		Nup62cl
		Trmt9b
		Pnck
		Dscc1
		Gckr
		Cntrob
		Aplnr
		Nup54
		Rtn4
		Gclc
		Zbtb24
		Gcn1
		Cyc1
		Gorasp1
		Nup62
		Scn8a
		Fastk
		Dmap1
		Krtap17-1
		Adprhl1
		Zbtb16
		Cyba
		Cybb
		Trmt10b
		Zbtb12
		Pitrm1
		Ppp1r35
		Gmppa
		H2-T24
		Rtp4
		Eef1d
		Igsf11
		Dcaf15
		Clec5a
		Tat
		Dcaf10
		Wscd2
		Atp6v0e2
		Dcaf11
		Dcaf12
		Ppp1r1a
		Sfpq
		Slfn1
		Sfr1
		Zbtb48
		Zbtb46
		Cox4i1
		Zbtb44
		Zbtb43
		Zbtb42
		Nr2f6
		Nr2f1
		Cad
		Hkdc1
		Mcph1
		Cilk1
		Abcg2
		AA986860
		Unc45b
		Tm7sf2
		Rcn3
		Abcg8
		Unc45a
		Enho
		Chd1
		Rcn1
		Chd2
		Chd3
		Chd4
		Chd5
		Abca8a
		Aplp2
		Chd6
		Zbtb34
		Chd8
		Chd9
		Zbtb32
		Ckap5
		Ppp1r42
		Spdye4b
		Ckap4
		Clec3a
		Klhdc10
		Ppp1r11
		Clec3b
		Ppp1r17
		Cbl
		Scn3b
		Cygb
		Abcd3
		Cd5
		Trmt44
		Cd7
		Cyp2b9
		Ppp1r21
		Swt1
		Ppp1r26
		Katna1
		Chdh
		Cck
		Scn4a
		Trav1
		Abce1
		Scn4b
		Atp6v0d1
		Cstdc3
		Cstdc2
		Ebna1bp2
		Spry4
		Asb8
		Katnb1
		Asb7
		Sclt1
		Asb5
		Tek
		Asb4
		Asb2
		Asb1
		Lars1
		Rab3il1
		Eno3
		Eno2
		Mycbp2
		Shmt2
		Suclg1
		Rpl32
		Shmt1
		Suclg2
		Med1
		Ift88
		Kcna7
		Ift81
		Kcna6
		Wsb2
		Pnkp
		Kcna5
		Ddit3
		Kcna2
		Gm5447
		Abat
		Dkk4
		Chfr
		Ankrd13c
		Cwh43
		Uhrf2
		Aasdh
		Ift80
		Topors
		Bves
		Cfb
		Cfd
		Cfh
		Cfi
		Vopp1
		Fxyd7
		Gstm5
		Gstm6
		Gstm4
		C7
		C9
		Eif4enif1
		Larp6
		Pnmt
		Spatc1
		Sfxn1
		Sfxn4
		Cgn
		Sfxn3
		Fgfr4
		Sfxn5
		Terf2ip
		Fgfr1
		Pabpc1l
		Gcsh
		Eif4a2
		Rttn
		Nat8f5
		Mei1
		Nat8f2
		Mei4
		Mir124a-2
		Kcnd3
		Kcnd1
		Cp
		Cs
		Gsto1
		Poglut1
		Gsto2
		Timmdc1
		Jmjd1c
		Rab27a
		Spata3
		Ash2l
		Ube2g1
		Spata2
		Rab27b
		Spata7
		Spata6
		Orai3
		Mtnr1b
		Orai1
		2700054A10Rik
		Coq8b
		Kcne3
		F2
		Kcne1
		Cyld
		1700008O03Rik
		F7
		Lsg1
		Chka
		Chkb
		Tkt
		Ly6g6f
		Ly6g6d
		Kcnb2
		Kcnb1
		Scaper
		Ptafr
		Rpl12
		Bbox1
		Ly6g5b
		Ckb
		Chn1
		Kcnc3
		Kcnc1
		Mcrs1
		BC048671
		Abi2
		Ensa
		Myt1l
		Ash1l
		Gc
		Ube2j2
		Ube2j1
		Gh
		Tmem170b
		Zfp42
		Clasp1
		Kcnh8
		Kcnh7
		Kcnh6
		Clu
		Kcnh3
		Egln3
		Tnn
		Tnr
		Chpf
		Hc
		Pias2
		Zfp36
		Chp1
		Chp2
		Krit1
		Hr
		Kcnj3
		Ubiad1
		Rnf41
		Rnf40
		Cyp2d22
		Mtch2
		Nhp2
		Gstt1
		Tox
		Zc3h11a
		Rnf44
		Rnf43
		Ik
		Zfp69
		Eny2
		Cnp
		Ccdc85a
		Fam32a
		Kcnf1
		Tpo
		Tiparp
		Tpr
		Npas3
		Npas2
		1700019D03Rik
		Lrch2
		Zfp52
		Zfp54
		Lsm2
		Kcng4
		Kcng3
		Kcng2
		Lsm1
		Kcng1
		Supt4a
		Lsm8
		Cpd
		P4ha3
		Cpe
		Cgrrf1
		Zfp60
		Zfp61
		Cpm
		Awat2
		Pde10a
		Awat1
		Zfp84
		Cpq
		Trf
		Trh
		Cers5
		Ky
		Cers1
		Zfp91
		Zfp92
		Rnf14
		Rnf13
		Rnf10
		Zfp90
		Zfp74
		Trappc9
		Trappc8
		Trappc4
		Gapdh
		Trappc2
		Trappc1
		Mtcl2
		Cert1
		Nt5dc2
		Kcnn4
		Nt5dc3
		Tst
		Nt5dc1
		Kcnn1
		Spred1
		Spred3
		Spred2
		Atad3a
		Slc47a1
		Slc47a2
		AU040320
		Puf60
		Wbp1
		Il21r
		Crx
		Ttk
		Kcnj9
		Pdcd2
		Ttl
		Kcnj6
		Aspn
		Aspm
		Alas1
		Camk2b
		Kcnk2
		Ttr
		Aspg
		Rnf38
		Bicc1
		Cdc37l1
		Rnf208
		Csk
		Aspa
		Atad2b
		Rnf31
		Mllt6
		Gpr137b
		Mllt3
		Pde11a
		Uroc1
		Dram1
		Dram2
		Bcas1
		P2rx7
		Sgce
		Bcar3
		P2rx5
		Trarg1
		Cpt1a
		P2rx4
		Pdcd7
		P2rx2
		Cth
		Pdcd5
		Bicd1
		Rnf25
		Chuk
		Rnf24
		Cpt1c
		Sorl1
		Rnf20
		Lst1
		Tmem67
		Tmem65
		Gde1
		H2al2a
		Wars2
		Aars2
		Wars1
		Aars1
		Prkaa2
		Kcnq3
		Tmem74
		Il23r
		Tmem72
		Tax1bp3
		Tmem70
		Zbtb4
		Zbtb5
		Necap2
		Necap1
		Cfdp1
		Pde12
		Entrep1
		Slc6a15
		Tmem79
		Slc6a14
		Vps13a
		Vps13b
		Vps13c
		Vps13d
		Camk1d
		Smarce1
		H4c1
		Rnf125
		Bex3
		Rnf126
		Rnf123
		Bex2
		Mrnip
		Rnf128
		Ninj2
		Itm2c
		Rnf121
		Cerkl
		Oas1g
		Cabin1
		Oas1c
		Tmem97
		Tcirg1
		Adarb1
		Rtn4ip1
		Ptpdc1
		Adarb2
		Rnf114
		Rnf115
		Rnf112
		Faah
		Tmem98
		Gdf2
		Gdf6
		Tmem8b
		Gdf5
		Pde1b
		Pde1c
		Pde1a
		Dele1
		Gng12
		Gng13
		Bex6
		Rnf148
		Rnf145
		Il15
		Faf2
		Il13
		Faf1
		Gdi2
		Ola1
		Tlcd5
		Hbb-bh2
		Tg
		Th
		Guk1
		Kptn
		Kprp
		Espnl
		Rnf135
		Tmem37
		Brcc3dc
		Aldh16a1
		Tmem33
		Bmerb1
		Micu2
		Micu3
		Fkbp4
		Micu1
		Fkbp5
		Fkbp6
		Poc5
		Tmem42
		Fadd
		Ubxn2a
		Sgk2
		Castor1
		Kcnv2
		Kcnv1
		Olah
		Il33
		Klhl6
		Klhl5
		Rnf168
		Il31
		Klhl9
		Rnf166
		Map2k7
		Podn
		Fkbpl
		Zc3h12d
		Tmem51
		Zc3h12c
		Zc3h12b
		Tfap4
		Klhl3
		Zc3h12a
		Klhl2
		Klhl1
		Il21
		Il20
		Rnf157
		Il25
		Il24
		Il27
		Gpr141b
		Il1a
		Map2k2
		Map2k1
		Sort1
		Hnrnph2
		Hnrnph1
		Kcnt2
		Dlat
		Tmem62
		Kcnt1
		Tmem60
		Ermp1
		Aldh1a3
		Pspc1
		H2ab3
		Bbof1
		Pde7b
		Brms1
		Rnf187
		Tm6sf2
		Xk
		Sec61a2
		Eogt
		Htra2
		Thnsl2
		Dhdds
		Exoc3
		Txndc5
		Exoc4
		Exoc6
		Pibf1
		Pde8a
		Exoc1
		Exoc2
		Gulo
		Pam16
		Zgrf1
		Exoc8
		Rnf180
		Cib1
		Cib2
		Ube2d3
		Cib3
		Ube2d1
		Cib4
		Tacr3
		Stambp
		Taco1
		Lman2l
		Ubd
		Ubc
		Ube2e2
		Ube2e1
		Rnf19b
		Pik3cb
		Snap91
		Prkag2
		Tmem17
		Armc10
		Tmem11
		Tmem18
		Dap
		Dlg3
		Dlg4
		Dlg5
		Slc6a20b
		Gfod1
		Cdk5rap2
		Cdk5rap3
		Slit1
		Slit2
		Zpld1
		Pde2a
		Fam184b
		Mybphl
		Dcc
		Resp18
		Mybl2
		Prkacb
		Fam185a
		Dct
		Pde3b
		Dcx
		Ddc
		Polq
		Pon3
		Tnip1
		Nifk
		Pon2
		Sgtb
		Sgta
		Pde5a
		Mmachc
		Ssx2ip
		Pomc
		Fam186b
		Pde4c
		Pomk
		Ate1
		Aldh1b1
		Tmem63c
		Tmem63b
		Pde6a
		Pde6b
		Sgsh
		Tmem63a
		Dlk1
		Acan
		Polb
		Prkab2
		Prkab1
		Tas2r102
		Il9r
		Gusb
		Tas2r103
		Atf2
		Snrnp200
		Pop7
		Pop5
		Prkd3
		Pop4
		Pop1
		Slc38a11
		Slc38a10
		Prkd1
		Prkd2
		Psmb11
		C3ar1
		Atg3
		Cldn23
		Daam2
		Daam1
		Hecw1
		Hecw2
		Frs2
		Prkcq
		1700010I14Rik
		Ace2
		Zmynd8
		Prkch
		Sgip1
		Trappc2l
		Tulp3
		Tulp4
		Pkd2l2
		Far2
		Atf7
		Tulp2
		Far1
		Trappc2b
		Atf4
		Atf3
		Cldn13
		Tas2r139
		Tas2r138
		Cldn12
		Adgra1
		Gm20646
		Cldn11
		Cldn16
		Cldn19
		Cldn18
		Trappc10
		Prkdc
		Tas2r131
		Atg7
		Prkcz
		Slc26a10
		Rab33b
		Slc26a11
		Rab33a
		Adgrb1
		Adgrb2
		Mov10
		Adgrb3
		Tbc1d5
		Tbc1d4
		D930028M14Rik
		Tbc1d7
		Trappc11
		Bpifc
		Prkg1
		Oscp1
		Wdsub1
		Izumo2
		Tbc1d8
		Fat3
		Als2cl
		Unc119b
		Mmp25
		Plin4
		Ep400
		Creld2
		Rab39b
		Mmp20
		Mmp11
		Ache
		Mmp13
		Mmp15
		Mmp16
		Cyp2ab1
		Tars3
		Tars2
		Cilp
		Paip1
		Mocs2
		Taar6
		Pcp4l1
		Taar3
		Mical3
		Mical2
		Atl3
		Atl2
		Enpp1
		Enpp4
		Enpp5
		Wtip
		Setd3
		BC048562
		Setd2
		Trbv19
		Setd5
		Unk
		Setd4
		Setd6
		Mfn1
		Tmprss12
		Mfn2
		Dmd
		Tmprss15
		Ecrg4
		Fryl
		Etaa1
		F10
		Cinp
		Hipk4
		Sf3b3
		Mocos
		Fastkd2
		Ninl
		Hipk2
		Hipk3
		Uox
		Adgrg5
		Adgrg7
		Rps6kl1
		Atn1
		Map3k9
		Map3k8
		Map3k7
		Ltn1
		Unc5cl
		Mfng
		Chmp2b
		Zfc3h1
		Lemd2
		Lemd3
		Cir1
		Faxc
		Amotl2
		Zcchc2
		Amotl1
		Dlst
		Zcchc3
		2510002D24Rik
		Map3k1
		Sdr9c7
		Shc4
		Dlx3
		Ubox5
		Hsbp1l1
		Fam20a
		Fam20c
		Snapin
		Fbxl8
		Fbxl9
		Synj1
		Rpl7l1
		Fbxl2
		Ubxn11
		Fbxl3
		Ubxn10
		Cops8
		Eid2b
		Fbxl5
		Cops9
		Hhat
		Nop10
		Ints11
		Ints12
		Ints10
		Fam209
		Ust
		Aco2
		Aco1
		Sybu
		Lcn2
		Trp53bp2
		Slc46a1
		Stox2
		Slc46a3
		Dnase1
		Hdac3
		Arhgef15
		Hdac2
		Arhgef17
		Arhgef16
		Hdac4
		Arhgef11
		Arhgef10
		Hdac1
		Smarcb1
		Arhgef12
		Acp6
		Ggps1
		Dse
		Htr2b
		Hdac7
		Arhgef18
		Frey1
		Dsp
		D630023F18Rik
		Unc80
		Dst
		Adgrd1
		Slco1b2
		Arhgef26
		Primpol
		Arhgef28
		Tkfc
		Htr1d
		Htr1f
		Fbxo2
		Smarca2
		Syce1l
		Htr1b
		Lcp1
		Lcp2
		Dtl
		Dnase1l2
		Fbxo3
		Dnase1l3
		Fbxo5
		Fbxo7
		Fbxo9
		4930591A17Rik
		Atrn
		Arhgef38
		Arhgef33
		Smarcd3
		Chmp4c
		Smarcd2
		Fsd2
		Fsbp
		Cnrip1
		Shfl
		Syne3
		Sel1l3
		Syne1
		1700020A23Rik
		Syne2
		Adgrf4
		Adgrf5
		Asxl1
		Gal3st1
		Adgrf1
		Asxl2
		Arhgef40
		Tmem161b
		Rec8
		Frmpd1
		Mgme1
		Unkl
		Cebpz
		Smarcc2
		Rnase11
		Htr3b
		Rnase12
		Rnase13
		Apoc4
		Unc5c
		Rnf223
		Vps26c
		Ltv1
		Il12b
		Cntnap5a
		Il12a
		Cntnap5b
		Rnf220
		Pex26
		Dnaaf1
		Dnaaf3
		Megf6
		Dnaaf2
		Tm2d1
		Tm2d2
		Synrg
		Reg2
		Dhx58
		Dnaaf9
		Tm2d3
		Epc2
		Dnaaf5
		Dnaaf4
		Dsg1b
		Dsg1c
		Rnf214
		Rnf217
		Rnf216
		Alg10b
		Evi2b
		Fscb
		Stpg4
		Ppa2
		Fam193a
		Abcc10
		Pex39
		Dhx40
		Snapc1
		Fbf1
		Snapc2
		Ppbp
		Oma1
		4921509C19Rik
		Dhx38
		Dhx37
		G2e3
		Dym
		Dhx35
		Dhx34
		Dhx33
		Dhx30
		Lilrb4b
		Hmgxb3
		Rps6kc1
		Dhx29
		Spats2
		Cimap1d
		Ppat
		Gm13547
		Cimap1b
		Rap2b
		Acy3
		Acy1
		Susd6
		Spata31f3
		Dhx16
		Fshr
		Dhx15
		Epg5
		Ctag2l2
		Diaph2
		Diaph3
		C1qtnf5
		Recql4
		Diaph1
		C1qtnf1
		C1qtnf3
		Adgrl3
		Adgrl4
		Syn3
		Fbxw8
		Fbxw9
		Fbxw2
		Fads3
		Slc20a2
		Stk11ip
		Fads6
		Gsta4
		Sertad3
		Cyp2c38
		Zfp28
		Fads1
		Fam24b
		Epgn
		Mtss2
		Synm
		Zfp14
		Prkra
		Prune1
		Ppargc1a
		Tmed3
		Sipa1
		Tenm4
		Tmed6
		Tenm1
		Il17a
		Cd200r4
		Pex14
		Cyp2c23
		Lrsam1
		Susd1
		Papss2
		Pex19
		Papss1
		Ndufaf5
		Ndufaf8
		Sinhcaf
		Zmat5
		Angptl1
		Zmat4
		Angptl4
		Angptl3
		Nrxn1
		Nrxn2
		Ppig
		Ppie
		Ppia
		Amelx
		Tasor
		Avpi1
		Trub2
		Reln
		Trub1
		Postn
		Garin1a
		Garin1b
		Fbn2
		4930444P10Rik
		Svep1
		Arfgef1
		Gstcd
		Syt4
		Syt1
		Vdr
		Syt9
		Syt8
		Ift25
		Syt7
		Cpsf7
		Cpsf1
		Cpsf3
		Bambi
		Fbn1
		Ccdc9b
		Mxd4
		Oplah
		Ift52
		Ift56
		Ldb3
		Copb2
		Get1
		Ldah
		Get4
		Larp1
		Ift43
		Tbx22
		Tbx20
		Pdss2
		1810055G02Rik
		Pdss1
		Adar
		Ccdc92
		Ccdc93
		Epn3
		Adal
		Rnf144a
		Rnf144b
		Vgf
		Rer1
		Ldlrad1
		Ldlrad4
		Rps6ka1
		Acyp1
		Micos13
		Fbp2
		Ift74
		Crygc
		Mphosph9
		Eif4g2
		Eif4g1
		Mphosph8
		Ccdc83
		Fsip1
		Minar1
		Minar2
		Rest
		Crygs
		Crygn
		Ccdc78
		Bicra
		Rsbn1
		Fam199x
		Ccdc77
		Gm12258
		Zfp512b
		Shroom4
		Shroom3
		Adgrv1
		Shroom2
		Il17rc
		Lactb
		BC031181
		Il17rd
		Ehf
		Il17ra
		Phactr1
		Dmp1
		Phactr4
		Shox2
		Mief1
		Try10
		Ppox
		Wdcp
		Fbrs
		Adgb
		Nsmce1
		Lurap1l
		Nsmce2
		Adh5
		Dnmt3a
		Dnmt3l
		Gsg1l
		Dnmt3b
		A1cf
		Mcts1
		Ppt2
		Rwdd2a
		Antxr2
		Ikbkb
		Stat6
		Aadac
		Stat4
		Rad21l
		Kri1
		Edem1
		Sacm1l
		Csf2rb
		Spata31d1c
		Edem3
		Stau2
		Emb
		Emd
		Mgll
		Ankmy2
		Glra2
		Man2b2
		Serpina1f
		Gm6578
		Man2b1
		Dnajb11
		Ldha
		Dnajb12
		Ldhb
		Dnajb14
		Adig
[truncated: 7,132 more rows]
