# Supplementary material for: Deep single-cell decoding of human pancreatic islets reveals T2D β-cell gene expression defects
Source: EMBO J. 2026 Apr 15;45(11):3978–4005. doi: 10.1038/s44318-026-00744-w (PMC13226668; doi:10.1038/s44318-026-00744-w)
Supplement: Supplementary file 19 — Source data Fig. 1 [file 44318_2026_744_MOESM19_ESM.zip]

Archive with 28 entries (21 files):
- Figure 1/
- __MACOSX/._Figure 1
- Figure 1/.DS_Store
- __MACOSX/Figure 1/._.DS_Store
- Figure 1/G/
- __MACOSX/Figure 1/._G
- Figure 1/F/
- __MACOSX/Figure 1/._F
- Figure 1/C/
- __MACOSX/Figure 1/._C
- Figure 1/D/
- __MACOSX/Figure 1/._D
- Figure 1/E/
- __MACOSX/Figure 1/._E
- Figure 1/B/
- __MACOSX/Figure 1/._B
- Figure 1/G/FIGURE 1G.xlsx
- __MACOSX/Figure 1/G/._FIGURE 1G.xlsx
- Figure 1/F/FIGURE 1F.xlsx
- __MACOSX/Figure 1/F/._FIGURE 1F.xlsx
- Figure 1/C/Figure_1c.xlsx
- __MACOSX/Figure 1/C/._Figure_1c.xlsx
- Figure 1/D/FIGURE 1D.xlsx
- __MACOSX/Figure 1/D/._FIGURE 1D.xlsx
- Figure 1/E/FIGURE 1E.xlsx
- __MACOSX/Figure 1/E/._FIGURE 1E.xlsx
- Figure 1/B/FIGURE 1B.xlsx
- __MACOSX/Figure 1/B/._FIGURE 1B.xlsx
