# Supplementary material for: Deep single-cell decoding of human pancreatic islets reveals T2D β-cell gene expression defects
Source: EMBO J. 2026 Apr 15;45(11):3978–4005. doi: 10.1038/s44318-026-00744-w (PMC13226668; doi:10.1038/s44318-026-00744-w)
Supplement: Supplementary file 19 — Source data Fig. 1 [file 44318_2026_744_MOESM19_ESM.zip › Figure 1/G/FIGURE 1G.xlsx]

## Sheet: Fig 1g
Donor ID	Diabetes status	Alpha abundance	HbA1c (%)
SAMN16547514	ND	15.6598	4.6
SAMN10737781	ND	50.3848	4.7
HP19047-01	ND	36.1383	4.8
SAMN08768799	ND	34.1643	5.1
SAMN10873960	ND	44.7318	5.1
SAMN12500521	ND	48.0872	5.1
HP-20152-01	ND	30.4477	5.2
SAMN15337453	ND	17.4894	5.2
SAMN09370567	ND	50.1403	5.2
HP18054-01	ND	24.0439	5.3
HP18304	ND	39.0453	5.4
SAMN11523048	ND	37.4071	5.4
SAMN11633049	ND	33.2355	5.4
SAMN11380903	ND	39.2512	5.5
SAMN11864195	ND	29.1332	5.5
SAMN13108021	ND	39.2817	5.5
SAMN12673306	ND	49.678	5.6
SAMN11008921	PD	52.4313	5.7
SAMN11522709	PD	28.9878	5.7
SAMN12633894	PD	39.9597	5.7
SAMN17528599	PD	19.3827	5.8
SAMN11373103	PD	39.9356	5.8
SAMN11867362	PD	53.0489	5.8
SAMN13866285	PD	18.8788	5.8
SAMN14255441	PD	33.1496	5.9
SAMN16373925	PD	35.4079	5.9
SAMN12022246	PD	12.6295	5.9
SAMN10439569	PD	39.2438	6
SAMN11476721	PD	36.0115	6
SAMN13319813	PD	34.3255	6.1
SAMN11483342	PD	61.2143	6.4
SAMN12634037	T2D	55.6955	5.9
SAMN13320559	T2D	33.8467	7.6
HP17300-01T2D	T2D	54.1234	6.3
HP17225-01T2D	T2D	48.946	6.5
HP1720901T2D	T2D	43.7289	6.6
SAMN11642375	T2D	59.8585	6.7
SAMN13901790	T2D	33.2423	6.7
SAMN17209843	T2D	61.1746	7
HP17117-01 T2D	T2D	52.8171	7.1
SAMN11157311	T2D	47.8662	7.3
SAMN17831932	T2D	40.9393	7.5
SAMN16365027	T2D	31.284	7.6
HP18320-01T2D	T2D	59.1327	7.9
SAMN10832912	T2D	40.364	8
SAMN08769026	T2D	68.4731	8.2
SAMN10372788	T2D	41.0853	9.9
HP19044-01T2D	T2D	61.3385	13.1
