# Supplementary material for: Deep single-cell decoding of human pancreatic islets reveals T2D β-cell gene expression defects
Source: EMBO J. 2026 Apr 15;45(11):3978–4005. doi: 10.1038/s44318-026-00744-w (PMC13226668; doi:10.1038/s44318-026-00744-w)
Supplement: Supplementary file 19 — Source data Fig. 1 [file 44318_2026_744_MOESM19_ESM.zip › Figure 1/F/FIGURE 1F.xlsx]

## Sheet: Fig 1f
Donor ID	Diabetes status	Beta abundance	HbA1c (%)
SAMN16547514	ND	68.9884	4.6
SAMN10737781	ND	43.132	4.7
HP19047-01	ND	54.9889	4.8
SAMN08768799	ND	61.6997	5.1
SAMN10873960	ND	51.2742	5.1
SAMN12500521	ND	48.0445	5.1
HP-20152-01	ND	58.6112	5.2
SAMN15337453	ND	74.8685	5.2
SAMN09370567	ND	42.6022	5.2
HP18054-01	ND	69.6583	5.3
HP18304	ND	41.9829	5.4
SAMN11523048	ND	49.0794	5.4
SAMN11633049	ND	62.7716	5.4
SAMN11380903	ND	55.0725	5.5
SAMN11864195	ND	63.2484	5.5
SAMN13108021	ND	52.741	5.5
SAMN12673306	ND	38.8224	5.6
SAMN11008921	PD	43.0444	5.7
SAMN11522709	PD	60.7528	5.7
SAMN12633894	PD	54.0726	5.7
SAMN17528599	PD	70.5639	5.8
SAMN11373103	PD	49.4042	5.8
SAMN11867362	PD	41.4572	5.8
SAMN13866285	PD	78.6892	5.8
SAMN14255441	PD	62.2483	5.9
SAMN16373925	PD	57.5831	5.9
SAMN12022246	PD	77.7093	5.9
SAMN10439569	PD	53.3246	6
SAMN11476721	PD	52.6363	6
SAMN13319813	PD	62.9427	6.1
SAMN11483342	PD	35.7985	6.4
SAMN12634037	T2D	39.4304	5.9
SAMN13320559	T2D	54.4554	7.6
HP17300-01T2D	T2D	36.1637	6.3
HP17225-01T2D	T2D	35.118	6.5
HP1720901T2D	T2D	41.626	6.6
SAMN11642375	T2D	33.1584	6.7
SAMN13901790	T2D	63.4253	6.7
SAMN17209843	T2D	30.607	7
HP17117-01 T2D	T2D	39.0774	7.1
SAMN11157311	T2D	48.565	7.3
SAMN17831932	T2D	47.1422	7.5
SAMN16365027	T2D	59.8025	7.6
HP18320-01T2D	T2D	33.8111	7.9
SAMN10832912	T2D	50.0233	8
SAMN08769026	T2D	25.0323	8.2
SAMN10372788	T2D	54.0698	9.9
HP19044-01T2D	T2D	28.3951	13.1
