# Supplementary material for: Deep single-cell decoding of human pancreatic islets reveals T2D β-cell gene expression defects
Source: EMBO J. 2026 Apr 15;45(11):3978–4005. doi: 10.1038/s44318-026-00744-w (PMC13226668; doi:10.1038/s44318-026-00744-w)
Supplement: Supplementary file 19 — Source data Fig. 1 [file 44318_2026_744_MOESM19_ESM.zip › Figure 1/D/FIGURE 1D.xlsx]

## Sheet: Fig 1d
Donor ID	Diabetes status	Percentage across all cell types
		Alpha	Beta	Delta	Epsilon	Gamma	Acinar	Ductal	Endothelial	Immune	Mast	Schwann	Stellate	Quiescent Stellate		Endocrine cells	Exocrine	Immune/immune related
SAMN16547514	ND	13.3	58.5	7.9	0.1	4.9	3.5	3.7	2	0.5	0	0.2	4.8	0.5		84.725	12.5	2.7
SAMN10737781	ND	42.5	36.4	5.2	0	0.2	3.3	4.9	2.8	0.3	0.1	0	3.7	0.5		84.3656	12.4	3.2
HP19047-01	ND	31.1	47.4	5.4	0.1	2.1	4	4.7	2.1	0.3	0.5	0.1	1.7	0.4		86.1417	10.8	3
SAMN08768799	ND	15.7	28.4	1.8	0	0.1	16.6	28.3	2.8	0.6	0	0	5.4	0.1		46.1076	50.4	3.4
SAMN10873960	ND	34.8	39.9	3	0	0	9.9	7.8	0.7	0.4	0.1	0.1	3	0.3		77.8156	21	1.3
SAMN12500521	ND	45.2	45.2	3.5	0	0.1	0.4	2.8	0.6	0.6	0	0	1	0.5		94.0125	4.7	1.2
HP-20152-01	ND	25.2	48.4	6.2	0.1	2.8	1.5	6.4	2	0.7	0.7	0.1	5.6	0.4		82.635	13.9	3.5
SAMN15337453	ND	15.7	66.9	3.8	0.1	2.9	0.9	2.2	3.4	0.4	0	0.2	3.5	0.1		89.3241	6.7	4
SAMN09370567	ND	44.2	37.6	6.3	0.1	0.1	2.4	4.9	1.2	0.4	0	0	2.2	0.8		88.2051	10.3	1.6
HP18054-01	ND	18	52.1	3.8	0.1	0.9	9	11.8	0.8	0.9	0	0	2.5	0.2		74.7902	23.5	1.7
HP18304	ND	17.6	19	3.4	0.1	5.1	16.9	34.3	0.7	0.6	0.1	0.3	2	0		45.1381	53.2	1.7
SAMN11523048	ND	34.2	44.8	10.8	0.5	1.1	0.9	1.4	2.1	0.4	0	0.1	3.6	0		91.3805	5.9	2.6
SAMN11633049	ND	23.9	45.2	0.8	0	2	7.2	12.3	2.7	1.1	0.7	0	3.8	0.3		71.9324	23.6	4.5
SAMN11380903	ND	34.9	49	4.5	0.2	0.3	4.5	3.2	0.8	0.3	0	0	1.6	0.6		88.9207	9.9	1.1
SAMN11864195	ND	23.4	50.7	5.8	0	0.2	2.4	14.7	0.8	0.3	0	0.4	1.1	0.2		80.1002	18.4	1.5
SAMN13108021	ND	36.9	49.5	7.3	0.1	0	1.2	1.1	0.6	0.2	0.3	0	2.5	0.2		93.7943	5	1.1
SAMN12673306	ND	31.3	24.5	3.6	0.1	3.6	5.2	6.7	5.2	1.4	0.2	0.3	17.5	0.3		63.161	29.7	7.1
SAMN11008921	PD	31.4	25.7	2.4	0	0.3	6	19.1	3.4	1.9	0.7	0.8	7.3	1		59.8128	33.4	6.8
SAMN11522709	PD	19.5	41	5.3	0	1.6	9.3	11.1	3.7	0.8	0.1	0	6.8	0.7		67.519	27.9	4.6
SAMN12633894	PD	28.4	38.4	2.8	0.1	1.3	11	9.8	1.8	0.9	0.1	0	4.8	0.7		70.9788	26.3	2.8
SAMN17528599	PD	17.2	62.3	5.7	0.1	3	2	6.6	0.2	0.2	0	0.2	2.5	0.1		88.2783	11.2	0.6
SAMN11373103	PD	27.8	34.4	4.1	0	3.3	8.6	19.7	0.6	0.3	0	0.1	0.9	0.3		69.5565	29.5	1
SAMN11867362	PD	49.1	38.3	4.8	0.1	0.2	0.9	1.4	1.4	0.9	0.1	0.1	2.5	0.1		92.5032	4.9	2.5
SAMN13866285	PD	16.4	68.5	1.7	0	0.4	4.5	4.5	0.9	0.3	0	0	2.5	0.2		87.047	11.7	1.2
SAMN14255441	PD	28.3	53.1	2.9	0	1	1.1	2	3.8	1.3	0.2	0.2	5.4	0.5		85.3519	9	5.5
SAMN16373925	PD	21.6	35.1	2.6	0	1.7	9.6	24.4	1.8	0.1	0.2	0.1	2.2	0.5		61.0251	36.7	2.2
SAMN12022246	PD	9.6	59.3	4.6	0.3	2.5	11.2	7.6	1	0.9	0.1	0.2	2.2	0.4		76.3034	21.4	2.2
SAMN10439569	PD	27	36.8	3.9	0.1	1.2	7.3	8.2	4.8	0.8	0.2	0.2	9	0.6		68.9438	25.1	6
SAMN11476721	PD	29.9	43.7	5.2	0	4.2	4.7	7	1.8	1.1	0	0.3	2.1	0		83.038	13.8	3.2
SAMN13319813	PD	29.4	53.9	2.3	0	0	2.3	4.5	1.2	0.1	0	0	6.1	0.1		85.6543	13	1.3
SAMN11483342	PD	51.1	29.9	2.2	0.1	0.2	3.8	7	1.7	0.5	0	0.2	2.7	0.7		83.4299	14.2	2.4
SAMN12634037	T2D	43.2	30.6	3.4	0.1	0.3	7.7	10	0.8	0.5	0.2	0.4	2.7	0.2		77.5701	20.6	1.9
SAMN13320559	T2D	22.6	36.3	4.1	0	3.7	6.3	22	1.5	0.6	0	0.2	2.5	0.1		66.7074	30.9	2.3
HP17300-01T2D	T2D	28.8	19.2	3.4	0.1	1.7	16.3	22.5	2	1.3	0	0.2	4.2	0.3		53.1321	43.3	3.5
HP17225-01T2D	T2D	22.8	16.3	1.9	0.1	5.4	3.7	29.3	3.4	0.9	0.1	0.1	15.9	0.2		46.4006	49.1	4.5
HP1720901T2D	T2D	40.6	38.7	4.9	0	8.7	1.3	1.5	0.8	0.4	0	0	2.8	0.1		92.9818	5.7	1.2
SAMN11642375	T2D	39.1	21.7	3.8	0	0.7	4.3	22.4	1.6	0.4	0.3	0.2	5	0.4		65.4127	32.1	2.5
SAMN13901790	T2D	25.2	48.1	2.3	0	0.2	4.6	14.8	0.9	0.3	0.3	0.1	3	0.1		75.9071	22.5	1.6
SAMN17209843	T2D	50.4	25.2	5.6	0	1.1	5.7	4.9	1.8	0.4	0	0	3.8	0.9		82.3835	15.3	2.2
HP17117-01 T2D	T2D	44.2	32.7	5	0	1.8	2.5	6.2	0.7	0.7	0	0	6	0.1		83.7241	14.8	1.4
SAMN11157311	T2D	35.6	36.1	2.4	0.1	0.2	2.1	10.5	2.4	0.7	0	0.1	9.2	0.4		74.4104	22.2	3.2
SAMN17831932	T2D	30.1	34.6	3.6	0	5.1	6.2	12.3	1.2	0.7	0.2	0	5.9	0.3		73.3268	24.7	2.1
SAMN16365027	T2D	27.4	52.5	5	0.1	2.7	3.7	3.9	0.6	0.3	0.2	0.1	2.4	1		87.7383	11	1.2
HP18320-01T2D	T2D	41.2	23.5	4.2	0	0.7	6.9	18.9	0.5	0.8	0.1	0.2	3.1	0.1		69.5908	29	1.6
SAMN10832912	T2D	36.3	45	7.6	0.1	1	2.2	4.9	0.2	0.4	0	0.1	1.5	0.7		89.9853	9.3	0.7
SAMN08769026	T2D	32.8	12	1	0	2.1	15.6	21.9	1.7	1.1	0.6	0	10.8	0.4		47.8691	48.7	3.4
SAMN10372788	T2D	25.7	33.9	2.3	0.1	0.6	9.7	16.7	2.9	0.5	0	0.1	6.9	0.4		62.6974	33.7	3.5
HP19044-01T2D	T2D	45.6	21.1	4.7	0	2.9	7.8	7.7	1.8	0.5	0.4	0.2	7.2	0.1		74.3239	22.8	2.9
