# Supplementary material for: Deep single-cell decoding of human pancreatic islets reveals T2D β-cell gene expression defects
Source: EMBO J. 2026 Apr 15;45(11):3978–4005. doi: 10.1038/s44318-026-00744-w (PMC13226668; doi:10.1038/s44318-026-00744-w)
Supplement: Supplementary file 19 — Source data Fig. 1 [file 44318_2026_744_MOESM19_ESM.zip › Figure 1/E/FIGURE 1E.xlsx]

## Sheet: Fig 1e
Donor ID	Diabetes status	Percentage across endocrine cells
		Alpha	Beta	Delta	Epsilon	Gamma
SAMN16547514	ND	15.6598	68.9884	9.35797	0.165837	5.828
SAMN10737781	ND	50.3848	43.132	6.15749	0.0296033	0.296033
HP19047-01	ND	36.1383	54.9889	6.31512	0.126302	2.43132
SAMN08768799	ND	34.1643	61.6997	3.90935	0	0.226629
SAMN10873960	ND	44.7318	51.2742	3.8798	0.0570559	0.0570559
SAMN12500521	ND	48.0872	48.0445	3.76149	0.0427442	0.0641163
HP-20152-01	ND	30.4477	58.6112	7.49201	0.0913659	3.3577
SAMN15337453	ND	17.4894	74.8685	4.28464	0.125282	3.23227
SAMN09370567	ND	50.1403	42.6022	7.13713	0.0601443	0.0601443
HP18054-01	ND	24.0439	69.6583	5.04844	0.101989	1.14737
HP18304	ND	39.0453	41.9829	7.58874	0.122399	11.2607
SAMN11523048	ND	37.4071	49.0794	11.8337	0.495316	1.18445
SAMN11633049	ND	33.2355	62.7716	1.14504	0	2.84792
SAMN11380903	ND	39.2512	55.0725	5.11272	0.241546	0.322061
SAMN11864195	ND	29.1332	63.2484	7.28329	0.0446828	0.290438
SAMN13108021	ND	39.2817	52.741	7.78828	0.151229	0.0378072
SAMN12673306	ND	49.678	38.8224	5.70377	0.137994	5.65777
SAMN11008921	PD	52.4313	43.0444	3.97463	0.0422833	0.5074
SAMN11522709	PD	28.9878	60.7528	7.81501	0.0344274	2.40992
SAMN12633894	PD	39.9597	54.0726	3.99194	0.120968	1.85484
SAMN17528599	PD	19.3827	70.5639	6.50112	0.103466	3.44887
SAMN11373103	PD	39.9356	49.4042	5.89372	0.0322061	4.7343
SAMN11867362	PD	53.0489	41.4572	5.20164	0.0779271	0.2143
SAMN13866285	PD	18.8788	78.6892	1.91674	0.0412201	0.474031
SAMN14255441	PD	33.1496	62.2483	3.37967	0	1.22244
SAMN16373925	PD	35.4079	57.5831	4.22961	0	2.77946
SAMN12022246	PD	12.6295	77.7093	5.99272	0.33604	3.3324
SAMN10439569	PD	39.2438	53.3246	5.60626	0.0977836	1.72751
SAMN11476721	PD	36.0115	52.6363	6.24103	0.017934	5.09326
SAMN13319813	PD	34.3255	62.9427	2.67521	0.037679	0.0188395
SAMN11483342	PD	61.2143	35.7985	2.632	0.0807363	0.274503
SAMN12634037	T2D	55.6955	39.4304	4.43593	0.109529	0.328587
SAMN13320559	T2D	33.8467	54.4554	6.16062	0.0366703	5.50055
HP17300-01T2D	T2D	54.1234	36.1637	6.41417	0.122175	3.17654
HP17225-01T2D	T2D	48.946	35.118	4.08938	0.168634	11.6779
HP1720901T2D	T2D	43.7289	41.626	5.31356	0.0187758	9.31281
SAMN11642375	T2D	59.8585	33.1584	5.84208	0.0228206	1.11821
SAMN13901790	T2D	33.2423	63.4253	2.97733	0.0273149	0.327779
SAMN17209843	T2D	61.1746	30.607	6.81908	0.0394166	1.35987
HP17117-01 T2D	T2D	52.8171	39.0774	5.99671	0	2.10873
SAMN11157311	T2D	47.8662	48.565	3.24432	0.074869	0.249563
SAMN17831932	T2D	40.9393	47.1422	4.96234	0	6.95614
SAMN16365027	T2D	31.284	59.8025	5.7284	0.0740741	3.11111
HP18320-01T2D	T2D	59.1327	33.8111	6.1007	0	0.955531
SAMN10832912	T2D	40.364	50.0233	8.4461	0.0699953	1.09659
SAMN08769026	T2D	68.4731	25.0323	2.06452	0.0860215	4.34409
SAMN10372788	T2D	41.0853	54.0698	3.73062	0.193798	0.920543
HP19044-01T2D	T2D	61.3385	28.3951	6.38943	0.0216591	3.85532
