# Supplementary material for: Deep single-cell decoding of human pancreatic islets reveals T2D β-cell gene expression defects
Source: EMBO J. 2026 Apr 15;45(11):3978–4005. doi: 10.1038/s44318-026-00744-w (PMC13226668; doi:10.1038/s44318-026-00744-w)
Supplement: Supplementary file 20 — Source data Fig. 2 [file 44318_2026_744_MOESM20_ESM.zip]

Archive with 34 entries (26 files):
- Figure 2/
- __MACOSX/._Figure 2
- Figure 2/.DS_Store
- __MACOSX/Figure 2/._.DS_Store
- Figure 2/G/
- __MACOSX/Figure 2/._G
- Figure 2/A/
- __MACOSX/Figure 2/._A
- Figure 2/F/
- __MACOSX/Figure 2/._F
- Figure 2/C/
- __MACOSX/Figure 2/._C
- Figure 2/D/
- __MACOSX/Figure 2/._D
- Figure 2/E/
- __MACOSX/Figure 2/._E
- Figure 2/B/
- __MACOSX/Figure 2/._B
- Figure 2/G/FIGURE 2G.xlsx
- __MACOSX/Figure 2/G/._FIGURE 2G.xlsx
- Figure 2/A/.DS_Store
- __MACOSX/Figure 2/A/._.DS_Store
- Figure 2/A/FIGURE 2A.xlsx
- __MACOSX/Figure 2/A/._FIGURE 2A.xlsx
- Figure 2/F/FIGURE 2F.xlsx
- __MACOSX/Figure 2/F/._FIGURE 2F.xlsx
- Figure 2/C/FIGURE 2C.xlsx
- __MACOSX/Figure 2/C/._FIGURE 2C.xlsx
- Figure 2/D/FIGURE 2D.xlsx
- __MACOSX/Figure 2/D/._FIGURE 2D.xlsx
- Figure 2/E/FIGURE 2E.xlsx
- __MACOSX/Figure 2/E/._FIGURE 2E.xlsx
- Figure 2/B/FIGURE 2B.xlsx
- __MACOSX/Figure 2/B/._FIGURE 2B.xlsx
