# Supplementary material for: Deep single-cell decoding of human pancreatic islets reveals T2D β-cell gene expression defects
Source: EMBO J. 2026 Apr 15;45(11):3978–4005. doi: 10.1038/s44318-026-00744-w (PMC13226668; doi:10.1038/s44318-026-00744-w)
Supplement: Supplementary file 20 — Source data Fig. 2 [file 44318_2026_744_MOESM20_ESM.zip › Figure 2/G/FIGURE 2G.xlsx]

## Sheet: FIGURE 2G
Enrichment FDR values
General Process	Enriched Pathway	pathway ID	black	grey60	blue	salmon	green	cyan	darkred	pink	yellow	purple	tan	darkgreen	lightgreen	darkturquoise
Signal Transduction	Neuroactive ligand-receptor interaction	KEGG:04080	0.00595182	0.916369	1			0.957417
	ECM-receptor interaction	KEGG:04512	0.0416449
	Insulin signaling pathway	KEGG:04910	0.776879		0.000726681		1
	Maturity onset diabetes of the young	KEGG:04950		0.000136683
Metabolism	Glycolysis	REAC:R-HSA-70171			0.766394		0.120066	0.00748761
	Cholesterol metabolism	WP:WP5304		0.237273			0.963415				0.000616536
	Amino acid metabolism	WP:WP3925		0.341927			0.00215571
	Pyrimidine metabolism	WP:WP4022			0.766185					3.77981e-05
	Metabolism of polyamines	REAC:R-HSA-351202					1.03704e-20			0.0650729
	Vitamin A and carotenoid metabolism	WP:WP716		0.0113703								1
DNA maintenence	DNA Repair	REAC:R-HSA-73894	1		0.00269809			0.807645		0.00135405	0.00765708	0.410089
	Cell Cycle Checkpoints	REAC:R-HSA-69620	1		0.643564		1.7012e-08			0.0685992	0.000884867	0.88593			0.511886
Gene expression and regulation	Gene expression (Transcription)	REAC:R-HSA-74160	1	1	4.05405e-05	0.60992	1.50257e-06	0.900953	1	0.0235978		0.113895	0.267527	0.0436254	0.580559
	mRNA Splicing	REAC:R-HSA-72172			0.0912128		1.44212e-13			1.46956e-11		0.787588	0.427977		0.000762909
	Nonsense-Mediated Decay (NMD)	REAC:R-HSA-927802			1							3.3045e-62			1.50639e-18
	Translation	REAC:R-HSA-72766			1		2.97221e-09		0.050177	1.71333e-08		5.69043e-58			8.76627e-17
Protein homeostasis	Mitochondrial protein import	REAC:R-HSA-1268020					5.44855e-05			0.00178149		5.51574e-05
	Protein export	KEGG:03060							1.2401e-07
	Vesicle-mediated transport	REAC:R-HSA-5653656	0.799569	0.727889	0.0195799	0.854316	0.0470494		1.32843e-05	0.864645	1	1	0.783294		0.804808
	Proteasome degradation	WP:WP183					5.65325e-22			0.0193885
Stress Response	Unfolded Protein Response	REAC:R-HSA-381119			1				2.92977e-12	0.169914
	Cellular response to hypoxia	REAC:R-HSA-1234174					1.59571e-17			0.0131312
	TRAIL signaling	REAC:R-HSA-75158	0.000830088
	Oxidative phosphorylation	KEGG:00190					4.52711e-08			0.591578		0.940037			1.90237e-28
	Apoptosis	KEGG:04210	0.0178488		0.0268967
