# Supplementary material for: Deep single-cell decoding of human pancreatic islets reveals T2D β-cell gene expression defects
Source: EMBO J. 2026 Apr 15;45(11):3978–4005. doi: 10.1038/s44318-026-00744-w (PMC13226668; doi:10.1038/s44318-026-00744-w)
Supplement: Supplementary file 20 — Source data Fig. 2 [file 44318_2026_744_MOESM20_ESM.zip › Figure 2/A/FIGURE 2A.xlsx]

## Sheet: BLUE
Differential expression analysis of T2D vs ND by edgeR (Beta cells)
GeneID	BioType	logFC_edgeR	avg_logCPM_edgeR	PValue_edgeR	FDR_edgeR	Comp
PHLDB2	protein_coding	-0.754873	3.77596	3.54934e-14	2.66106e-10	T2D-ND
MPP1	protein_coding	-0.961066	5.15512	2.81813e-11	4.87581e-08	T2D-ND
TAFA4	protein_coding	-1.69876	-0.294647	1.30968e-10	1.96382e-07	T2D-ND
CD82	protein_coding	-1.51702	3.79771	1.6175e-10	2.14005e-07	T2D-ND
FOXA3	protein_coding	-1.14564	2.73566	1.70095e-09	1.73899e-06	T2D-ND
GLUL	protein_coding	-0.822266	4.08624	1.90999e-09	1.8678e-06	T2D-ND
GOLT1A	protein_coding	-1.08654	4.06925	7.9017e-09	5.92417e-06	T2D-ND
GRAMD2B	protein_coding	-1.0253	3.51298	1.01948e-08	7.16567e-06	T2D-ND
OPRD1	protein_coding	-1.71783	2.9574	1.69441e-08	1.05863e-05	T2D-ND
A1CF	protein_coding	-1.39127	4.05595	2.10834e-08	1.21592e-05	T2D-ND
GCNT3	protein_coding	-1.47316	2.05773	2.17662e-08	1.22391e-05	T2D-ND
DACT2	protein_coding	-2.25168	-0.130107	2.81825e-08	1.50924e-05	T2D-ND
CYS1	protein_coding	-1.77588	1.81602	3.27163e-08	1.68679e-05	T2D-ND
SLC2A1	protein_coding	-0.997322	3.456	6.82057e-08	3.13078e-05	T2D-ND
WNK4	protein_coding	-1.65185	0.106999	7.33189e-08	3.29818e-05	T2D-ND
SESN2	protein_coding	-0.829664	3.09711	1.49211e-07	5.99296e-05	T2D-ND
KIFC3	protein_coding	-0.746082	3.66673	2.03908e-07	7.77338e-05	T2D-ND
PPP1R14C	protein_coding	-0.929104	3.10304	2.62137e-07	9.66555e-05	T2D-ND
EML5	protein_coding	-0.859696	3.12634	2.80831e-07	9.95269e-05	T2D-ND
CLTRN	protein_coding	-1.12583	2.81671	3.05963e-07	0.000104268	T2D-ND
ACSM3	protein_coding	-1.59247	1.12276	3.18391e-07	0.000105845	T2D-ND
HNF1A	protein_coding	-1.32645	0.980343	3.99312e-07	0.000123032	T2D-ND
ARG2	protein_coding	-1.09233	5.46671	4.36047e-07	0.000131967	T2D-ND
GOT1	protein_coding	-0.660311	3.95496	5.05776e-07	0.000147758	T2D-ND
SMPDL3A	protein_coding	-0.821514	4.9485	5.95343e-07	0.000167381	T2D-ND
LINC01612	lncRNA	-0.745286	2.65944	6.70226e-07	0.000183838	T2D-ND
PPFIBP2	protein_coding	-1.45298	1.29953	7.1487e-07	0.000191415	T2D-ND
SMIM6	protein_coding	-1.11748	3.89853	1.00517e-06	0.000256911	T2D-ND
PCDH20	protein_coding	-1.599	2.47533	1.13893e-06	0.00028783	T2D-ND
GRASP	protein_coding	-1.04336	3.38566	1.26189e-06	0.00031536	T2D-ND
PPP1R1A	protein_coding	-1.42651	7.97283	1.61941e-06	0.000393136	T2D-ND
GABRA2	protein_coding	-2.23666	0.905868	1.77131e-06	0.000415002	T2D-ND
MISP	protein_coding	-0.980869	1.6446	1.83764e-06	0.000421757	T2D-ND
AL133343.2	lncRNA	-1.87743	-1.15288	2.14749e-06	0.000487892	T2D-ND
ASCL2	protein_coding	-1.87683	4.7924	2.45351e-06	0.000541948	T2D-ND
KISS1	protein_coding	-1.12644	-0.317226	3.20267e-06	0.000666985	T2D-ND
LINC01146	lincRNA	-1.03926	3.68239	3.46004e-06	0.000707484	T2D-ND
ZNF823	protein_coding	-0.645139	1.34752	4.06374e-06	0.000801769	T2D-ND
AL606970.1	lncRNA	-1.65582	0.289808	4.20459e-06	0.000822344	T2D-ND
C11orf97	protein_coding	-2.53055	-2.88836	4.46429e-06	0.000850003	T2D-ND
SGK2	protein_coding	-1.36177	1.10779	4.49717e-06	0.000850003	T2D-ND
LRRC2	protein_coding	-1.35362	-0.00622455	4.64313e-06	0.00086729	T2D-ND
ANKRD29	protein_coding	-1.15649	-0.110128	4.66575e-06	0.00086729	T2D-ND
FFAR4	protein_coding	-1.25018	4.72697	4.71019e-06	0.000868375	T2D-ND
UGDH	protein_coding	-0.820336	5.23866	5.13801e-06	0.000925069	T2D-ND
SQOR	protein_coding	-0.792306	2.5034	5.48253e-06	0.000970968	T2D-ND
PNMT	protein_coding	-2.69403	-1.10481	7.53371e-06	0.00124659	T2D-ND
MYCNOS	antisense	-2.46442	-2.84629	7.45885e-06	0.00124659	T2D-ND
ELF3	protein_coding	-0.724865	5.24456	7.83993e-06	0.0012686	T2D-ND
FBXO17	protein_coding	-0.81183	5.43468	8.16705e-06	0.00127565	T2D-ND
TAGLN2	protein_coding	-0.674477	7.41621	8.67539e-06	0.0013457	T2D-ND
LINC01091	lincRNA	-1.17254	1.65803	8.92193e-06	0.00137447	T2D-ND
TMED6	protein_coding	-1.91286	5.57333	9.4547e-06	0.00143686	T2D-ND
STARD10	protein_coding	-0.741474	6.16805	9.53062e-06	0.00143868	T2D-ND
VWA5B2	protein_coding	-0.760364	3.33838	1.00287e-05	0.00150377	T2D-ND
PDZK1	protein_coding	-1.57494	1.65792	1.0107e-05	0.00150548	T2D-ND
SPRY1	protein_coding	-0.896919	1.48375	1.08665e-05	0.00158708	T2D-ND
PARP15	protein_coding	-2.93496	-3.53733	1.11707e-05	0.00162098	T2D-ND
SPATA13	protein_coding	-0.708429	3.1977	1.21597e-05	0.0017201	T2D-ND
FOXE1	protein_coding	-1.74637	-0.848077	1.23501e-05	0.00173612	T2D-ND
ARHGEF26	protein_coding	-0.787461	1.24372	1.31484e-05	0.00182008	T2D-ND
NEDD9	protein_coding	-0.812599	1.28252	1.332e-05	0.00182679	T2D-ND
RASSF10	pseudogene	-1.64686	-1.09718	1.45675e-05	0.00196132	T2D-ND
LINC00958	lincRNA	-1.46593	0.107997	1.52919e-05	0.0020232	T2D-ND
TTR	protein_coding	-1.04234	11.6947	1.87754e-05	0.0023461	T2D-ND
SLC40A1	protein_coding	-0.664409	2.8288	2.05822e-05	0.0025297	T2D-ND
SYDE2	protein_coding	-1.12066	0.179692	2.27434e-05	0.00272099	T2D-ND
LINC01687	lncRNA	-4.81019	-2.8499	2.37545e-05	0.00281203	T2D-ND
MAP2K1	protein_coding	-0.613562	4.70874	2.43277e-05	0.00286481	T2D-ND
SLC9A3R1	protein_coding	-0.64577	5.71754	2.7587e-05	0.00316575	T2D-ND
TSPAN33	protein_coding	-1.16252	2.00162	2.94241e-05	0.00334246	T2D-ND
TUBA4A	protein_coding	-0.944387	7.15222	3.04221e-05	0.00340424	T2D-ND
GLIS2	protein_coding	-0.77371	3.2018	3.54051e-05	0.00386569	T2D-ND
AC104072.1	lncRNA	-2.97769	-2.89828	3.92563e-05	0.00420453	T2D-ND
BNIP3	protein_coding	-0.666743	7.54598	3.95552e-05	0.00421647	T2D-ND
RBPMS	protein_coding	-0.847904	1.9559	4.12424e-05	0.00435504	T2D-ND
PITPNM2	protein_coding	-0.718022	1.36271	4.20901e-05	0.00442378	T2D-ND
ABCB1	protein_coding	-1.24945	1.65105	4.50622e-05	0.00466622	T2D-ND
BMP2	protein_coding	-1.02908	-0.213732	4.52266e-05	0.00466622	T2D-ND
RPS6KA2	protein_coding	-0.779427	1.58773	4.80739e-05	0.0049149	T2D-ND
PLA1A	protein_coding	-1.34966	1.04978	5.25435e-05	0.00518498	T2D-ND
HIST2H2BE	protein_coding	-0.786494	2.81217	5.25598e-05	0.00518498	T2D-ND
CHML	protein_coding	-0.871198	1.25089	6.18053e-05	0.00581807	T2D-ND
AP004608.1	lncRNA	-1.57447	0.262699	6.32014e-05	0.00589845	T2D-ND
PDE1B	protein_coding	-1.00176	0.454102	7.46373e-05	0.00648163	T2D-ND
ANKRD33	protein_coding	-1.15435	-0.0652944	8.05926e-05	0.00686624	T2D-ND
HNF1A-AS1	antisense	-1.11972	2.33868	8.79942e-05	0.0073995	T2D-ND
BDH1	protein_coding	-0.678913	2.23872	0.000105995	0.00851444	T2D-ND
HCN4	protein_coding	-1.28575	0.528216	0.000115662	0.00902755	T2D-ND
SLC2A2	protein_coding	-1.27938	2.11419	0.000115758	0.00902755	T2D-ND
CRABP2	protein_coding	-0.940961	2.84385	0.000115995	0.00902755	T2D-ND
ANGPTL3	protein_coding	-1.4499	-1.1173	0.0001192	0.00924501	T2D-ND
RDH12	protein_coding	-1.61628	-0.671405	0.00012353	0.0093799	T2D-ND
CECR2	protein_coding	-0.942202	0.0493874	0.000123859	0.0093799	T2D-ND
MAST4-IT1	sense_intronic	-3.06519	-3.88073	0.000126399	0.00954016	T2D-ND
GAL3ST1	protein_coding	-1.01459	0.344487	0.00013153	0.00976362	T2D-ND
ANKRD50	protein_coding	-0.76291	1.14757	0.000139778	0.0102407	T2D-ND
RGS3	protein_coding	-0.845816	1.1013	0.000141101	0.0102823	T2D-ND
KIAA0930	protein_coding	-0.689255	2.339	0.00014126	0.0102823	T2D-ND
SH2D4A	protein_coding	-1.08092	-0.396739	0.000144309	0.0103545	T2D-ND
CCDC170	protein_coding	-1.90714	-1.25701	0.000155951	0.0108261	T2D-ND
CRABP1	protein_coding	-3.36413	-1.35343	0.000157737	0.0108624	T2D-ND
STON2	protein_coding	-0.97574	1.60209	0.000158342	0.0108624	T2D-ND
FFAR2	protein_coding	-1.08526	1.03017	0.000173437	0.0115072	T2D-ND
DHDH	protein_coding	-0.948764	0.609776	0.000174211	0.0115246	T2D-ND
AC026402.2	lncRNA	-1.71013	-1.60049	0.000186315	0.0120677	T2D-ND
USH1C	protein_coding	-1.11959	2.69116	0.000201883	0.0126883	T2D-ND
COLCA2	protein_coding	-1.10232	0.162278	0.00020266	0.0126883	T2D-ND
RASGRP1	protein_coding	-1.08404	2.69039	0.000203085	0.0126883	T2D-ND
MRO	protein_coding	-1.13413	-0.555702	0.000206306	0.012783	T2D-ND
WDR63	protein_coding	-1.03433	-1.00375	0.000216787	0.0133223	T2D-ND
FAAP24	protein_coding	-0.731728	1.21013	0.000224589	0.0135792	T2D-ND
SLC25A25-AS1	lncRNA	-0.66921	0.501797	0.000237743	0.0140719	T2D-ND
CNTNAP3	protein_coding	-1.3372	-1.11637	0.000240307	0.0141863	T2D-ND
IGFBP7	protein_coding	-0.672052	6.63298	0.000246261	0.0144619	T2D-ND
LINC00379	lincRNA	-2.26501	-3.06072	0.000303827	0.0170056	T2D-ND
FGF22	protein_coding	-0.96157	-1.4891	0.000304552	0.0170056	T2D-ND
HPN-AS1	antisense	-2.41249	-3.66439	0.000332557	0.0181886	T2D-ND
SLC2A1-AS1	lincRNA	-0.764316	2.87242	0.000347743	0.0187564	T2D-ND
PHLDB3	protein_coding	-0.714451	3.54137	0.000369434	0.0196438	T2D-ND
LIN7A	protein_coding	-1.7201	-0.262416	0.000377982	0.01991	T2D-ND
RHOU	protein_coding	-0.860609	1.24049	0.000399011	0.0207264	T2D-ND
AL513327.2	lncRNA	-2.74979	-3.18363	0.000408912	0.0209983	T2D-ND
CCDC198	protein_coding	-1.19455	0.0215755	0.000407557	0.0209983	T2D-ND
BZW1	protein_coding	-0.70967	5.9905	0.000408411	0.0209983	T2D-ND
MAB21L4	protein_coding	-1.75921	0.995489	0.00041366	0.0211422	T2D-ND
AC064807.2	lncRNA	-1.12851	-0.12709	0.000414347	0.0211422	T2D-ND
USP2-AS1	antisense	-0.88816	-0.410706	0.000418132	0.0211595	T2D-ND
TMEM86B	protein_coding	-0.66625	1.04398	0.000418636	0.0211595	T2D-ND
ANKFN1	protein_coding	-3.3519	-4.09111	0.000430598	0.0215702	T2D-ND
TUBB2B	protein_coding	-0.72932	5.86772	0.000442682	0.0218831	T2D-ND
AC092839.1	pseudogene	-2.82119	-3.49354	0.000447008	0.0220002	T2D-ND
CRYBB2	protein_coding	-2.63421	1.17226	0.000475016	0.0229765	T2D-ND
AC016590.2	lncRNA	-2.96039	-4.0522	0.000491462	0.0232226	T2D-ND
CCER2	protein_coding	-1.66942	-1.48142	0.000491367	0.0232226	T2D-ND
F11	protein_coding	-1.20894	-0.372466	0.00049132	0.0232226	T2D-ND
PRTG	protein_coding	-1.00237	-1.43189	0.0005007	0.0233646	T2D-ND
TEDC2	protein_coding	-0.796249	-0.670207	0.000500599	0.0233646	T2D-ND
LAMB4	protein_coding	-1.03516	-1.69364	0.000537359	0.0246659	T2D-ND
EPGN	protein_coding	-1.62447	-3.28731	0.000556941	0.0254608	T2D-ND
MOXD1	protein_coding	-1.42629	-1.79763	0.000586309	0.0263508	T2D-ND
CLU	protein_coding	-0.654868	8.61888	0.000602195	0.0267816	T2D-ND
SPSB2	protein_coding	-0.614616	3.74768	0.000606912	0.0268714	T2D-ND
ERVK9-11	lncRNA	-0.897441	0.833256	0.000634349	0.027976	T2D-ND
KCNH6	protein_coding	-0.851992	0.954101	0.000646555	0.0283476	T2D-ND
HIST1H2BG	protein_coding	-1.21862	-0.329306	0.000686782	0.0291387	T2D-ND
RLN3	protein_coding	-4.20722	-3.72835	0.000705861	0.0294004	T2D-ND
FXYD2	protein_coding	-0.93015	10.5316	0.000705369	0.0294004	T2D-ND
ARHGEF26-AS1	processed_transcript	-0.727589	1.39636	0.000737938	0.0304545	T2D-ND
MANSC4	protein_coding	-2.27073	-3.37758	0.00074105	0.0305269	T2D-ND
KMO	protein_coding	-1.54575	-0.858046	0.000759371	0.0308857	T2D-ND
RDH10	protein_coding	-0.714668	2.58619	0.000761875	0.0309316	T2D-ND
TUBB2A	protein_coding	-0.587971	5.64175	0.00076934	0.0311784	T2D-ND
AC026202.3	antisense	-2.98549	-3.50796	0.000775212	0.0312474	T2D-ND
GPR146	protein_coding	-0.899985	0.613811	0.000774435	0.0312474	T2D-ND
CEACAM1	protein_coding	-0.859851	1.13027	0.000809381	0.0320683	T2D-ND
RAB38	protein_coding	-1.79148	-1.79147	0.000812889	0.0321327	T2D-ND
KCP	processed_transcript	-1.25458	-1.81362	0.000816863	0.0322331	T2D-ND
HIST1H2AE	protein_coding	-1.06921	0.605649	0.000832532	0.0326225	T2D-ND
LINC02541	lncRNA	-1.2367	-0.974667	0.000834011	0.0326236	T2D-ND
LTA	protein_coding	-3.23928	-3.91794	0.000845033	0.0329402	T2D-ND
GJC2	protein_coding	-1.25897	-2.15818	0.000891597	0.0337606	T2D-ND
LINC01014	sense_intronic	-0.704477	2.82122	0.000882014	0.0337606	T2D-ND
NCBP2L	protein_coding	-1.14698	-1.1478	0.000902225	0.0339277	T2D-ND
AL158154.3	lncRNA	-1.34489	-2.91878	0.000989461	0.0366035	T2D-ND
SERINC2	protein_coding	-0.87791	4.69832	0.000998812	0.0368283	T2D-ND
CD226	protein_coding	-0.84459	-1.99817	0.00101684	0.0370981	T2D-ND
HNF4A	protein_coding	-1.00658	0.653398	0.00103247	0.0373349	T2D-ND
PRLHR	protein_coding	-1.00414	0.24291	0.00103102	0.0373349	T2D-ND
NPPC	protein_coding	-0.845455	0.926549	0.00103738	0.0374524	T2D-ND
TEKT3	protein_coding	-1.99078	-3.52203	0.00106945	0.038	T2D-ND
ADM2	protein_coding	-1.03612	1.11462	0.00107435	0.038114	T2D-ND
NBEAL2	protein_coding	-0.621577	1.26256	0.00115633	0.0399057	T2D-ND
GRK7	protein_coding	-1.92409	-3.34126	0.00120496	0.0408503	T2D-ND
BCO1	protein_coding	-1.20644	-1.7576	0.00120597	0.0408503	T2D-ND
DMPK	protein_coding	-0.651775	1.18969	0.0012045	0.0408503	T2D-ND
ASF1B	protein_coding	-0.895869	-1.84297	0.0012098	0.0409186	T2D-ND
ABHD3	protein_coding	-0.661403	5.25313	0.00123173	0.0414693	T2D-ND
GRB14	protein_coding	-1.0157	0.845743	0.00125436	0.04168	T2D-ND
ELF3-AS1	lncRNA	-0.594303	2.22541	0.00126723	0.0419156	T2D-ND
PTH2R	protein_coding	-1.13858	-0.370617	0.0012726	0.0420312	T2D-ND
RDH10-AS1	lncRNA	-0.914618	0.0656651	0.00127609	0.0420846	T2D-ND
MYRF-AS1	lncRNA	-1.70525	-3.25396	0.00128079	0.0421009	T2D-ND
CPM	protein_coding	-1.16195	-1.03542	0.00127863	0.0421009	T2D-ND
LINC02308	lncRNA	-3.27193	-4.02858	0.00130948	0.0426236	T2D-ND
ALLC	protein_coding	-3.32793	-3.94646	0.00133157	0.0431208	T2D-ND
AL080275.1	lncRNA	-1.49943	-2.33502	0.00142398	0.0453014	T2D-ND
NSG1	protein_coding	-0.716675	4.05292	0.00144896	0.0456006	T2D-ND
FAM229A	protein_coding	-0.665652	1.0832	0.00148071	0.0463352	T2D-ND
RRAD	protein_coding	-2.82316	1.01702	0.00150366	0.0466878	T2D-ND
LINC02634	lncRNA	-1.9341	-2.83017	0.0015255	0.0471313	T2D-ND
LINC00907	lincRNA	-0.680253	0.246446	0.00154136	0.047232	T2D-ND
ST6GALNAC3	protein_coding	-2.32106	-3.89267	0.00156	0.04748	T2D-ND
ABHD15	protein_coding	-0.588678	3.08921	0.00155943	0.04748	T2D-ND
GLRA1	protein_coding	-0.779118	2.23228	0.00157242	0.0477931	T2D-ND

## Sheet: PURPLE
Differential expression analysis of T2D vs ND by edgeR (Beta cells)
GeneID	BioType	logFC_edgeR	avg_logCPM_edgeR	PValue_edgeR	FDR_edgeR	Comp
TBX2-AS1	lncRNA	4.90905	0.636702	2.96912e-20	6.67814e-16	T2D-ND
PDE4B	protein_coding	1.61125	2.28131	3.63807e-18	4.09138e-14	T2D-ND
OPLAH	protein_coding	2.52368	0.900518	2.67128e-13	1.20165e-09	T2D-ND
ELFN1	protein_coding	4.05767	-1.35556	2.58831e-13	1.20165e-09	T2D-ND
SYT1	protein_coding	3.36908	1.86011	9.72005e-13	3.64372e-09	T2D-ND
DKK3	protein_coding	2.71108	3.97335	8.04802e-12	2.58594e-08	T2D-ND
FOXF1	protein_coding	4.37775	-2.63877	1.23496e-11	3.4721e-08	T2D-ND
CAMK4	protein_coding	3.24273	-0.867765	1.65018e-11	3.95286e-08	T2D-ND
TBX2	protein_coding	5.10467	0.165774	1.75745e-11	3.95286e-08	T2D-ND
BARX1	protein_coding	5.81446	0.144628	2.10624e-11	4.30668e-08	T2D-ND
FAIM2	protein_coding	3.68575	0.900557	2.37267e-11	4.44717e-08	T2D-ND
HSD17B13	protein_coding	2.21079	-0.167402	9.13727e-11	1.46797e-07	T2D-ND
TSHR	protein_coding	2.88697	-0.254318	1.47001e-10	2.06647e-07	T2D-ND
KCNAB2	protein_coding	1.0245	2.01068	2.16835e-10	2.70947e-07	T2D-ND
ELAVL3	protein_coding	2.33842	-0.265713	2.48535e-10	2.94213e-07	T2D-ND
PCOLCE2	protein_coding	3.4129	0.646218	3.70954e-10	4.17175e-07	T2D-ND
NHLH2	protein_coding	2.35179	0.00386924	6.32159e-10	6.77072e-07	T2D-ND
CNTN5	protein_coding	1.21129	2.49735	2.08271e-09	1.95185e-06	T2D-ND
HIP1	protein_coding	0.909196	1.43767	3.01768e-09	2.64839e-06	T2D-ND
AC093866.1	lncRNA	2.12368	1.42753	3.06145e-09	2.64839e-06	T2D-ND
MSN	protein_coding	1.34262	3.87289	5.0623e-09	4.21708e-06	T2D-ND
SHISAL1	protein_coding	1.26986	2.5462	5.28013e-09	4.24145e-06	T2D-ND
LSAMP	protein_coding	0.847501	5.11752	7.00732e-09	5.43478e-06	T2D-ND
ST6GAL1	protein_coding	1.75982	2.38327	8.41144e-09	6.10291e-06	T2D-ND
LINC01315	lncRNA	0.71765	3.74945	1.454e-08	9.67583e-06	T2D-ND
NUPR1	protein_coding	2.13153	3.7479	1.50566e-08	9.67583e-06	T2D-ND
MSC-AS1	lncRNA	3.04282	-2.48176	1.49757e-08	9.67583e-06	T2D-ND
PHACTR1	protein_coding	1.84412	0.163779	1.79602e-08	1.06305e-05	T2D-ND
PTCHD1	protein_coding	3.47436	-0.993193	1.76561e-08	1.06305e-05	T2D-ND
AC092306.1	lncRNA	1.24225	-1.05274	2.55309e-08	1.40059e-05	T2D-ND
GAP43	protein_coding	1.31917	4.40968	3.29978e-08	1.68679e-05	T2D-ND
REEP1	protein_coding	0.877541	2.56307	4.1574e-08	2.07796e-05	T2D-ND
LINC02609	lncRNA	0.859438	3.07395	4.82845e-08	2.35058e-05	T2D-ND
FGD6	protein_coding	0.927994	1.0791	5.06559e-08	2.37365e-05	T2D-ND
SCN3A	protein_coding	0.955903	2.1239	7.69653e-08	3.39432e-05	T2D-ND
GRIN2A	protein_coding	0.916205	3.44856	1.00904e-07	4.28214e-05	T2D-ND
TMTC2	protein_coding	0.890172	0.986652	1.07148e-07	4.46289e-05	T2D-ND
NEFL	processed_transcript	2.57092	1.33253	1.34431e-07	5.49748e-05	T2D-ND
PRSS45P	protein_coding	2.61478	-1.80937	1.63916e-07	6.46809e-05	T2D-ND
GAS6	protein_coding	1.64082	1.64212	1.69982e-07	6.59179e-05	T2D-ND
NTRK2	protein_coding	1.59076	-0.33828	2.18709e-07	8.19868e-05	T2D-ND
THBD	protein_coding	0.985532	3.99894	2.87624e-07	9.95269e-05	T2D-ND
INPP5D	protein_coding	1.76985	-0.379711	2.86929e-07	9.95269e-05	T2D-ND
RAMP3	protein_coding	2.8907	0.463002	3.20001e-07	0.000105845	T2D-ND
JPH4	protein_coding	1.73406	-0.0810931	3.36261e-07	0.000107706	T2D-ND
LINC01117	lincRNA	3.22278	-1.76838	3.38152e-07	0.000107706	T2D-ND
HGF	protein_coding	3.46018	-1.28947	3.39992e-07	0.000107706	T2D-ND
EFNB3	protein_coding	0.930308	2.51892	3.73871e-07	0.000116793	T2D-ND
NPB	protein_coding	1.64703	-0.987282	4.40046e-07	0.000131967	T2D-ND
DPF1	protein_coding	1.13736	-0.0171563	5.12409e-07	0.000147758	T2D-ND
VANGL1	protein_coding	2.24826	-2.27068	5.7873e-07	0.000164769	T2D-ND
INHBB	protein_coding	2.80042	-1.72341	6.29177e-07	0.000174709	T2D-ND
NEAT1	lincRNA	0.861921	8.81051	6.85613e-07	0.000185793	T2D-ND
ST8SIA1	protein_coding	1.79582	-0.165766	7.4707e-07	0.000197684	T2D-ND
DSCAM	protein_coding	1.00266	-0.915086	8.02516e-07	0.000209886	T2D-ND
IRF8	protein_coding	2.8829	-2.06987	1.5687e-06	0.000387726	T2D-ND
FXYD3	protein_coding	1.64145	3.76822	1.62554e-06	0.000393136	T2D-ND
AL118508.1	pseudogene	1.14017	4.01613	1.67914e-06	0.000401779	T2D-ND
GAD1	protein_coding	1.58318	2.26438	1.71346e-06	0.000405675	T2D-ND
FABP5	protein_coding	2.02494	3.75608	2.36743e-06	0.000532482	T2D-ND
CCDC151	protein_coding	0.755948	2.25798	2.4577e-06	0.000541948	T2D-ND
OPCML	protein_coding	1.50165	0.653938	2.71424e-06	0.000592707	T2D-ND
SV2B	protein_coding	1.51255	-0.127866	2.93171e-06	0.000634038	T2D-ND
AL365361.1	miRNA	0.983367	0.573267	3.06021e-06	0.000655526	T2D-ND
ARL4C	protein_coding	0.955909	4.82532	3.09633e-06	0.000657006	T2D-ND
TSPAN5	protein_coding	0.800851	4.24105	3.16053e-06	0.000664361	T2D-ND
KCNAB1	protein_coding	1.35429	-0.441507	3.42656e-06	0.000707066	T2D-ND
NEGR1	protein_coding	0.646096	2.4814	3.5089e-06	0.000711011	T2D-ND
CHST3	protein_coding	1.60188	-1.82024	3.88113e-06	0.000779414	T2D-ND
PTCHD4	protein_coding	1.21464	0.374751	4.01714e-06	0.000799588	T2D-ND
NOTUM	protein_coding	1.56016	-1.1287	4.28704e-06	0.000831242	T2D-ND
LINC00616	lincRNA	1.50755	-0.404143	4.42637e-06	0.000850003	T2D-ND
MGAT5B	protein_coding	2.2476	-3.00421	5.11381e-06	0.000925069	T2D-ND
C17orf82	protein_coding	2.5449	-2.93524	5.1537e-06	0.000925069	T2D-ND
AL353138.1	lncRNA	1.24698	1.08693	5.85903e-06	0.00102954	T2D-ND
SLC49A3	protein_coding	1.67616	-2.22698	6.73364e-06	0.00115613	T2D-ND
AC092040.1	antisense	1.09819	0.899966	7.13134e-06	0.00121514	T2D-ND
TTBK1	protein_coding	1.11915	-0.245114	7.36833e-06	0.00124608	T2D-ND
AC004130.2	lncRNA	0.894078	1.03712	7.59306e-06	0.00124659	T2D-ND
ADGRB3	protein_coding	1.77041	-1.47475	7.55569e-06	0.00124659	T2D-ND
AL391807.1	lncRNA	1.71993	-2.06946	7.83877e-06	0.0012686	T2D-ND
FRAS1	protein_coding	0.984423	0.415786	7.94408e-06	0.00127498	T2D-ND
FSTL4	protein_coding	1.12999	3.42944	8.0656e-06	0.00127498	T2D-ND
SLC26A4	protein_coding	1.83926	-0.603952	8.07924e-06	0.00127498	T2D-ND
VIM	protein_coding	2.17088	3.98989	9.22754e-06	0.00141188	T2D-ND
SYNDIG1	protein_coding	2.7109	-1.68984	1.08523e-05	0.00158708	T2D-ND
STON1	protein_coding	1.05943	-0.715037	1.20445e-05	0.00171459	T2D-ND
LINC02266	lncRNA	0.956469	1.0538	1.26216e-05	0.00176327	T2D-ND
CSGALNACT1	protein_coding	2.03443	-0.558759	1.40649e-05	0.00190571	T2D-ND
KANK2	protein_coding	0.872489	0.813799	1.47369e-05	0.00196132	T2D-ND
NPW	protein_coding	0.936083	3.64634	1.46873e-05	0.00196132	T2D-ND
CABCOCO1	protein_coding	1.03833	1.79125	1.62926e-05	0.00211823	T2D-ND
ZDHHC22	protein_coding	1.23747	-1.07738	1.65204e-05	0.0021233	T2D-ND
DGKB	protein_coding	1.39302	2.65679	1.64333e-05	0.0021233	T2D-ND
FEV	protein_coding	1.13232	0.405862	1.76493e-05	0.00224275	T2D-ND
AL132639.2	lncRNA	0.605434	1.31064	1.77872e-05	0.00224758	T2D-ND
HLA-F	protein_coding	0.688899	2.36245	1.80406e-05	0.00226686	T2D-ND
MDFIC	protein_coding	1.14948	2.52976	2.02756e-05	0.00250571	T2D-ND
SEPTIN9	protein_coding	1.226	-0.108953	2.10234e-05	0.00256988	T2D-ND
TNFRSF10D	protein_coding	1.42495	-2.01105	2.12814e-05	0.00258736	T2D-ND
RPL39L	protein_coding	1.2972	2.23422	2.14634e-05	0.00259546	T2D-ND
VTN	protein_coding	1.12722	0.475974	2.24175e-05	0.00269633	T2D-ND
FJX1	protein_coding	0.692058	1.44834	2.35307e-05	0.00280027	T2D-ND
ADRB1	protein_coding	1.90566	-1.46684	2.45985e-05	0.00288161	T2D-ND
KCNJ2	protein_coding	1.06202	0.481926	2.65134e-05	0.00308984	T2D-ND
CPXM2	protein_coding	2.92153	-0.307399	2.69797e-05	0.00312798	T2D-ND
PCDH12	protein_coding	2.24641	-2.72217	2.95816e-05	0.00334346	T2D-ND
SPHKAP	protein_coding	3.06905	-3.39553	3.01812e-05	0.00339418	T2D-ND
NECAB1	protein_coding	0.972913	0.965964	3.07687e-05	0.00342599	T2D-ND
PRKCQ	protein_coding	0.917492	-0.323356	3.13169e-05	0.00346986	T2D-ND
SDK2	protein_coding	1.01833	1.61473	3.21585e-05	0.00354563	T2D-ND
UNC5C	protein_coding	0.964191	0.576849	3.30233e-05	0.00362322	T2D-ND
TNFAIP8L3	protein_coding	2.2635	-2.11267	3.68044e-05	0.00399905	T2D-ND
TXNIP	protein_coding	1.00366	3.61439	3.71451e-05	0.00401668	T2D-ND
CRIM1-DT	lncRNA	0.971041	2.19655	3.83566e-05	0.00412783	T2D-ND
MIR99AHG	lncRNA	1.13682	3.04261	4.02697e-05	0.00427239	T2D-ND
GLB1L3	protein_coding	1.66589	-2.34087	4.4121e-05	0.00460132	T2D-ND
SATB2	protein_coding	0.892415	0.0631729	4.9564e-05	0.00504431	T2D-ND
COL6A2	protein_coding	2.59755	0.234808	5.02507e-05	0.00507982	T2D-ND
LINC01918	lncRNA	1.6605	-2.21272	5.12005e-05	0.00511823	T2D-ND
FRMD4A	protein_coding	2.17275	-1.0361	5.15446e-05	0.00512983	T2D-ND
ATOH8	protein_coding	1.2015	0.0379212	5.35604e-05	0.00526062	T2D-ND
OTOGL	protein_coding	0.950058	0.770535	5.40883e-05	0.00528937	T2D-ND
AC106881.1	lncRNA	1.03029	0.794249	5.47118e-05	0.00532718	T2D-ND
STAT4	protein_coding	0.703231	1.47067	5.58467e-05	0.00541424	T2D-ND
YPEL4	protein_coding	2.22547	-2.44313	5.62176e-05	0.0054268	T2D-ND
FENDRR	lincRNA	2.70316	-3.78365	5.77647e-05	0.00550564	T2D-ND
AC027031.2	lncRNA	1.14074	2.65871	6.18228e-05	0.00581807	T2D-ND
AJ011932.1	lncRNA	1.02319	0.960989	6.23121e-05	0.00583968	T2D-ND
ITGA1	protein_coding	0.938058	2.72927	6.54758e-05	0.00600642	T2D-ND
RBFOX1	protein_coding	1.64209	-1.64615	6.56936e-05	0.00600642	T2D-ND
LDLRAD4	protein_coding	0.595536	3.2608	6.73199e-05	0.00610548	T2D-ND
PDE7B	protein_coding	1.01983	0.193633	6.91758e-05	0.00619521	T2D-ND
SLITRK1	protein_coding	1.49738	-2.71154	6.94762e-05	0.00619521	T2D-ND
DACT1	protein_coding	1.8193	-3.06669	6.93962e-05	0.00619521	T2D-ND
GAL	protein_coding	2.35894	1.41024	6.91278e-05	0.00619521	T2D-ND
COLGALT2	protein_coding	0.896223	1.4521	7.12629e-05	0.00628566	T2D-ND
EDA2R	protein_coding	0.753554	1.329	7.34015e-05	0.00639902	T2D-ND
CRIM1	protein_coding	0.921203	1.83666	7.31468e-05	0.00639902	T2D-ND
CYBA	protein_coding	1.20551	3.23088	7.49386e-05	0.00648277	T2D-ND
AC010967.1	pseudogene	1.73183	-2.93252	7.84829e-05	0.00673755	T2D-ND
LINC01116	lincRNA	1.55776	1.6472	8.0166e-05	0.00685587	T2D-ND
GPR19	protein_coding	0.624518	1.62378	8.2175e-05	0.00697464	T2D-ND
LRRN3	protein_coding	0.661676	1.79702	8.81676e-05	0.0073995	T2D-ND
TP73	protein_coding	2.43182	-2.99742	9.03142e-05	0.00753637	T2D-ND
AMOTL1	protein_coding	1.16035	-1.43972	0.000100402	0.008182	T2D-ND
PCDHB6	protein_coding	1.09177	-0.863451	0.000101336	0.00822837	T2D-ND
ASIC1	protein_coding	1.6141	-2.67076	0.00010414	0.00842556	T2D-ND
KCTD16	protein_coding	0.882562	0.652793	0.000105907	0.00851444	T2D-ND
EHF	protein_coding	0.86817	2.42948	0.000106746	0.00854427	T2D-ND
DLK2	protein_coding	0.905513	0.910881	0.000108227	0.00863206	T2D-ND
KCNJ2-AS1	antisense	0.852521	1.03587	0.000109608	0.0087113	T2D-ND
PAX5	protein_coding	1.90167	-0.303556	0.000110335	0.0087382	T2D-ND
LGI1	protein_coding	1.27668	-0.888517	0.000121146	0.0092681	T2D-ND
AC012085.2	lncRNA	1.65011	-1.93643	0.000119975	0.0092681	T2D-ND
AL132655.1	lncRNA	2.99789	-4.01059	0.000120722	0.0092681	T2D-ND
MYL5	protein_coding	0.592798	2.32672	0.000123056	0.0093799	T2D-ND
CALCB	protein_coding	1.35128	2.08965	0.000128625	0.00961235	T2D-ND
TRPC6	protein_coding	2.98098	-3.37602	0.000130673	0.0097321	T2D-ND
AK5	protein_coding	1.38522	1.57546	0.000133099	0.00984756	T2D-ND
TMEM132C	protein_coding	1.37071	-0.0543956	0.00014173	0.0102832	T2D-ND
AC023983.2	lncRNA	2.93767	-3.90194	0.000143237	0.0103545	T2D-ND
AC023043.1	lncRNA	2.09002	-3.56109	0.000147077	0.0104685	T2D-ND
TVP23A	protein_coding	1.73685	-2.82807	0.000150003	0.0106097	T2D-ND
PRKCQ-AS1	lincRNA	0.743806	2.4467	0.000152605	0.0106928	T2D-ND
FRMPD1	protein_coding	1.11004	-0.0250796	0.000155377	0.0108261	T2D-ND
SSTR1	protein_coding	0.586058	1.99536	0.000160337	0.0108624	T2D-ND
WAKMAR2	lncRNA	0.770647	3.05514	0.000158979	0.0108624	T2D-ND
CADM2	protein_coding	1.163	-1.27946	0.000157934	0.0108624	T2D-ND
LINC00237	lincRNA	1.81835	-1.54031	0.000158692	0.0108624	T2D-ND
SPARCL1	protein_coding	2.89162	1.24875	0.000160191	0.0108624	T2D-ND
SLC35D3	protein_coding	0.782391	2.28009	0.000163921	0.0110387	T2D-ND
SH2D3A	protein_coding	1.30663	-0.196039	0.000177515	0.0116964	T2D-ND
CNTNAP5	protein_coding	1.40208	-0.379906	0.000177848	0.0116964	T2D-ND
ASAP1-IT2	lncRNA	0.608307	1.90687	0.000180013	0.0118042	T2D-ND
GRIN1	protein_coding	1.11653	-1.60767	0.000184627	0.0120366	T2D-ND
SLC16A5	protein_coding	1.60527	-3.3208	0.000186714	0.0120677	T2D-ND
PRICKLE2	protein_coding	0.803148	1.79474	0.000187791	0.012068	T2D-ND
NDST3	protein_coding	2.79457	-2.40914	0.000187656	0.012068	T2D-ND
CCDC188	protein_coding	0.685588	0.0657645	0.000190392	0.0122003	T2D-ND
AC105180.2	lncRNA	1.37942	-2.47484	0.000197039	0.0125547	T2D-ND
OSBPL1A	protein_coding	1.25392	1.66774	0.000199351	0.0126661	T2D-ND
ATP11C	protein_coding	0.717294	0.00454103	0.000201159	0.0126883	T2D-ND
ADAM22	protein_coding	0.722457	1.445	0.000202589	0.0126883	T2D-ND
BAALC-AS2	lncRNA	1.18854	-0.898153	0.000202312	0.0126883	T2D-ND
DPYSL3	protein_coding	1.13693	3.27999	0.000204573	0.0127179	T2D-ND
EVPL	protein_coding	1.10311	-1.71567	0.000215432	0.0132753	T2D-ND
PPP1R16B	protein_coding	2.24446	-2.57316	0.000214971	0.0132753	T2D-ND
AC093673.2	lncRNA	1.49971	-1.18747	0.000221971	0.0135667	T2D-ND
ARHGAP15	protein_coding	2.93802	-3.9204	0.000222729	0.0135762	T2D-ND
GUCY1A2	protein_coding	1.22463	1.65097	0.000224293	0.0135792	T2D-ND
KIF19	protein_coding	2.04143	0.686392	0.000223928	0.0135792	T2D-ND
CLVS1	protein_coding	1.02359	-0.0221125	0.000226912	0.0136463	T2D-ND
MDK	protein_coding	0.627831	6.04937	0.000230027	0.01376	T2D-ND
ONECUT2	protein_coding	0.737259	3.25509	0.000230942	0.0137781	T2D-ND
SAMD14	protein_coding	1.25318	-0.987792	0.000233463	0.0138917	T2D-ND
ITGB8	protein_coding	0.792103	1.07244	0.000235709	0.0139883	T2D-ND
LPAR6	protein_coding	0.662943	2.11472	0.00025473	0.014843	T2D-ND
GHSR	protein_coding	1.40022	0.438079	0.000257715	0.0149395	T2D-ND
AC090340.1	miRNA	2.36577	-1.78438	0.000257226	0.0149395	T2D-ND
OR2C3	protein_coding	2.17965	-3.22741	0.000263233	0.0152119	T2D-ND
ADD2	protein_coding	2.97625	-2.14091	0.000266297	0.0152695	T2D-ND
AL133346.1	lncRNA	2.3123	-4.10399	0.00027452	0.0156713	T2D-ND
DUSP7	protein_coding	0.70205	1.98615	0.000279453	0.0158724	T2D-ND
AC004540.1	lncRNA	0.614906	3.84455	0.000300154	0.01692	T2D-ND
CHRNA5	protein_coding	0.82956	2.63129	0.000305454	0.0170056	T2D-ND
NPNT	protein_coding	1.6738	0.751535	0.000309285	0.0171764	T2D-ND
KIAA0040	protein_coding	0.78099	1.39224	0.000325795	0.0179163	T2D-ND
PMFBP1	protein_coding	1.14637	-1.13599	0.000333172	0.0181886	T2D-ND
CENPV	protein_coding	0.923867	2.62766	0.000340646	0.0184251	T2D-ND
ABCC9	protein_coding	0.605885	2.99004	0.000352048	0.0189432	T2D-ND
GPR143	protein_coding	0.659051	0.35483	0.00035812	0.019224	T2D-ND
KCNH8	protein_coding	1.49788	-1.07816	0.000362989	0.0193861	T2D-ND
CHRNA3	protein_coding	1.52892	0.622744	0.000374495	0.0197726	T2D-ND
ARX	protein_coding	1.54389	-0.89018	0.000379073	0.0199208	T2D-ND
ELK3	protein_coding	1.21123	-1.54843	0.000381119	0.0199816	T2D-ND
IER5	protein_coding	0.707794	2.83489	0.000402243	0.0208462	T2D-ND
SIGLEC9	protein_coding	2.82508	-4.10847	0.000416748	0.0211595	T2D-ND
KCNQ5	protein_coding	2.54866	-3.69605	0.000421226	0.021215	T2D-ND
IGFBP4	protein_coding	1.5557	2.61174	0.000444927	0.0219458	T2D-ND
TNFRSF10B	protein_coding	0.815831	1.05309	0.000461823	0.0226303	T2D-ND
Z84484.1	antisense	1.68391	-3.21452	0.000473215	0.0229765	T2D-ND
SLC8A1	protein_coding	0.612205	3.57235	0.000479317	0.0230359	T2D-ND
TNFRSF10A	protein_coding	1.41375	-2.59188	0.000478943	0.0230359	T2D-ND
AC016831.7	lincRNA	0.748634	-0.766518	0.000489103	0.0232226	T2D-ND
FGFR3	protein_coding	1.62344	-3.41495	0.000490639	0.0232226	T2D-ND
ARPP21	protein_coding	3.09826	-3.79734	0.00049463	0.0233233	T2D-ND
IRX3	protein_coding	2.20827	0.321304	0.000504124	0.0234272	T2D-ND
C11orf87	protein_coding	2.7355	-2.58664	0.00050408	0.0234272	T2D-ND
WNT3	protein_coding	1.33609	-0.104926	0.000523843	0.0242434	T2D-ND
AC110609.1	lncRNA	0.83414	0.401119	0.000525485	0.0242694	T2D-ND
DOK5	protein_coding	1.57168	-2.39764	0.000539968	0.0247351	T2D-ND
EFEMP1	protein_coding	2.24703	-2.32842	0.000567443	0.0257837	T2D-ND
SIX6	protein_coding	4.42171	-0.81689	0.000569279	0.025815	T2D-ND
ACHE	protein_coding	1.15399	1.21374	0.000576735	0.0261005	T2D-ND
GALNT10	protein_coding	0.731936	3.4407	0.000580003	0.0261431	T2D-ND
KCNB1	protein_coding	0.740304	1.09702	0.000579559	0.0261431	T2D-ND
LDB2	protein_coding	1.77874	-1.32879	0.000588124	0.0263508	T2D-ND
MIR181A1HG	lincRNA	1.83396	-3.01857	0.000587141	0.0263508	T2D-ND
GRHL2	protein_coding	2.1212	-3.87079	0.000590231	0.0263926	T2D-ND
AL121933.2	lncRNA	0.890071	1.25301	0.000604729	0.0268275	T2D-ND
BRINP1	protein_coding	1.30752	-1.09072	0.000655936	0.0284467	T2D-ND
CD36	protein_coding	1.4383	-0.734476	0.000654285	0.0284467	T2D-ND
F12	protein_coding	0.870326	3.28094	0.000663019	0.0286231	T2D-ND
EMX1	protein_coding	1.88066	-2.89607	0.000662481	0.0286231	T2D-ND
SLC4A4	protein_coding	1.27797	0.498803	0.00067647	0.0289637	T2D-ND
SLC16A7	protein_coding	1.09563	-0.964461	0.000687119	0.0291387	T2D-ND
ITPRIP	protein_coding	1.20972	-2.24456	0.000690365	0.0291578	T2D-ND
LINC02593	lncRNA	0.700377	1.68073	0.000695707	0.0292483	T2D-ND
AC087289.5	lncRNA	1.15037	-1.0386	0.000697672	0.0292762	T2D-ND
ADAM19	protein_coding	1.98399	-3.45397	0.000702823	0.0294004	T2D-ND
AC022784.1	lncRNA	1.24036	-2.1754	0.000710505	0.0295391	T2D-ND
P2RY1	protein_coding	0.614632	3.44021	0.000737151	0.0304545	T2D-ND
POPDC3	protein_coding	1.12578	-1.43795	0.000744386	0.0305781	T2D-ND
LINC02767	lncRNA	1.10596	-1.40742	0.000754263	0.0307335	T2D-ND
GLRA3	protein_coding	0.86523	2.54355	0.000771207	0.0311978	T2D-ND
SIX1	protein_coding	3.20145	-3.08295	0.000797202	0.031792	T2D-ND
MARCHF11	protein_coding	2.19906	-1.83245	0.000800842	0.0318806	T2D-ND
KANK1	protein_coding	0.660981	1.44437	0.000805347	0.0320033	T2D-ND
KCNA1	protein_coding	1.34019	-0.941051	0.000823619	0.0323861	T2D-ND
MSC	protein_coding	1.86762	-2.51655	0.00082778	0.0324929	T2D-ND
CEND1	protein_coding	1.27223	-2.69516	0.000836776	0.0326749	T2D-ND
KCNH3	protein_coding	0.841429	-1.52456	0.000859924	0.0334626	T2D-ND
LINC01876	lncRNA	0.969584	-0.0169351	0.000863082	0.0334697	T2D-ND
CFTR	protein_coding	2.22468	-1.0419	0.000872892	0.0336453	T2D-ND
GRP	protein_coding	2.3284	-3.10842	0.000876635	0.0337048	T2D-ND
AC005790.1	lncRNA	0.822361	-0.867819	0.000883787	0.0337606	T2D-ND
NXPH3	protein_coding	1.07387	-0.0384466	0.000890997	0.0337606	T2D-ND
KIAA1614	protein_coding	0.650317	2.51498	0.000901232	0.0339277	T2D-ND
PIANP	protein_coding	1.07157	0.78006	0.000900457	0.0339277	T2D-ND
SLC24A3	protein_coding	1.18892	-2.19379	0.00094922	0.0353475	T2D-ND
AC005083.1	processed_transcript	0.766606	1.25804	0.000965386	0.0358308	T2D-ND
NID2	protein_coding	2.02098	-3.70254	0.000981375	0.0363642	T2D-ND
BAALC	protein_coding	0.9742	2.13905	0.000996575	0.0368062	T2D-ND
ODF3B	protein_coding	1.17167	1.83786	0.00101339	0.0370981	T2D-ND
APOBEC3G	protein_coding	0.675871	1.43164	0.00102756	0.0372771	T2D-ND
EMILIN2	protein_coding	1.35808	-1.43511	0.00104207	0.0375332	T2D-ND
IRS1	protein_coding	0.59918	0.393722	0.00105968	0.0379529	T2D-ND
IL6	protein_coding	2.23601	-3.06197	0.0010634	0.0379896	T2D-ND
LAMB2	protein_coding	0.846318	-0.110876	0.00109899	0.038559	T2D-ND
SAMD5	protein_coding	0.753331	2.94592	0.0011524	0.0399057	T2D-ND
AQP5	protein_coding	3.49791	-3.97648	0.00115279	0.0399057	T2D-ND
FAM163A	protein_coding	1.43005	-2.04935	0.00117579	0.0402971	T2D-ND
LINC00311	lincRNA	1.18455	-2.3787	0.00118192	0.040401	T2D-ND
AC107204.1	lincRNA	1.63559	-3.21827	0.00118665	0.0405011	T2D-ND
EPHA5-AS1	lncRNA	1.38335	-2.09567	0.00119469	0.0407135	T2D-ND
AC012354.1	lncRNA	1.02956	2.27416	0.00122003	0.0412024	T2D-ND
ATCAY	protein_coding	1.18665	-2.01584	0.00123306	0.0414693	T2D-ND
LINC02454	lncRNA	1.44272	-2.3377	0.00123768	0.0414842	T2D-ND
KCNH7	protein_coding	0.774554	0.512403	0.00124622	0.0415876	T2D-ND
PLPP3	protein_coding	1.62207	-0.494438	0.00124459	0.0415876	T2D-ND
NFIB	protein_coding	1.68312	-0.681221	0.00126202	0.0418046	T2D-ND
DAB1	protein_coding	1.03423	1.58462	0.00128407	0.0421009	T2D-ND
LINC01767	lncRNA	1.2059	-0.910394	0.00128331	0.0421009	T2D-ND
AC244035.1	lncRNA	1.756	-3.30671	0.00129921	0.0424119	T2D-ND
TNFRSF19	protein_coding	0.611156	1.73657	0.00130145	0.0424234	T2D-ND
UST	protein_coding	2.09832	-3.63306	0.00131234	0.0426548	T2D-ND
AC004816.2	lncRNA	1.34871	-2.50208	0.00132385	0.042967	T2D-ND
CD163L1	protein_coding	3.15537	-2.99137	0.00133243	0.0431208	T2D-ND
CYP27B1	protein_coding	1.15678	-1.67601	0.00135809	0.0436375	T2D-ND
PCDHB15	protein_coding	0.846538	-0.32671	0.00136768	0.0438828	T2D-ND
PRG4	protein_coding	1.48625	4.13528	0.00140347	0.0447124	T2D-ND
AC132872.1	pseudogene	0.654721	0.120184	0.00144035	0.0455819	T2D-ND
P2RX5	protein_coding	0.758381	1.07882	0.00143832	0.0455819	T2D-ND
DUXAP8	pseudogene	1.30773	-0.625344	0.00144176	0.0455819	T2D-ND
RASGRF2-AS1	lncRNA	0.838438	-1.19672	0.0014496	0.0456006	T2D-ND
PURPL	lncRNA	1.46608	-0.988276	0.00148119	0.0463352	T2D-ND
LINC00659	antisense	2.36335	-4.03547	0.0014789	0.0463352	T2D-ND
LINC01915	lncRNA	1.52244	-1.68603	0.0014905	0.0465616	T2D-ND
S100A13	protein_coding	0.595405	3.67713	0.00149474	0.0465647	T2D-ND
LINC01833	lncRNA	1.23913	2.13295	0.00149319	0.0465647	T2D-ND
AC005856.1	lncRNA	0.933139	-2.36599	0.00150456	0.0466878	T2D-ND
PTPRD-AS1	lncRNA	1.16829	-0.958428	0.00150492	0.0466878	T2D-ND
SCN9A	protein_coding	0.816493	2.3369	0.00153215	0.0471423	T2D-ND
SLC12A5-AS1	lncRNA	0.61511	0.871182	0.0016127	0.0487539	T2D-ND
PCDHB4	protein_coding	0.847761	1.40979	0.00164459	0.0495845	T2D-ND
