# Supplementary material for: Deep single-cell decoding of human pancreatic islets reveals T2D β-cell gene expression defects
Source: EMBO J. 2026 Apr 15;45(11):3978–4005. doi: 10.1038/s44318-026-00744-w (PMC13226668; doi:10.1038/s44318-026-00744-w)
Supplement: Supplementary file 20 — Source data Fig. 2 [file 44318_2026_744_MOESM20_ESM.zip › Figure 2/F/FIGURE 2F.xlsx]

## Sheet: module trait correlations
Correlation r
Beta module	Age	BMI	Diabetes	HbA1c	Beta cell %	AUC_glucose	AUC_IBMX	AUC_KCL	Total no. of genes in module	No. of T2DvsND DEGs in module	No. of upregulated DEGs in module	No. of downregulated DEGs in module
black	0.314156	0.331687	0.743322	0.645619	-0.355001	-0.148298	-0.315461	-0.0943624	973	178	178	0
grey60	-0.304808	-0.235166	-0.741535	-0.671159	0.35325	0.224034	0.324215	0.303996	316	114	0	114
grey	0.172949	0.105043	-0.0178683	-0.000869448	-0.0569052	-0.124877	0.0473794	-0.117351	3643	52	16	36
salmon	0.212572	0.373595	0.630751	0.57226	-0.346465	-0.346394	-0.495131	-0.3052	402	24	24	0
blue	0.164361	0.296564	0.355579	0.290178	-0.215474	-0.166247	-0.232958	0.00175151	2006	18	18	0
brown	-0.0299481	0.0833831	0.162602	0.114767	-0.0686146	0.0951078	-0.102528	0.165079	1688	15	11	4
turquoise	0.092562	0.266381	0.280533	0.224535	-0.101335	0.0257196	0.0152095	0.079803	2235	14	14	0
red	0.190722	0.122632	0.155454	0.141394	-0.0907201	-0.261464	-0.105373	-0.125561	1177	13	1	12
midnightblue	-0.0222301	0.198958	0.241222	0.202201	0.0102867	0.119624	0.154393	0.164094	371	13	13	0
cyan	-0.0417426	0.343684	0.0982757	0.106942	-0.130663	-0.249863	-0.174746	-0.101478	400	8	1	7
yellow	0.103487	0.324738	0.230501	0.234751	-0.0697089	-0.286637	-0.197943	-0.376464	1625	8	4	4
lightcyan	0.138381	0.164269	-0.0643259	-0.0589051	0.0215583	-0.209806	-0.0377503	-0.29283	366	7	1	6
greenyellow	0.11452	0.0219315	0.159028	0.112811	-0.0123659	0.170844	0.0171791	0.283087	661	7	5	2
royalblue	0.0834851	0.111503	0.198338	0.139818	-0.208251	0.0638065	-0.0244009	0.169896	253	6	6	0
purple	0.0069571	0.243961	0.296614	0.229045	0.0496826	-0.197548	-0.267097	-0.185003	729	3	3	0
darkgreen	0.214746	0.227295	0.459216	0.420487	-0.0844824	-0.110649	-0.0974943	-0.234154	181	3	3	0
darkred	0.256434	0.0164486	0.00893416	0.0263551	-0.196104	-0.360841	-0.243681	-0.0654625	220	2	0	2
tan	-0.0550589	0.350035	0.359153	0.283386	-0.0770409	0.0156507	-0.135135	-0.0259442	408	2	2	0
lightgreen	0.0759845	0.265132	0.348432	0.286809	-0.164369	0.128379	0.0858956	0.0791461	306	2	2	0
lightyellow	-0.111585	0.0641659	0.262664	0.261432	-0.291202	-0.0651198	0.0250574	0.0555008	271	2	2	0
magenta	0.0308178	0.0849574	0.101849	0.116289	0.0178376	-0.219	-0.130758	-0.010509	746	1	0	1
green	0.190668	0.170729	0.0982757	0.0879229	-0.013132	-0.461749	-0.477623	-0.202518	1222	0	0	0
pink	0.164687	0.253352	0.24837	0.23812	0.00886408	-0.466565	-0.445016	-0.390914	846	0	0	0
darkturquoise	-0.092725	0.218663	0.105423	0.121668	0.0528562	-0.380103	-0.262064	-0.0861522	154	0	0	0
P values
Beta module	Age	BMI	Diabetes	HbA1c	Beta cell %	AUC_glucose	AUC_IBMX	AUC_KCL
black	0.0296638	0.0212766	1.43747e-09	7.23993e-07	0.0287381	0.374239	0.0541676	0.573083
grey60	0.0351593	0.107619	1.65053e-09	1.78245e-07	0.0295913	0.176322	0.0475664	0.0635189
grey	0.239785	0.477365	0.904054	0.99532	0.73435	0.455058	0.777018	0.482889
salmon	0.146903	0.00890772	1.54456e-06	2.14207e-05	0.0330969	0.0331356	0.00179107	0.0624253
blue	0.264283	0.0406785	0.0131295	0.0454251	0.193867	0.3185	0.158856	0.991673
brown	0.839868	0.573129	0.269502	0.437311	0.682303	0.570042	0.538846	0.321959
turquoise	0.531492	0.0672327	0.0534419	0.12496	0.544936	0.878181	0.927941	0.633885
red	0.19412	0.406334	0.291398	0.337755	0.588043	0.112817	0.527583	0.452572
midnightblue	0.880786	0.1752	0.0986009	0.168127	0.951124	0.474392	0.353355	0.324895
cyan	0.778173	0.0167704	0.506346	0.469394	0.434264	0.1303	0.29286	0.544367
yellow	0.483952	0.0243246	0.114986	0.10826	0.677508	0.0810298	0.232648	0.0198276
lightcyan	0.348253	0.264555	0.664023	0.690855	0.897777	0.206138	0.821604	0.074397
greenyellow	0.438304	0.882376	0.280309	0.445215	0.941261	0.305111	0.918572	0.0850336
royalblue	0.572658	0.450543	0.176575	0.343221	0.209597	0.703516	0.884322	0.307842
purple	0.962569	0.0947197	0.0406428	0.117363	0.767065	0.234499	0.10503	0.266151
darkgreen	0.142717	0.120268	0.00102658	0.00292301	0.614057	0.508397	0.559054	0.157079
darkred	0.0785185	0.911646	0.951943	0.858871	0.238006	0.0260378	0.140135	0.696184
tan	0.710127	0.0147322	0.0121774	0.0509599	0.645709	0.925697	0.417137	0.877126
lightgreen	0.60774	0.0685741	0.0152256	0.0481058	0.324076	0.442408	0.606931	0.636689
lightyellow	0.450207	0.664809	0.0712881	0.0726746	0.0760982	0.697699	0.881218	0.740677
magenta	0.835281	0.565882	0.490932	0.431218	0.915349	0.186498	0.432498	0.950069
green	0.194249	0.245964	0.506346	0.552349	0.937629	0.00352035	0.00270056	0.222698
pink	0.263323	0.0823027	0.088721	0.103145	0.957877	0.00315009	0.00551513	0.0152369
darkturquoise	0.530766	0.135399	0.475765	0.410059	0.752637	0.0185747	0.111937	0.607046
