# Supplementary material for: Deep single-cell decoding of human pancreatic islets reveals T2D β-cell gene expression defects
Source: EMBO J. 2026 Apr 15;45(11):3978–4005. doi: 10.1038/s44318-026-00744-w (PMC13226668; doi:10.1038/s44318-026-00744-w)
Supplement: Supplementary file 20 — Source data Fig. 2 [file 44318_2026_744_MOESM20_ESM.zip › Figure 2/C/FIGURE 2C.xlsx]

## Sheet: FIGURE 2C
Intracellular insulin content in EndoCbH3 (ng insulin/ug total protein)
	Round-1	Round-2	Round-3	Round-4	Round-5	ave	stdev	p
NT	3.38745	1.77854	1.52627	4.25014	2.92212	2.7729	1.13192
INS	1.32632	0.298125	0.310272	0.764769	0.715337	0.682965	0.420907	0.00604206
FXYD2	1.83651	1.40368	1.3049	3.39904	2.32828	2.05448	0.853774	0.0370919
MPP1	4.02477	2.996	3.32269	5.03689	4.89413	4.05489	0.911991	0.0084277
CD82	2.3426	1.58665	1.82209	3.36157	4.56282	2.73514	1.22878	0.941595
GLUL	3.39395	2.1212	1.30202	3.33845	3.00065	2.63125	0.900737	0.541862
GOLT1A	2.35383	1.82529	2.14507	4.26781	1.49482	2.41736	1.08443	0.400268
