# Supplementary material for: Deep single-cell decoding of human pancreatic islets reveals T2D β-cell gene expression defects
Source: EMBO J. 2026 Apr 15;45(11):3978–4005. doi: 10.1038/s44318-026-00744-w (PMC13226668; doi:10.1038/s44318-026-00744-w)
Supplement: Supplementary file 20 — Source data Fig. 2 [file 44318_2026_744_MOESM20_ESM.zip › Figure 2/D/FIGURE 2D.xlsx]

## Sheet: FIGURE 2D
Percent Apoptosis in EndoCbH3 (% Annexin V positive cells)
	Round-1	Round-2	Round-3	Round-4	Round-5	ave	stdev	p
NT	13.56	13.76	11.8	15	12.55	13.334	1.22228
FXYD2	8.57	6.8	7.44	15.13	10.16	9.62	3.33388	0.0369889
MPP1	27.47	10.85	15.49	17.95	19.27	18.206	6.09317	0.150636
CD82	28.88	13.26	18.26	17.89	18.48	19.354	5.74425	0.0844577
GLUL	31.46	24.97	40.82	29.13	32.06	31.688	5.81504	0.0037705
GOLT1A	10.59	21.29	9.28	16.75	13.3	14.242	4.86853	0.655873
