# Supplementary material for: Deep single-cell decoding of human pancreatic islets reveals T2D β-cell gene expression defects
Source: EMBO J. 2026 Apr 15;45(11):3978–4005. doi: 10.1038/s44318-026-00744-w (PMC13226668; doi:10.1038/s44318-026-00744-w)
Supplement: Supplementary file 20 — Source data Fig. 2 [file 44318_2026_744_MOESM20_ESM.zip › Figure 2/B/FIGURE 2B.xlsx]

## Sheet: FIGURE 2B
Stimulation index in EndoCbH3 (calculated from values provided in suppl fig 9b)
	Round-1	Round-2	Round-3	Round-4	Round-5	ave	stdev	p
NT	2.41088	3.78378	4.49523	2.34982	2.67975	3.14389	0.951166
INS	1.1842	1.32134	0.960898	1.08086	1.01314	1.11209	0.143712	0.0096093
FXYD2	1.18039	2.18476	2.4778	0.974715	1.00861	1.56526	0.711204	0.000305246
MPP1	1.05618	2.53041	1.32133	1.0881	0.839408	1.36708	0.672374	0.00827992
CD82	1.15228	2.11034	2.21603	1.0675	0.755607	1.46035	0.659438	0.000974485
GLUL	1.09596	2.00281	3.03192	0.798896	2.12812	1.81154	0.889332	0.00312154
GOLT1A	2.64227	0.867811	0.985729	0.989368	0.727961	1.24263	0.789698	0.0430961
Suppl fig 9b:
Insulin secretion in EndoCbH3 (pg insulin/ug total protein)
	0mM Glucose								20mM Glucose
	Round-1	Round-2	Round-3	Round-4	Round-5	ave	stdev	p	Round-1	Round-2	Round-3	Round-4	Round-5	ave	stdev	p
NT	13.9319	7.98914	13.5827	13.0939	11.3593	11.9914	2.44596		33.588	30.2292	61.0576	30.7683	30.4401	37.2166	13.3967
INS	2.66909	2.16999	5.09492	4.06754	4.13131	3.62657	1.18782	0.00078359	3.16074	2.86731	4.8957	4.39646	4.1856	3.90116	0.856214	0.00444253
FXYD2	17.993	11.0774	10.569	11.3934	11.5003	12.5066	3.08826	0.723022	21.2387	24.2016	26.1878	11.1053	11.5993	18.8665	7.08416	0.0188589
MPP1	18.927	11.8379	13.8583	16.3186	14.2716	15.0427	2.69184	0.0173673	19.9903	29.9547	18.3115	17.7562	11.9797	19.5985	6.5288	0.0647044
CD82	14.6438	12.3562	10.4332	13.1181	9.7448	12.0592	1.99308	0.959864	16.8738	26.0757	23.1204	14.0035	7.36324	17.4873	7.42465	0.0229118
GLUL	18.957	18.8563	15.4216	14.6258	26.8976	18.9517	4.85599	0.0628936	20.7761	37.7656	46.757	11.6845	57.2414	34.8449	18.617	0.796418
GOLT1A	18.5567	9.59616	11.6682	13.5724	15.9494	13.8686	3.51751	0.207963	49.0317	8.32766	11.5017	13.4281	11.6106	18.7799	17.0106	0.148526
