# Supplementary material for: Deep single-cell decoding of human pancreatic islets reveals T2D β-cell gene expression defects
Source: EMBO J. 2026 Apr 15;45(11):3978–4005. doi: 10.1038/s44318-026-00744-w (PMC13226668; doi:10.1038/s44318-026-00744-w)
Supplement: Supplementary file 21 — Source data Fig. 3 [file 44318_2026_744_MOESM21_ESM.zip]

Archive with 82 entries (69 files):
- Figure 3/
- __MACOSX/._Figure 3
- Figure 3/.DS_Store
- __MACOSX/Figure 3/._.DS_Store
- Figure 3/I/
- __MACOSX/Figure 3/._I
- Figure 3/A/
- __MACOSX/Figure 3/._A
- Figure 3/F/
- __MACOSX/Figure 3/._F
- Figure 3/H/
- __MACOSX/Figure 3/._H
- Figure 3/J/
- __MACOSX/Figure 3/._J
- Figure 3/C/
- __MACOSX/Figure 3/._C
- Figure 3/D/
- __MACOSX/Figure 3/._D
- Figure 3/E/
- __MACOSX/Figure 3/._E
- Figure 3/B/
- __MACOSX/Figure 3/._B
- Figure 3/K/
- __MACOSX/Figure 3/._K
- Figure 3/L/
- __MACOSX/Figure 3/._L
- Figure 3/I/islet227_CTR_B6_PI.tiff
- __MACOSX/Figure 3/I/._islet227_CTR_B6_PI.tiff
- Figure 3/I/islet227_ARG2_E12.tiff
- __MACOSX/Figure 3/I/._islet227_ARG2_E12.tiff
- Figure 3/A/FIGURE 3A.xlsx
- __MACOSX/Figure 3/A/._FIGURE 3A.xlsx
- Figure 3/A/.DS_Store
- __MACOSX/Figure 3/A/._.DS_Store
- Figure 3/F/FIGURE 3F.xlsx
- __MACOSX/Figure 3/F/._FIGURE 3F.xlsx
- Figure 3/H/islet227_CTR_Snapshot all.tif
- __MACOSX/Figure 3/H/._islet227_CTR_Snapshot all.tif
- Figure 3/J/FIGURE 3J.xlsx
- __MACOSX/Figure 3/J/._FIGURE 3J.xlsx
- Figure 3/C/FIGURE 3C.xlsx
- __MACOSX/Figure 3/C/._FIGURE 3C.xlsx
- Figure 3/D/FIGURE 3D.xlsx
- __MACOSX/Figure 3/D/._FIGURE 3D.xlsx
- Figure 3/E/FIGURE 3E.xlsx
- __MACOSX/Figure 3/E/._FIGURE 3E.xlsx
- Figure 3/B/.DS_Store
- __MACOSX/Figure 3/B/._.DS_Store
- Figure 3/B/FIGURE 3B/
- __MACOSX/Figure 3/B/._FIGURE 3B
- Figure 3/K/Islet227_TUNEL_ARG2_2.tif
- __MACOSX/Figure 3/K/._Islet227_TUNEL_ARG2_2.tif
- Figure 3/K/Islet227_TUNEL_CTR_4.tif
- __MACOSX/Figure 3/K/._Islet227_TUNEL_CTR_4.tif
- Figure 3/L/FIGURE 3L.xlsx
- __MACOSX/Figure 3/L/._FIGURE 3L.xlsx
- Figure 3/B/FIGURE 3B/bandek_20250618_ND_islet34_CHRNA3_40x_4_chrna3.tif
- __MACOSX/Figure 3/B/FIGURE 3B/._bandek_20250618_ND_islet34_CHRNA3_40x_4_chrna3.tif
- Figure 3/B/FIGURE 3B/.DS_Store
- __MACOSX/Figure 3/B/FIGURE 3B/._.DS_Store
- Figure 3/B/FIGURE 3B/bandek_20250618_T2D_islet71_CHRNA3_40x_1_zoom.tif
- __MACOSX/Figure 3/B/FIGURE 3B/._bandek_20250618_T2D_islet71_CHRNA3_40x_1_zoom.tif
- Figure 3/B/FIGURE 3B/bandek_20250618_ND_islet34_CHRNA3_40x_4_all.tif
- __MACOSX/Figure 3/B/FIGURE 3B/._bandek_20250618_ND_islet34_CHRNA3_40x_4_all.tif
- Figure 3/B/FIGURE 3B/bandek_20250618_ND_islet34_CHRNA3_40x_4_dapi.tif
- __MACOSX/Figure 3/B/FIGURE 3B/._bandek_20250618_ND_islet34_CHRNA3_40x_4_dapi.tif
- Figure 3/B/FIGURE 3B/bandek_20250618_T2D_islet71_CHRNA3_40x_1_cpep.tif
- __MACOSX/Figure 3/B/FIGURE 3B/._bandek_20250618_T2D_islet71_CHRNA3_40x_1_cpep.tif
- Figure 3/B/FIGURE 3B/bandek_20250618_ND_islet34_CHRNA3_40x_4_gcg.tif
- __MACOSX/Figure 3/B/FIGURE 3B/._bandek_20250618_ND_islet34_CHRNA3_40x_4_gcg.tif
- Figure 3/B/FIGURE 3B/bandek_20250618_T2D_islet71_CHRNA3_40x_1_dapi.tif
- __MACOSX/Figure 3/B/FIGURE 3B/._bandek_20250618_T2D_islet71_CHRNA3_40x_1_dapi.tif
- Figure 3/B/FIGURE 3B/bandek_20250618_ND_islet34_CHRNA3_40x_4_cpep.tif
- __MACOSX/Figure 3/B/FIGURE 3B/._bandek_20250618_ND_islet34_CHRNA3_40x_4_cpep.tif
- Figure 3/B/FIGURE 3B/bandek_20250618_T2D_islet71_CHRNA3_40x_1_chrna3.tif
- __MACOSX/Figure 3/B/FIGURE 3B/._bandek_20250618_T2D_islet71_CHRNA3_40x_1_chrna3.tif
- Figure 3/B/FIGURE 3B/bandek_20250618_ND_islet34_CHRNA3_40x_4_zoom.tif
- __MACOSX/Figure 3/B/FIGURE 3B/._bandek_20250618_ND_islet34_CHRNA3_40x_4_zoom.tif
- Figure 3/B/FIGURE 3B/bandek_20250618_T2D_islet71_CHRNA3_40x_1_all.tif
- __MACOSX/Figure 3/B/FIGURE 3B/._bandek_20250618_T2D_islet71_CHRNA3_40x_1_all.tif
- Figure 3/B/FIGURE 3B/bandek_20250618_T2D_islet71_CHRNA3_40x_1_gcg.tif
- __MACOSX/Figure 3/B/FIGURE 3B/._bandek_20250618_T2D_islet71_CHRNA3_40x_1_gcg.tif
