# Supplementary material for: Deep single-cell decoding of human pancreatic islets reveals T2D β-cell gene expression defects
Source: EMBO J. 2026 Apr 15;45(11):3978–4005. doi: 10.1038/s44318-026-00744-w (PMC13226668; doi:10.1038/s44318-026-00744-w)
Supplement: Supplementary file 21 — Source data Fig. 3 [file 44318_2026_744_MOESM21_ESM.zip › Figure 3/A/FIGURE 3A.xlsx]

## Sheet: Sheet1
Gene	Islet123	Islet42	Islet47	Islet29	Islet45	Islet68	Islet104	Islet107	Islet37	Islet34	Islet38	Islet57	Islet59	Islet54	Islet61	Islet80	Islet73	Islet71	Islet84	Islet32	Islet31	Islet30	Islet60	Islet91	Islet126	Islet28	Islet52	Islet128	Islet119	Islet41	Islet44	Islet33	Islet39	Islet48
P2RY1	3.32785	3.34281	3.36089	2.89097	2.82992	3.39534	3.50481	3.25177	3.26303	3.37459	3.15643	3.1147	3.18423	2.74897	3.01954	2.92376	3.86589	4.57416	3.93183	4.57669	3.21494	3.35924	3.95263	2.96515	3.09319	4.82508	3.31736	3.13056	3.83155	3.99734	4.19537	3.4291	3.58529	3.89486
P2RX5	1.34876	1.32362	1.01707	2.16938	1.08887	1.33853	1.84441	0.809934	1.20845	1.32417	1.3465	0.592987	0.720303	1.55875	0.738897	1.86935	0.380425	1.8735	1.47385	1.795	2.03142	1.82622	2.45638	1.12444	2.05299	2.09826	1.71162	1.18091	2.10144	2.12052	2.40945	2.18392	1.83506	1.70009
GRP	0.0378855	0	0.0149066	0	0.111838	0.0215022	0.186454	0	0.090985	0	0	0.0319281	0	0.0296997	0	0.0323441	0	0.246372	0	0.29967	0	0.133671	0	0.113922	0.354657	0.213632	0.178115	0.216113	0.0155076	0.174775	0.049276	0.362228	0.389854	0.342459
GAL	0.299106	0.508185	0.819364	2.11316	1.20855	0.162209	0.570807	0.452227	0.389789	0.801366	1.13529	0.464695	0.428504	0.0046159	0.397289	1.06666	0.896031	2.25217	1.58744	3.57807	3.40982	1.84977	2.19135	1.18941	0.35414	3.49251	1.09313	2.87745	0	2.34067	0.86567	0.952098	3.55225	4.36761
GHSR	1.74056	1.00089	0.301934	1.29768	0.960852	0.402857	0.675403	0.309922	0.634709	0.773335	0.266136	0.400412	0.135527	0.489134	0.307617	0.412562	0.1835	1.15798	1.17241	2.90255	1.85427	2.09841	0.41342	0.607979	1.97432	2.63261	0.827102	1.49691	1.01466	0.979414	0.987762	1.01132	2.03238	2.61792
ADRB1	0.360847	0.102068	0.373613	0.0272021	0.0318802	0.139481	0.420319	0.136606	0.0208818	0.468004	0	0.32714	0.170988	0.218591	0.235584	0.0558073	0	0.874135	0.427418	0.402957	0.670134	0.225252	0.453225	0.266073	0.312825	0.0164011	0.908827	0.450174	0.819269	0.536809	0.386366	0.580867	0.119959	1.70117
TSHR	0.575722	0.257932	0.201275	0.418946	0.15552	0.531066	0.564247	0.122893	0.0659317	0.197456	0	0.160004	0.194771	0.125405	0.157467	0.125241	0.300389	1.98242	0.871413	2.12869	1.19909	0.61725	0.283287	0.371753	0.416624	2.10681	0.747355	1.45594	1.10448	1.44498	1.87321	0.192215	1.44157	2.20768
GLRA3	2.27765	3.19629	2.14597	2.33164	3.26845	2.77964	1.87684	1.82818	1.70677	1.43654	1.57457	2.85903	2.27379	2.07112	1.8513	2.26833	2.59544	3.30357	3.18	3.11225	2.9698	2.35647	3.171	2.05793	3.00549	2.67338	2.93115	3.91079	2.41083	2.33615	1.71955	2.54387	4.26712	4.33963
GRIN1	0.401816	0.14467	0.30293	0.308619	0.273427	0.21737	0.143177	0.045376	0.100078	0.141184	0.10988	0.145217	0.236485	0.515465	0.186999	0.321231	0.175653	0.5273	0.511726	0.64033	0.734337	0.256	0.497978	0.277182	0.270267	0.672316	0.178115	0.540281	0.758134	0.146066	0.454564	0.564317	0.567507	0.677207
GRIN2A	3.2881	2.58405	3.46472	3.55363	4.04921	2.54532	3.40377	2.74903	2.14089	2.72632	2.78776	3.45432	2.978	2.75348	3.04305	2.76622	3.02806	4.47766	4.50067	4.67612	3.96146	4.1163	3.62664	3.37277	4.0825	4.0991	3.72872	3.60776	3.36426	3.48558	3.71022	3.53597	4.13483	4.19807
CHRNA3	0.622257	0.516701	0.411934	1.88879	2.2672	0.565199	0.719728	0.255538	0.492746	0.206911	0	0.693146	0.583207	0.216415	0.352517	1.16503	0.85168	2.24704	1.6437	1.44257	1.69325	2.06256	1.55522	0.962354	0.647623	2.40125	1.81044	1.24646	1.40964	1.59784	1.17046	2.08947	1.74189	2.65353
CHRNA5	2.87651	2.35859	1.81076	2.46569	2.93706	2.07321	2.42492	2.40029	2.73947	1.98985	1.35724	2.09652	2.45563	1.9889	2.00391	2.44079	2.81475	3.48836	3.03672	2.40772	2.10166	2.67336	3.02431	2.7322	2.94785	3.475	3.0583	2.4976	3.38439	3.80834	3.82979	3.95759	3.07676	3.64482
LAMB2	0.502805	0.801097	0.730944	0.223825	0.596651	0.688924	0.933768	0.459921	0.429204	0.80726	0.887929	1.20313	0.734275	0.557781	0.553383	0.50656	0.846975	1.26417	1.37933	0.53827	0.973644	0.867783	1.08665	1.05071	1.1895	1.20677	0.529533	1.42991	0.91179	1.0868	0.965773	1.40295	1.19555	1.61029
ITGA1	1.70818	2.10732	2.22469	2.73954	3.01724	3.25882	2.54133	2.32328	1.62913	2.01583	2.56874	2.80826	2.65644	2.18455	2.11782	3.31457	2.65604	2.68448	4.01038	3.19895	3.16891	2.50061	4.45034	2.39474	3.44867	2.29546	3.25749	3.61451	2.67621	2.82269	2.38294	3.69314	3.13988	3.60488
VTN	0.92564	0.818054	1.49583	1.21638	0.845702	0.985904	1.33994	0.613734	0.788686	0.543756	0.437413	1.15156	0.76945	0.758327	0.919387	0.778296	1.23078	2.44851	1.37185	0.917689	1.23437	0.793418	1.07523	1.74229	1.2787	1.12912	2.26616	0.52681	0.981365	1.32592	1.62792	1.25892	0.920508	2.19978
ITGB8	1.50314	1.64607	1.13276	1.63751	1.44889	1.42263	1.48728	1.23578	0.659837	1.7566	1.14601	1.59911	1.17919	1.25071	1.01941	0.442095	1.64494	2.06502	2.54048	2.52497	1.90369	1.61364	1.75672	1.52939	1.83677	1.03607	1.84082	2.2134	1.57933	1.43864	1.31877	2.04851	2.03998	1.79977
SV2B	1.21282	0.760658	0.492677	0.308619	0.452685	0.732917	0.481784	0.417547	0.387708	0.130019	0.429182	0.359799	0.3074	0.575859	0.625805	0.601467	0.587726	1.51311	1.69849	1.05097	0.681381	0.287215	0.654138	0.669255	0.795106	1.58154	0.907684	1.43016	1.42078	1.06675	0.942598	0.785325	1.90443	2.27634
CD36	0.199177	0.0874348	0.60691	0.409752	0.629708	0.537782	0.252892	0.292284	0.711305	0.566635	0.0802213	0.332035	0.484876	0.504831	0.0375315	0.414421	0	0.255811	0.963536	1.05778	1.51578	0.545363	0.551134	0.592643	1.07328	0.653715	0.949334	0.781136	0.280457	0.0680116	0.248854	1.06321	0.8748	2.28221
RDH10	2.62816	3.27446	3.17175	2.55711	3.27722	2.77062	3.20291	3.25222	2.47942	2.79201	3.19105	2.8554	3.59052	2.30954	2.78801	3.77784	2.91244	1.50156	2.45361	2.66182	1.69738	2.73811	2.46021	3.39967	3.09179	1.56133	1.88815	2.48486	2.28843	2.32675	2.57015	2.48042	2.116	1.9725
RDH12	0.535323	0.946645	1.94793	0.482885	0.412117	0.589989	0.619343	0.434533	1.01824	0.541121	0.573703	0.420624	1.0432	0.287972	0.688609	1.41347	1.19361	0.388875	0.305657	0.150908	0.204807	0.547092	0.694107	0.52121	0.404705	0	0.23974	0.165953	0.27142	0.659512	0.187745	0.37399	0	0.130791
BCO1	0.177504	0.185276	0.514473	0.261552	0.13845	0.445049	0.503182	0.253792	0.123428	0.573709	0.544411	0.378482	0.460107	0.27727	0.33978	0.422326	0.824893	0.182368	0.11002	0.304495	0.144721	0.422002	0.198823	0.145238	0.35985	0.226026	0.0743672	0.115282	0.425063	0	0.209584	0.2795	0.142258	0.190237
CRABP1	0.62955	0.435495	1.88105	0	0.5174	0.900927	0.369757	0	0.349504	1.2157	0	0.0476311	0.123082	0.237943	0.244308	0.948278	0.68118	0	0	0	0	0.101396	0	0.417799	0	0.117435	0	0	0	0	0.0359517	0	0	0
CRABP2	2.84409	3.91842	2.92909	3.59855	3.54119	2.64177	2.56821	3.15183	3.65038	3.94059	4.05865	2.88098	1.97725	4.13837	3.37158	1.87035	2.41097	2.44426	2.60341	2.05172	2.88505	3.31193	2.19782	2.91526	1.77285	2.91842	1.85346	2.57501	2.57707	3.05331	2.20194	2.12536	3.33491	2.31554
HNF1A	1.21975	1.78555	2.17983	1.75074	1.44399	1.8436	1.56698	1.93487	2.0248	2.41781	2.36413	1.7517	2.10794	1.31214	1.71528	1.8987	1.80788	0.623032	0.658361	1.47627	0.215723	1.5843	1.42688	1.52626	0.911815	0.964029	1.05313	1.0381	1.03532	1.10653	0.897092	1.21629	0.443841	0.575615
HNF4A	1.40007	1.92268	1.80008	1.52115	1.14855	1.62373	1.30949	1.15127	1.93547	1.97158	2.09975	1.46217	1.88276	0.879648	1.06911	1.63889	1.47907	0.449019	0.935837	1.40084	0.967888	0.767759	1.50399	1.71562	1.05454	0.00592151	0.533209	1.03161	0.851756	0.703071	0.769654	1.45299	0.361466	0.576237
SLC2A2	1.74233	1.92543	2.88292	2.74817	3.0076	2.2503	2.41252	2.87161	2.17745	2.42038	3.35352	2.13649	3.55468	1.72417	2.49534	4.24044	3.13253	1.18538	1.35465	2.15489	2.38691	1.98371	1.90537	2.67481	1.62025	1.50375	1.24477	1.2672	1.39086	1.11043	1.40016	0.998278	0.319859	2.51659
Id	Condition
Islet104	ND
Islet107	ND
Islet123	ND
Islet29	ND
Islet34	ND
Islet37	ND
Islet38	ND
Islet42	ND
Islet45	ND
Islet47	ND
Islet54	ND
Islet57	ND
Islet59	ND
Islet61	ND
Islet68	ND
Islet73	ND
Islet80	ND
Islet119	T2D
Islet126	T2D
Islet128	T2D
Islet28	T2D
Islet30	T2D
Islet31	T2D
Islet32	T2D
Islet33	T2D
Islet39	T2D
Islet41	T2D
Islet44	T2D
Islet48	T2D
Islet52	T2D
Islet60	T2D
Islet71	T2D
Islet84	T2D
Islet91	T2D
