# Supplementary material for: Deep single-cell decoding of human pancreatic islets reveals T2D β-cell gene expression defects
Source: EMBO J. 2026 Apr 15;45(11):3978–4005. doi: 10.1038/s44318-026-00744-w (PMC13226668; doi:10.1038/s44318-026-00744-w)
Supplement: Supplementary file 21 — Source data Fig. 3 [file 44318_2026_744_MOESM21_ESM.zip › Figure 3/F/FIGURE 3F.xlsx]

## Sheet: FIGURE 3F
Percent Apoptosis in EndoCbH3 (% Annexin V positive cells)
	Round-1	Round-2	Round-3	Round-4	Round-5	ave	stdev	p
NT	7.54	7.12	8.1	8.58	9.02	8.1	8.072
BCO1	12.54	16.34	16.57	15.65	15.69	15.69	15.358	0.000580273
RDH12	12.62	10.18	11.86	14.66	21.77	12.62	14.218	0.0238139
ARG2	12.46	17.13	12.55	18.03	20.36	17.13	16.106	0.00460686
