# Supplementary material for: Deep single-cell decoding of human pancreatic islets reveals T2D β-cell gene expression defects
Source: EMBO J. 2026 Apr 15;45(11):3978–4005. doi: 10.1038/s44318-026-00744-w (PMC13226668; doi:10.1038/s44318-026-00744-w)
Supplement: Supplementary file 21 — Source data Fig. 3 [file 44318_2026_744_MOESM21_ESM.zip › Figure 3/J/FIGURE 3J.xlsx]

## Sheet: FIGURE 3J
Percent Cell death in human pseudoislets (% PI positive cells)
Donor	NT			ARG2
	Nuclei (Hoechst)	Nuclei Selected (PI)	% PI positive	Nuclei	Nuclei Selected	% PI positive
SAMN48343520	686	6	0.874636	702	7	0.997151
SAMN48343520	438	3	0.684932	648	6	0.925926
SAMN48343520	657	6	0.913242	705	8	1.13475
SAMN48343520	635	2	0.314961	773	4	0.517464
SAMN48343520	490	6	1.22449	663	7	1.05581
SAMN48343520	632	1	0.158228	545	2	0.366972
SAMN48343520	621	4	0.644122	639	7	1.09546
SAMN48343520	711	2	0.281294	799	8	1.00125
SAMN48343520	607	0	0	722	7	0.969529
SAMN48343520	601	6	0.998336	615	1	0.162602
SAMN48343520	668	3	0.449102	542	6	1.10701
SAMN48343520	547	0	0	623	1	0.160514
SAMN48343520				502	7	1.39442
SAMN48585017	729	13	1.78326	611	6	0.981997
SAMN48585017	653	2	0.306279	611	6	0.981997
SAMN48585017	946	17	1.79704	605	19	3.1405
SAMN48585017	932	21	2.25322	630	10	1.5873
SAMN48585017	712	9	1.26404	591	8	1.35364
SAMN48585017	1028	10	0.972763	610	29	4.7541
SAMN48585017	618	4	0.647249	734	10	1.3624
SAMN48585017	624	3	0.480769	703	15	2.13371
SAMN48585017	786	12	1.52672	628	12	1.91083
SAMN48585017	799	1	0.125156	481	6	1.2474
SAMN48585017	746	16	2.14477	783	25	3.19285
SAMN48585017	866	6	0.692841	729	30	4.11523
SAMN48585017	870	10	1.14943	670	6	0.895522
SAMN48585017	803	16	1.99253	540	1	0.185185
SAMN48585017	869	4	0.460299	742	12	1.61725
SAMN48585017	516	2	0.387597	851	8	0.940071
SAMN48585017	756	12	1.5873	898	31	3.45212
SAMN48585017	1051	6	0.570885	847	19	2.24321
SAMN48585017	709	10	1.41044	633	17	2.68562
SAMN48585017	730	9	1.23288	967	7	0.723888
SAMN48585017	797	8	1.00376	752	0	0
SAMN48585017	1100	16	1.45455	703	13	1.84922
SAMN48585017	1022	18	1.76125
SAMN48585017	885	16	1.80791
SAMN48585017	687	12	1.74672
SAMN48585017	810	18	2.22222
SAMN48585017	624	2	0.320513
SAMN48585017	886	11	1.24153
SAMN48585017	1065	17	1.59624
SAMN48585017	998	16	1.60321
SAMN48585017	786	7	0.890585
SAMN48585017	1105	16	1.44796
SAMN48585017	854	10	1.17096
SAMN48585017	677	4	0.590842
SAMN48585017	832	12	1.44231
SAMN48585017	758	1	0.131926
SAMN48585017	628	5	0.796178
SAMN48585017	1094	4	0.365631
SAMN48585017	800	13	1.625
SAMN48585017	744	7	0.94086
SAMN48585017	957	17	1.77638
SAMN48585017	802	14	1.74564
SAMN48851668	768	1	0.130208	1148	3	0.261324
SAMN48851668	1227	8	0.651997	1363	19	1.39398
SAMN48851668	1036	2	0.19305	926	5	0.539957
SAMN48851668	1144	8	0.699301	863	4	0.463499
SAMN48851668	1662	12	0.722022	1178	3	0.254669
SAMN48851668	845	3	0.35503	778	11	1.41388
SAMN48851668	1216	3	0.246711	1089	8	0.734619
SAMN48851668	923	4	0.433369	1045	3	0.287081
SAMN48851668	945	4	0.42328	808	3	0.371287
SAMN48851668	1265	3	0.237154	911	12	1.31723
SAMN48851668	977	5	0.511771	578	2	0.346021
SAMN48851668	1141	3	0.262927	875	2	0.228571
SAMN48851668	891	2	0.224467	1229	7	0.569569
SAMN48851668	1027	5	0.486855	751	6	0.798935
SAMN48851668	1133	8	0.70609	778	3	0.385604
SAMN48851668	903	8	0.885936	677	8	1.18168
SAMN48851668	1021	2	0.195886	926	3	0.323974
SAMN48851668	1396	6	0.429799	1097	14	1.27621
SAMN48851668	871	3	0.344432
SAMN48851668	1093	4	0.365965
SAMN48851668	825	7	0.848485
SAMN48851668	792	3	0.378788
SAMN48851668	991	1	0.100908
SAMN48851668	751	6	0.798935
SAMN48851668	1094	0	0
SAMN48851668	951	3	0.315457
SAMN48851668	872	7	0.802752
SAMN48851668	1036	6	0.579151
SAMN48851668	916	5	0.545852
SAMN48851668	936	5	0.534188
SAMN48851668	724	0	0
SAMN48851668	1050	2	0.190476
SAMN48851668	939	4	0.425985
SAMN48851668	881	6	0.681044
SAMN48851668	786	0	0
SAMN48851668	815	5	0.613497
SAMN48851668	848	4	0.471698
SAMN48851668	893	4	0.447928
SAMN48851668	369	2	0.542005
SAMN48851668	895	7	0.782123
SAMN48851668	1063	4	0.376294
SAMN48851668	794	4	0.503778
SAMN48851668	1362	10	0.734214
average	866.124	6.75258	0.785472	770.132	9	1.21492
p						0.00011
