# Supplementary material for: Deep single-cell decoding of human pancreatic islets reveals T2D β-cell gene expression defects
Source: EMBO J. 2026 Apr 15;45(11):3978–4005. doi: 10.1038/s44318-026-00744-w (PMC13226668; doi:10.1038/s44318-026-00744-w)
Supplement: Supplementary file 21 — Source data Fig. 3 [file 44318_2026_744_MOESM21_ESM.zip › Figure 3/C/FIGURE 3C.xlsx]

## Sheet: FIGURE 3C
		CHRNA3 gene expression
Donor ID	Diabetes status	Beta CPM	Alpha CPM
SAMN16547514	ND	0.622257	0
SAMN10737781	ND	0.516701	0
HP19047-01	ND	0.411934	0.0434438
SAMN08768799	ND	1.88879	0
SAMN10873960	ND	2.2672	0.0987097
SAMN12500521	ND	0.565199	0.155273
HP-20152-01	ND	0.719728	0
SAMN15337453	ND	0.255538	0
SAMN09370567	ND	0.492746	0.0483837
HP18054-01	ND	0.206911	0
HP18304	ND	0	0
SAMN11523048	ND	0.693146	0.026686
SAMN11633049	ND	0.583207	0.0695365
SAMN11380903	ND	0.216415	0
SAMN11864195	ND	0.352517	0
SAMN13108021	ND	1.16503	0
SAMN12673306	ND	0.85168	0.102637
SAMN12634037	T2D	2.24704	0.15063
SAMN13320559	T2D	1.6437	0
HP17300-01T2D	T2D	1.44257	0.0795259
HP17225-01T2D	T2D	1.69325	0.166653
HP1720901T2D	T2D	2.06256	0.130711
SAMN11642375	T2D	1.55522	0.0121479
SAMN13901790	T2D	0.962354	0
SAMN17209843	T2D	0.647623	0
HP17117-01 T2D	T2D	2.40125	0.176261
SAMN11157311	T2D	1.81044	0
SAMN17831932	T2D	1.24646	0
SAMN16365027	T2D	1.40964	0
HP18320-01T2D	T2D	1.59784	0.0809647
SAMN10832912	T2D	1.17046	0
SAMN08769026	T2D	2.08947	0.228666
SAMN10372788	T2D	1.74189	0.0763467
HP19044-01T2D	T2D	2.65353	0.0344043
