# Supplementary material for: Deep single-cell decoding of human pancreatic islets reveals T2D β-cell gene expression defects
Source: EMBO J. 2026 Apr 15;45(11):3978–4005. doi: 10.1038/s44318-026-00744-w (PMC13226668; doi:10.1038/s44318-026-00744-w)
Supplement: Supplementary file 21 — Source data Fig. 3 [file 44318_2026_744_MOESM21_ESM.zip › Figure 3/D/FIGURE 3D.xlsx]

## Sheet: FIGURE 3D
		ND									T2D									P (t.test)
		Donor 1			Donor 2			Donor 3			Donor 1			Donor 2			Donor 3
		R1	R2	R3	R3	R4	R5	R1	R2	R4	R1	R2	R3	R1	R2	R3	R1	R2	R3
	Total cells	290	96	131	173	280	208	141	310	194	234	185	148	519	500	312	204	396	216
	CPEP+	157	23	57	80	28	123	13	166	100	56	70	65	219	177	153	87	216	67
	GCG+	115	72	24	31	116	17	20	40	133	38	70	64	183	148	78	38	191	86
	CHRNA3+	83	54	34	0	0	0	39	3	79	51	104	77	303	236	175	126	209	103
	Unresolved cells	39	14	12	4	2	4	0	30	80	8	24	27	92	60	52	16	122	24
	filtered CPEP+ (High-confidence β-cells)	118	9	45	76	26	119	13	136	20	48	46	38	127	117	101	71	94	43
	filtered GCG+ (High-confidence α-cells)	76	58	12	27	114	13	20	10	53	30	46	37	91	88	26	22	69	62
	filtered CPEP+ CHRNA3+ (CHRNA3+ β-cells)	28	3	10	0	0	0	1	0	4	6	25	18	72	62	61	53	70	28
	filtered GCG+ CHRNA3+ (CHRNA3+ α-cells)	32	39	9	0	0	0	9	0	19	26	40	30	80	68	15	15	28	31
	% CHRNA3+ β-cells / High-confidence β-cells	23.7288	33.3333	22.2222	0	0	0	7.69231	0	20	12.5	54.3478	47.3684	56.6929	52.9915	60.396	74.6479	74.4681	65.1163
	% CHRNA3+ α-cells / High-confidence α-cells	42.1053	67.2414	75	0	0	0	45	0	35.8491	86.6667	86.9565	81.0811	87.9121	77.2727	57.6923	68.1818	40.5797	50
	% CHRNA3+ β-cells averaged by donor	26.4281			0			9.23077			38.0721			56.6935			71.4108			0.0264157
	% CHRNA3+ α-cells averaged by donor	61.4489			0			26.9497			84.9014			74.2924			52.9205			0.131645
Glycemic status	Donor id	Mean intensities			per donor mean intensities
		CPEP	GCG	CHRNA3	CPEP	GCG	CHRNA3
ND	Donor_1_R1	0.033	0.1	0.014	0.0223333	0.113333	0.0153333
ND	Donor_1_R2	0.016	0.19	0.02
ND	Donor_1_R3	0.018	0.05	0.012
ND	Donor_2_R1	0.011	0.005	0	0.012	0.00833333	0
ND	Donor_2_R2	0.005	0.01	0
ND	Donor_2_R3	0.02	0.01	0
ND	Donor_3_R1	0.027	0.008	0.001	0.023	0.0316667	0.00466667
ND	Donor_3_R2	0.011	0.032	0.008
ND	Donor_3_R3	0.031	0.055	0.005
T2D	Donor_1_R1	0.021	0.034	0.022	0.029	0.0646667	0.0296667
T2D	Donor_1_R2	0.029	0.074	0.036
T2D	Donor_1_R3	0.037	0.086	0.031
T2D	Donor 2_R1	0.035	0.023	0.041	0.037	0.021	0.04
T2D	Donor 2_R2	0.037	0.021	0.039
T2D	Donor 2_R3	0.039	0.019	0.04
T2D	Donor_3_R1	0.021	0.011	0.021	0.0206667	0.0216667	0.0193333
T2D	Donor_3_R2	0.027	0.032	0.019
T2D	Donor_3_R3	0.014	0.022	0.018
