# Supplementary material for: Deep single-cell decoding of human pancreatic islets reveals T2D β-cell gene expression defects
Source: EMBO J. 2026 Apr 15;45(11):3978–4005. doi: 10.1038/s44318-026-00744-w (PMC13226668; doi:10.1038/s44318-026-00744-w)
Supplement: Supplementary file 21 — Source data Fig. 3 [file 44318_2026_744_MOESM21_ESM.zip › Figure 3/E/FIGURE 3E.xlsx]

## Sheet: FIGURE 3E
Beta						Alpha
gene_id	FC	log10fdr	T2DvsND DEG			gene_id	FC	log10fdr	T2DvsND DEG
FAIM2	3.68575	7.35192	UP			FAIM2	0.0829441	0	N/A
NUPR1	2.13153	5.01431	UP			NUPR1	1.08703	0	N/A
GAS6	1.64082	4.181	UP			GAS6	0.313464	0	N/A
RAMP3	2.8907	3.97533	UP			RAMP3	0.844646	0	N/A
HGF	3.46018	3.96776	UP			HGF	-0.540028	0	N/A
ARG2	-1.09233	3.87953	DOWN			ARG2	-0.0012194	0	N/A
NEDD9	-0.812599	2.73831	DOWN			NEDD9	-0.15883	0	N/A
KANK2	0.872489	2.70745	UP			KANK2	0.0796468	0	N/A
HLA-F	0.688899	2.64457	UP			HLA-F	0.0241974	0	N/A
TNFRSF10D	1.42495	2.58714	UP			TNFRSF10D	-0.261335	0	N/A
PPARA	-0.538637	2.49952	DOWN			PPARA	-0.169463	0	N/A
UNC5C	0.964191	2.4409	UP			UNC5C	0.211282	0	N/A
TNFAIP8L3	2.2635	2.39804	UP			TNFAIP8L3	-0.113795	0	N/A
BNIP3	-0.666743	2.37505	DOWN			BNIP3	-0.0156636	0	N/A
TRAF4	-0.504246	2.25919	DOWN			TRAF4	-0.101179	0	N/A
EDA2R	0.753554	2.19389	UP			EDA2R	0.27411	0	N/A
CYBA	1.20551	2.18824	UP			CECR2	-0.429526	0	N/A
CECR2	-0.942202	2.0278	DOWN			RASGRP1	-0.142385	0	N/A
RASGRP1	-1.08404	1.8966	DOWN			GHSR	-0.215263	0	N/A
MDK	0.627831	1.86138	UP			DUSP7	0.241449	0	N/A
GHSR	1.40022	1.82566	UP			NPNT	0.398516	0	N/A
DUSP7	0.70205	1.79936	UP			DAPK2	-0.106603	0	N/A
NPNT	1.6738	1.76507	UP			DAP	-0.0353402	0	N/A
DAPK2	-0.584832	1.75806	DOWN			PEA15	-0.0365233	0	N/A
DAP	-0.359105	1.7492	N/A			TNFRSF10A	-0.0264576	0	N/A
PEA15	-0.486126	1.71251	N/A			CERK	0.0363773	0	N/A
TNFRSF10B	0.815831	1.64531	UP			CNKSR2	0.646901	0	N/A
TNFRSF10A	1.41375	1.63759	UP			CLU	-0.0869196	0	N/A
CERK	0.371056	1.63144	N/A			SOX4	-0.33231	0	N/A
CNKSR2	0.567142	1.61292	UP			BRINP1	0.00505297	0	N/A
CLU	-0.654868	1.57216	DOWN			CD36	-0.116506	0	N/A
SOX4	0.468269	1.54757	N/A			PIM2	-0.0275579	0	N/A
BRINP1	1.30752	1.54597	UP			TDP2	0.0631139	0	N/A
CD36	1.4383	1.54597	UP			ITPRIP	0.23202	0	N/A
PIM2	-0.399648	1.53815	N/A			KMO	-0.516346	0	N/A
TDP2	-0.291324	1.53553	N/A			AKT1	-0.0310759	0	N/A
ITPRIP	1.20972	1.53525	UP			CEACAM1	-0.114552	0	N/A
KMO	-1.54575	1.51024	DOWN			ENO2	-0.152162	0	N/A
AKT1	-0.400121	1.49392	N/A			PARP2	-0.0099721	0	N/A
CEACAM1	-0.859851	1.49392	DOWN			ING3	0.0138177	0	N/A
LTA	-3.23928	1.48227	DOWN			RNF34	-0.136302	0	N/A
ENO2	-0.457594	1.47477	N/A			IL6	0.829667	0	N/A
PARP2	-0.282223	1.47159	N/A			TNFRSF19	0.0419151	0	N/A
ING3	0.32185	1.46945	N/A			KAT5	-0.146282	0	N/A
RNF34	-0.28688	1.43291	N/A			SYT11	0.224343	0	N/A
IL6	2.23601	1.42034	UP			FYN	-0.106871	0	N/A
TNFRSF19	0.611156	1.37239	UP			TSC22D3	-0.12153	0	N/A
KAT5	-0.309682	1.36166	N/A			SASH1	0.232381	0	N/A
SYT11	0.332597	1.32349	N/A			TNFRSF11B	0.187413	0	N/A
FYN	0.356489	1.31179	N/A			NOD1	0.200569	0	N/A
BCL3	0.677936	1.29567	N/A			LGALS3	0.199278	0	N/A
TSC22D3	-0.462074	1.26524	N/A			TRAP1	-0.198103	0	N/A
SASH1	0.977077	1.25377	N/A			CHMP4B	-0.0289842	0	N/A
TNFRSF11B	0.939915	1.25265	N/A			EXOG	0.114799	0	N/A
NOD1	0.807235	1.24853	N/A			FADD	-0.174853	0	N/A
LGALS3	1.93286	1.24112	N/A			CIAPIN1	-0.173341	0	N/A
TRAP1	-0.356715	1.23042	N/A			CDKN1A	0.268106	0	N/A
CHMP4B	-0.293517	1.23003	N/A			HRK	0.0783778	0	N/A
KRT8	-0.281018	1.19945	N/A			FNIP2	-0.187471	0	N/A
EXOG	0.267528	1.18721	N/A			ANKDD1A	0.195718	0	N/A
FADD	-0.255359	1.18097	N/A			FAP	-0.0243294	0	N/A
CIAPIN1	-0.277859	1.17861	N/A			ILK	-0.0292112	0	N/A
CDKN1A	0.576675	1.15969	N/A			HSF1	-0.0956233	0	N/A
HRK	-1.08989	1.15479	N/A			ATF4	-0.0742691	0	N/A
FNIP2	-0.510715	1.14927	N/A			COQ8A	-0.0469224	0	N/A
ANKDD1A	0.780721	1.13075	N/A			TSPO	0.338692	0	N/A
FAP	1.24174	1.12899	N/A			DMAP1	-0.196373	0	N/A
ILK	-0.285322	1.12344	N/A			MAPK10	0.112061	0	N/A
HSF1	-0.277246	1.10735	N/A			TNFRSF10C	0.193146	0	N/A
ATF4	-0.413545	1.10324	N/A			EGLN1	0.0269473	0	N/A
COQ8A	-0.410845	1.08552	N/A			TMEM120A	-0.137825	0	N/A
TSPO	0.78413	1.08285	N/A			CCAR2	-0.203612	0	N/A
DMAP1	-0.318889	1.06264	N/A			NFATC4	-0.155108	0	N/A
MAPK10	0.310852	1.06264	N/A			VPS4A	-0.10378	0	N/A
TNFRSF10C	0.816877	1.05196	N/A			PYCR1	-0.0421617	0	N/A
EGLN1	-0.298971	1.04464	N/A			MYCN	-0.64524	0	N/A
TMEM120A	-0.249186	1.03015	N/A			TNFRSF21	-0.0678022	0	N/A
CCAR2	-0.296247	1.02997	N/A			HIF1A	-0.124217	0	N/A
NFATC4	0.549812	1.00814	N/A			PYCARD	0.208385	0	N/A
VPS4A	-0.216816	0.98072	N/A			GPS2	-0.0092213	0	N/A
CCL17	-2.70358	0.96042	N/A			QSOX2	0.0458605	0	N/A
PYCR1	-0.612892	0.951753	N/A			ISL1	0.0245227	0	N/A
MYCN	-1.10409	0.942614	N/A			MAP3K5	-0.181134	0	N/A
TNFRSF21	-0.427891	0.942614	N/A			GRAMD4	0.434774	0	N/A
HIF1A	-0.269727	0.918439	N/A			ARID5A	-0.225853	0	N/A
PYCARD	0.570134	0.908252	N/A			RRAGA	-0.103853	0	N/A
GPS2	-0.204666	0.898875	N/A			GLCCI1	0.198853	0	N/A
QSOX2	0.365301	0.894654	N/A			CAPN2	-0.216847	0	N/A
ISL1	0.236985	0.893622	N/A			PTGS2	0.575202	0	N/A
MAP3K5	0.704161	0.888477	N/A			PSMC5	-0.137801	0	N/A
GRAMD4	0.630948	0.886309	N/A			PSMD2	-0.208626	0	N/A
ARID5A	-0.478021	0.872574	N/A			FGG	-0.668659	0	N/A
RRAGA	-0.258266	0.872553	N/A			CHUK	-0.157341	0	N/A
GLCCI1	0.422729	0.869399	N/A			CAPN6	0.98147	0	N/A
CAPN2	-0.330855	0.868948	N/A			PID1	0.576751	0	N/A
PTGS2	-1.24556	0.865818	N/A			WFS1	-0.292737	0	N/A
RFPL1	-2.06215	0.863317	N/A			DNAJA3	-0.0931893	0	N/A
PSMC5	-0.233428	0.863252	N/A			BCL2	-0.16114	0	N/A
PSMD2	-0.328584	0.851683	N/A			TRIB3	-0.0841459	0	N/A
FGG	-1.67427	0.850298	N/A			DPYSL4	0.362577	0	N/A
CHUK	-0.254942	0.842444	N/A			ATR	0.194979	0	N/A
CAPN6	1.49421	0.830456	N/A			VDAC3	-0.0515746	0	N/A
IL1A	1.85068	0.820456	N/A			CCL18	0.451115	0	N/A
PID1	1.25803	0.819172	N/A			NKIRAS2	-0.10398	0	N/A
WFS1	-0.478253	0.817441	N/A			PRKCE	0.119635	0	N/A
DNAJA3	-0.259926	0.815154	N/A			TGFB1	0.209351	0	N/A
PRL	2.43777	0.805874	N/A			GORASP2	-0.0313832	0	N/A
BCL2	1.38503	0.805188	N/A			TNFAIP3	0.606141	0	N/A
TRIB3	-0.657648	0.80125	N/A			SORT1	0.0395833	0	N/A
DPYSL4	-0.501824	0.795377	N/A			USP14	-0.0759573	0	N/A
ATR	0.22392	0.794351	N/A			DDIT3	0.112071	0	N/A
VDAC3	-0.235159	0.791576	N/A			SHARPIN	-0.0462215	0	N/A
CCL18	-1.13757	0.787669	N/A			HTRA4	0.148123	0	N/A
NKIRAS2	-0.193521	0.786909	N/A			CXCL16	-0.189094	0	N/A
PRKCE	0.257677	0.784712	N/A			BNIP2	0.113024	0	N/A
TGFB1	0.452368	0.779821	N/A			DNAJB9	0.0821069	0	N/A
GORASP2	-0.28236	0.768767	N/A			TNFAIP2	1.47411	0	N/A
TNFAIP3	0.581704	0.768767	N/A			ERAL1	-0.203909	0	N/A
SORT1	0.299578	0.765284	N/A			BCAR1	-0.146013	0	N/A
USP14	-0.188649	0.763993	N/A			ARHGEF2	0.149437	0	N/A
DDIT3	-0.678857	0.754108	N/A			ZFP36L2	0.214225	0	N/A
SHARPIN	-0.220304	0.754065	N/A			JAK2	-0.0891928	0	N/A
HTRA4	-2.43267	0.753786	N/A			MAP3K14	0.229424	0	N/A
CXCL16	0.282176	0.748076	N/A			BNIP1	-0.0994797	0	N/A
MMP3	2.28527	0.746325	N/A			HDAC4	-0.0929083	0	N/A
BNIP2	0.356163	0.739249	N/A			NR4A1	0.29481	0	N/A
DNAJB9	-0.380165	0.738679	N/A			BTBD10	-0.0830117	0	N/A
TNFAIP2	1.49179	0.73786	N/A			ZFAND6	-0.055844	0	N/A
ERAL1	-0.240218	0.737796	N/A			EMP2	0.110433	0	N/A
BCAR1	-0.285801	0.736989	N/A			STK17A	0.0735488	0	N/A
ARHGEF2	-0.567541	0.736617	N/A			CSE1L	-0.064206	0	N/A
ZFP36L2	0.33833	0.736617	N/A			ACADM	-0.135047	0	N/A
JAK2	-0.274505	0.734493	N/A			NOTCH1	-0.517057	0	N/A
MAP3K14	0.407777	0.734493	N/A			TNFRSF18	0.00408843	0	N/A
BNIP1	-0.215758	0.734104	N/A			ETS2	0.136341	0	N/A
HDAC4	0.281782	0.73224	N/A			TNFRSF9	-0.279308	0	N/A
INPP5K	-0.240054	0.727067	N/A			WDR18	-0.172864	0	N/A
NR4A1	0.686108	0.726942	N/A			FBH1	-0.119623	0	N/A
BTBD10	-0.232193	0.724463	N/A			CERKL	0.0853231	0	N/A
ZFAND6	-0.247027	0.720356	N/A			CLDN1	0.605363	0	N/A
EMP2	0.299201	0.716361	N/A			GSTP1	0.13614	0	N/A
STK17A	-0.605688	0.710011	N/A			CASP9	-0.132932	0	N/A
CSE1L	-0.204395	0.702351	N/A			CCL20	2.10717	0	N/A
ACADM	-0.1854	0.698718	N/A			HSP90AB1	-0.0156129	0	N/A
NOTCH1	-0.952733	0.698718	N/A			SFRP1	-0.545909	0	N/A
TNFRSF18	0.963012	0.697487	N/A			TNFRSF25	0.0993213	0	N/A
ETS2	0.485415	0.695847	N/A			FAS	0.377928	0	N/A
TNFRSF9	-1.82797	0.695462	N/A			PPM1B	-0.054657	0	N/A
WDR18	-0.291131	0.683891	N/A			TNFSF10	-0.182859	0	N/A
FBH1	-0.187992	0.67612	N/A			CYCS	-0.085794	0	N/A
CERKL	0.230941	0.672433	N/A			SNCA	0.058863	0	N/A
CLDN1	1.18848	0.671948	N/A			UNC13B	-0.16367	0	N/A
GSTP1	0.300756	0.670926	N/A			TP53I3	0.00031172	0	N/A
CASP9	-0.291455	0.670911	N/A			GLRX3	-0.0734883	0	N/A
CCL20	1.9108	0.665705	N/A			MAPKAPK2	0.109456	0	N/A
HSP90AB1	-0.200008	0.659724	N/A			INHBE	0.276905	0	N/A
SFRP1	1.38656	0.658948	N/A			FBXO7	-0.143674	0	N/A
TNFRSF25	-0.81531	0.653985	N/A			CSNK1D	-0.0418701	0	N/A
FAS	0.484153	0.652891	N/A			PDCD2L	-0.0357611	0	N/A
PPM1B	-0.199337	0.643475	N/A			VAPA	-0.0561621	0	N/A
TNFSF10	0.424459	0.641069	N/A			PDCD6	-0.0830766	0	N/A
CYCS	-0.267583	0.639679	N/A			PSMC1	-0.122152	0	N/A
SNCA	0.28024	0.639423	N/A			CORO1C	-0.233814	0	N/A
UNC13B	-0.298339	0.639029	N/A			TICAM1	-0.18046	0	N/A
TP53I3	0.355789	0.636958	N/A			ILRUN	-0.0327118	0	N/A
GLRX3	-0.235339	0.635283	N/A			PIK3R1	0.174448	0	N/A
MAPKAPK2	-0.335173	0.632589	N/A			BAK1	-0.118845	0	N/A
PAX2	-2.17979	0.631906	N/A			TRIM32	0.0438468	0	N/A
INHBE	1.37721	0.628509	N/A			AKTIP	-0.0779228	0	N/A
FBXO7	-0.174622	0.624398	N/A			BAG6	-0.167445	0	N/A
CSNK1D	-0.175526	0.622267	N/A			TRIM27	-0.107105	0	N/A
DAPK3	-0.283059	0.621528	N/A			CHMP7	-0.177262	0	N/A
PDCD2L	-0.235654	0.619656	N/A			PPIF	-0.101238	0	N/A
VAPA	-0.217022	0.619515	N/A			THADA	0.0305331	0	N/A
PDCD6	-0.183442	0.603946	N/A			C1QTNF4	0.239214	0	N/A
PSMC1	-0.227036	0.601696	N/A			MAP2K6	0.289479	0	N/A
CORO1C	-0.239322	0.600308	N/A			CD200R1	-0.628461	0	N/A
TICAM1	-0.234312	0.600308	N/A			GATA4	0.152895	0	N/A
ILRUN	-0.200631	0.600233	N/A			BMPR1B	-1.22598	0	N/A
PIK3R1	0.32749	0.599719	N/A			ATG9A	-0.0192267	0	N/A
BAK1	-0.213887	0.5997	N/A			IL15	-0.111561	0	N/A
TRIM32	-0.27464	0.585818	N/A			PEF1	-0.170883	0	N/A
AKTIP	-0.188899	0.570797	N/A			C1QTNF3	-0.189758	0	N/A
BAG6	-0.175077	0.569176	N/A			ATG3	-0.0131814	0	N/A
TRIM27	-0.218245	0.569176	N/A			CHMP4A	-0.0359513	0	N/A
CHMP7	-0.186409	0.565804	N/A			PPARGC1A	0.158242	0	N/A
PPIF	-0.269665	0.563785	N/A			NDRG1	-0.0357591	0	N/A
THADA	0.192559	0.5631	N/A			OPTN	-0.0103646	0	N/A
C1QTNF4	0.441564	0.561438	N/A			CDK11B	-0.0634468	0	N/A
MAP2K6	-0.35262	0.561438	N/A			MAP3K11	-0.0312544	0	N/A
CD200R1	0.897707	0.561385	N/A			TNFRSF12A	-0.301493	0	N/A
GATA4	0.810312	0.55998	N/A			ANGPT2	0.233967	0	N/A
AFF3	1.38827	0.55962	N/A			ENDOG	0.0106852	0	N/A
OSGIN1	-0.444367	0.55962	N/A			CCDC115	-0.050625	0	N/A
BMPR1B	-1.1808	0.559244	N/A			CRHBP	0.143339	0	N/A
MAF	0.442705	0.559244	N/A			DRD2	-0.0186585	0	N/A
KCNJ8	0.408646	0.557599	N/A			EDN1	0.545506	0	N/A
ATG9A	-0.206626	0.555373	N/A			PRELID1	-0.0408226	0	N/A
IL15	0.632762	0.552381	N/A			SOD1	0.0200885	0	N/A
PEF1	-0.233385	0.550291	N/A			SUSD6	0.122385	0	N/A
C1QTNF3	0.376267	0.549505	N/A			ARRB2	-0.144962	0	N/A
ATG3	-0.17171	0.548032	N/A			SRSF6	0.0180924	0	N/A
CHMP4A	-0.172873	0.547163	N/A			ASS1	-0.447454	0	N/A
PPARGC1A	0.912805	0.539577	N/A			RHOA	-0.146742	0	N/A
NDRG1	-0.519762	0.535013	N/A			BABAM2	-0.103627	0	N/A
OPTN	-0.159938	0.527073	N/A			GPR75	0.362446	0	N/A
CDK11B	-0.231395	0.519774	N/A			SAFB2	-0.0996664	0	N/A
MAP3K11	-0.171402	0.519542	N/A			VPS72	-0.151732	0	N/A
TNFRSF12A	-0.550723	0.514749	N/A			STK25	-0.119789	0	N/A
ANGPT2	0.308971	0.512665	N/A			OXR1	-0.131259	0	N/A
ENDOG	-0.228731	0.512353	N/A			ATG4D	-0.123711	0	N/A
CCDC115	-0.254655	0.510445	N/A			LGALS9	0.319586	0	N/A
CRHBP	0.813286	0.506938	N/A			ABCF1	-0.0941212	0	N/A
DRD2	1.03132	0.505907	N/A			FERMT2	-0.116936	0	N/A
EDN1	1.58845	0.504943	N/A			TBC1D24	0.14802	0	N/A
PRELID1	-0.22811	0.503624	N/A			TNIP2	-0.0453499	0	N/A
SOD1	-0.160458	0.503624	N/A			API5	-0.0031319	0	N/A
SUSD6	0.255105	0.502661	N/A			PTPN6	-0.202698	0	N/A
ARRB2	0.265295	0.501002	N/A			PTPRJ	0.0174922	0	N/A
SRSF6	0.208636	0.499135	N/A			ZBTB20	0.0133604	0	N/A
ASS1	-0.423187	0.497298	N/A			EI24	-0.108793	0	N/A
RHOA	-0.163888	0.495665	N/A			PRKCD	-0.0301787	0	N/A
BABAM2	-0.21302	0.492499	N/A			PTGES	0.405316	0	N/A
GPR75	0.497578	0.488002	N/A			PRKD1	-0.152228	0	N/A
SAFB2	-0.310697	0.484621	N/A			AZU1	-1.97172	0	N/A
VPS72	-0.160272	0.484621	N/A			PNPLA8	0.0147496	0	N/A
STK25	-0.182107	0.483415	N/A			BMP5	-0.178994	0	N/A
OXR1	0.161033	0.483343	N/A			PTPN22	-0.054758	0	N/A
CLEC18A	-0.670484	0.480469	N/A			CARD11	0.401315	0	N/A
ATG4D	-0.181922	0.479488	N/A			MUTYH	-0.0960106	0	N/A
LGALS9	0.872325	0.479195	N/A			TIA1	0.112564	0	N/A
ABCF1	-0.202459	0.474707	N/A			SEPTIN4	0.0354346	0	N/A
FERMT2	-0.22694	0.473134	N/A			SRGN	1.14624	0	N/A
TBC1D24	0.206263	0.47289	N/A			FZD6	0.0262686	0	N/A
TNIP2	-0.194534	0.470331	N/A			CARD10	-0.0908433	0	N/A
API5	-0.148725	0.468768	N/A			HDAC3	-0.0788166	0	N/A
PTPN6	-0.202518	0.467673	N/A			ZBED6	-0.0286002	0	N/A
PTPRJ	-0.205999	0.467063	N/A			MEAK7	-0.145449	0	N/A
ZBTB20	0.163759	0.464941	N/A			MAP3K7	0.047043	0	N/A
EI24	-0.20327	0.46446	N/A			PICALM	-6.04e-05	0	N/A
PRKCD	-0.228489	0.462865	N/A			NEK6	0.0659795	0	N/A
PTGES	1.22238	0.458958	N/A			ETS1	0.32955	0	N/A
PRKD1	0.58988	0.457067	N/A			TUBA1A	-0.0200834	0	N/A
AZU1	-1.70524	0.452173	N/A			TAX1BP1	0.013098	0	N/A
PNPLA8	-0.207045	0.452173	N/A			NIBAN2	0.0111472	0	N/A
LRRD1	-0.66345	0.452105	N/A			TRAF5	0.23469	0	N/A
BMP5	0.294472	0.451813	N/A			COA8	-0.0297748	0	N/A
SKIL	0.25691	0.449122	N/A			CCL3L1	0.445831	0	N/A
PTPN22	-1.48336	0.444791	N/A			MKRN1	0.0267028	0	N/A
CARD11	0.790964	0.444683	N/A			GCG	0.042597	0	N/A
MUTYH	-0.191583	0.440052	N/A			SELENOK	0.00312905	0	N/A
TIA1	0.166151	0.439308	N/A			TRADD	-0.0895431	0	N/A
AATF	-0.200085	0.439088	N/A			IFIH1	-0.0590873	0	N/A
SEPTIN4	-0.429365	0.436046	N/A			WDR5	-0.0594778	0	N/A
SRGN	1.66334	0.434973	N/A			CD200	0.069719	0	N/A
FZD6	0.192964	0.434542	N/A			COLEC11	-0.927494	0	N/A
CARD10	-0.804319	0.43183	N/A			PHLPP1	-0.0002849	0	N/A
PTPRC	-1.29327	0.43183	N/A			ATG4B	-0.0558463	0	N/A
HDAC3	-0.184623	0.430349	N/A			DAXX	-0.0710573	0	N/A
ZBED6	-0.571696	0.42981	N/A			ADAMTS7	-0.137825	0	N/A
IL33	1.25669	0.429326	N/A			CDKN2D	-0.0085328	0	N/A
MEAK7	-0.202103	0.429047	N/A			FZD5	0.0826385	0	N/A
MAP3K7	-0.155034	0.427172	N/A			TNFRSF11A	0.241051	0	N/A
PICALM	-0.140219	0.42698	N/A			EPHB1	-0.115317	0	N/A
NEK6	-1.17967	0.423219	N/A			EIF4G2	-0.0668358	0	N/A
ETS1	0.280743	0.422282	N/A			TNFSF15	-0.291464	0	N/A
IFI6	0.356497	0.421642	N/A			CDKN1B	-0.0705989	0	N/A
TUBA1A	-0.417306	0.421642	N/A			CD40	0.28996	0	N/A
TAX1BP1	-0.161076	0.421379	N/A			NR1H4	0.986423	0	N/A
NIBAN2	-0.256147	0.421065	N/A			PYHIN1	0.337426	0	N/A
TRAF5	0.280355	0.419002	N/A			LPAR1	-0.165416	0	N/A
COA8	-0.142568	0.416581	N/A			TLR2	-0.361447	0	N/A
CCL3L1	1.46766	0.416378	N/A			AMIGO2	-0.397951	0	N/A
MKRN1	-0.154895	0.415352	N/A			CACNA1G	-0.411176	0	N/A
GCG	0.798942	0.40934	N/A			KAT2A	-0.0889858	0	N/A
SELENOK	-0.248848	0.40752	N/A			RAPGEF1	-0.124801	0	N/A
TRADD	-0.180292	0.40605	N/A			EIF2S1	-0.112372	0	N/A
IFIH1	0.216402	0.406013	N/A			AIFM3	-0.0046945	0	N/A
WDR5	-0.1535	0.404692	N/A			LIMS1	0.00899611	0	N/A
CD200	-0.173551	0.404093	N/A			CCL15	-0.70792	0	N/A
COLEC11	-0.987736	0.40185	N/A			NUP93	-0.0764311	0	N/A
PHLPP1	0.272621	0.401841	N/A			YBX3	0.114356	0	N/A
ATG4B	-0.151115	0.401202	N/A			PDCD10	-0.0637929	0	N/A
DAXX	-0.136831	0.400196	N/A			WDR37	0.0623158	0	N/A
ADAMTS7	-0.917472	0.399905	N/A			TP53	-0.0047381	0	N/A
EBF3	1.45315	0.39977	N/A			MTCH1	-0.0006142	0	N/A
CDKN2D	-0.140629	0.399677	N/A			PERP	-0.0060507	0	N/A
FZD5	0.325858	0.399359	N/A			ATG9B	-0.0957638	0	N/A
TNFRSF11A	0.251861	0.397866	N/A			CHMP5	0.00014036	0	N/A
EPHB1	-1.23401	0.397286	N/A			NPC1	-0.0065361	0	N/A
NTRK1	0.747726	0.39644	N/A			CD84	-0.979851	0	N/A
EIF4G2	-0.151923	0.395729	N/A			ZNF598	0.0214996	0	N/A
TNFSF15	-0.885405	0.394519	N/A			TIMM50	-0.106138	0	N/A
CDKN1B	-0.155771	0.393669	N/A			IKBKG	-0.196027	0	N/A
CD40	0.327742	0.392388	N/A			ATG5	-0.0484555	0	N/A
NR1H4	1.1749	0.390357	N/A			KLLN	0.173653	0	N/A
PYHIN1	0.930036	0.38961	N/A			HBZ	1.63376	0	N/A
LPAR1	0.932585	0.38916	N/A			GPR37	0.101731	0	N/A
TLR2	1.03798	0.38916	N/A			IL10	0.0454668	0	N/A
AMIGO2	-0.685565	0.388443	N/A			AIMP2	-0.136211	0	N/A
CACNA1G	-0.896803	0.388443	N/A			TNFRSF1A	0.0533079	0	N/A
KAT2A	-0.212848	0.388443	N/A			FASTK	-0.0691836	0	N/A
RAPGEF1	0.188734	0.387725	N/A			MAPK3	0.0201919	0	N/A
EIF2S1	-0.198115	0.386147	N/A			TSR2	-0.0316945	0	N/A
AIFM3	0.461425	0.38575	N/A			MT3	-0.522646	0	N/A
LIMS1	0.201156	0.384903	N/A			TRAF3IP2	-0.0055471	0	N/A
CCL15	0.957765	0.3846	N/A			HAVCR2	-0.733509	0	N/A
NUP93	-0.181159	0.380975	N/A			CHGA	-0.206183	0	N/A
YBX3	2.19174	0.378109	N/A			APPBP2	-0.0519535	0	N/A
PDCD10	-0.153576	0.377878	N/A			AIMP1	0.0262081	0	N/A
WDR37	-0.216679	0.37428	N/A			UBE2J1	-0.0394721	0	N/A
TP53	-0.209109	0.373451	N/A			CPNE1	0.134124	0	N/A
MTCH1	-0.148364	0.368448	N/A			BCL10	-0.110807	0	N/A
PERP	-0.240013	0.367966	N/A			ARAP1	-0.0560537	0	N/A
ATG9B	-0.510361	0.365766	N/A			TM7SF3	0.111496	0	N/A
CHMP5	-0.162349	0.363047	N/A			BCL2L13	-0.100031	0	N/A
NPC1	-0.216607	0.360902	N/A			NAIF1	-0.209495	0	N/A
CD84	1.40487	0.360488	N/A			STK17B	-0.194515	0	N/A
ZNF598	-0.228435	0.35872	N/A			TNFAIP1	0.0264383	0	N/A
TIMM50	-0.163318	0.357626	N/A			PKN1	-0.135747	0	N/A
IKBKG	-0.154709	0.356866	N/A			STEAP3	0.461597	0	N/A
ATG5	-0.124359	0.352623	N/A			CASP2	0.104471	0	N/A
KLLN	0.257971	0.351681	N/A			LRR1	-0.0247054	0	N/A
CHI3L1	1.3217	0.351112	N/A			TM2D2	-0.0106356	0	N/A
HBZ	1.51337	0.350546	N/A			DAPL1	-0.112305	0	N/A
GPR37	0.71331	0.34866	N/A			TP53BP2	-0.209724	0	N/A
IL10	-1.25991	0.347005	N/A			SLC7A11	0.348684	0	N/A
AIMP2	-0.199449	0.341364	N/A			WDR49	0.479577	0	N/A
TNFRSF1A	-0.191845	0.341113	N/A			PRNP	-0.0853187	0	N/A
FASTK	-0.134879	0.339723	N/A			PJVK	0.0777827	0	N/A
MAPK3	-0.130491	0.339615	N/A			NCK1	-7.03e-06	0	N/A
TSR2	-0.146642	0.338759	N/A			PRICKLE1	0.599687	0	N/A
MT3	-0.768624	0.33617	N/A			PRR7	0.0801893	0	N/A
TRAF3IP2	-0.153519	0.335892	N/A			MYD88	0.112267	0	N/A
HAVCR2	-0.806895	0.335184	N/A			ACER3	-0.0155293	0	N/A
CHGA	-0.348896	0.333491	N/A			CDK11A	-0.0717218	0	N/A
APPBP2	-0.119784	0.330789	N/A			RASSF6	-0.133058	0	N/A
AIMP1	-0.120265	0.330344	N/A			GHR	0.153745	0	N/A
UBE2J1	-0.165677	0.330333	N/A			EMP1	0.37759	0	N/A
CPNE1	0.211063	0.323821	N/A			DAP3	-0.103578	0	N/A
BCL10	-0.138873	0.322788	N/A			SEMA3F	0.205959	0	N/A
ARAP1	-0.18051	0.318677	N/A			SCRT2	-0.006892	0	N/A
TM7SF3	0.189594	0.317057	N/A			CHCHD2	-0.001661	0	N/A
BCL2L13	-0.169745	0.315907	N/A			WWOX	-0.0168698	0	N/A
NAIF1	-0.214749	0.315652	N/A			PTPN13	-0.0925446	0	N/A
STK17B	0.48947	0.31062	N/A			RIPK3	-0.181376	0	N/A
TNFAIP1	-0.143294	0.31062	N/A			BID	-0.112867	0	N/A
PKN1	-0.208486	0.31017	N/A			MEF2A	0.0485773	0	N/A
STEAP3	-0.599315	0.309995	N/A			PGAM5	-0.0266561	0	N/A
CASP2	0.182563	0.307501	N/A			CKMT1A	-0.174213	0	N/A
LRR1	-0.228771	0.306752	N/A			SH3GLB1	-0.0181976	0	N/A
TM2D2	-0.124271	0.306238	N/A			USP2	-0.13637	0	N/A
DAPL1	-0.356917	0.30434	N/A			MALT1	0.0584476	0	N/A
TP53BP2	-0.197504	0.30434	N/A			RARB	0.283818	0	N/A
SLC7A11	0.740269	0.303974	N/A			ST18	-0.0553863	0	N/A
WDR49	-1.00866	0.302505	N/A			BMF	0.0610649	0	N/A
PRNP	-0.173234	0.302142	N/A			MSH5	-0.0328762	0	N/A
PJVK	0.227547	0.301197	N/A			ZFP36L1	0.492083	0	N/A
NCK1	-0.120908	0.300482	N/A			AIFM1	-0.0649321	0	N/A
IL17C	-1.42969	0.300331	N/A			FGA	-0.56709	0	N/A
PRICKLE1	0.597271	0.300059	N/A			HIPK1	0.191274	0	N/A
PRR7	0.180594	0.298874	N/A			C6orf120	0.0609513	0	N/A
MYD88	0.160637	0.298686	N/A			CBL	0.152002	0	N/A
ACER3	0.181244	0.296147	N/A			KITLG	0.00429133	0	N/A
CDK11A	-0.191089	0.295036	N/A			NFATC1	0.517887	0	N/A
RASSF6	0.186289	0.294355	N/A			CAPN14	-0.264384	0	N/A
GHR	0.633517	0.29424	N/A			ING1	0.0402577	0	N/A
EMP1	1.03064	0.293435	N/A			THBS1	1.57529	0	N/A
DAP3	-0.117145	0.293428	N/A			KATNB1	-0.129638	0	N/A
SEMA3F	-0.802643	0.293095	N/A			PDCD2	-0.0013205	0	N/A
SCRT2	-0.412622	0.29038	N/A			RAD18	-0.0644608	0	N/A
CHCHD2	-0.1476	0.290043	N/A			GPI	-0.0171708	0	N/A
WWOX	0.134628	0.288457	N/A			BNIP3L	0.0812282	0	N/A
AKT3	0.124871	0.287951	N/A			MAGEH1	0.00122781	0	N/A
PTPN13	0.158553	0.28746	N/A			CACTIN	-0.118267	0	N/A
RIPK3	0.385903	0.285785	N/A			PLSCR2	-0.217603	0	N/A
BID	-0.248805	0.285179	N/A			CHMP2A	-0.0714811	0	N/A
MEF2A	-0.123693	0.285179	N/A			WDR35	0.151428	0	N/A
PGAM5	-0.191187	0.28392	N/A			PTPN11	0.00062564	0	N/A
CKMT1A	-0.261439	0.282222	N/A			PTRH2	-0.027253	0	N/A
SH3GLB1	-0.143732	0.281478	N/A			CASP6	0.0700728	0	N/A
USP2	-0.172701	0.280713	N/A			PPP2CB	-0.0050616	0	N/A
MALT1	0.173456	0.279721	N/A			DLC1	-0.411015	0	N/A
RARB	-0.631236	0.27902	N/A			BCOR	0.092561	0	N/A
ST18	-0.147098	0.278073	N/A			CSF1	0.550626	0	N/A
BMF	0.309525	0.277866	N/A			UBE2Z	-0.0404145	0	N/A
MSH5	-0.245803	0.277713	N/A			ZFP36	0.225688	0	N/A
ZFP36L1	0.724726	0.276356	N/A			RILPL1	0.138594	0	N/A
AIFM1	-0.157797	0.276169	N/A			GORASP1	-0.110107	0	N/A
FGA	-1.53818	0.276169	N/A			IL27RA	0.348554	0	N/A
HIPK1	-0.133213	0.276169	N/A			NKIRAS1	0.0186546	0	N/A
C6orf120	-0.118742	0.275752	N/A			CTSZ	-0.133733	0	N/A
CBL	0.201666	0.275541	N/A			GHRL	-1.1145	0	N/A
KITLG	0.924575	0.272943	N/A			POMC	0.222188	0	N/A
NFATC1	0.770843	0.272782	N/A			COQ6	-0.154495	0	N/A
CAPN14	-0.905027	0.270161	N/A			CASP8	0.00733148	0	N/A
ING1	-0.131477	0.270027	N/A			INPP5A	0.15963	0	N/A
THBS1	0.956553	0.268674	N/A			NOA1	-0.0576281	0	N/A
KATNB1	-0.151273	0.266539	N/A			SYCE3	0.506932	0	N/A
PDCD2	-0.120739	0.265755	N/A			SERPINB6	-0.0771142	0	N/A
TEX11	1.264	0.26569	N/A			MIB1	-0.156087	0	N/A
RAD18	-0.164921	0.26562	N/A			HYAL1	0.234887	0	N/A
GPI	-0.158934	0.265256	N/A			TNFRSF14	0.0905037	0	N/A
BNIP3L	-0.130272	0.265029	N/A			CARD8	-0.0686279	0	N/A
MAGEH1	-0.161408	0.265012	N/A			ABL1	0.0386832	0	N/A
CACTIN	-0.181417	0.264287	N/A			EFNB2	-0.504135	0	N/A
PLSCR2	-0.329591	0.264287	N/A			VSIR	-0.115513	0	N/A
CHMP2A	-0.124473	0.264149	N/A			MOB1A	0.0485287	0	N/A
WDR35	0.166378	0.263938	N/A			LAIR1	0.481865	0	N/A
PTPN11	-0.127635	0.261278	N/A			MAEA	-0.0727486	0	N/A
PTRH2	-0.19387	0.261	N/A			EEF1D	0.052899	0	N/A
CASP6	-0.151084	0.260257	N/A			MAPK8IP1	0.0224106	0	N/A
PPP2CB	-0.120442	0.259707	N/A			ITGB3BP	-0.127744	0	N/A
DLC1	0.348273	0.258146	N/A			NACC1	-0.0794296	0	N/A
BCOR	0.16034	0.257204	N/A			SNCB	0.243329	0	N/A
LTBR	0.138318	0.257204	N/A			RRAS2	-0.215814	0	N/A
CSF1	0.554404	0.256223	N/A			SETD4	-0.0281807	0	N/A
UBE2Z	-0.111017	0.255674	N/A			TNFAIP8L1	0.1373	0	N/A
ZFP36	0.370745	0.254225	N/A			ATG4A	-0.182858	0	N/A
RILPL1	-0.177441	0.2529	N/A			RELA	0.0866948	0	N/A
GORASP1	-0.129684	0.25268	N/A			ARSA	-0.0960909	0	N/A
IL27RA	0.409825	0.25234	N/A			RORA	0.0417546	0	N/A
NKIRAS1	-0.0982421	0.251862	N/A			SIRT3	-0.103215	0	N/A
CTSZ	0.172672	0.25021	N/A			TXN	-0.046921	0	N/A
GHRL	-0.952337	0.249824	N/A			TP53INP1	0.330676	0	N/A
POMC	0.329389	0.246585	N/A			ERRFI1	0.0765372	0	N/A
COQ6	-0.159609	0.245794	N/A			PDE12	-0.0606957	0	N/A
CASP8	0.26779	0.245403	N/A			APOL3	-0.806692	0	N/A
INPP5A	0.19573	0.245403	N/A			SLC25A5	-0.177708	0	N/A
NOA1	-0.144452	0.24456	N/A			STAT3	0.162975	0	N/A
SYCE3	0.57947	0.24456	N/A			APOA1	0.177892	0	N/A
SERPINB6	-0.116919	0.24351	N/A			ERBIN	-0.0122927	0	N/A
MIB1	-0.13306	0.242972	N/A			ZNF124	-0.0673826	0	N/A
HYAL1	0.547781	0.242929	N/A			YTHDC2	7.21e-05	0	N/A
TNFRSF14	0.239489	0.242041	N/A			TRAF7	-0.0539662	0	N/A
CARD8	0.157776	0.236576	N/A			CAV2	0.432	0	N/A
ABL1	0.139378	0.235354	N/A			MYC	0.117908	0	N/A
EFNB2	0.55642	0.235354	N/A			FOS	0.631798	0	N/A
CCL7	2.19844	0.235193	N/A			DUT	0.203732	0	N/A
SASH3	-1.17192	0.235193	N/A			MAP3K9	-0.0561926	0	N/A
VSIR	0.934652	0.235193	N/A			TNFAIP6	0.291396	0	N/A
MOB1A	-0.114557	0.234388	N/A			WDR12	-0.106766	0	N/A
GPD1	-0.268082	0.233346	N/A			SERPINE1	0.360351	0	N/A
LAIR1	0.392239	0.233346	N/A			CLDN3	-0.106402	0	N/A
MAEA	-0.137613	0.231377	N/A			TNFRSF4	0.14567	0	N/A
EEF1D	0.119592	0.231332	N/A			RERE	0.140598	0	N/A
MAPK8IP1	-0.12343	0.229888	N/A			MXD1	-0.0045795	0	N/A
ITGB3BP	-0.303208	0.228979	N/A			FASTKD3	0.127888	0	N/A
NACC1	-0.1453	0.228358	N/A			AIFM2	-0.168897	0	N/A
NUP62	-0.0987189	0.227834	N/A			ARHGAP11A	-0.069449	0	N/A
SNCB	0.161839	0.226254	N/A			C1D	0.0262763	0	N/A
RRAS2	-0.239232	0.225942	N/A			NR1D1	0.035915	0	N/A
SETD4	0.123267	0.224533	N/A			STPG1	0.0205464	0	N/A
TNFAIP8L1	-0.216779	0.224344	N/A			SYCP2L	-0.0123483	0	N/A
ATG4A	-0.131033	0.222598	N/A			BCLAF1	0.110486	0	N/A
RELA	-0.108959	0.221876	N/A			C1QTNF1	1.24548	0	N/A
ARSA	0.208339	0.219953	N/A			PDCD5	0.0378634	0	N/A
RORA	-0.148067	0.219818	N/A			ABHD16A	-0.0009598	0	N/A
SIRT3	-0.166455	0.219818	N/A			TMSB4X	0.204815	0	N/A
TXN	-0.160038	0.21976	N/A			CASP1	-0.523535	0	N/A
TP53INP1	0.184467	0.218996	N/A			PPP1R10	0.0305067	0	N/A
ERRFI1	0.147519	0.218952	N/A			ADAM10	-0.0959087	0	N/A
PDE12	-0.099797	0.218776	N/A			MAPK1	-0.0017455	0	N/A
APOL3	0.548624	0.218754	N/A			SFRP4	1.69155	0	N/A
SLC25A5	-0.144393	0.217762	N/A			ARID4B	0.046149	0	N/A
STAT3	0.142068	0.217322	N/A			MAP3K15	0.0912323	0	N/A
APOA1	-0.456193	0.215583	N/A			CX3CL1	-0.0545678	0	N/A
ERBIN	-0.0971069	0.214514	N/A			KIT	0.736964	0	N/A
ZNF124	-0.180645	0.214243	N/A			TGFB2	0.600001	0	N/A
YTHDC2	-0.138511	0.214241	N/A			NFE2L2	-0.0409849	0	N/A
TRAF7	-0.125321	0.214164	N/A			IMPACT	-0.0137957	0	N/A
CAV2	0.771974	0.21293	N/A			CCDC3	-0.207461	0	N/A
MYC	0.788557	0.21293	N/A			EIF4G1	-0.108313	0	N/A
FOS	0.391944	0.211764	N/A			IL23A	-0.482983	0	N/A
DUT	0.148426	0.211065	N/A			CDK5	-0.0837066	0	N/A
CIDEB	0.256383	0.210131	N/A			NIBAN1	-0.46197	0	N/A
MAP3K9	-0.168527	0.210131	N/A			FASTKD2	-0.118223	0	N/A
TNFAIP6	0.937542	0.210131	N/A			IRAK3	0.838394	0	N/A
WDR12	-0.133126	0.210087	N/A			ADAMTS12	-0.503567	0	N/A
SERPINE1	0.891925	0.209762	N/A			ADAM8	0.0315534	0	N/A
LBP	-1.67023	0.209527	N/A			ATP13A2	-0.0336713	0	N/A
CLDN3	-0.168119	0.205752	N/A			GPX4	-0.080467	0	N/A
TNFRSF4	0.896264	0.205298	N/A			WDR13	-0.0747277	0	N/A
RERE	0.106216	0.204804	N/A			DSTYK	-0.105829	0	N/A
MXD1	-0.145786	0.20379	N/A			ERG	0.934734	0	N/A
FASTKD3	0.167894	0.202681	N/A			PAK2	0.0142604	0	N/A
AIFM2	-0.157859	0.20194	N/A			CHRNA7	-0.426023	0	N/A
ARHGAP11A	-0.248058	0.20018	N/A			ARL11	-0.0225319	0	N/A
FCGR3A	-1.15278	0.198632	N/A			BCL2L1	0.0728187	0	N/A
C1D	-0.1527	0.198179	N/A			SYK	-0.0161994	0	N/A
NR1D1	-0.293505	0.198002	N/A			TWIST1	-0.207736	0	N/A
STPG1	0.126772	0.196993	N/A			OLR1	0.339763	0	N/A
SYCP2L	-0.488615	0.196993	N/A			GBP3	0.644272	0	N/A
BCLAF1	0.121774	0.196006	N/A			CHMP2B	-0.001076	0	N/A
C1QTNF1	0.335268	0.196006	N/A			DDX47	0.151439	0	N/A
PDCD5	-0.120646	0.195965	N/A			PTDSS2	-0.0461811	0	N/A
ABHD16A	-0.12481	0.194781	N/A			BAG5	0.0961538	0	N/A
TMSB4X	0.237524	0.194313	N/A			RBMS1	-0.315646	0	N/A
CASP1	0.668021	0.193288	N/A			BCL2L11	0.191289	0	N/A
PPP1R10	0.106676	0.192976	N/A			WDR36	0.0280698	0	N/A
ADAM10	0.131026	0.192304	N/A			TNFSF12	0.0384177	0	N/A
MAPK1	-0.114654	0.192304	N/A			NCSTN	-0.0376911	0	N/A
SFRP4	-1.16712	0.192113	N/A			BLCAP	-0.107156	0	N/A
ARID4B	0.106364	0.191343	N/A			CLNK	0.332291	0	N/A
MAP3K15	-0.253364	0.191343	N/A			EIF5A	-0.156583	0	N/A
CX3CL1	0.457676	0.190335	N/A			PARP1	-0.036547	0	N/A
KIT	-0.764831	0.189827	N/A			BECN1	-0.0060881	0	N/A
TGFB2	0.893012	0.189732	N/A			DDR2	-0.151835	0	N/A
NFE2L2	0.106315	0.189335	N/A			GZMM	0.802003	0	N/A
IMPACT	-0.0920837	0.188631	N/A			AMACR	-0.339425	0	N/A
CCDC3	0.391118	0.187445	N/A			PLK1	-0.496237	0	N/A
EIF4G1	-0.129767	0.187445	N/A			CSF3	1.59645	0	N/A
IL23A	-0.243183	0.187124	N/A			SELENOS	0.00647929	0	N/A
CDK5	-0.120234	0.185994	N/A			RNF38	0.0707889	0	N/A
NIBAN1	-0.505419	0.184575	N/A			SERPINF1	0.158096	0	N/A
FASTKD2	-0.102419	0.184503	N/A			HES1	0.137447	0	N/A
IRAK3	-0.682903	0.184503	N/A			TRIM37	0.0450393	0	N/A
ADAMTS12	-0.493534	0.184057	N/A			NLRC3	-0.356269	0	N/A
ADAM8	0.330072	0.183678	N/A			MADD	0.0770816	0	N/A
ATP13A2	-0.108084	0.183678	N/A			DEDD2	-0.0528886	0	N/A
GPX4	-0.138431	0.183106	N/A			SIRT2	-0.0899005	0	N/A
WDR13	-0.0924853	0.1828	N/A			CXCR4	0.285248	0	N/A
DSTYK	0.113909	0.182667	N/A			CDH13	0.856835	0	N/A
ERG	0.889059	0.182667	N/A			GSDMD	0.169366	0	N/A
PAK2	-0.0966526	0.182348	N/A			LTB	0.302509	0	N/A
CHRNA7	-0.551775	0.182157	N/A			PTAFR	-0.600624	0	N/A
ARL11	-0.264023	0.180786	N/A			ADAM9	-0.0826294	0	N/A
BCL2L1	0.104479	0.180786	N/A			CENPS	-0.0429006	0	N/A
SYK	0.181386	0.1807	N/A			PCK2	-0.0234103	0	N/A
TWIST1	0.806444	0.180219	N/A			ACER2	0.539246	0	N/A
NPAS2	0.196609	0.179314	N/A			HTR2A	0.376823	0	N/A
OLR1	0.909764	0.176944	N/A			TRIAP1	-0.0045686	0	N/A
GBP3	0.456481	0.176892	N/A			IKBKB	0.00096541	0	N/A
CHMP2B	-0.107567	0.176065	N/A			NDOR1	-0.093336	0	N/A
DDX47	0.234723	0.176065	N/A			HMGB2	0.143204	0	N/A
PTDSS2	0.143313	0.174394	N/A			DNMT3A	0.0287963	0	N/A
BAG5	-0.0836237	0.174082	N/A			AXIN2	-0.133905	0	N/A
RBMS1	-0.348361	0.173798	N/A			FAF1	0.021102	0	N/A
BCL2L11	0.155046	0.173718	N/A			PPM1D	-0.154028	0	N/A
WDR36	0.102557	0.173238	N/A			LITAF	0.775313	0	N/A
TNFSF12	0.165661	0.1729	N/A			CCL2	0.381928	0	N/A
NCSTN	0.15549	0.172608	N/A			TLR4	0.568156	0	N/A
BLCAP	-0.0946308	0.17212	N/A			CIB1	-0.0146257	0	N/A
CLNK	-0.506723	0.171893	N/A			PDCD4	0.114811	0	N/A
EIF5A	-0.24296	0.171423	N/A			SPHK1	-0.428344	0	N/A
PARP1	-0.120826	0.171334	N/A			MARK4	-0.0622945	0	N/A
BECN1	-0.0870722	0.170859	N/A			ATG4C	0.0402919	0	N/A
DDR2	-0.262417	0.170859	N/A			WDR25	-0.245372	0	N/A
GZMM	-0.599587	0.170692	N/A			MECOM	0.229667	0	N/A
AMACR	-0.170619	0.170094	N/A			HSPA1A	0.15639	0	N/A
PLK1	-0.294273	0.169322	N/A			IER3	-0.585525	0	N/A
CSF3	1.18514	0.168045	N/A			ZNF717	0.0820835	0	N/A
SELENOS	-0.134625	0.167578	N/A			IL18BP	0.621696	0	N/A
RNF38	-0.124292	0.167134	N/A			DHX9	-0.141125	0	N/A
SERPINF1	1.10553	0.167134	N/A			MAP4K3	0.0112149	0	N/A
HES1	0.1992	0.166183	N/A			CTTN	0.0185951	0	N/A
TRIM37	-0.0929944	0.165754	N/A			TNFSF14	0.657816	0	N/A
NLRC3	-0.574381	0.164506	N/A			NF1	0.0401494	0	N/A
LEP	-1.30231	0.164151	N/A			CASP4	0.404133	0	N/A
MADD	0.115924	0.163645	N/A			PLK3	0.37226	0	N/A
DEDD2	-0.0930316	0.16338	N/A			GFER	-0.0272928	0	N/A
SIRT2	0.103479	0.163341	N/A			TPD52L1	-0.180778	0	N/A
CXCR4	0.569934	0.163165	N/A			STRADB	-0.123226	0	N/A
CDH13	-0.632287	0.162988	N/A			GADD45B	0.529274	0	N/A
GSDMD	0.239787	0.162925	N/A			HSPA5	0.167628	0	N/A
LTB	0.648163	0.161575	N/A			TMEM259	-0.0152615	0	N/A
PTAFR	-0.53662	0.16062	N/A			UBB	-0.0935055	0	N/A
ADAM9	-0.147302	0.16001	N/A			ALB	0.97525	0	N/A
CENPS	-0.108614	0.159439	N/A			PRKN	0.0486778	0	N/A
PCK2	-0.186319	0.159439	N/A			PDCD6IP	-0.0991581	0	N/A
BBC3	0.225523	0.158964	N/A			MINDY3	-0.030059	0	N/A
ACER2	0.265061	0.157704	N/A			UCN	0.176977	0	N/A
HTR2A	0.471156	0.157467	N/A			IER3IP1	0.0317822	0	N/A
TRIAP1	-0.0990839	0.156268	N/A			PPP1R15A	-0.109087	0	N/A
S1PR5	0.770746	0.15615	N/A			EPO	0.577268	0	N/A
IKBKB	0.103261	0.15515	N/A			AEN	-0.0256858	0	N/A
NDOR1	-0.175722	0.15515	N/A			DEDD	-0.0333466	0	N/A
HMGB2	-0.128647	0.15504	N/A			PIAS4	0.0299343	0	N/A
DNMT3A	0.0947351	0.154356	N/A			CKMT1B	-0.103756	0	N/A
AXIN2	-0.206453	0.15426	N/A			MAPK8	-0.142708	0	N/A
FAF1	-0.0830482	0.15426	N/A			BLOC1S2	-0.0405251	0	N/A
PPM1D	-0.102114	0.15426	N/A			PLA2G6	-0.0351437	0	N/A
LITAF	0.322321	0.15413	N/A			SMAD1	-0.175889	0	N/A
CCL2	0.580541	0.153214	N/A			C5AR2	-0.618535	0	N/A
TLR4	0.910369	0.153214	N/A			FZD3	0.00618385	0	N/A
CX3CR1	0.82835	0.153214	N/A			DAPK1	0.149234	0	N/A
CIB1	-0.258225	0.15283	N/A			TXN2	-0.100907	0	N/A
PDCD4	0.125468	0.151661	N/A			PKM	-0.135728	0	N/A
SPHK1	-0.45373	0.15125	N/A			CORT	-0.0179472	0	N/A
MARK4	-0.128758	0.151055	N/A			TLR1	0.708202	0	N/A
ATG4C	-0.0878445	0.150473	N/A			CFLAR	-0.0079714	0	N/A
WDR25	-0.286864	0.14953	N/A			CCAR1	-0.0743717	0	N/A
MECOM	0.464116	0.149458	N/A			PTGER3	-0.20028	0	N/A
FGB	-0.91431	0.148762	N/A			NPR2	-0.115464	0	N/A
HSPA1A	0.299665	0.148614	N/A			PFKFB3	-0.256141	0	N/A
IER3	-0.407635	0.148614	N/A			PMP22	1.17987	0	N/A
ZNF717	0.11434	0.148614	N/A			RELT	-0.229751	0	N/A
IL18BP	0.277081	0.148576	N/A			CXCL8	0.70058	0	N/A
DHX9	-0.0875436	0.148566	N/A			LANCL1	-0.062657	0	N/A
MAP4K3	0.0923517	0.148565	N/A			SPON2	0.234754	0	N/A
CTTN	0.108601	0.148439	N/A			NPY	-1.23877	0	N/A
TNFSF14	0.571118	0.148202	N/A			NGFR	0.260722	0	N/A
NF1	0.0852679	0.148134	N/A			NINJ1	0.00824185	0	N/A
CASP4	0.23439	0.147725	N/A			FOSL2	0.119022	0	N/A
PLK3	0.202289	0.147619	N/A			SET	0.064829	0	N/A
GFER	0.0875915	0.147568	N/A			HTR2B	0.29007	0	N/A
TPD52L1	-0.276831	0.146995	N/A			F2RL1	-0.0819204	0	N/A
STRADB	0.110105	0.146422	N/A			CAMK1D	0.501545	0	N/A
GADD45B	0.278717	0.145611	N/A			RPAP3	-0.0308656	0	N/A
HSPA5	-0.304776	0.145611	N/A			EDA	-0.0558653	0	N/A
TMEM259	0.095885	0.145467	N/A			IFT122	-0.0080389	0	N/A
UBB	-0.113709	0.144064	N/A			CASP8AP2	0.0622279	0	N/A
ALB	0.664559	0.143301	N/A			P2RX7	0.330356	0	N/A
PRKN	0.13905	0.142015	N/A			APC	0.0582131	0	N/A
PDCD6IP	-0.0746082	0.141795	N/A			TXNDC12	-0.0667854	0	N/A
MINDY3	-0.0870723	0.141668	N/A			DUS2	-0.113202	0	N/A
UCN	0.195655	0.141469	N/A			ABCA3	-0.09412	0	N/A
IER3IP1	-0.084166	0.14132	N/A			ZC3H12A	0.564928	0	N/A
PPP1R15A	-0.220401	0.140555	N/A			PTPN2	0.0535277	0	N/A
EPO	-0.759643	0.140437	N/A			RIPK2	0.0670873	0	N/A
AEN	-0.144067	0.140211	N/A			CDIP1	-0.116252	0	N/A
DEDD	-0.0812882	0.139758	N/A			SLC25A24	0.0495392	0	N/A
PIAS4	-0.0721781	0.139497	N/A			TMEM109	-0.103612	0	N/A
CKMT1B	-0.169131	0.139163	N/A			CHMP1B	0.0775676	0	N/A
MAPK8	-0.0840938	0.139163	N/A			HDAC2	-0.0710823	0	N/A
BLOC1S2	-0.0951511	0.139038	N/A			NKX3-1	-0.0420701	0	N/A
PLA2G6	-0.127061	0.138404	N/A			HTRA1	0.777494	0	N/A
SMAD1	-0.104091	0.138039	N/A			TSPYL1	0.148311	0	N/A
C5AR2	-0.512357	0.13799	N/A			PIDD1	0.075005	0	N/A
FZD3	0.143642	0.137624	N/A			CHAC2	-0.115619	0	N/A
DAPK1	-0.102896	0.137605	N/A			BIRC5	0.140767	0	N/A
TXN2	-0.0664902	0.136566	N/A			DDRGK1	0.0150265	0	N/A
PKM	-0.134406	0.136146	N/A			STAT1	0.10855	0	N/A
CORT	-0.183284	0.135981	N/A			RAD51B	0.263712	0	N/A
TLR1	0.285213	0.135981	N/A			ZNF182	0.0903765	0	N/A
CFLAR	0.0789178	0.135959	N/A			DCPS	-0.007451	0	N/A
CCAR1	0.117353	0.13548	N/A			MOAP1	0.00216649	0	N/A
PTGER3	0.409728	0.135285	N/A			NISCH	-0.0097118	0	N/A
NPR2	-0.18521	0.134984	N/A			HYAL3	0.18082	0	N/A
PFKFB3	-0.167208	0.134642	N/A			NUB1	0.0719292	0	N/A
PMP22	-0.539978	0.134642	N/A			HDAC1	-0.0183739	0	N/A
RELT	-0.187924	0.134502	N/A			CD58	0.251672	0	N/A
CXCL8	0.636773	0.134044	N/A			NMNAT1	0.0156665	0	N/A
LANCL1	0.0793311	0.133417	N/A			RPS6	0.0304871	0	N/A
SPON2	-0.239695	0.133417	N/A			TSC22D1	0.209701	0	N/A
NPY	0.563607	0.133077	N/A			PPM1F	0.0747576	0	N/A
NGFR	0.364109	0.132564	N/A			GPNMB	0.230944	0	N/A
NINJ1	0.109776	0.132564	N/A			TMEM106A	0.145307	0	N/A
FOSL2	0.28801	0.132278	N/A			PAWR	-0.0803585	0	N/A
SET	0.0728393	0.131638	N/A			DHCR24	-0.102781	0	N/A
HTR2B	-0.474426	0.131003	N/A			DAD1	-0.0473507	0	N/A
F2RL1	0.229512	0.130826	N/A			CACNA1A	-0.061163	0	N/A
CAMK1D	-0.290439	0.130141	N/A			NGF	-0.139874	0	N/A
RPAP3	-0.0876624	0.129845	N/A			IL24	1.38227	0	N/A
EDA	-0.128012	0.129095	N/A			GCH1	0.012558	0	N/A
IFT122	0.110136	0.129045	N/A			E2F1	-0.188153	0	N/A
CASP8AP2	-0.0849118	0.127595	N/A			LRP1	0.314607	0	N/A
P2RX7	0.317245	0.126999	N/A			APP	0.0506698	0	N/A
APC	-0.0860669	0.126816	N/A			RPS3	0.00314391	0	N/A
TXNDC12	-0.0995442	0.126816	N/A			STX4	-0.0803917	0	N/A
DUS2	-0.121545	0.126236	N/A			EDARADD	-0.0183314	0	N/A
ABCA3	-0.103556	0.126035	N/A			NAIP	-0.0538712	0	N/A
AKR1C3	-0.493901	0.12573	N/A			DDIAS	0.0486017	0	N/A
ZC3H12A	-0.183094	0.12508	N/A			GTSE1	-0.0957881	0	N/A
PTPN2	-0.0610756	0.124703	N/A			TNFAIP8	-0.0944069	0	N/A
RIPK2	-0.121431	0.124696	N/A			IRF1	0.298871	0	N/A
CDIP1	-0.106214	0.1246	N/A			AATK	0.0218352	0	N/A
SLC25A24	-0.0799113	0.12423	N/A			BAZ2B	-0.0014304	0	N/A
SLC19A3	0.705773	0.124049	N/A			SLC25A19	-0.147733	0	N/A
TMEM109	-0.111165	0.123381	N/A			CD47	0.0848472	0	N/A
CHMP1B	-0.0998256	0.123072	N/A			CD99	-0.0888891	0	N/A
HDAC2	-0.0678802	0.122935	N/A			CLIP3	0.124407	0	N/A
NKX3-1	0.253953	0.122721	N/A			HDAC6	-0.139524	0	N/A
HTRA1	0.382416	0.122695	N/A			GAB1	0.116228	0	N/A
TSPYL1	0.102003	0.122586	N/A			CTSL	-0.0357898	0	N/A
PIDD1	0.152772	0.121508	N/A			DDX39B	0.0903412	0	N/A
CHAC2	-0.164593	0.121198	N/A			NFKBIZ	0.35046	0	N/A
BIRC5	0.368874	0.120858	N/A			TNFSF13	0.0721125	0	N/A
DDRGK1	-0.0762429	0.120858	N/A			SPEF1	0.0792328	0	N/A
STAT1	0.08878	0.120415	N/A			SLFN11	0.197635	0	N/A
RAD51B	-0.124018	0.120189	N/A			DAB2IP	-0.1284	0	N/A
ZNF182	-0.0909511	0.120189	N/A			CLPTM1L	-0.0031639	0	N/A
DCPS	-0.0810743	0.119952	N/A			KRT18	-0.0447083	0	N/A
MOAP1	-0.0817758	0.119952	N/A			TAOK2	-0.0458644	0	N/A
NISCH	0.0830423	0.119679	N/A			TLR6	-0.102207	0	N/A
HYAL3	-0.229568	0.119302	N/A			WDR11	0.087466	0	N/A
NUB1	-0.0712693	0.118826	N/A			CSNK2A1	-0.0326032	0	N/A
HDAC1	-0.0962516	0.118356	N/A			SMPD4	0.0785458	0	N/A
CD58	0.136554	0.118142	N/A			TEAD2	0.391025	0	N/A
NMNAT1	-0.0796201	0.117654	N/A			TMEM123	0.119443	0	N/A
RPS6	0.0892732	0.117654	N/A			EGR1	0.651881	0	N/A
TSC22D1	0.205763	0.117654	N/A			VPS35	-0.0928691	0	N/A
PPM1F	0.100162	0.11755	N/A			XAF1	-0.323857	0	N/A
GPNMB	-0.176739	0.117519	N/A			GPAM	-0.0923589	0	N/A
TMEM106A	-0.20861	0.117519	N/A			AK2	-0.0412104	0	N/A
PAWR	-0.083156	0.11682	N/A			BAD	-0.0561612	0	N/A
DHCR24	0.263828	0.116743	N/A			CORO2A	-0.22519	0	N/A
DAD1	-0.104416	0.114992	N/A			BCL2L2	-0.0460264	0	N/A
CACNA1A	0.138127	0.113439	N/A			SUMO1	0.0826453	0	N/A
NGF	-0.77973	0.112964	N/A			NFKBIA	0.105658	0	N/A
IL24	0.807999	0.112202	N/A			MC1R	-0.256176	0	N/A
GCH1	-0.0763304	0.112131	N/A			C1QTNF6	-0.248867	0	N/A
E2F1	-0.270526	0.11172	N/A			IRF3	0.0226304	0	N/A
LRP1	0.159035	0.111468	N/A			TNF	-0.392563	0	N/A
APP	0.094175	0.110606	N/A			CHMP4C	0.0208055	0	N/A
RPS3	0.0938993	0.110388	N/A			DCAF12L2	0.0947126	0	N/A
STX4	-0.0638999	0.110201	N/A			REL	0.0165555	0	N/A
EDARADD	-0.136587	0.109966	N/A			TOP1	-0.0204128	0	N/A
NAIP	0.164561	0.109441	N/A			UBE2B	0.176214	0	N/A
DDIAS	-0.335735	0.108845	N/A			CYLD	0.0674538	0	N/A
FCGR2B	-0.788199	0.108734	N/A			DDT	0.0207991	0	N/A
GTSE1	-0.272186	0.108101	N/A			MAPK9	0.0617738	0	N/A
TNFAIP8	0.123003	0.107475	N/A			BCAP31	-0.0426188	0	N/A
IRF1	0.182502	0.107462	N/A			ACTN4	-0.0829532	0	N/A
AATK	0.0837075	0.107301	N/A			FAF2	-0.0453244	0	N/A
BAZ2B	0.0745833	0.107194	N/A			WDR4	-0.084	0	N/A
SLC25A19	-0.121651	0.10629	N/A			EPC1	-0.0403069	0	N/A
CD47	0.103527	0.105533	N/A			ADAM17	0.0735275	0	N/A
CD99	0.125178	0.105423	N/A			PARL	-0.0173116	0	N/A
CLIP3	0.0932634	0.105156	N/A			ACP5	-0.235625	0	N/A
HDAC6	-0.0699895	0.104105	N/A			BAX	0.1417	0	N/A
GAB1	0.181569	0.104034	N/A			SOX11	-0.366032	0	N/A
CTSL	0.112101	0.103382	N/A			GDNF	-1.42421	0	N/A
MAL	-0.802119	0.103187	N/A			STK38	0.0196423	0	N/A
DDX39B	-0.0747653	0.103132	N/A			BOK	-0.03242	0	N/A
NFKBIZ	0.195436	0.102658	N/A			GSK3B	0.0489751	0	N/A
TNFSF13	0.0941527	0.102383	N/A			TRPM7	0.0624182	0	N/A
SPEF1	-0.232717	0.101512	N/A			MAPT	0.200049	0	N/A
SLFN11	-0.501539	0.101057	N/A			ZNF420	-0.0220689	0	N/A
DAB2IP	0.249456	0.100211	N/A			PLCG2	-0.141523	0	N/A
CLPTM1L	0.0693236	0.0992282	N/A			NMNAT3	-0.0442982	0	N/A
KRT18	-0.0865736	0.0992282	N/A			TIAL1	0.0250475	0	N/A
TAOK2	0.0686901	0.0992282	N/A			CALM2	-0.0626308	0	N/A
TLR6	0.435493	0.0992282	N/A			ZFPM2	-0.802552	0	N/A
WDR11	-0.0673122	0.0987815	N/A			ING5	0.0255618	0	N/A
CSNK2A1	-0.0487376	0.0986179	N/A			STAT5B	-0.0911235	0	N/A
SMPD4	0.068125	0.0986179	N/A			STK24	-0.0094009	0	N/A
TEAD2	0.526876	0.0984411	N/A			EYA4	-0.891087	0	N/A
TMEM123	0.075632	0.0981823	N/A			APAF1	0.127091	0	N/A
EGR1	0.199349	0.0979512	N/A			TANK	-0.0008451	0	N/A
VPS35	-0.0523687	0.0978907	N/A			SLC6A13	-0.045718	0	N/A
XAF1	0.402215	0.0978772	N/A			ARFGEF2	0.0999951	0	N/A
GPAM	0.0922137	0.0975526	N/A			MGMT	-0.111562	0	N/A
AK2	-0.0677049	0.096576	N/A			MRPS27	0.0994391	0	N/A
BAD	-0.0546994	0.096576	N/A			SAMD9	0.042179	0	N/A
CORO2A	0.235584	0.096576	N/A			NFKBIL1	-0.0012253	0	N/A
BCL2L2	-0.0699914	0.0961226	N/A			MCL1	0.183574	0	N/A
SUMO1	-0.0686696	0.0956423	N/A			TRPV1	-0.0118766	0	N/A
NFKBIA	-0.134349	0.0947081	N/A			MAX	-0.0616289	0	N/A
MC1R	0.142294	0.0941974	N/A			CCL5	-0.134492	0	N/A
C1QTNF6	-0.108707	0.0940308	N/A			NUCB2	0.0119928	0	N/A
IRF3	-0.0614273	0.0940308	N/A			AGR2	-0.971994	0	N/A
TNF	-0.817895	0.0940308	N/A			TM2D3	0.0413509	0	N/A
CHMP4C	-0.101825	0.0938166	N/A			PELI3	-0.161679	0	N/A
DCAF12L2	-0.637253	0.0920762	N/A			SLC6A6	-0.112214	0	N/A
REL	0.0934827	0.0920762	N/A			COMMD7	-0.0516596	0	N/A
TOP1	-0.0719426	0.0920762	N/A			DDIT4	-0.176155	0	N/A
UBE2B	-0.0616509	0.0920762	N/A			CCL4	0.702791	0	N/A
CYLD	-0.059038	0.0910892	N/A			SAMHD1	0.0772176	0	N/A
DDT	-0.071763	0.0910892	N/A			IL19	0.516861	0	N/A
MAPK9	0.0642163	0.0910892	N/A			TBK1	-0.0248306	0	N/A
TNFAIP8L2	0.558197	0.0908884	N/A			NLRP2B	-0.917206	0	N/A
BCAP31	-0.0796432	0.090451	N/A			BCL2L10	-0.18743	0	N/A
ACTN4	-0.0778497	0.0898997	N/A			RNF217	0.010679	0	N/A
FAF2	-0.0585549	0.089816	N/A			PKNOX2	0.376227	0	N/A
WDR4	0.128039	0.0895842	N/A			CCN2	0.649514	0	N/A
EPC1	0.0586169	0.0892318	N/A			TRAF1	0.225716	0	N/A
ADAM17	0.0671373	0.0891444	N/A			LRRK2	-0.407594	0	N/A
PARL	-0.0678739	0.0891444	N/A			PSEN1	-0.0152585	0	N/A
ACP5	0.30763	0.0890103	N/A			EPM2A	-0.0804716	0	N/A
BAX	0.083535	0.0890103	N/A			ADNP2	0.00877273	0	N/A
SOX11	-0.976167	0.0882568	N/A			SHISA5	0.0393184	0	N/A
GDNF	-0.317628	0.0881767	N/A			GPD1L	0.095113	0	N/A
STK38	0.0756641	0.0871046	N/A			DPP7	0.0669123	0	N/A
BOK	0.0916366	0.086075	N/A			ELF4	0.0955775	0	N/A
GSK3B	-0.050731	0.0850159	N/A			ARL6IP5	0.0297201	0	N/A
TRPM7	-0.0503458	0.0847733	N/A			SIVA1	0.0639914	0	N/A
MAPT	-0.109131	0.084427	N/A			LGALS8	0.0841612	0	N/A
ZNF420	0.0631472	0.084427	N/A			CHMP3	-0.031578	0	N/A
PLCG2	-0.261236	0.0840301	N/A			DELE1	0.0506918	0	N/A
NMNAT3	0.0702086	0.0838821	N/A			SMPD1	-0.101968	0	N/A
TIAL1	-0.0450821	0.0837927	N/A			MBP	0.0144885	0	N/A
CALM2	-0.0756652	0.0836021	N/A			PARP3	0.0468692	0	N/A
ZFPM2	0.478327	0.0832229	N/A			BMP4	-0.112591	0	N/A
ING5	0.0539377	0.0829434	N/A			TM2D1	0.0343458	0	N/A
STAT5B	-0.114112	0.0829324	N/A			VPS4B	0.0342585	0	N/A
STK24	-0.0727999	0.0823923	N/A			ASAH1	-0.0468744	0	N/A
EYA4	-0.324472	0.0819894	N/A			C1QTNF2	-0.107084	0	N/A
APAF1	-0.0868221	0.0818468	N/A			IL6ST	0.226771	0	N/A
TANK	-0.0454282	0.0818468	N/A			PEG10	-0.118237	0	N/A
SLC6A13	-0.574949	0.0812348	N/A			TP53AIP1	0.367643	0	N/A
ARFGEF2	-0.0537675	0.0807883	N/A			REST	0.0431834	0	N/A
MGMT	-0.0852568	0.0806803	N/A			SFRP2	0.151603	0	N/A
MRPS27	0.0745186	0.0806803	N/A			HEPACAM2	-0.0461135	0	N/A
SAMD9	-0.103521	0.0800383	N/A			CLEC4A	-0.304817	0	N/A
NFKBIL1	-0.0540536	0.0796266	N/A			IL1B	0.848872	0	N/A
GPC3	0.502098	0.0794347	N/A			GPR37L1	-0.243848	0	N/A
MCL1	0.116633	0.0791857	N/A			HAMP	1.29233	0	N/A
TRPV1	-0.114084	0.0787729	N/A			EPHB2	-0.374361	0	N/A
MAX	-0.054118	0.0781033	N/A			GSDMB	-0.0909411	0	N/A
CCL5	0.368413	0.078039	N/A			ATM	0.0314365	0	N/A
NUCB2	0.0958361	0.0776524	N/A			ITGB3	0.14818	0	N/A
AGR2	0.266564	0.0775877	N/A			MANF	0.184848	0	N/A
TM2D3	-0.0651879	0.0774239	N/A			ZNF212	-0.145041	0	N/A
PELI3	-0.0859246	0.0770258	N/A			WRAP73	0.0157934	0	N/A
SLC6A6	0.122339	0.07694	N/A			CHMP1A	-0.109195	0	N/A
COMMD7	-0.0435099	0.0768281	N/A			NR4A3	-0.0912429	0	N/A
DDIT4	-0.0945927	0.076296	N/A			ADAMTS13	0.213427	0	N/A
CCL4	0.555778	0.0756316	N/A			TSC1	0.0978434	0	N/A
SAMHD1	0.0879428	0.0756316	N/A			C1QTNF8	-0.176468	0	N/A
IL19	0.265896	0.0755569	N/A			SLC23A2	0.00953638	0	N/A
TBK1	-0.0614112	0.0739278	N/A			SMAD2	0.0295608	0	N/A
NLRP2B	-0.43492	0.0732214	N/A			ALS2	-0.0130846	0	N/A
BCL2L10	-0.134805	0.0727874	N/A			MRAS	0.00016849	0	N/A
RNF217	0.0676149	0.0718769	N/A			CELF1	0.0245307	0	N/A
PKNOX2	-0.358425	0.0710628	N/A			ERF	0.0930856	0	N/A
CCN2	0.35498	0.0709843	N/A			DTNBP1	0.072274	0	N/A
TRAF1	0.183718	0.0709843	N/A			WDR45	0.0221548	0	N/A
LRRK2	0.223729	0.070792	N/A			FGF2	-0.620987	0	N/A
PSEN1	0.0587729	0.0707664	N/A			RAP2C	0.0775132	0	N/A
EPM2A	-0.0913663	0.0705551	N/A			GABARAP	-0.0291445	0	N/A
ADNP2	0.062995	0.0703544	N/A			VCAM1	0.24386	0	N/A
SHISA5	0.0463426	0.0703544	N/A			UBE2K	-0.0189805	0	N/A
GPD1L	0.0740523	0.0700872	N/A			C1QTNF7	0.835942	0	N/A
DPP7	0.100006	0.0700587	N/A			A2M	1.05783	0	N/A
ELF4	-0.194434	0.0698629	N/A			RBMS3	0.323916	0	N/A
ARL6IP5	0.0698034	0.0685819	N/A			MAEL	0.233836	0	N/A
SIVA1	-0.0545341	0.068319	N/A			UXT	-0.0322759	0	N/A
LGALS8	-0.0551461	0.0681169	N/A			TRIM13	-0.0420103	0	N/A
CHMP3	0.0485401	0.0680309	N/A			EVA1A	0.0584583	0	N/A
DELE1	0.0484766	0.0680309	N/A			GZMB	-0.346274	0	N/A
SMPD1	-0.0819205	0.0680309	N/A			CAPNS1	-0.104577	0	N/A
MBP	-0.075319	0.0680067	N/A			SPN	0.638292	0	N/A
PARP3	0.0900728	0.0680067	N/A			CTSK	-0.451123	0	N/A
BMP4	-0.34915	0.0678371	N/A			SP100	0.203975	0	N/A
TM2D1	0.0629616	0.0666908	N/A			FEM1B	0.0489719	0	N/A
VPS4B	-0.0534529	0.0666273	N/A			SPPL2B	-0.032335	0	N/A
ASAH1	0.0694888	0.066029	N/A			THAP1	0.0490837	0	N/A
C1QTNF2	-0.341345	0.0652769	N/A			SAV1	0.0910942	0	N/A
IL6ST	-0.0743948	0.0652487	N/A			RAF1	-0.0426731	0	N/A
PEG10	0.107473	0.0650618	N/A			PTGIS	0.343528	0	N/A
TP53AIP1	0.439558	0.0650267	N/A			ITGB2	-0.452208	0	N/A
REST	0.16835	0.0647357	N/A			MAP2K7	-0.0285996	0	N/A
SFRP2	-0.369769	0.0638716	N/A			TMEM59	0.0790035	0	N/A
HEPACAM2	0.12656	0.0638712	N/A			FOXO3	0.129156	0	N/A
CLEC4A	-0.155987	0.0635534	N/A			CCN4	0.28581	0	N/A
MET	-0.20912	0.0633822	N/A			ASAH2	0.22379	0	N/A
IL1B	0.462231	0.0632839	N/A			IFNGR1	0.106934	0	N/A
GPR37L1	0.403049	0.0632693	N/A			IGBP1	-0.0076369	0	N/A
HAMP	0.321193	0.0627251	N/A			TRIB2	0.23254	0	N/A
EPHB2	0.19276	0.0611517	N/A			PARP16	-0.18516	0	N/A
GSDMB	-0.144995	0.0611517	N/A			NLRP2	-0.0939485	0	N/A
ATM	-0.0394035	0.0605926	N/A			BEX3	-0.0742394	0	N/A
SMPD3	0.153546	0.060538	N/A			NOL3	0.0393174	0	N/A
ITGB3	-0.485595	0.060255	N/A			PMAIP1	-0.375691	0	N/A
MANF	-0.124721	0.0598116	N/A			SYCP2	0.126954	0	N/A
ZNF212	-0.0642315	0.0598116	N/A			AKAP8	0.0367428	0	N/A
WRAP73	-0.0498059	0.0591972	N/A			CYBB	-0.434245	0	N/A
CHMP1A	-0.0454091	0.0585209	N/A			PRKDC	0.0620233	0	N/A
NR4A3	0.213847	0.0585209	N/A			RAB29	-0.0685914	0	N/A
ADAMTS13	0.11107	0.05846	N/A			SIRT1	0.0674986	0	N/A
TSC1	0.0413705	0.05846	N/A			ANKRD1	0.606478	0	N/A
C1QTNF8	0.225227	0.0583377	N/A			PRKCI	-0.096247	0	N/A
SLC23A2	0.0683313	0.0583377	N/A			RBMS2	0.177294	0	N/A
SMAD2	-0.0465441	0.0583377	N/A			AKAP12	-0.128788	0	N/A
ALS2	-0.0499296	0.0580491	N/A			STK4	0.0430279	0	N/A
MRAS	-0.0655988	0.0580176	N/A			CCL26	0.352617	0	N/A
CELF1	0.0402581	0.0578014	N/A			CASP7	0.0347557	0	N/A
UBD	-0.269601	0.0577948	N/A			TRAF2	-0.0193711	0	N/A
ERF	0.0583432	0.0577378	N/A			SH3KBP1	-0.0113585	0	N/A
DTNBP1	-0.050909	0.0574969	N/A			RACK1	-0.0336031	0	N/A
WDR45	-0.0593687	0.0567451	N/A			SUMO2	0.00576758	0	N/A
FGF2	0.295827	0.0565086	N/A			LRPAP1	0.0424022	0	N/A
RAP2C	-0.0506415	0.0564264	N/A			C1QA	0.443328	0	N/A
GABARAP	-0.0498212	0.0558029	N/A			BFAR	0.0185498	0	N/A
VCAM1	0.337126	0.0555314	N/A			CSNK2A2	0.102826	0	N/A
UBE2K	-0.0339873	0.0553415	N/A			HMGB1	-0.0118638	0	N/A
C1QTNF7	-0.2872	0.0549525	N/A			SORL1	0.0286098	0	N/A
A2M	-0.341901	0.0547423	N/A			ZNF675	0.0420249	0	N/A
RBMS3	-0.204583	0.0545726	N/A			DUSP6	0.115291	0	N/A
MAEL	-0.199069	0.0544661	N/A			PRPF8	-0.0155397	0	N/A
UXT	-0.0381468	0.0544661	N/A			CCL3	-0.125415	0	N/A
TRIM13	0.0421972	0.0544115	N/A			HSPB8	-0.255688	0	N/A
EVA1A	0.137965	0.0542965	N/A			CHP1	0.0425252	0	N/A
GZMB	-0.673954	0.0536437	N/A			STK26	0.00520252	0	N/A
CAPNS1	-0.038587	0.0534328	N/A			GPER1	-0.225678	0	N/A
SPN	-0.230188	0.0525403	N/A			DFFB	-0.0514136	0	N/A
LILRB4	-0.388933	0.0521606	N/A			FRMD8	0.0989964	0	N/A
CTSK	-0.226765	0.0516483	N/A			BIRC3	0.163434	0	N/A
SP100	0.0480112	0.0516483	N/A			CCDC8	0.284202	0	N/A
FEM1B	0.0493407	0.0510291	N/A			SNTA1	-0.264983	0	N/A
SPPL2B	0.0395671	0.0510291	N/A			UCP2	-0.286821	0	N/A
THAP1	0.0396555	0.0505084	N/A			CARD14	0.276167	0	N/A
SAV1	0.042281	0.0504286	N/A			HAS2	-0.37778	0	N/A
RAF1	0.0473936	0.0502594	N/A			CCN1	0.419254	0	N/A
PTGIS	0.232563	0.050121	N/A			TGM2	0.23749	0	N/A
ITGB2	0.428951	0.0500223	N/A			CASP10	0.476204	0	N/A
MAP2K7	-0.0428054	0.0500223	N/A			TNFSF13B	0.117722	0	N/A
TMEM59	0.0655277	0.0500223	N/A			RFFL	0.0665919	0	N/A
FOXO3	0.0403974	0.0498781	N/A			PSPN	0.00066846	0	N/A
CCN4	-0.341205	0.049401	N/A			SLC9A1	0.0859071	0	N/A
FLT3	-0.337071	0.0486561	N/A			RP2	0.0653138	0	N/A
ASAH2	0.140765	0.0486199	N/A			AXL	1.57838	0	N/A
IFNGR1	-0.0583643	0.0486199	N/A			GSDME	-0.0327654	0	N/A
IGBP1	-0.0587427	0.0481645	N/A			AGER	0.176981	0	N/A
TRIB2	-0.0774298	0.0481489	N/A			PARK7	0.0298243	0	N/A
PARP16	-0.0497334	0.0479075	N/A			ALKBH7	-0.035446	0	N/A
NLRP2	-0.150024	0.0478439	N/A			GAS2	-0.0520929	0	N/A
NTRK3	-0.768936	0.0478439	N/A			GNB1L	-0.0705196	0	N/A
BEX3	0.0727514	0.0477108	N/A			ZFAT	-0.0013589	0	N/A
NOL3	-0.0680659	0.047631	N/A			MT-CO2	0.0952522	0	N/A
PMAIP1	0.162067	0.0471192	N/A			TRAIP	-0.346454	0	N/A
SYCP2	-0.143325	0.046811	N/A			DIABLO	0.0656661	0	N/A
AKAP8	0.0440556	0.0466088	N/A			CHMP6	-0.0839329	0	N/A
CYBB	-0.340918	0.0465657	N/A			SLC25A6	-0.171027	0	N/A
PRKDC	0.0507542	0.0465657	N/A			WDR3	-0.190612	0	N/A
RAB29	-0.0500957	0.0465074	N/A			PARP4	0.183291	0	N/A
SIRT1	-0.0431895	0.0458977	N/A			FAIM	0.00459975	0	N/A
ANKRD1	0.369039	0.0455523	N/A			BIRC2	0.0386651	0	N/A
PRKCI	-0.0337647	0.0452924	N/A			BRWD1	-0.0324279	0	N/A
CYP1B1	0.330122	0.0452646	N/A			KLF11	0.0616169	0	N/A
RBMS2	0.0743701	0.0448893	N/A			USP28	0.0464615	0	N/A
AKAP12	0.175675	0.044556	N/A			OTULIN	0.00548513	0	N/A
STK4	-0.0299203	0.0444293	N/A			TXNDC5	0.0747453	0	N/A
CCL26	-0.339748	0.0443006	N/A			TAOK1	0.0393725	0	N/A
CASP7	0.0688351	0.0441789	N/A			NLRP3	-0.826699	0	N/A
TRAF2	-0.0435361	0.0439965	N/A			ZNF516	0.116341	0	N/A
SH3KBP1	0.0768408	0.0439627	N/A			FOXP1	0.00661951	0	N/A
RACK1	0.042068	0.0436105	N/A			HSPA1B	-0.0096109	0	N/A
SUMO2	0.0315629	0.0432055	N/A			ACIN1	-0.0831883	0	N/A
LRPAP1	0.0790926	0.0429716	N/A			BAG1	0.0300385	0	N/A
C1QA	-0.518149	0.0427121	N/A			CAPN3	-0.256873	0	N/A
BFAR	-0.0325067	0.04222	N/A			DCC	0.597731	0	N/A
CSNK2A2	-0.0447629	0.0421377	N/A			HUS1B	0.133562	0	N/A
HMGB1	0.0364745	0.0413262	N/A			DMTF1	-0.0671413	0	N/A
SORL1	0.0471678	0.0412294	N/A			CRADD	-0.12385	0	N/A
ZNF675	0.0448025	0.04105	N/A			GBP2	-0.658645	0	N/A
DUSP6	-0.132721	0.0408132	N/A			RTEL1	-0.0281291	0	N/A
PRPF8	0.0332972	0.0408132	N/A			SIAH1	0.0186779	0	N/A
CCL3	-0.388025	0.040807	N/A			ATRAID	0.055328	0	N/A
HSPB8	0.187554	0.0401239	N/A			TPT1	0.0531877	0	N/A
CHP1	0.0473528	0.0401069	N/A			SLC1A1	0.22211	0	N/A
STK26	0.0466114	0.0401004	N/A			CCNL2	-0.0479405	0	N/A
GPER1	0.146575	0.0399323	N/A			SIGMAR1	0.021987	0	N/A
DFFB	0.0529978	0.0394964	N/A			MAPK14	-0.0141361	0	N/A
FRMD8	0.0596652	0.0381639	N/A			EMP3	-0.370361	0	N/A
BIRC3	0.213213	0.0377578	N/A			ICAM1	0.640284	0	N/A
CCDC8	-0.0499527	0.0377578	N/A			HSPB1	0.0597903	0	N/A
SNTA1	-0.0465434	0.0375354	N/A			SOX30	-0.366089	0	N/A
UCP2	-0.136767	0.0374591	N/A			ALDH1L1	-0.194806	0	N/A
CARD14	0.163515	0.0373943	N/A			RARA	0.0510369	0	N/A
HAS2	-0.313894	0.0373943	N/A			CNTF	-0.325055	0	N/A
CCN1	0.250559	0.0369611	N/A			WDR7	0.0742796	0	N/A
TGM2	0.166696	0.0368873	N/A			WDR31	-0.0333925	0	N/A
CASP10	-0.220807	0.0364428	N/A			OAS1	-0.0942614	0	N/A
TNFSF13B	-0.109257	0.0363902	N/A			ECSCR	0.589351	0	N/A
RFFL	-0.0327763	0.0362451	N/A			SLC22A5	-0.046574	0	N/A
PSPN	-0.0539486	0.0360512	N/A			RNF130	0.0793243	0	N/A
SLC9A1	0.0460691	0.0355994	N/A			PINK1	-0.100333	0	N/A
RP2	-0.0491914	0.0352138	N/A			VRK2	0.0125235	0	N/A
AXL	0.317923	0.0348526	N/A			CD33	0.0156329	0	N/A
GSDME	-0.100159	0.0348526	N/A			ANGPTL4	-0.132898	0	N/A
AGER	0.0766589	0.0346489	N/A			BTK	-0.465676	0	N/A
PARK7	-0.032496	0.0344708	N/A			LTF	0.494969	0	N/A
ALKBH7	-0.0301248	0.0344097	N/A			CD14	0.0604521	0	N/A
GAS2	0.0455562	0.0343696	N/A			CARD9	-0.446436	0	N/A
GNB1L	-0.0740021	0.0343696	N/A			RNF112	0.222665	0	N/A
ZFAT	-0.0570708	0.0342025	N/A			KDM4A	0.0439047	0	N/A
MT-CO2	-0.0506646	0.0341938	N/A			DICER1	-0.0228226	0	N/A
TRAIP	-0.0687315	0.0339675	N/A			SP1	0.0227146	0	N/A
DIABLO	0.0645529	0.0336235	N/A			WNT11	1.02295	0	N/A
CHMP6	0.0359754	0.033452	N/A			TYROBP	0.27974	0	N/A
SLC25A6	0.0419961	0.0331588	N/A			HMOX1	-0.510474	0	N/A
WDR3	0.0336766	0.0325865	N/A			NIBAN3	-0.504836	0	N/A
PARP4	0.0356253	0.0324915	N/A			AGR3	1.17311	0	N/A
FAIM	0.0349066	0.0322923	N/A			DNPH1	-0.122094	0	N/A
BIRC2	0.0289906	0.0319869	N/A			OAS3	-0.0009576	0	N/A
BRWD1	0.0227184	0.0319869	N/A			OAS2	-0.896107	0	N/A
KLF11	-0.0529466	0.0319064	N/A			TNFRSF1B	1.09434	0	N/A
USP28	0.0334817	0.0318603	N/A			BNIPL	-0.40062	0	N/A
OTULIN	-0.0331818	0.0317099	N/A			CD274	-0.692183	0	N/A
TXNDC5	0.0363967	0.0316145	N/A			DNASE2	0.00357764	0	N/A
TAOK1	0.0289383	0.0314263	N/A			IRF9	0.115854	0	N/A
NLRP3	-0.245727	0.0311227	N/A			PRKACA	0.020164	0	N/A
TNFSF11	-0.319774	0.0311227	N/A			DCLK1	0.210202	0	N/A
ZNF516	0.0477476	0.0311227	N/A			NLRP11	-0.870332	0	N/A
FOXP1	-0.0281154	0.0309947	N/A			KLF2	0.54855	0	N/A
HSPA1B	-0.0767984	0.0309109	N/A			PPM1A	-0.0120846	0	N/A
NRG3	0.125794	0.0308207	N/A			TIRAP	0.0298651	0	N/A
ACIN1	-0.0305202	0.0307483	N/A			TIGAR	-0.062425	0	N/A
BAG1	0.0326953	0.0307483	N/A			CD34	0.566397	0	N/A
CAPN3	0.0592555	0.0307483	N/A			DNM1L	0.00925634	0	N/A
DCC	0.225746	0.0307483	N/A			SIRPA	0.101155	0	N/A
HUS1B	-0.0885208	0.0307483	N/A			PLVAP	-0.169569	0	N/A
DMTF1	0.0293702	0.0306603	N/A			PLXNA3	0.0479182	0	N/A
CRADD	0.0282199	0.0305131	N/A			RIPK1	0.0685616	0	N/A
GBP2	0.188132	0.0305131	N/A			PPP1R13B	-0.0389627	0	N/A
RTEL1	0.0495994	0.0305131	N/A			INHA	0.209299	0	N/A
SIAH1	-0.032044	0.0305131	N/A			THYN1	0.0514227	0	N/A
ATRAID	0.0348456	0.0302765	N/A			SPHK2	0.0192738	0	N/A
TPT1	0.0422362	0.0302765	N/A			UACA	-0.626122	0	N/A
SLC1A1	-0.0757953	0.0298752	N/A			CALCA	1.03934	0	N/A
CCNL2	0.0228755	0.0293474	N/A			TXNDC17	0.0124953	0	N/A
SIGMAR1	0.0274344	0.0293474	N/A			PDX1	0.248956	0	N/A
MAPK14	0.029348	0.0289974	N/A			HTATIP2	0.00664447	0	N/A
EMP3	-0.0814449	0.0279902	N/A			SEMA3B	-0.199144	0	N/A
ICAM1	0.0834302	0.0279902	N/A			SARM1	0.0552688	0	N/A
HSPB1	-0.0637588	0.0278226	N/A			TCF19	0.65072	0	N/A
SOX30	-0.138118	0.0277168	N/A			AREL1	0.0387214	0	N/A
ALDH1L1	0.185971	0.0272449	N/A			BCL2L14	-0.339655	0	N/A
RARA	-0.0473888	0.0271936	N/A			HEBP2	0.0503581	0	N/A
CNTF	-0.219131	0.027161	N/A			TLR3	0.824488	0	N/A
WDR7	0.0296943	0.027161	N/A			HLA-E	-0.265372	0	N/A
WDR31	-0.0350693	0.0269817	N/A			LAPTM5	0.74436	0	N/A
OAS1	-0.049441	0.026961	N/A			CARD16	0.0235588	0	N/A
ECSCR	0.228487	0.0266508	N/A			CASP3	0.0228976	0	N/A
SLC22A5	0.0371362	0.0266167	N/A			PDCD11	-0.0247146	0	N/A
RNF130	0.0320658	0.0264645	N/A			MYL12A	-0.036823	0	N/A
PINK1	0.0262862	0.0263557	N/A			TLR9	-0.44863	0	N/A
VRK2	-0.0223565	0.026339	N/A			ACOX2	0.507011	0	N/A
CD33	-0.202159	0.0263366	N/A			PEG3	0.0314257	0	N/A
ANGPTL4	0.139897	0.0257995	N/A			COL1A1	0.298065	0	N/A
BTK	0.079885	0.0256836	N/A			LAMP1	0.0270532	0	N/A
LTF	-0.215221	0.0256836	N/A			YWHAZ	-0.0310283	0	N/A
CD14	-0.0420587	0.025674	N/A			IRF5	-0.103093	0	N/A
CARD9	0.114532	0.0255894	N/A			BIRC6	-0.0051743	0	N/A
NKG7	0.287694	0.0254968	N/A			MED1	0.0210317	0	N/A
RNF112	0.185869	0.0238172	N/A			ANGPT1	-0.708414	0	N/A
KDM4A	-0.0292763	0.0231361	N/A			PPM1L	0.0834985	0	N/A
DICER1	-0.0234872	0.0229779	N/A			HTRA2	-0.0253785	0	N/A
SP1	0.0284242	0.0229779	N/A			MAP3K10	-0.0222928	0	N/A
WNT11	0.22687	0.0229779	N/A			ZNF382	-0.0445018	0	N/A
JUND	0.0333809	0.0227901	N/A			TRIM69	-0.0135201	0	N/A
TYROBP	-0.193379	0.0226956	N/A			SNCAIP	0.330328	0	N/A
UBASH3A	-0.214572	0.0226956	N/A			HYOU1	0.123391	0	N/A
HMOX1	-0.098439	0.0223491	N/A			MAVS	0.00694021	0	N/A
NIBAN3	0.14215	0.0221348	N/A			ABCC8	-0.092419	0	N/A
AGR3	-0.164103	0.0216049	N/A			MAGED1	-0.0953543	0	N/A
HP	-0.192308	0.0213907	N/A			PDCD7	0.0346515	0	N/A
DNPH1	-0.0368082	0.0210013	N/A			SNCG	-0.869189	0	N/A
OAS3	-0.0474883	0.0210013	N/A			AKAP10	-0.0868889	0	N/A
OAS2	-0.182353	0.0208334	N/A			RBM5	-0.0158235	0	N/A
TNFRSF1B	-0.153393	0.0205957	N/A			SMAD4	0.0159923	0	N/A
BIRC7	-0.205569	0.0205819	N/A			MAP3K20	-0.0694958	0	N/A
BNIPL	0.0537731	0.0203954	N/A			TNFSF4	0.0601515	0	N/A
CD274	-0.0439842	0.0203954	N/A			DFFA	-0.0095249	0	N/A
DNASE2	0.0298385	0.0203954	N/A			CEBPA	0.489528	0	N/A
IRF9	-0.0293943	0.0203468	N/A			PACRG	-0.43475	0	N/A
PRKACA	0.0192763	0.0201651	N/A			SMARCA1	0.0304896	0	N/A
DCLK1	-0.141206	0.0200989	N/A			SPG7	-0.0297873	0	N/A
NOD2	-0.192798	0.0200989	N/A			TMBIM1	-0.160659	0	N/A
NLRP11	-0.122058	0.0199764	N/A			BAG3	0.160061	0	N/A
KLF2	-0.187189	0.0195901	N/A			CAPN10	-0.0949052	0	N/A
PPM1A	0.0151756	0.019454	N/A			PDE8A	0.0215547	0	N/A
TIRAP	-0.0228271	0.0191546	N/A			ZNF185	0.479251	0	N/A
TIGAR	-0.0251832	0.0189744	N/A			STK3	0.0996849	0	N/A
CD34	-0.125431	0.0187442	N/A			TNNT1	0.388653	0	N/A
DNM1L	-0.0166127	0.0182726	N/A			C1QTNF9	-1.15141	0	N/A
SIRPA	0.0792748	0.0179044	N/A			FZD1	0.131293	0	N/A
PLVAP	0.158326	0.0178252	N/A			AXIN1	-0.0016052	0	N/A
PLXNA3	0.0297523	0.0174228	N/A			DIDO1	-0.0331043	0	N/A
RIPK1	0.0194288	0.0172239	N/A			ELK1	0.148461	0	N/A
PPP1R13B	0.0210826	0.0171657	N/A			VPS54	0.0702447	0	N/A
CCL4L2	-0.280024	0.0168695	N/A			LY96	-0.0326238	0	N/A
INHA	-0.0642127	0.0167564	N/A			ADORA1	0.281981	0	N/A
THYN1	-0.0177644	0.0167564	N/A			NLRP1	0.272633	0	N/A
SPHK2	0.0182479	0.0160717	N/A			BMP7	0.0433842	0	N/A
UACA	-0.0589115	0.0160717	N/A			CAAP1	0.0429539	0	N/A
CALCA	0.109176	0.0160429	N/A			REXO2	0.0480543	0	N/A
TXNDC17	-0.0187292	0.0160344	N/A			DDB1	-0.0558974	0	N/A
PDX1	-0.0297808	0.0157552	N/A			DDX3X	0.0533224	0	N/A
HTATIP2	-0.0209714	0.0157517	N/A			MIF	0.112664	0	N/A
SEMA3B	-0.0795587	0.0155704	N/A			MLKL	0.245736	0	N/A
PTPRO	-0.133534	0.0153706	N/A			IL15RA	-0.577502	0	N/A
SARM1	-0.0189202	0.0153706	N/A			NSMAF	0.0431101	0	N/A
TCF19	0.0460448	0.0149534	N/A			TNFSF9	-0.550824	0	N/A
AREL1	0.0215332	0.0147183	N/A			BEX2	0.0197532	0	N/A
BCL2L14	-0.100948	0.0144138	N/A			TRAF3	0.124048	0	N/A
HEBP2	0.0141009	0.0143571	N/A			SRF	-0.0854879	0	N/A
TLR3	-0.0500745	0.0139141	N/A			BIK	-0.115341	0	N/A
ITGAM	-0.0788255	0.0138388	N/A			ZNF746	-0.0913052	0	N/A
HLA-E	0.0268024	0.0136677	N/A			GBP1	0.0434449	0	N/A
LAPTM5	-0.09976	0.0135306	N/A			TRAF6	-0.0687435	0	N/A
CARD16	0.0881187	0.0133107	N/A			LILRA2	-0.959543	0	N/A
CASP3	-0.0150747	0.0133107	N/A			XIAP	-0.0088752	0	N/A
PDCD11	-0.0193247	0.0133107	N/A			FOXP3	0.772427	0	N/A
MYL12A	-0.0200791	0.0132733	N/A			SPATA2	0.0721117	0	N/A
TLR9	-0.0482872	0.0132622	N/A			NPTX2	-0.299176	0	N/A
ACOX2	-0.0629795	0.013153	N/A			NDUFC2	0.0769051	0	N/A
PEG3	0.0179355	0.0131093	N/A			TTC36	0.0603031	0	N/A
COL1A1	-0.210563	0.0129885	N/A			SELENOH	0.0522645	0	N/A
LAMP1	0.0233655	0.0126106	N/A			ING2	0.0618993	0	N/A
YWHAZ	-0.0150593	0.0125673	N/A			PAK6	0.0652045	0	N/A
MSX2	-0.121834	0.0116215	N/A			RB1CC1	0.0786208	0	N/A
IRF5	-0.0402584	0.0115701	N/A			NOS3	0.014222	0	N/A
BIRC6	-0.0122405	0.0115194	N/A			TNFRSF6B	-0.066234	0	N/A
MED1	0.0126806	0.0115194	N/A			CRYAB	0.0717261	0	N/A
ANGPT1	-0.105072	0.01146	N/A			P2RY2	-1.34054	0	N/A
PPM1L	0.0150496	0.01141	N/A			CD27	-0.376362	0	N/A
HTRA2	0.0101791	0.0113376	N/A			PCBP4	-0.0263922	0	N/A
MAP3K10	0.0166262	0.0112761	N/A			RARG	0.595891	0	N/A
ZNF382	0.014445	0.0112761	N/A			WDR26	0.0356549	0	N/A
TRIM69	0.0118054	0.0112427	N/A			BAG4	0.0606054	0	N/A
SNCAIP	-0.105657	0.0109898	N/A			BRCA1	0.0834259	0	N/A
HYOU1	-0.0233171	0.0104284	N/A			LYRM1	0.0100934	0	N/A
NCOA7	-0.0146904	0.0103722	N/A			WDR33	0.0371698	0	N/A
MAVS	-0.0109741	0.00984413	N/A			SPPL2A	0.125555	0	N/A
ABCC8	0.0229102	0.0096473	N/A			ZNF71	-0.133093	0	N/A
CCN3	-0.0304523	0.0096473	N/A			FABP4	0.469646	0	N/A
MAGED1	-0.0122853	0.0096473	N/A			UBA7	0.150806	0	N/A
PDCD7	-0.0122195	0.00944634	N/A			TMC8	-0.622712	0	N/A
SNCG	-0.0820416	0.00907163	N/A			HYAL2	-0.0605654	0	N/A
AKAP10	-0.0142709	0.00874055	N/A			SLMAP	0.0356701	0	N/A
AVEN	0.015069	0.00867556	N/A			NFKB1	0.0759837	0	N/A
RBM5	0.00840286	0.00861226	N/A			RPS6KB1	0.030705	0	N/A
SMAD4	-0.00850258	0.0085686	N/A			ZBTB38	-0.0865291	0	N/A
MAP3K20	0.0463843	0.00852985	N/A			CORO1A	0.0982658	0	N/A
TNFSF4	-0.0251644	0.00843464	N/A			CCL14	0.0644542	0	N/A
DFFA	0.00758113	0.00817928	N/A			CCL21	1.39245	0	N/A
CEBPA	0.0510124	0.00798621	N/A			CCL22	-0.400576	0	N/A
PACRG	-0.0177901	0.00798621	N/A			CLEC7A	1.11034	0	N/A
SMARCA1	-0.0091454	0.00798621	N/A			GABRB2	-1.53709	0	N/A
SPG7	-0.00758883	0.00798621	N/A			GATA3	1.03631	0	N/A
TMBIM1	-0.0159535	0.00798621	N/A			IL4	-0.566176	0	N/A
BAG3	0.0141416	0.0079382	N/A			ORM1	1.30512	0	N/A
CAPN10	-0.00914337	0.0079382	N/A			PF4	-0.615868	0	N/A
PDE8A	-0.00974217	0.00774396	N/A			SCN2B	-1.15955	0	N/A
ZNF185	-0.0218002	0.00770673	N/A			TNFRSF10B	0.48296	0.00872326	N/A
STK3	0.00901121	0.00740851	N/A			DAPK3	-0.248921	0.00872326	N/A
TNNT1	0.0603167	0.00740851	N/A			SKIL	0.319466	0.00872326	N/A
C1QTNF9	0.0632827	0.00712155	N/A			SLC19A3	0.764122	0.00872326	N/A
FZD1	0.0179596	0.00708272	N/A			LTBR	0.206333	0.0149997	N/A
AXIN1	0.0110989	0.00673524	N/A			CYBA	0.684147	0.015603	N/A
DIDO1	0.00512411	0.00660728	N/A			BBC3	0.543305	0.015603	N/A
ELK1	-0.0081632	0.00636172	N/A			MAF	0.379718	0.0185926	N/A
VPS54	0.00846616	0.00630843	N/A			INPP5K	-0.26345	0.0270411	N/A
LY96	0.0237657	0.00628329	N/A			AKT3	0.204152	0.0339187	N/A
ADORA1	0.0479018	0.00609246	N/A			CLEC18A	-0.9582	0.0367575	N/A
NLRP1	-0.0195565	0.00609246	N/A			AATF	-0.291324	0.0367575	N/A
BMP7	-0.0283986	0.00599433	N/A			FGB	-1.84043	0.0367575	N/A
CAAP1	0.00620092	0.00586241	N/A			NCOA7	0.339806	0.0412954	N/A
REXO2	0.0068276	0.00586241	N/A			RFPL1	-1.65332	0.0490652	N/A
DDB1	-0.00595469	0.00577565	N/A			KRT8	-0.216529	0.049729	N/A
DDX3X	-0.00595883	0.00571345	N/A			KCNJ8	0.434507	0.049729	N/A
MIF	-0.00738271	0.00571345	N/A			TRPM2	-1.21321	0.049729	N/A
MLKL	-0.027065	0.00529719	N/A			IL33	2.15045	0.0626431	N/A
IL15RA	-0.0248236	0.00527132	N/A			NUP62	-0.189713	0.0668229	N/A
NSMAF	0.0059915	0.00520107	N/A			AVEN	-0.387883	0.0699873	N/A
TNFSF9	0.0304057	0.00486475	N/A			LRRD1	-0.826044	0.0762479	N/A
BEX2	-0.00639283	0.00475386	N/A			OSGIN1	-0.568073	0.0920887	N/A
TRAF3	0.00578208	0.00475386	N/A			UBD	1.48016	0.0924631	N/A
SRF	0.00878263	0.00473051	N/A			GPD1	-0.4869	0.0929856	N/A
BIK	-0.0173083	0.00457924	N/A			CX3CR1	1.90247	0.119755	N/A
ZNF746	-0.00606975	0.0039482	N/A			MET	-1.62145	0.123925	N/A
TRPM2	0.0146148	0.00383415	N/A			SMPD3	0.548992	0.123925	N/A
GBP1	-0.0430045	0.00369926	N/A			NPAS2	0.390062	0.127488	N/A
TRAF6	0.00446965	0.00369926	N/A			CCN3	-1.30053	0.158475	N/A
GPR18	-0.0388826	0.00364387	N/A			IL1A	2.41536	0.169804	N/A
LILRA2	0.0307917	0.00363472	N/A			AFF3	1.31847	0.169804	N/A
XIAP	-0.00423331	0.00363472	N/A			IFI6	0.557048	0.17787	N/A
FOXP3	0.0246775	0.00361062	N/A			JUND	0.386484	0.180709	N/A
SPATA2	-0.00592694	0.00352823	N/A			CHI3L1	2.27363	0.182793	N/A
NPTX2	0.00951664	0.00338719	N/A			CCN5	2.24636	0.213196	N/A
NDUFC2	-0.00496086	0.00319368	N/A			BCL3	0.544152	0.224905	N/A
TTC36	-0.00938406	0.00316025	N/A			CIDEB	-0.689133	0.26996	N/A
SELENOH	0.00330075	0.00300823	N/A			AKR1C3	1.17621	0.44215	N/A
ING2	-0.00402179	0.00283425	N/A			CYP1B1	2.09299	0.460231	N/A
PAK6	0.00530612	0.0026739	N/A			MDK	0.480639	0.4654	N/A
RB1CC1	-0.00367612	0.00253973	N/A			MMP3	4.46152	0.4654	N/A
NOS3	0.0130113	0.00249979	N/A			SASH3	3.09279	0.4654	N/A
TNFRSF6B	-0.0069082	0.00249979	N/A
CRYAB	0.0135508	0.0020619	N/A
P2RY2	0.00920449	0.0020619	N/A
CD27	0.0182435	0.00182101	N/A
PCBP4	0.00349406	0.00182101	N/A
RARG	0.00908477	0.00182069	N/A
WDR26	-0.00270332	0.00182069	N/A
BAG4	-0.00161801	0.00159481	N/A
BRCA1	0.00358309	0.00159481	N/A
LYRM1	-0.00155621	0.00159481	N/A
WDR33	-0.00119779	0.00159481	N/A
SPPL2A	-0.00199685	0.001236	N/A
ZNF71	-0.00125508	0.00100503	N/A
FABP4	0.0183618	0.000921333	N/A
UBA7	0.00122922	0.000884506	N/A
TMC8	0.00706781	0.000480029	N/A
HYAL2	-0.000616904	0.000450399	N/A
SLMAP	-0.000400233	0.000428293	N/A
NFKB1	0.000327242	0.000371921	N/A
RPS6KB1	0.000312193	0.000371921	N/A
ZBTB38	-0.000410262	0.000371921	N/A
CORO1A	-0.00277343	0.000192951	N/A
