# Supplementary material for: Deep single-cell decoding of human pancreatic islets reveals T2D β-cell gene expression defects
Source: EMBO J. 2026 Apr 15;45(11):3978–4005. doi: 10.1038/s44318-026-00744-w (PMC13226668; doi:10.1038/s44318-026-00744-w)
Supplement: Supplementary file 21 — Source data Fig. 3 [file 44318_2026_744_MOESM21_ESM.zip › Figure 3/L/FIGURE 3L.xlsx]

## Sheet: FIGURE 3L
Percent Apoptosis in human pseudoislets (% TUNEL positive cells)
	NT			ARG2
	all cells (DAPI)	apoptotic cells (TUNEL)	% cell death	all cells (DAPI)	apoptotic cells (TUNEL)	% cell death
SAMN48343520	370	6	1.62162	176	0	0
SAMN48343520	111	2	1.8018	118	6	5.08475
SAMN48343520	84	0	0	148	0	0
SAMN48343520	445	3	0.674157	220	2	0.909091
SAMN48343520	422	2	0.473934	418	10	2.39234
SAMN48343520	404	4	0.990099	249	6	2.40964
SAMN48343520	510	5	0.980392	235	3	1.2766
SAMN48343520	299	2	0.668896
SAMN48343520	509	2	0.392927
SAMN48585017	111	0	0	429	7	1.6317
SAMN48585017	451	0	0	318	2	0.628931
SAMN48585017	156	0	0	340	1	0.294118
SAMN48585017	495	1	0.20202	150	2	1.33333
SAMN48585017	346	2	0.578035	524	1	0.19084
SAMN48585017				432	1	0.231481
SAMN48585017
SAMN48585017
SAMN48851668	392	1	0.255102	125	3	2.4
SAMN48851668	409	9	2.20049	222	24	10.8108
SAMN48851668	279	6	2.15054	136	5	3.67647
SAMN48851668	189	0	0	371	5	1.34771
SAMN48851668				299	5	1.67224
SAMN48851668
SAMN48851668
average			0.721667			2.01611
p						0.036
