# Supplementary material for: Deep single-cell decoding of human pancreatic islets reveals T2D β-cell gene expression defects
Source: EMBO J. 2026 Apr 15;45(11):3978–4005. doi: 10.1038/s44318-026-00744-w (PMC13226668; doi:10.1038/s44318-026-00744-w)
Supplement: Supplementary file 22 — Source data Fig. 4 [file 44318_2026_744_MOESM22_ESM.zip]

Archive with 50 entries (40 files):
- Figure 4/
- __MACOSX/._Figure 4
- Figure 4/.DS_Store
- __MACOSX/Figure 4/._.DS_Store
- Figure 4/I/
- __MACOSX/Figure 4/._I
- Figure 4/G/
- __MACOSX/Figure 4/._G
- Figure 4/A/
- __MACOSX/Figure 4/._A
- Figure 4/F/
- __MACOSX/Figure 4/._F
- Figure 4/H/
- __MACOSX/Figure 4/._H
- Figure 4/C/
- __MACOSX/Figure 4/._C
- Figure 4/D/
- __MACOSX/Figure 4/._D
- Figure 4/E/
- __MACOSX/Figure 4/._E
- Figure 4/B/
- __MACOSX/Figure 4/._B
- Figure 4/I/FIGURE 4I.xlsx
- __MACOSX/Figure 4/I/._FIGURE 4I.xlsx
- Figure 4/G/FIGURE 4G.xlsx
- __MACOSX/Figure 4/G/._FIGURE 4G.xlsx
- Figure 4/A/FIGURE 4A.xlsx
- __MACOSX/Figure 4/A/._FIGURE 4A.xlsx
- Figure 4/F/islet227_CTR_B6_PI.tiff
- __MACOSX/Figure 4/F/._islet227_CTR_B6_PI.tiff
- Figure 4/F/islet227_PDZK1_F10_PI.tiff
- __MACOSX/Figure 4/F/._islet227_PDZK1_F10_PI.tiff
- Figure 4/F/Islet227_PITPNM2_B12_PI.tiff
- __MACOSX/Figure 4/F/._Islet227_PITPNM2_B12_PI.tiff
- Figure 4/H/.DS_Store
- __MACOSX/Figure 4/H/._.DS_Store
- Figure 4/H/Islet227_TUNEL_PITPNM2_4.tif
- __MACOSX/Figure 4/H/._Islet227_TUNEL_PITPNM2_4.tif
- Figure 4/H/Islet227_TUNEL_PDZK1_5.tif
- __MACOSX/Figure 4/H/._Islet227_TUNEL_PDZK1_5.tif
- Figure 4/H/Islet227_TUNEL_CTR_4.tif
- __MACOSX/Figure 4/H/._Islet227_TUNEL_CTR_4.tif
- Figure 4/C/FIGURE 4C.xlsx
- __MACOSX/Figure 4/C/._FIGURE 4C.xlsx
- Figure 4/D/FIGURE 4D.xlsx
- __MACOSX/Figure 4/D/._FIGURE 4D.xlsx
- Figure 4/E/FIGURE 4E.xlsx
- __MACOSX/Figure 4/E/._FIGURE 4E.xlsx
- Figure 4/B/FIGURE 4B.xlsx
- __MACOSX/Figure 4/B/._FIGURE 4B.xlsx
