# Supplementary material for: Deep single-cell decoding of human pancreatic islets reveals T2D β-cell gene expression defects
Source: EMBO J. 2026 Apr 15;45(11):3978–4005. doi: 10.1038/s44318-026-00744-w (PMC13226668; doi:10.1038/s44318-026-00744-w)
Supplement: Supplementary file 22 — Source data Fig. 4 [file 44318_2026_744_MOESM22_ESM.zip › Figure 4/I/FIGURE 4I.xlsx]

## Sheet: FIGURE 4I
Percent Apoptosis in human pseudoislets (% TUNEL positive cells)
	NT			PITPNM2			PDZK1
	all cells (DAPI)	apoptotic cells (TUNEL)	% cell death	all cells (DAPI)	apoptotic cells (TUNEL)	% cell death	all cells (DAPI)	apoptotic cells (TUNEL)	% cell death
SAMN48343520	370	6	1.62162	176	0	0	199	3	1.50754
SAMN48343520	111	2	1.8018	228	1	0.438596	199	1	0.502513
SAMN48343520	84	0	0	70	0	0	261	0	0
SAMN48343520	445	3	0.674157	182	0	0	604	3	0.496689
SAMN48343520	422	2	0.473934				486	5	1.02881
SAMN48343520	404	4	0.990099
SAMN48343520	510	5	0.980392
SAMN48343520	299	2	0.668896
SAMN48343520	509	2	0.392927
SAMN48585017	111	0	0	324	4	1.23457	383	44	11.4883
SAMN48585017	451	0	0	529	7	1.32325	307	38	12.3779
SAMN48585017	156	0	0	291	9	3.09278	284	4	1.40845
SAMN48585017	495	1	0.20202	329	5	1.51976	606	29	4.78548
SAMN48585017	346	2	0.578035	923	8	0.866739	620	32	5.16129
SAMN48585017				678	7	1.03245	542	0	0
SAMN48585017				1001	35	3.4965
SAMN48585017				439	13	2.96128
SAMN48851668	392	1	0.255102	130	1	0.769231	440	24	5.45455
SAMN48851668	409	9	2.20049	317	2	0.630915	392	1	0.255102
SAMN48851668	279	6	2.15054	204	6	2.94118	764	23	3.01047
SAMN48851668	189	0	0	126	0	0	504	4	0.793651
SAMN48851668				244	1	0.409836	247	3	1.21457
SAMN48851668				157	1	0.636943	485	6	1.23711
SAMN48851668				247	15	6.07287
average			0.721667			1.44352			2.98367
p						0.172967			0.0267774
