# Supplementary material for: Deep single-cell decoding of human pancreatic islets reveals T2D β-cell gene expression defects
Source: EMBO J. 2026 Apr 15;45(11):3978–4005. doi: 10.1038/s44318-026-00744-w (PMC13226668; doi:10.1038/s44318-026-00744-w)
Supplement: Supplementary file 22 — Source data Fig. 4 [file 44318_2026_744_MOESM22_ESM.zip › Figure 4/G/FIGURE 4G.xlsx]

## Sheet: FIGURE 4G
Percent Cell death in human pseudoislets (% PI positive cells)
Donor	NT			PITPNM2			PDZK1
	Nuclei (Hoechst)	Nuclei Selected (PI)	% PI positive	Nuclei (Hoechst)	Nuclei Selected	% PI positive	Nuclei (Hoechst)	Nuclei Selected	% PI positive
SAMN48343520	686	6	0.874636	718	3	0.417827	503	5	0.994036
SAMN48343520	438	3	0.684932	671	0	0	575	9	1.56522
SAMN48343520	657	6	0.913242	389	5	1.28535	840	3	0.357143
SAMN48343520	635	2	0.314961	628	2	0.318471	532	3	0.56391
SAMN48343520	490	6	1.22449	701	1	0.142653	642	3	0.46729
SAMN48343520	632	1	0.158228	576	3	0.520833	491	9	1.83299
SAMN48343520	621	4	0.644122	657	5	0.761035	589	17	2.88625
SAMN48343520	711	2	0.281294	586	4	0.682594	612	14	2.28758
SAMN48343520	607	0	0	583	1	0.171527	564	2	0.35461
SAMN48343520	601	6	0.998336	642	4	0.623053	503	1	0.198807
SAMN48343520	668	3	0.449102	753	6	0.796813	694	14	2.01729
SAMN48343520	547	0	0	804	5	0.621891	473	1	0.211416
SAMN48343520				455	3	0.659341	655	4	0.610687
SAMN48343520				532	3	0.56391
SAMN48343520				563	1	0.17762
SAMN48585017	729	13	1.78326	623	17	2.72873	1059	13	1.22757
SAMN48585017	653	2	0.306279	653	20	3.06279	734	33	4.49591
SAMN48585017	946	17	1.79704	578	6	1.03806	554	7	1.26354
SAMN48585017	932	21	2.25322	650	13	2	547	1	0.182815
SAMN48585017	712	9	1.26404	601	17	2.82862	653	13	1.99081
SAMN48585017	1028	10	0.972763	628	35	5.57325	725	7	0.965517
SAMN48585017	618	4	0.647249	753	5	0.664011	885	4	0.451977
SAMN48585017	624	3	0.480769	595	14	2.35294	664	11	1.65663
SAMN48585017	786	12	1.52672	722	9	1.24654	843	25	2.9656
SAMN48585017	799	1	0.125156	627	21	3.34928	641	11	1.71607
SAMN48585017	746	16	2.14477	1024	12	1.17188	639	16	2.50391
SAMN48585017	866	6	0.692841	570	27	4.73684	618	6	0.970874
SAMN48585017	870	10	1.14943	675	6	0.888889	949	19	2.00211
SAMN48585017	803	16	1.99253	700	29	4.14286	604	16	2.64901
SAMN48585017	869	4	0.460299	858	20	2.331	789	16	2.02788
SAMN48585017	516	2	0.387597	756	4	0.529101	694	8	1.15274
SAMN48585017	756	12	1.5873	593	8	1.34907	748	14	1.87166
SAMN48585017	1051	6	0.570885	743	27	3.63392	701	10	1.42653
SAMN48585017	709	10	1.41044	1053	5	0.474834	710	8	1.12676
SAMN48585017	730	9	1.23288	619	18	2.90792	645	11	1.70543
SAMN48585017	797	8	1.00376	1087	27	2.4839	576	5	0.868056
SAMN48585017	1100	16	1.45455	902	10	1.10865
SAMN48585017	1022	18	1.76125
SAMN48585017	885	16	1.80791
SAMN48585017	687	12	1.74672
SAMN48585017	810	18	2.22222
SAMN48585017	624	2	0.320513
SAMN48585017	886	11	1.24153
SAMN48585017	1065	17	1.59624
SAMN48585017	998	16	1.60321
SAMN48585017	786	7	0.890585
SAMN48585017	1105	16	1.44796
SAMN48585017	854	10	1.17096
SAMN48585017	677	4	0.590842
SAMN48585017	832	12	1.44231
SAMN48585017	758	1	0.131926
SAMN48585017	628	5	0.796178
SAMN48585017	1094	4	0.365631
SAMN48585017	800	13	1.625
SAMN48585017	744	7	0.94086
SAMN48585017	957	17	1.77638
SAMN48585017	802	14	1.74564
SAMN48851668	768	1	0.130208	618	3	0.485437	755	4	0.529801
SAMN48851668	1227	8	0.651997	1508	8	0.530504	842	4	0.475059
SAMN48851668	1036	2	0.19305	1002	5	0.499002	689	2	0.290276
SAMN48851668	1144	8	0.699301	713	11	1.54278	992	4	0.403226
SAMN48851668	1662	12	0.722022	815	5	0.613497	891	8	0.897868
SAMN48851668	845	3	0.35503	674	2	0.296736	822	3	0.364964
SAMN48851668	1216	3	0.246711	1020	12	1.17647	657	4	0.608828
SAMN48851668	923	4	0.433369	815	0	0	851	1	0.117509
SAMN48851668	945	4	0.42328	1376	15	1.09012	627	0	0
SAMN48851668	1265	3	0.237154	921	2	0.217155	769	2	0.260078
SAMN48851668	977	5	0.511771	801	2	0.249688	757	8	1.0568
SAMN48851668	1141	3	0.262927	1075	6	0.55814	833	0	0
SAMN48851668	891	2	0.224467	809	2	0.247219	727	1	0.137552
SAMN48851668	1027	5	0.486855	1080	9	0.833333	613	1	0.163132
SAMN48851668	1133	8	0.70609	627	2	0.318979	686	8	1.16618
SAMN48851668	903	8	0.885936	1034	2	0.193424	797	4	0.501882
SAMN48851668	1021	2	0.195886	1215	8	0.658436	753	3	0.398406
SAMN48851668	1396	6	0.429799	813	8	0.98401	870	3	0.344828
SAMN48851668	871	3	0.344432	1384	6	0.433526	1022	4	0.391389
SAMN48851668	1093	4	0.365965	806	11	1.36476	680	0	0
SAMN48851668	825	7	0.848485				961	5	0.520291
SAMN48851668	792	3	0.378788				906	20	2.20751
SAMN48851668	991	1	0.100908				919	3	0.326442
SAMN48851668	751	6	0.798935				800	8	1
SAMN48851668	1094	0	0
SAMN48851668	951	3	0.315457
SAMN48851668	872	7	0.802752
SAMN48851668	1036	6	0.579151
SAMN48851668	916	5	0.545852
SAMN48851668	936	5	0.534188
SAMN48851668	724	0	0
SAMN48851668	1050	2	0.190476
SAMN48851668	939	4	0.425985
SAMN48851668	881	6	0.681044
SAMN48851668	786	0	0
SAMN48851668	815	5	0.613497
SAMN48851668	848	4	0.471698
SAMN48851668	893	4	0.447928
SAMN48851668	369	2	0.542005
SAMN48851668	895	7	0.782123
SAMN48851668	1063	4	0.376294
SAMN48851668	794	4	0.503778
SAMN48851668	1362	10	0.734214
average	866.124	6.75258	0.785472	778.491	9.03509	1.23928	721.897	7.56897	1.06432
p						2.99576e-05			0.0023723
