# Supplementary material for: Deep single-cell decoding of human pancreatic islets reveals T2D β-cell gene expression defects
Source: EMBO J. 2026 Apr 15;45(11):3978–4005. doi: 10.1038/s44318-026-00744-w (PMC13226668; doi:10.1038/s44318-026-00744-w)
Supplement: Supplementary file 22 — Source data Fig. 4 [file 44318_2026_744_MOESM22_ESM.zip › Figure 4/A/FIGURE 4A.xlsx]

## Sheet: FIGURE 4A
Variant inforrmation											T2D genetic association					TIGER eQTL association								Current study T2D vs ND beta-cell DEGs
Index variant	Proxy variant	Position_proxy variant (chr:bp, hg19)	Locus	T2D_RA_index	OE index	RAF index	T2D_RA proxy	OA proxy	Proxy_distance to Index	LD r2 with Index	T2D association study source	Effective sample size	T2D_OR	T2D_beta	T2D_P	TIGER_eGene and our T2D_DEG	TIGER_eGene and our T2D_DEG_name	BioType	EA	OE	eQTL effect Z-score	eQTL_P	eQTL Dir_meta (4 studies)	FDR_q_HbA1c	log2FC	logCPM	FDR q_FC	FC_Dir	c/d
rs4132228	rs11130982	3:64728312	ADAMTS9-AS2	C	T	0.59081	G	T	20198	0.8691	T2DGGI	1.24155e+06	1.03365	0.0331	2.24e-27	ENSG00000241111	AC092040.1	antisense	G	T	2.054	0.03996	++++	0.00308331	1.09819	0.899966	0.00121514	up	c
rs6969685	rs34650965	7:100792441	SERPINE1; AP1S1	C	T	0.39522	T	C	-3305	0.8897	T2DGGI	1.2459e+06	1.01847	0.0183	1.111e-09	ENSG00000087085	ACHE	protein_coding	T	C	-2.315	0.0206	----	5.55746e-07	1.15399	1.21374	0.0261005	up	d
rs6969685	rs35929811	7:100792569	SERPINE1; AP1S1	C	T	0.39522	T	C	-3177	0.8993	T2DGGI	1.2459e+06	1.01847	0.0183	1.111e-09	ENSG00000087085	ACHE	protein_coding	T	C	-2.314	0.02067	----	5.55746e-07	1.15399	1.21374	0.0261005	up	d
rs290476	rs290476	10:114873727	TCF7L2	G	T	0.48793	G	T	0	1	T2DGGI	1.24081e+06	1.02081	0.0206	3.994e-12	ENSG00000043591	ADRB1	protein_coding	G	T	-2.288	0.02213	----	0.000119143	1.90566	-1.46684	0.00288161	up	d
rs75756987	rs75756987	21:47767295	PCNT	G	C	0.8876	G	C	0	1	MVP_EUR	1042540	NA	0.0439	1.606e-09	ENSG00000274248	AJ011932.1	lncRNA	G	C	-2.325	0.02005	----	0.0293789	1.02319	0.960989	0.00583968	up	d
rs10490871	rs58783993	3:35645442	RNU6-243P; ARPP21	G	A	0.3694	C	A	-22319	0.8955	MVP_EUR	1042540	NA	0.0272	6.584e-09	ENSG00000172995	ARPP21	protein_coding	C	A	-2.095	0.0362	----	0.292501	3.09826	-3.79734	0.0233233	up	d
rs10490871	rs4678786	3:35654134	RNU6-243P; ARPP21	G	A	0.3694	C	T	-13627	0.8995	MVP_EUR	1042540	NA	0.0272	6.584e-09	ENSG00000172995	ARPP21	protein_coding	C	T	-2.118	0.03418	----	0.292501	3.09826	-3.79734	0.0233233	up	d
rs10490871	rs6766511	3:35659344	RNU6-243P; ARPP21	G	A	0.3694	G	T	-8417	0.8995	MVP_EUR	1042540	NA	0.0272	6.584e-09	ENSG00000172995	ARPP21	protein_coding	G	T	-2.118	0.03418	----	0.292501	3.09826	-3.79734	0.0233233	up	d
rs10490871	rs9875164	3:35671555	RNU6-243P; ARPP21	G	A	0.3694	C	T	3794	0.9957	MVP_EUR	1042540	NA	0.0272	6.584e-09	ENSG00000172995	ARPP21	protein_coding	C	T	-2.173	0.02981	----	0.292501	3.09826	-3.79734	0.0233233	up	d
rs10490871	rs13062093	3:35667057	RNU6-243P; ARPP21	G	A	0.3694	G	T	-704	0.9957	MVP_EUR	1042540	NA	0.0272	6.584e-09	ENSG00000172995	ARPP21	protein_coding	G	T	-2.167	0.03023	----	0.292501	3.09826	-3.79734	0.0233233	up	d
rs10490871	rs4343581	3:35668557	RNU6-243P; ARPP21	G	A	0.3694	C	T	796	0.9957	MVP_EUR	1042540	NA	0.0272	6.584e-09	ENSG00000172995	ARPP21	protein_coding	C	T	-2.167	0.03025	----	0.292501	3.09826	-3.79734	0.0233233	up	d
rs10490871	rs10490871	3:35667761	RNU6-243P; ARPP21	G	A	0.3694	G	A	0	1	MVP_EUR	1042540	NA	0.0272	6.584e-09	ENSG00000172995	ARPP21	protein_coding	G	A	-2.165	0.03038	----	0.292501	3.09826	-3.79734	0.0233233	up	d
rs10490871	rs1470560	3:35670150	RNU6-243P; ARPP21	G	A	0.3694	A	G	2389	0.9957	MVP_EUR	1042540	NA	0.0272	6.584e-09	ENSG00000172995	ARPP21	protein_coding	A	G	-2.169	0.03005	----	0.292501	3.09826	-3.79734	0.0233233	up	d
rs10490871	rs9845271	3:35669724	RNU6-243P; ARPP21	G	A	0.3694	A	G	1963	0.9957	MVP_EUR	1042540	NA	0.0272	6.584e-09	ENSG00000172995	ARPP21	protein_coding	A	G	-2.169	0.03008	----	0.292501	3.09826	-3.79734	0.0233233	up	d
rs10490871	rs1470559	3:35670105	RNU6-243P; ARPP21	G	A	0.3694	A	G	2344	0.9957	MVP_EUR	1042540	NA	0.0272	6.584e-09	ENSG00000172995	ARPP21	protein_coding	A	G	-2.168	0.03012	----	0.292501	3.09826	-3.79734	0.0233233	up	d
rs10490871	rs7642749	3:35668889	RNU6-243P; ARPP21	G	A	0.3694	T	C	1128	1	MVP_EUR	1042540	NA	0.0272	6.584e-09	ENSG00000172995	ARPP21	protein_coding	T	C	-2.167	0.0302	----	0.292501	3.09826	-3.79734	0.0233233	up	d
rs10490871	rs1470557	3:35668737	RNU6-243P; ARPP21	G	A	0.3694	T	C	976	1	MVP_EUR	1042540	NA	0.0272	6.584e-09	ENSG00000172995	ARPP21	protein_coding	T	C	-2.167	0.03022	----	0.292501	3.09826	-3.79734	0.0233233	up	d
rs10490871	rs34461418	3:35644566	RNU6-243P; ARPP21	G	A	0.3694	TGTT	-	-23195	0.8916	MVP_EUR	1042540	NA	0.0272	6.584e-09	ENSG00000172995	ARPP21	protein_coding	TGTT	-	-2.095	0.03621	----	0.292501	3.09826	-3.79734	0.0233233	up	d
rs10490871	rs60817371	3:35645440	RNU6-243P; ARPP21	G	A	0.3694	-	A	-22321	0.8955	MVP_EUR	1042540	NA	0.0272	6.584e-09	ENSG00000172995	ARPP21	protein_coding	-	A	-2.095	0.0362	----	0.292501	3.09826	-3.79734	0.0233233	up	d
rs10490871	rs3087143	3:35670161	RNU6-243P; ARPP21	G	A	0.3694	AT	-	2400	0.9957	MVP_EUR	1042540	NA	0.0272	6.584e-09	ENSG00000172995	ARPP21	protein_coding	AT	-	-2.17	0.03004	----	0.292501	3.09826	-3.79734	0.0233233	up	d
rs11763864	rs10281892	7:14919852	DGKB	T	A	0.1673	G	A	-4055	0.8324	MVP_EUR_cond	NA	NA	0.0771142	1.41241e-19	ENSG00000136267	DGKB	protein_coding	G	A	3.804	0.0001427	++++	1.37036e-08	1.39302	2.65679	0.0021233	up	c
rs11763864	rs11763864	7:14923907	DGKB	T	A	0.1673	T	A	0	1	MVP_EUR_cond	NA	NA	0.0771142	1.41241e-19	ENSG00000136267	DGKB	protein_coding	T	A	2.24	0.02508	++++	1.37036e-08	1.39302	2.65679	0.0021233	up	c
rs2841648	rs6912283	6:43364494	SLC22A7	C	A	0.44337	G	A	95315	0.8769	T2DGGI	1.24596e+06	1.01735	0.0172	1.546e-08	ENSG00000171462	DLK2	protein_coding	G	A	-2.59	0.009585	----	0.00547197	0.905513	0.910881	0.00863206	up	d
rs2841648	rs6919440	6:43352898	SLC22A7	C	A	0.44337	G	A	83719	0.8831	T2DGGI	1.24596e+06	1.01735	0.0172	1.546e-08	ENSG00000171462	DLK2	protein_coding	G	A	-2.435	0.01491	----	0.00547197	0.905513	0.910881	0.00863206	up	d
rs2841648	rs9394951	6:43350753	SLC22A7	C	A	0.44337	C	T	81574	0.8854	T2DGGI	1.24596e+06	1.01735	0.0172	1.546e-08	ENSG00000171462	DLK2	protein_coding	C	T	-2.37	0.01778	----	0.00547197	0.905513	0.910881	0.00863206	up	d
rs2841648	rs2611336	6:43329028	SLC22A7	C	A	0.44337	C	A	59849	0.9376	T2DGGI	1.24596e+06	1.01735	0.0172	1.546e-08	ENSG00000171462	DLK2	protein_coding	C	A	-2.055	0.03989	----	0.00547197	0.905513	0.910881	0.00863206	up	d
rs2841648	rs114316308	6:43262303	SLC22A7	C	A	0.44337	C	T	-6876	0.9384	T2DGGI	1.24596e+06	1.01735	0.0172	1.546e-08	ENSG00000171462	DLK2	protein_coding	C	T	-2.016	0.04381	----	0.00547197	0.905513	0.910881	0.00863206	up	d
rs2841648	rs2254303	6:43276390	SLC22A7	C	A	0.44337	G	A	7211	0.9388	T2DGGI	1.24596e+06	1.01735	0.0172	1.546e-08	ENSG00000171462	DLK2	protein_coding	G	A	-2.113	0.03456	----	0.00547197	0.905513	0.910881	0.00863206	up	d
rs2841648	rs4714677	6:43327039	SLC22A7	C	A	0.44337	G	T	57860	0.94	T2DGGI	1.24596e+06	1.01735	0.0172	1.546e-08	ENSG00000171462	DLK2	protein_coding	G	T	-2.055	0.03985	----	0.00547197	0.905513	0.910881	0.00863206	up	d
rs2841648	rs2125737	6:43327536	SLC22A7	C	A	0.44337	C	T	58357	0.94	T2DGGI	1.24596e+06	1.01735	0.0172	1.546e-08	ENSG00000171462	DLK2	protein_coding	C	T	-2.055	0.03985	----	0.00547197	0.905513	0.910881	0.00863206	up	d
rs2841648	rs2841642	6:43302285	SLC22A7	C	A	0.44337	G	T	33106	0.9408	T2DGGI	1.24596e+06	1.01735	0.0172	1.546e-08	ENSG00000171462	DLK2	protein_coding	G	T	-2.055	0.03989	----	0.00547197	0.905513	0.910881	0.00863206	up	d
rs2841648	rs2469	6:43299323	SLC22A7	C	A	0.44337	C	T	30144	0.9449	T2DGGI	1.24596e+06	1.01735	0.0172	1.546e-08	ENSG00000171462	DLK2	protein_coding	C	T	-2.13	0.03315	----	0.00547197	0.905513	0.910881	0.00863206	up	d
rs2841648	rs62415385	6:43262458	SLC22A7	C	A	0.44337	T	A	-6721	0.9489	T2DGGI	1.24596e+06	1.01735	0.0172	1.546e-08	ENSG00000171462	DLK2	protein_coding	T	A	-1.999	0.04562	----	0.00547197	0.905513	0.910881	0.00863206	up	d
rs2841648	rs10948071	6:43280713	SLC22A7	C	A	0.44337	C	T	11534	0.9521	T2DGGI	1.24596e+06	1.01735	0.0172	1.546e-08	ENSG00000171462	DLK2	protein_coding	C	T	-2.068	0.03862	----	0.00547197	0.905513	0.910881	0.00863206	up	d
rs2841648	rs9296413	6:43280941	SLC22A7	C	A	0.44337	C	T	11762	0.953	T2DGGI	1.24596e+06	1.01735	0.0172	1.546e-08	ENSG00000171462	DLK2	protein_coding	C	T	-2.073	0.03815	----	0.00547197	0.905513	0.910881	0.00863206	up	d
rs2841648	rs2841648	6:43269179	SLC22A7	C	A	0.44337	C	A	0	1	T2DGGI	1.24596e+06	1.01735	0.0172	1.546e-08	ENSG00000171462	DLK2	protein_coding	C	A	-2.064	0.03906	----	0.00547197	0.905513	0.910881	0.00863206	up	d
rs2841648	rs56401710	6:43269180	SLC22A7	C	A	0.44337	C	A	1	1	T2DGGI	1.24596e+06	1.01735	0.0172	1.546e-08	ENSG00000171462	DLK2	protein_coding	C	A	-2.064	0.03906	----	0.00547197	0.905513	0.910881	0.00863206	up	d
rs12660375	rs57266556	6:43798981	VEGFA; RP11-344J7.2	C	T	0.8589	C	T	-2601	0.9854	MVP_EUR_cond	NA	NA	0.0499206	4.29209e-08	ENSG00000171462	DLK2	protein_coding	C	T	2.192	0.02837	++++	0.00547197	0.905513	0.910881	0.00863206	up	c
rs2841648	rs2396004	6:43355851	SLC22A7	C	A	0.44337	A	G	86672	0.8831	T2DGGI	1.24596e+06	1.01735	0.0172	1.546e-08	ENSG00000171462	DLK2	protein_coding	A	G	-2.444	0.01452	----	0.00547197	0.905513	0.910881	0.00863206	up	d
rs2841648	rs2242416	6:43273604	SLC22A7	C	A	0.44337	A	G	4425	0.8924	T2DGGI	1.24596e+06	1.01735	0.0172	1.546e-08	ENSG00000171462	DLK2	protein_coding	A	G	-2.064	0.03906	----	0.00547197	0.905513	0.910881	0.00863206	up	d
rs2841648	rs9394948	6:43334755	SLC22A7	C	A	0.44337	A	C	65576	0.937	T2DGGI	1.24596e+06	1.01735	0.0172	1.546e-08	ENSG00000171462	DLK2	protein_coding	A	C	-2.055	0.03988	----	0.00547197	0.905513	0.910881	0.00863206	up	d
rs2841648	rs9369407	6:43327375	SLC22A7	C	A	0.44337	A	T	58196	0.9385	T2DGGI	1.24596e+06	1.01735	0.0172	1.546e-08	ENSG00000171462	DLK2	protein_coding	A	T	-2.055	0.03985	----	0.00547197	0.905513	0.910881	0.00863206	up	d
rs2841648	rs9394949	6:43335003	SLC22A7	C	A	0.44337	T	C	65824	0.9393	T2DGGI	1.24596e+06	1.01735	0.0172	1.546e-08	ENSG00000171462	DLK2	protein_coding	T	C	-2.055	0.03988	----	0.00547197	0.905513	0.910881	0.00863206	up	d
rs2841648	rs2125738	6:43327750	SLC22A7	C	A	0.44337	A	G	58571	0.9393	T2DGGI	1.24596e+06	1.01735	0.0172	1.546e-08	ENSG00000171462	DLK2	protein_coding	A	G	-2.055	0.03989	----	0.00547197	0.905513	0.910881	0.00863206	up	d
rs2841648	rs9381237	6:43320410	SLC22A7	C	A	0.44337	T	C	51231	0.9409	T2DGGI	1.24596e+06	1.01735	0.0172	1.546e-08	ENSG00000171462	DLK2	protein_coding	T	C	-2.055	0.03989	----	0.00547197	0.905513	0.910881	0.00863206	up	d
rs2841648	rs1574430	6:43269029	SLC22A7	C	A	0.44337	A	C	-150	1	T2DGGI	1.24596e+06	1.01735	0.0172	1.546e-08	ENSG00000171462	DLK2	protein_coding	A	C	-2.064	0.03906	----	0.00547197	0.905513	0.910881	0.00863206	up	d
rs2841648	rs71654934	6:43281486	SLC22A7	C	A	0.44337	GTAGTCCACTTTTCTTCTTTGCCTG	-	12307	0.9975	T2DGGI	1.24596e+06	1.01735	0.0172	1.546e-08	ENSG00000171462	DLK2	protein_coding	GTAGTCCACTTTTCTTCTTTGCCTG	-	-2.001	0.04537	----	0.00547197	0.905513	0.910881	0.00863206	up	d
rs2841648	rs11427088	6:43300323	SLC22A7	C	A	0.44337	-	A	31144	0.8702	T2DGGI	1.24596e+06	1.01735	0.0172	1.546e-08	ENSG00000171462	DLK2	protein_coding	-	A	-2.053	0.04005	----	0.00547197	0.905513	0.910881	0.00863206	up	d
rs2841648	rs34491519	6:43288656	SLC22A7	C	A	0.44337	-	A	19477	0.9433	T2DGGI	1.24596e+06	1.01735	0.0172	1.546e-08	ENSG00000171462	DLK2	protein_coding	-	A	-2.115	0.03444	----	0.00547197	0.905513	0.910881	0.00863206	up	d
rs2841648	rs72552020	6:43288835	SLC22A7	C	A	0.44337	-	C	19656	0.9497	T2DGGI	1.24596e+06	1.01735	0.0172	1.546e-08	ENSG00000171462	DLK2	protein_coding	-	C	-2.106	0.03519	----	0.00547197	0.905513	0.910881	0.00863206	up	d
rs2841648	rs35121648	6:43304679	SLC22A7	C	A	0.44337	-	T	35500	0.9764	T2DGGI	1.24596e+06	1.01735	0.0172	1.546e-08	ENSG00000171462	DLK2	protein_coding	-	T	-2.055	0.03993	----	0.00547197	0.905513	0.910881	0.00863206	up	d
rs41304257	rs77635059	1:201808507	IPO9	A	G	0.7559	G	A	-41419	0.9544	MVP_TE	1332120	NA	0.0318	8.481e-12	ENSG00000234678	ELF3-AS1	lncRNA	G	A	-2.697	0.007005	----	0.669481	-0.594303	2.22541	0.0419156	down	c
rs41304257	rs10464	1:201792306	IPO9	A	G	0.7559	T	C	-57620	0.8032	MVP_TE	1332120	NA	0.0318	8.481e-12	ENSG00000234678	ELF3-AS1	lncRNA	T	C	-2.412	0.01588	----	0.669481	-0.594303	2.22541	0.0419156	down	c
rs41304257	rs10920270	1:201856521	IPO9	A	G	0.7559	C	G	6595	0.9134	MVP_TE	1332120	NA	0.0318	8.481e-12	ENSG00000234678	ELF3-AS1	lncRNA	C	G	-2.603	0.009239	----	0.669481	-0.594303	2.22541	0.0419156	down	c
rs41304257	rs41304257	1:201849926	IPO9	A	G	0.7559	A	G	0	1	MVP_TE	1332120	NA	0.0318	8.481e-12	ENSG00000234678	ELF3-AS1	lncRNA	A	G	-2.689	0.007159	----	0.669481	-0.594303	2.22541	0.0419156	down	c
rs35889227	rs35889227	14:90055468	FOXN3	G	T	0.55131	G	T	0	1	T2DGGI	1.24477e+06	1.02963	0.0292	2.022e-19	ENSG00000165521	EML5	protein_coding	G	T	2.969	0.002987	++++	0.571503	-0.859696	3.12634	9.95269e-05	down	d
rs35889227	rs17776811	14:90066451	FOXN3	G	T	0.55131	A	C	10983	0.819	T2DGGI	1.24477e+06	1.02963	0.0292	2.022e-19	ENSG00000165521	EML5	protein_coding	A	C	2.919	0.003513	++++	0.571503	-0.859696	3.12634	9.95269e-05	down	d
rs35889227	rs35802157	14:90066634	FOXN3	G	T	0.55131	T	C	11166	0.8738	T2DGGI	1.24477e+06	1.02963	0.0292	2.022e-19	ENSG00000165521	EML5	protein_coding	T	C	2.943	0.003249	++++	0.571503	-0.859696	3.12634	9.95269e-05	down	d
rs35825770	rs35825770	16:86459737	LINC00917; RP11-158I3.1	C	G	0.59532	C	G	0	1	T2DGGI	1.22784e+06	1.02071	0.0205	3.5e-11	ENSG00000103241	FOXF1	protein_coding	C	G	2.122	0.03385	++++	1.97716e-08	4.37775	-2.63877	3.4721e-08	up	c
rs6589571	rs6589572	11:116681563	APOA5; AP006216.5	T	C	0.17123	G	A	1145	0.8519	T2DGGI	1.24477e+06	1.02235	0.0221	1.052e-08	ENSG00000137731	FXYD2	protein_coding	G	A	2.072	0.03828	++++	0.00155296	-0.93015	10.5316	0.0294004	down	d
rs6589571	rs7927820	11:116682156	APOA5; AP006216.5	T	C	0.17123	G	A	1738	0.8537	T2DGGI	1.24477e+06	1.02235	0.0221	1.052e-08	ENSG00000137731	FXYD2	protein_coding	G	A	2.044	0.04092	++++	0.00155296	-0.93015	10.5316	0.0294004	down	d
rs6589571	rs7396835	11:116684028	APOA5; AP006216.5	T	C	0.17123	T	C	3610	0.8474	T2DGGI	1.24477e+06	1.02235	0.0221	1.052e-08	ENSG00000137731	FXYD2	protein_coding	T	C	2.019	0.04348	++++	0.00155296	-0.93015	10.5316	0.0294004	down	d
rs6589571	rs6589573	11:116685766	APOA5; AP006216.5	T	C	0.17123	C	G	5348	0.8593	T2DGGI	1.24477e+06	1.02235	0.0221	1.052e-08	ENSG00000137731	FXYD2	protein_coding	C	G	2.024	0.04294	++++	0.00155296	-0.93015	10.5316	0.0294004	down	d
rs6589571	rs6589570	11:116675294	APOA5; AP006216.5	T	C	0.17123	A	T	-5124	0.9765	T2DGGI	1.24477e+06	1.02235	0.0221	1.052e-08	ENSG00000137731	FXYD2	protein_coding	A	T	2.132	0.03304	++++	0.00155296	-0.93015	10.5316	0.0294004	down	d
rs6589571	rs6589571	11:116680418	APOA5; AP006216.5	T	C	0.17123	T	C	0	1	T2DGGI	1.24477e+06	1.02235	0.0221	1.052e-08	ENSG00000137731	FXYD2	protein_coding	T	C	2.142	0.03216	++++	0.00155296	-0.93015	10.5316	0.0294004	down	d
rs6589571	rs530486693	11:116677220	APOA5; AP006216.5	T	C	0.17123	-	ATTATTT	-3198	0.8651	T2DGGI	1.24477e+06	1.02235	0.0221	1.052e-08	ENSG00000137731	FXYD2	protein_coding	-	ATTATTT	2.085	0.03708	++++	0.00155296	-0.93015	10.5316	0.0294004	down	d
rs529623	rs529623	11:117693255	FXYD2	T	C	0.49	T	C	0	1	T2DGGI	1.24345e+06	1.02778	0.0274	7.857e-21	ENSG00000137731	FXYD2	protein_coding	T	C	-5.1	3.4e-07	----	0.00155296	-0.93015	10.5316	0.0294004	down	c
rs28641468	rs11145971	9:139314625	GPSM1	C	T	0.8765	T	G	75040	0.7997	MVP_ASN	194217	NA	0.1345	1.566e-21	ENSG00000176884	GRIN1	protein_coding	T	G	2.296	0.0217	++++	0.123792	1.11653	-1.60767	0.0120366	up	c
rs1517037	rs9957264	18:56881633	SEC11C; GRP	C	T	0.8132	C	A	3359	0.8854	MVP_EUR	1042540	NA	0.0375	3.216e-10	ENSG00000134443	GRP	protein_coding	C	A	-3.398	0.0006776	----	0.146525	2.3284	-3.10842	0.0337048	up	d
rs1517037	rs9957320	18:56876430	SEC11C; GRP	C	T	0.8132	G	T	-1844	0.8855	MVP_EUR	1042540	NA	0.0375	3.216e-10	ENSG00000134443	GRP	protein_coding	G	T	-3.398	0.0006783	----	0.146525	2.3284	-3.10842	0.0337048	up	d
rs1517037	rs17835713	18:56878091	SEC11C; GRP	C	T	0.8132	G	A	-183	0.8919	MVP_EUR	1042540	NA	0.0375	3.216e-10	ENSG00000134443	GRP	protein_coding	G	A	-3.403	0.0006673	----	0.146525	2.3284	-3.10842	0.0337048	up	d
rs1517037	rs55932597	18:56878180	SEC11C; GRP	C	T	0.8132	C	T	-94	0.8919	MVP_EUR	1042540	NA	0.0375	3.216e-10	ENSG00000134443	GRP	protein_coding	C	T	-3.403	0.0006673	----	0.146525	2.3284	-3.10842	0.0337048	up	d
rs1517037	rs9961822	18:56877916	SEC11C; GRP	C	T	0.8132	C	T	-358	0.8919	MVP_EUR	1042540	NA	0.0375	3.216e-10	ENSG00000134443	GRP	protein_coding	C	T	-3.403	0.0006673	----	0.146525	2.3284	-3.10842	0.0337048	up	d
rs1517037	rs1517036	18:56878362	SEC11C; GRP	C	T	0.8132	G	A	88	0.8919	MVP_EUR	1042540	NA	0.0375	3.216e-10	ENSG00000134443	GRP	protein_coding	G	A	-3.403	0.0006673	----	0.146525	2.3284	-3.10842	0.0337048	up	d
rs1517037	rs9961404	18:56877537	SEC11C; GRP	C	T	0.8132	C	T	-737	0.8919	MVP_EUR	1042540	NA	0.0375	3.216e-10	ENSG00000134443	GRP	protein_coding	C	T	-3.403	0.0006677	----	0.146525	2.3284	-3.10842	0.0337048	up	d
rs1517037	rs9958014	18:56877117	SEC11C; GRP	C	T	0.8132	G	A	-1157	0.8919	MVP_EUR	1042540	NA	0.0375	3.216e-10	ENSG00000134443	GRP	protein_coding	G	A	-3.401	0.0006721	----	0.146525	2.3284	-3.10842	0.0337048	up	d
rs1517037	rs9957145	18:56876228	SEC11C; GRP	C	T	0.8132	G	A	-2046	0.8919	MVP_EUR	1042540	NA	0.0375	3.216e-10	ENSG00000134443	GRP	protein_coding	G	A	-3.398	0.0006793	----	0.146525	2.3284	-3.10842	0.0337048	up	d
rs1517037	rs7243357	18:56883319	SEC11C; GRP	C	T	0.8132	T	G	5045	0.8203	MVP_EUR	1042540	NA	0.0375	3.216e-10	ENSG00000134443	GRP	protein_coding	T	G	-2.939	0.003291	----	0.146525	2.3284	-3.10842	0.0337048	up	d
rs1517037	rs72956142	18:56881737	SEC11C; GRP	C	T	0.8132	T	C	3463	0.8728	MVP_EUR	1042540	NA	0.0375	3.216e-10	ENSG00000134443	GRP	protein_coding	T	C	-3.398	0.0006798	----	0.146525	2.3284	-3.10842	0.0337048	up	d
rs1517037	rs7230581	18:56876563	SEC11C; GRP	C	T	0.8132	A	G	-1711	0.8855	MVP_EUR	1042540	NA	0.0375	3.216e-10	ENSG00000134443	GRP	protein_coding	A	G	-3.399	0.0006773	----	0.146525	2.3284	-3.10842	0.0337048	up	d
rs1517037	rs17835704	18:56877299	SEC11C; GRP	C	T	0.8132	T	G	-975	0.8919	MVP_EUR	1042540	NA	0.0375	3.216e-10	ENSG00000134443	GRP	protein_coding	T	G	-3.4	0.0006729	----	0.146525	2.3284	-3.10842	0.0337048	up	d
rs1517037	rs9949796	18:56876842	SEC11C; GRP	C	T	0.8132	T	C	-1432	0.8919	MVP_EUR	1042540	NA	0.0375	3.216e-10	ENSG00000134443	GRP	protein_coding	T	C	-3.4	0.0006742	----	0.146525	2.3284	-3.10842	0.0337048	up	d
rs1517037	rs60255552	18:56878075	SEC11C; GRP	C	T	0.8132	-	G	-199	0.8919	MVP_EUR	1042540	NA	0.0375	3.216e-10	ENSG00000134443	GRP	protein_coding	-	G	-3.403	0.0006673	----	0.146525	2.3284	-3.10842	0.0337048	up	d
rs55783344	rs73214156	12:121456099	HNF1A	T	C	0.1838	G	C	23800	0.8703	EAS_AGEN	433540	1.07	NA	2.16691e-12	ENSG00000241388	HNF1A-AS1	antisense	G	C	-3.385	0.0007125	----	9.06033e-07	-1.11972	2.33868	0.0073995	down	c
rs55783344	rs117509570	12:121440878	HNF1A	T	C	0.1838	G	A	8579	0.8801	EAS_AGEN	433540	1.07	NA	2.16691e-12	ENSG00000241388	HNF1A-AS1	antisense	G	A	-3.385	0.0007129	----	9.06033e-07	-1.11972	2.33868	0.0073995	down	c
rs55783344	rs77064065	12:121444700	HNF1A	T	C	0.1838	G	A	12401	0.8801	EAS_AGEN	433540	1.07	NA	2.16691e-12	ENSG00000241388	HNF1A-AS1	antisense	G	A	-3.383	0.0007157	----	9.06033e-07	-1.11972	2.33868	0.0073995	down	c
rs55783344	rs68088379	12:121448059	HNF1A	T	C	0.1838	C	T	15760	0.8801	EAS_AGEN	433540	1.07	NA	2.16691e-12	ENSG00000241388	HNF1A-AS1	antisense	C	T	-3.37	0.0007514	----	9.06033e-07	-1.11972	2.33868	0.0073995	down	c
rs73226260	rs73226260	12:121380541	RPL12P33; HNF1A-AS1	G	A	0.9669	G	A	0	1	DIAMANTE_EUR	898114	1.13	NA	5.9e-11	ENSG00000241388	HNF1A-AS1	antisense	G	A	-3.121	0.001805	----	9.06033e-07	-1.11972	2.33868	0.0073995	down	c
rs1800574	rs1800574	12:121416864	HNF1A-AS1	T	C	0.02434	T	C	0	1	T2DGGI	1.16215e+06	1.15246	0.1419	8.63e-49	ENSG00000241388	HNF1A-AS1	antisense	T	C	2.104	0.03538	++++	9.06033e-07	-1.11972	2.33868	0.0073995	down	d
rs55783344	rs3751149	12:121453962	HNF1A	T	C	0.1838	A	C	21663	0.8703	EAS_AGEN	433540	1.07	NA	2.16691e-12	ENSG00000241388	HNF1A-AS1	antisense	A	C	-3.394	0.00069	----	9.06033e-07	-1.11972	2.33868	0.0073995	down	c
rs55783344	rs75535671	12:121455142	HNF1A	T	C	0.1838	A	G	22843	0.8703	EAS_AGEN	433540	1.07	NA	2.16691e-12	ENSG00000241388	HNF1A-AS1	antisense	A	G	-3.391	0.0006969	----	9.06033e-07	-1.11972	2.33868	0.0073995	down	c
rs55783344	rs73214144	12:121450881	HNF1A	T	C	0.1838	A	G	18582	0.8703	EAS_AGEN	433540	1.07	NA	2.16691e-12	ENSG00000241388	HNF1A-AS1	antisense	A	G	-3.38	0.0007251	----	9.06033e-07	-1.11972	2.33868	0.0073995	down	c
rs73226260	rs55919842	12:121435536	RPL12P33; HNF1A-AS1	G	A	0.9669	A	G	54995	0.8366	DIAMANTE_EUR	898114	1.13	NA	5.9e-11	ENSG00000241388	HNF1A-AS1	antisense	A	G	-3.206	0.001346	----	9.06033e-07	-1.11972	2.33868	0.0073995	down	c
rs12187734	rs13164267	5:51847815	RPS17P11; CTD-2141G3.1	C	T	0.5665	C	T	84150	0.796	MVP_TE	1335930	NA	0.0287	2.183e-13	ENSG00000213949	ITGA1	protein_coding	C	T	2.39	0.01683	++++	0.00316396	0.938058	2.72927	0.00600642	up	c
rs12187734	rs13159293	5:51841820	RPS17P11; CTD-2141G3.1	C	T	0.5665	G	A	78155	0.796	MVP_TE	1335930	NA	0.0287	2.183e-13	ENSG00000213949	ITGA1	protein_coding	G	A	2.261	0.02376	++++	0.00316396	0.938058	2.72927	0.00600642	up	c
rs12187734	rs13180063	5:51823030	RPS17P11; CTD-2141G3.1	C	T	0.5665	C	A	59365	0.7998	MVP_TE	1335930	NA	0.0287	2.183e-13	ENSG00000213949	ITGA1	protein_coding	C	A	2.246	0.02471	++++	0.00316396	0.938058	2.72927	0.00600642	up	c
rs12187734	rs13152895	5:51852586	RPS17P11; CTD-2141G3.1	C	T	0.5665	C	T	88921	0.8002	MVP_TE	1335930	NA	0.0287	2.183e-13	ENSG00000213949	ITGA1	protein_coding	C	T	2.527	0.01151	++++	0.00316396	0.938058	2.72927	0.00600642	up	c
rs12187734	rs138676345	5:51831625	RPS17P11; CTD-2141G3.1	C	T	0.5665	C	T	67960	0.8075	MVP_TE	1335930	NA	0.0287	2.183e-13	ENSG00000213949	ITGA1	protein_coding	C	T	2.293	0.02182	++++	0.00316396	0.938058	2.72927	0.00600642	up	c
rs12187734	rs11743159	5:51828723	RPS17P11; CTD-2141G3.1	C	T	0.5665	C	T	65058	0.8075	MVP_TE	1335930	NA	0.0287	2.183e-13	ENSG00000213949	ITGA1	protein_coding	C	T	2.293	0.02184	++++	0.00316396	0.938058	2.72927	0.00600642	up	c
rs12187734	rs150409426	5:51833255	RPS17P11; CTD-2141G3.1	C	T	0.5665	G	A	69590	0.8075	MVP_TE	1335930	NA	0.0287	2.183e-13	ENSG00000213949	ITGA1	protein_coding	G	A	2.293	0.02184	++++	0.00316396	0.938058	2.72927	0.00600642	up	c
rs12187734	rs148923025	5:51831914	RPS17P11; CTD-2141G3.1	C	T	0.5665	G	A	68249	0.8075	MVP_TE	1335930	NA	0.0287	2.183e-13	ENSG00000213949	ITGA1	protein_coding	G	A	2.292	0.02191	++++	0.00316396	0.938058	2.72927	0.00600642	up	c
rs17261179	rs201370610	5:51833008	RPS17P11; CTD-2141G3.1	T	C	0.59237	G	C	41783	0.8028	T2DGGI	1.24666e+06	1.02778	0.0274	4.334e-20	ENSG00000213949	ITGA1	protein_coding	G	C	-2.195	0.0282	----	0.00316396	0.938058	2.72927	0.00600642	up	d
rs17261179	rs10512969	5:51840628	RPS17P11; CTD-2141G3.1	T	C	0.59237	C	A	49403	0.8191	T2DGGI	1.24666e+06	1.02778	0.0274	4.334e-20	ENSG00000213949	ITGA1	protein_coding	C	A	-2.189	0.0286	----	0.00316396	0.938058	2.72927	0.00600642	up	d
rs12187734	rs13163254	5:51838397	RPS17P11; CTD-2141G3.1	C	T	0.5665	A	G	74732	0.796	MVP_TE	1335930	NA	0.0287	2.183e-13	ENSG00000213949	ITGA1	protein_coding	A	G	2.246	0.02471	++++	0.00316396	0.938058	2.72927	0.00600642	up	c
rs12187734	rs13163179	5:51819513	RPS17P11; CTD-2141G3.1	C	T	0.5665	C	G	55848	0.7998	MVP_TE	1335930	NA	0.0287	2.183e-13	ENSG00000213949	ITGA1	protein_coding	C	G	2.246	0.02471	++++	0.00316396	0.938058	2.72927	0.00600642	up	c
rs12187734	rs13161087	5:51850271	RPS17P11; CTD-2141G3.1	C	T	0.5665	A	T	86606	0.8033	MVP_TE	1335930	NA	0.0287	2.183e-13	ENSG00000213949	ITGA1	protein_coding	A	T	2.404	0.0162	++++	0.00316396	0.938058	2.72927	0.00600642	up	c
rs12187734	rs13190011	5:51835915	RPS17P11; CTD-2141G3.1	C	T	0.5665	T	G	72250	0.8036	MVP_TE	1335930	NA	0.0287	2.183e-13	ENSG00000213949	ITGA1	protein_coding	T	G	2.293	0.02184	++++	0.00316396	0.938058	2.72927	0.00600642	up	c
rs12187734	rs62359830	5:51836470	RPS17P11; CTD-2141G3.1	C	T	0.5665	A	G	72805	0.8036	MVP_TE	1335930	NA	0.0287	2.183e-13	ENSG00000213949	ITGA1	protein_coding	A	G	2.293	0.02184	++++	0.00316396	0.938058	2.72927	0.00600642	up	c
rs12187734	rs140304037	5:51832894	RPS17P11; CTD-2141G3.1	C	T	0.5665	T	C	69229	0.8075	MVP_TE	1335930	NA	0.0287	2.183e-13	ENSG00000213949	ITGA1	protein_coding	T	C	2.293	0.02184	++++	0.00316396	0.938058	2.72927	0.00600642	up	c
rs12187734	rs12188418	5:51828451	RPS17P11; CTD-2141G3.1	C	T	0.5665	A	G	64786	0.8075	MVP_TE	1335930	NA	0.0287	2.183e-13	ENSG00000213949	ITGA1	protein_coding	A	G	2.292	0.0219	++++	0.00316396	0.938058	2.72927	0.00600642	up	c
rs17261179	rs191609983	5:51833007	RPS17P11; CTD-2141G3.1	T	C	0.59237	T	C	41782	0.8028	T2DGGI	1.24666e+06	1.02778	0.0274	4.334e-20	ENSG00000213949	ITGA1	protein_coding	T	C	-2.195	0.02817	----	0.00316396	0.938058	2.72927	0.00600642	up	d
rs12187734	rs34255460	5:51807852	RPS17P11; CTD-2141G3.1	C	T	0.5665	-	AT	44187	0.7998	MVP_TE	1335930	NA	0.0287	2.183e-13	ENSG00000213949	ITGA1	protein_coding	-	AT	2.246	0.02471	++++	0.00316396	0.938058	2.72927	0.00600642	up	c
rs4325	rs12449782	17:61576249	ACE	C	A	0.5388	G	A	13049	0.8063	MVP_EUR	1042540	NA	0.0346	6.923e-14	ENSG00000173826	KCNH6	protein_coding	G	A	-3.73	0.0001913	----	0.101014	-0.851992	0.954101	0.0283476	down	c
rs4325	rs4363	17:61574492	ACE	C	A	0.5388	G	A	11292	0.8988	MVP_EUR	1042540	NA	0.0346	6.923e-14	ENSG00000173826	KCNH6	protein_coding	G	A	-3.015	0.002568	----	0.101014	-0.851992	0.954101	0.0283476	down	c
rs4325	rs4351	17:61569732	ACE	C	A	0.5388	G	A	6532	0.9366	MVP_EUR	1042540	NA	0.0346	6.923e-14	ENSG00000173826	KCNH6	protein_coding	G	A	-3.142	0.001677	----	0.101014	-0.851992	0.954101	0.0283476	down	c
rs4325	rs4343	17:61566031	ACE	C	A	0.5388	G	A	2831	0.9371	MVP_EUR	1042540	NA	0.0346	6.923e-14	ENSG00000173826	KCNH6	protein_coding	G	A	-3	0.002703	----	0.101014	-0.851992	0.954101	0.0283476	down	c
rs4325	rs4335	17:61565025	ACE	C	A	0.5388	G	A	1825	0.9371	MVP_EUR	1042540	NA	0.0346	6.923e-14	ENSG00000173826	KCNH6	protein_coding	G	A	-2.988	0.002805	----	0.101014	-0.851992	0.954101	0.0283476	down	c
rs4325	rs4344	17:61566724	ACE	C	A	0.5388	G	A	3524	0.9759	MVP_EUR	1042540	NA	0.0346	6.923e-14	ENSG00000173826	KCNH6	protein_coding	G	A	-3.205	0.001349	----	0.101014	-0.851992	0.954101	0.0283476	down	c
rs4325	rs4341	17:61565990	ACE	C	A	0.5388	G	C	2790	0.9759	MVP_EUR	1042540	NA	0.0346	6.923e-14	ENSG00000173826	KCNH6	protein_coding	G	C	-3.204	0.001357	----	0.101014	-0.851992	0.954101	0.0283476	down	c
rs4325	rs1987692	17:61565525	ACE	C	A	0.5388	T	A	2325	0.9759	MVP_EUR	1042540	NA	0.0346	6.923e-14	ENSG00000173826	KCNH6	protein_coding	T	A	-3.183	0.00146	----	0.101014	-0.851992	0.954101	0.0283476	down	c
rs4325	rs4336	17:61565131	ACE	C	A	0.5388	T	A	1931	0.9798	MVP_EUR	1042540	NA	0.0346	6.923e-14	ENSG00000173826	KCNH6	protein_coding	T	A	-3.103	0.001914	----	0.101014	-0.851992	0.954101	0.0283476	down	c
rs4325	rs4337	17:61565133	ACE	C	A	0.5388	G	T	1933	0.9798	MVP_EUR	1042540	NA	0.0346	6.923e-14	ENSG00000173826	KCNH6	protein_coding	G	T	-3.102	0.001924	----	0.101014	-0.851992	0.954101	0.0283476	down	c
rs4325	rs4320	17:61562553	ACE	C	A	0.5388	G	A	-647	0.9798	MVP_EUR	1042540	NA	0.0346	6.923e-14	ENSG00000173826	KCNH6	protein_coding	G	A	-2.882	0.003951	----	0.101014	-0.851992	0.954101	0.0283476	down	c
rs4325	rs4316	17:61562309	ACE	C	A	0.5388	C	T	-891	0.9798	MVP_EUR	1042540	NA	0.0346	6.923e-14	ENSG00000173826	KCNH6	protein_coding	C	T	-2.735	0.006232	----	0.101014	-0.851992	0.954101	0.0283476	down	c
rs4325	rs4326	17:61563242	ACE	C	A	0.5388	G	A	42	0.9838	MVP_EUR	1042540	NA	0.0346	6.923e-14	ENSG00000173826	KCNH6	protein_coding	G	A	-3.007	0.002641	----	0.101014	-0.851992	0.954101	0.0283476	down	c
rs4325	rs4323	17:61562954	ACE	C	A	0.5388	C	T	-246	0.9878	MVP_EUR	1042540	NA	0.0346	6.923e-14	ENSG00000173826	KCNH6	protein_coding	C	T	-2.864	0.004188	----	0.101014	-0.851992	0.954101	0.0283476	down	c
rs4325	rs4325	17:61563200	ACE	C	A	0.5388	C	A	0	1	MVP_EUR	1042540	NA	0.0346	6.923e-14	ENSG00000173826	KCNH6	protein_coding	C	A	-2.708	0.006769	----	0.101014	-0.851992	0.954101	0.0283476	down	c
rs4335	rs4311	17:61560763	ACE	G	A	0.4783	T	C	-4262	0.8068	MVP_TE	1332120	NA	0.0304	1.06e-15	ENSG00000173826	KCNH6	protein_coding	T	C	-3.686	0.0002281	----	0.101014	-0.851992	0.954101	0.0283476	down	c
rs4325	rs1055086	17:61575637	ACE	C	A	0.5388	A	G	12437	0.8655	MVP_EUR	1042540	NA	0.0346	6.923e-14	ENSG00000173826	KCNH6	protein_coding	A	G	-2.986	0.00283	----	0.101014	-0.851992	0.954101	0.0283476	down	c
rs4325	rs4333	17:61564522	ACE	C	A	0.5388	T	C	1322	0.8786	MVP_EUR	1042540	NA	0.0346	6.923e-14	ENSG00000173826	KCNH6	protein_coding	T	C	-2.809	0.004963	----	0.101014	-0.851992	0.954101	0.0283476	down	c
rs4325	rs4362	17:61573761	ACE	C	A	0.5388	T	C	10561	0.8843	MVP_EUR	1042540	NA	0.0346	6.923e-14	ENSG00000173826	KCNH6	protein_coding	T	C	-2.838	0.004538	----	0.101014	-0.851992	0.954101	0.0283476	down	c
rs4325	rs4334	17:61564940	ACE	C	A	0.5388	A	C	1740	0.8964	MVP_EUR	1042540	NA	0.0346	6.923e-14	ENSG00000173826	KCNH6	protein_coding	A	C	-3.064	0.002181	----	0.101014	-0.851992	0.954101	0.0283476	down	c
rs4325	rs4359	17:61572343	ACE	C	A	0.5388	T	C	9143	0.9214	MVP_EUR	1042540	NA	0.0346	6.923e-14	ENSG00000173826	KCNH6	protein_coding	T	C	-3.218	0.00129	----	0.101014	-0.851992	0.954101	0.0283476	down	c
rs4325	rs4353	17:61570422	ACE	C	A	0.5388	A	G	7222	0.9252	MVP_EUR	1042540	NA	0.0346	6.923e-14	ENSG00000173826	KCNH6	protein_coding	A	G	-3.001	0.002694	----	0.101014	-0.851992	0.954101	0.0283476	down	c
rs4325	rs4331	17:61564052	ACE	C	A	0.5388	A	G	852	0.9758	MVP_EUR	1042540	NA	0.0346	6.923e-14	ENSG00000173826	KCNH6	protein_coding	A	G	-2.876	0.004032	----	0.101014	-0.851992	0.954101	0.0283476	down	c
rs4325	rs4342	17:61565998	ACE	C	A	0.5388	A	C	2798	0.9759	MVP_EUR	1042540	NA	0.0346	6.923e-14	ENSG00000173826	KCNH6	protein_coding	A	C	-3.203	0.001359	----	0.101014	-0.851992	0.954101	0.0283476	down	c
rs4325	rs4332	17:61564281	ACE	C	A	0.5388	T	C	1081	0.9838	MVP_EUR	1042540	NA	0.0346	6.923e-14	ENSG00000173826	KCNH6	protein_coding	T	C	-3.013	0.002587	----	0.101014	-0.851992	0.954101	0.0283476	down	c
rs4325	rs4329	17:61563458	ACE	C	A	0.5388	A	G	258	0.9838	MVP_EUR	1042540	NA	0.0346	6.923e-14	ENSG00000173826	KCNH6	protein_coding	A	G	-3.012	0.002598	----	0.101014	-0.851992	0.954101	0.0283476	down	c
rs4325	rs4327	17:61563273	ACE	C	A	0.5388	C	G	73	0.9838	MVP_EUR	1042540	NA	0.0346	6.923e-14	ENSG00000173826	KCNH6	protein_coding	C	G	-3.007	0.002635	----	0.101014	-0.851992	0.954101	0.0283476	down	c
rs4325	rs4321	17:61562774	ACE	C	A	0.5388	T	C	-426	0.9838	MVP_EUR	1042540	NA	0.0346	6.923e-14	ENSG00000173826	KCNH6	protein_coding	T	C	-2.856	0.004292	----	0.101014	-0.851992	0.954101	0.0283476	down	c
rs4325	rs4324	17:61563171	ACE	C	A	0.5388	A	G	-29	0.9878	MVP_EUR	1042540	NA	0.0346	6.923e-14	ENSG00000173826	KCNH6	protein_coding	A	G	-2.857	0.004277	----	0.101014	-0.851992	0.954101	0.0283476	down	c
rs4325	rs35376548	17:61576336	ACE	C	A	0.5388	A	-	13136	0.8085	MVP_EUR	1042540	NA	0.0346	6.923e-14	ENSG00000173826	KCNH6	protein_coding	A	-	-3.261	0.001108	----	0.101014	-0.851992	0.954101	0.0283476	down	c
rs4325	rs1799763	17:61575454	ACE	C	A	0.5388	-	CT	12254	0.8879	MVP_EUR	1042540	NA	0.0346	6.923e-14	ENSG00000173826	KCNH6	protein_coding	-	CT	-2.973	0.00295	----	0.101014	-0.851992	0.954101	0.0283476	down	c
rs4325	rs4319	17:61562490	ACE	C	A	0.5388	-	G	-710	0.9798	MVP_EUR	1042540	NA	0.0346	6.923e-14	ENSG00000173826	KCNH6	protein_coding	-	G	-2.888	0.003878	----	0.101014	-0.851992	0.954101	0.0283476	down	c
rs28637892	rs9697691	22:46309893	WI2-85898F10.1; WNT7B	T	G	0.2153	G	C	-3725	0.8593	EAS_AGEN	383148	1.05	NA	3.08807e-09	ENSG00000100364	KIAA0930	protein_coding	G	C	-2.009	0.0445	----	0.160492	-0.689255	2.339	0.0102823	down	c
rs12712928	rs12712929	2:45192105	AC012354.6	C	G	0.4022	T	G	25	0.8585	EAS_AGEN	211793	1.06	NA	5.63621e-15	ENSG00000259439	LINC01833	lncRNA	T	G	-3.661	0.0002515	----	6.55695e-11	1.23913	2.13295	0.0465647	up	d
rs12712928	rs895636	2:45188353	AC012354.6	C	G	0.4022	T	C	-3727	0.9068	EAS_AGEN	211793	1.06	NA	5.63621e-15	ENSG00000259439	LINC01833	lncRNA	T	C	-3.676	0.0002371	----	6.55695e-11	1.23913	2.13295	0.0465647	up	d
rs12712928	rs12712928	2:45192080	AC012354.6	C	G	0.4022	C	G	0	1	EAS_AGEN	211793	1.06	NA	5.63621e-15	ENSG00000259439	LINC01833	lncRNA	C	G	-3.69	0.0002243	----	6.55695e-11	1.23913	2.13295	0.0465647	up	d
rs12712928	rs5830819	2:45190056	AC012354.6	C	G	0.4022	C	-	-2024	0.9062	EAS_AGEN	211793	1.06	NA	5.63621e-15	ENSG00000259439	LINC01833	lncRNA	C	-	-3.528	0.0004188	----	6.55695e-11	1.23913	2.13295	0.0465647	up	d
rs601945	rs77497538	6:32455725	HLA-DRB1; HLA-DQA1	G	A	0.1775	G	A	-117690	0.8306	DIAMANTE_EUR	893528	1.06	NA	4.7e-08	ENSG00000226979	LTA	protein_coding	G	A	-2.124	0.03365	----	0.264806	-3.23928	-3.91794	0.0329402	down	c
rs601945	.	6:32455724	HLA-DRB1; HLA-DQA1	G	A	0.1775	C	T	-117691	0.8376	DIAMANTE_EUR	893528	1.06	NA	4.7e-08	ENSG00000226979	LTA	protein_coding	C	T	2.117	0.03425	++++	0.264806	-3.23928	-3.91794	0.0329402	down	d
rs601945	rs112872773	6:32487174	HLA-DRB1; HLA-DQA1	G	A	0.1775	G	C	-86241	0.9559	DIAMANTE_EUR	893528	1.06	NA	4.7e-08	ENSG00000226979	LTA	protein_coding	G	C	-1.996	0.04594	----	0.264806	-3.23928	-3.91794	0.0329402	down	c
rs601945	rs75495772	6:32455718	HLA-DRB1; HLA-DQA1	G	A	0.1775	T	G	-117697	0.8376	DIAMANTE_EUR	893528	1.06	NA	4.7e-08	ENSG00000226979	LTA	protein_coding	T	G	2.117	0.03425	++++	0.264806	-3.23928	-3.91794	0.0329402	down	d
rs601945	.	6:32455719	HLA-DRB1; HLA-DQA1	G	A	0.1775	-	T	-117696	0.8376	DIAMANTE_EUR	893528	1.06	NA	4.7e-08	ENSG00000226979	LTA	protein_coding	-	T	2.117	0.03425	++++	0.264806	-3.23928	-3.91794	0.0329402	down	d
rs11936387	rs80097454	4:1324993	MAEA	C	T	0.770304	C	T	30147	0.9222	DIAMANTE_HIS	60975	1.11	0.100652	8.43643e-10	ENSG00000215375	MYL5	protein_coding	C	T	2.068	0.03863	++++	0.0944611	0.592798	2.32672	0.0093799	up	c
rs1531583	rs114649518	4:695912	PCGF3	T	G	0.0458	C	T	-49060	0.886	DIAMANTE_EUR	898114	1.13	NA	3.5e-14	ENSG00000215375	MYL5	protein_coding	C	T	2.721	0.006507	++++	0.0944611	0.592798	2.32672	0.0093799	up	c
rs1531583	rs181491697	4:701663	PCGF3	T	G	0.0458	C	T	-43309	0.954	DIAMANTE_EUR	898114	1.13	NA	3.5e-14	ENSG00000215375	MYL5	protein_coding	C	T	2.857	0.004279	++++	0.0944611	0.592798	2.32672	0.0093799	up	c
rs1531583	rs73221126	4:727695	PCGF3	T	G	0.0458	C	A	-17277	0.9768	DIAMANTE_EUR	898114	1.13	NA	3.5e-14	ENSG00000215375	MYL5	protein_coding	C	A	3.024	0.002498	++++	0.0944611	0.592798	2.32672	0.0093799	up	c
rs1531583	rs73221117	4:721340	PCGF3	T	G	0.0458	G	T	-23632	0.9768	DIAMANTE_EUR	898114	1.13	NA	3.5e-14	ENSG00000215375	MYL5	protein_coding	G	T	2.774	0.005543	++++	0.0944611	0.592798	2.32672	0.0093799	up	c
rs1531583	rs73221115	4:720306	PCGF3	T	G	0.0458	C	T	-24666	0.9768	DIAMANTE_EUR	898114	1.13	NA	3.5e-14	ENSG00000215375	MYL5	protein_coding	C	T	2.774	0.005543	++++	0.0944611	0.592798	2.32672	0.0093799	up	c
rs1531583	rs73221127	4:727939	PCGF3	T	G	0.0458	G	C	-17033	0.9768	DIAMANTE_EUR	898114	1.13	NA	3.5e-14	ENSG00000215375	MYL5	protein_coding	G	C	2.774	0.005543	++++	0.0944611	0.592798	2.32672	0.0093799	up	c
rs1531583	rs17777946	4:735751	PCGF3	T	G	0.0458	G	A	-9221	0.9768	DIAMANTE_EUR	898114	1.13	NA	3.5e-14	ENSG00000215375	MYL5	protein_coding	G	A	2.774	0.005543	++++	0.0944611	0.592798	2.32672	0.0093799	up	c
rs1531583	rs73219300	4:706034	PCGF3	T	G	0.0458	T	A	-38938	0.9768	DIAMANTE_EUR	898114	1.13	NA	3.5e-14	ENSG00000215375	MYL5	protein_coding	T	A	2.774	0.005545	++++	0.0944611	0.592798	2.32672	0.0093799	up	c
rs1531583	rs189935515	4:700612	PCGF3	T	G	0.0458	A	G	-44360	0.9768	DIAMANTE_EUR	898114	1.13	NA	3.5e-14	ENSG00000215375	MYL5	protein_coding	A	G	2.889	0.003869	++++	0.0944611	0.592798	2.32672	0.0093799	up	c
rs1531583	rs73221128	4:728111	PCGF3	T	G	0.0458	T	C	-16861	0.9768	DIAMANTE_EUR	898114	1.13	NA	3.5e-14	ENSG00000215375	MYL5	protein_coding	T	C	2.774	0.005535	++++	0.0944611	0.592798	2.32672	0.0093799	up	c
rs1531583	rs73221123	4:726202	PCGF3	T	G	0.0458	T	C	-18770	0.9768	DIAMANTE_EUR	898114	1.13	NA	3.5e-14	ENSG00000215375	MYL5	protein_coding	T	C	2.774	0.005535	++++	0.0944611	0.592798	2.32672	0.0093799	up	c
rs1531583	rs142530150	4:729219	PCGF3	T	G	0.0458	T	C	-15753	0.9768	DIAMANTE_EUR	898114	1.13	NA	3.5e-14	ENSG00000215375	MYL5	protein_coding	T	C	2.774	0.005542	++++	0.0944611	0.592798	2.32672	0.0093799	up	c
rs1531583	rs73221137	4:732278	PCGF3	T	G	0.0458	A	C	-12694	0.9768	DIAMANTE_EUR	898114	1.13	NA	3.5e-14	ENSG00000215375	MYL5	protein_coding	A	C	2.774	0.005543	++++	0.0944611	0.592798	2.32672	0.0093799	up	c
rs1531583	rs73221120	4:722306	PCGF3	T	G	0.0458	A	G	-22666	0.9768	DIAMANTE_EUR	898114	1.13	NA	3.5e-14	ENSG00000215375	MYL5	protein_coding	A	G	2.774	0.005543	++++	0.0944611	0.592798	2.32672	0.0093799	up	c
rs1531583	rs73221116	4:720681	PCGF3	T	G	0.0458	A	G	-24291	0.9768	DIAMANTE_EUR	898114	1.13	NA	3.5e-14	ENSG00000215375	MYL5	protein_coding	A	G	2.774	0.005543	++++	0.0944611	0.592798	2.32672	0.0093799	up	c
rs1531583	rs17721766	4:744538	PCGF3	T	G	0.0458	T	C	-434	0.9768	DIAMANTE_EUR	898114	1.13	NA	3.5e-14	ENSG00000215375	MYL5	protein_coding	T	C	2.774	0.005543	++++	0.0944611	0.592798	2.32672	0.0093799	up	c
rs1531583	rs73221113	4:718868	PCGF3	T	G	0.0458	A	G	-26104	0.9768	DIAMANTE_EUR	898114	1.13	NA	3.5e-14	ENSG00000215375	MYL5	protein_coding	A	G	2.774	0.005544	++++	0.0944611	0.592798	2.32672	0.0093799	up	c
rs1531583	rs142970000	4:706390	PCGF3	T	G	0.0458	T	C	-38582	0.9768	DIAMANTE_EUR	898114	1.13	NA	3.5e-14	ENSG00000215375	MYL5	protein_coding	T	C	2.774	0.005545	++++	0.0944611	0.592798	2.32672	0.0093799	up	c
rs1531583	rs73221106	4:707600	PCGF3	T	G	0.0458	A	G	-37372	0.9768	DIAMANTE_EUR	898114	1.13	NA	3.5e-14	ENSG00000215375	MYL5	protein_coding	A	G	2.774	0.005545	++++	0.0944611	0.592798	2.32672	0.0093799	up	c
rs1531583	rs7663102	4:702843	PCGF3	T	G	0.0458	T	C	-42129	0.9768	DIAMANTE_EUR	898114	1.13	NA	3.5e-14	ENSG00000215375	MYL5	protein_coding	T	C	2.77	0.005606	++++	0.0944611	0.592798	2.32672	0.0093799	up	c
rs1531583	rs10213001	4:742591	PCGF3	T	G	0.0458	A	G	-2381	0.9768	DIAMANTE_EUR	898114	1.13	NA	3.5e-14	ENSG00000215375	MYL5	protein_coding	A	G	2.592	0.009539	++++	0.0944611	0.592798	2.32672	0.0093799	up	c
rs1531583	rs10213196	4:742592	PCGF3	T	G	0.0458	T	C	-2380	0.9768	DIAMANTE_EUR	898114	1.13	NA	3.5e-14	ENSG00000215375	MYL5	protein_coding	T	C	2.592	0.009555	++++	0.0944611	0.592798	2.32672	0.0093799	up	c
rs1531583	rs56121601	4:725109	PCGF3	T	G	0.0458	T	G	-19863	0.9772	DIAMANTE_EUR	898114	1.13	NA	3.5e-14	ENSG00000215375	MYL5	protein_coding	T	G	2.774	0.005543	++++	0.0944611	0.592798	2.32672	0.0093799	up	c
rs1531583	rs11553326	4:724884	PCGF3	T	G	0.0458	T	C	-20088	1	DIAMANTE_EUR	898114	1.13	NA	3.5e-14	ENSG00000215375	MYL5	protein_coding	T	C	2.774	0.005532	++++	0.0944611	0.592798	2.32672	0.0093799	up	c
rs1531583	rs56187241	4:738275	PCGF3	T	G	0.0458	T	C	-6697	1	DIAMANTE_EUR	898114	1.13	NA	3.5e-14	ENSG00000215375	MYL5	protein_coding	T	C	2.774	0.005543	++++	0.0944611	0.592798	2.32672	0.0093799	up	c
rs1531583	rs1531583	4:744972	PCGF3	T	G	0.0458	T	G	0	1	DIAMANTE_EUR	898114	1.13	NA	3.5e-14	ENSG00000215375	MYL5	protein_coding	T	G	2.774	0.005543	++++	0.0944611	0.592798	2.32672	0.0093799	up	c
rs1531583	rs73221131	4:731512	PCGF3	T	G	0.0458	T	C	-13460	1	DIAMANTE_EUR	898114	1.13	NA	3.5e-14	ENSG00000215375	MYL5	protein_coding	T	C	2.774	0.005543	++++	0.0944611	0.592798	2.32672	0.0093799	up	c
rs1531583	rs56118250	4:742078	PCGF3	T	G	0.0458	A	C	-2894	1	DIAMANTE_EUR	898114	1.13	NA	3.5e-14	ENSG00000215375	MYL5	protein_coding	A	C	2.774	0.005543	++++	0.0944611	0.592798	2.32672	0.0093799	up	c
rs1531583	rs73221135	4:731905	PCGF3	T	G	0.0458	T	C	-13067	1	DIAMANTE_EUR	898114	1.13	NA	3.5e-14	ENSG00000215375	MYL5	protein_coding	T	C	2.774	0.005543	++++	0.0944611	0.592798	2.32672	0.0093799	up	c
rs1531583	rs138734395	4:720885	PCGF3	T	G	0.0458	-	G	-24087	0.9768	DIAMANTE_EUR	898114	1.13	NA	3.5e-14	ENSG00000215375	MYL5	protein_coding	-	G	2.776	0.005504	++++	0.0944611	0.592798	2.32672	0.0093799	up	c
rs112297357	rs1107439	17:48157608	ITGA3	C	A	0.86418	G	A	-6722	0.827	T2DGGI	1.20267e+06	1.02655	0.0262	4.279e-09	ENSG00000182575	NXPH3	protein_coding	G	A	2.175	0.02962	++++	0.000393698	1.07387	-0.0384466	0.0337606	up	c
rs112297357	rs9897507	17:48160255	ITGA3	C	A	0.86418	C	T	-4075	0.8301	T2DGGI	1.20267e+06	1.02655	0.0262	4.279e-09	ENSG00000182575	NXPH3	protein_coding	C	T	2.213	0.02688	++++	0.000393698	1.07387	-0.0384466	0.0337606	up	c
rs112297357	rs9910922	17:48162064	ITGA3	C	A	0.86418	G	T	-2266	0.8412	T2DGGI	1.20267e+06	1.02655	0.0262	4.279e-09	ENSG00000182575	NXPH3	protein_coding	G	T	2.339	0.01933	++++	0.000393698	1.07387	-0.0384466	0.0337606	up	c
rs112297357	rs16948627	17:48140796	ITGA3	C	A	0.86418	C	A	-23534	0.8773	T2DGGI	1.20267e+06	1.02655	0.0262	4.279e-09	ENSG00000182575	NXPH3	protein_coding	C	A	2.077	0.03779	++++	0.000393698	1.07387	-0.0384466	0.0337606	up	c
rs112297357	rs3744538	17:48166980	ITGA3	C	A	0.86418	C	T	2650	0.9446	T2DGGI	1.20267e+06	1.02655	0.0262	4.279e-09	ENSG00000182575	NXPH3	protein_coding	C	T	2.364	0.0181	++++	0.000393698	1.07387	-0.0384466	0.0337606	up	c
rs112297357	rs2230392	17:48155425	ITGA3	C	A	0.86418	G	A	-8905	0.9546	T2DGGI	1.20267e+06	1.02655	0.0262	4.279e-09	ENSG00000182575	NXPH3	protein_coding	G	A	2.115	0.03441	++++	0.000393698	1.07387	-0.0384466	0.0337606	up	c
rs112297357	rs2269770	17:48165419	ITGA3	C	A	0.86418	C	T	1089	0.9893	T2DGGI	1.20267e+06	1.02655	0.0262	4.279e-09	ENSG00000182575	NXPH3	protein_coding	C	T	2.413	0.01583	++++	0.000393698	1.07387	-0.0384466	0.0337606	up	c
rs112297357	rs112297357	17:48164330	ITGA3	C	A	0.86418	C	A	0	1	T2DGGI	1.20267e+06	1.02655	0.0262	4.279e-09	ENSG00000182575	NXPH3	protein_coding	C	A	2.392	0.01677	++++	0.000393698	1.07387	-0.0384466	0.0337606	up	c
rs112297357	rs2301625	17:48157501	ITGA3	C	A	0.86418	A	T	-6829	0.814	T2DGGI	1.20267e+06	1.02655	0.0262	4.279e-09	ENSG00000182575	NXPH3	protein_coding	A	T	2.175	0.02964	++++	0.000393698	1.07387	-0.0384466	0.0337606	up	c
rs112297357	rs74338073	17:48161519	ITGA3	C	A	0.86418	A	C	-2811	0.8499	T2DGGI	1.20267e+06	1.02655	0.0262	4.279e-09	ENSG00000182575	NXPH3	protein_coding	A	C	2.329	0.01984	++++	0.000393698	1.07387	-0.0384466	0.0337606	up	c
rs112297357	rs112334091	17:48163667	ITGA3	C	A	0.86418	T	C	-663	0.8503	T2DGGI	1.20267e+06	1.02655	0.0262	4.279e-09	ENSG00000182575	NXPH3	protein_coding	T	C	2.351	0.01875	++++	0.000393698	1.07387	-0.0384466	0.0337606	up	c
rs112297357	rs74533491	17:48143271	ITGA3	C	A	0.86418	T	C	-21059	0.8711	T2DGGI	1.20267e+06	1.02655	0.0262	4.279e-09	ENSG00000182575	NXPH3	protein_coding	T	C	2.029	0.04243	++++	0.000393698	1.07387	-0.0384466	0.0337606	up	c
rs112297357	rs76937966	17:48164708	ITGA3	C	A	0.86418	T	C	378	0.9954	T2DGGI	1.20267e+06	1.02655	0.0262	4.279e-09	ENSG00000182575	NXPH3	protein_coding	T	C	2.399	0.01644	++++	0.000393698	1.07387	-0.0384466	0.0337606	up	c
rs112297357	rs75615485	17:48164370	ITGA3	C	A	0.86418	T	G	40	0.9954	T2DGGI	1.20267e+06	1.02655	0.0262	4.279e-09	ENSG00000182575	NXPH3	protein_coding	T	G	2.392	0.01674	++++	0.000393698	1.07387	-0.0384466	0.0337606	up	c
rs112297357	rs3834595	17:48158586	ITGA3	C	A	0.86418	G	-	-5744	0.8267	T2DGGI	1.20267e+06	1.02655	0.0262	4.279e-09	ENSG00000182575	NXPH3	protein_coding	G	-	2.18	0.02928	++++	0.000393698	1.07387	-0.0384466	0.0337606	up	c
rs112297357	rs74371456	17:48142481	ITGA3	C	A	0.86418	-	C	-21849	0.8902	T2DGGI	1.20267e+06	1.02655	0.0262	4.279e-09	ENSG00000182575	NXPH3	protein_coding	-	C	2.15	0.03157	++++	0.000393698	1.07387	-0.0384466	0.0337606	up	c
rs3753693	rs528265	1:29107895	GMEB1; YTHDF2	C	T	0.549	C	T	46997	0.8107	MVP_TE	1335930	NA	0.0255	1.109e-10	ENSG00000116329	OPRD1	protein_coding	C	T	1.963	0.04963	++++	4.72134e-08	-1.71783	2.9574	1.05863e-05	down	d
rs303760	rs1623003	18:21165163	C18orf8	T	C	0.3113	C	T	81425	0.9142	MVP_TE	1334730	NA	0.0334	2.038e-14	ENSG00000141447	OSBPL1A	protein_coding	C	T	-2.057	0.03968	----	3.57304e-15	1.25392	1.66774	0.0126661	up	d
rs303760	rs8083301	18:21078579	C18orf8	T	C	0.3113	A	T	-5159	0.8808	MVP_TE	1334730	NA	0.0334	2.038e-14	ENSG00000141447	OSBPL1A	protein_coding	A	T	-2.274	0.02297	----	3.57304e-15	1.25392	1.66774	0.0126661	up	d
rs303760	rs5823397	18:21162770	C18orf8	T	C	0.3113	A	-	79032	0.8691	MVP_TE	1334730	NA	0.0334	2.038e-14	ENSG00000141447	OSBPL1A	protein_coding	A	-	-2.095	0.03614	----	3.57304e-15	1.25392	1.66774	0.0126661	up	d
rs1377807	rs11651767	17:4073398	ZZEF1	C	G	0.3118	G	A	27958	0.823	DIAMANTE_EUR	898114	1.05	NA	4.2e-13	ENSG00000083454	P2RX5	protein_coding	G	A	-2.02	0.04335	----	0.142639	0.758381	1.07882	0.0455819	up	d
rs1377807	rs9914106	17:4066833	ZZEF1	C	G	0.3118	G	A	21393	0.8489	DIAMANTE_EUR	898114	1.05	NA	4.2e-13	ENSG00000083454	P2RX5	protein_coding	G	A	-2.149	0.03167	----	0.142639	0.758381	1.07882	0.0455819	up	d
rs1377807	rs2033742	17:4084033	ZZEF1	C	G	0.3118	G	A	38593	0.9232	DIAMANTE_EUR	898114	1.05	NA	4.2e-13	ENSG00000083454	P2RX5	protein_coding	G	A	2.016	0.04383	++++	0.142639	0.758381	1.07882	0.0455819	up	c
rs1377807	rs8081968	17:3984117	ZZEF1	C	G	0.3118	C	T	-61323	0.9248	DIAMANTE_EUR	898114	1.05	NA	4.2e-13	ENSG00000083454	P2RX5	protein_coding	C	T	-2.177	0.02951	----	0.142639	0.758381	1.07882	0.0455819	up	d
rs1377807	rs9892466	17:3969527	ZZEF1	C	G	0.3118	T	A	-75913	0.9252	DIAMANTE_EUR	898114	1.05	NA	4.2e-13	ENSG00000083454	P2RX5	protein_coding	T	A	-2.177	0.02951	----	0.142639	0.758381	1.07882	0.0455819	up	d
rs1377807	rs8074454	17:3981148	ZZEF1	C	G	0.3118	G	C	-64292	0.9329	DIAMANTE_EUR	898114	1.05	NA	4.2e-13	ENSG00000083454	P2RX5	protein_coding	G	C	-2.2	0.0278	----	0.142639	0.758381	1.07882	0.0455819	up	d
rs113547729	rs747360	17:4005521	ZZEF1	A	G	0.1185	A	G	-19303	0.9589	MVP_ASN	194217	NA	0.0819	8.969e-09	ENSG00000083454	P2RX5	protein_coding	A	G	1.972	0.04864	++++	0.142639	0.758381	1.07882	0.0455819	up	c
rs113547729	rs113547729	17:4024824	ZZEF1	A	G	0.1185	A	G	0	1	MVP_ASN	194217	NA	0.0819	8.969e-09	ENSG00000083454	P2RX5	protein_coding	A	G	2.246	0.02469	++++	0.142639	0.758381	1.07882	0.0455819	up	c
rs1377807	rs8068804	17:3985864	ZZEF1	C	G	0.3118	A	G	-59576	0.9372	DIAMANTE_EUR	898114	1.05	NA	4.2e-13	ENSG00000083454	P2RX5	protein_coding	A	G	2.239	0.02514	++++	0.142639	0.758381	1.07882	0.0455819	up	c
rs1377807	rs9902846	17:4040774	ZZEF1	C	G	0.3118	T	C	-4666	0.9861	DIAMANTE_EUR	898114	1.05	NA	4.2e-13	ENSG00000083454	P2RX5	protein_coding	T	C	2.003	0.0452	++++	0.142639	0.758381	1.07882	0.0455819	up	c
rs1377807	rs1377807	17:4045440	ZZEF1	C	G	0.3118	C	G	0	1	DIAMANTE_EUR	898114	1.05	NA	4.2e-13	ENSG00000083454	P2RX5	protein_coding	C	G	2.123	0.03378	++++	0.142639	0.758381	1.07882	0.0455819	up	c
rs1377807	rs34274386	17:3971862	ZZEF1	C	G	0.3118	A	-	-73578	0.9252	DIAMANTE_EUR	898114	1.05	NA	4.2e-13	ENSG00000083454	P2RX5	protein_coding	A	-	-2.177	0.02951	----	0.142639	0.758381	1.07882	0.0455819	up	d
rs1377807	.	17:3986921	ZZEF1	C	G	0.3118	-	CTTC	-58519	0.9248	DIAMANTE_EUR	898114	1.05	NA	4.2e-13	ENSG00000083454	P2RX5	protein_coding	-	CTTC	-2.178	0.02942	----	0.142639	0.758381	1.07882	0.0455819	up	d
rs4482616	rs3935400	3:123020221	ADCY5	A	G	0.18144	G	A	1258	0.9603	T2DGGI	1.24155e+06	1.02214	0.0219	5.562e-09	ENSG00000173200	PARP15	protein_coding	G	A	2.092	0.03647	++++	0.0267063	-2.93496	-3.53733	0.00162098	down	d
rs4482616	rs4328752	3:123018730	ADCY5	A	G	0.18144	C	G	-233	0.9368	T2DGGI	1.24155e+06	1.02214	0.0219	5.562e-09	ENSG00000173200	PARP15	protein_coding	C	G	2.105	0.0353	++++	0.0267063	-2.93496	-3.53733	0.00162098	down	d
rs59689207	rs149768799	1:146701687	RP11-337C18.10	A	G	0.11777	T	C	-20797	0.8344	T2DGGI	1.24092e+06	1.03686	0.0362	7.663e-16	ENSG00000174827	PDZK1	protein_coding	T	C	-1.978	0.04789	----	2.68926e-06	-1.57494	1.65792	0.00150548	down	c
rs12820906	rs1617156	12:123590165	PITPNM2	A	G	0.7564	C	T	97042	0.7967	MVP_EUR	1042540	NA	0.0433	2.21e-15	ENSG00000090975	PITPNM2	protein_coding	C	T	-2.193	0.02833	----	0.994886	-0.718022	1.36271	0.00442378	down	c
rs12820906	rs1463877	12:123473254	PITPNM2	A	G	0.7564	C	T	-19869	0.8066	MVP_EUR	1042540	NA	0.0433	2.21e-15	ENSG00000090975	PITPNM2	protein_coding	C	T	-2.175	0.02966	----	0.994886	-0.718022	1.36271	0.00442378	down	c
rs12820906	rs883263	12:123485188	PITPNM2	A	G	0.7564	G	A	-7935	0.8066	MVP_EUR	1042540	NA	0.0433	2.21e-15	ENSG00000090975	PITPNM2	protein_coding	G	A	-2.173	0.02978	----	0.994886	-0.718022	1.36271	0.00442378	down	c
rs12820906	rs937564	12:123477311	PITPNM2	A	G	0.7564	C	T	-15812	0.8066	MVP_EUR	1042540	NA	0.0433	2.21e-15	ENSG00000090975	PITPNM2	protein_coding	C	T	-2.173	0.02978	----	0.994886	-0.718022	1.36271	0.00442378	down	c
rs12820906	rs641760	12:123518866	PITPNM2	A	G	0.7564	C	T	25743	0.8066	MVP_EUR	1042540	NA	0.0433	2.21e-15	ENSG00000090975	PITPNM2	protein_coding	C	T	-2.173	0.0298	----	0.994886	-0.718022	1.36271	0.00442378	down	c
rs12820906	rs520088	12:123522150	PITPNM2	A	G	0.7564	G	C	29027	0.8066	MVP_EUR	1042540	NA	0.0433	2.21e-15	ENSG00000090975	PITPNM2	protein_coding	G	C	-2.167	0.03021	----	0.994886	-0.718022	1.36271	0.00442378	down	c
rs12820906	rs12811109	12:123471094	PITPNM2	A	G	0.7564	G	A	-22029	0.8229	MVP_EUR	1042540	NA	0.0433	2.21e-15	ENSG00000090975	PITPNM2	protein_coding	G	A	-2.242	0.02496	----	0.994886	-0.718022	1.36271	0.00442378	down	c
rs12820906	rs71444568	12:123533239	PITPNM2	A	G	0.7564	G	A	40116	0.8326	MVP_EUR	1042540	NA	0.0433	2.21e-15	ENSG00000090975	PITPNM2	protein_coding	G	A	-2.271	0.02315	----	0.994886	-0.718022	1.36271	0.00442378	down	c
rs4148856	rs7132277	12:123593382	ABCB9	C	G	0.79462	C	T	142617	0.8013	T2DGGI	1.24666e+06	1.03159	0.0311	2.083e-18	ENSG00000090975	PITPNM2	protein_coding	C	T	-2.066	0.03883	----	0.994886	-0.718022	1.36271	0.00442378	down	c
rs4148856	rs1727311	12:123660716	ABCB9	C	G	0.79462	G	T	209951	0.8235	T2DGGI	1.24666e+06	1.03159	0.0311	2.083e-18	ENSG00000090975	PITPNM2	protein_coding	G	T	-2.03	0.04236	----	0.994886	-0.718022	1.36271	0.00442378	down	c
rs4148856	rs1716174	12:123660717	ABCB9	C	G	0.79462	C	T	209952	0.8235	T2DGGI	1.24666e+06	1.03159	0.0311	2.083e-18	ENSG00000090975	PITPNM2	protein_coding	C	T	-2.03	0.04236	----	0.994886	-0.718022	1.36271	0.00442378	down	c
rs4148856	rs1727309	12:123658258	ABCB9	C	G	0.79462	G	A	207493	0.845	T2DGGI	1.24666e+06	1.03159	0.0311	2.083e-18	ENSG00000090975	PITPNM2	protein_coding	G	A	-1.994	0.04611	----	0.994886	-0.718022	1.36271	0.00442378	down	c
rs4148856	rs1727310	12:123660510	ABCB9	C	G	0.79462	G	A	209745	0.845	T2DGGI	1.24666e+06	1.03159	0.0311	2.083e-18	ENSG00000090975	PITPNM2	protein_coding	G	A	-1.994	0.04612	----	0.994886	-0.718022	1.36271	0.00442378	down	c
rs4148856	rs883563	12:123460823	ABCB9	C	G	0.79462	G	A	10058	0.9177	T2DGGI	1.24666e+06	1.03159	0.0311	2.083e-18	ENSG00000090975	PITPNM2	protein_coding	G	A	-2.365	0.01803	----	0.994886	-0.718022	1.36271	0.00442378	down	c
rs1790116	rs1716183	12:123635096	PITPNM2	T	G	NA	C	T	16552	0.8108	DIAMANTE_TE	NA	1.04	NA	5.7e-11	ENSG00000090975	PITPNM2	protein_coding	C	T	-2.342	0.01918	----	0.994886	-0.718022	1.36271	0.00442378	down	c
rs1790116	rs10846491	12:123753492	PITPNM2	T	G	NA	G	C	134948	0.8412	DIAMANTE_TE	NA	1.04	NA	5.7e-11	ENSG00000090975	PITPNM2	protein_coding	G	C	-2.02	0.04338	----	0.994886	-0.718022	1.36271	0.00442378	down	c
rs1790116	rs1402275	12:123750895	PITPNM2	T	G	NA	G	A	132351	0.8485	DIAMANTE_TE	NA	1.04	NA	5.7e-11	ENSG00000090975	PITPNM2	protein_coding	G	A	-1.997	0.04585	----	0.994886	-0.718022	1.36271	0.00442378	down	c
rs12820906	rs655293	12:123528405	PITPNM2	A	G	0.7564	A	G	35282	0.8066	MVP_EUR	1042540	NA	0.0433	2.21e-15	ENSG00000090975	PITPNM2	protein_coding	A	G	-2.156	0.03111	----	0.994886	-0.718022	1.36271	0.00442378	down	c
rs12820906	rs1260294	12:123560289	PITPNM2	A	G	0.7564	T	C	67166	0.8278	MVP_EUR	1042540	NA	0.0433	2.21e-15	ENSG00000090975	PITPNM2	protein_coding	T	C	-2.183	0.02907	----	0.994886	-0.718022	1.36271	0.00442378	down	c
rs4148856	rs28413626	12:123861452	ABCB9	C	G	0.79462	A	G	410687	0.8112	T2DGGI	1.24666e+06	1.03159	0.0311	2.083e-18	ENSG00000090975	PITPNM2	protein_coding	A	G	2.073	0.03821	++++	0.994886	-0.718022	1.36271	0.00442378	down	d
rs4148856	rs1790123	12:123659542	ABCB9	C	G	0.79462	T	C	208777	0.8398	T2DGGI	1.24666e+06	1.03159	0.0311	2.083e-18	ENSG00000090975	PITPNM2	protein_coding	T	C	-1.994	0.04611	----	0.994886	-0.718022	1.36271	0.00442378	down	c
rs4148856	rs7299943	12:123593485	ABCB9	C	G	0.79462	A	T	142720	0.8442	T2DGGI	1.24666e+06	1.03159	0.0311	2.083e-18	ENSG00000090975	PITPNM2	protein_coding	A	T	2.055	0.03984	++++	0.994886	-0.718022	1.36271	0.00442378	down	d
rs4148856	rs1727317	12:123618942	ABCB9	C	G	0.79462	T	C	168177	0.8618	T2DGGI	1.24666e+06	1.03159	0.0311	2.083e-18	ENSG00000090975	PITPNM2	protein_coding	T	C	1.977	0.04808	++++	0.994886	-0.718022	1.36271	0.00442378	down	d
rs4148856	rs1106240	12:123626982	ABCB9	C	G	0.79462	T	C	176217	0.8673	T2DGGI	1.24666e+06	1.03159	0.0311	2.083e-18	ENSG00000090975	PITPNM2	protein_coding	T	C	-1.971	0.04873	----	0.994886	-0.718022	1.36271	0.00442378	down	c
rs4148856	rs6488864	12:123618362	ABCB9	C	G	0.79462	C	G	167597	0.8673	T2DGGI	1.24666e+06	1.03159	0.0311	2.083e-18	ENSG00000090975	PITPNM2	protein_coding	C	G	-1.967	0.0492	----	0.994886	-0.718022	1.36271	0.00442378	down	c
rs4148856	rs1790120	12:123613565	ABCB9	C	G	0.79462	A	C	162800	0.8777	T2DGGI	1.24666e+06	1.03159	0.0311	2.083e-18	ENSG00000090975	PITPNM2	protein_coding	A	C	1.972	0.04858	++++	0.994886	-0.718022	1.36271	0.00442378	down	d
rs4148856	rs1630820	12:123516917	ABCB9	C	G	0.79462	C	G	66152	0.9126	T2DGGI	1.24666e+06	1.03159	0.0311	2.083e-18	ENSG00000090975	PITPNM2	protein_coding	C	G	2.363	0.01811	++++	0.994886	-0.718022	1.36271	0.00442378	down	d
rs4148856	rs585522	12:123550813	ABCB9	C	G	0.79462	A	G	100048	0.9126	T2DGGI	1.24666e+06	1.03159	0.0311	2.083e-18	ENSG00000090975	PITPNM2	protein_coding	A	G	2.308	0.02098	++++	0.994886	-0.718022	1.36271	0.00442378	down	d
rs4148856	rs4148856	12:123450765	ABCB9	C	G	0.79462	C	G	0	1	T2DGGI	1.24666e+06	1.03159	0.0311	2.083e-18	ENSG00000090975	PITPNM2	protein_coding	C	G	-2.189	0.02859	----	0.994886	-0.718022	1.36271	0.00442378	down	c
rs12820906	rs80163386	12:123501145	PITPNM2	A	G	0.7564	AAAC	-	8022	0.8016	MVP_EUR	1042540	NA	0.0433	2.21e-15	ENSG00000090975	PITPNM2	protein_coding	AAAC	-	-2.221	0.02632	----	0.994886	-0.718022	1.36271	0.00442378	down	c
rs1790116	rs372507276	12:123658922	PITPNM2	T	G	NA	TT	-	40378	0.8479	DIAMANTE_TE	NA	1.04	NA	5.7e-11	ENSG00000090975	PITPNM2	protein_coding	TT	-	-1.99	0.04663	----	0.994886	-0.718022	1.36271	0.00442378	down	c
rs4148856	rs11324033	12:123641930	ABCB9	C	G	0.79462	-	A	191165	0.8043	T2DGGI	1.24666e+06	1.03159	0.0311	2.083e-18	ENSG00000090975	PITPNM2	protein_coding	-	A	-2.075	0.03799	----	0.994886	-0.718022	1.36271	0.00442378	down	c
rs4148856	rs11313236	12:123619931	ABCB9	C	G	0.79462	-	C	169166	0.8673	T2DGGI	1.24666e+06	1.03159	0.0311	2.083e-18	ENSG00000090975	PITPNM2	protein_coding	-	C	-1.966	0.04935	----	0.994886	-0.718022	1.36271	0.00442378	down	c
rs4148856	rs10532248	12:123514188	ABCB9	C	G	0.79462	-	TG	63423	0.9217	T2DGGI	1.24666e+06	1.03159	0.0311	2.083e-18	ENSG00000090975	PITPNM2	protein_coding	-	TG	-2.356	0.01849	----	0.994886	-0.718022	1.36271	0.00442378	down	c
rs11926707	rs11926707	3:46925539	PTH1R	C	T	0.6063	T	C	0	1	T2DGGI	1.24218e+06	1.0201	0.0199	7.15e-11	ENSG00000188086	PRSS45P	protein_coding	T	C	3.715	0.0002033	++++	1.35916e-09	2.61478	-1.80937	6.46809e-05	up	c
rs8032939	rs7170151	15:38846678	RASGRP1	C	T	0.246	T	C	12645	0.9272	DIAMANTE_EUR	898113	1.06	NA	3.5e-14	ENSG00000172575	RASGRP1	protein_coding	T	C	-1.964	0.04949	----	4.86644e-07	-1.08404	2.69039	0.0126883	down	c
rs349359	rs12545729	8:73512158	KCNB2	C	A	0.2424	C	T	8415	0.8226	EAS_AGEN	433540	1.04	NA	3.05766e-08	ENSG00000250295	RDH10-AS1	lncRNA	C	T	1.989	0.04672	++++	0.0166923	-0.914618	0.0656651	0.0420846	down	d
rs3887925	rs6444187	3:186674138	ST6GAL1	T	C	0.47336	G	C	8493	0.8799	T2DGGI	1.24155e+06	1.03977	0.039	2.466e-40	ENSG00000163923	RPL39L	protein_coding	G	C	3.713	0.000205	++++	0.00385019	1.2972	2.23422	0.00259546	up	c
rs3887925	rs114629966	3:186672389	ST6GAL1	T	C	0.47336	T	C	6744	0.8914	T2DGGI	1.24155e+06	1.03977	0.039	2.466e-40	ENSG00000163923	RPL39L	protein_coding	T	C	-3.837	0.0001244	----	0.00385019	1.2972	2.23422	0.00259546	up	d
rs3791848	rs1895701	2:166603087	GALNT3	T	G	0.5307	C	T	-10156	0.7962	T2DGGI	1.24596e+06	1.0247	0.0244	2.356e-17	ENSG00000153253	SCN3A	protein_coding	C	T	-2.765	0.005698	----	0.000684879	0.955903	2.1239	3.39432e-05	up	d
rs3791848	rs10204976	2:166576386	GALNT3	T	G	0.5307	G	C	-36857	0.8022	T2DGGI	1.24596e+06	1.0247	0.0244	2.356e-17	ENSG00000153253	SCN3A	protein_coding	G	C	-2.6	0.009326	----	0.000684879	0.955903	2.1239	3.39432e-05	up	d
rs13406280	rs11677550	2:166561432	GALNT3	C	T	0.566	C	T	-49395	0.8096	MVP_TE	1332120	NA	0.0269	5.657e-12	ENSG00000153253	SCN3A	protein_coding	C	T	-2.686	0.00724	----	0.000684879	0.955903	2.1239	3.39432e-05	up	d
rs13406280	rs13009603	2:166561945	GALNT3	C	T	0.566	C	T	-48882	0.8175	MVP_TE	1332120	NA	0.0269	5.657e-12	ENSG00000153253	SCN3A	protein_coding	C	T	-2.668	0.007638	----	0.000684879	0.955903	2.1239	3.39432e-05	up	d
rs13406280	rs28812000	2:166568023	GALNT3	C	T	0.566	C	T	-42804	0.8284	MVP_TE	1332120	NA	0.0269	5.657e-12	ENSG00000153253	SCN3A	protein_coding	C	T	-2.671	0.007554	----	0.000684879	0.955903	2.1239	3.39432e-05	up	d
rs13406280	rs13390528	2:166582031	GALNT3	C	T	0.566	T	A	-28796	0.8318	MVP_TE	1332120	NA	0.0269	5.657e-12	ENSG00000153253	SCN3A	protein_coding	T	A	-2.668	0.007637	----	0.000684879	0.955903	2.1239	3.39432e-05	up	d
rs13406280	rs12185719	2:166575483	GALNT3	C	T	0.566	C	T	-35344	0.8357	MVP_TE	1332120	NA	0.0269	5.657e-12	ENSG00000153253	SCN3A	protein_coding	C	T	-2.687	0.007205	----	0.000684879	0.955903	2.1239	3.39432e-05	up	d
rs13406280	rs1346004	2:166601046	GALNT3	C	T	0.566	G	A	-9781	0.8446	MVP_TE	1332120	NA	0.0269	5.657e-12	ENSG00000153253	SCN3A	protein_coding	G	A	-2.667	0.007652	----	0.000684879	0.955903	2.1239	3.39432e-05	up	d
rs13406280	rs10211006	2:166577874	GALNT3	C	T	0.566	C	A	-32953	0.855	MVP_TE	1332120	NA	0.0269	5.657e-12	ENSG00000153253	SCN3A	protein_coding	C	A	-2.687	0.00721	----	0.000684879	0.955903	2.1239	3.39432e-05	up	d
rs13406280	rs12185748	2:166576956	GALNT3	C	T	0.566	C	T	-33871	0.855	MVP_TE	1332120	NA	0.0269	5.657e-12	ENSG00000153253	SCN3A	protein_coding	C	T	-2.687	0.00721	----	0.000684879	0.955903	2.1239	3.39432e-05	up	d
rs13406280	rs6719426	2:166585566	GALNT3	C	T	0.566	G	A	-25261	0.8698	MVP_TE	1332120	NA	0.0269	5.657e-12	ENSG00000153253	SCN3A	protein_coding	G	A	-2.688	0.007187	----	0.000684879	0.955903	2.1239	3.39432e-05	up	d
rs13406280	rs6710388	2:166583141	GALNT3	C	T	0.566	C	T	-27686	0.8816	MVP_TE	1332120	NA	0.0269	5.657e-12	ENSG00000153253	SCN3A	protein_coding	C	T	-2.687	0.007214	----	0.000684879	0.955903	2.1239	3.39432e-05	up	d
rs13406280	rs6710518	2:166583244	GALNT3	C	T	0.566	C	T	-27583	0.8842	MVP_TE	1332120	NA	0.0269	5.657e-12	ENSG00000153253	SCN3A	protein_coding	C	T	-2.687	0.00721	----	0.000684879	0.955903	2.1239	3.39432e-05	up	d
rs13406280	rs1863196	2:166557510	GALNT3	C	T	0.566	A	G	-53317	0.7988	MVP_TE	1332120	NA	0.0269	5.657e-12	ENSG00000153253	SCN3A	protein_coding	A	G	-2.595	0.009458	----	0.000684879	0.955903	2.1239	3.39432e-05	up	d
rs13406280	rs13426965	2:166564299	GALNT3	C	T	0.566	A	G	-46528	0.8127	MVP_TE	1332120	NA	0.0269	5.657e-12	ENSG00000153253	SCN3A	protein_coding	A	G	-2.732	0.006298	----	0.000684879	0.955903	2.1239	3.39432e-05	up	d
rs13406280	rs13415101	2:166564362	GALNT3	C	T	0.566	T	C	-46465	0.8166	MVP_TE	1332120	NA	0.0269	5.657e-12	ENSG00000153253	SCN3A	protein_coding	T	C	-2.756	0.005852	----	0.000684879	0.955903	2.1239	3.39432e-05	up	d
rs13406280	rs10170839	2:166572906	GALNT3	C	T	0.566	A	C	-37921	0.8224	MVP_TE	1332120	NA	0.0269	5.657e-12	ENSG00000153253	SCN3A	protein_coding	A	C	-2.648	0.008097	----	0.000684879	0.955903	2.1239	3.39432e-05	up	d
rs13406280	rs28869498	2:166566214	GALNT3	C	T	0.566	A	C	-44613	0.8236	MVP_TE	1332120	NA	0.0269	5.657e-12	ENSG00000153253	SCN3A	protein_coding	A	C	-2.665	0.007691	----	0.000684879	0.955903	2.1239	3.39432e-05	up	d
rs13406280	rs1346003	2:166597357	GALNT3	C	T	0.566	C	G	-13470	0.8366	MVP_TE	1332120	NA	0.0269	5.657e-12	ENSG00000153253	SCN3A	protein_coding	C	G	-2.667	0.007651	----	0.000684879	0.955903	2.1239	3.39432e-05	up	d
rs13406280	rs13009598	2:166560046	GALNT3	C	T	0.566	T	C	-50781	0.8541	MVP_TE	1332120	NA	0.0269	5.657e-12	ENSG00000153253	SCN3A	protein_coding	T	C	-2.685	0.007251	----	0.000684879	0.955903	2.1239	3.39432e-05	up	d
rs13406280	rs6726821	2:166578114	GALNT3	C	T	0.566	T	G	-32713	0.8542	MVP_TE	1332120	NA	0.0269	5.657e-12	ENSG00000153253	SCN3A	protein_coding	T	G	-2.688	0.007191	----	0.000684879	0.955903	2.1239	3.39432e-05	up	d
rs13406280	rs7586085	2:166577489	GALNT3	C	T	0.566	A	G	-33338	0.8833	MVP_TE	1332120	NA	0.0269	5.657e-12	ENSG00000153253	SCN3A	protein_coding	A	G	-2.687	0.00721	----	0.000684879	0.955903	2.1239	3.39432e-05	up	d
rs13406280	rs202230336	2:166560451	GALNT3	C	T	0.566	AG	-	-50376	0.833	MVP_TE	1332120	NA	0.0269	5.657e-12	ENSG00000153253	SCN3A	protein_coding	AG	-	-2.678	0.007397	----	0.000684879	0.955903	2.1239	3.39432e-05	up	d
rs13406280	rs144706611	2:166618073	GALNT3	C	T	0.566	AAAC	-	7246	0.8701	MVP_TE	1332120	NA	0.0269	5.657e-12	ENSG00000153253	SCN3A	protein_coding	AAAC	-	-1.98	0.04773	----	0.000684879	0.955903	2.1239	3.39432e-05	up	d
rs13406280	rs71393690	2:166558259	GALNT3	C	T	0.566	TTTA	-	-52568	0.81	MVP_TE	1332120	NA	0.0269	5.657e-12	ENSG00000153253	SCN3A	protein_coding	TTTA	-	-2.579	0.009916	----	0.000684879	0.955903	2.1239	3.39432e-05	up	d
rs11674103	rs1465683	2:166163190	SCN2A	G	C	0.49461	T	A	-14190	0.801	T2DGGI	1.24477e+06	1.01857	0.0184	3.667e-10	ENSG00000169432	SCN9A	protein_coding	T	A	2.172	0.02983	++++	0.0290757	0.816493	2.3369	0.0471423	up	c
rs11674103	rs7607897	2:166156941	SCN2A	G	C	0.49461	G	A	-20439	0.8481	T2DGGI	1.24477e+06	1.01857	0.0184	3.667e-10	ENSG00000169432	SCN9A	protein_coding	G	A	2.17	0.02999	++++	0.0290757	0.816493	2.3369	0.0471423	up	c
rs11674103	rs7581811	2:166157165	SCN2A	G	C	0.49461	G	C	-20215	0.8488	T2DGGI	1.24477e+06	1.01857	0.0184	3.667e-10	ENSG00000169432	SCN9A	protein_coding	G	C	2.169	0.03008	++++	0.0290757	0.816493	2.3369	0.0471423	up	c
rs11674103	rs34382139	2:166162134	SCN2A	G	C	0.49461	G	A	-15246	0.8496	T2DGGI	1.24477e+06	1.01857	0.0184	3.667e-10	ENSG00000169432	SCN9A	protein_coding	G	A	2.173	0.02982	++++	0.0290757	0.816493	2.3369	0.0471423	up	c
rs11674103	rs6432817	2:166159099	SCN2A	G	C	0.49461	G	A	-18281	0.8496	T2DGGI	1.24477e+06	1.01857	0.0184	3.667e-10	ENSG00000169432	SCN9A	protein_coding	G	A	2.171	0.02992	++++	0.0290757	0.816493	2.3369	0.0471423	up	c
rs11674103	rs12692763	2:166176778	SCN2A	G	C	0.49461	C	T	-602	0.9984	T2DGGI	1.24477e+06	1.01857	0.0184	3.667e-10	ENSG00000169432	SCN9A	protein_coding	C	T	2.287	0.02222	++++	0.0290757	0.816493	2.3369	0.0471423	up	c
rs11674103	rs11674103	2:166177380	SCN2A	G	C	0.49461	G	C	0	1	T2DGGI	1.24477e+06	1.01857	0.0184	3.667e-10	ENSG00000169432	SCN9A	protein_coding	G	C	2.29	0.02202	++++	0.0290757	0.816493	2.3369	0.0471423	up	c
rs11674103	rs353139	2:166146227	SCN2A	G	C	0.49461	T	C	-31153	0.8481	T2DGGI	1.24477e+06	1.01857	0.0184	3.667e-10	ENSG00000169432	SCN9A	protein_coding	T	C	2.118	0.03413	++++	0.0290757	0.816493	2.3369	0.0471423	up	c
rs11674103	rs7598931	2:166163660	SCN2A	G	C	0.49461	A	T	-13720	0.8503	T2DGGI	1.24477e+06	1.01857	0.0184	3.667e-10	ENSG00000169432	SCN9A	protein_coding	A	T	2.173	0.02976	++++	0.0290757	0.816493	2.3369	0.0471423	up	c
rs11674103	rs997508	2:166166456	SCN2A	G	C	0.49461	T	C	-10924	0.851	T2DGGI	1.24477e+06	1.01857	0.0184	3.667e-10	ENSG00000169432	SCN9A	protein_coding	T	C	2.178	0.02939	++++	0.0290757	0.816493	2.3369	0.0471423	up	c
rs11674103	rs1371466	2:166148647	SCN2A	G	C	0.49461	T	C	-28733	0.8872	T2DGGI	1.24477e+06	1.01857	0.0184	3.667e-10	ENSG00000169432	SCN9A	protein_coding	T	C	2.161	0.03073	++++	0.0290757	0.816493	2.3369	0.0471423	up	c
rs11674103	rs12692764	2:166177972	SCN2A	G	C	0.49461	C	G	592	0.9936	T2DGGI	1.24477e+06	1.01857	0.0184	3.667e-10	ENSG00000169432	SCN9A	protein_coding	C	G	2.293	0.02183	++++	0.0290757	0.816493	2.3369	0.0471423	up	c
rs11674103	rs1867864	2:166179650	SCN2A	G	C	0.49461	T	C	2270	0.996	T2DGGI	1.24477e+06	1.01857	0.0184	3.667e-10	ENSG00000169432	SCN9A	protein_coding	T	C	2.303	0.02128	++++	0.0290757	0.816493	2.3369	0.0471423	up	c
rs11674103	rs12993173	2:166183214	SCN2A	G	C	0.49461	T	G	5834	0.9984	T2DGGI	1.24477e+06	1.01857	0.0184	3.667e-10	ENSG00000169432	SCN9A	protein_coding	T	G	2.303	0.02127	++++	0.0290757	0.816493	2.3369	0.0471423	up	c
rs11674103	rs6704657	2:166175311	SCN2A	G	C	0.49461	T	C	-2069	0.9984	T2DGGI	1.24477e+06	1.01857	0.0184	3.667e-10	ENSG00000169432	SCN9A	protein_coding	T	C	2.278	0.02271	++++	0.0290757	0.816493	2.3369	0.0471423	up	c
rs11674103	rs34412507	2:166162130	SCN2A	G	C	0.49461	-	TT	-15250	0.8488	T2DGGI	1.24477e+06	1.01857	0.0184	3.667e-10	ENSG00000169432	SCN9A	protein_coding	-	TT	2.172	0.02982	++++	0.0290757	0.816493	2.3369	0.0471423	up	c
rs11674103	rs60631925	2:166167681	SCN2A	G	C	0.49461	-	TTATAT	-9699	0.894	T2DGGI	1.24477e+06	1.01857	0.0184	3.667e-10	ENSG00000169432	SCN9A	protein_coding	-	TTATAT	2.208	0.02722	++++	0.0290757	0.816493	2.3369	0.0471423	up	c
rs12625671	rs12480772	20:42993114	HNF4A	C	T	0.19846	C	T	-1698	0.9396	T2DGGI	1.24596e+06	1.06962	0.0673	1.696e-68	ENSG00000101049	SGK2	protein_coding	C	T	-1.967	0.04916	----	2.55046e-05	-1.36177	1.10779	0.000850003	down	c
rs6073143	rs4560183	20:42212613	IFT52	C	T	0.7327	T	A	-18082	0.7963	MVP_TE	1335930	NA	0.0304	4.4e-12	ENSG00000101049	SGK2	protein_coding	T	A	-2.932	0.003368	----	2.55046e-05	-1.36177	1.10779	0.000850003	down	c
rs6073143	rs439115	20:42270921	IFT52	C	T	0.7327	C	T	40226	0.83	MVP_TE	1335930	NA	0.0304	4.4e-12	ENSG00000101049	SGK2	protein_coding	C	T	-2.898	0.003756	----	2.55046e-05	-1.36177	1.10779	0.000850003	down	c
rs6073143	rs6130427	20:42244003	IFT52	C	T	0.7327	G	A	13308	0.8346	MVP_TE	1335930	NA	0.0304	4.4e-12	ENSG00000101049	SGK2	protein_coding	G	A	-2.898	0.00375	----	2.55046e-05	-1.36177	1.10779	0.000850003	down	c
rs6073143	rs4810386	20:42225923	IFT52	C	T	0.7327	G	A	-4772	0.8577	MVP_TE	1335930	NA	0.0304	4.4e-12	ENSG00000101049	SGK2	protein_coding	G	A	-2.954	0.003136	----	2.55046e-05	-1.36177	1.10779	0.000850003	down	c
rs6073143	rs6103393	20:42238250	IFT52	C	T	0.7327	T	A	7555	0.8697	MVP_TE	1335930	NA	0.0304	4.4e-12	ENSG00000101049	SGK2	protein_coding	T	A	-2.752	0.005931	----	2.55046e-05	-1.36177	1.10779	0.000850003	down	c
rs6073143	rs6073162	20:42260247	IFT52	C	T	0.7327	C	T	29552	0.9184	MVP_TE	1335930	NA	0.0304	4.4e-12	ENSG00000101049	SGK2	protein_coding	C	T	-2.898	0.003758	----	2.55046e-05	-1.36177	1.10779	0.000850003	down	c
rs6073143	rs6065629	20:42218214	IFT52	C	T	0.7327	C	T	-12481	0.941	MVP_TE	1335930	NA	0.0304	4.4e-12	ENSG00000101049	SGK2	protein_coding	C	T	-2.91	0.003615	----	2.55046e-05	-1.36177	1.10779	0.000850003	down	c
rs6073143	rs6073143	20:42230695	IFT52	C	T	0.7327	C	T	0	1	MVP_TE	1335930	NA	0.0304	4.4e-12	ENSG00000101049	SGK2	protein_coding	C	T	-2.846	0.004427	----	2.55046e-05	-1.36177	1.10779	0.000850003	down	c
rs419842	rs285171	20:42337875	MYBL2	T	A	0.8208	G	C	27064	0.899	MVP_EUR	1042540	NA	0.0408	7.172e-11	ENSG00000101049	SGK2	protein_coding	G	C	-2.369	0.01783	----	2.55046e-05	-1.36177	1.10779	0.000850003	down	c
rs419842	rs826955	20:42336205	MYBL2	T	A	0.8208	G	C	25394	0.899	MVP_EUR	1042540	NA	0.0408	7.172e-11	ENSG00000101049	SGK2	protein_coding	G	C	-2.369	0.01784	----	2.55046e-05	-1.36177	1.10779	0.000850003	down	c
rs419842	rs420755	20:42336684	MYBL2	T	A	0.8208	G	C	25873	0.899	MVP_EUR	1042540	NA	0.0408	7.172e-11	ENSG00000101049	SGK2	protein_coding	G	C	-2.369	0.01784	----	2.55046e-05	-1.36177	1.10779	0.000850003	down	c
rs419842	rs184032	20:42326880	MYBL2	T	A	0.8208	G	A	16069	0.899	MVP_EUR	1042540	NA	0.0408	7.172e-11	ENSG00000101049	SGK2	protein_coding	G	A	-2.369	0.01785	----	2.55046e-05	-1.36177	1.10779	0.000850003	down	c
rs419842	rs619289	20:42294613	MYBL2	T	A	0.8208	C	T	-16198	0.9759	MVP_EUR	1042540	NA	0.0408	7.172e-11	ENSG00000101049	SGK2	protein_coding	C	T	-2.701	0.006914	----	2.55046e-05	-1.36177	1.10779	0.000850003	down	c
rs419842	rs6017143	20:42313748	MYBL2	T	A	0.8208	C	T	2937	0.9761	MVP_EUR	1042540	NA	0.0408	7.172e-11	ENSG00000101049	SGK2	protein_coding	C	T	-2.702	0.006887	----	2.55046e-05	-1.36177	1.10779	0.000850003	down	c
rs419842	rs390076	20:42309916	MYBL2	T	A	0.8208	G	C	-895	0.9839	MVP_EUR	1042540	NA	0.0408	7.172e-11	ENSG00000101049	SGK2	protein_coding	G	C	-2.703	0.006872	----	2.55046e-05	-1.36177	1.10779	0.000850003	down	c
rs419842	rs285205	20:42296644	MYBL2	T	A	0.8208	C	A	-14167	0.9839	MVP_EUR	1042540	NA	0.0408	7.172e-11	ENSG00000101049	SGK2	protein_coding	C	A	-2.702	0.006896	----	2.55046e-05	-1.36177	1.10779	0.000850003	down	c
rs419842	rs419842	20:42310811	MYBL2	T	A	0.8208	T	A	0	1	MVP_EUR	1042540	NA	0.0408	7.172e-11	ENSG00000101049	SGK2	protein_coding	T	A	-2.704	0.00685	----	2.55046e-05	-1.36177	1.10779	0.000850003	down	c
rs12625671	rs67897819	20:42981624	HNF4A	C	T	0.19846	A	G	-13188	0.9279	T2DGGI	1.24596e+06	1.06962	0.0673	1.696e-68	ENSG00000101049	SGK2	protein_coding	A	G	-2.019	0.04344	----	2.55046e-05	-1.36177	1.10779	0.000850003	down	c
rs6073143	rs6103396	20:42253898	IFT52	C	T	0.7327	A	C	23203	0.8039	MVP_TE	1335930	NA	0.0304	4.4e-12	ENSG00000101049	SGK2	protein_coding	A	C	-2.898	0.00375	----	2.55046e-05	-1.36177	1.10779	0.000850003	down	c
rs6073143	rs6017135	20:42286264	IFT52	C	T	0.7327	T	C	55569	0.8264	MVP_TE	1335930	NA	0.0304	4.4e-12	ENSG00000101049	SGK2	protein_coding	T	C	-2.898	0.003756	----	2.55046e-05	-1.36177	1.10779	0.000850003	down	c
rs6073143	rs397553	20:42286082	IFT52	C	T	0.7327	A	G	55387	0.8282	MVP_TE	1335930	NA	0.0304	4.4e-12	ENSG00000101049	SGK2	protein_coding	A	G	-2.898	0.003756	----	2.55046e-05	-1.36177	1.10779	0.000850003	down	c
rs6073143	rs285190	20:42279114	IFT52	C	T	0.7327	A	G	48419	0.8282	MVP_TE	1335930	NA	0.0304	4.4e-12	ENSG00000101049	SGK2	protein_coding	A	G	-2.898	0.003756	----	2.55046e-05	-1.36177	1.10779	0.000850003	down	c
rs6073143	rs409587	20:42268030	IFT52	C	T	0.7327	C	G	37335	0.83	MVP_TE	1335930	NA	0.0304	4.4e-12	ENSG00000101049	SGK2	protein_coding	C	G	-2.898	0.003756	----	2.55046e-05	-1.36177	1.10779	0.000850003	down	c
rs6073143	rs6031008	20:42265966	IFT52	C	T	0.7327	A	G	35271	0.8309	MVP_TE	1335930	NA	0.0304	4.4e-12	ENSG00000101049	SGK2	protein_coding	A	G	-2.898	0.003756	----	2.55046e-05	-1.36177	1.10779	0.000850003	down	c
rs6073143	rs4812728	20:42256630	IFT52	C	T	0.7327	A	G	25935	0.8319	MVP_TE	1335930	NA	0.0304	4.4e-12	ENSG00000101049	SGK2	protein_coding	A	G	-2.898	0.003751	----	2.55046e-05	-1.36177	1.10779	0.000850003	down	c
rs6073143	rs6030988	20:42248666	IFT52	C	T	0.7327	T	C	17971	0.8328	MVP_TE	1335930	NA	0.0304	4.4e-12	ENSG00000101049	SGK2	protein_coding	T	C	-2.899	0.003749	----	2.55046e-05	-1.36177	1.10779	0.000850003	down	c
rs6073143	rs2093139	20:42255864	IFT52	C	T	0.7327	A	G	25169	0.8328	MVP_TE	1335930	NA	0.0304	4.4e-12	ENSG00000101049	SGK2	protein_coding	A	G	-2.899	0.003749	----	2.55046e-05	-1.36177	1.10779	0.000850003	down	c
rs6073143	rs6073153	20:42247156	IFT52	C	T	0.7327	T	C	16461	0.8337	MVP_TE	1335930	NA	0.0304	4.4e-12	ENSG00000101049	SGK2	protein_coding	T	C	-2.899	0.003749	----	2.55046e-05	-1.36177	1.10779	0.000850003	down	c
rs6073143	rs3752562	20:42219831	IFT52	C	T	0.7327	A	G	-10864	0.8701	MVP_TE	1335930	NA	0.0304	4.4e-12	ENSG00000101049	SGK2	protein_coding	A	G	-2.692	0.007107	----	2.55046e-05	-1.36177	1.10779	0.000850003	down	c
rs6073143	rs6073139	20:42221606	IFT52	C	T	0.7327	A	G	-9089	0.8777	MVP_TE	1335930	NA	0.0304	4.4e-12	ENSG00000101049	SGK2	protein_coding	A	G	-2.81	0.004958	----	2.55046e-05	-1.36177	1.10779	0.000850003	down	c
rs6073143	rs6073152	20:42243186	IFT52	C	T	0.7327	T	G	12491	0.9194	MVP_TE	1335930	NA	0.0304	4.4e-12	ENSG00000101049	SGK2	protein_coding	T	G	-2.91	0.003617	----	2.55046e-05	-1.36177	1.10779	0.000850003	down	c
rs6073143	rs6073142	20:42227012	IFT52	C	T	0.7327	A	G	-3683	0.9202	MVP_TE	1335930	NA	0.0304	4.4e-12	ENSG00000101049	SGK2	protein_coding	A	G	-2.954	0.003136	----	2.55046e-05	-1.36177	1.10779	0.000850003	down	c
rs419842	rs285165	20:42329799	MYBL2	T	A	0.8208	T	C	18988	0.8699	MVP_EUR	1042540	NA	0.0408	7.172e-11	ENSG00000101049	SGK2	protein_coding	T	C	-2.271	0.02315	----	2.55046e-05	-1.36177	1.10779	0.000850003	down	c
rs419842	rs190789	20:42349984	MYBL2	T	A	0.8208	T	C	39173	0.8752	MVP_EUR	1042540	NA	0.0408	7.172e-11	ENSG00000101049	SGK2	protein_coding	T	C	-2.435	0.01491	----	2.55046e-05	-1.36177	1.10779	0.000850003	down	c
rs419842	rs285172	20:42340684	MYBL2	T	A	0.8208	A	G	29873	0.8918	MVP_EUR	1042540	NA	0.0408	7.172e-11	ENSG00000101049	SGK2	protein_coding	A	G	-2.181	0.02921	----	2.55046e-05	-1.36177	1.10779	0.000850003	down	c
rs419842	rs826949	20:42302201	MYBL2	T	A	0.8208	T	C	-8610	0.9683	MVP_EUR	1042540	NA	0.0408	7.172e-11	ENSG00000101049	SGK2	protein_coding	T	C	-2.703	0.006872	----	2.55046e-05	-1.36177	1.10779	0.000850003	down	c
rs419842	rs439395	20:42312297	MYBL2	T	A	0.8208	C	G	1486	0.9761	MVP_EUR	1042540	NA	0.0408	7.172e-11	ENSG00000101049	SGK2	protein_coding	C	G	-2.704	0.006841	----	2.55046e-05	-1.36177	1.10779	0.000850003	down	c
rs419842	rs826960	20:42315011	MYBL2	T	A	0.8208	T	C	4200	0.9839	MVP_EUR	1042540	NA	0.0408	7.172e-11	ENSG00000101049	SGK2	protein_coding	T	C	-2.708	0.006774	----	2.55046e-05	-1.36177	1.10779	0.000850003	down	c
rs6073143	rs11476747	20:42251082	IFT52	C	T	0.7327	-	A	20387	0.8182	MVP_TE	1335930	NA	0.0304	4.4e-12	ENSG00000101049	SGK2	protein_coding	-	A	-2.901	0.003724	----	2.55046e-05	-1.36177	1.10779	0.000850003	down	c
rs419842	rs3091953	20:42324392	MYBL2	T	A	0.8208	G	-	13581	0.9062	MVP_EUR	1042540	NA	0.0408	7.172e-11	ENSG00000101049	SGK2	protein_coding	G	-	-2.368	0.01789	----	2.55046e-05	-1.36177	1.10779	0.000850003	down	c
rs6073143	rs10557881	20:42257994	IFT52	C	T	0.7327	-	CTCC	27299	0.9157	MVP_TE	1335930	NA	0.0304	4.4e-12	ENSG00000101049	SGK2	protein_coding	-	CTCC	-2.904	0.003682	----	2.55046e-05	-1.36177	1.10779	0.000850003	down	c
rs6073143	rs138432349	20:42255437	IFT52	C	T	0.7327	-	AGTGTTGAT	24742	0.9193	MVP_TE	1335930	NA	0.0304	4.4e-12	ENSG00000101049	SGK2	protein_coding	-	AGTGTTGAT	-2.898	0.003751	----	2.55046e-05	-1.36177	1.10779	0.000850003	down	c
rs80073370	rs117779442	8:19839709	LPL; AC100802.3	A	T	0.93859	C	T	6553	0.8766	T2DGGI	1.04378e+06	1.05643	0.0549	3.411e-17	ENSG00000104611	SH2D4A	protein_coding	C	T	2.703	0.006878	++++	0.315262	-1.08092	-0.396739	0.0103545	down	d
rs80073370	rs286	8:19815256	LPL; AC100802.3	A	T	0.93859	A	T	-17900	0.9133	T2DGGI	1.04378e+06	1.05643	0.0549	3.411e-17	ENSG00000104611	SH2D4A	protein_coding	A	T	2.14	0.03238	++++	0.315262	-1.08092	-0.396739	0.0103545	down	d
rs80073370	rs80073370	8:19833156	LPL; AC100802.3	A	T	0.93859	A	T	0	1	T2DGGI	1.04378e+06	1.05643	0.0549	3.411e-17	ENSG00000104611	SH2D4A	protein_coding	A	T	1.968	0.04912	++++	0.315262	-1.08092	-0.396739	0.0103545	down	d
rs4902002	rs1958279	14:61350473	MNAT1	G	A	0.3474	G	A	121062	0.8612	MVP_TE	1332120	NA	0.0246	1.367e-09	ENSG00000184302	SIX6	protein_coding	G	A	-1.976	0.04819	----	4.03455e-34	4.42171	-0.81689	0.025815	up	d
rs4902002	rs6573346	14:61384330	MNAT1	G	A	0.3474	T	G	154919	0.8779	MVP_TE	1332120	NA	0.0246	1.367e-09	ENSG00000184302	SIX6	protein_coding	T	G	-1.968	0.04901	----	4.03455e-34	4.42171	-0.81689	0.025815	up	d
rs2361478	rs10433674	4:71761726	RNU6-891P; MOB1B	T	C	0.2106	C	T	8211	0.9162	MVP_ASN	194217	NA	0.0642	2.978e-09	ENSG00000080493	SLC4A4	protein_coding	C	T	2.121	0.03391	++++	0.00857559	1.27797	0.498803	0.0289637	up	c
rs2361478	rs13118895	4:71766856	RNU6-891P; MOB1B	T	C	0.2106	T	A	13341	0.9275	MVP_ASN	194217	NA	0.0642	2.978e-09	ENSG00000080493	SLC4A4	protein_coding	T	A	2.179	0.02933	++++	0.00857559	1.27797	0.498803	0.0289637	up	c
rs2361478	rs1385985	4:71852410	RNU6-891P; MOB1B	T	C	0.2106	G	A	98895	0.9326	MVP_ASN	194217	NA	0.0642	2.978e-09	ENSG00000080493	SLC4A4	protein_coding	G	A	2.121	0.03391	++++	0.00857559	1.27797	0.498803	0.0289637	up	c
rs2361478	rs13108748	4:71795137	RNU6-891P; MOB1B	T	C	0.2106	C	T	41622	0.9326	MVP_ASN	194217	NA	0.0642	2.978e-09	ENSG00000080493	SLC4A4	protein_coding	C	T	2.116	0.03435	++++	0.00857559	1.27797	0.498803	0.0289637	up	c
rs2361478	rs12509778	4:71783522	RNU6-891P; MOB1B	T	C	0.2106	G	C	30007	0.9385	MVP_ASN	194217	NA	0.0642	2.978e-09	ENSG00000080493	SLC4A4	protein_coding	G	C	2.399	0.01644	++++	0.00857559	1.27797	0.498803	0.0289637	up	c
rs2361478	rs2035187	4:71812805	RNU6-891P; MOB1B	T	C	0.2106	G	T	59290	0.9385	MVP_ASN	194217	NA	0.0642	2.978e-09	ENSG00000080493	SLC4A4	protein_coding	G	T	2.121	0.03391	++++	0.00857559	1.27797	0.498803	0.0289637	up	c
rs2361478	rs6842838	4:71849888	RNU6-891P; MOB1B	T	C	0.2106	G	T	96373	0.9385	MVP_ASN	194217	NA	0.0642	2.978e-09	ENSG00000080493	SLC4A4	protein_coding	G	T	2.121	0.03391	++++	0.00857559	1.27797	0.498803	0.0289637	up	c
rs2361478	rs2126722	4:71810335	RNU6-891P; MOB1B	T	C	0.2106	G	T	56820	0.9385	MVP_ASN	194217	NA	0.0642	2.978e-09	ENSG00000080493	SLC4A4	protein_coding	G	T	2.121	0.03391	++++	0.00857559	1.27797	0.498803	0.0289637	up	c
rs2361478	rs4694357	4:71776416	RNU6-891P; MOB1B	T	C	0.2106	C	A	22901	0.9448	MVP_ASN	194217	NA	0.0642	2.978e-09	ENSG00000080493	SLC4A4	protein_coding	C	A	2.399	0.01644	++++	0.00857559	1.27797	0.498803	0.0289637	up	c
rs2361478	rs12511374	4:71771951	RNU6-891P; MOB1B	T	C	0.2106	C	T	18436	0.9448	MVP_ASN	194217	NA	0.0642	2.978e-09	ENSG00000080493	SLC4A4	protein_coding	C	T	2.121	0.03391	++++	0.00857559	1.27797	0.498803	0.0289637	up	c
rs2361478	rs7692779	4:71773212	RNU6-891P; MOB1B	T	C	0.2106	G	T	19697	0.9448	MVP_ASN	194217	NA	0.0642	2.978e-09	ENSG00000080493	SLC4A4	protein_coding	G	T	2.121	0.03391	++++	0.00857559	1.27797	0.498803	0.0289637	up	c
rs2361478	rs4403018	4:71838416	RNU6-891P; MOB1B	T	C	0.2106	C	T	84901	0.9563	MVP_ASN	194217	NA	0.0642	2.978e-09	ENSG00000080493	SLC4A4	protein_coding	C	T	2.121	0.03391	++++	0.00857559	1.27797	0.498803	0.0289637	up	c
rs2361478	rs11937534	4:71765423	RNU6-891P; MOB1B	T	C	0.2106	C	T	11908	0.9566	MVP_ASN	194217	NA	0.0642	2.978e-09	ENSG00000080493	SLC4A4	protein_coding	C	T	2.122	0.03388	++++	0.00857559	1.27797	0.498803	0.0289637	up	c
rs2361478	rs11947917	4:71751764	RNU6-891P; MOB1B	T	C	0.2106	G	C	-1751	0.9685	MVP_ASN	194217	NA	0.0642	2.978e-09	ENSG00000080493	SLC4A4	protein_coding	G	C	2.121	0.03391	++++	0.00857559	1.27797	0.498803	0.0289637	up	c
rs2361478	rs12649012	4:71748245	RNU6-891P; MOB1B	T	C	0.2106	G	A	-5270	0.9687	MVP_ASN	194217	NA	0.0642	2.978e-09	ENSG00000080493	SLC4A4	protein_coding	G	A	2.233	0.02553	++++	0.00857559	1.27797	0.498803	0.0289637	up	c
rs2361478	rs10032094	4:71750987	RNU6-891P; MOB1B	T	C	0.2106	G	A	-2528	0.9749	MVP_ASN	194217	NA	0.0642	2.978e-09	ENSG00000080493	SLC4A4	protein_coding	G	A	2.399	0.01644	++++	0.00857559	1.27797	0.498803	0.0289637	up	c
rs2361478	rs13129612	4:71745816	RNU6-891P; MOB1B	T	C	0.2106	C	T	-7699	0.9749	MVP_ASN	194217	NA	0.0642	2.978e-09	ENSG00000080493	SLC4A4	protein_coding	C	T	2.233	0.02553	++++	0.00857559	1.27797	0.498803	0.0289637	up	c
rs2361478	rs1968819	4:71763850	RNU6-891P; MOB1B	T	C	0.2106	C	T	10335	0.9749	MVP_ASN	194217	NA	0.0642	2.978e-09	ENSG00000080493	SLC4A4	protein_coding	C	T	2.121	0.03389	++++	0.00857559	1.27797	0.498803	0.0289637	up	c
rs2361478	rs1026677	4:71751095	RNU6-891P; MOB1B	T	C	0.2106	G	C	-2420	0.9749	MVP_ASN	194217	NA	0.0642	2.978e-09	ENSG00000080493	SLC4A4	protein_coding	G	C	2.121	0.03391	++++	0.00857559	1.27797	0.498803	0.0289637	up	c
rs2361478	rs13110555	4:71740508	RNU6-891P; MOB1B	T	C	0.2106	G	C	-13007	0.9749	MVP_ASN	194217	NA	0.0642	2.978e-09	ENSG00000080493	SLC4A4	protein_coding	G	C	1.989	0.04668	++++	0.00857559	1.27797	0.498803	0.0289637	up	c
rs2361478	rs28726334	4:71737376	RNU6-891P; MOB1B	T	C	0.2106	G	A	-16139	0.9749	MVP_ASN	194217	NA	0.0642	2.978e-09	ENSG00000080493	SLC4A4	protein_coding	G	A	1.989	0.04669	++++	0.00857559	1.27797	0.498803	0.0289637	up	c
rs2361478	rs11940429	4:71740550	RNU6-891P; MOB1B	T	C	0.2106	G	A	-12965	0.9749	MVP_ASN	194217	NA	0.0642	2.978e-09	ENSG00000080493	SLC4A4	protein_coding	G	A	1.989	0.04669	++++	0.00857559	1.27797	0.498803	0.0289637	up	c
rs2361478	rs28879454	4:71831689	RNU6-891P; MOB1B	T	C	0.2106	T	C	78174	0.9099	MVP_ASN	194217	NA	0.0642	2.978e-09	ENSG00000080493	SLC4A4	protein_coding	T	C	2.121	0.03391	++++	0.00857559	1.27797	0.498803	0.0289637	up	c
rs2361478	rs10938090	4:71798126	RNU6-891P; MOB1B	T	C	0.2106	T	C	44611	0.9385	MVP_ASN	194217	NA	0.0642	2.978e-09	ENSG00000080493	SLC4A4	protein_coding	T	C	2.121	0.03391	++++	0.00857559	1.27797	0.498803	0.0289637	up	c
rs2361478	rs35264181	4:71786784	RNU6-891P; MOB1B	T	C	0.2106	A	G	33269	0.9385	MVP_ASN	194217	NA	0.0642	2.978e-09	ENSG00000080493	SLC4A4	protein_coding	A	G	2.121	0.03391	++++	0.00857559	1.27797	0.498803	0.0289637	up	c
rs2361478	rs7685105	4:71819768	RNU6-891P; MOB1B	T	C	0.2106	A	G	66253	0.9385	MVP_ASN	194217	NA	0.0642	2.978e-09	ENSG00000080493	SLC4A4	protein_coding	A	G	2.121	0.03391	++++	0.00857559	1.27797	0.498803	0.0289637	up	c
rs2361478	rs9283669	4:71842868	RNU6-891P; MOB1B	T	C	0.2106	T	C	89353	0.9385	MVP_ASN	194217	NA	0.0642	2.978e-09	ENSG00000080493	SLC4A4	protein_coding	T	C	2.121	0.03391	++++	0.00857559	1.27797	0.498803	0.0289637	up	c
rs2361478	rs28543058	4:71817827	RNU6-891P; MOB1B	T	C	0.2106	T	C	64312	0.9385	MVP_ASN	194217	NA	0.0642	2.978e-09	ENSG00000080493	SLC4A4	protein_coding	T	C	2.121	0.03391	++++	0.00857559	1.27797	0.498803	0.0289637	up	c
rs2361478	rs7681721	4:71856180	RNU6-891P; MOB1B	T	C	0.2106	T	C	102665	0.9385	MVP_ASN	194217	NA	0.0642	2.978e-09	ENSG00000080493	SLC4A4	protein_coding	T	C	2.12	0.034	++++	0.00857559	1.27797	0.498803	0.0289637	up	c
rs2361478	rs12512564	4:71770584	RNU6-891P; MOB1B	T	C	0.2106	T	C	17069	0.9448	MVP_ASN	194217	NA	0.0642	2.978e-09	ENSG00000080493	SLC4A4	protein_coding	T	C	2.121	0.03391	++++	0.00857559	1.27797	0.498803	0.0289637	up	c
rs2361478	rs28599782	4:71844118	RNU6-891P; MOB1B	T	C	0.2106	A	G	90603	0.9503	MVP_ASN	194217	NA	0.0642	2.978e-09	ENSG00000080493	SLC4A4	protein_coding	A	G	2.121	0.03391	++++	0.00857559	1.27797	0.498803	0.0289637	up	c
rs2361478	rs28712839	4:71837737	RNU6-891P; MOB1B	T	C	0.2106	T	G	84222	0.9563	MVP_ASN	194217	NA	0.0642	2.978e-09	ENSG00000080493	SLC4A4	protein_coding	T	G	2.139	0.03246	++++	0.00857559	1.27797	0.498803	0.0289637	up	c
rs2361478	rs12499651	4:71854281	RNU6-891P; MOB1B	T	C	0.2106	A	G	100766	0.9563	MVP_ASN	194217	NA	0.0642	2.978e-09	ENSG00000080493	SLC4A4	protein_coding	A	G	2.121	0.0339	++++	0.00857559	1.27797	0.498803	0.0289637	up	c
rs2361478	rs7674402	4:71835822	RNU6-891P; MOB1B	T	C	0.2106	A	G	82307	0.9563	MVP_ASN	194217	NA	0.0642	2.978e-09	ENSG00000080493	SLC4A4	protein_coding	A	G	2.121	0.03391	++++	0.00857559	1.27797	0.498803	0.0289637	up	c
rs2361478	rs10446507	4:71766612	RNU6-891P; MOB1B	T	C	0.2106	A	T	13097	0.9566	MVP_ASN	194217	NA	0.0642	2.978e-09	ENSG00000080493	SLC4A4	protein_coding	A	T	2.121	0.03391	++++	0.00857559	1.27797	0.498803	0.0289637	up	c
rs2361478	rs10004288	4:71736665	RNU6-891P; MOB1B	T	C	0.2106	A	G	-16850	0.9687	MVP_ASN	194217	NA	0.0642	2.978e-09	ENSG00000080493	SLC4A4	protein_coding	A	G	2.293	0.02187	++++	0.00857559	1.27797	0.498803	0.0289637	up	c
rs2361478	rs11735926	4:71739711	RNU6-891P; MOB1B	T	C	0.2106	T	C	-13804	0.9749	MVP_ASN	194217	NA	0.0642	2.978e-09	ENSG00000080493	SLC4A4	protein_coding	T	C	2.293	0.02187	++++	0.00857559	1.27797	0.498803	0.0289637	up	c
rs2361478	rs62325369	4:71750795	RNU6-891P; MOB1B	T	C	0.2106	A	C	-2720	0.9749	MVP_ASN	194217	NA	0.0642	2.978e-09	ENSG00000080493	SLC4A4	protein_coding	A	C	2.121	0.03391	++++	0.00857559	1.27797	0.498803	0.0289637	up	c
rs2361478	rs4694083	4:71738279	RNU6-891P; MOB1B	T	C	0.2106	A	T	-15236	0.9749	MVP_ASN	194217	NA	0.0642	2.978e-09	ENSG00000080493	SLC4A4	protein_coding	A	T	1.989	0.04669	++++	0.00857559	1.27797	0.498803	0.0289637	up	c
rs2361478	rs147762156	4:71764921	RNU6-891P; MOB1B	T	C	0.2106	-	AC	11406	0.8528	MVP_ASN	194217	NA	0.0642	2.978e-09	ENSG00000080493	SLC4A4	protein_coding	-	AC	1.979	0.04781	++++	0.00857559	1.27797	0.498803	0.0289637	up	c
rs2361478	rs33983463	4:71808574	RNU6-891P; MOB1B	T	C	0.2106	AAAAT	-	55059	0.9385	MVP_ASN	194217	NA	0.0642	2.978e-09	ENSG00000080493	SLC4A4	protein_coding	AAAAT	-	2.121	0.03391	++++	0.00857559	1.27797	0.498803	0.0289637	up	c
rs2361478	rs11291884	4:71760645	RNU6-891P; MOB1B	T	C	0.2106	A	-	7130	0.9563	MVP_ASN	194217	NA	0.0642	2.978e-09	ENSG00000080493	SLC4A4	protein_coding	A	-	2.411	0.01593	++++	0.00857559	1.27797	0.498803	0.0289637	up	c
rs2268532	rs2268531	3:186759347	ST6GAL1	T	A	0.17523	G	A	1352	0.8907	T2DGGI	1.24223e+06	1.02398	0.0237	2.27e-10	ENSG00000073849	ST6GAL1	protein_coding	G	A	3.005	0.002655	++++	1.59283e-05	1.75982	2.38327	6.10291e-06	up	c
rs2268532	rs2268532	3:186757995	ST6GAL1	T	A	0.17523	T	A	0	1	T2DGGI	1.24223e+06	1.02398	0.0237	2.27e-10	ENSG00000073849	ST6GAL1	protein_coding	T	A	3.087	0.00202	++++	1.59283e-05	1.75982	2.38327	6.10291e-06	up	c
rs2268532	rs73053204	3:186763829	ST6GAL1	T	A	0.17523	A	G	5834	0.795	T2DGGI	1.24223e+06	1.02398	0.0237	2.27e-10	ENSG00000073849	ST6GAL1	protein_coding	A	G	2.952	0.003158	++++	1.59283e-05	1.75982	2.38327	6.10291e-06	up	c
rs2268532	rs4686843	3:186763401	ST6GAL1	T	A	0.17523	T	C	5406	0.7975	T2DGGI	1.24223e+06	1.02398	0.0237	2.27e-10	ENSG00000073849	ST6GAL1	protein_coding	T	C	2.959	0.003085	++++	1.59283e-05	1.75982	2.38327	6.10291e-06	up	c
rs2268532	rs4420856	3:186761799	ST6GAL1	T	A	0.17523	T	G	3804	0.8604	T2DGGI	1.24223e+06	1.02398	0.0237	2.27e-10	ENSG00000073849	ST6GAL1	protein_coding	T	G	2.989	0.002795	++++	1.59283e-05	1.75982	2.38327	6.10291e-06	up	c
rs2268532	rs7613731	3:186759854	ST6GAL1	T	A	0.17523	T	C	1859	0.8771	T2DGGI	1.24223e+06	1.02398	0.0237	2.27e-10	ENSG00000073849	ST6GAL1	protein_coding	T	C	3.075	0.002105	++++	1.59283e-05	1.75982	2.38327	6.10291e-06	up	c
rs2268532	rs4234598	3:186758583	ST6GAL1	T	A	0.17523	A	C	588	0.8908	T2DGGI	1.24223e+06	1.02398	0.0237	2.27e-10	ENSG00000073849	ST6GAL1	protein_coding	A	C	3.087	0.00202	++++	1.59283e-05	1.75982	2.38327	6.10291e-06	up	c
rs2268532	rs373794869	3:186763078	ST6GAL1	T	A	0.17523	TT	-	5083	0.7978	T2DGGI	1.24223e+06	1.02398	0.0237	2.27e-10	ENSG00000073849	ST6GAL1	protein_coding	TT	-	3.009	0.002624	++++	1.59283e-05	1.75982	2.38327	6.10291e-06	up	c
rs73541184	rs73541184	11:72428148	ARAP1	G	A	0.9426	G	A	0	1	MVP_ASN	194217	NA	0.1367	7.247e-11	ENSG00000214530	STARD10	protein_coding	G	A	-3.32	0.0008999	----	0.956183	-0.741474	6.16805	0.00143868	down	c
rs1059592	rs900267	8:22485258	CCAR2	A	G	0.3537	C	T	7480	0.809	MVP_EUR	1042540	NA	0.0269	2.397e-08	ENSG00000173530	TNFRSF10D	protein_coding	C	T	2.43	0.01509	++++	0.439693	1.42495	-2.01105	0.00258736	up	c
rs1059592	rs11785031	8:22486612	CCAR2	A	G	0.3537	G	A	8834	0.809	MVP_EUR	1042540	NA	0.0269	2.397e-08	ENSG00000173530	TNFRSF10D	protein_coding	G	A	2.43	0.0151	++++	0.439693	1.42495	-2.01105	0.00258736	up	c
rs1059592	rs2404654	8:22484949	CCAR2	A	G	0.3537	C	T	7171	0.809	MVP_EUR	1042540	NA	0.0269	2.397e-08	ENSG00000173530	TNFRSF10D	protein_coding	C	T	2.428	0.01519	++++	0.439693	1.42495	-2.01105	0.00258736	up	c
rs1059592	rs900266	8:22485295	CCAR2	A	G	0.3537	T	A	7517	0.809	MVP_EUR	1042540	NA	0.0269	2.397e-08	ENSG00000173530	TNFRSF10D	protein_coding	T	A	2.425	0.0153	++++	0.439693	1.42495	-2.01105	0.00258736	up	c
rs1059592	rs3758042	8:22486951	CCAR2	A	G	0.3537	C	T	9173	0.809	MVP_EUR	1042540	NA	0.0269	2.397e-08	ENSG00000173530	TNFRSF10D	protein_coding	C	T	2.421	0.01546	++++	0.439693	1.42495	-2.01105	0.00258736	up	c
rs1059592	rs3758041	8:22486987	CCAR2	A	G	0.3537	G	A	9209	0.809	MVP_EUR	1042540	NA	0.0269	2.397e-08	ENSG00000173530	TNFRSF10D	protein_coding	G	A	2.42	0.01552	++++	0.439693	1.42495	-2.01105	0.00258736	up	c
rs1059592	rs10110443	8:22484296	CCAR2	A	G	0.3537	G	C	6518	0.809	MVP_EUR	1042540	NA	0.0269	2.397e-08	ENSG00000173530	TNFRSF10D	protein_coding	G	C	2.417	0.01563	++++	0.439693	1.42495	-2.01105	0.00258736	up	c
rs1059592	rs878053	8:22483849	CCAR2	A	G	0.3537	C	T	6071	0.809	MVP_EUR	1042540	NA	0.0269	2.397e-08	ENSG00000173530	TNFRSF10D	protein_coding	C	T	2.414	0.01579	++++	0.439693	1.42495	-2.01105	0.00258736	up	c
rs1059592	rs878051	8:22483836	CCAR2	A	G	0.3537	C	T	6058	0.809	MVP_EUR	1042540	NA	0.0269	2.397e-08	ENSG00000173530	TNFRSF10D	protein_coding	C	T	2.393	0.0167	++++	0.439693	1.42495	-2.01105	0.00258736	up	c
rs1059592	rs7846476	8:22479461	CCAR2	A	G	0.3537	C	T	1683	0.8525	MVP_EUR	1042540	NA	0.0269	2.397e-08	ENSG00000173530	TNFRSF10D	protein_coding	C	T	2.309	0.02093	++++	0.439693	1.42495	-2.01105	0.00258736	up	c
rs1059592	rs6999893	8:22465427	CCAR2	A	G	0.3537	C	T	-12351	0.9789	MVP_EUR	1042540	NA	0.0269	2.397e-08	ENSG00000173530	TNFRSF10D	protein_coding	C	T	2.222	0.02626	++++	0.439693	1.42495	-2.01105	0.00258736	up	c
rs1059592	rs2306518	8:22470308	CCAR2	A	G	0.3537	G	A	-7470	0.9789	MVP_EUR	1042540	NA	0.0269	2.397e-08	ENSG00000173530	TNFRSF10D	protein_coding	G	A	2.221	0.02636	++++	0.439693	1.42495	-2.01105	0.00258736	up	c
rs1059592	rs2291230	8:22463697	CCAR2	A	G	0.3537	G	C	-14081	0.9831	MVP_EUR	1042540	NA	0.0269	2.397e-08	ENSG00000173530	TNFRSF10D	protein_coding	G	C	2.218	0.02653	++++	0.439693	1.42495	-2.01105	0.00258736	up	c
rs1059592	rs55776566	8:22469492	CCAR2	A	G	0.3537	C	T	-8286	0.9873	MVP_EUR	1042540	NA	0.0269	2.397e-08	ENSG00000173530	TNFRSF10D	protein_coding	C	T	2.221	0.02637	++++	0.439693	1.42495	-2.01105	0.00258736	up	c
rs1059592	rs6558167	8:22473850	CCAR2	A	G	0.3537	C	T	-3928	0.9915	MVP_EUR	1042540	NA	0.0269	2.397e-08	ENSG00000173530	TNFRSF10D	protein_coding	C	T	2.221	0.02634	++++	0.439693	1.42495	-2.01105	0.00258736	up	c
rs1059592	rs7843128	8:22473465	CCAR2	A	G	0.3537	C	T	-4313	0.9957	MVP_EUR	1042540	NA	0.0269	2.397e-08	ENSG00000173530	TNFRSF10D	protein_coding	C	T	2.221	0.02637	++++	0.439693	1.42495	-2.01105	0.00258736	up	c
rs1059592	rs10099266	8:22484268	CCAR2	A	G	0.3537	C	G	6490	0.809	MVP_EUR	1042540	NA	0.0269	2.397e-08	ENSG00000173530	TNFRSF10D	protein_coding	C	G	2.418	0.01562	++++	0.439693	1.42495	-2.01105	0.00258736	up	c
rs1059592	rs7830206	8:22485375	CCAR2	A	G	0.3537	T	C	7597	0.8157	MVP_EUR	1042540	NA	0.0269	2.397e-08	ENSG00000173530	TNFRSF10D	protein_coding	T	C	2.384	0.01711	++++	0.439693	1.42495	-2.01105	0.00258736	up	c
rs1059592	rs6988593	8:22527440	CCAR2	A	G	0.3537	A	G	49662	0.8169	MVP_EUR	1042540	NA	0.0269	2.397e-08	ENSG00000173530	TNFRSF10D	protein_coding	A	G	2.401	0.01637	++++	0.439693	1.42495	-2.01105	0.00258736	up	c
rs1059592	rs10113779	8:22485934	CCAR2	A	G	0.3537	C	G	8156	0.8182	MVP_EUR	1042540	NA	0.0269	2.397e-08	ENSG00000173530	TNFRSF10D	protein_coding	C	G	2.43	0.01511	++++	0.439693	1.42495	-2.01105	0.00258736	up	c
rs1059592	rs4615566	8:22520682	CCAR2	A	G	0.3537	T	C	42904	0.8211	MVP_EUR	1042540	NA	0.0269	2.397e-08	ENSG00000173530	TNFRSF10D	protein_coding	T	C	2.334	0.01962	++++	0.439693	1.42495	-2.01105	0.00258736	up	c
rs1059592	rs6993302	8:22527457	CCAR2	A	G	0.3537	T	C	49679	0.8344	MVP_EUR	1042540	NA	0.0269	2.397e-08	ENSG00000173530	TNFRSF10D	protein_coding	T	C	2.344	0.01908	++++	0.439693	1.42495	-2.01105	0.00258736	up	c
rs1059592	rs7826059	8:22512068	CCAR2	A	G	0.3537	T	C	34290	0.937	MVP_EUR	1042540	NA	0.0269	2.397e-08	ENSG00000173530	TNFRSF10D	protein_coding	T	C	2.237	0.02527	++++	0.439693	1.42495	-2.01105	0.00258736	up	c
rs1059592	rs6558173	8:22492103	CCAR2	A	G	0.3537	T	G	14325	0.9618	MVP_EUR	1042540	NA	0.0269	2.397e-08	ENSG00000173530	TNFRSF10D	protein_coding	T	G	2.229	0.02583	++++	0.439693	1.42495	-2.01105	0.00258736	up	c
rs1059592	rs6986550	8:22467870	CCAR2	A	G	0.3537	A	T	-9908	0.983	MVP_EUR	1042540	NA	0.0269	2.397e-08	ENSG00000173530	TNFRSF10D	protein_coding	A	T	2.221	0.02638	++++	0.439693	1.42495	-2.01105	0.00258736	up	c
rs1059592	rs720745	8:22471147	CCAR2	A	G	0.3537	T	G	-6631	0.9831	MVP_EUR	1042540	NA	0.0269	2.397e-08	ENSG00000173530	TNFRSF10D	protein_coding	T	G	2.221	0.02638	++++	0.439693	1.42495	-2.01105	0.00258736	up	c
rs1059592	rs1871902	8:22470710	CCAR2	A	G	0.3537	A	G	-7068	0.9873	MVP_EUR	1042540	NA	0.0269	2.397e-08	ENSG00000173530	TNFRSF10D	protein_coding	A	G	2.221	0.02638	++++	0.439693	1.42495	-2.01105	0.00258736	up	c
rs1059592	rs751680	8:22475627	CCAR2	A	G	0.3537	A	G	-2151	0.9957	MVP_EUR	1042540	NA	0.0269	2.397e-08	ENSG00000173530	TNFRSF10D	protein_coding	A	G	2.225	0.02607	++++	0.439693	1.42495	-2.01105	0.00258736	up	c
rs1059592	rs1059592	8:22477778	CCAR2	A	G	0.3537	A	G	0	1	MVP_EUR	1042540	NA	0.0269	2.397e-08	ENSG00000173530	TNFRSF10D	protein_coding	A	G	2.26	0.02385	++++	0.439693	1.42495	-2.01105	0.00258736	up	c
rs1059592	rs3834374	8:22484148	CCAR2	A	G	0.3537	GA	-	6370	0.809	MVP_EUR	1042540	NA	0.0269	2.397e-08	ENSG00000173530	TNFRSF10D	protein_coding	GA	-	2.418	0.01558	++++	0.439693	1.42495	-2.01105	0.00258736	up	c
rs1059592	rs67700747	8:22484857	CCAR2	A	G	0.3537	-	TCAC	7079	0.809	MVP_EUR	1042540	NA	0.0269	2.397e-08	ENSG00000173530	TNFRSF10D	protein_coding	-	TCAC	2.422	0.01543	++++	0.439693	1.42495	-2.01105	0.00258736	up	c
rs1059592	rs11282127	8:22449551	CCAR2	A	G	0.3537	ATTTTTCTT	-	-28227	0.9409	MVP_EUR	1042540	NA	0.0269	2.397e-08	ENSG00000173530	TNFRSF10D	protein_coding	ATTTTTCTT	-	2.077	0.03785	++++	0.439693	1.42495	-2.01105	0.00258736	up	c
rs1059592	rs71299322	8:22472255	CCAR2	A	G	0.3537	TGCTGCCTTCATCCTGATGGGT	-	-5523	0.9915	MVP_EUR	1042540	NA	0.0269	2.397e-08	ENSG00000173530	TNFRSF10D	protein_coding	TGCTGCCTTCATCCTGATGGGT	-	2.222	0.02631	++++	0.439693	1.42495	-2.01105	0.00258736	up	c
rs1059592	rs10551411	8:22477131	CCAR2	A	G	0.3537	-	CAT	-647	0.9957	MVP_EUR	1042540	NA	0.0269	2.397e-08	ENSG00000173530	TNFRSF10D	protein_coding	-	CAT	2.223	0.02621	++++	0.439693	1.42495	-2.01105	0.00258736	up	c
rs4792837	rs916896	17:44098797	KANSL1	C	A	0.6462	C	T	-187587	0.9215	T2DGGI	910107	1.0245	0.0242	1.141e-11	ENSG00000108379	WNT3	protein_coding	C	T	2.512	0.01201	++++	0.000215436	1.33609	-0.104926	0.0242434	up	c
rs4792837	rs11654745	17:44131096	KANSL1	C	A	0.6462	G	A	-155288	0.9358	T2DGGI	910107	1.0245	0.0242	1.141e-11	ENSG00000108379	WNT3	protein_coding	G	A	2.537	0.01119	++++	0.000215436	1.33609	-0.104926	0.0242434	up	c
rs4792837	rs7220988	17:44109474	KANSL1	C	A	0.6462	G	A	-176910	0.9393	T2DGGI	910107	1.0245	0.0242	1.141e-11	ENSG00000108379	WNT3	protein_coding	G	A	2.633	0.008466	++++	0.000215436	1.33609	-0.104926	0.0242434	up	c
rs4792837	rs113042517	17:44139453	KANSL1	C	A	0.6462	G	A	-146931	0.9394	T2DGGI	910107	1.0245	0.0242	1.141e-11	ENSG00000108379	WNT3	protein_coding	G	A	2.64	0.008298	++++	0.000215436	1.33609	-0.104926	0.0242434	up	c
rs4792837	rs8078067	17:44125466	KANSL1	C	A	0.6462	G	A	-160918	0.9394	T2DGGI	910107	1.0245	0.0242	1.141e-11	ENSG00000108379	WNT3	protein_coding	G	A	2.627	0.008613	++++	0.000215436	1.33609	-0.104926	0.0242434	up	c
rs4792837	rs6503455	17:44140748	KANSL1	C	A	0.6462	C	T	-145636	0.9403	T2DGGI	910107	1.0245	0.0242	1.141e-11	ENSG00000108379	WNT3	protein_coding	C	T	2.636	0.008395	++++	0.000215436	1.33609	-0.104926	0.0242434	up	c
rs4792837	rs16940845	17:44116843	KANSL1	C	A	0.6462	C	A	-169541	0.9403	T2DGGI	910107	1.0245	0.0242	1.141e-11	ENSG00000108379	WNT3	protein_coding	C	A	2.634	0.008448	++++	0.000215436	1.33609	-0.104926	0.0242434	up	c
rs4792837	rs72836329	17:44161763	KANSL1	C	A	0.6462	C	T	-124621	0.9492	T2DGGI	910107	1.0245	0.0242	1.141e-11	ENSG00000108379	WNT3	protein_coding	C	T	2.654	0.007951	++++	0.000215436	1.33609	-0.104926	0.0242434	up	c
rs4792837	rs60521849	17:44172812	KANSL1	C	A	0.6462	G	A	-113572	0.9502	T2DGGI	910107	1.0245	0.0242	1.141e-11	ENSG00000108379	WNT3	protein_coding	G	A	2.692	0.007098	++++	0.000215436	1.33609	-0.104926	0.0242434	up	c
rs4792837	rs113564729	17:44179095	KANSL1	C	A	0.6462	G	A	-107289	0.9537	T2DGGI	910107	1.0245	0.0242	1.141e-11	ENSG00000108379	WNT3	protein_coding	G	A	2.736	0.006225	++++	0.000215436	1.33609	-0.104926	0.0242434	up	c
rs4792837	rs62073094	17:44316219	KANSL1	C	A	0.6462	C	T	29835	0.9565	T2DGGI	910107	1.0245	0.0242	1.141e-11	ENSG00000108379	WNT3	protein_coding	C	T	3.221	0.001278	++++	0.000215436	1.33609	-0.104926	0.0242434	up	c
rs4792837	rs8070420	17:44185479	KANSL1	C	A	0.6462	G	T	-100905	0.9636	T2DGGI	910107	1.0245	0.0242	1.141e-11	ENSG00000108379	WNT3	protein_coding	G	T	2.751	0.005945	++++	0.000215436	1.33609	-0.104926	0.0242434	up	c
rs4792837	rs112444768	17:44247017	KANSL1	C	A	0.6462	C	A	-39367	0.9744	T2DGGI	910107	1.0245	0.0242	1.141e-11	ENSG00000108379	WNT3	protein_coding	C	A	2.952	0.003157	++++	0.000215436	1.33609	-0.104926	0.0242434	up	c
rs4792837	rs11654111	17:44236005	KANSL1	C	A	0.6462	C	T	-50379	0.9772	T2DGGI	910107	1.0245	0.0242	1.141e-11	ENSG00000108379	WNT3	protein_coding	C	T	2.951	0.003164	++++	0.000215436	1.33609	-0.104926	0.0242434	up	c
rs4792837	rs72836333	17:44270181	KANSL1	C	A	0.6462	G	A	-16203	0.9817	T2DGGI	910107	1.0245	0.0242	1.141e-11	ENSG00000108379	WNT3	protein_coding	G	A	2.874	0.004053	++++	0.000215436	1.33609	-0.104926	0.0242434	up	c
rs4792837	rs62060948	17:44270659	KANSL1	C	A	0.6462	G	A	-15725	0.9845	T2DGGI	910107	1.0245	0.0242	1.141e-11	ENSG00000108379	WNT3	protein_coding	G	A	2.877	0.004013	++++	0.000215436	1.33609	-0.104926	0.0242434	up	c
rs4792837	rs4792837	17:44286384	KANSL1	C	A	0.6462	C	A	0	1	T2DGGI	910107	1.0245	0.0242	1.141e-11	ENSG00000108379	WNT3	protein_coding	C	A	2.761	0.005764	++++	0.000215436	1.33609	-0.104926	0.0242434	up	c
rs4792837	rs78005814	17:44125175	KANSL1	C	A	0.6462	A	C	-161209	0.8016	T2DGGI	910107	1.0245	0.0242	1.141e-11	ENSG00000108379	WNT3	protein_coding	A	C	2.737	0.006209	++++	0.000215436	1.33609	-0.104926	0.0242434	up	c
rs4792837	rs8065825	17:44175489	KANSL1	C	A	0.6462	A	G	-110895	0.9302	T2DGGI	910107	1.0245	0.0242	1.141e-11	ENSG00000108379	WNT3	protein_coding	A	G	2.695	0.007047	++++	0.000215436	1.33609	-0.104926	0.0242434	up	c
rs4792837	rs10514899	17:44119987	KANSL1	C	A	0.6462	C	G	-166397	0.9402	T2DGGI	910107	1.0245	0.0242	1.141e-11	ENSG00000108379	WNT3	protein_coding	C	G	2.633	0.008458	++++	0.000215436	1.33609	-0.104926	0.0242434	up	c
rs4792837	rs7213077	17:44119051	KANSL1	C	A	0.6462	T	C	-167333	0.942	T2DGGI	910107	1.0245	0.0242	1.141e-11	ENSG00000108379	WNT3	protein_coding	T	C	2.633	0.008463	++++	0.000215436	1.33609	-0.104926	0.0242434	up	c
rs4792837	rs62073102	17:44319735	KANSL1	C	A	0.6462	C	G	33351	0.9448	T2DGGI	910107	1.0245	0.0242	1.141e-11	ENSG00000108379	WNT3	protein_coding	C	G	2.985	0.002834	++++	0.000215436	1.33609	-0.104926	0.0242434	up	c
rs4792837	rs56807059	17:44189270	KANSL1	C	A	0.6462	A	C	-97114	0.9502	T2DGGI	910107	1.0245	0.0242	1.141e-11	ENSG00000108379	WNT3	protein_coding	A	C	2.769	0.005626	++++	0.000215436	1.33609	-0.104926	0.0242434	up	c
rs4792837	rs11653458	17:44221843	KANSL1	C	A	0.6462	A	G	-64541	0.9583	T2DGGI	910107	1.0245	0.0242	1.141e-11	ENSG00000108379	WNT3	protein_coding	A	G	2.754	0.00589	++++	0.000215436	1.33609	-0.104926	0.0242434	up	c
rs4792837	rs143437112	17:44222045	KANSL1	C	A	0.6462	-	A	-64339	0.9122	T2DGGI	910107	1.0245	0.0242	1.141e-11	ENSG00000108379	WNT3	protein_coding	-	A	2.861	0.004223	++++	0.000215436	1.33609	-0.104926	0.0242434	up	c
rs4792837	rs146895044	17:44166992	KANSL1	C	A	0.6462	-	AAATATG	-119392	0.9555	T2DGGI	910107	1.0245	0.0242	1.141e-11	ENSG00000108379	WNT3	protein_coding	-	AAATATG	2.769	0.005627	++++	0.000215436	1.33609	-0.104926	0.0242434	up	c

## Sheet: high priority gene targets
high priority gene targets
High priority T2D targets						Reported DEGs		New DEGs
Genes	Supporting data source					ARG2		AC092040.1
ARG2	concordant protein expression					DGKB		ANGPTL3
BDH1						EHF		BDH1
CFTR						FOXF1		BNIP3
EVPL						FXYD2		CD36
GRAMD2B						GRAMD2B		CFTR
HSD17B13						GRIN1		CLVS1
KANK1						HSD17B13		DLK2
LIN7A						IRX3		ELF3-AS1
MDK						KANK1		EVPL
MPP1						MDK		FAM163A
MSN						MPP1		HNF1A-AS1
OPLAH						MSN		IRF8
PITPNM2						NXPH3		ITGA1
PPP1R14C						OPLAH		KCNH6
PPP1R1A						P2RX5		KIAA0930
S100A13						PPP1R1A		LIN7A
SEPTIN9						PRG4		LTA
SLC16A7						RASGRP1		MYL5
SLC4A4						RPL39L		PDZK1
TUBB2B						SCN9A		PITPNM2
VWA5B2						SLC16A7		PPP1R14C
BNIP3	mouse glycemic defect					SLC2A2		PRSS45P
SERINC2						SLC4A4		S100A13
SLITRK1						TUBB2B		SEPTIN9
ANGPTL3						WNT3		SERINC2
FAM163A								SGK2
CD36								SLITRK1
CLVS1								ST6GAL1
IRF8								STARD10
GRAMD2B								TNFRSF10D
PRG4								VWA5B2
SLC2A2
EHF
IRX3
AC092040.1	T2D genetic concordant
DGKB
DLK2
ELF3-AS1
FOXF1
FXYD2
GRIN1
HNF1A-AS1
ITGA1
KCNH6
KIAA0930
LTA
MYL5
NXPH3
P2RX5
PDZK1
PITPNM2
PRSS45P
RASGRP1
RPL39L
SCN9A
SGK2
SLC4A4
ST6GAL1
STARD10
TNFRSF10D
WNT3
