# Supplementary material for: Deep single-cell decoding of human pancreatic islets reveals T2D β-cell gene expression defects
Source: EMBO J. 2026 Apr 15;45(11):3978–4005. doi: 10.1038/s44318-026-00744-w (PMC13226668; doi:10.1038/s44318-026-00744-w)
Supplement: Supplementary file 22 — Source data Fig. 4 [file 44318_2026_744_MOESM22_ESM.zip › Figure 4/C/FIGURE 4C.xlsx]

## Sheet: FIGURE 4C
Stimulation index in EndoCbH3 (calculated from values provided in Fig 4b)
	Round-1	Round-2	Round-3	Round-4	Round-5	ave	stdev	p
NT	1.72571	1.24928	1.26726	1.44	2.16202	1.56886	0.382799
RASGRP1	0.856016	1.02207	1.33569	1.07291	1.50885	1.15911	0.260565	0.0663248
PITPNM2	1.0668	1.5732	1.52327	1.48485	1.20519	1.37066	0.221958	0.484361
SGK2	1.04184	1.3402	1.60665	1.77332	1.61	1.4744	0.287381	0.688951
PDZK1	0.594667	0.70983	0.631546	0.60731	1.4334	0.79535	0.359473	0.00160745
