# Supplementary material for: Deep single-cell decoding of human pancreatic islets reveals T2D β-cell gene expression defects
Source: EMBO J. 2026 Apr 15;45(11):3978–4005. doi: 10.1038/s44318-026-00744-w (PMC13226668; doi:10.1038/s44318-026-00744-w)
Supplement: Supplementary file 22 — Source data Fig. 4 [file 44318_2026_744_MOESM22_ESM.zip › Figure 4/D/FIGURE 4D.xlsx]

## Sheet: FIGURE 4D
Intracellular insulin content in EndoCbH3 (ng insulin/ug total protein)
	Round-1	Round-2	Round-3	Round-4	Round-5	ave	stdev	p
NT	2.13	1.4	0.66	0.64	0.59	1.084	0.673595
RASGRP1	2.82	2.7	1.74	1.89	1.74	2.178	0.536489	0.000534833
PITPNM2	0.6	0.46	0.42	0.33	0.33	0.428	0.111669	0.0613998
SGK2	2.11	1.75	1.03	0.73	0.94	1.312	0.58849	0.047693
PDZK1	1.77	1.33	0.69	0.94	0.77	1.1	0.448442	0.89448
