# Supplementary material for: Deep single-cell decoding of human pancreatic islets reveals T2D β-cell gene expression defects
Source: EMBO J. 2026 Apr 15;45(11):3978–4005. doi: 10.1038/s44318-026-00744-w (PMC13226668; doi:10.1038/s44318-026-00744-w)
Supplement: Supplementary file 22 — Source data Fig. 4 [file 44318_2026_744_MOESM22_ESM.zip › Figure 4/E/FIGURE 4E.xlsx]

## Sheet: FIGURE 4E
Percent Apoptosis in EndoCbH3 (% Annexin V positive cells)
	Round-1	Round-2	Round-3	Round-4	Round-5	ave	stdev	p
NT	7.54	7.12	8.1	8.58	9.02	8.1	8.072
RASGRP1	10.16	8.84	10.44	7.73	15.1	10.16	10.454	0.0983114
PITPNM2	13.21	10.58	11.91	10.47	17.33	11.91	12.7	0.0135902
SGK2	20.49	15.16	16.67	13.11	22.03	16.67	17.492	0.00426364
PDZK1	21.76	24.4	20.91	19.29	25.75	21.76	22.422	0.000301256
