# Supplementary material for: Deep single-cell decoding of human pancreatic islets reveals T2D β-cell gene expression defects
Source: EMBO J. 2026 Apr 15;45(11):3978–4005. doi: 10.1038/s44318-026-00744-w (PMC13226668; doi:10.1038/s44318-026-00744-w)
Supplement: Supplementary file 22 — Source data Fig. 4 [file 44318_2026_744_MOESM22_ESM.zip › Figure 4/B/FIGURE 4B.xlsx]

## Sheet: FIGURE 4B
Insulin secretion in EndoCbH3 (pg insulin/ug total protein)
	0.25mM Glucose								20mM Glucose
	Round-1	Round-2	Round-3	Round-4	Round-5	ave	stdev	p	Round-1	Round-2	Round-3	Round-4	Round-5	ave	stdev	p
NT	40.35	28.7	15.8	21.2	15.9	24.39	10.3603		69.64	35.85	20.03	30.5	34.3	38.064	18.6986
RASGRP1	74.17	78.55	46.02	52	46.3	59.408	15.7343	0.000743816	63.49	80.28	61.47	55.8	69.9	66.188	9.35164	0.0374036
PITPNM2	36.02	24.84	20.96	21	23.2	25.204	6.26138	0.746335	38.42	39.07	31.92	31.2	28	33.722	4.82238	0.585098
SGK2	47.02	43.6	21.81	25.1	23.8	32.266	12.0259	0.0136142	48.99	58.43	35.04	44.5	38.3	45.052	9.22785	0.405056
PDZK1	73.53	52.21	33.08	50	29.2	47.604	17.669	0.00308213	43.73	37.06	20.89	30.3	41.8	34.756	9.32176	0.599555
