# Supplementary material for: Deep single-cell decoding of human pancreatic islets reveals T2D β-cell gene expression defects
Source: EMBO J. 2026 Apr 15;45(11):3978–4005. doi: 10.1038/s44318-026-00744-w (PMC13226668; doi:10.1038/s44318-026-00744-w)
Supplement: Supplementary file 23 — Source data Fig. 5 [file 44318_2026_744_MOESM23_ESM.zip]

Archive with 44 entries (34 files):
- Figure 5/
- __MACOSX/._Figure 5
- Figure 5/.DS_Store
- __MACOSX/Figure 5/._.DS_Store
- Figure 5/I/
- __MACOSX/Figure 5/._I
- Figure 5/G/
- __MACOSX/Figure 5/._G
- Figure 5/A/
- __MACOSX/Figure 5/._A
- Figure 5/F/
- __MACOSX/Figure 5/._F
- Figure 5/H/
- __MACOSX/Figure 5/._H
- Figure 5/J/
- __MACOSX/Figure 5/._J
- Figure 5/C/
- __MACOSX/Figure 5/._C
- Figure 5/D/
- __MACOSX/Figure 5/._D
- Figure 5/B/
- __MACOSX/Figure 5/._B
- Figure 5/I/Islet230_CTR_F3_max_proj.tiff
- __MACOSX/Figure 5/I/._Islet230_CTR_F3_max_proj.tiff
- Figure 5/I/FIGURE 5I.xlsx
- __MACOSX/Figure 5/I/._FIGURE 5I.xlsx
- Figure 5/I/Islet230_GRAMD3_G2_max_proj.tiff
- __MACOSX/Figure 5/I/._Islet230_GRAMD3_G2_max_proj.tiff
- Figure 5/G/FIGURE 5G.xlsx
- __MACOSX/Figure 5/G/._FIGURE 5G.xlsx
- Figure 5/A/FIGURE 5A.xlsx
- __MACOSX/Figure 5/A/._FIGURE 5A.xlsx
- Figure 5/F/FIGURE 5F.xlsx
- __MACOSX/Figure 5/F/._FIGURE 5F.xlsx
- Figure 5/H/FIGURE 5H.xlsx
- __MACOSX/Figure 5/H/._FIGURE 5H.xlsx
- Figure 5/J/FIGURE 5J.xlsx
- __MACOSX/Figure 5/J/._FIGURE 5J.xlsx
- Figure 5/C/FIGURE 5C.xlsx
- __MACOSX/Figure 5/C/._FIGURE 5C.xlsx
- Figure 5/D/FIGURE 5D.xlsx
- __MACOSX/Figure 5/D/._FIGURE 5D.xlsx
- Figure 5/B/FIGURE 5B.xlsx
- __MACOSX/Figure 5/B/._FIGURE 5B.xlsx
