# Supplementary material for: Deep single-cell decoding of human pancreatic islets reveals T2D β-cell gene expression defects
Source: EMBO J. 2026 Apr 15;45(11):3978–4005. doi: 10.1038/s44318-026-00744-w (PMC13226668; doi:10.1038/s44318-026-00744-w)
Supplement: Supplementary file 23 — Source data Fig. 5 [file 44318_2026_744_MOESM23_ESM.zip › Figure 5/I/FIGURE 5I.xlsx]

## Sheet: FIGURE 5I
3D volume (um3) of human pseudoislets
	NT	GRAMD2B
SAMN48343520	14013200	13132200
SAMN48343520	13949100	12708400
SAMN48343520	13560700	11778300
SAMN48343520	12287100	10547700
SAMN48343520	10666400	10302000
SAMN48343520	10659100	19996300
SAMN48343520	18937200	15644200
SAMN48343520	18328100	15416500
SAMN48343520	15379300	15377900
SAMN48343520	15120800	12075600
SAMN48343520	13436800	8093500
SAMN48343520	17273300	23076000
SAMN48343520	16578300	17923500
SAMN48343520	15518500	12228400
SAMN48343520	14253900	12183500
SAMN48343520	13271900	10662600
SAMN48343520	11660100	17491800
SAMN48343520	17625200	16822200
SAMN48343520	17495000	15626900
SAMN48343520	14080000	13981800
SAMN48343520	14038700	12197000
SAMN48343520	13390800	9549820
SAMN48343520	12042900	16934400
SAMN48343520	18500800	14343400
SAMN48343520	16581500	13328400
SAMN48343520	16505500	12411200
SAMN48343520	15014600	9001100
SAMN48343520	13522000	16351300
SAMN48343520	12839700	15624800
SAMN48343520	17756400	13022900
SAMN48343520	17682600	12094000
SAMN48343520	16432700	10484600
SAMN48343520	12814000	15364400
SAMN48343520	12013000	13841400
SAMN48343520	20301000	12453800
SAMN48343520	19659700	11847800
SAMN48343520	17228200	11313200
SAMN48343520	15985100	11043500
SAMN48343520	15155100	13135900
SAMN48343520	10759100	12467000
SAMN48343520	21128000	11594700
SAMN48343520	18521300	11493900
SAMN48343520	17903900	10958500
SAMN48343520	16756900	9446190
SAMN48343520	12970800
SAMN48343520	12384500
SAMN48585017	14466400	17305100
SAMN48585017	14075100	14669200
SAMN48585017	13708700	14638400
SAMN48585017	12735000	13363200
SAMN48585017	12259000	11791200
SAMN48585017	12175600	11467200
SAMN48585017	12174200	16779100
SAMN48585017	11936400	13217700
SAMN48585017	11897700	12749500
SAMN48585017	10720900	12710300
SAMN48585017	17759600	12215500
SAMN48585017	16315700	11785000
SAMN48585017	16190700	14528800
SAMN48585017	14824100	13761000
SAMN48585017	14602100	13535200
SAMN48585017	13583000	12894100
SAMN48585017	13515600	12208400
SAMN48585017	13381300	15122300
SAMN48585017	12750300	14480900
SAMN48585017	12011700	14137700
SAMN48585017	20263400	13991000
SAMN48585017	17899100	12088500
SAMN48585017	17250000	9037560
SAMN48585017	15530500	14833400
SAMN48585017	15311600	13460400
SAMN48585017	15237700	13437000
SAMN48585017	14045000	13149300
SAMN48585017	13496400	12054200
SAMN48585017	12393800	9987150
SAMN48585017	23585600	15633300
SAMN48585017	18333900	14874900
SAMN48585017	15898200	13013800
SAMN48585017	15016100	12845900
SAMN48585017	14175400	12628300
SAMN48585017	13955200	12578000
SAMN48585017	13102000	15811600
SAMN48585017	12943000	15112400
SAMN48585017	12887600	13915000
SAMN48585017	9048120	13557500
SAMN48585017	16569800	12804700
SAMN48585017	16542900	12776600
SAMN48585017	16166900	14191800
SAMN48585017	15666200	13270000
SAMN48585017	15475900	13269700
SAMN48585017	14970500	13058200
SAMN48585017	14722300	12319200
SAMN48585017	14278100	11248100
SAMN48585017	14206100
SAMN48585017	14072500
SAMN48585017	14064900
SAMN48585017	13548400
SAMN48585017	21389500
SAMN48585017	18277700
SAMN48585017	17429900
SAMN48585017	15832200
SAMN48585017	14945900
SAMN48585017	14637500
SAMN48585017	14002300
SAMN48585017	13475600
SAMN48585017	8437580
SAMN48585017	17722600
SAMN48585017	17694800
SAMN48585017	17025600
SAMN48585017	17021700
SAMN48585017	16069300
SAMN48585017	15755200
SAMN48585017	15639800
SAMN48585017	14537100
SAMN48585017	14247000
SAMN48585017	13683000
SAMN48585017	13319300
SAMN48585017	16028000
SAMN48585017	15033900
SAMN48585017	14904500
SAMN48585017	14801400
SAMN48585017	14797700
SAMN48585017	14397400
SAMN48585017	13702200
SAMN48585017	13326100
SAMN48585017	13137200
SAMN48585017	12619000
SAMN48585017	11681600
SAMN49690539	14480100	14604500
SAMN49690539	12449000	14252100
SAMN49690539	12272400	13340000
SAMN49690539	11943100	11774900
SAMN49690539	11094800	12785300
SAMN49690539	13371100	12628800
SAMN49690539	13291800	12289500
SAMN49690539	11954300	11597400
SAMN49690539	11699600	15904000
SAMN49690539	11211700	13267100
SAMN49690539	10381400	11881600
SAMN49690539	11614400	10805000
SAMN49690539	11207200	15657900
SAMN49690539	11153700	12141900
SAMN49690539	10604800	11449200
SAMN49690539	10510700	11315200
SAMN49690539	13288500	12891800
SAMN49690539	12425200	12246300
SAMN49690539	11908400	10585900
SAMN49690539	11856000	14710500
SAMN49690539	10660500	14204500
SAMN49690539	10068500	12406000
SAMN49690539	13393700	11740500
SAMN49690539	12839400	10937800
SAMN49690539	12319800	9954640
SAMN49690539	12293200	13773500
SAMN49690539	12024700	12811600
SAMN49690539	11733000	11404800
SAMN49690539	14322000	10831600
SAMN49690539	12942100
SAMN49690539	12795500
SAMN49690539	12361300
SAMN49690539	12331900
SAMN49690539	11122200
SAMN49690539	16783100
SAMN49690539	12787100
SAMN49690539	12774200
SAMN49690539	12772100
SAMN49690539	12301700
SAMN49690539	11405300
SAMN49690539	12176700
SAMN49690539	12164500
SAMN49690539	11830100
SAMN49690539	11707900
SAMN49690539	11281200
SAMN49690539	10977900
average	1.4185e+07	1.31489e+07
p		5.82021e-06
