# Supplementary material for: Deep single-cell decoding of human pancreatic islets reveals T2D β-cell gene expression defects
Source: EMBO J. 2026 Apr 15;45(11):3978–4005. doi: 10.1038/s44318-026-00744-w (PMC13226668; doi:10.1038/s44318-026-00744-w)
Supplement: Supplementary file 23 — Source data Fig. 5 [file 44318_2026_744_MOESM23_ESM.zip › Figure 5/G/FIGURE 5G.xlsx]

## Sheet: FIGURE 5G
Percent Apoptosis in EndoCbH3 (% Annexin V positive cells)
	Round-1	Round-2	Round-3	Round-4	Round-5	ave	stdev	p
NT	7.54	7.12	8.1	8.58	9.02	8.1	8.072
GRAMD2B	10.31	12.2	12.37	7.96	12.34	12.2	11.036	0.0389442
