# Supplementary material for: Deep single-cell decoding of human pancreatic islets reveals T2D β-cell gene expression defects
Source: EMBO J. 2026 Apr 15;45(11):3978–4005. doi: 10.1038/s44318-026-00744-w (PMC13226668; doi:10.1038/s44318-026-00744-w)
Supplement: Supplementary file 23 — Source data Fig. 5 [file 44318_2026_744_MOESM23_ESM.zip › Figure 5/A/FIGURE 5A.xlsx]

## Sheet: FIGURE 5A
IMPC mice knockout data
					Number of mice tested		Mean measure
Gene	Reported trait	Log2FC in T2D beta cells	Subparameter tested	Significant sex	Wild type	Knockout	Wild type	Knockout	p
ANGPTL3	Increased circulating glucose levels	-1.4499	Fasted blood glucose concentration	females	1701	7	97.8632	123.693	3.41x10-6
KCNH3	Increased circulating glucose levels	0.841429	Fasted blood glucose concentration	females	2739	6	102.094	126.333	3.44x10-6
SHISAL1	Increased circulating glucose levels	1.26986	Fasted blood glucose concentration	combined	3560	22	76.1142	91.728	1.69x10-6
TTBK1	Increased circulating glucose levels	1.11915	Fasted blood glucose concentration	males	2706	7	108.909	160.571	8.53x10-18
SLC2A2	Increased circulating glucose levels	-1.27938	Fasted blood glucose concentration	males	472	7	65.1144	80.2857	9.09x10-5
CD36	Decreased circulating glucose levels	1.4383	Fasted blood glucose concentration	combined	510	28	121.947	85.1429	5.77x10-15
CLVS1	Decreased circulating glucose levels	1.02359	Fasted blood glucose concentration	females	2739	8	102.094	74.5	2.17x10-6
IRF8	Decreased circulating glucose levels	2.8829	Fasted blood glucose concentration	males	2706	7	108.909	87.4286	9.45x10-6
CLU	Decreased circulating glucose levels	-0.654868	Fasted blood glucose concentration	combined	5329	16	134.063	121.284	7.85x10-5
EHF	Decreased circulating glucose levels	0.86817	Fasted blood glucose concentration	males	1480	15	111.246	106.6	1.93x10-5
GABRA2	Decreased circulating glucose levels	-2.23666	Fasted blood glucose concentration	males	2662	17	137.378	117.117	5x10-6
IRX3	Decreased circulating glucose levels	2.20827	Fasted blood glucose concentration	females	2667	11	130.754	108.763	8.86x10-5
BNIP3	Impaired glucose tolerance	-0.666743	Area under glucose response curve	combined	2524	16	12027.9	16140.5	3.95x10-9
GRAMD2B	Impaired glucose tolerance	-1.0253	Area under glucose response curve	males	2704	8	20138.7	27015.9	2.34x10-5
NHLH2	Impaired glucose tolerance	2.35179	Initial response to glucose challenge	combined	2524	14	221.342	306.357	5.31x10-7
PAX5	Impaired glucose tolerance	1.90167	Initial response to glucose challenge	combined	594	13	249.064	306.48	2.67x10-5
SERINC2	Impaired glucose tolerance	-0.87791	Area under glucose response curve	males	2704	7	20138.7	29705.4	9.89x10-5
FAM163A	Improved glucose tolerance	1.43005	Area under glucose response curve	males	1542	5	18482.2	11348	2.08x10-7
GAL3ST1	Improved glucose tolerance	-1.01459	Area under glucose response curve	males	385	7	22824.2	13841.8	7.29x10-6
SLITRK1	Improved glucose tolerance	1.49738	Area under glucose response curve	combined	1573	15	11327.5	6891	2.24x10-6
PNMT	Improved glucose tolerance	-2.69403	Area under glucose response curve	combined	5443	16	17040.4	9258.28	3.99x10-5
PRG4	Improved glucose tolerance	1.48625	Area under glucose response curve	combined	2868	17	10299.9	5454.69	4.12x10-5
USH1C	Improved glucose tolerance	-1.11959	Area under glucose response curve	males	1542	7	18482.2	9313.97	4.37x10-13
DEGs with glycemic defects in mice
New DEGs (340)			Reported DEGs (171)
Impaired glucose tolerance	Directionality - fold change T2D beta cells		Impaired glucose tolerance	Directionality - fold change T2D beta cells
BNIP3	↓		GRAMD2B	↓
SERINC2	↓		NHLH2	↑
			PAX5	↑
Improved glucose tolerance
FAM163A	↑		Improved glucose tolerance
GAL3ST1	↓		PNMT	↓
SLITRK1	↑		PRG4	↑
			USH1C	↓
Increased circulating glucose levels
ANGPTL3	↓		Increased circulating glucose levels
KCNH3	↑		SLC2A2	↓
SHISAL1	↑
TTBK1	↑		Decreased circulating glucose levels
			CLU	↓
Decreased circulating glucose levels			EHF	↑
CD36	↑		GABRA2	↓
CLVS1	↑		GOLT1A	↓
IRF8	↑		IRX3	↑
			USH1C	↓
Increased circulating insulin levels
BNIP3	↓
Genes in red show concordance between their effect in human T2D beta cells and corresponding mouse glycemic defect
