# Supplementary material for: Deep single-cell decoding of human pancreatic islets reveals T2D β-cell gene expression defects
Source: EMBO J. 2026 Apr 15;45(11):3978–4005. doi: 10.1038/s44318-026-00744-w (PMC13226668; doi:10.1038/s44318-026-00744-w)
Supplement: Supplementary file 23 — Source data Fig. 5 [file 44318_2026_744_MOESM23_ESM.zip › Figure 5/F/FIGURE 5F.xlsx]

## Sheet: FIGURE 5F
mouse pancreas IHC beta cell areaa (%)
	WT		Gramd2b KO
	X65633_WT	X65632_WT	X62694_KO	X62733_KO
Section 1	1.25	1.32	0.41	1.66
Section 2	1.35	1.67	0.41	1.79
Section 3	1.19	2.01	0.44	2.17
Section 4	1.05	1.96	0.53	1.59
Section 5	1.08	2.01	0.56	0.94
Section 6	1.12	1.17	0.46	0.97
Section 7	1.17	1.28	0.47	1.01
Section 8	1.6	1.33	0.57	0.94
Section 9	1.04	1.23	0.6	1.09
Section 10	0.835	1.28	0.7	0.94
average		1.34725		0.9125
p				0.00339236
