# Supplementary material for: Deep single-cell decoding of human pancreatic islets reveals T2D β-cell gene expression defects
Source: EMBO J. 2026 Apr 15;45(11):3978–4005. doi: 10.1038/s44318-026-00744-w (PMC13226668; doi:10.1038/s44318-026-00744-w)
Supplement: Supplementary file 23 — Source data Fig. 5 [file 44318_2026_744_MOESM23_ESM.zip › Figure 5/H/FIGURE 5H.xlsx]

## Sheet: Fig 5h
Donor ID	Diabetes status	Beta abundance	GRAMD2B expression
SAMN16547514	ND	68.9884	3.30576
SAMN10737781	ND	43.132	3.78963
HP19047-01	ND	54.9889	4.18203
SAMN08768799	ND	61.6997	4.06684
SAMN10873960	ND	51.2742	3.50968
SAMN12500521	ND	48.0445	4.01952
HP-20152-01	ND	58.6112	4.18297
SAMN15337453	ND	74.8685	3.91177
SAMN09370567	ND	42.6022	3.80048
HP18054-01	ND	69.6583	4.22675
HP18304	ND	41.9829	4.09964
SAMN11523048	ND	49.0794	3.87169
SAMN11633049	ND	62.7716	4.37917
SAMN11380903	ND	55.0725	3.61374
SAMN11864195	ND	63.2484	3.92006
SAMN13108021	ND	52.741	3.90693
SAMN12673306	ND	38.8224	3.96737
SAMN11008921	PD	43.0444	3.81405
SAMN11522709	PD	60.7528	3.68703
SAMN12633894	PD	54.0726	3.59436
SAMN17528599	PD	70.5639	3.69577
SAMN11373103	PD	49.4042	2.78546
SAMN11867362	PD	41.4572	3.92578
SAMN13866285	PD	78.6892	3.74569
SAMN14255441	PD	62.2483	4.05884
SAMN16373925	PD	57.5831	3.91911
SAMN12022246	PD	77.7093	3.8368
SAMN10439569	PD	53.3246	4.24852
SAMN11476721	PD	52.6363	3.89616
SAMN13319813	PD	62.9427	3.65016
SAMN11483342	PD	35.7985	3.34607
SAMN12634037	T2D	39.4304	2.06743
SAMN13320559	T2D	54.4554	2.70015
HP17300-01T2D	T2D	36.1637	3.41464
HP17225-01T2D	T2D	35.118	2.39348
HP1720901T2D	T2D	41.626	3.71625
SAMN11642375	T2D	33.1584	3.09776
SAMN13901790	T2D	63.4253	3.73877
SAMN17209843	T2D	30.607	3.48142
HP17117-01 T2D	T2D	39.0774	2.39135
SAMN11157311	T2D	48.565	2.98433
SAMN17831932	T2D	47.1422	3.16359
SAMN16365027	T2D	59.8025	3.43527
HP18320-01T2D	T2D	33.8111	3.20962
SAMN10832912	T2D	50.0233	3.10885
SAMN08769026	T2D	25.0323	3.60443
SAMN10372788	T2D	54.0698	2.78238
HP19044-01T2D	T2D	28.3951	2.70671
