# Supplementary material for: Deep single-cell decoding of human pancreatic islets reveals T2D β-cell gene expression defects
Source: EMBO J. 2026 Apr 15;45(11):3978–4005. doi: 10.1038/s44318-026-00744-w (PMC13226668; doi:10.1038/s44318-026-00744-w)
Supplement: Supplementary file 23 — Source data Fig. 5 [file 44318_2026_744_MOESM23_ESM.zip › Figure 5/J/FIGURE 5J.xlsx]

## Sheet: FIGURE 5J
Percent Cell death in human pseudoislets (% PI positive cells)
	NT			GRAMD2B
Donor ID	Nuclei (Hoechst)	Nuclei Selected (PI)	% PI positive	Nuclei (Hoechst)	Nuclei Selected (PI)	% PI positive
SAMN48343520	686	6	0.87	584	8	1.37
SAMN48343520	438	3	0.68	470	2	0.43
SAMN48343520	657	6	0.91	384	0	0
SAMN48343520	635	2	0.31	601	4	0.67
SAMN48343520	490	6	1.22	641	8	1.25
SAMN48343520	632	1	0.16	464	2	0.43
SAMN48343520	621	4	0.64	501	1	0.2
SAMN48343520	711	2	0.28	485	1	0.21
SAMN48343520	607	0	0	649	2	0.31
SAMN48343520	601	6	1	460	2	0.43
SAMN48343520	668	3	0.45	514	1	0.19
SAMN48343520	547	0	0	664	2	0.3
SAMN48343520				628	1	0.16
SAMN48343520				534	2	0.37
SAMN48343520				576	0	0
SAMN48585017	729	13	1.78	699	25	3.58
SAMN48585017	653	2	0.31	732	13	1.78
SAMN48585017	946	17	1.8	798	49	6.14
SAMN48585017	932	21	2.25	729	16	2.19
SAMN48585017	712	9	1.26	656	0	0
SAMN48585017	1028	10	0.97	611	10	1.64
SAMN48585017	618	4	0.65	672	17	2.53
SAMN48585017	624	3	0.48	528	2	0.38
SAMN48585017	786	12	1.53	622	11	1.77
SAMN48585017	799	1	0.13	739	3	0.41
SAMN48585017	746	16	2.14	703	4	0.57
SAMN48585017	866	6	0.69	683	20	2.93
SAMN48585017	870	10	1.15	871	22	2.53
SAMN48585017	803	16	1.99	510	3	0.59
SAMN48585017	869	4	0.46	702	12	1.71
SAMN48585017	516	2	0.39	750	41	5.47
SAMN48585017	756	12	1.59	668	11	1.65
SAMN48585017	1051	6	0.57	757	3	0.4
SAMN48585017	709	10	1.41	594	3	0.51
SAMN48585017	730	9	1.23	598	9	1.51
SAMN48585017	797	8	1	608	2	0.33
SAMN48585017	1100	16	1.45	666	6	0.9
SAMN48585017	1022	18	1.76	765	30	3.92
SAMN48585017	885	16	1.81
SAMN48585017	687	12	1.75
SAMN48585017	810	18	2.22
SAMN48585017	624	2	0.32
SAMN48585017	886	11	1.24
SAMN48585017	1065	17	1.6
SAMN48585017	998	16	1.6
SAMN48585017	786	7	0.89
SAMN48585017	1105	16	1.45
SAMN48585017	854	10	1.17
SAMN48585017	677	4	0.59
SAMN48585017	832	12	1.44
SAMN48585017	758	1	0.13
SAMN48585017	628	5	0.8
SAMN48585017	1094	4	0.37
SAMN48585017	800	13	1.63
SAMN48585017	744	7	0.94
SAMN48585017	957	17	1.78
SAMN48585017	802	14	1.75
SAMN49690539	862	3	0.35	781	5	0.64
SAMN49690539	970	9	0.93	682	5	0.73
SAMN49690539	684	8	1.17	666	7	1.05
SAMN49690539	876	7	0.8	850	11	1.29
SAMN49690539	594	7	1.18	719	13	1.81
SAMN49690539	764	13	1.7	618	17	2.75
SAMN49690539	854	5	0.59	753	7	0.93
SAMN49690539	692	4	0.58	904	13	1.44
SAMN49690539	792	11	1.39	685	7	1.02
SAMN49690539	718	8	1.11	689	14	2.03
SAMN49690539	732	8	1.09	910	16	1.76
SAMN49690539	624	1	0.16	843	7	0.83
SAMN49690539	652	4	0.61	694	5	0.72
SAMN49690539	679	3	0.44	908	12	1.32
SAMN49690539	748	5	0.67	776	10	1.29
SAMN49690539	766	4	0.52	675	7	1.04
SAMN49690539	746	7	0.94	827	13	1.57
SAMN49690539	703	7	1	918	8	0.87
SAMN49690539	654	9	1.38	791	15	1.9
SAMN49690539	717	6	0.84	845	4	0.47
SAMN49690539	703	5	0.71	737	13	1.76
SAMN49690539	733	8	1.09	795	10	1.26
SAMN49690539	1164	5	0.43	642	8	1.25
SAMN49690539	776	10	1.29	805	8	0.99
SAMN49690539	813	5	0.62	684	8	1.17
SAMN49690539	1277	8	0.63	722	13	1.8
SAMN49690539	735	3	0.41	880	9	1.02
SAMN49690539	848	4	0.47
SAMN49690539	770	5	0.65
SAMN49690539	709	4	0.56
SAMN49690539	752	11	1.46
SAMN49690539	860	6	0.7
SAMN49690539	688	6	0.87
SAMN49690539	836	6	0.72
SAMN49690539	760	12	1.58
SAMN49690539	938	11	1.17
SAMN49690539	679	6	0.88
SAMN49690539	738	5	0.68
SAMN49690539	714	10	1.4
SAMN49690539	762	8	1.05
SAMN49690539	826	7	0.85
SAMN49690539	729	8	1.1
average	776.92	7.79	0.98	686.38	9.43	1.3
p				4e-05		0.00101712
