# Supplementary material for: Deep single-cell decoding of human pancreatic islets reveals T2D β-cell gene expression defects
Source: EMBO J. 2026 Apr 15;45(11):3978–4005. doi: 10.1038/s44318-026-00744-w (PMC13226668; doi:10.1038/s44318-026-00744-w)
Supplement: Supplementary file 23 — Source data Fig. 5 [file 44318_2026_744_MOESM23_ESM.zip › Figure 5/C/FIGURE 5C.xlsx]

## Sheet: FIGURE 5C
IMPC fasting blood glucose
parameter_name	strain_accession_id	strain_name	genetic_background	gene_symbol	gene_accession_id	allele_symbol	colony_id	life_stage_name	zygosity	sex	biological_sample_group	data_point	window_weight
Fasted blood glucose concentration	MGI:3056279	C57BL/6NJ	involves: C57BL/6NJ	Gramd2b	MGI:1914815	Gramd2b<em1(IMPC)J>	JR30354	Early adult	homozygote	male	experimental	116	1
Fasted blood glucose concentration	MGI:3056279	C57BL/6NJ	involves: C57BL/6NJ	Gramd2b	MGI:1914815	Gramd2b<em1(IMPC)J>	JR30354	Early adult	homozygote	male	experimental	108	1
Fasted blood glucose concentration	MGI:3056279	C57BL/6NJ	involves: C57BL/6NJ	Gramd2b	MGI:1914815	Gramd2b<em1(IMPC)J>	JR30354	Early adult	homozygote	male	experimental	102	1
Fasted blood glucose concentration	MGI:3056279	C57BL/6NJ	involves: C57BL/6NJ	Gramd2b	MGI:1914815	Gramd2b<em1(IMPC)J>	JR30354	Early adult	homozygote	male	experimental	117	1
Fasted blood glucose concentration	MGI:3056279	C57BL/6NJ	involves: C57BL/6NJ	Gramd2b	MGI:1914815	Gramd2b<em1(IMPC)J>	JR30354	Early adult	homozygote	male	experimental	106	1
Fasted blood glucose concentration	MGI:3056279	C57BL/6NJ	involves: C57BL/6NJ	Gramd2b	MGI:1914815	Gramd2b<em1(IMPC)J>	JR30354	Early adult	homozygote	male	experimental	125	1
Fasted blood glucose concentration	MGI:3056279	C57BL/6NJ	involves: C57BL/6NJ	Gramd2b	MGI:1914815	Gramd2b<em1(IMPC)J>	JR30354	Early adult	homozygote	male	experimental	129	1
Fasted blood glucose concentration	MGI:3056279	C57BL/6NJ	involves: C57BL/6NJ	Gramd2b	MGI:1914815	Gramd2b<em1(IMPC)J>	JR30354	Early adult	homozygote	male	experimental	144	1		118.375	Gramd2b
Fasted blood glucose concentration	MGI:3056279	C57BL/6NJ	involves: C57BL/6NJ	-	-	-	-	Early adult	homozygote	male	control	95	1.49012e-10		108.909	WT
Fasted blood glucose concentration	MGI:3056279	C57BL/6NJ	involves: C57BL/6NJ	-	-	-	-	Early adult	homozygote	male	control	113	1.49012e-10
Fasted blood glucose concentration	MGI:3056279	C57BL/6NJ	involves: C57BL/6NJ	-	-	-	-	Early adult	homozygote	male	control	133	1
Fasted blood glucose concentration	MGI:3056279	C57BL/6NJ	involves: C57BL/6NJ	-	-	-	-	Early adult	homozygote	male	control	87	1.49012e-10
Fasted blood glucose concentration	MGI:3056279	C57BL/6NJ	involves: C57BL/6NJ	-	-	-	-	Early adult	homozygote	male	control	69	1.49012e-10
Fasted blood glucose concentration	MGI:3056279	C57BL/6NJ	involves: C57BL/6NJ	-	-	-	-	Early adult	homozygote	male	control	143	1.49012e-10
Fasted blood glucose concentration	MGI:3056279	C57BL/6NJ	involves: C57BL/6NJ	-	-	-	-	Early adult	homozygote	male	control	111	1.49012e-10
Fasted blood glucose concentration	MGI:3056279	C57BL/6NJ	involves: C57BL/6NJ	-	-	-	-	Early adult	homozygote	male	control	92	1
Fasted blood glucose concentration	MGI:3056279	C57BL/6NJ	involves: C57BL/6NJ	-	-	-	-	Early adult	homozygote	male	control	104	1
Fasted blood glucose concentration	MGI:3056279	C57BL/6NJ	involves: C57BL/6NJ	-	-	-	-	Early adult	homozygote	male	control	94	1.49012e-10
Fasted blood glucose concentration	MGI:3056279	C57BL/6NJ	involves: C57BL/6NJ	-	-	-	-	Early adult	homozygote	male	control	110	1.49012e-10
Fasted blood glucose concentration	MGI:3056279	C57BL/6NJ	involves: C57BL/6NJ	-	-	-	-	Early adult	homozygote	male	control	114	1.49012e-10
Fasted blood glucose concentration	MGI:3056279	C57BL/6NJ	involves: C57BL/6NJ	-	-	-	-	Early adult	homozygote	male	control	99	1.49012e-10
Fasted blood glucose concentration	MGI:3056279	C57BL/6NJ	involves: C57BL/6NJ	-	-	-	-	Early adult	homozygote	male	control	125	1.49012e-10
Fasted blood glucose concentration	MGI:3056279	C57BL/6NJ	involves: C57BL/6NJ	-	-	-	-	Early adult	homozygote	male	control	96	1
Fasted blood glucose concentration	MGI:3056279	C57BL/6NJ	involves: C57BL/6NJ	-	-	-	-	Early adult	homozygote	male	control	129	1
Fasted blood glucose concentration	MGI:3056279	C57BL/6NJ	involves: C57BL/6NJ	-	-	-	-	Early adult	homozygote	male	control	79	1.49012e-10
Fasted blood glucose concentration	MGI:3056279	C57BL/6NJ	involves: C57BL/6NJ	-	-	-	-	Early adult	homozygote	male	control	101	1
Fasted blood glucose concentration	MGI:3056279	C57BL/6NJ	involves: C57BL/6NJ	-	-	-	-	Early adult	homozygote	male	control	110	1.49012e-10
Fasted blood glucose concentration	MGI:3056279	C57BL/6NJ	involves: C57BL/6NJ	-	-	-	-	Early adult	homozygote	male	control	105	1.49012e-10
Fasted blood glucose concentration	MGI:3056279	C57BL/6NJ	involves: C57BL/6NJ	-	-	-	-	Early adult	homozygote	male	control	98	1.49012e-10
Fasted blood glucose concentration	MGI:3056279	C57BL/6NJ	involves: C57BL/6NJ	-	-	-	-	Early adult	homozygote	male	control	117	1.49012e-10
Fasted blood glucose concentration	MGI:3056279	C57BL/6NJ	involves: C57BL/6NJ	-	-	-	-	Early adult	homozygote	male	control	140	1.49012e-10
Fasted blood glucose concentration	MGI:3056279	C57BL/6NJ	involves: C57BL/6NJ	-	-	-	-	Early adult	homozygote	male	control	99	1.49012e-10
Fasted blood glucose concentration	MGI:3056279	C57BL/6NJ	involves: C57BL/6NJ	-	-	-	-	Early adult	homozygote	male	control	78	1.49012e-10
Fasted blood glucose concentration	MGI:3056279	C57BL/6NJ	involves: C57BL/6NJ	-	-	-	-	Early adult	homozygote	male	control	91	1
Fasted blood glucose concentration	MGI:3056279	C57BL/6NJ	involves: C57BL/6NJ	-	-	-	-	Early adult	homozygote	male	control	131	1
Fasted blood glucose concentration	MGI:3056279	C57BL/6NJ	involves: C57BL/6NJ	-	-	-	-	Early adult	homozygote	male	control	109	1.49012e-10
Fasted blood glucose concentration	MGI:3056279	C57BL/6NJ	involves: C57BL/6NJ	-	-	-	-	Early adult	homozygote	male	control	92	1
Fasted blood glucose concentration	MGI:3056279	C57BL/6NJ	involves: C57BL/6NJ	-	-	-	-	Early adult	homozygote	male	control	116	1.49012e-10
Fasted blood glucose concentration	MGI:3056279	C57BL/6NJ	involves: C57BL/6NJ	-	-	-	-	Early adult	homozygote	male	control	104	1.49012e-10
Fasted blood glucose concentration	MGI:3056279	C57BL/6NJ	involves: C57BL/6NJ	-	-	-	-	Early adult	homozygote	male	control	69	1.49012e-10
Fasted blood glucose concentration	MGI:3056279	C57BL/6NJ	involves: C57BL/6NJ	-	-	-	-	Early adult	homozygote	male	control	119	1.49012e-10
Fasted blood glucose concentration	MGI:3056279	C57BL/6NJ	involves: C57BL/6NJ	-	-	-	-	Early adult	homozygote	male	control	146	1
Fasted blood glucose concentration	MGI:3056279	C57BL/6NJ	involves: C57BL/6NJ	-	-	-	-	Early adult	homozygote	male	control	93	1.49012e-10
Fasted blood glucose concentration	MGI:3056279	C57BL/6NJ	involves: C57BL/6NJ	-	-	-	-	Early adult	homozygote	male	control	104	1
Fasted blood glucose concentration	MGI:3056279	C57BL/6NJ	involves: C57BL/6NJ	-	-	-	-	Early adult	homozygote	male	control	79	1
Fasted blood glucose concentration	MGI:3056279	C57BL/6NJ	involves: C57BL/6NJ	-	-	-	-	Early adult	homozygote	male	control	107	1
Fasted blood glucose concentration	MGI:3056279	C57BL/6NJ	involves: C57BL/6NJ	-	-	-	-	Early adult	homozygote	male	control	84	1.49012e-10
Fasted blood glucose concentration	MGI:3056279	C57BL/6NJ	involves: C57BL/6NJ	-	-	-	-	Early adult	homozygote	male	control	131	1.49012e-10
Fasted blood glucose concentration	MGI:3056279	C57BL/6NJ	involves: C57BL/6NJ	-	-	-	-	Early adult	homozygote	male	control	78	1.49012e-10
Fasted blood glucose concentration	MGI:3056279	C57BL/6NJ	involves: C57BL/6NJ	-	-	-	-	Early adult	homozygote	male	control	139	1
Fasted blood glucose concentration	MGI:3056279	C57BL/6NJ	involves: C57BL/6NJ	-	-	-	-	Early adult	homozygote	male	control	97	1
Fasted blood glucose concentration	MGI:3056279	C57BL/6NJ	involves: C57BL/6NJ	-	-	-	-	Early adult	homozygote	male	control	141	1.49012e-10
Fasted blood glucose concentration	MGI:3056279	C57BL/6NJ	involves: C57BL/6NJ	-	-	-	-	Early adult	homozygote	male	control	90	1.49012e-10
Fasted blood glucose concentration	MGI:3056279	C57BL/6NJ	involves: C57BL/6NJ	-	-	-	-	Early adult	homozygote	male	control	83	1.49012e-10
Fasted blood glucose concentration	MGI:3056279	C57BL/6NJ	involves: C57BL/6NJ	-	-	-	-	Early adult	homozygote	male	control	112	1.49012e-10
Fasted blood glucose concentration	MGI:3056279	C57BL/6NJ	involves: C57BL/6NJ	-	-	-	-	Early adult	homozygote	male	control	122	1.49012e-10
Fasted blood glucose concentration	MGI:3056279	C57BL/6NJ	involves: C57BL/6NJ	-	-	-	-	Early adult	homozygote	male	control	105	1
Fasted blood glucose concentration	MGI:3056279	C57BL/6NJ	involves: C57BL/6NJ	-	-	-	-	Early adult	homozygote	male	control	85	1.49012e-10
Fasted blood glucose concentration	MGI:3056279	C57BL/6NJ	involves: C57BL/6NJ	-	-	-	-	Early adult	homozygote	male	control	86	1.49012e-10
Fasted blood glucose concentration	MGI:3056279	C57BL/6NJ	involves: C57BL/6NJ	-	-	-	-	Early adult	homozygote	male	control	119	1.49012e-10
Fasted blood glucose concentration	MGI:3056279	C57BL/6NJ	involves: C57BL/6NJ	-	-	-	-	Early adult	homozygote	male	control	92	1.49012e-10
Fasted blood glucose concentration	MGI:3056279	C57BL/6NJ	involves: C57BL/6NJ	-	-	-	-	Early adult	homozygote	male	control	114	1
Fasted blood glucose concentration	MGI:3056279	C57BL/6NJ	involves: C57BL/6NJ	-	-	-	-	Early adult	homozygote	male	control	130	1
Fasted blood glucose concentration	MGI:3056279	C57BL/6NJ	involves: C57BL/6NJ	-	-	-	-	Early adult	homozygote	male	control	127	1
Fasted blood glucose concentration	MGI:3056279	C57BL/6NJ	involves: C57BL/6NJ	-	-	-	-	Early adult	homozygote	male	control	119	1
Fasted blood glucose concentration	MGI:3056279	C57BL/6NJ	involves: C57BL/6NJ	-	-	-	-	Early adult	homozygote	male	control	100	1.49012e-10
Fasted blood glucose concentration	MGI:3056279	C57BL/6NJ	involves: C57BL/6NJ	-	-	-	-	Early adult	homozygote	male	control	151	1
Fasted blood glucose concentration	MGI:3056279	C57BL/6NJ	involves: C57BL/6NJ	-	-	-	-	Early adult	homozygote	male	control	76	1.49012e-10
Fasted blood glucose concentration	MGI:3056279	C57BL/6NJ	involves: C57BL/6NJ	-	-	-	-	Early adult	homozygote	male	control	102	1.49012e-10
Fasted blood glucose concentration	MGI:3056279	C57BL/6NJ	involves: C57BL/6NJ	-	-	-	-	Early adult	homozygote	male	control	115	1.49012e-10
Fasted blood glucose concentration	MGI:3056279	C57BL/6NJ	involves: C57BL/6NJ	-	-	-	-	Early adult	homozygote	male	control	114	1.49012e-10
Fasted blood glucose concentration	MGI:3056279	C57BL/6NJ	involves: C57BL/6NJ	-	-	-	-	Early adult	homozygote	male	control	86	1.49012e-10
Fasted blood glucose concentration	MGI:3056279	C57BL/6NJ	involves: C57BL/6NJ	-	-	-	-	Early adult	homozygote	male	control	96	1.49012e-10
Fasted blood glucose concentration	MGI:3056279	C57BL/6NJ	involves: C57BL/6NJ	-	-	-	-	Early adult	homozygote	male	control	80	1.49012e-10
Fasted blood glucose concentration	MGI:3056279	C57BL/6NJ	involves: C57BL/6NJ	-	-	-	-	Early adult	homozygote	male	control	105	1.49012e-10
Fasted blood glucose concentration	MGI:3056279	C57BL/6NJ	involves: C57BL/6NJ	-	-	-	-	Early adult	homozygote	male	control	125	1.49012e-10
Fasted blood glucose concentration	MGI:3056279	C57BL/6NJ	involves: C57BL/6NJ	-	-	-	-	Early adult	homozygote	male	control	74	1.49012e-10
Fasted blood glucose concentration	MGI:3056279	C57BL/6NJ	involves: C57BL/6NJ	-	-	-	-	Early adult	homozygote	male	control	131	1.49012e-10
Fasted blood glucose concentration	MGI:3056279	C57BL/6NJ	involves: C57BL/6NJ	-	-	-	-	Early adult	homozygote	male	control	85	1.49012e-10
Fasted blood glucose concentration	MGI:3056279	C57BL/6NJ	involves: C57BL/6NJ	-	-	-	-	Early adult	homozygote	male	control	79	1.49012e-10
Fasted blood glucose concentration	MGI:3056279	C57BL/6NJ	involves: C57BL/6NJ	-	-	-	-	Early adult	homozygote	male	control	134	1
Fasted blood glucose concentration	MGI:3056279	C57BL/6NJ	involves: C57BL/6NJ	-	-	-	-	Early adult	homozygote	male	control	126	1.49012e-10
Fasted blood glucose concentration	MGI:3056279	C57BL/6NJ	involves: C57BL/6NJ	-	-	-	-	Early adult	homozygote	male	control	80	1.49012e-10
Fasted blood glucose concentration	MGI:3056279	C57BL/6NJ	involves: C57BL/6NJ	-	-	-	-	Early adult	homozygote	male	control	102	1.49012e-10
Fasted blood glucose concentration	MGI:3056279	C57BL/6NJ	involves: C57BL/6NJ	-	-	-	-	Early adult	homozygote	male	control	91	1.49012e-10
Fasted blood glucose concentration	MGI:3056279	C57BL/6NJ	involves: C57BL/6NJ	-	-	-	-	Early adult	homozygote	male	control	83	1.49012e-10
Fasted blood glucose concentration	MGI:3056279	C57BL/6NJ	involves: C57BL/6NJ	-	-	-	-	Early adult	homozygote	male	control	80	1.49012e-10
Fasted blood glucose concentration	MGI:3056279	C57BL/6NJ	involves: C57BL/6NJ	-	-	-	-	Early adult	homozygote	male	control	103	1.49012e-10
Fasted blood glucose concentration	MGI:3056279	C57BL/6NJ	involves: C57BL/6NJ	-	-	-	-	Early adult	homozygote	male	control	112	1
Fasted blood glucose concentration	MGI:3056279	C57BL/6NJ	involves: C57BL/6NJ	-	-	-	-	Early adult	homozygote	male	control	97	1.49012e-10
Fasted blood glucose concentration	MGI:3056279	C57BL/6NJ	involves: C57BL/6NJ	-	-	-	-	Early adult	homozygote	male	control	115	1
Fasted blood glucose concentration	MGI:3056279	C57BL/6NJ	involves: C57BL/6NJ	-	-	-	-	Early adult	homozygote	male	control	112	1.49012e-10
Fasted blood glucose concentration	MGI:3056279	C57BL/6NJ	involves: C57BL/6NJ	-	-	-	-	Early adult	homozygote	male	control	117	1.49012e-10
Fasted blood glucose concentration	MGI:3056279	C57BL/6NJ	involves: C57BL/6NJ	-	-	-	-	Early adult	homozygote	male	control	133	1
Fasted blood glucose concentration	MGI:3056279	C57BL/6NJ	involves: C57BL/6NJ	-	-	-	-	Early adult	homozygote	male	control	107	1.49012e-10
Fasted blood glucose concentration	MGI:3056279	C57BL/6NJ	involves: C57BL/6NJ	-	-	-	-	Early adult	homozygote	male	control	121	1
Fasted blood glucose concentration	MGI:3056279	C57BL/6NJ	involves: C57BL/6NJ	-	-	-	-	Early adult	homozygote	male	control	101	1.49012e-10
Fasted blood glucose concentration	MGI:3056279	C57BL/6NJ	involves: C57BL/6NJ	-	-	-	-	Early adult	homozygote	male	control	141	1.49012e-10
Fasted blood glucose concentration	MGI:3056279	C57BL/6NJ	involves: C57BL/6NJ	-	-	-	-	Early adult	homozygote	male	control	112	1
Fasted blood glucose concentration	MGI:3056279	C57BL/6NJ	involves: C57BL/6NJ	-	-	-	-	Early adult	homozygote	male	control	125	1.49012e-10
Fasted blood glucose concentration	MGI:3056279	C57BL/6NJ	involves: C57BL/6NJ	-	-	-	-	Early adult	homozygote	male	control	96	1
Fasted blood glucose concentration	MGI:3056279	C57BL/6NJ	involves: C57BL/6NJ	-	-	-	-	Early adult	homozygote	male	control	141	1.49012e-10
Fasted blood glucose concentration	MGI:3056279	C57BL/6NJ	involves: C57BL/6NJ	-	-	-	-	Early adult	homozygote	male	control	78	1.49012e-10
Fasted blood glucose concentration	MGI:3056279	C57BL/6NJ	involves: C57BL/6NJ	-	-	-	-	Early adult	homozygote	male	control	117	1.49012e-10
Fasted blood glucose concentration	MGI:3056279	C57BL/6NJ	involves: C57BL/6NJ	-	-	-	-	Early adult	homozygote	male	control	99	1.49012e-10
Fasted blood glucose concentration	MGI:3056279	C57BL/6NJ	involves: C57BL/6NJ	-	-	-	-	Early adult	homozygote	male	control	129	1.49012e-10
Fasted blood glucose concentration	MGI:3056279	C57BL/6NJ	involves: C57BL/6NJ	-	-	-	-	Early adult	homozygote	male	control	116	1
Fasted blood glucose concentration	MGI:3056279	C57BL/6NJ	involves: C57BL/6NJ	-	-	-	-	Early adult	homozygote	male	control	113	1
Fasted blood glucose concentration	MGI:3056279	C57BL/6NJ	involves: C57BL/6NJ	-	-	-	-	Early adult	homozygote	male	control	90	1.49012e-10
Fasted blood glucose concentration	MGI:3056279	C57BL/6NJ	involves: C57BL/6NJ	-	-	-	-	Early adult	homozygote	male	control	109	1.49012e-10
Fasted blood glucose concentration	MGI:3056279	C57BL/6NJ	involves: C57BL/6NJ	-	-	-	-	Early adult	homozygote	male	control	129	1.49012e-10
Fasted blood glucose concentration	MGI:3056279	C57BL/6NJ	involves: C57BL/6NJ	-	-	-	-	Early adult	homozygote	male	control	154	1
Fasted blood glucose concentration	MGI:3056279	C57BL/6NJ	involves: C57BL/6NJ	-	-	-	-	Early adult	homozygote	male	control	113	1.49012e-10
Fasted blood glucose concentration	MGI:3056279	C57BL/6NJ	involves: C57BL/6NJ	-	-	-	-	Early adult	homozygote	male	control	83	1.49012e-10
Fasted blood glucose concentration	MGI:3056279	C57BL/6NJ	involves: C57BL/6NJ	-	-	-	-	Early adult	homozygote	male	control	108	1.49012e-10
Fasted blood glucose concentration	MGI:3056279	C57BL/6NJ	involves: C57BL/6NJ	-	-	-	-	Early adult	homozygote	male	control	112	1.49012e-10
Fasted blood glucose concentration	MGI:3056279	C57BL/6NJ	involves: C57BL/6NJ	-	-	-	-	Early adult	homozygote	male	control	107	1.49012e-10
Fasted blood glucose concentration	MGI:3056279	C57BL/6NJ	involves: C57BL/6NJ	-	-	-	-	Early adult	homozygote	male	control	107	1.49012e-10
Fasted blood glucose concentration	MGI:3056279	C57BL/6NJ	involves: C57BL/6NJ	-	-	-	-	Early adult	homozygote	male	control	105	1.49012e-10
Fasted blood glucose concentration	MGI:3056279	C57BL/6NJ	involves: C57BL/6NJ	-	-	-	-	Early adult	homozygote	male	control	114	1
Fasted blood glucose concentration	MGI:3056279	C57BL/6NJ	involves: C57BL/6NJ	-	-	-	-	Early adult	homozygote	male	control	102	1.49012e-10
Fasted blood glucose concentration	MGI:3056279	C57BL/6NJ	involves: C57BL/6NJ	-	-	-	-	Early adult	homozygote	male	control	121	1.49012e-10
Fasted blood glucose concentration	MGI:3056279	C57BL/6NJ	involves: C57BL/6NJ	-	-	-	-	Early adult	homozygote	male	control	122	1.49012e-10
Fasted blood glucose concentration	MGI:3056279	C57BL/6NJ	involves: C57BL/6NJ	-	-	-	-	Early adult	homozygote	male	control	110	1
Fasted blood glucose concentration	MGI:3056279	C57BL/6NJ	involves: C57BL/6NJ	-	-	-	-	Early adult	homozygote	male	control	84	1.49012e-10
Fasted blood glucose concentration	MGI:3056279	C57BL/6NJ	involves: C57BL/6NJ	-	-	-	-	Early adult	homozygote	male	control	86	1.49012e-10
Fasted blood glucose concentration	MGI:3056279	C57BL/6NJ	involves: C57BL/6NJ	-	-	-	-	Early adult	homozygote	male	control	88	1.49012e-10
Fasted blood glucose concentration	MGI:3056279	C57BL/6NJ	involves: C57BL/6NJ	-	-	-	-	Early adult	homozygote	male	control	117	1.49012e-10
Fasted blood glucose concentration	MGI:3056279	C57BL/6NJ	involves: C57BL/6NJ	-	-	-	-	Early adult	homozygote	male	control	133	1.49012e-10
Fasted blood glucose concentration	MGI:3056279	C57BL/6NJ	involves: C57BL/6NJ	-	-	-	-	Early adult	homozygote	male	control	68	1.49012e-10
Fasted blood glucose concentration	MGI:3056279	C57BL/6NJ	involves: C57BL/6NJ	-	-	-	-	Early adult	homozygote	male	control	81	1.49012e-10
Fasted blood glucose concentration	MGI:3056279	C57BL/6NJ	involves: C57BL/6NJ	-	-	-	-	Early adult	homozygote	male	control	114	1.49012e-10
Fasted blood glucose concentration	MGI:3056279	C57BL/6NJ	involves: C57BL/6NJ	-	-	-	-	Early adult	homozygote	male	control	89	1.49012e-10
Fasted blood glucose concentration	MGI:3056279	C57BL/6NJ	involves: C57BL/6NJ	-	-	-	-	Early adult	homozygote	male	control	133	1
Fasted blood glucose concentration	MGI:3056279	C57BL/6NJ	involves: C57BL/6NJ	-	-	-	-	Early adult	homozygote	male	control	111	1.49012e-10
Fasted blood glucose concentration	MGI:3056279	C57BL/6NJ	involves: C57BL/6NJ	-	-	-	-	Early adult	homozygote	male	control	95	1
Fasted blood glucose concentration	MGI:3056279	C57BL/6NJ	involves: C57BL/6NJ	-	-	-	-	Early adult	homozygote	male	control	108	1.49012e-10
Fasted blood glucose concentration	MGI:3056279	C57BL/6NJ	involves: C57BL/6NJ	-	-	-	-	Early adult	homozygote	male	control	91	1.49012e-10
Fasted blood glucose concentration	MGI:3056279	C57BL/6NJ	involves: C57BL/6NJ	-	-	-	-	Early adult	homozygote	male	control	93	1
Fasted blood glucose concentration	MGI:3056279	C57BL/6NJ	involves: C57BL/6NJ	-	-	-	-	Early adult	homozygote	male	control	96	1
Fasted blood glucose concentration	MGI:3056279	C57BL/6NJ	involves: C57BL/6NJ	-	-	-	-	Early adult	homozygote	male	control	126	1
Fasted blood glucose concentration	MGI:3056279	C57BL/6NJ	involves: C57BL/6NJ	-	-	-	-	Early adult	homozygote	male	control	83	1.49012e-10
Fasted blood glucose concentration	MGI:3056279	C57BL/6NJ	involves: C57BL/6NJ	-	-	-	-	Early adult	homozygote	male	control	115	1.49012e-10
Fasted blood glucose concentration	MGI:3056279	C57BL/6NJ	involves: C57BL/6NJ	-	-	-	-	Early adult	homozygote	male	control	165	1
Fasted blood glucose concentration	MGI:3056279	C57BL/6NJ	involves: C57BL/6NJ	-	-	-	-	Early adult	homozygote	male	control	135	1.49012e-10
Fasted blood glucose concentration	MGI:3056279	C57BL/6NJ	involves: C57BL/6NJ	-	-	-	-	Early adult	homozygote	male	control	123	1.49012e-10
Fasted blood glucose concentration	MGI:3056279	C57BL/6NJ	involves: C57BL/6NJ	-	-	-	-	Early adult	homozygote	male	control	86	1.49012e-10
Fasted blood glucose concentration	MGI:3056279	C57BL/6NJ	involves: C57BL/6NJ	-	-	-	-	Early adult	homozygote	male	control	116	1
Fasted blood glucose concentration	MGI:3056279	C57BL/6NJ	involves: C57BL/6NJ	-	-	-	-	Early adult	homozygote	male	control	109	1
Fasted blood glucose concentration	MGI:3056279	C57BL/6NJ	involves: C57BL/6NJ	-	-	-	-	Early adult	homozygote	male	control	136	1
Fasted blood glucose concentration	MGI:3056279	C57BL/6NJ	involves: C57BL/6NJ	-	-	-	-	Early adult	homozygote	male	control	111	1.49012e-10
Fasted blood glucose concentration	MGI:3056279	C57BL/6NJ	involves: C57BL/6NJ	-	-	-	-	Early adult	homozygote	male	control	124	1.49012e-10
Fasted blood glucose concentration	MGI:3056279	C57BL/6NJ	involves: C57BL/6NJ	-	-	-	-	Early adult	homozygote	male	control	128	1
Fasted blood glucose concentration	MGI:3056279	C57BL/6NJ	involves: C57BL/6NJ	-	-	-	-	Early adult	homozygote	male	control	91	1.49012e-10
Fasted blood glucose concentration	MGI:3056279	C57BL/6NJ	involves: C57BL/6NJ	-	-	-	-	Early adult	homozygote	male	control	82	1.49012e-10
Fasted blood glucose concentration	MGI:3056279	C57BL/6NJ	involves: C57BL/6NJ	-	-	-	-	Early adult	homozygote	male	control	108	1.49012e-10
Fasted blood glucose concentration	MGI:3056279	C57BL/6NJ	involves: C57BL/6NJ	-	-	-	-	Early adult	homozygote	male	control	115	1.49012e-10
Fasted blood glucose concentration	MGI:3056279	C57BL/6NJ	involves: C57BL/6NJ	-	-	-	-	Early adult	homozygote	male	control	94	1.49012e-10
Fasted blood glucose concentration	MGI:3056279	C57BL/6NJ	involves: C57BL/6NJ	-	-	-	-	Early adult	homozygote	male	control	112	1.49012e-10
Fasted blood glucose concentration	MGI:3056279	C57BL/6NJ	involves: C57BL/6NJ	-	-	-	-	Early adult	homozygote	male	control	100	1.49012e-10
Fasted blood glucose concentration	MGI:3056279	C57BL/6NJ	involves: C57BL/6NJ	-	-	-	-	Early adult	homozygote	male	control	108	1.49012e-10
Fasted blood glucose concentration	MGI:3056279	C57BL/6NJ	involves: C57BL/6NJ	-	-	-	-	Early adult	homozygote	male	control	88	1.49012e-10
Fasted blood glucose concentration	MGI:3056279	C57BL/6NJ	involves: C57BL/6NJ	-	-	-	-	Early adult	homozygote	male	control	100	1
Fasted blood glucose concentration	MGI:3056279	C57BL/6NJ	involves: C57BL/6NJ	-	-	-	-	Early adult	homozygote	male	control	109	1.49012e-10
Fasted blood glucose concentration	MGI:3056279	C57BL/6NJ	involves: C57BL/6NJ	-	-	-	-	Early adult	homozygote	male	control	127	1
Fasted blood glucose concentration	MGI:3056279	C57BL/6NJ	involves: C57BL/6NJ	-	-	-	-	Early adult	homozygote	male	control	99	1.49012e-10
Fasted blood glucose concentration	MGI:3056279	C57BL/6NJ	involves: C57BL/6NJ	-	-	-	-	Early adult	homozygote	male	control	163	1.49012e-10
Fasted blood glucose concentration	MGI:3056279	C57BL/6NJ	involves: C57BL/6NJ	-	-	-	-	Early adult	homozygote	male	control	111	1.49012e-10
Fasted blood glucose concentration	MGI:3056279	C57BL/6NJ	involves: C57BL/6NJ	-	-	-	-	Early adult	homozygote	male	control	86	1.49012e-10
Fasted blood glucose concentration	MGI:3056279	C57BL/6NJ	involves: C57BL/6NJ	-	-	-	-	Early adult	homozygote	male	control	90	1.49012e-10
Fasted blood glucose concentration	MGI:3056279	C57BL/6NJ	involves: C57BL/6NJ	-	-	-	-	Early adult	homozygote	male	control	83	1.49012e-10
Fasted blood glucose concentration	MGI:3056279	C57BL/6NJ	involves: C57BL/6NJ	-	-	-	-	Early adult	homozygote	male	control	86	1.49012e-10
Fasted blood glucose concentration	MGI:3056279	C57BL/6NJ	involves: C57BL/6NJ	-	-	-	-	Early adult	homozygote	male	control	122	1.49012e-10
Fasted blood glucose concentration	MGI:3056279	C57BL/6NJ	involves: C57BL/6NJ	-	-	-	-	Early adult	homozygote	male	control	118	1.49012e-10
Fasted blood glucose concentration	MGI:3056279	C57BL/6NJ	involves: C57BL/6NJ	-	-	-	-	Early adult	homozygote	male	control	114	1
Fasted blood glucose concentration	MGI:3056279	C57BL/6NJ	involves: C57BL/6NJ	-	-	-	-	Early adult	homozygote	male	control	128	1.49012e-10
Fasted blood glucose concentration	MGI:3056279	C57BL/6NJ	involves: C57BL/6NJ	-	-	-	-	Early adult	homozygote	male	control	127	1
Fasted blood glucose concentration	MGI:3056279	C57BL/6NJ	involves: C57BL/6NJ	-	-	-	-	Early adult	homozygote	male	control	80	1.49012e-10
Fasted blood glucose concentration	MGI:3056279	C57BL/6NJ	involves: C57BL/6NJ	-	-	-	-	Early adult	homozygote	male	control	115	1.49012e-10
Fasted blood glucose concentration	MGI:3056279	C57BL/6NJ	involves: C57BL/6NJ	-	-	-	-	Early adult	homozygote	male	control	134	1.49012e-10
Fasted blood glucose concentration	MGI:3056279	C57BL/6NJ	involves: C57BL/6NJ	-	-	-	-	Early adult	homozygote	male	control	122	1
Fasted blood glucose concentration	MGI:3056279	C57BL/6NJ	involves: C57BL/6NJ	-	-	-	-	Early adult	homozygote	male	control	103	1.49012e-10
Fasted blood glucose concentration	MGI:3056279	C57BL/6NJ	involves: C57BL/6NJ	-	-	-	-	Early adult	homozygote	male	control	112	1
Fasted blood glucose concentration	MGI:3056279	C57BL/6NJ	involves: C57BL/6NJ	-	-	-	-	Early adult	homozygote	male	control	80	1.49012e-10
Fasted blood glucose concentration	MGI:3056279	C57BL/6NJ	involves: C57BL/6NJ	-	-	-	-	Early adult	homozygote	male	control	95	1.49012e-10
Fasted blood glucose concentration	MGI:3056279	C57BL/6NJ	involves: C57BL/6NJ	-	-	-	-	Early adult	homozygote	male	control	133	1.49012e-10
Fasted blood glucose concentration	MGI:3056279	C57BL/6NJ	involves: C57BL/6NJ	-	-	-	-	Early adult	homozygote	male	control	128	1.49012e-10
Fasted blood glucose concentration	MGI:3056279	C57BL/6NJ	involves: C57BL/6NJ	-	-	-	-	Early adult	homozygote	male	control	81	1.49012e-10
Fasted blood glucose concentration	MGI:3056279	C57BL/6NJ	involves: C57BL/6NJ	-	-	-	-	Early adult	homozygote	male	control	97	1.49012e-10
Fasted blood glucose concentration	MGI:3056279	C57BL/6NJ	involves: C57BL/6NJ	-	-	-	-	Early adult	homozygote	male	control	117	1.49012e-10
Fasted blood glucose concentration	MGI:3056279	C57BL/6NJ	involves: C57BL/6NJ	-	-	-	-	Early adult	homozygote	male	control	129	1
Fasted blood glucose concentration	MGI:3056279	C57BL/6NJ	involves: C57BL/6NJ	-	-	-	-	Early adult	homozygote	male	control	91	1.49012e-10
Fasted blood glucose concentration	MGI:3056279	C57BL/6NJ	involves: C57BL/6NJ	-	-	-	-	Early adult	homozygote	male	control	111	1
Fasted blood glucose concentration	MGI:3056279	C57BL/6NJ	involves: C57BL/6NJ	-	-	-	-	Early adult	homozygote	male	control	101	1.49012e-10
Fasted blood glucose concentration	MGI:3056279	C57BL/6NJ	involves: C57BL/6NJ	-	-	-	-	Early adult	homozygote	male	control	72	1.49012e-10
Fasted blood glucose concentration	MGI:3056279	C57BL/6NJ	involves: C57BL/6NJ	-	-	-	-	Early adult	homozygote	male	control	128	1.49012e-10
Fasted blood glucose concentration	MGI:3056279	C57BL/6NJ	involves: C57BL/6NJ	-	-	-	-	Early adult	homozygote	male	control	105	1.49012e-10
Fasted blood glucose concentration	MGI:3056279	C57BL/6NJ	involves: C57BL/6NJ	-	-	-	-	Early adult	homozygote	male	control	97	1.49012e-10
Fasted blood glucose concentration	MGI:3056279	C57BL/6NJ	involves: C57BL/6NJ	-	-	-	-	Early adult	homozygote	male	control	101	1.49012e-10
Fasted blood glucose concentration	MGI:3056279	C57BL/6NJ	involves: C57BL/6NJ	-	-	-	-	Early adult	homozygote	male	control	82	1.49012e-10
Fasted blood glucose concentration	MGI:3056279	C57BL/6NJ	involves: C57BL/6NJ	-	-	-	-	Early adult	homozygote	male	control	92	1.49012e-10
Fasted blood glucose concentration	MGI:3056279	C57BL/6NJ	involves: C57BL/6NJ	-	-	-	-	Early adult	homozygote	male	control	105	1
Fasted blood glucose concentration	MGI:3056279	C57BL/6NJ	involves: C57BL/6NJ	-	-	-	-	Early adult	homozygote	male	control	123	1.49012e-10
Fasted blood glucose concentration	MGI:3056279	C57BL/6NJ	involves: C57BL/6NJ	-	-	-	-	Early adult	homozygote	male	control	121	1.49012e-10
Fasted blood glucose concentration	MGI:3056279	C57BL/6NJ	involves: C57BL/6NJ	-	-	-	-	Early adult	homozygote	male	control	75	1.49012e-10
Fasted blood glucose concentration	MGI:3056279	C57BL/6NJ	involves: C57BL/6NJ	-	-	-	-	Early adult	homozygote	male	control	135	1.49012e-10
Fasted blood glucose concentration	MGI:3056279	C57BL/6NJ	involves: C57BL/6NJ	-	-	-	-	Early adult	homozygote	male	control	123	1.49012e-10
Fasted blood glucose concentration	MGI:3056279	C57BL/6NJ	involves: C57BL/6NJ	-	-	-	-	Early adult	homozygote	male	control	108	1.49012e-10
Fasted blood glucose concentration	MGI:3056279	C57BL/6NJ	involves: C57BL/6NJ	-	-	-	-	Early adult	homozygote	male	control	109	1.49012e-10
Fasted blood glucose concentration	MGI:3056279	C57BL/6NJ	involves: C57BL/6NJ	-	-	-	-	Early adult	homozygote	male	control	94	1.49012e-10
Fasted blood glucose concentration	MGI:3056279	C57BL/6NJ	involves: C57BL/6NJ	-	-	-	-	Early adult	homozygote	male	control	97	1.49012e-10
Fasted blood glucose concentration	MGI:3056279	C57BL/6NJ	involves: C57BL/6NJ	-	-	-	-	Early adult	homozygote	male	control	146	1
Fasted blood glucose concentration	MGI:3056279	C57BL/6NJ	involves: C57BL/6NJ	-	-	-	-	Early adult	homozygote	male	control	85	1.49012e-10
Fasted blood glucose concentration	MGI:3056279	C57BL/6NJ	involves: C57BL/6NJ	-	-	-	-	Early adult	homozygote	male	control	91	1.49012e-10
Fasted blood glucose concentration	MGI:3056279	C57BL/6NJ	involves: C57BL/6NJ	-	-	-	-	Early adult	homozygote	male	control	103	1.49012e-10
Fasted blood glucose concentration	MGI:3056279	C57BL/6NJ	involves: C57BL/6NJ	-	-	-	-	Early adult	homozygote	male	control	137	1.49012e-10
Fasted blood glucose concentration	MGI:3056279	C57BL/6NJ	involves: C57BL/6NJ	-	-	-	-	Early adult	homozygote	male	control	114	1.49012e-10
Fasted blood glucose concentration	MGI:3056279	C57BL/6NJ	involves: C57BL/6NJ	-	-	-	-	Early adult	homozygote	male	control	95	1.49012e-10
Fasted blood glucose concentration	MGI:3056279	C57BL/6NJ	involves: C57BL/6NJ	-	-	-	-	Early adult	homozygote	male	control	124	1
Fasted blood glucose concentration	MGI:3056279	C57BL/6NJ	involves: C57BL/6NJ	-	-	-	-	Early adult	homozygote	male	control	105	1.49012e-10
Fasted blood glucose concentration	MGI:3056279	C57BL/6NJ	involves: C57BL/6NJ	-	-	-	-	Early adult	homozygote	male	control	124	1
Fasted blood glucose concentration	MGI:3056279	C57BL/6NJ	involves: C57BL/6NJ	-	-	-	-	Early adult	homozygote	male	control	115	1.49012e-10
Fasted blood glucose concentration	MGI:3056279	C57BL/6NJ	involves: C57BL/6NJ	-	-	-	-	Early adult	homozygote	male	control	131	1.49012e-10
Fasted blood glucose concentration	MGI:3056279	C57BL/6NJ	involves: C57BL/6NJ	-	-	-	-	Early adult	homozygote	male	control	127	1.49012e-10
Fasted blood glucose concentration	MGI:3056279	C57BL/6NJ	involves: C57BL/6NJ	-	-	-	-	Early adult	homozygote	male	control	124	1
Fasted blood glucose concentration	MGI:3056279	C57BL/6NJ	involves: C57BL/6NJ	-	-	-	-	Early adult	homozygote	male	control	104	1.49012e-10
Fasted blood glucose concentration	MGI:3056279	C57BL/6NJ	involves: C57BL/6NJ	-	-	-	-	Early adult	homozygote	male	control	134	1.49012e-10
Fasted blood glucose concentration	MGI:3056279	C57BL/6NJ	involves: C57BL/6NJ	-	-	-	-	Early adult	homozygote	male	control	126	1.49012e-10
Fasted blood glucose concentration	MGI:3056279	C57BL/6NJ	involves: C57BL/6NJ	-	-	-	-	Early adult	homozygote	male	control	125	1.49012e-10
Fasted blood glucose concentration	MGI:3056279	C57BL/6NJ	involves: C57BL/6NJ	-	-	-	-	Early adult	homozygote	male	control	76	1.49012e-10
Fasted blood glucose concentration	MGI:3056279	C57BL/6NJ	involves: C57BL/6NJ	-	-	-	-	Early adult	homozygote	male	control	115	1
Fasted blood glucose concentration	MGI:3056279	C57BL/6NJ	involves: C57BL/6NJ	-	-	-	-	Early adult	homozygote	male	control	139	1.49012e-10
Fasted blood glucose concentration	MGI:3056279	C57BL/6NJ	involves: C57BL/6NJ	-	-	-	-	Early adult	homozygote	male	control	125	1.49012e-10
Fasted blood glucose concentration	MGI:3056279	C57BL/6NJ	involves: C57BL/6NJ	-	-	-	-	Early adult	homozygote	male	control	111	1.49012e-10
Fasted blood glucose concentration	MGI:3056279	C57BL/6NJ	involves: C57BL/6NJ	-	-	-	-	Early adult	homozygote	male	control	107	1.49012e-10
Fasted blood glucose concentration	MGI:3056279	C57BL/6NJ	involves: C57BL/6NJ	-	-	-	-	Early adult	homozygote	male	control	139	1
Fasted blood glucose concentration	MGI:3056279	C57BL/6NJ	involves: C57BL/6NJ	-	-	-	-	Early adult	homozygote	male	control	83	1.49012e-10
Fasted blood glucose concentration	MGI:3056279	C57BL/6NJ	involves: C57BL/6NJ	-	-	-	-	Early adult	homozygote	male	control	89	1.49012e-10
Fasted blood glucose concentration	MGI:3056279	C57BL/6NJ	involves: C57BL/6NJ	-	-	-	-	Early adult	homozygote	male	control	83	1.49012e-10
Fasted blood glucose concentration	MGI:3056279	C57BL/6NJ	involves: C57BL/6NJ	-	-	-	-	Early adult	homozygote	male	control	92	1
Fasted blood glucose concentration	MGI:3056279	C57BL/6NJ	involves: C57BL/6NJ	-	-	-	-	Early adult	homozygote	male	control	102	1
Fasted blood glucose concentration	MGI:3056279	C57BL/6NJ	involves: C57BL/6NJ	-	-	-	-	Early adult	homozygote	male	control	123	1.49012e-10
Fasted blood glucose concentration	MGI:3056279	C57BL/6NJ	involves: C57BL/6NJ	-	-	-	-	Early adult	homozygote	male	control	114	1
Fasted blood glucose concentration	MGI:3056279	C57BL/6NJ	involves: C57BL/6NJ	-	-	-	-	Early adult	homozygote	male	control	90	1.49012e-10
Fasted blood glucose concentration	MGI:3056279	C57BL/6NJ	involves: C57BL/6NJ	-	-	-	-	Early adult	homozygote	male	control	109	1.49012e-10
Fasted blood glucose concentration	MGI:3056279	C57BL/6NJ	involves: C57BL/6NJ	-	-	-	-	Early adult	homozygote	male	control	172	1
Fasted blood glucose concentration	MGI:3056279	C57BL/6NJ	involves: C57BL/6NJ	-	-	-	-	Early adult	homozygote	male	control	107	1.49012e-10
Fasted blood glucose concentration	MGI:3056279	C57BL/6NJ	involves: C57BL/6NJ	-	-	-	-	Early adult	homozygote	male	control	123	1
Fasted blood glucose concentration	MGI:3056279	C57BL/6NJ	involves: C57BL/6NJ	-	-	-	-	Early adult	homozygote	male	control	86	1.49012e-10
Fasted blood glucose concentration	MGI:3056279	C57BL/6NJ	involves: C57BL/6NJ	-	-	-	-	Early adult	homozygote	male	control	112	1.49012e-10
Fasted blood glucose concentration	MGI:3056279	C57BL/6NJ	involves: C57BL/6NJ	-	-	-	-	Early adult	homozygote	male	control	99	1.49012e-10
Fasted blood glucose concentration	MGI:3056279	C57BL/6NJ	involves: C57BL/6NJ	-	-	-	-	Early adult	homozygote	male	control	92	1.49012e-10
Fasted blood glucose concentration	MGI:3056279	C57BL/6NJ	involves: C57BL/6NJ	-	-	-	-	Early adult	homozygote	male	control	142	1
Fasted blood glucose concentration	MGI:3056279	C57BL/6NJ	involves: C57BL/6NJ	-	-	-	-	Early adult	homozygote	male	control	136	1.49012e-10
Fasted blood glucose concentration	MGI:3056279	C57BL/6NJ	involves: C57BL/6NJ	-	-	-	-	Early adult	homozygote	male	control	109	1.49012e-10
Fasted blood glucose concentration	MGI:3056279	C57BL/6NJ	involves: C57BL/6NJ	-	-	-	-	Early adult	homozygote	male	control	96	1.49012e-10
Fasted blood glucose concentration	MGI:3056279	C57BL/6NJ	involves: C57BL/6NJ	-	-	-	-	Early adult	homozygote	male	control	91	1.49012e-10
Fasted blood glucose concentration	MGI:3056279	C57BL/6NJ	involves: C57BL/6NJ	-	-	-	-	Early adult	homozygote	male	control	95	1.49012e-10
Fasted blood glucose concentration	MGI:3056279	C57BL/6NJ	involves: C57BL/6NJ	-	-	-	-	Early adult	homozygote	male	control	189	1
Fasted blood glucose concentration	MGI:3056279	C57BL/6NJ	involves: C57BL/6NJ	-	-	-	-	Early adult	homozygote	male	control	68	1.49012e-10
Fasted blood glucose concentration	MGI:3056279	C57BL/6NJ	involves: C57BL/6NJ	-	-	-	-	Early adult	homozygote	male	control	94	1.49012e-10
Fasted blood glucose concentration	MGI:3056279	C57BL/6NJ	involves: C57BL/6NJ	-	-	-	-	Early adult	homozygote	male	control	126	1.49012e-10
Fasted blood glucose concentration	MGI:3056279	C57BL/6NJ	involves: C57BL/6NJ	-	-	-	-	Early adult	homozygote	male	control	104	1.49012e-10
Fasted blood glucose concentration	MGI:3056279	C57BL/6NJ	involves: C57BL/6NJ	-	-	-	-	Early adult	homozygote	male	control	92	1
Fasted blood glucose concentration	MGI:3056279	C57BL/6NJ	involves: C57BL/6NJ	-	-	-	-	Early adult	homozygote	male	control	113	1.49012e-10
Fasted blood glucose concentration	MGI:3056279	C57BL/6NJ	involves: C57BL/6NJ	-	-	-	-	Early adult	homozygote	male	control	159	1
Fasted blood glucose concentration	MGI:3056279	C57BL/6NJ	involves: C57BL/6NJ	-	-	-	-	Early adult	homozygote	male	control	146	1
Fasted blood glucose concentration	MGI:3056279	C57BL/6NJ	involves: C57BL/6NJ	-	-	-	-	Early adult	homozygote	male	control	102	1.49012e-10
Fasted blood glucose concentration	MGI:3056279	C57BL/6NJ	involves: C57BL/6NJ	-	-	-	-	Early adult	homozygote	male	control	82	1.49012e-10
Fasted blood glucose concentration	MGI:3056279	C57BL/6NJ	involves: C57BL/6NJ	-	-	-	-	Early adult	homozygote	male	control	85	1.49012e-10
Fasted blood glucose concentration	MGI:3056279	C57BL/6NJ	involves: C57BL/6NJ	-	-	-	-	Early adult	homozygote	male	control	110	1
Fasted blood glucose concentration	MGI:3056279	C57BL/6NJ	involves: C57BL/6NJ	-	-	-	-	Early adult	homozygote	male	control	92	1.49012e-10
Fasted blood glucose concentration	MGI:3056279	C57BL/6NJ	involves: C57BL/6NJ	-	-	-	-	Early adult	homozygote	male	control	93	1.49012e-10
Fasted blood glucose concentration	MGI:3056279	C57BL/6NJ	involves: C57BL/6NJ	-	-	-	-	Early adult	homozygote	male	control	113	1.49012e-10
Fasted blood glucose concentration	MGI:3056279	C57BL/6NJ	involves: C57BL/6NJ	-	-	-	-	Early adult	homozygote	male	control	96	1.49012e-10
Fasted blood glucose concentration	MGI:3056279	C57BL/6NJ	involves: C57BL/6NJ	-	-	-	-	Early adult	homozygote	male	control	108	1
Fasted blood glucose concentration	MGI:3056279	C57BL/6NJ	involves: C57BL/6NJ	-	-	-	-	Early adult	homozygote	male	control	103	1.49012e-10
Fasted blood glucose concentration	MGI:3056279	C57BL/6NJ	involves: C57BL/6NJ	-	-	-	-	Early adult	homozygote	male	control	104	1.49012e-10
Fasted blood glucose concentration	MGI:3056279	C57BL/6NJ	involves: C57BL/6NJ	-	-	-	-	Early adult	homozygote	male	control	119	1.49012e-10
Fasted blood glucose concentration	MGI:3056279	C57BL/6NJ	involves: C57BL/6NJ	-	-	-	-	Early adult	homozygote	male	control	92	1.49012e-10
Fasted blood glucose concentration	MGI:3056279	C57BL/6NJ	involves: C57BL/6NJ	-	-	-	-	Early adult	homozygote	male	control	110	1.49012e-10
Fasted blood glucose concentration	MGI:3056279	C57BL/6NJ	involves: C57BL/6NJ	-	-	-	-	Early adult	homozygote	male	control	93	1.49012e-10
Fasted blood glucose concentration	MGI:3056279	C57BL/6NJ	involves: C57BL/6NJ	-	-	-	-	Early adult	homozygote	male	control	99	1
Fasted blood glucose concentration	MGI:3056279	C57BL/6NJ	involves: C57BL/6NJ	-	-	-	-	Early adult	homozygote	male	control	122	1.49012e-10
Fasted blood glucose concentration	MGI:3056279	C57BL/6NJ	involves: C57BL/6NJ	-	-	-	-	Early adult	homozygote	male	control	112	1
Fasted blood glucose concentration	MGI:3056279	C57BL/6NJ	involves: C57BL/6NJ	-	-	-	-	Early adult	homozygote	male	control	83	1.49012e-10
Fasted blood glucose concentration	MGI:3056279	C57BL/6NJ	involves: C57BL/6NJ	-	-	-	-	Early adult	homozygote	male	control	68	1.49012e-10
Fasted blood glucose concentration	MGI:3056279	C57BL/6NJ	involves: C57BL/6NJ	-	-	-	-	Early adult	homozygote	male	control	141	1
Fasted blood glucose concentration	MGI:3056279	C57BL/6NJ	involves: C57BL/6NJ	-	-	-	-	Early adult	homozygote	male	control	74	1.49012e-10
Fasted blood glucose concentration	MGI:3056279	C57BL/6NJ	involves: C57BL/6NJ	-	-	-	-	Early adult	homozygote	male	control	124	1.49012e-10
Fasted blood glucose concentration	MGI:3056279	C57BL/6NJ	involves: C57BL/6NJ	-	-	-	-	Early adult	homozygote	male	control	103	1.49012e-10
Fasted blood glucose concentration	MGI:3056279	C57BL/6NJ	involves: C57BL/6NJ	-	-	-	-	Early adult	homozygote	male	control	96	1.49012e-10
Fasted blood glucose concentration	MGI:3056279	C57BL/6NJ	involves: C57BL/6NJ	-	-	-	-	Early adult	homozygote	male	control	93	1.49012e-10
Fasted blood glucose concentration	MGI:3056279	C57BL/6NJ	involves: C57BL/6NJ	-	-	-	-	Early adult	homozygote	male	control	162	1
Fasted blood glucose concentration	MGI:3056279	C57BL/6NJ	involves: C57BL/6NJ	-	-	-	-	Early adult	homozygote	male	control	142	1.49012e-10
Fasted blood glucose concentration	MGI:3056279	C57BL/6NJ	involves: C57BL/6NJ	-	-	-	-	Early adult	homozygote	male	control	111	1
Fasted blood glucose concentration	MGI:3056279	C57BL/6NJ	involves: C57BL/6NJ	-	-	-	-	Early adult	homozygote	male	control	97	1.49012e-10
Fasted blood glucose concentration	MGI:3056279	C57BL/6NJ	involves: C57BL/6NJ	-	-	-	-	Early adult	homozygote	male	control	112	1.49012e-10
Fasted blood glucose concentration	MGI:3056279	C57BL/6NJ	involves: C57BL/6NJ	-	-	-	-	Early adult	homozygote	male	control	110	1
Fasted blood glucose concentration	MGI:3056279	C57BL/6NJ	involves: C57BL/6NJ	-	-	-	-	Early adult	homozygote	male	control	83	1.49012e-10
Fasted blood glucose concentration	MGI:3056279	C57BL/6NJ	involves: C57BL/6NJ	-	-	-	-	Early adult	homozygote	male	control	77	1.49012e-10
Fasted blood glucose concentration	MGI:3056279	C57BL/6NJ	involves: C57BL/6NJ	-	-	-	-	Early adult	homozygote	male	control	103	1.49012e-10
Fasted blood glucose concentration	MGI:3056279	C57BL/6NJ	involves: C57BL/6NJ	-	-	-	-	Early adult	homozygote	male	control	94	1.49012e-10
Fasted blood glucose concentration	MGI:3056279	C57BL/6NJ	involves: C57BL/6NJ	-	-	-	-	Early adult	homozygote	male	control	147	1.49012e-10
Fasted blood glucose concentration	MGI:3056279	C57BL/6NJ	involves: C57BL/6NJ	-	-	-	-	Early adult	homozygote	male	control	97	1
Fasted blood glucose concentration	MGI:3056279	C57BL/6NJ	involves: C57BL/6NJ	-	-	-	-	Early adult	homozygote	male	control	90	1.49012e-10
Fasted blood glucose concentration	MGI:3056279	C57BL/6NJ	involves: C57BL/6NJ	-	-	-	-	Early adult	homozygote	male	control	106	1.49012e-10
Fasted blood glucose concentration	MGI:3056279	C57BL/6NJ	involves: C57BL/6NJ	-	-	-	-	Early adult	homozygote	male	control	102	1.49012e-10
Fasted blood glucose concentration	MGI:3056279	C57BL/6NJ	involves: C57BL/6NJ	-	-	-	-	Early adult	homozygote	male	control	110	1.49012e-10
Fasted blood glucose concentration	MGI:3056279	C57BL/6NJ	involves: C57BL/6NJ	-	-	-	-	Early adult	homozygote	male	control	115	1.49012e-10
Fasted blood glucose concentration	MGI:3056279	C57BL/6NJ	involves: C57BL/6NJ	-	-	-	-	Early adult	homozygote	male	control	143	1.49012e-10
Fasted blood glucose concentration	MGI:3056279	C57BL/6NJ	involves: C57BL/6NJ	-	-	-	-	Early adult	homozygote	male	control	88	1.49012e-10
Fasted blood glucose concentration	MGI:3056279	C57BL/6NJ	involves: C57BL/6NJ	-	-	-	-	Early adult	homozygote	male	control	77	1.49012e-10
Fasted blood glucose concentration	MGI:3056279	C57BL/6NJ	involves: C57BL/6NJ	-	-	-	-	Early adult	homozygote	male	control	111	1
Fasted blood glucose concentration	MGI:3056279	C57BL/6NJ	involves: C57BL/6NJ	-	-	-	-	Early adult	homozygote	male	control	105	1
Fasted blood glucose concentration	MGI:3056279	C57BL/6NJ	involves: C57BL/6NJ	-	-	-	-	Early adult	homozygote	male	control	97	1.49012e-10
Fasted blood glucose concentration	MGI:3056279	C57BL/6NJ	involves: C57BL/6NJ	-	-	-	-	Early adult	homozygote	male	control	57	1.49012e-10
Fasted blood glucose concentration	MGI:3056279	C57BL/6NJ	involves: C57BL/6NJ	-	-	-	-	Early adult	homozygote	male	control	121	1.49012e-10
Fasted blood glucose concentration	MGI:3056279	C57BL/6NJ	involves: C57BL/6NJ	-	-	-	-	Early adult	homozygote	male	control	77	1.49012e-10
Fasted blood glucose concentration	MGI:3056279	C57BL/6NJ	involves: C57BL/6NJ	-	-	-	-	Early adult	homozygote	male	control	126	1
Fasted blood glucose concentration	MGI:3056279	C57BL/6NJ	involves: C57BL/6NJ	-	-	-	-	Early adult	homozygote	male	control	80	1.49012e-10
Fasted blood glucose concentration	MGI:3056279	C57BL/6NJ	involves: C57BL/6NJ	-	-	-	-	Early adult	homozygote	male	control	103	1.49012e-10
Fasted blood glucose concentration	MGI:3056279	C57BL/6NJ	involves: C57BL/6NJ	-	-	-	-	Early adult	homozygote	male	control	124	1.49012e-10
Fasted blood glucose concentration	MGI:3056279	C57BL/6NJ	involves: C57BL/6NJ	-	-	-	-	Early adult	homozygote	male	control	138	1
Fasted blood glucose concentration	MGI:3056279	C57BL/6NJ	involves: C57BL/6NJ	-	-	-	-	Early adult	homozygote	male	control	125	1.49012e-10
Fasted blood glucose concentration	MGI:3056279	C57BL/6NJ	involves: C57BL/6NJ	-	-	-	-	Early adult	homozygote	male	control	102	1
Fasted blood glucose concentration	MGI:3056279	C57BL/6NJ	involves: C57BL/6NJ	-	-	-	-	Early adult	homozygote	male	control	116	1
Fasted blood glucose concentration	MGI:3056279	C57BL/6NJ	involves: C57BL/6NJ	-	-	-	-	Early adult	homozygote	male	control	114	1.49012e-10
Fasted blood glucose concentration	MGI:3056279	C57BL/6NJ	involves: C57BL/6NJ	-	-	-	-	Early adult	homozygote	male	control	136	1.49012e-10
Fasted blood glucose concentration	MGI:3056279	C57BL/6NJ	involves: C57BL/6NJ	-	-	-	-	Early adult	homozygote	male	control	88	1.49012e-10
Fasted blood glucose concentration	MGI:3056279	C57BL/6NJ	involves: C57BL/6NJ	-	-	-	-	Early adult	homozygote	male	control	127	1.49012e-10
Fasted blood glucose concentration	MGI:3056279	C57BL/6NJ	involves: C57BL/6NJ	-	-	-	-	Early adult	homozygote	male	control	81	1.49012e-10
Fasted blood glucose concentration	MGI:3056279	C57BL/6NJ	involves: C57BL/6NJ	-	-	-	-	Early adult	homozygote	male	control	133	1
Fasted blood glucose concentration	MGI:3056279	C57BL/6NJ	involves: C57BL/6NJ	-	-	-	-	Early adult	homozygote	male	control	120	1
Fasted blood glucose concentration	MGI:3056279	C57BL/6NJ	involves: C57BL/6NJ	-	-	-	-	Early adult	homozygote	male	control	154	1
Fasted blood glucose concentration	MGI:3056279	C57BL/6NJ	involves: C57BL/6NJ	-	-	-	-	Early adult	homozygote	male	control	169	1.49012e-10
Fasted blood glucose concentration	MGI:3056279	C57BL/6NJ	involves: C57BL/6NJ	-	-	-	-	Early adult	homozygote	male	control	135	1.49012e-10
Fasted blood glucose concentration	MGI:3056279	C57BL/6NJ	involves: C57BL/6NJ	-	-	-	-	Early adult	homozygote	male	control	121	1.49012e-10
Fasted blood glucose concentration	MGI:3056279	C57BL/6NJ	involves: C57BL/6NJ	-	-	-	-	Early adult	homozygote	male	control	107	1.49012e-10
Fasted blood glucose concentration	MGI:3056279	C57BL/6NJ	involves: C57BL/6NJ	-	-	-	-	Early adult	homozygote	male	control	98	1.49012e-10
Fasted blood glucose concentration	MGI:3056279	C57BL/6NJ	involves: C57BL/6NJ	-	-	-	-	Early adult	homozygote	male	control	109	1.49012e-10
Fasted blood glucose concentration	MGI:3056279	C57BL/6NJ	involves: C57BL/6NJ	-	-	-	-	Early adult	homozygote	male	control	103	1.49012e-10
Fasted blood glucose concentration	MGI:3056279	C57BL/6NJ	involves: C57BL/6NJ	-	-	-	-	Early adult	homozygote	male	control	109	1.49012e-10
Fasted blood glucose concentration	MGI:3056279	C57BL/6NJ	involves: C57BL/6NJ	-	-	-	-	Early adult	homozygote	male	control	151	1
Fasted blood glucose concentration	MGI:3056279	C57BL/6NJ	involves: C57BL/6NJ	-	-	-	-	Early adult	homozygote	male	control	117	1
Fasted blood glucose concentration	MGI:3056279	C57BL/6NJ	involves: C57BL/6NJ	-	-	-	-	Early adult	homozygote	male	control	101	1.49012e-10
Fasted blood glucose concentration	MGI:3056279	C57BL/6NJ	involves: C57BL/6NJ	-	-	-	-	Early adult	homozygote	male	control	116	1.49012e-10
Fasted blood glucose concentration	MGI:3056279	C57BL/6NJ	involves: C57BL/6NJ	-	-	-	-	Early adult	homozygote	male	control	113	1.49012e-10
Fasted blood glucose concentration	MGI:3056279	C57BL/6NJ	involves: C57BL/6NJ	-	-	-	-	Early adult	homozygote	male	control	119	1
Fasted blood glucose concentration	MGI:3056279	C57BL/6NJ	involves: C57BL/6NJ	-	-	-	-	Early adult	homozygote	male	control	111	1
Fasted blood glucose concentration	MGI:3056279	C57BL/6NJ	involves: C57BL/6NJ	-	-	-	-	Early adult	homozygote	male	control	60	1.49012e-10
Fasted blood glucose concentration	MGI:3056279	C57BL/6NJ	involves: C57BL/6NJ	-	-	-	-	Early adult	homozygote	male	control	131	1.49012e-10
Fasted blood glucose concentration	MGI:3056279	C57BL/6NJ	involves: C57BL/6NJ	-	-	-	-	Early adult	homozygote	male	control	78	1.49012e-10
Fasted blood glucose concentration	MGI:3056279	C57BL/6NJ	involves: C57BL/6NJ	-	-	-	-	Early adult	homozygote	male	control	99	1.49012e-10
Fasted blood glucose concentration	MGI:3056279	C57BL/6NJ	involves: C57BL/6NJ	-	-	-	-	Early adult	homozygote	male	control	105	1.49012e-10
Fasted blood glucose concentration	MGI:3056279	C57BL/6NJ	involves: C57BL/6NJ	-	-	-	-	Early adult	homozygote	male	control	96	1.49012e-10
Fasted blood glucose concentration	MGI:3056279	C57BL/6NJ	involves: C57BL/6NJ	-	-	-	-	Early adult	homozygote	male	control	115	1.49012e-10
Fasted blood glucose concentration	MGI:3056279	C57BL/6NJ	involves: C57BL/6NJ	-	-	-	-	Early adult	homozygote	male	control	131	1.49012e-10
Fasted blood glucose concentration	MGI:3056279	C57BL/6NJ	involves: C57BL/6NJ	-	-	-	-	Early adult	homozygote	male	control	79	1.49012e-10
Fasted blood glucose concentration	MGI:3056279	C57BL/6NJ	involves: C57BL/6NJ	-	-	-	-	Early adult	homozygote	male	control	75	1.49012e-10
Fasted blood glucose concentration	MGI:3056279	C57BL/6NJ	involves: C57BL/6NJ	-	-	-	-	Early adult	homozygote	male	control	82	1.49012e-10
Fasted blood glucose concentration	MGI:3056279	C57BL/6NJ	involves: C57BL/6NJ	-	-	-	-	Early adult	homozygote	male	control	125	1.49012e-10
Fasted blood glucose concentration	MGI:3056279	C57BL/6NJ	involves: C57BL/6NJ	-	-	-	-	Early adult	homozygote	male	control	140	1.49012e-10
Fasted blood glucose concentration	MGI:3056279	C57BL/6NJ	involves: C57BL/6NJ	-	-	-	-	Early adult	homozygote	male	control	107	1.49012e-10
Fasted blood glucose concentration	MGI:3056279	C57BL/6NJ	involves: C57BL/6NJ	-	-	-	-	Early adult	homozygote	male	control	74	1.49012e-10
Fasted blood glucose concentration	MGI:3056279	C57BL/6NJ	involves: C57BL/6NJ	-	-	-	-	Early adult	homozygote	male	control	100	1
Fasted blood glucose concentration	MGI:3056279	C57BL/6NJ	involves: C57BL/6NJ	-	-	-	-	Early adult	homozygote	male	control	111	1
Fasted blood glucose concentration	MGI:3056279	C57BL/6NJ	involves: C57BL/6NJ	-	-	-	-	Early adult	homozygote	male	control	119	1.49012e-10
Fasted blood glucose concentration	MGI:3056279	C57BL/6NJ	involves: C57BL/6NJ	-	-	-	-	Early adult	homozygote	male	control	94	1.49012e-10
Fasted blood glucose concentration	MGI:3056279	C57BL/6NJ	involves: C57BL/6NJ	-	-	-	-	Early adult	homozygote	male	control	124	1.49012e-10
Fasted blood glucose concentration	MGI:3056279	C57BL/6NJ	involves: C57BL/6NJ	-	-	-	-	Early adult	homozygote	male	control	103	1.49012e-10
Fasted blood glucose concentration	MGI:3056279	C57BL/6NJ	involves: C57BL/6NJ	-	-	-	-	Early adult	homozygote	male	control	104	1
Fasted blood glucose concentration	MGI:3056279	C57BL/6NJ	involves: C57BL/6NJ	-	-	-	-	Early adult	homozygote	male	control	94	1.49012e-10
Fasted blood glucose concentration	MGI:3056279	C57BL/6NJ	involves: C57BL/6NJ	-	-	-	-	Early adult	homozygote	male	control	66	1.49012e-10
Fasted blood glucose concentration	MGI:3056279	C57BL/6NJ	involves: C57BL/6NJ	-	-	-	-	Early adult	homozygote	male	control	106	1.49012e-10
Fasted blood glucose concentration	MGI:3056279	C57BL/6NJ	involves: C57BL/6NJ	-	-	-	-	Early adult	homozygote	male	control	115	1.49012e-10
Fasted blood glucose concentration	MGI:3056279	C57BL/6NJ	involves: C57BL/6NJ	-	-	-	-	Early adult	homozygote	male	control	97	1.49012e-10
Fasted blood glucose concentration	MGI:3056279	C57BL/6NJ	involves: C57BL/6NJ	-	-	-	-	Early adult	homozygote	male	control	115	1.49012e-10
Fasted blood glucose concentration	MGI:3056279	C57BL/6NJ	involves: C57BL/6NJ	-	-	-	-	Early adult	homozygote	male	control	119	1.49012e-10
Fasted blood glucose concentration	MGI:3056279	C57BL/6NJ	involves: C57BL/6NJ	-	-	-	-	Early adult	homozygote	male	control	99	1.49012e-10
Fasted blood glucose concentration	MGI:3056279	C57BL/6NJ	involves: C57BL/6NJ	-	-	-	-	Early adult	homozygote	male	control	126	1
Fasted blood glucose concentration	MGI:3056279	C57BL/6NJ	involves: C57BL/6NJ	-	-	-	-	Early adult	homozygote	male	control	108	1.49012e-10
Fasted blood glucose concentration	MGI:3056279	C57BL/6NJ	involves: C57BL/6NJ	-	-	-	-	Early adult	homozygote	male	control	103	1.49012e-10
Fasted blood glucose concentration	MGI:3056279	C57BL/6NJ	involves: C57BL/6NJ	-	-	-	-	Early adult	homozygote	male	control	104	1.49012e-10
Fasted blood glucose concentration	MGI:3056279	C57BL/6NJ	involves: C57BL/6NJ	-	-	-	-	Early adult	homozygote	male	control	70	1.49012e-10
Fasted blood glucose concentration	MGI:3056279	C57BL/6NJ	involves: C57BL/6NJ	-	-	-	-	Early adult	homozygote	male	control	89	1.49012e-10
Fasted blood glucose concentration	MGI:3056279	C57BL/6NJ	involves: C57BL/6NJ	-	-	-	-	Early adult	homozygote	male	control	115	1.49012e-10
Fasted blood glucose concentration	MGI:3056279	C57BL/6NJ	involves: C57BL/6NJ	-	-	-	-	Early adult	homozygote	male	control	104	1.49012e-10
Fasted blood glucose concentration	MGI:3056279	C57BL/6NJ	involves: C57BL/6NJ	-	-	-	-	Early adult	homozygote	male	control	103	1
Fasted blood glucose concentration	MGI:3056279	C57BL/6NJ	involves: C57BL/6NJ	-	-	-	-	Early adult	homozygote	male	control	82	1.49012e-10
Fasted blood glucose concentration	MGI:3056279	C57BL/6NJ	involves: C57BL/6NJ	-	-	-	-	Early adult	homozygote	male	control	124	1.49012e-10
Fasted blood glucose concentration	MGI:3056279	C57BL/6NJ	involves: C57BL/6NJ	-	-	-	-	Early adult	homozygote	male	control	94	1
Fasted blood glucose concentration	MGI:3056279	C57BL/6NJ	involves: C57BL/6NJ	-	-	-	-	Early adult	homozygote	male	control	77	1.49012e-10
Fasted blood glucose concentration	MGI:3056279	C57BL/6NJ	involves: C57BL/6NJ	-	-	-	-	Early adult	homozygote	male	control	129	1.49012e-10
Fasted blood glucose concentration	MGI:3056279	C57BL/6NJ	involves: C57BL/6NJ	-	-	-	-	Early adult	homozygote	male	control	189	1.49012e-10
Fasted blood glucose concentration	MGI:3056279	C57BL/6NJ	involves: C57BL/6NJ	-	-	-	-	Early adult	homozygote	male	control	118	1.49012e-10
Fasted blood glucose concentration	MGI:3056279	C57BL/6NJ	involves: C57BL/6NJ	-	-	-	-	Early adult	homozygote	male	control	123	1
Fasted blood glucose concentration	MGI:3056279	C57BL/6NJ	involves: C57BL/6NJ	-	-	-	-	Early adult	homozygote	male	control	107	1.49012e-10
Fasted blood glucose concentration	MGI:3056279	C57BL/6NJ	involves: C57BL/6NJ	-	-	-	-	Early adult	homozygote	male	control	125	1
Fasted blood glucose concentration	MGI:3056279	C57BL/6NJ	involves: C57BL/6NJ	-	-	-	-	Early adult	homozygote	male	control	107	1.49012e-10
Fasted blood glucose concentration	MGI:3056279	C57BL/6NJ	involves: C57BL/6NJ	-	-	-	-	Early adult	homozygote	male	control	93	1.49012e-10
Fasted blood glucose concentration	MGI:3056279	C57BL/6NJ	involves: C57BL/6NJ	-	-	-	-	Early adult	homozygote	male	control	89	1
Fasted blood glucose concentration	MGI:3056279	C57BL/6NJ	involves: C57BL/6NJ	-	-	-	-	Early adult	homozygote	male	control	111	1
Fasted blood glucose concentration	MGI:3056279	C57BL/6NJ	involves: C57BL/6NJ	-	-	-	-	Early adult	homozygote	male	control	115	1.49012e-10
Fasted blood glucose concentration	MGI:3056279	C57BL/6NJ	involves: C57BL/6NJ	-	-	-	-	Early adult	homozygote	male	control	125	1
Fasted blood glucose concentration	MGI:3056279	C57BL/6NJ	involves: C57BL/6NJ	-	-	-	-	Early adult	homozygote	male	control	91	1.49012e-10
Fasted blood glucose concentration	MGI:3056279	C57BL/6NJ	involves: C57BL/6NJ	-	-	-	-	Early adult	homozygote	male	control	112	1.49012e-10
Fasted blood glucose concentration	MGI:3056279	C57BL/6NJ	involves: C57BL/6NJ	-	-	-	-	Early adult	homozygote	male	control	96	1.49012e-10
Fasted blood glucose concentration	MGI:3056279	C57BL/6NJ	involves: C57BL/6NJ	-	-	-	-	Early adult	homozygote	male	control	102	1.49012e-10
Fasted blood glucose concentration	MGI:3056279	C57BL/6NJ	involves: C57BL/6NJ	-	-	-	-	Early adult	homozygote	male	control	79	1.49012e-10
Fasted blood glucose concentration	MGI:3056279	C57BL/6NJ	involves: C57BL/6NJ	-	-	-	-	Early adult	homozygote	male	control	139	1
Fasted blood glucose concentration	MGI:3056279	C57BL/6NJ	involves: C57BL/6NJ	-	-	-	-	Early adult	homozygote	male	control	106	1.49012e-10
Fasted blood glucose concentration	MGI:3056279	C57BL/6NJ	involves: C57BL/6NJ	-	-	-	-	Early adult	homozygote	male	control	110	1.49012e-10
Fasted blood glucose concentration	MGI:3056279	C57BL/6NJ	involves: C57BL/6NJ	-	-	-	-	Early adult	homozygote	male	control	116	1
Fasted blood glucose concentration	MGI:3056279	C57BL/6NJ	involves: C57BL/6NJ	-	-	-	-	Early adult	homozygote	male	control	122	1.49012e-10
Fasted blood glucose concentration	MGI:3056279	C57BL/6NJ	involves: C57BL/6NJ	-	-	-	-	Early adult	homozygote	male	control	134	1.49012e-10
Fasted blood glucose concentration	MGI:3056279	C57BL/6NJ	involves: C57BL/6NJ	-	-	-	-	Early adult	homozygote	male	control	89	1.49012e-10
Fasted blood glucose concentration	MGI:3056279	C57BL/6NJ	involves: C57BL/6NJ	-	-	-	-	Early adult	homozygote	male	control	121	1.49012e-10
Fasted blood glucose concentration	MGI:3056279	C57BL/6NJ	involves: C57BL/6NJ	-	-	-	-	Early adult	homozygote	male	control	116	1
Fasted blood glucose concentration	MGI:3056279	C57BL/6NJ	involves: C57BL/6NJ	-	-	-	-	Early adult	homozygote	male	control	98	1
Fasted blood glucose concentration	MGI:3056279	C57BL/6NJ	involves: C57BL/6NJ	-	-	-	-	Early adult	homozygote	male	control	84	1.49012e-10
Fasted blood glucose concentration	MGI:3056279	C57BL/6NJ	involves: C57BL/6NJ	-	-	-	-	Early adult	homozygote	male	control	137	1
Fasted blood glucose concentration	MGI:3056279	C57BL/6NJ	involves: C57BL/6NJ	-	-	-	-	Early adult	homozygote	male	control	146	1
Fasted blood glucose concentration	MGI:3056279	C57BL/6NJ	involves: C57BL/6NJ	-	-	-	-	Early adult	homozygote	male	control	108	1.49012e-10
Fasted blood glucose concentration	MGI:3056279	C57BL/6NJ	involves: C57BL/6NJ	-	-	-	-	Early adult	homozygote	male	control	128	1
Fasted blood glucose concentration	MGI:3056279	C57BL/6NJ	involves: C57BL/6NJ	-	-	-	-	Early adult	homozygote	male	control	92	1.49012e-10
Fasted blood glucose concentration	MGI:3056279	C57BL/6NJ	involves: C57BL/6NJ	-	-	-	-	Early adult	homozygote	male	control	98	1.49012e-10
Fasted blood glucose concentration	MGI:3056279	C57BL/6NJ	involves: C57BL/6NJ	-	-	-	-	Early adult	homozygote	male	control	77	1.49012e-10
Fasted blood glucose concentration	MGI:3056279	C57BL/6NJ	involves: C57BL/6NJ	-	-	-	-	Early adult	homozygote	male	control	122	1
Fasted blood glucose concentration	MGI:3056279	C57BL/6NJ	involves: C57BL/6NJ	-	-	-	-	Early adult	homozygote	male	control	98	1.49012e-10
Fasted blood glucose concentration	MGI:3056279	C57BL/6NJ	involves: C57BL/6NJ	-	-	-	-	Early adult	homozygote	male	control	125	1.49012e-10
Fasted blood glucose concentration	MGI:3056279	C57BL/6NJ	involves: C57BL/6NJ	-	-	-	-	Early adult	homozygote	male	control	109	1.49012e-10
Fasted blood glucose concentration	MGI:3056279	C57BL/6NJ	involves: C57BL/6NJ	-	-	-	-	Early adult	homozygote	male	control	108	1.49012e-10
Fasted blood glucose concentration	MGI:3056279	C57BL/6NJ	involves: C57BL/6NJ	-	-	-	-	Early adult	homozygote	male	control	81	1.49012e-10
Fasted blood glucose concentration	MGI:3056279	C57BL/6NJ	involves: C57BL/6NJ	-	-	-	-	Early adult	homozygote	male	control	123	1.49012e-10
Fasted blood glucose concentration	MGI:3056279	C57BL/6NJ	involves: C57BL/6NJ	-	-	-	-	Early adult	homozygote	male	control	84	1.49012e-10
Fasted blood glucose concentration	MGI:3056279	C57BL/6NJ	involves: C57BL/6NJ	-	-	-	-	Early adult	homozygote	male	control	96	1
Fasted blood glucose concentration	MGI:3056279	C57BL/6NJ	involves: C57BL/6NJ	-	-	-	-	Early adult	homozygote	male	control	135	1.49012e-10
Fasted blood glucose concentration	MGI:3056279	C57BL/6NJ	involves: C57BL/6NJ	-	-	-	-	Early adult	homozygote	male	control	99	1.49012e-10
Fasted blood glucose concentration	MGI:3056279	C57BL/6NJ	involves: C57BL/6NJ	-	-	-	-	Early adult	homozygote	male	control	132	1.49012e-10
Fasted blood glucose concentration	MGI:3056279	C57BL/6NJ	involves: C57BL/6NJ	-	-	-	-	Early adult	homozygote	male	control	93	1.49012e-10
Fasted blood glucose concentration	MGI:3056279	C57BL/6NJ	involves: C57BL/6NJ	-	-	-	-	Early adult	homozygote	male	control	107	1.49012e-10
Fasted blood glucose concentration	MGI:3056279	C57BL/6NJ	involves: C57BL/6NJ	-	-	-	-	Early adult	homozygote	male	control	102	1.49012e-10
Fasted blood glucose concentration	MGI:3056279	C57BL/6NJ	involves: C57BL/6NJ	-	-	-	-	Early adult	homozygote	male	control	102	1.49012e-10
Fasted blood glucose concentration	MGI:3056279	C57BL/6NJ	involves: C57BL/6NJ	-	-	-	-	Early adult	homozygote	male	control	99	1.49012e-10
Fasted blood glucose concentration	MGI:3056279	C57BL/6NJ	involves: C57BL/6NJ	-	-	-	-	Early adult	homozygote	male	control	52	1.49012e-10
Fasted blood glucose concentration	MGI:3056279	C57BL/6NJ	involves: C57BL/6NJ	-	-	-	-	Early adult	homozygote	male	control	78	1.49012e-10
Fasted blood glucose concentration	MGI:3056279	C57BL/6NJ	involves: C57BL/6NJ	-	-	-	-	Early adult	homozygote	male	control	74	1.49012e-10
Fasted blood glucose concentration	MGI:3056279	C57BL/6NJ	involves: C57BL/6NJ	-	-	-	-	Early adult	homozygote	male	control	113	1.49012e-10
Fasted blood glucose concentration	MGI:3056279	C57BL/6NJ	involves: C57BL/6NJ	-	-	-	-	Early adult	homozygote	male	control	109	1
Fasted blood glucose concentration	MGI:3056279	C57BL/6NJ	involves: C57BL/6NJ	-	-	-	-	Early adult	homozygote	male	control	92	1.49012e-10
Fasted blood glucose concentration	MGI:3056279	C57BL/6NJ	involves: C57BL/6NJ	-	-	-	-	Early adult	homozygote	male	control	143	1
Fasted blood glucose concentration	MGI:3056279	C57BL/6NJ	involves: C57BL/6NJ	-	-	-	-	Early adult	homozygote	male	control	118	1.49012e-10
Fasted blood glucose concentration	MGI:3056279	C57BL/6NJ	involves: C57BL/6NJ	-	-	-	-	Early adult	homozygote	male	control	98	1.49012e-10
Fasted blood glucose concentration	MGI:3056279	C57BL/6NJ	involves: C57BL/6NJ	-	-	-	-	Early adult	homozygote	male	control	78	1.49012e-10
Fasted blood glucose concentration	MGI:3056279	C57BL/6NJ	involves: C57BL/6NJ	-	-	-	-	Early adult	homozygote	male	control	111	1
Fasted blood glucose concentration	MGI:3056279	C57BL/6NJ	involves: C57BL/6NJ	-	-	-	-	Early adult	homozygote	male	control	86	1.49012e-10
Fasted blood glucose concentration	MGI:3056279	C57BL/6NJ	involves: C57BL/6NJ	-	-	-	-	Early adult	homozygote	male	control	129	1.49012e-10
Fasted blood glucose concentration	MGI:3056279	C57BL/6NJ	involves: C57BL/6NJ	-	-	-	-	Early adult	homozygote	male	control	127	1.49012e-10
Fasted blood glucose concentration	MGI:3056279	C57BL/6NJ	involves: C57BL/6NJ	-	-	-	-	Early adult	homozygote	male	control	78	1.49012e-10
Fasted blood glucose concentration	MGI:3056279	C57BL/6NJ	involves: C57BL/6NJ	-	-	-	-	Early adult	homozygote	male	control	120	1
Fasted blood glucose concentration	MGI:3056279	C57BL/6NJ	involves: C57BL/6NJ	-	-	-	-	Early adult	homozygote	male	control	121	1.49012e-10
Fasted blood glucose concentration	MGI:3056279	C57BL/6NJ	involves: C57BL/6NJ	-	-	-	-	Early adult	homozygote	male	control	90	1.49012e-10
Fasted blood glucose concentration	MGI:3056279	C57BL/6NJ	involves: C57BL/6NJ	-	-	-	-	Early adult	homozygote	male	control	104	1
Fasted blood glucose concentration	MGI:3056279	C57BL/6NJ	involves: C57BL/6NJ	-	-	-	-	Early adult	homozygote	male	control	79	1.49012e-10
Fasted blood glucose concentration	MGI:3056279	C57BL/6NJ	involves: C57BL/6NJ	-	-	-	-	Early adult	homozygote	male	control	106	1.49012e-10
Fasted blood glucose concentration	MGI:3056279	C57BL/6NJ	involves: C57BL/6NJ	-	-	-	-	Early adult	homozygote	male	control	118	1.49012e-10
Fasted blood glucose concentration	MGI:3056279	C57BL/6NJ	involves: C57BL/6NJ	-	-	-	-	Early adult	homozygote	male	control	100	1.49012e-10
Fasted blood glucose concentration	MGI:3056279	C57BL/6NJ	involves: C57BL/6NJ	-	-	-	-	Early adult	homozygote	male	control	106	1.49012e-10
Fasted blood glucose concentration	MGI:3056279	C57BL/6NJ	involves: C57BL/6NJ	-	-	-	-	Early adult	homozygote	male	control	101	1
Fasted blood glucose concentration	MGI:3056279	C57BL/6NJ	involves: C57BL/6NJ	-	-	-	-	Early adult	homozygote	male	control	103	1
Fasted blood glucose concentration	MGI:3056279	C57BL/6NJ	involves: C57BL/6NJ	-	-	-	-	Early adult	homozygote	male	control	117	1.49012e-10
Fasted blood glucose concentration	MGI:3056279	C57BL/6NJ	involves: C57BL/6NJ	-	-	-	-	Early adult	homozygote	male	control	99	1.49012e-10
Fasted blood glucose concentration	MGI:3056279	C57BL/6NJ	involves: C57BL/6NJ	-	-	-	-	Early adult	homozygote	male	control	112	1.49012e-10
Fasted blood glucose concentration	MGI:3056279	C57BL/6NJ	involves: C57BL/6NJ	-	-	-	-	Early adult	homozygote	male	control	118	1.49012e-10
Fasted blood glucose concentration	MGI:3056279	C57BL/6NJ	involves: C57BL/6NJ	-	-	-	-	Early adult	homozygote	male	control	109	1.49012e-10
Fasted blood glucose concentration	MGI:3056279	C57BL/6NJ	involves: C57BL/6NJ	-	-	-	-	Early adult	homozygote	male	control	105	1.49012e-10
Fasted blood glucose concentration	MGI:3056279	C57BL/6NJ	involves: C57BL/6NJ	-	-	-	-	Early adult	homozygote	male	control	117	1
Fasted blood glucose concentration	MGI:3056279	C57BL/6NJ	involves: C57BL/6NJ	-	-	-	-	Early adult	homozygote	male	control	82	1.49012e-10
Fasted blood glucose concentration	MGI:3056279	C57BL/6NJ	involves: C57BL/6NJ	-	-	-	-	Early adult	homozygote	male	control	109	1.49012e-10
Fasted blood glucose concentration	MGI:3056279	C57BL/6NJ	involves: C57BL/6NJ	-	-	-	-	Early adult	homozygote	male	control	127	1.49012e-10
Fasted blood glucose concentration	MGI:3056279	C57BL/6NJ	involves: C57BL/6NJ	-	-	-	-	Early adult	homozygote	male	control	85	1.49012e-10
Fasted blood glucose concentration	MGI:3056279	C57BL/6NJ	involves: C57BL/6NJ	-	-	-	-	Early adult	homozygote	male	control	67	1.49012e-10
Fasted blood glucose concentration	MGI:3056279	C57BL/6NJ	involves: C57BL/6NJ	-	-	-	-	Early adult	homozygote	male	control	114	1
Fasted blood glucose concentration	MGI:3056279	C57BL/6NJ	involves: C57BL/6NJ	-	-	-	-	Early adult	homozygote	male	control	73	1.49012e-10
Fasted blood glucose concentration	MGI:3056279	C57BL/6NJ	involves: C57BL/6NJ	-	-	-	-	Early adult	homozygote	male	control	118	1
Fasted blood glucose concentration	MGI:3056279	C57BL/6NJ	involves: C57BL/6NJ	-	-	-	-	Early adult	homozygote	male	control	139	1
Fasted blood glucose concentration	MGI:3056279	C57BL/6NJ	involves: C57BL/6NJ	-	-	-	-	Early adult	homozygote	male	control	130	1.49012e-10
Fasted blood glucose concentration	MGI:3056279	C57BL/6NJ	involves: C57BL/6NJ	-	-	-	-	Early adult	homozygote	male	control	114	1
Fasted blood glucose concentration	MGI:3056279	C57BL/6NJ	involves: C57BL/6NJ	-	-	-	-	Early adult	homozygote	male	control	79	1.49012e-10
Fasted blood glucose concentration	MGI:3056279	C57BL/6NJ	involves: C57BL/6NJ	-	-	-	-	Early adult	homozygote	male	control	86	1.49012e-10
Fasted blood glucose concentration	MGI:3056279	C57BL/6NJ	involves: C57BL/6NJ	-	-	-	-	Early adult	homozygote	male	control	107	1.49012e-10
Fasted blood glucose concentration	MGI:3056279	C57BL/6NJ	involves: C57BL/6NJ	-	-	-	-	Early adult	homozygote	male	control	92	1.49012e-10
Fasted blood glucose concentration	MGI:3056279	C57BL/6NJ	involves: C57BL/6NJ	-	-	-	-	Early adult	homozygote	male	control	113	1.49012e-10
Fasted blood glucose concentration	MGI:3056279	C57BL/6NJ	involves: C57BL/6NJ	-	-	-	-	Early adult	homozygote	male	control	131	1.49012e-10
Fasted blood glucose concentration	MGI:3056279	C57BL/6NJ	involves: C57BL/6NJ	-	-	-	-	Early adult	homozygote	male	control	119	1
Fasted blood glucose concentration	MGI:3056279	C57BL/6NJ	involves: C57BL/6NJ	-	-	-	-	Early adult	homozygote	male	control	66	1.49012e-10
Fasted blood glucose concentration	MGI:3056279	C57BL/6NJ	involves: C57BL/6NJ	-	-	-	-	Early adult	homozygote	male	control	76	1.49012e-10
Fasted blood glucose concentration	MGI:3056279	C57BL/6NJ	involves: C57BL/6NJ	-	-	-	-	Early adult	homozygote	male	control	105	1.49012e-10
Fasted blood glucose concentration	MGI:3056279	C57BL/6NJ	involves: C57BL/6NJ	-	-	-	-	Early adult	homozygote	male	control	118	1
Fasted blood glucose concentration	MGI:3056279	C57BL/6NJ	involves: C57BL/6NJ	-	-	-	-	Early adult	homozygote	male	control	119	1.49012e-10
Fasted blood glucose concentration	MGI:3056279	C57BL/6NJ	involves: C57BL/6NJ	-	-	-	-	Early adult	homozygote	male	control	125	1.49012e-10
Fasted blood glucose concentration	MGI:3056279	C57BL/6NJ	involves: C57BL/6NJ	-	-	-	-	Early adult	homozygote	male	control	126	1
Fasted blood glucose concentration	MGI:3056279	C57BL/6NJ	involves: C57BL/6NJ	-	-	-	-	Early adult	homozygote	male	control	80	1.49012e-10
Fasted blood glucose concentration	MGI:3056279	C57BL/6NJ	involves: C57BL/6NJ	-	-	-	-	Early adult	homozygote	male	control	137	1.49012e-10
Fasted blood glucose concentration	MGI:3056279	C57BL/6NJ	involves: C57BL/6NJ	-	-	-	-	Early adult	homozygote	male	control	95	1.49012e-10
Fasted blood glucose concentration	MGI:3056279	C57BL/6NJ	involves: C57BL/6NJ	-	-	-	-	Early adult	homozygote	male	control	103	1.49012e-10
Fasted blood glucose concentration	MGI:3056279	C57BL/6NJ	involves: C57BL/6NJ	-	-	-	-	Early adult	homozygote	male	control	105	1.49012e-10
Fasted blood glucose concentration	MGI:3056279	C57BL/6NJ	involves: C57BL/6NJ	-	-	-	-	Early adult	homozygote	male	control	141	1
Fasted blood glucose concentration	MGI:3056279	C57BL/6NJ	involves: C57BL/6NJ	-	-	-	-	Early adult	homozygote	male	control	109	1
Fasted blood glucose concentration	MGI:3056279	C57BL/6NJ	involves: C57BL/6NJ	-	-	-	-	Early adult	homozygote	male	control	103	1.49012e-10
Fasted blood glucose concentration	MGI:3056279	C57BL/6NJ	involves: C57BL/6NJ	-	-	-	-	Early adult	homozygote	male	control	87	1.49012e-10
Fasted blood glucose concentration	MGI:3056279	C57BL/6NJ	involves: C57BL/6NJ	-	-	-	-	Early adult	homozygote	male	control	128	1.49012e-10
Fasted blood glucose concentration	MGI:3056279	C57BL/6NJ	involves: C57BL/6NJ	-	-	-	-	Early adult	homozygote	male	control	109	1.49012e-10
Fasted blood glucose concentration	MGI:3056279	C57BL/6NJ	involves: C57BL/6NJ	-	-	-	-	Early adult	homozygote	male	control	72	1.49012e-10
Fasted blood glucose concentration	MGI:3056279	C57BL/6NJ	involves: C57BL/6NJ	-	-	-	-	Early adult	homozygote	male	control	94	1.49012e-10
Fasted blood glucose concentration	MGI:3056279	C57BL/6NJ	involves: C57BL/6NJ	-	-	-	-	Early adult	homozygote	male	control	101	1.49012e-10
Fasted blood glucose concentration	MGI:3056279	C57BL/6NJ	involves: C57BL/6NJ	-	-	-	-	Early adult	homozygote	male	control	83	1.49012e-10
Fasted blood glucose concentration	MGI:3056279	C57BL/6NJ	involves: C57BL/6NJ	-	-	-	-	Early adult	homozygote	male	control	131	1.49012e-10
Fasted blood glucose concentration	MGI:3056279	C57BL/6NJ	involves: C57BL/6NJ	-	-	-	-	Early adult	homozygote	male	control	90	1.49012e-10
Fasted blood glucose concentration	MGI:3056279	C57BL/6NJ	involves: C57BL/6NJ	-	-	-	-	Early adult	homozygote	male	control	116	1.49012e-10
Fasted blood glucose concentration	MGI:3056279	C57BL/6NJ	involves: C57BL/6NJ	-	-	-	-	Early adult	homozygote	male	control	114	1.49012e-10
Fasted blood glucose concentration	MGI:3056279	C57BL/6NJ	involves: C57BL/6NJ	-	-	-	-	Early adult	homozygote	male	control	96	1
Fasted blood glucose concentration	MGI:3056279	C57BL/6NJ	involves: C57BL/6NJ	-	-	-	-	Early adult	homozygote	male	control	99	1.49012e-10
Fasted blood glucose concentration	MGI:3056279	C57BL/6NJ	involves: C57BL/6NJ	-	-	-	-	Early adult	homozygote	male	control	135	1.49012e-10
Fasted blood glucose concentration	MGI:3056279	C57BL/6NJ	involves: C57BL/6NJ	-	-	-	-	Early adult	homozygote	male	control	82	1
Fasted blood glucose concentration	MGI:3056279	C57BL/6NJ	involves: C57BL/6NJ	-	-	-	-	Early adult	homozygote	male	control	71	1.49012e-10
Fasted blood glucose concentration	MGI:3056279	C57BL/6NJ	involves: C57BL/6NJ	-	-	-	-	Early adult	homozygote	male	control	123	1.49012e-10
Fasted blood glucose concentration	MGI:3056279	C57BL/6NJ	involves: C57BL/6NJ	-	-	-	-	Early adult	homozygote	male	control	86	1.49012e-10
Fasted blood glucose concentration	MGI:3056279	C57BL/6NJ	involves: C57BL/6NJ	-	-	-	-	Early adult	homozygote	male	control	133	1.49012e-10
Fasted blood glucose concentration	MGI:3056279	C57BL/6NJ	involves: C57BL/6NJ	-	-	-	-	Early adult	homozygote	male	control	94	1
Fasted blood glucose concentration	MGI:3056279	C57BL/6NJ	involves: C57BL/6NJ	-	-	-	-	Early adult	homozygote	male	control	96	1.49012e-10
Fasted blood glucose concentration	MGI:3056279	C57BL/6NJ	involves: C57BL/6NJ	-	-	-	-	Early adult	homozygote	male	control	119	1.49012e-10
Fasted blood glucose concentration	MGI:3056279	C57BL/6NJ	involves: C57BL/6NJ	-	-	-	-	Early adult	homozygote	male	control	118	1.49012e-10
Fasted blood glucose concentration	MGI:3056279	C57BL/6NJ	involves: C57BL/6NJ	-	-	-	-	Early adult	homozygote	male	control	107	1.49012e-10
Fasted blood glucose concentration	MGI:3056279	C57BL/6NJ	involves: C57BL/6NJ	-	-	-	-	Early adult	homozygote	male	control	103	1
Fasted blood glucose concentration	MGI:3056279	C57BL/6NJ	involves: C57BL/6NJ	-	-	-	-	Early adult	homozygote	male	control	100	1.49012e-10
Fasted blood glucose concentration	MGI:3056279	C57BL/6NJ	involves: C57BL/6NJ	-	-	-	-	Early adult	homozygote	male	control	155	1
Fasted blood glucose concentration	MGI:3056279	C57BL/6NJ	involves: C57BL/6NJ	-	-	-	-	Early adult	homozygote	male	control	115	1.49012e-10
Fasted blood glucose concentration	MGI:3056279	C57BL/6NJ	involves: C57BL/6NJ	-	-	-	-	Early adult	homozygote	male	control	135	1.49012e-10
Fasted blood glucose concentration	MGI:3056279	C57BL/6NJ	involves: C57BL/6NJ	-	-	-	-	Early adult	homozygote	male	control	118	1
Fasted blood glucose concentration	MGI:3056279	C57BL/6NJ	involves: C57BL/6NJ	-	-	-	-	Early adult	homozygote	male	control	99	1.49012e-10
Fasted blood glucose concentration	MGI:3056279	C57BL/6NJ	involves: C57BL/6NJ	-	-	-	-	Early adult	homozygote	male	control	103	1.49012e-10
Fasted blood glucose concentration	MGI:3056279	C57BL/6NJ	involves: C57BL/6NJ	-	-	-	-	Early adult	homozygote	male	control	126	1.49012e-10
Fasted blood glucose concentration	MGI:3056279	C57BL/6NJ	involves: C57BL/6NJ	-	-	-	-	Early adult	homozygote	male	control	116	1
Fasted blood glucose concentration	MGI:3056279	C57BL/6NJ	involves: C57BL/6NJ	-	-	-	-	Early adult	homozygote	male	control	114	1.49012e-10
Fasted blood glucose concentration	MGI:3056279	C57BL/6NJ	involves: C57BL/6NJ	-	-	-	-	Early adult	homozygote	male	control	126	1
Fasted blood glucose concentration	MGI:3056279	C57BL/6NJ	involves: C57BL/6NJ	-	-	-	-	Early adult	homozygote	male	control	66	1.49012e-10
Fasted blood glucose concentration	MGI:3056279	C57BL/6NJ	involves: C57BL/6NJ	-	-	-	-	Early adult	homozygote	male	control	115	1
Fasted blood glucose concentration	MGI:3056279	C57BL/6NJ	involves: C57BL/6NJ	-	-	-	-	Early adult	homozygote	male	control	154	1.49012e-10
Fasted blood glucose concentration	MGI:3056279	C57BL/6NJ	involves: C57BL/6NJ	-	-	-	-	Early adult	homozygote	male	control	123	1.49012e-10
Fasted blood glucose concentration	MGI:3056279	C57BL/6NJ	involves: C57BL/6NJ	-	-	-	-	Early adult	homozygote	male	control	82	1.49012e-10
Fasted blood glucose concentration	MGI:3056279	C57BL/6NJ	involves: C57BL/6NJ	-	-	-	-	Early adult	homozygote	male	control	94	1.49012e-10
Fasted blood glucose concentration	MGI:3056279	C57BL/6NJ	involves: C57BL/6NJ	-	-	-	-	Early adult	homozygote	male	control	97	1.49012e-10
Fasted blood glucose concentration	MGI:3056279	C57BL/6NJ	involves: C57BL/6NJ	-	-	-	-	Early adult	homozygote	male	control	85	1.49012e-10
Fasted blood glucose concentration	MGI:3056279	C57BL/6NJ	involves: C57BL/6NJ	-	-	-	-	Early adult	homozygote	male	control	131	1
Fasted blood glucose concentration	MGI:3056279	C57BL/6NJ	involves: C57BL/6NJ	-	-	-	-	Early adult	homozygote	male	control	79	1.49012e-10
Fasted blood glucose concentration	MGI:3056279	C57BL/6NJ	involves: C57BL/6NJ	-	-	-	-	Early adult	homozygote	male	control	77	1.49012e-10
Fasted blood glucose concentration	MGI:3056279	C57BL/6NJ	involves: C57BL/6NJ	-	-	-	-	Early adult	homozygote	male	control	116	1.49012e-10
Fasted blood glucose concentration	MGI:3056279	C57BL/6NJ	involves: C57BL/6NJ	-	-	-	-	Early adult	homozygote	male	control	113	1.49012e-10
Fasted blood glucose concentration	MGI:3056279	C57BL/6NJ	involves: C57BL/6NJ	-	-	-	-	Early adult	homozygote	male	control	133	1.49012e-10
Fasted blood glucose concentration	MGI:3056279	C57BL/6NJ	involves: C57BL/6NJ	-	-	-	-	Early adult	homozygote	male	control	131	1.49012e-10
Fasted blood glucose concentration	MGI:3056279	C57BL/6NJ	involves: C57BL/6NJ	-	-	-	-	Early adult	homozygote	male	control	121	1.49012e-10
Fasted blood glucose concentration	MGI:3056279	C57BL/6NJ	involves: C57BL/6NJ	-	-	-	-	Early adult	homozygote	male	control	148	1
Fasted blood glucose concentration	MGI:3056279	C57BL/6NJ	involves: C57BL/6NJ	-	-	-	-	Early adult	homozygote	male	control	127	1.49012e-10
Fasted blood glucose concentration	MGI:3056279	C57BL/6NJ	involves: C57BL/6NJ	-	-	-	-	Early adult	homozygote	male	control	108	1
Fasted blood glucose concentration	MGI:3056279	C57BL/6NJ	involves: C57BL/6NJ	-	-	-	-	Early adult	homozygote	male	control	95	1.49012e-10
Fasted blood glucose concentration	MGI:3056279	C57BL/6NJ	involves: C57BL/6NJ	-	-	-	-	Early adult	homozygote	male	control	128	1.49012e-10
Fasted blood glucose concentration	MGI:3056279	C57BL/6NJ	involves: C57BL/6NJ	-	-	-	-	Early adult	homozygote	male	control	123	1.49012e-10
Fasted blood glucose concentration	MGI:3056279	C57BL/6NJ	involves: C57BL/6NJ	-	-	-	-	Early adult	homozygote	male	control	96	1.49012e-10
Fasted blood glucose concentration	MGI:3056279	C57BL/6NJ	involves: C57BL/6NJ	-	-	-	-	Early adult	homozygote	male	control	93	1
Fasted blood glucose concentration	MGI:3056279	C57BL/6NJ	involves: C57BL/6NJ	-	-	-	-	Early adult	homozygote	male	control	138	1
Fasted blood glucose concentration	MGI:3056279	C57BL/6NJ	involves: C57BL/6NJ	-	-	-	-	Early adult	homozygote	male	control	108	1.49012e-10
Fasted blood glucose concentration	MGI:3056279	C57BL/6NJ	involves: C57BL/6NJ	-	-	-	-	Early adult	homozygote	male	control	117	1.49012e-10
Fasted blood glucose concentration	MGI:3056279	C57BL/6NJ	involves: C57BL/6NJ	-	-	-	-	Early adult	homozygote	male	control	99	1.49012e-10
Fasted blood glucose concentration	MGI:3056279	C57BL/6NJ	involves: C57BL/6NJ	-	-	-	-	Early adult	homozygote	male	control	125	1
Fasted blood glucose concentration	MGI:3056279	C57BL/6NJ	involves: C57BL/6NJ	-	-	-	-	Early adult	homozygote	male	control	103	1
Fasted blood glucose concentration	MGI:3056279	C57BL/6NJ	involves: C57BL/6NJ	-	-	-	-	Early adult	homozygote	male	control	96	1.49012e-10
Fasted blood glucose concentration	MGI:3056279	C57BL/6NJ	involves: C57BL/6NJ	-	-	-	-	Early adult	homozygote	male	control	101	1
Fasted blood glucose concentration	MGI:3056279	C57BL/6NJ	involves: C57BL/6NJ	-	-	-	-	Early adult	homozygote	male	control	103	1.49012e-10
Fasted blood glucose concentration	MGI:3056279	C57BL/6NJ	involves: C57BL/6NJ	-	-	-	-	Early adult	homozygote	male	control	134	1.49012e-10
Fasted blood glucose concentration	MGI:3056279	C57BL/6NJ	involves: C57BL/6NJ	-	-	-	-	Early adult	homozygote	male	control	114	1
Fasted blood glucose concentration	MGI:3056279	C57BL/6NJ	involves: C57BL/6NJ	-	-	-	-	Early adult	homozygote	male	control	97	1
Fasted blood glucose concentration	MGI:3056279	C57BL/6NJ	involves: C57BL/6NJ	-	-	-	-	Early adult	homozygote	male	control	94	1.49012e-10
Fasted blood glucose concentration	MGI:3056279	C57BL/6NJ	involves: C57BL/6NJ	-	-	-	-	Early adult	homozygote	male	control	93	1.49012e-10
Fasted blood glucose concentration	MGI:3056279	C57BL/6NJ	involves: C57BL/6NJ	-	-	-	-	Early adult	homozygote	male	control	120	1.49012e-10
Fasted blood glucose concentration	MGI:3056279	C57BL/6NJ	involves: C57BL/6NJ	-	-	-	-	Early adult	homozygote	male	control	103	1.49012e-10
Fasted blood glucose concentration	MGI:3056279	C57BL/6NJ	involves: C57BL/6NJ	-	-	-	-	Early adult	homozygote	male	control	109	1.49012e-10
Fasted blood glucose concentration	MGI:3056279	C57BL/6NJ	involves: C57BL/6NJ	-	-	-	-	Early adult	homozygote	male	control	132	1.49012e-10
Fasted blood glucose concentration	MGI:3056279	C57BL/6NJ	involves: C57BL/6NJ	-	-	-	-	Early adult	homozygote	male	control	99	1.49012e-10
Fasted blood glucose concentration	MGI:3056279	C57BL/6NJ	involves: C57BL/6NJ	-	-	-	-	Early adult	homozygote	male	control	118	1.49012e-10
Fasted blood glucose concentration	MGI:3056279	C57BL/6NJ	involves: C57BL/6NJ	-	-	-	-	Early adult	homozygote	male	control	88	1.49012e-10
Fasted blood glucose concentration	MGI:3056279	C57BL/6NJ	involves: C57BL/6NJ	-	-	-	-	Early adult	homozygote	male	control	132	1.49012e-10
Fasted blood glucose concentration	MGI:3056279	C57BL/6NJ	involves: C57BL/6NJ	-	-	-	-	Early adult	homozygote	male	control	89	1.49012e-10
Fasted blood glucose concentration	MGI:3056279	C57BL/6NJ	involves: C57BL/6NJ	-	-	-	-	Early adult	homozygote	male	control	141	1
Fasted blood glucose concentration	MGI:3056279	C57BL/6NJ	involves: C57BL/6NJ	-	-	-	-	Early adult	homozygote	male	control	134	1.49012e-10
Fasted blood glucose concentration	MGI:3056279	C57BL/6NJ	involves: C57BL/6NJ	-	-	-	-	Early adult	homozygote	male	control	112	1
Fasted blood glucose concentration	MGI:3056279	C57BL/6NJ	involves: C57BL/6NJ	-	-	-	-	Early adult	homozygote	male	control	98	1.49012e-10
Fasted blood glucose concentration	MGI:3056279	C57BL/6NJ	involves: C57BL/6NJ	-	-	-	-	Early adult	homozygote	male	control	109	1.49012e-10
Fasted blood glucose concentration	MGI:3056279	C57BL/6NJ	involves: C57BL/6NJ	-	-	-	-	Early adult	homozygote	male	control	104	1.49012e-10
Fasted blood glucose concentration	MGI:3056279	C57BL/6NJ	involves: C57BL/6NJ	-	-	-	-	Early adult	homozygote	male	control	137	1.49012e-10
Fasted blood glucose concentration	MGI:3056279	C57BL/6NJ	involves: C57BL/6NJ	-	-	-	-	Early adult	homozygote	male	control	96	1.49012e-10
Fasted blood glucose concentration	MGI:3056279	C57BL/6NJ	involves: C57BL/6NJ	-	-	-	-	Early adult	homozygote	male	control	128	1
Fasted blood glucose concentration	MGI:3056279	C57BL/6NJ	involves: C57BL/6NJ	-	-	-	-	Early adult	homozygote	male	control	133	1.49012e-10
Fasted blood glucose concentration	MGI:3056279	C57BL/6NJ	involves: C57BL/6NJ	-	-	-	-	Early adult	homozygote	male	control	146	1
Fasted blood glucose concentration	MGI:3056279	C57BL/6NJ	involves: C57BL/6NJ	-	-	-	-	Early adult	homozygote	male	control	103	1
Fasted blood glucose concentration	MGI:3056279	C57BL/6NJ	involves: C57BL/6NJ	-	-	-	-	Early adult	homozygote	male	control	126	1
Fasted blood glucose concentration	MGI:3056279	C57BL/6NJ	involves: C57BL/6NJ	-	-	-	-	Early adult	homozygote	male	control	109	1.49012e-10
Fasted blood glucose concentration	MGI:3056279	C57BL/6NJ	involves: C57BL/6NJ	-	-	-	-	Early adult	homozygote	male	control	103	1.49012e-10
Fasted blood glucose concentration	MGI:3056279	C57BL/6NJ	involves: C57BL/6NJ	-	-	-	-	Early adult	homozygote	male	control	86	1.49012e-10
Fasted blood glucose concentration	MGI:3056279	C57BL/6NJ	involves: C57BL/6NJ	-	-	-	-	Early adult	homozygote	male	control	104	1
Fasted blood glucose concentration	MGI:3056279	C57BL/6NJ	involves: C57BL/6NJ	-	-	-	-	Early adult	homozygote	male	control	95	1
Fasted blood glucose concentration	MGI:3056279	C57BL/6NJ	involves: C57BL/6NJ	-	-	-	-	Early adult	homozygote	male	control	85	1
Fasted blood glucose concentration	MGI:3056279	C57BL/6NJ	involves: C57BL/6NJ	-	-	-	-	Early adult	homozygote	male	control	78	1.49012e-10
Fasted blood glucose concentration	MGI:3056279	C57BL/6NJ	involves: C57BL/6NJ	-	-	-	-	Early adult	homozygote	male	control	168	1
Fasted blood glucose concentration	MGI:3056279	C57BL/6NJ	involves: C57BL/6NJ	-	-	-	-	Early adult	homozygote	male	control	126	1.49012e-10
Fasted blood glucose concentration	MGI:3056279	C57BL/6NJ	involves: C57BL/6NJ	-	-	-	-	Early adult	homozygote	male	control	136	1.49012e-10
Fasted blood glucose concentration	MGI:3056279	C57BL/6NJ	involves: C57BL/6NJ	-	-	-	-	Early adult	homozygote	male	control	167	1.49012e-10
Fasted blood glucose concentration	MGI:3056279	C57BL/6NJ	involves: C57BL/6NJ	-	-	-	-	Early adult	homozygote	male	control	127	1
Fasted blood glucose concentration	MGI:3056279	C57BL/6NJ	involves: C57BL/6NJ	-	-	-	-	Early adult	homozygote	male	control	126	1
Fasted blood glucose concentration	MGI:3056279	C57BL/6NJ	involves: C57BL/6NJ	-	-	-	-	Early adult	homozygote	male	control	93	1.49012e-10
Fasted blood glucose concentration	MGI:3056279	C57BL/6NJ	involves: C57BL/6NJ	-	-	-	-	Early adult	homozygote	male	control	122	1
Fasted blood glucose concentration	MGI:3056279	C57BL/6NJ	involves: C57BL/6NJ	-	-	-	-	Early adult	homozygote	male	control	117	1.49012e-10
Fasted blood glucose concentration	MGI:3056279	C57BL/6NJ	involves: C57BL/6NJ	-	-	-	-	Early adult	homozygote	male	control	122	1.49012e-10
Fasted blood glucose concentration	MGI:3056279	C57BL/6NJ	involves: C57BL/6NJ	-	-	-	-	Early adult	homozygote	male	control	106	1
Fasted blood glucose concentration	MGI:3056279	C57BL/6NJ	involves: C57BL/6NJ	-	-	-	-	Early adult	homozygote	male	control	123	1.49012e-10
Fasted blood glucose concentration	MGI:3056279	C57BL/6NJ	involves: C57BL/6NJ	-	-	-	-	Early adult	homozygote	male	control	92	1.49012e-10
Fasted blood glucose concentration	MGI:3056279	C57BL/6NJ	involves: C57BL/6NJ	-	-	-	-	Early adult	homozygote	male	control	119	1
Fasted blood glucose concentration	MGI:3056279	C57BL/6NJ	involves: C57BL/6NJ	-	-	-	-	Early adult	homozygote	male	control	85	1.49012e-10
Fasted blood glucose concentration	MGI:3056279	C57BL/6NJ	involves: C57BL/6NJ	-	-	-	-	Early adult	homozygote	male	control	116	1.49012e-10
Fasted blood glucose concentration	MGI:3056279	C57BL/6NJ	involves: C57BL/6NJ	-	-	-	-	Early adult	homozygote	male	control	134	1.49012e-10
Fasted blood glucose concentration	MGI:3056279	C57BL/6NJ	involves: C57BL/6NJ	-	-	-	-	Early adult	homozygote	male	control	98	1.49012e-10
Fasted blood glucose concentration	MGI:3056279	C57BL/6NJ	involves: C57BL/6NJ	-	-	-	-	Early adult	homozygote	male	control	114	1.49012e-10
Fasted blood glucose concentration	MGI:3056279	C57BL/6NJ	involves: C57BL/6NJ	-	-	-	-	Early adult	homozygote	male	control	110	1
Fasted blood glucose concentration	MGI:3056279	C57BL/6NJ	involves: C57BL/6NJ	-	-	-	-	Early adult	homozygote	male	control	95	1.49012e-10
Fasted blood glucose concentration	MGI:3056279	C57BL/6NJ	involves: C57BL/6NJ	-	-	-	-	Early adult	homozygote	male	control	100	1.49012e-10
Fasted blood glucose concentration	MGI:3056279	C57BL/6NJ	involves: C57BL/6NJ	-	-	-	-	Early adult	homozygote	male	control	80	1.49012e-10
Fasted blood glucose concentration	MGI:3056279	C57BL/6NJ	involves: C57BL/6NJ	-	-	-	-	Early adult	homozygote	male	control	138	1
Fasted blood glucose concentration	MGI:3056279	C57BL/6NJ	involves: C57BL/6NJ	-	-	-	-	Early adult	homozygote	male	control	131	1.49012e-10
Fasted blood glucose concentration	MGI:3056279	C57BL/6NJ	involves: C57BL/6NJ	-	-	-	-	Early adult	homozygote	male	control	96	1.49012e-10
Fasted blood glucose concentration	MGI:3056279	C57BL/6NJ	involves: C57BL/6NJ	-	-	-	-	Early adult	homozygote	male	control	96	1.49012e-10
Fasted blood glucose concentration	MGI:3056279	C57BL/6NJ	involves: C57BL/6NJ	-	-	-	-	Early adult	homozygote	male	control	106	1.49012e-10
Fasted blood glucose concentration	MGI:3056279	C57BL/6NJ	involves: C57BL/6NJ	-	-	-	-	Early adult	homozygote	male	control	81	1.49012e-10
Fasted blood glucose concentration	MGI:3056279	C57BL/6NJ	involves: C57BL/6NJ	-	-	-	-	Early adult	homozygote	male	control	145	1.49012e-10
Fasted blood glucose concentration	MGI:3056279	C57BL/6NJ	involves: C57BL/6NJ	-	-	-	-	Early adult	homozygote	male	control	93	1
Fasted blood glucose concentration	MGI:3056279	C57BL/6NJ	involves: C57BL/6NJ	-	-	-	-	Early adult	homozygote	male	control	112	1.49012e-10
Fasted blood glucose concentration	MGI:3056279	C57BL/6NJ	involves: C57BL/6NJ	-	-	-	-	Early adult	homozygote	male	control	104	1.49012e-10
Fasted blood glucose concentration	MGI:3056279	C57BL/6NJ	involves: C57BL/6NJ	-	-	-	-	Early adult	homozygote	male	control	106	1
Fasted blood glucose concentration	MGI:3056279	C57BL/6NJ	involves: C57BL/6NJ	-	-	-	-	Early adult	homozygote	male	control	122	1.49012e-10
Fasted blood glucose concentration	MGI:3056279	C57BL/6NJ	involves: C57BL/6NJ	-	-	-	-	Early adult	homozygote	male	control	82	1.49012e-10
Fasted blood glucose concentration	MGI:3056279	C57BL/6NJ	involves: C57BL/6NJ	-	-	-	-	Early adult	homozygote	male	control	110	1.49012e-10
Fasted blood glucose concentration	MGI:3056279	C57BL/6NJ	involves: C57BL/6NJ	-	-	-	-	Early adult	homozygote	male	control	119	1.49012e-10
Fasted blood glucose concentration	MGI:3056279	C57BL/6NJ	involves: C57BL/6NJ	-	-	-	-	Early adult	homozygote	male	control	91	1.49012e-10
Fasted blood glucose concentration	MGI:3056279	C57BL/6NJ	involves: C57BL/6NJ	-	-	-	-	Early adult	homozygote	male	control	121	1.49012e-10
Fasted blood glucose concentration	MGI:3056279	C57BL/6NJ	involves: C57BL/6NJ	-	-	-	-	Early adult	homozygote	male	control	86	1.49012e-10
Fasted blood glucose concentration	MGI:3056279	C57BL/6NJ	involves: C57BL/6NJ	-	-	-	-	Early adult	homozygote	male	control	130	1.49012e-10
Fasted blood glucose concentration	MGI:3056279	C57BL/6NJ	involves: C57BL/6NJ	-	-	-	-	Early adult	homozygote	male	control	83	1.49012e-10
Fasted blood glucose concentration	MGI:3056279	C57BL/6NJ	involves: C57BL/6NJ	-	-	-	-	Early adult	homozygote	male	control	102	1.49012e-10
Fasted blood glucose concentration	MGI:3056279	C57BL/6NJ	involves: C57BL/6NJ	-	-	-	-	Early adult	homozygote	male	control	135	1.49012e-10
Fasted blood glucose concentration	MGI:3056279	C57BL/6NJ	involves: C57BL/6NJ	-	-	-	-	Early adult	homozygote	male	control	74	1.49012e-10
Fasted blood glucose concentration	MGI:3056279	C57BL/6NJ	involves: C57BL/6NJ	-	-	-	-	Early adult	homozygote	male	control	118	1
Fasted blood glucose concentration	MGI:3056279	C57BL/6NJ	involves: C57BL/6NJ	-	-	-	-	Early adult	homozygote	male	control	111	1.49012e-10
Fasted blood glucose concentration	MGI:3056279	C57BL/6NJ	involves: C57BL/6NJ	-	-	-	-	Early adult	homozygote	male	control	81	1.49012e-10
Fasted blood glucose concentration	MGI:3056279	C57BL/6NJ	involves: C57BL/6NJ	-	-	-	-	Early adult	homozygote	male	control	105	1.49012e-10
Fasted blood glucose concentration	MGI:3056279	C57BL/6NJ	involves: C57BL/6NJ	-	-	-	-	Early adult	homozygote	male	control	100	1.49012e-10
Fasted blood glucose concentration	MGI:3056279	C57BL/6NJ	involves: C57BL/6NJ	-	-	-	-	Early adult	homozygote	male	control	95	1.49012e-10
Fasted blood glucose concentration	MGI:3056279	C57BL/6NJ	involves: C57BL/6NJ	-	-	-	-	Early adult	homozygote	male	control	126	1.49012e-10
Fasted blood glucose concentration	MGI:3056279	C57BL/6NJ	involves: C57BL/6NJ	-	-	-	-	Early adult	homozygote	male	control	73	1.49012e-10
Fasted blood glucose concentration	MGI:3056279	C57BL/6NJ	involves: C57BL/6NJ	-	-	-	-	Early adult	homozygote	male	control	112	1.49012e-10
Fasted blood glucose concentration	MGI:3056279	C57BL/6NJ	involves: C57BL/6NJ	-	-	-	-	Early adult	homozygote	male	control	73	1.49012e-10
Fasted blood glucose concentration	MGI:3056279	C57BL/6NJ	involves: C57BL/6NJ	-	-	-	-	Early adult	homozygote	male	control	123	1.49012e-10
Fasted blood glucose concentration	MGI:3056279	C57BL/6NJ	involves: C57BL/6NJ	-	-	-	-	Early adult	homozygote	male	control	81	1.49012e-10
Fasted blood glucose concentration	MGI:3056279	C57BL/6NJ	involves: C57BL/6NJ	-	-	-	-	Early adult	homozygote	male	control	143	1.49012e-10
Fasted blood glucose concentration	MGI:3056279	C57BL/6NJ	involves: C57BL/6NJ	-	-	-	-	Early adult	homozygote	male	control	115	1
Fasted blood glucose concentration	MGI:3056279	C57BL/6NJ	involves: C57BL/6NJ	-	-	-	-	Early adult	homozygote	male	control	83	1.49012e-10
Fasted blood glucose concentration	MGI:3056279	C57BL/6NJ	involves: C57BL/6NJ	-	-	-	-	Early adult	homozygote	male	control	94	1.49012e-10
Fasted blood glucose concentration	MGI:3056279	C57BL/6NJ	involves: C57BL/6NJ	-	-	-	-	Early adult	homozygote	male	control	107	1.49012e-10
Fasted blood glucose concentration	MGI:3056279	C57BL/6NJ	involves: C57BL/6NJ	-	-	-	-	Early adult	homozygote	male	control	127	1
Fasted blood glucose concentration	MGI:3056279	C57BL/6NJ	involves: C57BL/6NJ	-	-	-	-	Early adult	homozygote	male	control	110	1.49012e-10
Fasted blood glucose concentration	MGI:3056279	C57BL/6NJ	involves: C57BL/6NJ	-	-	-	-	Early adult	homozygote	male	control	93	1.49012e-10
Fasted blood glucose concentration	MGI:3056279	C57BL/6NJ	involves: C57BL/6NJ	-	-	-	-	Early adult	homozygote	male	control	105	1
Fasted blood glucose concentration	MGI:3056279	C57BL/6NJ	involves: C57BL/6NJ	-	-	-	-	Early adult	homozygote	male	control	122	1.49012e-10
Fasted blood glucose concentration	MGI:3056279	C57BL/6NJ	involves: C57BL/6NJ	-	-	-	-	Early adult	homozygote	male	control	117	1
Fasted blood glucose concentration	MGI:3056279	C57BL/6NJ	involves: C57BL/6NJ	-	-	-	-	Early adult	homozygote	male	control	101	1.49012e-10
Fasted blood glucose concentration	MGI:3056279	C57BL/6NJ	involves: C57BL/6NJ	-	-	-	-	Early adult	homozygote	male	control	119	1.49012e-10
Fasted blood glucose concentration	MGI:3056279	C57BL/6NJ	involves: C57BL/6NJ	-	-	-	-	Early adult	homozygote	male	control	107	1.49012e-10
Fasted blood glucose concentration	MGI:3056279	C57BL/6NJ	involves: C57BL/6NJ	-	-	-	-	Early adult	homozygote	male	control	126	1.49012e-10
Fasted blood glucose concentration	MGI:3056279	C57BL/6NJ	involves: C57BL/6NJ	-	-	-	-	Early adult	homozygote	male	control	125	1
Fasted blood glucose concentration	MGI:3056279	C57BL/6NJ	involves: C57BL/6NJ	-	-	-	-	Early adult	homozygote	male	control	118	1.49012e-10
Fasted blood glucose concentration	MGI:3056279	C57BL/6NJ	involves: C57BL/6NJ	-	-	-	-	Early adult	homozygote	male	control	147	1.49012e-10
Fasted blood glucose concentration	MGI:3056279	C57BL/6NJ	involves: C57BL/6NJ	-	-	-	-	Early adult	homozygote	male	control	92	1.49012e-10
Fasted blood glucose concentration	MGI:3056279	C57BL/6NJ	involves: C57BL/6NJ	-	-	-	-	Early adult	homozygote	male	control	131	1.49012e-10
Fasted blood glucose concentration	MGI:3056279	C57BL/6NJ	involves: C57BL/6NJ	-	-	-	-	Early adult	homozygote	male	control	133	1.49012e-10
Fasted blood glucose concentration	MGI:3056279	C57BL/6NJ	involves: C57BL/6NJ	-	-	-	-	Early adult	homozygote	male	control	131	1
Fasted blood glucose concentration	MGI:3056279	C57BL/6NJ	involves: C57BL/6NJ	-	-	-	-	Early adult	homozygote	male	control	148	1
Fasted blood glucose concentration	MGI:3056279	C57BL/6NJ	involves: C57BL/6NJ	-	-	-	-	Early adult	homozygote	male	control	89	1
Fasted blood glucose concentration	MGI:3056279	C57BL/6NJ	involves: C57BL/6NJ	-	-	-	-	Early adult	homozygote	male	control	131	1.49012e-10
Fasted blood glucose concentration	MGI:3056279	C57BL/6NJ	involves: C57BL/6NJ	-	-	-	-	Early adult	homozygote	male	control	118	1
Fasted blood glucose concentration	MGI:3056279	C57BL/6NJ	involves: C57BL/6NJ	-	-	-	-	Early adult	homozygote	male	control	104	1.49012e-10
Fasted blood glucose concentration	MGI:3056279	C57BL/6NJ	involves: C57BL/6NJ	-	-	-	-	Early adult	homozygote	male	control	112	1
Fasted blood glucose concentration	MGI:3056279	C57BL/6NJ	involves: C57BL/6NJ	-	-	-	-	Early adult	homozygote	male	control	116	1.49012e-10
Fasted blood glucose concentration	MGI:3056279	C57BL/6NJ	involves: C57BL/6NJ	-	-	-	-	Early adult	homozygote	male	control	111	1.49012e-10
Fasted blood glucose concentration	MGI:3056279	C57BL/6NJ	involves: C57BL/6NJ	-	-	-	-	Early adult	homozygote	male	control	107	1.49012e-10
Fasted blood glucose concentration	MGI:3056279	C57BL/6NJ	involves: C57BL/6NJ	-	-	-	-	Early adult	homozygote	male	control	89	1.49012e-10
Fasted blood glucose concentration	MGI:3056279	C57BL/6NJ	involves: C57BL/6NJ	-	-	-	-	Early adult	homozygote	male	control	101	1.49012e-10
Fasted blood glucose concentration	MGI:3056279	C57BL/6NJ	involves: C57BL/6NJ	-	-	-	-	Early adult	homozygote	male	control	121	1
Fasted blood glucose concentration	MGI:3056279	C57BL/6NJ	involves: C57BL/6NJ	-	-	-	-	Early adult	homozygote	male	control	136	1
Fasted blood glucose concentration	MGI:3056279	C57BL/6NJ	involves: C57BL/6NJ	-	-	-	-	Early adult	homozygote	male	control	98	1.49012e-10
Fasted blood glucose concentration	MGI:3056279	C57BL/6NJ	involves: C57BL/6NJ	-	-	-	-	Early adult	homozygote	male	control	68	1.49012e-10
Fasted blood glucose concentration	MGI:3056279	C57BL/6NJ	involves: C57BL/6NJ	-	-	-	-	Early adult	homozygote	male	control	100	1.49012e-10
Fasted blood glucose concentration	MGI:3056279	C57BL/6NJ	involves: C57BL/6NJ	-	-	-	-	Early adult	homozygote	male	control	108	1.49012e-10
Fasted blood glucose concentration	MGI:3056279	C57BL/6NJ	involves: C57BL/6NJ	-	-	-	-	Early adult	homozygote	male	control	80	1.49012e-10
Fasted blood glucose concentration	MGI:3056279	C57BL/6NJ	involves: C57BL/6NJ	-	-	-	-	Early adult	homozygote	male	control	69	1.49012e-10
Fasted blood glucose concentration	MGI:3056279	C57BL/6NJ	involves: C57BL/6NJ	-	-	-	-	Early adult	homozygote	male	control	91	1.49012e-10
Fasted blood glucose concentration	MGI:3056279	C57BL/6NJ	involves: C57BL/6NJ	-	-	-	-	Early adult	homozygote	male	control	108	1
Fasted blood glucose concentration	MGI:3056279	C57BL/6NJ	involves: C57BL/6NJ	-	-	-	-	Early adult	homozygote	male	control	89	1.49012e-10
Fasted blood glucose concentration	MGI:3056279	C57BL/6NJ	involves: C57BL/6NJ	-	-	-	-	Early adult	homozygote	male	control	106	1.49012e-10
Fasted blood glucose concentration	MGI:3056279	C57BL/6NJ	involves: C57BL/6NJ	-	-	-	-	Early adult	homozygote	male	control	119	1.49012e-10
Fasted blood glucose concentration	MGI:3056279	C57BL/6NJ	involves: C57BL/6NJ	-	-	-	-	Early adult	homozygote	male	control	114	1
Fasted blood glucose concentration	MGI:3056279	C57BL/6NJ	involves: C57BL/6NJ	-	-	-	-	Early adult	homozygote	male	control	120	1
Fasted blood glucose concentration	MGI:3056279	C57BL/6NJ	involves: C57BL/6NJ	-	-	-	-	Early adult	homozygote	male	control	109	1.49012e-10
Fasted blood glucose concentration	MGI:3056279	C57BL/6NJ	involves: C57BL/6NJ	-	-	-	-	Early adult	homozygote	male	control	115	1
Fasted blood glucose concentration	MGI:3056279	C57BL/6NJ	involves: C57BL/6NJ	-	-	-	-	Early adult	homozygote	male	control	80	1.49012e-10
Fasted blood glucose concentration	MGI:3056279	C57BL/6NJ	involves: C57BL/6NJ	-	-	-	-	Early adult	homozygote	male	control	94	1.49012e-10
Fasted blood glucose concentration	MGI:3056279	C57BL/6NJ	involves: C57BL/6NJ	-	-	-	-	Early adult	homozygote	male	control	150	1.49012e-10
Fasted blood glucose concentration	MGI:3056279	C57BL/6NJ	involves: C57BL/6NJ	-	-	-	-	Early adult	homozygote	male	control	103	1.49012e-10
Fasted blood glucose concentration	MGI:3056279	C57BL/6NJ	involves: C57BL/6NJ	-	-	-	-	Early adult	homozygote	male	control	75	1.49012e-10
Fasted blood glucose concentration	MGI:3056279	C57BL/6NJ	involves: C57BL/6NJ	-	-	-	-	Early adult	homozygote	male	control	108	1.49012e-10
Fasted blood glucose concentration	MGI:3056279	C57BL/6NJ	involves: C57BL/6NJ	-	-	-	-	Early adult	homozygote	male	control	99	1.49012e-10
Fasted blood glucose concentration	MGI:3056279	C57BL/6NJ	involves: C57BL/6NJ	-	-	-	-	Early adult	homozygote	male	control	112	1.49012e-10
Fasted blood glucose concentration	MGI:3056279	C57BL/6NJ	involves: C57BL/6NJ	-	-	-	-	Early adult	homozygote	male	control	96	1.49012e-10
Fasted blood glucose concentration	MGI:3056279	C57BL/6NJ	involves: C57BL/6NJ	-	-	-	-	Early adult	homozygote	male	control	103	1.49012e-10
Fasted blood glucose concentration	MGI:3056279	C57BL/6NJ	involves: C57BL/6NJ	-	-	-	-	Early adult	homozygote	male	control	112	1.49012e-10
Fasted blood glucose concentration	MGI:3056279	C57BL/6NJ	involves: C57BL/6NJ	-	-	-	-	Early adult	homozygote	male	control	113	1.49012e-10
Fasted blood glucose concentration	MGI:3056279	C57BL/6NJ	involves: C57BL/6NJ	-	-	-	-	Early adult	homozygote	male	control	82	1.49012e-10
Fasted blood glucose concentration	MGI:3056279	C57BL/6NJ	involves: C57BL/6NJ	-	-	-	-	Early adult	homozygote	male	control	127	1
Fasted blood glucose concentration	MGI:3056279	C57BL/6NJ	involves: C57BL/6NJ	-	-	-	-	Early adult	homozygote	male	control	126	1
Fasted blood glucose concentration	MGI:3056279	C57BL/6NJ	involves: C57BL/6NJ	-	-	-	-	Early adult	homozygote	male	control	104	1.49012e-10
Fasted blood glucose concentration	MGI:3056279	C57BL/6NJ	involves: C57BL/6NJ	-	-	-	-	Early adult	homozygote	male	control	98	1.49012e-10
Fasted blood glucose concentration	MGI:3056279	C57BL/6NJ	involves: C57BL/6NJ	-	-	-	-	Early adult	homozygote	male	control	124	1.49012e-10
Fasted blood glucose concentration	MGI:3056279	C57BL/6NJ	involves: C57BL/6NJ	-	-	-	-	Early adult	homozygote	male	control	107	1.49012e-10
Fasted blood glucose concentration	MGI:3056279	C57BL/6NJ	involves: C57BL/6NJ	-	-	-	-	Early adult	homozygote	male	control	107	1.49012e-10
Fasted blood glucose concentration	MGI:3056279	C57BL/6NJ	involves: C57BL/6NJ	-	-	-	-	Early adult	homozygote	male	control	141	1
Fasted blood glucose concentration	MGI:3056279	C57BL/6NJ	involves: C57BL/6NJ	-	-	-	-	Early adult	homozygote	male	control	84	1.49012e-10
Fasted blood glucose concentration	MGI:3056279	C57BL/6NJ	involves: C57BL/6NJ	-	-	-	-	Early adult	homozygote	male	control	79	1.49012e-10
Fasted blood glucose concentration	MGI:3056279	C57BL/6NJ	involves: C57BL/6NJ	-	-	-	-	Early adult	homozygote	male	control	125	1.49012e-10
Fasted blood glucose concentration	MGI:3056279	C57BL/6NJ	involves: C57BL/6NJ	-	-	-	-	Early adult	homozygote	male	control	105	1
Fasted blood glucose concentration	MGI:3056279	C57BL/6NJ	involves: C57BL/6NJ	-	-	-	-	Early adult	homozygote	male	control	111	1.49012e-10
Fasted blood glucose concentration	MGI:3056279	C57BL/6NJ	involves: C57BL/6NJ	-	-	-	-	Early adult	homozygote	male	control	114	1.49012e-10
Fasted blood glucose concentration	MGI:3056279	C57BL/6NJ	involves: C57BL/6NJ	-	-	-	-	Early adult	homozygote	male	control	143	1.49012e-10
Fasted blood glucose concentration	MGI:3056279	C57BL/6NJ	involves: C57BL/6NJ	-	-	-	-	Early adult	homozygote	male	control	127	1
Fasted blood glucose concentration	MGI:3056279	C57BL/6NJ	involves: C57BL/6NJ	-	-	-	-	Early adult	homozygote	male	control	78	1.49012e-10
Fasted blood glucose concentration	MGI:3056279	C57BL/6NJ	involves: C57BL/6NJ	-	-	-	-	Early adult	homozygote	male	control	153	1
Fasted blood glucose concentration	MGI:3056279	C57BL/6NJ	involves: C57BL/6NJ	-	-	-	-	Early adult	homozygote	male	control	122	1
Fasted blood glucose concentration	MGI:3056279	C57BL/6NJ	involves: C57BL/6NJ	-	-	-	-	Early adult	homozygote	male	control	107	1.49012e-10
Fasted blood glucose concentration	MGI:3056279	C57BL/6NJ	involves: C57BL/6NJ	-	-	-	-	Early adult	homozygote	male	control	110	1.49012e-10
Fasted blood glucose concentration	MGI:3056279	C57BL/6NJ	involves: C57BL/6NJ	-	-	-	-	Early adult	homozygote	male	control	130	1.49012e-10
Fasted blood glucose concentration	MGI:3056279	C57BL/6NJ	involves: C57BL/6NJ	-	-	-	-	Early adult	homozygote	male	control	137	1
Fasted blood glucose concentration	MGI:3056279	C57BL/6NJ	involves: C57BL/6NJ	-	-	-	-	Early adult	homozygote	male	control	126	1.49012e-10
Fasted blood glucose concentration	MGI:3056279	C57BL/6NJ	involves: C57BL/6NJ	-	-	-	-	Early adult	homozygote	male	control	105	1
Fasted blood glucose concentration	MGI:3056279	C57BL/6NJ	involves: C57BL/6NJ	-	-	-	-	Early adult	homozygote	male	control	115	1
Fasted blood glucose concentration	MGI:3056279	C57BL/6NJ	involves: C57BL/6NJ	-	-	-	-	Early adult	homozygote	male	control	93	1.49012e-10
Fasted blood glucose concentration	MGI:3056279	C57BL/6NJ	involves: C57BL/6NJ	-	-	-	-	Early adult	homozygote	male	control	97	1.49012e-10
Fasted blood glucose concentration	MGI:3056279	C57BL/6NJ	involves: C57BL/6NJ	-	-	-	-	Early adult	homozygote	male	control	149	1
Fasted blood glucose concentration	MGI:3056279	C57BL/6NJ	involves: C57BL/6NJ	-	-	-	-	Early adult	homozygote	male	control	129	1
Fasted blood glucose concentration	MGI:3056279	C57BL/6NJ	involves: C57BL/6NJ	-	-	-	-	Early adult	homozygote	male	control	90	1
Fasted blood glucose concentration	MGI:3056279	C57BL/6NJ	involves: C57BL/6NJ	-	-	-	-	Early adult	homozygote	male	control	151	1
Fasted blood glucose concentration	MGI:3056279	C57BL/6NJ	involves: C57BL/6NJ	-	-	-	-	Early adult	homozygote	male	control	110	1.49012e-10
Fasted blood glucose concentration	MGI:3056279	C57BL/6NJ	involves: C57BL/6NJ	-	-	-	-	Early adult	homozygote	male	control	75	1.49012e-10
Fasted blood glucose concentration	MGI:3056279	C57BL/6NJ	involves: C57BL/6NJ	-	-	-	-	Early adult	homozygote	male	control	96	1.49012e-10
Fasted blood glucose concentration	MGI:3056279	C57BL/6NJ	involves: C57BL/6NJ	-	-	-	-	Early adult	homozygote	male	control	101	1.49012e-10
Fasted blood glucose concentration	MGI:3056279	C57BL/6NJ	involves: C57BL/6NJ	-	-	-	-	Early adult	homozygote	male	control	84	1
Fasted blood glucose concentration	MGI:3056279	C57BL/6NJ	involves: C57BL/6NJ	-	-	-	-	Early adult	homozygote	male	control	99	1.49012e-10
Fasted blood glucose concentration	MGI:3056279	C57BL/6NJ	involves: C57BL/6NJ	-	-	-	-	Early adult	homozygote	male	control	118	1.49012e-10
Fasted blood glucose concentration	MGI:3056279	C57BL/6NJ	involves: C57BL/6NJ	-	-	-	-	Early adult	homozygote	male	control	119	1
Fasted blood glucose concentration	MGI:3056279	C57BL/6NJ	involves: C57BL/6NJ	-	-	-	-	Early adult	homozygote	male	control	87	1.49012e-10
Fasted blood glucose concentration	MGI:3056279	C57BL/6NJ	involves: C57BL/6NJ	-	-	-	-	Early adult	homozygote	male	control	149	1.49012e-10
Fasted blood glucose concentration	MGI:3056279	C57BL/6NJ	involves: C57BL/6NJ	-	-	-	-	Early adult	homozygote	male	control	99	1
Fasted blood glucose concentration	MGI:3056279	C57BL/6NJ	involves: C57BL/6NJ	-	-	-	-	Early adult	homozygote	male	control	99	1.49012e-10
Fasted blood glucose concentration	MGI:3056279	C57BL/6NJ	involves: C57BL/6NJ	-	-	-	-	Early adult	homozygote	male	control	96	1.49012e-10
Fasted blood glucose concentration	MGI:3056279	C57BL/6NJ	involves: C57BL/6NJ	-	-	-	-	Early adult	homozygote	male	control	87	1.49012e-10
Fasted blood glucose concentration	MGI:3056279	C57BL/6NJ	involves: C57BL/6NJ	-	-	-	-	Early adult	homozygote	male	control	155	1
Fasted blood glucose concentration	MGI:3056279	C57BL/6NJ	involves: C57BL/6NJ	-	-	-	-	Early adult	homozygote	male	control	93	1.49012e-10
Fasted blood glucose concentration	MGI:3056279	C57BL/6NJ	involves: C57BL/6NJ	-	-	-	-	Early adult	homozygote	male	control	120	1.49012e-10
Fasted blood glucose concentration	MGI:3056279	C57BL/6NJ	involves: C57BL/6NJ	-	-	-	-	Early adult	homozygote	male	control	108	1
Fasted blood glucose concentration	MGI:3056279	C57BL/6NJ	involves: C57BL/6NJ	-	-	-	-	Early adult	homozygote	male	control	126	1.49012e-10
Fasted blood glucose concentration	MGI:3056279	C57BL/6NJ	involves: C57BL/6NJ	-	-	-	-	Early adult	homozygote	male	control	82	1.49012e-10
Fasted blood glucose concentration	MGI:3056279	C57BL/6NJ	involves: C57BL/6NJ	-	-	-	-	Early adult	homozygote	male	control	107	1
Fasted blood glucose concentration	MGI:3056279	C57BL/6NJ	involves: C57BL/6NJ	-	-	-	-	Early adult	homozygote	male	control	96	1.49012e-10
Fasted blood glucose concentration	MGI:3056279	C57BL/6NJ	involves: C57BL/6NJ	-	-	-	-	Early adult	homozygote	male	control	91	1.49012e-10
Fasted blood glucose concentration	MGI:3056279	C57BL/6NJ	involves: C57BL/6NJ	-	-	-	-	Early adult	homozygote	male	control	125	1
Fasted blood glucose concentration	MGI:3056279	C57BL/6NJ	involves: C57BL/6NJ	-	-	-	-	Early adult	homozygote	male	control	103	1
Fasted blood glucose concentration	MGI:3056279	C57BL/6NJ	involves: C57BL/6NJ	-	-	-	-	Early adult	homozygote	male	control	115	1
Fasted blood glucose concentration	MGI:3056279	C57BL/6NJ	involves: C57BL/6NJ	-	-	-	-	Early adult	homozygote	male	control	104	1
Fasted blood glucose concentration	MGI:3056279	C57BL/6NJ	involves: C57BL/6NJ	-	-	-	-	Early adult	homozygote	male	control	91	1
Fasted blood glucose concentration	MGI:3056279	C57BL/6NJ	involves: C57BL/6NJ	-	-	-	-	Early adult	homozygote	male	control	126	1.49012e-10
Fasted blood glucose concentration	MGI:3056279	C57BL/6NJ	involves: C57BL/6NJ	-	-	-	-	Early adult	homozygote	male	control	89	1.49012e-10
Fasted blood glucose concentration	MGI:3056279	C57BL/6NJ	involves: C57BL/6NJ	-	-	-	-	Early adult	homozygote	male	control	136	1
Fasted blood glucose concentration	MGI:3056279	C57BL/6NJ	involves: C57BL/6NJ	-	-	-	-	Early adult	homozygote	male	control	106	1.49012e-10
Fasted blood glucose concentration	MGI:3056279	C57BL/6NJ	involves: C57BL/6NJ	-	-	-	-	Early adult	homozygote	male	control	137	1
Fasted blood glucose concentration	MGI:3056279	C57BL/6NJ	involves: C57BL/6NJ	-	-	-	-	Early adult	homozygote	male	control	75	1.49012e-10
Fasted blood glucose concentration	MGI:3056279	C57BL/6NJ	involves: C57BL/6NJ	-	-	-	-	Early adult	homozygote	male	control	122	1.49012e-10
Fasted blood glucose concentration	MGI:3056279	C57BL/6NJ	involves: C57BL/6NJ	-	-	-	-	Early adult	homozygote	male	control	93	1.49012e-10
Fasted blood glucose concentration	MGI:3056279	C57BL/6NJ	involves: C57BL/6NJ	-	-	-	-	Early adult	homozygote	male	control	134	1.49012e-10
Fasted blood glucose concentration	MGI:3056279	C57BL/6NJ	involves: C57BL/6NJ	-	-	-	-	Early adult	homozygote	male	control	96	1.49012e-10
Fasted blood glucose concentration	MGI:3056279	C57BL/6NJ	involves: C57BL/6NJ	-	-	-	-	Early adult	homozygote	male	control	87	1.49012e-10
Fasted blood glucose concentration	MGI:3056279	C57BL/6NJ	involves: C57BL/6NJ	-	-	-	-	Early adult	homozygote	male	control	107	1
Fasted blood glucose concentration	MGI:3056279	C57BL/6NJ	involves: C57BL/6NJ	-	-	-	-	Early adult	homozygote	male	control	121	1.49012e-10
Fasted blood glucose concentration	MGI:3056279	C57BL/6NJ	involves: C57BL/6NJ	-	-	-	-	Early adult	homozygote	male	control	87	1.49012e-10
Fasted blood glucose concentration	MGI:3056279	C57BL/6NJ	involves: C57BL/6NJ	-	-	-	-	Early adult	homozygote	male	control	102	1
Fasted blood glucose concentration	MGI:3056279	C57BL/6NJ	involves: C57BL/6NJ	-	-	-	-	Early adult	homozygote	male	control	100	1
Fasted blood glucose concentration	MGI:3056279	C57BL/6NJ	involves: C57BL/6NJ	-	-	-	-	Early adult	homozygote	male	control	128	1.49012e-10
Fasted blood glucose concentration	MGI:3056279	C57BL/6NJ	involves: C57BL/6NJ	-	-	-	-	Early adult	homozygote	male	control	127	1.49012e-10
Fasted blood glucose concentration	MGI:3056279	C57BL/6NJ	involves: C57BL/6NJ	-	-	-	-	Early adult	homozygote	male	control	100	1.49012e-10
Fasted blood glucose concentration	MGI:3056279	C57BL/6NJ	involves: C57BL/6NJ	-	-	-	-	Early adult	homozygote	male	control	80	1.49012e-10
Fasted blood glucose concentration	MGI:3056279	C57BL/6NJ	involves: C57BL/6NJ	-	-	-	-	Early adult	homozygote	male	control	106	1.49012e-10
Fasted blood glucose concentration	MGI:3056279	C57BL/6NJ	involves: C57BL/6NJ	-	-	-	-	Early adult	homozygote	male	control	131	1.49012e-10
Fasted blood glucose concentration	MGI:3056279	C57BL/6NJ	involves: C57BL/6NJ	-	-	-	-	Early adult	homozygote	male	control	100	1
Fasted blood glucose concentration	MGI:3056279	C57BL/6NJ	involves: C57BL/6NJ	-	-	-	-	Early adult	homozygote	male	control	132	1
Fasted blood glucose concentration	MGI:3056279	C57BL/6NJ	involves: C57BL/6NJ	-	-	-	-	Early adult	homozygote	male	control	123	1.49012e-10
Fasted blood glucose concentration	MGI:3056279	C57BL/6NJ	involves: C57BL/6NJ	-	-	-	-	Early adult	homozygote	male	control	119	1
Fasted blood glucose concentration	MGI:3056279	C57BL/6NJ	involves: C57BL/6NJ	-	-	-	-	Early adult	homozygote	male	control	132	1.49012e-10
Fasted blood glucose concentration	MGI:3056279	C57BL/6NJ	involves: C57BL/6NJ	-	-	-	-	Early adult	homozygote	male	control	75	1.49012e-10
Fasted blood glucose concentration	MGI:3056279	C57BL/6NJ	involves: C57BL/6NJ	-	-	-	-	Early adult	homozygote	male	control	76	1.49012e-10
Fasted blood glucose concentration	MGI:3056279	C57BL/6NJ	involves: C57BL/6NJ	-	-	-	-	Early adult	homozygote	male	control	92	1.49012e-10
Fasted blood glucose concentration	MGI:3056279	C57BL/6NJ	involves: C57BL/6NJ	-	-	-	-	Early adult	homozygote	male	control	106	1
Fasted blood glucose concentration	MGI:3056279	C57BL/6NJ	involves: C57BL/6NJ	-	-	-	-	Early adult	homozygote	male	control	114	1.49012e-10
Fasted blood glucose concentration	MGI:3056279	C57BL/6NJ	involves: C57BL/6NJ	-	-	-	-	Early adult	homozygote	male	control	115	1
Fasted blood glucose concentration	MGI:3056279	C57BL/6NJ	involves: C57BL/6NJ	-	-	-	-	Early adult	homozygote	male	control	95	1
Fasted blood glucose concentration	MGI:3056279	C57BL/6NJ	involves: C57BL/6NJ	-	-	-	-	Early adult	homozygote	male	control	106	1
Fasted blood glucose concentration	MGI:3056279	C57BL/6NJ	involves: C57BL/6NJ	-	-	-	-	Early adult	homozygote	male	control	102	1
Fasted blood glucose concentration	MGI:3056279	C57BL/6NJ	involves: C57BL/6NJ	-	-	-	-	Early adult	homozygote	male	control	112	1.49012e-10
Fasted blood glucose concentration	MGI:3056279	C57BL/6NJ	involves: C57BL/6NJ	-	-	-	-	Early adult	homozygote	male	control	135	1.49012e-10
Fasted blood glucose concentration	MGI:3056279	C57BL/6NJ	involves: C57BL/6NJ	-	-	-	-	Early adult	homozygote	male	control	194	1
Fasted blood glucose concentration	MGI:3056279	C57BL/6NJ	involves: C57BL/6NJ	-	-	-	-	Early adult	homozygote	male	control	130	1
Fasted blood glucose concentration	MGI:3056279	C57BL/6NJ	involves: C57BL/6NJ	-	-	-	-	Early adult	homozygote	male	control	126	1
Fasted blood glucose concentration	MGI:3056279	C57BL/6NJ	involves: C57BL/6NJ	-	-	-	-	Early adult	homozygote	male	control	111	1.49012e-10
Fasted blood glucose concentration	MGI:3056279	C57BL/6NJ	involves: C57BL/6NJ	-	-	-	-	Early adult	homozygote	male	control	112	1
Fasted blood glucose concentration	MGI:3056279	C57BL/6NJ	involves: C57BL/6NJ	-	-	-	-	Early adult	homozygote	male	control	109	1.49012e-10
Fasted blood glucose concentration	MGI:3056279	C57BL/6NJ	involves: C57BL/6NJ	-	-	-	-	Early adult	homozygote	male	control	86	1.49012e-10
Fasted blood glucose concentration	MGI:3056279	C57BL/6NJ	involves: C57BL/6NJ	-	-	-	-	Early adult	homozygote	male	control	88	1.49012e-10
Fasted blood glucose concentration	MGI:3056279	C57BL/6NJ	involves: C57BL/6NJ	-	-	-	-	Early adult	homozygote	male	control	92	1.49012e-10
Fasted blood glucose concentration	MGI:3056279	C57BL/6NJ	involves: C57BL/6NJ	-	-	-	-	Early adult	homozygote	male	control	89	1.49012e-10
Fasted blood glucose concentration	MGI:3056279	C57BL/6NJ	involves: C57BL/6NJ	-	-	-	-	Early adult	homozygote	male	control	123	1
Fasted blood glucose concentration	MGI:3056279	C57BL/6NJ	involves: C57BL/6NJ	-	-	-	-	Early adult	homozygote	male	control	96	1.49012e-10
Fasted blood glucose concentration	MGI:3056279	C57BL/6NJ	involves: C57BL/6NJ	-	-	-	-	Early adult	homozygote	male	control	84	1.49012e-10
Fasted blood glucose concentration	MGI:3056279	C57BL/6NJ	involves: C57BL/6NJ	-	-	-	-	Early adult	homozygote	male	control	106	1.49012e-10
Fasted blood glucose concentration	MGI:3056279	C57BL/6NJ	involves: C57BL/6NJ	-	-	-	-	Early adult	homozygote	male	control	100	1
Fasted blood glucose concentration	MGI:3056279	C57BL/6NJ	involves: C57BL/6NJ	-	-	-	-	Early adult	homozygote	male	control	100	1.49012e-10
Fasted blood glucose concentration	MGI:3056279	C57BL/6NJ	involves: C57BL/6NJ	-	-	-	-	Early adult	homozygote	male	control	80	1.49012e-10
Fasted blood glucose concentration	MGI:3056279	C57BL/6NJ	involves: C57BL/6NJ	-	-	-	-	Early adult	homozygote	male	control	76	1
Fasted blood glucose concentration	MGI:3056279	C57BL/6NJ	involves: C57BL/6NJ	-	-	-	-	Early adult	homozygote	male	control	116	1.49012e-10
Fasted blood glucose concentration	MGI:3056279	C57BL/6NJ	involves: C57BL/6NJ	-	-	-	-	Early adult	homozygote	male	control	123	1
Fasted blood glucose concentration	MGI:3056279	C57BL/6NJ	involves: C57BL/6NJ	-	-	-	-	Early adult	homozygote	male	control	116	1.49012e-10
Fasted blood glucose concentration	MGI:3056279	C57BL/6NJ	involves: C57BL/6NJ	-	-	-	-	Early adult	homozygote	male	control	97	1.49012e-10
Fasted blood glucose concentration	MGI:3056279	C57BL/6NJ	involves: C57BL/6NJ	-	-	-	-	Early adult	homozygote	male	control	129	1
Fasted blood glucose concentration	MGI:3056279	C57BL/6NJ	involves: C57BL/6NJ	-	-	-	-	Early adult	homozygote	male	control	74	1.49012e-10
Fasted blood glucose concentration	MGI:3056279	C57BL/6NJ	involves: C57BL/6NJ	-	-	-	-	Early adult	homozygote	male	control	88	1.49012e-10
Fasted blood glucose concentration	MGI:3056279	C57BL/6NJ	involves: C57BL/6NJ	-	-	-	-	Early adult	homozygote	male	control	100	1.49012e-10
Fasted blood glucose concentration	MGI:3056279	C57BL/6NJ	involves: C57BL/6NJ	-	-	-	-	Early adult	homozygote	male	control	109	1.49012e-10
Fasted blood glucose concentration	MGI:3056279	C57BL/6NJ	involves: C57BL/6NJ	-	-	-	-	Early adult	homozygote	male	control	77	1.49012e-10
Fasted blood glucose concentration	MGI:3056279	C57BL/6NJ	involves: C57BL/6NJ	-	-	-	-	Early adult	homozygote	male	control	71	1.49012e-10
Fasted blood glucose concentration	MGI:3056279	C57BL/6NJ	involves: C57BL/6NJ	-	-	-	-	Early adult	homozygote	male	control	109	1.49012e-10
Fasted blood glucose concentration	MGI:3056279	C57BL/6NJ	involves: C57BL/6NJ	-	-	-	-	Early adult	homozygote	male	control	108	1.49012e-10
Fasted blood glucose concentration	MGI:3056279	C57BL/6NJ	involves: C57BL/6NJ	-	-	-	-	Early adult	homozygote	male	control	121	1.49012e-10
Fasted blood glucose concentration	MGI:3056279	C57BL/6NJ	involves: C57BL/6NJ	-	-	-	-	Early adult	homozygote	male	control	97	1
Fasted blood glucose concentration	MGI:3056279	C57BL/6NJ	involves: C57BL/6NJ	-	-	-	-	Early adult	homozygote	male	control	109	1.49012e-10
Fasted blood glucose concentration	MGI:3056279	C57BL/6NJ	involves: C57BL/6NJ	-	-	-	-	Early adult	homozygote	male	control	116	1.49012e-10
Fasted blood glucose concentration	MGI:3056279	C57BL/6NJ	involves: C57BL/6NJ	-	-	-	-	Early adult	homozygote	male	control	123	1
Fasted blood glucose concentration	MGI:3056279	C57BL/6NJ	involves: C57BL/6NJ	-	-	-	-	Early adult	homozygote	male	control	107	1
Fasted blood glucose concentration	MGI:3056279	C57BL/6NJ	involves: C57BL/6NJ	-	-	-	-	Early adult	homozygote	male	control	94	1.49012e-10
Fasted blood glucose concentration	MGI:3056279	C57BL/6NJ	involves: C57BL/6NJ	-	-	-	-	Early adult	homozygote	male	control	110	1
Fasted blood glucose concentration	MGI:3056279	C57BL/6NJ	involves: C57BL/6NJ	-	-	-	-	Early adult	homozygote	male	control	75	1.49012e-10
Fasted blood glucose concentration	MGI:3056279	C57BL/6NJ	involves: C57BL/6NJ	-	-	-	-	Early adult	homozygote	male	control	96	1.49012e-10
Fasted blood glucose concentration	MGI:3056279	C57BL/6NJ	involves: C57BL/6NJ	-	-	-	-	Early adult	homozygote	male	control	114	1
Fasted blood glucose concentration	MGI:3056279	C57BL/6NJ	involves: C57BL/6NJ	-	-	-	-	Early adult	homozygote	male	control	105	1.49012e-10
Fasted blood glucose concentration	MGI:3056279	C57BL/6NJ	involves: C57BL/6NJ	-	-	-	-	Early adult	homozygote	male	control	119	1
Fasted blood glucose concentration	MGI:3056279	C57BL/6NJ	involves: C57BL/6NJ	-	-	-	-	Early adult	homozygote	male	control	135	1
Fasted blood glucose concentration	MGI:3056279	C57BL/6NJ	involves: C57BL/6NJ	-	-	-	-	Early adult	homozygote	male	control	111	1
Fasted blood glucose concentration	MGI:3056279	C57BL/6NJ	involves: C57BL/6NJ	-	-	-	-	Early adult	homozygote	male	control	109	1.49012e-10
Fasted blood glucose concentration	MGI:3056279	C57BL/6NJ	involves: C57BL/6NJ	-	-	-	-	Early adult	homozygote	male	control	142	1
Fasted blood glucose concentration	MGI:3056279	C57BL/6NJ	involves: C57BL/6NJ	-	-	-	-	Early adult	homozygote	male	control	114	1.49012e-10
Fasted blood glucose concentration	MGI:3056279	C57BL/6NJ	involves: C57BL/6NJ	-	-	-	-	Early adult	homozygote	male	control	82	1
Fasted blood glucose concentration	MGI:3056279	C57BL/6NJ	involves: C57BL/6NJ	-	-	-	-	Early adult	homozygote	male	control	78	1.49012e-10
Fasted blood glucose concentration	MGI:3056279	C57BL/6NJ	involves: C57BL/6NJ	-	-	-	-	Early adult	homozygote	male	control	137	1.49012e-10
Fasted blood glucose concentration	MGI:3056279	C57BL/6NJ	involves: C57BL/6NJ	-	-	-	-	Early adult	homozygote	male	control	83	1.49012e-10
Fasted blood glucose concentration	MGI:3056279	C57BL/6NJ	involves: C57BL/6NJ	-	-	-	-	Early adult	homozygote	male	control	101	1
Fasted blood glucose concentration	MGI:3056279	C57BL/6NJ	involves: C57BL/6NJ	-	-	-	-	Early adult	homozygote	male	control	87	1.49012e-10
Fasted blood glucose concentration	MGI:3056279	C57BL/6NJ	involves: C57BL/6NJ	-	-	-	-	Early adult	homozygote	male	control	107	1
Fasted blood glucose concentration	MGI:3056279	C57BL/6NJ	involves: C57BL/6NJ	-	-	-	-	Early adult	homozygote	male	control	95	1.49012e-10
Fasted blood glucose concentration	MGI:3056279	C57BL/6NJ	involves: C57BL/6NJ	-	-	-	-	Early adult	homozygote	male	control	90	1.49012e-10
Fasted blood glucose concentration	MGI:3056279	C57BL/6NJ	involves: C57BL/6NJ	-	-	-	-	Early adult	homozygote	male	control	123	1.49012e-10
Fasted blood glucose concentration	MGI:3056279	C57BL/6NJ	involves: C57BL/6NJ	-	-	-	-	Early adult	homozygote	male	control	152	1.49012e-10
Fasted blood glucose concentration	MGI:3056279	C57BL/6NJ	involves: C57BL/6NJ	-	-	-	-	Early adult	homozygote	male	control	107	1.49012e-10
Fasted blood glucose concentration	MGI:3056279	C57BL/6NJ	involves: C57BL/6NJ	-	-	-	-	Early adult	homozygote	male	control	118	1.49012e-10
Fasted blood glucose concentration	MGI:3056279	C57BL/6NJ	involves: C57BL/6NJ	-	-	-	-	Early adult	homozygote	male	control	119	1
Fasted blood glucose concentration	MGI:3056279	C57BL/6NJ	involves: C57BL/6NJ	-	-	-	-	Early adult	homozygote	male	control	122	1
Fasted blood glucose concentration	MGI:3056279	C57BL/6NJ	involves: C57BL/6NJ	-	-	-	-	Early adult	homozygote	male	control	106	1.49012e-10
Fasted blood glucose concentration	MGI:3056279	C57BL/6NJ	involves: C57BL/6NJ	-	-	-	-	Early adult	homozygote	male	control	74	1.49012e-10
Fasted blood glucose concentration	MGI:3056279	C57BL/6NJ	involves: C57BL/6NJ	-	-	-	-	Early adult	homozygote	male	control	111	1
Fasted blood glucose concentration	MGI:3056279	C57BL/6NJ	involves: C57BL/6NJ	-	-	-	-	Early adult	homozygote	male	control	139	1.49012e-10
Fasted blood glucose concentration	MGI:3056279	C57BL/6NJ	involves: C57BL/6NJ	-	-	-	-	Early adult	homozygote	male	control	130	1.49012e-10
Fasted blood glucose concentration	MGI:3056279	C57BL/6NJ	involves: C57BL/6NJ	-	-	-	-	Early adult	homozygote	male	control	82	1.49012e-10
Fasted blood glucose concentration	MGI:3056279	C57BL/6NJ	involves: C57BL/6NJ	-	-	-	-	Early adult	homozygote	male	control	125	1
Fasted blood glucose concentration	MGI:3056279	C57BL/6NJ	involves: C57BL/6NJ	-	-	-	-	Early adult	homozygote	male	control	96	1.49012e-10
Fasted blood glucose concentration	MGI:3056279	C57BL/6NJ	involves: C57BL/6NJ	-	-	-	-	Early adult	homozygote	male	control	82	1
Fasted blood glucose concentration	MGI:3056279	C57BL/6NJ	involves: C57BL/6NJ	-	-	-	-	Early adult	homozygote	male	control	88	1.49012e-10
Fasted blood glucose concentration	MGI:3056279	C57BL/6NJ	involves: C57BL/6NJ	-	-	-	-	Early adult	homozygote	male	control	106	1
Fasted blood glucose concentration	MGI:3056279	C57BL/6NJ	involves: C57BL/6NJ	-	-	-	-	Early adult	homozygote	male	control	96	1.49012e-10
Fasted blood glucose concentration	MGI:3056279	C57BL/6NJ	involves: C57BL/6NJ	-	-	-	-	Early adult	homozygote	male	control	98	1.49012e-10
Fasted blood glucose concentration	MGI:3056279	C57BL/6NJ	involves: C57BL/6NJ	-	-	-	-	Early adult	homozygote	male	control	119	1.49012e-10
Fasted blood glucose concentration	MGI:3056279	C57BL/6NJ	involves: C57BL/6NJ	-	-	-	-	Early adult	homozygote	male	control	101	1.49012e-10
Fasted blood glucose concentration	MGI:3056279	C57BL/6NJ	involves: C57BL/6NJ	-	-	-	-	Early adult	homozygote	male	control	133	1.49012e-10
Fasted blood glucose concentration	MGI:3056279	C57BL/6NJ	involves: C57BL/6NJ	-	-	-	-	Early adult	homozygote	male	control	104	1.49012e-10
Fasted blood glucose concentration	MGI:3056279	C57BL/6NJ	involves: C57BL/6NJ	-	-	-	-	Early adult	homozygote	male	control	96	1.49012e-10
Fasted blood glucose concentration	MGI:3056279	C57BL/6NJ	involves: C57BL/6NJ	-	-	-	-	Early adult	homozygote	male	control	108	1.49012e-10
Fasted blood glucose concentration	MGI:3056279	C57BL/6NJ	involves: C57BL/6NJ	-	-	-	-	Early adult	homozygote	male	control	115	1.49012e-10
Fasted blood glucose concentration	MGI:3056279	C57BL/6NJ	involves: C57BL/6NJ	-	-	-	-	Early adult	homozygote	male	control	140	1
Fasted blood glucose concentration	MGI:3056279	C57BL/6NJ	involves: C57BL/6NJ	-	-	-	-	Early adult	homozygote	male	control	83	1.49012e-10
Fasted blood glucose concentration	MGI:3056279	C57BL/6NJ	involves: C57BL/6NJ	-	-	-	-	Early adult	homozygote	male	control	110	1
Fasted blood glucose concentration	MGI:3056279	C57BL/6NJ	involves: C57BL/6NJ	-	-	-	-	Early adult	homozygote	male	control	121	1.49012e-10
Fasted blood glucose concentration	MGI:3056279	C57BL/6NJ	involves: C57BL/6NJ	-	-	-	-	Early adult	homozygote	male	control	109	1
Fasted blood glucose concentration	MGI:3056279	C57BL/6NJ	involves: C57BL/6NJ	-	-	-	-	Early adult	homozygote	male	control	115	1.49012e-10
Fasted blood glucose concentration	MGI:3056279	C57BL/6NJ	involves: C57BL/6NJ	-	-	-	-	Early adult	homozygote	male	control	77	1.49012e-10
Fasted blood glucose concentration	MGI:3056279	C57BL/6NJ	involves: C57BL/6NJ	-	-	-	-	Early adult	homozygote	male	control	83	1.49012e-10
Fasted blood glucose concentration	MGI:3056279	C57BL/6NJ	involves: C57BL/6NJ	-	-	-	-	Early adult	homozygote	male	control	94	1.49012e-10
Fasted blood glucose concentration	MGI:3056279	C57BL/6NJ	involves: C57BL/6NJ	-	-	-	-	Early adult	homozygote	male	control	148	1
Fasted blood glucose concentration	MGI:3056279	C57BL/6NJ	involves: C57BL/6NJ	-	-	-	-	Early adult	homozygote	male	control	146	1.49012e-10
Fasted blood glucose concentration	MGI:3056279	C57BL/6NJ	involves: C57BL/6NJ	-	-	-	-	Early adult	homozygote	male	control	177	1
Fasted blood glucose concentration	MGI:3056279	C57BL/6NJ	involves: C57BL/6NJ	-	-	-	-	Early adult	homozygote	male	control	144	1.49012e-10
Fasted blood glucose concentration	MGI:3056279	C57BL/6NJ	involves: C57BL/6NJ	-	-	-	-	Early adult	homozygote	male	control	77	1.49012e-10
Fasted blood glucose concentration	MGI:3056279	C57BL/6NJ	involves: C57BL/6NJ	-	-	-	-	Early adult	homozygote	male	control	71	1.49012e-10
Fasted blood glucose concentration	MGI:3056279	C57BL/6NJ	involves: C57BL/6NJ	-	-	-	-	Early adult	homozygote	male	control	96	1.49012e-10
Fasted blood glucose concentration	MGI:3056279	C57BL/6NJ	involves: C57BL/6NJ	-	-	-	-	Early adult	homozygote	male	control	118	1.49012e-10
Fasted blood glucose concentration	MGI:3056279	C57BL/6NJ	involves: C57BL/6NJ	-	-	-	-	Early adult	homozygote	male	control	129	1.49012e-10
Fasted blood glucose concentration	MGI:3056279	C57BL/6NJ	involves: C57BL/6NJ	-	-	-	-	Early adult	homozygote	male	control	136	1
Fasted blood glucose concentration	MGI:3056279	C57BL/6NJ	involves: C57BL/6NJ	-	-	-	-	Early adult	homozygote	male	control	97	1.49012e-10
Fasted blood glucose concentration	MGI:3056279	C57BL/6NJ	involves: C57BL/6NJ	-	-	-	-	Early adult	homozygote	male	control	79	1.49012e-10
Fasted blood glucose concentration	MGI:3056279	C57BL/6NJ	involves: C57BL/6NJ	-	-	-	-	Early adult	homozygote	male	control	99	1
Fasted blood glucose concentration	MGI:3056279	C57BL/6NJ	involves: C57BL/6NJ	-	-	-	-	Early adult	homozygote	male	control	93	1.49012e-10
Fasted blood glucose concentration	MGI:3056279	C57BL/6NJ	involves: C57BL/6NJ	-	-	-	-	Early adult	homozygote	male	control	223	1
Fasted blood glucose concentration	MGI:3056279	C57BL/6NJ	involves: C57BL/6NJ	-	-	-	-	Early adult	homozygote	male	control	116	1.49012e-10
Fasted blood glucose concentration	MGI:3056279	C57BL/6NJ	involves: C57BL/6NJ	-	-	-	-	Early adult	homozygote	male	control	101	1.49012e-10
Fasted blood glucose concentration	MGI:3056279	C57BL/6NJ	involves: C57BL/6NJ	-	-	-	-	Early adult	homozygote	male	control	130	1.49012e-10
Fasted blood glucose concentration	MGI:3056279	C57BL/6NJ	involves: C57BL/6NJ	-	-	-	-	Early adult	homozygote	male	control	100	1.49012e-10
Fasted blood glucose concentration	MGI:3056279	C57BL/6NJ	involves: C57BL/6NJ	-	-	-	-	Early adult	homozygote	male	control	108	1
Fasted blood glucose concentration	MGI:3056279	C57BL/6NJ	involves: C57BL/6NJ	-	-	-	-	Early adult	homozygote	male	control	105	1.49012e-10
Fasted blood glucose concentration	MGI:3056279	C57BL/6NJ	involves: C57BL/6NJ	-	-	-	-	Early adult	homozygote	male	control	107	1.49012e-10
Fasted blood glucose concentration	MGI:3056279	C57BL/6NJ	involves: C57BL/6NJ	-	-	-	-	Early adult	homozygote	male	control	104	1.49012e-10
Fasted blood glucose concentration	MGI:3056279	C57BL/6NJ	involves: C57BL/6NJ	-	-	-	-	Early adult	homozygote	male	control	96	1
Fasted blood glucose concentration	MGI:3056279	C57BL/6NJ	involves: C57BL/6NJ	-	-	-	-	Early adult	homozygote	male	control	117	1
Fasted blood glucose concentration	MGI:3056279	C57BL/6NJ	involves: C57BL/6NJ	-	-	-	-	Early adult	homozygote	male	control	120	1.49012e-10
Fasted blood glucose concentration	MGI:3056279	C57BL/6NJ	involves: C57BL/6NJ	-	-	-	-	Early adult	homozygote	male	control	104	1.49012e-10
Fasted blood glucose concentration	MGI:3056279	C57BL/6NJ	involves: C57BL/6NJ	-	-	-	-	Early adult	homozygote	male	control	103	1.49012e-10
Fasted blood glucose concentration	MGI:3056279	C57BL/6NJ	involves: C57BL/6NJ	-	-	-	-	Early adult	homozygote	male	control	138	1
Fasted blood glucose concentration	MGI:3056279	C57BL/6NJ	involves: C57BL/6NJ	-	-	-	-	Early adult	homozygote	male	control	103	1.49012e-10
Fasted blood glucose concentration	MGI:3056279	C57BL/6NJ	involves: C57BL/6NJ	-	-	-	-	Early adult	homozygote	male	control	112	1.49012e-10
Fasted blood glucose concentration	MGI:3056279	C57BL/6NJ	involves: C57BL/6NJ	-	-	-	-	Early adult	homozygote	male	control	133	1.49012e-10
Fasted blood glucose concentration	MGI:3056279	C57BL/6NJ	involves: C57BL/6NJ	-	-	-	-	Early adult	homozygote	male	control	89	1.49012e-10
Fasted blood glucose concentration	MGI:3056279	C57BL/6NJ	involves: C57BL/6NJ	-	-	-	-	Early adult	homozygote	male	control	127	1.49012e-10
Fasted blood glucose concentration	MGI:3056279	C57BL/6NJ	involves: C57BL/6NJ	-	-	-	-	Early adult	homozygote	male	control	93	1.49012e-10
Fasted blood glucose concentration	MGI:3056279	C57BL/6NJ	involves: C57BL/6NJ	-	-	-	-	Early adult	homozygote	male	control	101	1
Fasted blood glucose concentration	MGI:3056279	C57BL/6NJ	involves: C57BL/6NJ	-	-	-	-	Early adult	homozygote	male	control	123	1.49012e-10
Fasted blood glucose concentration	MGI:3056279	C57BL/6NJ	involves: C57BL/6NJ	-	-	-	-	Early adult	homozygote	male	control	129	1.49012e-10
Fasted blood glucose concentration	MGI:3056279	C57BL/6NJ	involves: C57BL/6NJ	-	-	-	-	Early adult	homozygote	male	control	82	1.49012e-10
Fasted blood glucose concentration	MGI:3056279	C57BL/6NJ	involves: C57BL/6NJ	-	-	-	-	Early adult	homozygote	male	control	134	1
Fasted blood glucose concentration	MGI:3056279	C57BL/6NJ	involves: C57BL/6NJ	-	-	-	-	Early adult	homozygote	male	control	125	1
Fasted blood glucose concentration	MGI:3056279	C57BL/6NJ	involves: C57BL/6NJ	-	-	-	-	Early adult	homozygote	male	control	119	1.49012e-10
Fasted blood glucose concentration	MGI:3056279	C57BL/6NJ	involves: C57BL/6NJ	-	-	-	-	Early adult	homozygote	male	control	116	1.49012e-10
Fasted blood glucose concentration	MGI:3056279	C57BL/6NJ	involves: C57BL/6NJ	-	-	-	-	Early adult	homozygote	male	control	95	1.49012e-10
Fasted blood glucose concentration	MGI:3056279	C57BL/6NJ	involves: C57BL/6NJ	-	-	-	-	Early adult	homozygote	male	control	111	1
Fasted blood glucose concentration	MGI:3056279	C57BL/6NJ	involves: C57BL/6NJ	-	-	-	-	Early adult	homozygote	male	control	111	1
Fasted blood glucose concentration	MGI:3056279	C57BL/6NJ	involves: C57BL/6NJ	-	-	-	-	Early adult	homozygote	male	control	111	1
Fasted blood glucose concentration	MGI:3056279	C57BL/6NJ	involves: C57BL/6NJ	-	-	-	-	Early adult	homozygote	male	control	92	1
Fasted blood glucose concentration	MGI:3056279	C57BL/6NJ	involves: C57BL/6NJ	-	-	-	-	Early adult	homozygote	male	control	100	1.49012e-10
Fasted blood glucose concentration	MGI:3056279	C57BL/6NJ	involves: C57BL/6NJ	-	-	-	-	Early adult	homozygote	male	control	124	1.49012e-10
Fasted blood glucose concentration	MGI:3056279	C57BL/6NJ	involves: C57BL/6NJ	-	-	-	-	Early adult	homozygote	male	control	88	1.49012e-10
Fasted blood glucose concentration	MGI:3056279	C57BL/6NJ	involves: C57BL/6NJ	-	-	-	-	Early adult	homozygote	male	control	128	1
Fasted blood glucose concentration	MGI:3056279	C57BL/6NJ	involves: C57BL/6NJ	-	-	-	-	Early adult	homozygote	male	control	68	1.49012e-10
Fasted blood glucose concentration	MGI:3056279	C57BL/6NJ	involves: C57BL/6NJ	-	-	-	-	Early adult	homozygote	male	control	78	1
Fasted blood glucose concentration	MGI:3056279	C57BL/6NJ	involves: C57BL/6NJ	-	-	-	-	Early adult	homozygote	male	control	134	1.49012e-10
Fasted blood glucose concentration	MGI:3056279	C57BL/6NJ	involves: C57BL/6NJ	-	-	-	-	Early adult	homozygote	male	control	80	1.49012e-10
Fasted blood glucose concentration	MGI:3056279	C57BL/6NJ	involves: C57BL/6NJ	-	-	-	-	Early adult	homozygote	male	control	104	1.49012e-10
Fasted blood glucose concentration	MGI:3056279	C57BL/6NJ	involves: C57BL/6NJ	-	-	-	-	Early adult	homozygote	male	control	115	1.49012e-10
Fasted blood glucose concentration	MGI:3056279	C57BL/6NJ	involves: C57BL/6NJ	-	-	-	-	Early adult	homozygote	male	control	95	1.49012e-10
Fasted blood glucose concentration	MGI:3056279	C57BL/6NJ	involves: C57BL/6NJ	-	-	-	-	Early adult	homozygote	male	control	144	1.49012e-10
Fasted blood glucose concentration	MGI:3056279	C57BL/6NJ	involves: C57BL/6NJ	-	-	-	-	Early adult	homozygote	male	control	112	1.49012e-10
Fasted blood glucose concentration	MGI:3056279	C57BL/6NJ	involves: C57BL/6NJ	-	-	-	-	Early adult	homozygote	male	control	125	1
Fasted blood glucose concentration	MGI:3056279	C57BL/6NJ	involves: C57BL/6NJ	-	-	-	-	Early adult	homozygote	male	control	93	1.49012e-10
Fasted blood glucose concentration	MGI:3056279	C57BL/6NJ	involves: C57BL/6NJ	-	-	-	-	Early adult	homozygote	male	control	62	1.49012e-10
Fasted blood glucose concentration	MGI:3056279	C57BL/6NJ	involves: C57BL/6NJ	-	-	-	-	Early adult	homozygote	male	control	128	1
Fasted blood glucose concentration	MGI:3056279	C57BL/6NJ	involves: C57BL/6NJ	-	-	-	-	Early adult	homozygote	male	control	86	1.49012e-10
Fasted blood glucose concentration	MGI:3056279	C57BL/6NJ	involves: C57BL/6NJ	-	-	-	-	Early adult	homozygote	male	control	119	1.49012e-10
Fasted blood glucose concentration	MGI:3056279	C57BL/6NJ	involves: C57BL/6NJ	-	-	-	-	Early adult	homozygote	male	control	82	1.49012e-10
Fasted blood glucose concentration	MGI:3056279	C57BL/6NJ	involves: C57BL/6NJ	-	-	-	-	Early adult	homozygote	male	control	109	1
Fasted blood glucose concentration	MGI:3056279	C57BL/6NJ	involves: C57BL/6NJ	-	-	-	-	Early adult	homozygote	male	control	120	1.49012e-10
Fasted blood glucose concentration	MGI:3056279	C57BL/6NJ	involves: C57BL/6NJ	-	-	-	-	Early adult	homozygote	male	control	90	1
Fasted blood glucose concentration	MGI:3056279	C57BL/6NJ	involves: C57BL/6NJ	-	-	-	-	Early adult	homozygote	male	control	109	1
Fasted blood glucose concentration	MGI:3056279	C57BL/6NJ	involves: C57BL/6NJ	-	-	-	-	Early adult	homozygote	male	control	137	1.49012e-10
Fasted blood glucose concentration	MGI:3056279	C57BL/6NJ	involves: C57BL/6NJ	-	-	-	-	Early adult	homozygote	male	control	111	1
Fasted blood glucose concentration	MGI:3056279	C57BL/6NJ	involves: C57BL/6NJ	-	-	-	-	Early adult	homozygote	male	control	120	1.49012e-10
Fasted blood glucose concentration	MGI:3056279	C57BL/6NJ	involves: C57BL/6NJ	-	-	-	-	Early adult	homozygote	male	control	112	1.49012e-10
Fasted blood glucose concentration	MGI:3056279	C57BL/6NJ	involves: C57BL/6NJ	-	-	-	-	Early adult	homozygote	male	control	127	1.49012e-10
Fasted blood glucose concentration	MGI:3056279	C57BL/6NJ	involves: C57BL/6NJ	-	-	-	-	Early adult	homozygote	male	control	109	1.49012e-10
Fasted blood glucose concentration	MGI:3056279	C57BL/6NJ	involves: C57BL/6NJ	-	-	-	-	Early adult	homozygote	male	control	127	1.49012e-10
Fasted blood glucose concentration	MGI:3056279	C57BL/6NJ	involves: C57BL/6NJ	-	-	-	-	Early adult	homozygote	male	control	112	1.49012e-10
Fasted blood glucose concentration	MGI:3056279	C57BL/6NJ	involves: C57BL/6NJ	-	-	-	-	Early adult	homozygote	male	control	108	1.49012e-10
Fasted blood glucose concentration	MGI:3056279	C57BL/6NJ	involves: C57BL/6NJ	-	-	-	-	Early adult	homozygote	male	control	90	1.49012e-10
Fasted blood glucose concentration	MGI:3056279	C57BL/6NJ	involves: C57BL/6NJ	-	-	-	-	Early adult	homozygote	male	control	132	1.49012e-10
Fasted blood glucose concentration	MGI:3056279	C57BL/6NJ	involves: C57BL/6NJ	-	-	-	-	Early adult	homozygote	male	control	108	1.49012e-10
Fasted blood glucose concentration	MGI:3056279	C57BL/6NJ	involves: C57BL/6NJ	-	-	-	-	Early adult	homozygote	male	control	95	1.49012e-10
Fasted blood glucose concentration	MGI:3056279	C57BL/6NJ	involves: C57BL/6NJ	-	-	-	-	Early adult	homozygote	male	control	104	1.49012e-10
Fasted blood glucose concentration	MGI:3056279	C57BL/6NJ	involves: C57BL/6NJ	-	-	-	-	Early adult	homozygote	male	control	125	1.49012e-10
Fasted blood glucose concentration	MGI:3056279	C57BL/6NJ	involves: C57BL/6NJ	-	-	-	-	Early adult	homozygote	male	control	92	1
Fasted blood glucose concentration	MGI:3056279	C57BL/6NJ	involves: C57BL/6NJ	-	-	-	-	Early adult	homozygote	male	control	124	1
Fasted blood glucose concentration	MGI:3056279	C57BL/6NJ	involves: C57BL/6NJ	-	-	-	-	Early adult	homozygote	male	control	96	1
Fasted blood glucose concentration	MGI:3056279	C57BL/6NJ	involves: C57BL/6NJ	-	-	-	-	Early adult	homozygote	male	control	111	1.49012e-10
Fasted blood glucose concentration	MGI:3056279	C57BL/6NJ	involves: C57BL/6NJ	-	-	-	-	Early adult	homozygote	male	control	111	1
Fasted blood glucose concentration	MGI:3056279	C57BL/6NJ	involves: C57BL/6NJ	-	-	-	-	Early adult	homozygote	male	control	104	1.49012e-10
Fasted blood glucose concentration	MGI:3056279	C57BL/6NJ	involves: C57BL/6NJ	-	-	-	-	Early adult	homozygote	male	control	136	1
Fasted blood glucose concentration	MGI:3056279	C57BL/6NJ	involves: C57BL/6NJ	-	-	-	-	Early adult	homozygote	male	control	119	1.49012e-10
Fasted blood glucose concentration	MGI:3056279	C57BL/6NJ	involves: C57BL/6NJ	-	-	-	-	Early adult	homozygote	male	control	77	1.49012e-10
Fasted blood glucose concentration	MGI:3056279	C57BL/6NJ	involves: C57BL/6NJ	-	-	-	-	Early adult	homozygote	male	control	115	1.49012e-10
Fasted blood glucose concentration	MGI:3056279	C57BL/6NJ	involves: C57BL/6NJ	-	-	-	-	Early adult	homozygote	male	control	109	1.49012e-10
Fasted blood glucose concentration	MGI:3056279	C57BL/6NJ	involves: C57BL/6NJ	-	-	-	-	Early adult	homozygote	male	control	63	1.49012e-10
Fasted blood glucose concentration	MGI:3056279	C57BL/6NJ	involves: C57BL/6NJ	-	-	-	-	Early adult	homozygote	male	control	105	1
Fasted blood glucose concentration	MGI:3056279	C57BL/6NJ	involves: C57BL/6NJ	-	-	-	-	Early adult	homozygote	male	control	94	1.49012e-10
Fasted blood glucose concentration	MGI:3056279	C57BL/6NJ	involves: C57BL/6NJ	-	-	-	-	Early adult	homozygote	male	control	123	1
Fasted blood glucose concentration	MGI:3056279	C57BL/6NJ	involves: C57BL/6NJ	-	-	-	-	Early adult	homozygote	male	control	121	1.49012e-10
Fasted blood glucose concentration	MGI:3056279	C57BL/6NJ	involves: C57BL/6NJ	-	-	-	-	Early adult	homozygote	male	control	105	1
Fasted blood glucose concentration	MGI:3056279	C57BL/6NJ	involves: C57BL/6NJ	-	-	-	-	Early adult	homozygote	male	control	94	1.49012e-10
Fasted blood glucose concentration	MGI:3056279	C57BL/6NJ	involves: C57BL/6NJ	-	-	-	-	Early adult	homozygote	male	control	127	1.49012e-10
Fasted blood glucose concentration	MGI:3056279	C57BL/6NJ	involves: C57BL/6NJ	-	-	-	-	Early adult	homozygote	male	control	92	1.49012e-10
Fasted blood glucose concentration	MGI:3056279	C57BL/6NJ	involves: C57BL/6NJ	-	-	-	-	Early adult	homozygote	male	control	66	1.49012e-10
Fasted blood glucose concentration	MGI:3056279	C57BL/6NJ	involves: C57BL/6NJ	-	-	-	-	Early adult	homozygote	male	control	112	1.49012e-10
Fasted blood glucose concentration	MGI:3056279	C57BL/6NJ	involves: C57BL/6NJ	-	-	-	-	Early adult	homozygote	male	control	117	1.49012e-10
Fasted blood glucose concentration	MGI:3056279	C57BL/6NJ	involves: C57BL/6NJ	-	-	-	-	Early adult	homozygote	male	control	88	1.49012e-10
Fasted blood glucose concentration	MGI:3056279	C57BL/6NJ	involves: C57BL/6NJ	-	-	-	-	Early adult	homozygote	male	control	97	1
Fasted blood glucose concentration	MGI:3056279	C57BL/6NJ	involves: C57BL/6NJ	-	-	-	-	Early adult	homozygote	male	control	150	1.49012e-10
Fasted blood glucose concentration	MGI:3056279	C57BL/6NJ	involves: C57BL/6NJ	-	-	-	-	Early adult	homozygote	male	control	101	1.49012e-10
Fasted blood glucose concentration	MGI:3056279	C57BL/6NJ	involves: C57BL/6NJ	-	-	-	-	Early adult	homozygote	male	control	135	1.49012e-10
Fasted blood glucose concentration	MGI:3056279	C57BL/6NJ	involves: C57BL/6NJ	-	-	-	-	Early adult	homozygote	male	control	98	1.49012e-10
Fasted blood glucose concentration	MGI:3056279	C57BL/6NJ	involves: C57BL/6NJ	-	-	-	-	Early adult	homozygote	male	control	70	1.49012e-10
Fasted blood glucose concentration	MGI:3056279	C57BL/6NJ	involves: C57BL/6NJ	-	-	-	-	Early adult	homozygote	male	control	95	1.49012e-10
Fasted blood glucose concentration	MGI:3056279	C57BL/6NJ	involves: C57BL/6NJ	-	-	-	-	Early adult	homozygote	male	control	113	1
Fasted blood glucose concentration	MGI:3056279	C57BL/6NJ	involves: C57BL/6NJ	-	-	-	-	Early adult	homozygote	male	control	112	1.49012e-10
Fasted blood glucose concentration	MGI:3056279	C57BL/6NJ	involves: C57BL/6NJ	-	-	-	-	Early adult	homozygote	male	control	135	1.49012e-10
Fasted blood glucose concentration	MGI:3056279	C57BL/6NJ	involves: C57BL/6NJ	-	-	-	-	Early adult	homozygote	male	control	107	1
Fasted blood glucose concentration	MGI:3056279	C57BL/6NJ	involves: C57BL/6NJ	-	-	-	-	Early adult	homozygote	male	control	126	1.49012e-10
Fasted blood glucose concentration	MGI:3056279	C57BL/6NJ	involves: C57BL/6NJ	-	-	-	-	Early adult	homozygote	male	control	140	1.49012e-10
Fasted blood glucose concentration	MGI:3056279	C57BL/6NJ	involves: C57BL/6NJ	-	-	-	-	Early adult	homozygote	male	control	94	1.49012e-10
Fasted blood glucose concentration	MGI:3056279	C57BL/6NJ	involves: C57BL/6NJ	-	-	-	-	Early adult	homozygote	male	control	104	1.49012e-10
Fasted blood glucose concentration	MGI:3056279	C57BL/6NJ	involves: C57BL/6NJ	-	-	-	-	Early adult	homozygote	male	control	107	1.49012e-10
Fasted blood glucose concentration	MGI:3056279	C57BL/6NJ	involves: C57BL/6NJ	-	-	-	-	Early adult	homozygote	male	control	87	1.49012e-10
Fasted blood glucose concentration	MGI:3056279	C57BL/6NJ	involves: C57BL/6NJ	-	-	-	-	Early adult	homozygote	male	control	84	1
Fasted blood glucose concentration	MGI:3056279	C57BL/6NJ	involves: C57BL/6NJ	-	-	-	-	Early adult	homozygote	male	control	135	1.49012e-10
Fasted blood glucose concentration	MGI:3056279	C57BL/6NJ	involves: C57BL/6NJ	-	-	-	-	Early adult	homozygote	male	control	116	1
Fasted blood glucose concentration	MGI:3056279	C57BL/6NJ	involves: C57BL/6NJ	-	-	-	-	Early adult	homozygote	male	control	102	1.49012e-10
Fasted blood glucose concentration	MGI:3056279	C57BL/6NJ	involves: C57BL/6NJ	-	-	-	-	Early adult	homozygote	male	control	141	1
Fasted blood glucose concentration	MGI:3056279	C57BL/6NJ	involves: C57BL/6NJ	-	-	-	-	Early adult	homozygote	male	control	132	1.49012e-10
Fasted blood glucose concentration	MGI:3056279	C57BL/6NJ	involves: C57BL/6NJ	-	-	-	-	Early adult	homozygote	male	control	90	1.49012e-10
Fasted blood glucose concentration	MGI:3056279	C57BL/6NJ	involves: C57BL/6NJ	-	-	-	-	Early adult	homozygote	male	control	119	1.49012e-10
Fasted blood glucose concentration	MGI:3056279	C57BL/6NJ	involves: C57BL/6NJ	-	-	-	-	Early adult	homozygote	male	control	102	1.49012e-10
Fasted blood glucose concentration	MGI:3056279	C57BL/6NJ	involves: C57BL/6NJ	-	-	-	-	Early adult	homozygote	male	control	141	1
Fasted blood glucose concentration	MGI:3056279	C57BL/6NJ	involves: C57BL/6NJ	-	-	-	-	Early adult	homozygote	male	control	121	1.49012e-10
Fasted blood glucose concentration	MGI:3056279	C57BL/6NJ	involves: C57BL/6NJ	-	-	-	-	Early adult	homozygote	male	control	89	1.49012e-10
Fasted blood glucose concentration	MGI:3056279	C57BL/6NJ	involves: C57BL/6NJ	-	-	-	-	Early adult	homozygote	male	control	125	1.49012e-10
Fasted blood glucose concentration	MGI:3056279	C57BL/6NJ	involves: C57BL/6NJ	-	-	-	-	Early adult	homozygote	male	control	126	1.49012e-10
Fasted blood glucose concentration	MGI:3056279	C57BL/6NJ	involves: C57BL/6NJ	-	-	-	-	Early adult	homozygote	male	control	112	1.49012e-10
Fasted blood glucose concentration	MGI:3056279	C57BL/6NJ	involves: C57BL/6NJ	-	-	-	-	Early adult	homozygote	male	control	111	1.49012e-10
Fasted blood glucose concentration	MGI:3056279	C57BL/6NJ	involves: C57BL/6NJ	-	-	-	-	Early adult	homozygote	male	control	75	1.49012e-10
Fasted blood glucose concentration	MGI:3056279	C57BL/6NJ	involves: C57BL/6NJ	-	-	-	-	Early adult	homozygote	male	control	106	1
Fasted blood glucose concentration	MGI:3056279	C57BL/6NJ	involves: C57BL/6NJ	-	-	-	-	Early adult	homozygote	male	control	94	1
Fasted blood glucose concentration	MGI:3056279	C57BL/6NJ	involves: C57BL/6NJ	-	-	-	-	Early adult	homozygote	male	control	97	1.49012e-10
Fasted blood glucose concentration	MGI:3056279	C57BL/6NJ	involves: C57BL/6NJ	-	-	-	-	Early adult	homozygote	male	control	111	1
Fasted blood glucose concentration	MGI:3056279	C57BL/6NJ	involves: C57BL/6NJ	-	-	-	-	Early adult	homozygote	male	control	157	1
Fasted blood glucose concentration	MGI:3056279	C57BL/6NJ	involves: C57BL/6NJ	-	-	-	-	Early adult	homozygote	male	control	150	1
Fasted blood glucose concentration	MGI:3056279	C57BL/6NJ	involves: C57BL/6NJ	-	-	-	-	Early adult	homozygote	male	control	115	1.49012e-10
Fasted blood glucose concentration	MGI:3056279	C57BL/6NJ	involves: C57BL/6NJ	-	-	-	-	Early adult	homozygote	male	control	86	1.49012e-10
Fasted blood glucose concentration	MGI:3056279	C57BL/6NJ	involves: C57BL/6NJ	-	-	-	-	Early adult	homozygote	male	control	91	1.49012e-10
Fasted blood glucose concentration	MGI:3056279	C57BL/6NJ	involves: C57BL/6NJ	-	-	-	-	Early adult	homozygote	male	control	105	1.49012e-10
Fasted blood glucose concentration	MGI:3056279	C57BL/6NJ	involves: C57BL/6NJ	-	-	-	-	Early adult	homozygote	male	control	93	1
Fasted blood glucose concentration	MGI:3056279	C57BL/6NJ	involves: C57BL/6NJ	-	-	-	-	Early adult	homozygote	male	control	105	1.49012e-10
Fasted blood glucose concentration	MGI:3056279	C57BL/6NJ	involves: C57BL/6NJ	-	-	-	-	Early adult	homozygote	male	control	113	1
Fasted blood glucose concentration	MGI:3056279	C57BL/6NJ	involves: C57BL/6NJ	-	-	-	-	Early adult	homozygote	male	control	101	1.49012e-10
Fasted blood glucose concentration	MGI:3056279	C57BL/6NJ	involves: C57BL/6NJ	-	-	-	-	Early adult	homozygote	male	control	86	1
Fasted blood glucose concentration	MGI:3056279	C57BL/6NJ	involves: C57BL/6NJ	-	-	-	-	Early adult	homozygote	male	control	97	1.49012e-10
Fasted blood glucose concentration	MGI:3056279	C57BL/6NJ	involves: C57BL/6NJ	-	-	-	-	Early adult	homozygote	male	control	85	1.49012e-10
Fasted blood glucose concentration	MGI:3056279	C57BL/6NJ	involves: C57BL/6NJ	-	-	-	-	Early adult	homozygote	male	control	107	1.49012e-10
Fasted blood glucose concentration	MGI:3056279	C57BL/6NJ	involves: C57BL/6NJ	-	-	-	-	Early adult	homozygote	male	control	86	1.49012e-10
Fasted blood glucose concentration	MGI:3056279	C57BL/6NJ	involves: C57BL/6NJ	-	-	-	-	Early adult	homozygote	male	control	129	1
Fasted blood glucose concentration	MGI:3056279	C57BL/6NJ	involves: C57BL/6NJ	-	-	-	-	Early adult	homozygote	male	control	130	1
Fasted blood glucose concentration	MGI:3056279	C57BL/6NJ	involves: C57BL/6NJ	-	-	-	-	Early adult	homozygote	male	control	130	1
Fasted blood glucose concentration	MGI:3056279	C57BL/6NJ	involves: C57BL/6NJ	-	-	-	-	Early adult	homozygote	male	control	135	1
Fasted blood glucose concentration	MGI:3056279	C57BL/6NJ	involves: C57BL/6NJ	-	-	-	-	Early adult	homozygote	male	control	121	1.49012e-10
Fasted blood glucose concentration	MGI:3056279	C57BL/6NJ	involves: C57BL/6NJ	-	-	-	-	Early adult	homozygote	male	control	132	1.49012e-10
Fasted blood glucose concentration	MGI:3056279	C57BL/6NJ	involves: C57BL/6NJ	-	-	-	-	Early adult	homozygote	male	control	88	1.49012e-10
Fasted blood glucose concentration	MGI:3056279	C57BL/6NJ	involves: C57BL/6NJ	-	-	-	-	Early adult	homozygote	male	control	122	1.49012e-10
Fasted blood glucose concentration	MGI:3056279	C57BL/6NJ	involves: C57BL/6NJ	-	-	-	-	Early adult	homozygote	male	control	82	1.49012e-10
Fasted blood glucose concentration	MGI:3056279	C57BL/6NJ	involves: C57BL/6NJ	-	-	-	-	Early adult	homozygote	male	control	113	1
Fasted blood glucose concentration	MGI:3056279	C57BL/6NJ	involves: C57BL/6NJ	-	-	-	-	Early adult	homozygote	male	control	168	1.49012e-10
Fasted blood glucose concentration	MGI:3056279	C57BL/6NJ	involves: C57BL/6NJ	-	-	-	-	Early adult	homozygote	male	control	88	1.49012e-10
Fasted blood glucose concentration	MGI:3056279	C57BL/6NJ	involves: C57BL/6NJ	-	-	-	-	Early adult	homozygote	male	control	99	1.49012e-10
Fasted blood glucose concentration	MGI:3056279	C57BL/6NJ	involves: C57BL/6NJ	-	-	-	-	Early adult	homozygote	male	control	111	1.49012e-10
Fasted blood glucose concentration	MGI:3056279	C57BL/6NJ	involves: C57BL/6NJ	-	-	-	-	Early adult	homozygote	male	control	71	1.49012e-10
Fasted blood glucose concentration	MGI:3056279	C57BL/6NJ	involves: C57BL/6NJ	-	-	-	-	Early adult	homozygote	male	control	114	1.49012e-10
Fasted blood glucose concentration	MGI:3056279	C57BL/6NJ	involves: C57BL/6NJ	-	-	-	-	Early adult	homozygote	male	control	113	1.49012e-10
Fasted blood glucose concentration	MGI:3056279	C57BL/6NJ	involves: C57BL/6NJ	-	-	-	-	Early adult	homozygote	male	control	111	1.49012e-10
Fasted blood glucose concentration	MGI:3056279	C57BL/6NJ	involves: C57BL/6NJ	-	-	-	-	Early adult	homozygote	male	control	128	1
Fasted blood glucose concentration	MGI:3056279	C57BL/6NJ	involves: C57BL/6NJ	-	-	-	-	Early adult	homozygote	male	control	77	1.49012e-10
Fasted blood glucose concentration	MGI:3056279	C57BL/6NJ	involves: C57BL/6NJ	-	-	-	-	Early adult	homozygote	male	control	100	1.49012e-10
Fasted blood glucose concentration	MGI:3056279	C57BL/6NJ	involves: C57BL/6NJ	-	-	-	-	Early adult	homozygote	male	control	106	1.49012e-10
Fasted blood glucose concentration	MGI:3056279	C57BL/6NJ	involves: C57BL/6NJ	-	-	-	-	Early adult	homozygote	male	control	114	1.49012e-10
Fasted blood glucose concentration	MGI:3056279	C57BL/6NJ	involves: C57BL/6NJ	-	-	-	-	Early adult	homozygote	male	control	98	1.49012e-10
Fasted blood glucose concentration	MGI:3056279	C57BL/6NJ	involves: C57BL/6NJ	-	-	-	-	Early adult	homozygote	male	control	116	1.49012e-10
Fasted blood glucose concentration	MGI:3056279	C57BL/6NJ	involves: C57BL/6NJ	-	-	-	-	Early adult	homozygote	male	control	92	1.49012e-10
Fasted blood glucose concentration	MGI:3056279	C57BL/6NJ	involves: C57BL/6NJ	-	-	-	-	Early adult	homozygote	male	control	68	1.49012e-10
Fasted blood glucose concentration	MGI:3056279	C57BL/6NJ	involves: C57BL/6NJ	-	-	-	-	Early adult	homozygote	male	control	138	1
Fasted blood glucose concentration	MGI:3056279	C57BL/6NJ	involves: C57BL/6NJ	-	-	-	-	Early adult	homozygote	male	control	72	1.49012e-10
Fasted blood glucose concentration	MGI:3056279	C57BL/6NJ	involves: C57BL/6NJ	-	-	-	-	Early adult	homozygote	male	control	103	1.49012e-10
Fasted blood glucose concentration	MGI:3056279	C57BL/6NJ	involves: C57BL/6NJ	-	-	-	-	Early adult	homozygote	male	control	87	1.49012e-10
Fasted blood glucose concentration	MGI:3056279	C57BL/6NJ	involves: C57BL/6NJ	-	-	-	-	Early adult	homozygote	male	control	154	1
Fasted blood glucose concentration	MGI:3056279	C57BL/6NJ	involves: C57BL/6NJ	-	-	-	-	Early adult	homozygote	male	control	116	1.49012e-10
Fasted blood glucose concentration	MGI:3056279	C57BL/6NJ	involves: C57BL/6NJ	-	-	-	-	Early adult	homozygote	male	control	103	1.49012e-10
Fasted blood glucose concentration	MGI:3056279	C57BL/6NJ	involves: C57BL/6NJ	-	-	-	-	Early adult	homozygote	male	control	76	1.49012e-10
Fasted blood glucose concentration	MGI:3056279	C57BL/6NJ	involves: C57BL/6NJ	-	-	-	-	Early adult	homozygote	male	control	78	1.49012e-10
Fasted blood glucose concentration	MGI:3056279	C57BL/6NJ	involves: C57BL/6NJ	-	-	-	-	Early adult	homozygote	male	control	118	1.49012e-10
Fasted blood glucose concentration	MGI:3056279	C57BL/6NJ	involves: C57BL/6NJ	-	-	-	-	Early adult	homozygote	male	control	96	1
Fasted blood glucose concentration	MGI:3056279	C57BL/6NJ	involves: C57BL/6NJ	-	-	-	-	Early adult	homozygote	male	control	146	1.49012e-10
Fasted blood glucose concentration	MGI:3056279	C57BL/6NJ	involves: C57BL/6NJ	-	-	-	-	Early adult	homozygote	male	control	108	1.49012e-10
Fasted blood glucose concentration	MGI:3056279	C57BL/6NJ	involves: C57BL/6NJ	-	-	-	-	Early adult	homozygote	male	control	114	1
Fasted blood glucose concentration	MGI:3056279	C57BL/6NJ	involves: C57BL/6NJ	-	-	-	-	Early adult	homozygote	male	control	89	1.49012e-10
Fasted blood glucose concentration	MGI:3056279	C57BL/6NJ	involves: C57BL/6NJ	-	-	-	-	Early adult	homozygote	male	control	77	1.49012e-10
Fasted blood glucose concentration	MGI:3056279	C57BL/6NJ	involves: C57BL/6NJ	-	-	-	-	Early adult	homozygote	male	control	121	1.49012e-10
Fasted blood glucose concentration	MGI:3056279	C57BL/6NJ	involves: C57BL/6NJ	-	-	-	-	Early adult	homozygote	male	control	132	1.49012e-10
Fasted blood glucose concentration	MGI:3056279	C57BL/6NJ	involves: C57BL/6NJ	-	-	-	-	Early adult	homozygote	male	control	150	1
Fasted blood glucose concentration	MGI:3056279	C57BL/6NJ	involves: C57BL/6NJ	-	-	-	-	Early adult	homozygote	male	control	84	1.49012e-10
Fasted blood glucose concentration	MGI:3056279	C57BL/6NJ	involves: C57BL/6NJ	-	-	-	-	Early adult	homozygote	male	control	88	1.49012e-10
Fasted blood glucose concentration	MGI:3056279	C57BL/6NJ	involves: C57BL/6NJ	-	-	-	-	Early adult	homozygote	male	control	137	1.49012e-10
Fasted blood glucose concentration	MGI:3056279	C57BL/6NJ	involves: C57BL/6NJ	-	-	-	-	Early adult	homozygote	male	control	109	1.49012e-10
Fasted blood glucose concentration	MGI:3056279	C57BL/6NJ	involves: C57BL/6NJ	-	-	-	-	Early adult	homozygote	male	control	118	1.49012e-10
Fasted blood glucose concentration	MGI:3056279	C57BL/6NJ	involves: C57BL/6NJ	-	-	-	-	Early adult	homozygote	male	control	98	1.49012e-10
Fasted blood glucose concentration	MGI:3056279	C57BL/6NJ	involves: C57BL/6NJ	-	-	-	-	Early adult	homozygote	male	control	78	1.49012e-10
Fasted blood glucose concentration	MGI:3056279	C57BL/6NJ	involves: C57BL/6NJ	-	-	-	-	Early adult	homozygote	male	control	123	1
Fasted blood glucose concentration	MGI:3056279	C57BL/6NJ	involves: C57BL/6NJ	-	-	-	-	Early adult	homozygote	male	control	90	1.49012e-10
Fasted blood glucose concentration	MGI:3056279	C57BL/6NJ	involves: C57BL/6NJ	-	-	-	-	Early adult	homozygote	male	control	104	1.49012e-10
Fasted blood glucose concentration	MGI:3056279	C57BL/6NJ	involves: C57BL/6NJ	-	-	-	-	Early adult	homozygote	male	control	60	1.49012e-10
Fasted blood glucose concentration	MGI:3056279	C57BL/6NJ	involves: C57BL/6NJ	-	-	-	-	Early adult	homozygote	male	control	111	1
Fasted blood glucose concentration	MGI:3056279	C57BL/6NJ	involves: C57BL/6NJ	-	-	-	-	Early adult	homozygote	male	control	100	1.49012e-10
Fasted blood glucose concentration	MGI:3056279	C57BL/6NJ	involves: C57BL/6NJ	-	-	-	-	Early adult	homozygote	male	control	100	1.49012e-10
Fasted blood glucose concentration	MGI:3056279	C57BL/6NJ	involves: C57BL/6NJ	-	-	-	-	Early adult	homozygote	male	control	97	1.49012e-10
Fasted blood glucose concentration	MGI:3056279	C57BL/6NJ	involves: C57BL/6NJ	-	-	-	-	Early adult	homozygote	male	control	115	1.49012e-10
Fasted blood glucose concentration	MGI:3056279	C57BL/6NJ	involves: C57BL/6NJ	-	-	-	-	Early adult	homozygote	male	control	83	1
Fasted blood glucose concentration	MGI:3056279	C57BL/6NJ	involves: C57BL/6NJ	-	-	-	-	Early adult	homozygote	male	control	90	1.49012e-10
Fasted blood glucose concentration	MGI:3056279	C57BL/6NJ	involves: C57BL/6NJ	-	-	-	-	Early adult	homozygote	male	control	82	1.49012e-10
Fasted blood glucose concentration	MGI:3056279	C57BL/6NJ	involves: C57BL/6NJ	-	-	-	-	Early adult	homozygote	male	control	140	1.49012e-10
Fasted blood glucose concentration	MGI:3056279	C57BL/6NJ	involves: C57BL/6NJ	-	-	-	-	Early adult	homozygote	male	control	135	1.49012e-10
Fasted blood glucose concentration	MGI:3056279	C57BL/6NJ	involves: C57BL/6NJ	-	-	-	-	Early adult	homozygote	male	control	83	1.49012e-10
Fasted blood glucose concentration	MGI:3056279	C57BL/6NJ	involves: C57BL/6NJ	-	-	-	-	Early adult	homozygote	male	control	107	1.49012e-10
Fasted blood glucose concentration	MGI:3056279	C57BL/6NJ	involves: C57BL/6NJ	-	-	-	-	Early adult	homozygote	male	control	88	1.49012e-10
Fasted blood glucose concentration	MGI:3056279	C57BL/6NJ	involves: C57BL/6NJ	-	-	-	-	Early adult	homozygote	male	control	85	1.49012e-10
Fasted blood glucose concentration	MGI:3056279	C57BL/6NJ	involves: C57BL/6NJ	-	-	-	-	Early adult	homozygote	male	control	97	1.49012e-10
Fasted blood glucose concentration	MGI:3056279	C57BL/6NJ	involves: C57BL/6NJ	-	-	-	-	Early adult	homozygote	male	control	60	1.49012e-10
Fasted blood glucose concentration	MGI:3056279	C57BL/6NJ	involves: C57BL/6NJ	-	-	-	-	Early adult	homozygote	male	control	81	1
Fasted blood glucose concentration	MGI:3056279	C57BL/6NJ	involves: C57BL/6NJ	-	-	-	-	Early adult	homozygote	male	control	83	1.49012e-10
Fasted blood glucose concentration	MGI:3056279	C57BL/6NJ	involves: C57BL/6NJ	-	-	-	-	Early adult	homozygote	male	control	102	1
Fasted blood glucose concentration	MGI:3056279	C57BL/6NJ	involves: C57BL/6NJ	-	-	-	-	Early adult	homozygote	male	control	143	1
Fasted blood glucose concentration	MGI:3056279	C57BL/6NJ	involves: C57BL/6NJ	-	-	-	-	Early adult	homozygote	male	control	92	1.49012e-10
Fasted blood glucose concentration	MGI:3056279	C57BL/6NJ	involves: C57BL/6NJ	-	-	-	-	Early adult	homozygote	male	control	110	1.49012e-10
Fasted blood glucose concentration	MGI:3056279	C57BL/6NJ	involves: C57BL/6NJ	-	-	-	-	Early adult	homozygote	male	control	125	1.49012e-10
Fasted blood glucose concentration	MGI:3056279	C57BL/6NJ	involves: C57BL/6NJ	-	-	-	-	Early adult	homozygote	male	control	74	1.49012e-10
Fasted blood glucose concentration	MGI:3056279	C57BL/6NJ	involves: C57BL/6NJ	-	-	-	-	Early adult	homozygote	male	control	139	1.49012e-10
Fasted blood glucose concentration	MGI:3056279	C57BL/6NJ	involves: C57BL/6NJ	-	-	-	-	Early adult	homozygote	male	control	78	1.49012e-10
Fasted blood glucose concentration	MGI:3056279	C57BL/6NJ	involves: C57BL/6NJ	-	-	-	-	Early adult	homozygote	male	control	112	1.49012e-10
Fasted blood glucose concentration	MGI:3056279	C57BL/6NJ	involves: C57BL/6NJ	-	-	-	-	Early adult	homozygote	male	control	96	1.49012e-10
Fasted blood glucose concentration	MGI:3056279	C57BL/6NJ	involves: C57BL/6NJ	-	-	-	-	Early adult	homozygote	male	control	97	1.49012e-10
Fasted blood glucose concentration	MGI:3056279	C57BL/6NJ	involves: C57BL/6NJ	-	-	-	-	Early adult	homozygote	male	control	101	1
Fasted blood glucose concentration	MGI:3056279	C57BL/6NJ	involves: C57BL/6NJ	-	-	-	-	Early adult	homozygote	male	control	92	1.49012e-10
Fasted blood glucose concentration	MGI:3056279	C57BL/6NJ	involves: C57BL/6NJ	-	-	-	-	Early adult	homozygote	male	control	124	1.49012e-10
Fasted blood glucose concentration	MGI:3056279	C57BL/6NJ	involves: C57BL/6NJ	-	-	-	-	Early adult	homozygote	male	control	76	1.49012e-10
Fasted blood glucose concentration	MGI:3056279	C57BL/6NJ	involves: C57BL/6NJ	-	-	-	-	Early adult	homozygote	male	control	104	1.49012e-10
Fasted blood glucose concentration	MGI:3056279	C57BL/6NJ	involves: C57BL/6NJ	-	-	-	-	Early adult	homozygote	male	control	117	1
Fasted blood glucose concentration	MGI:3056279	C57BL/6NJ	involves: C57BL/6NJ	-	-	-	-	Early adult	homozygote	male	control	83	1.49012e-10
Fasted blood glucose concentration	MGI:3056279	C57BL/6NJ	involves: C57BL/6NJ	-	-	-	-	Early adult	homozygote	male	control	119	1.49012e-10
Fasted blood glucose concentration	MGI:3056279	C57BL/6NJ	involves: C57BL/6NJ	-	-	-	-	Early adult	homozygote	male	control	117	1.49012e-10
Fasted blood glucose concentration	MGI:3056279	C57BL/6NJ	involves: C57BL/6NJ	-	-	-	-	Early adult	homozygote	male	control	126	1.49012e-10
Fasted blood glucose concentration	MGI:3056279	C57BL/6NJ	involves: C57BL/6NJ	-	-	-	-	Early adult	homozygote	male	control	100	1.49012e-10
Fasted blood glucose concentration	MGI:3056279	C57BL/6NJ	involves: C57BL/6NJ	-	-	-	-	Early adult	homozygote	male	control	80	1.49012e-10
Fasted blood glucose concentration	MGI:3056279	C57BL/6NJ	involves: C57BL/6NJ	-	-	-	-	Early adult	homozygote	male	control	149	1.49012e-10
Fasted blood glucose concentration	MGI:3056279	C57BL/6NJ	involves: C57BL/6NJ	-	-	-	-	Early adult	homozygote	male	control	91	1.49012e-10
Fasted blood glucose concentration	MGI:3056279	C57BL/6NJ	involves: C57BL/6NJ	-	-	-	-	Early adult	homozygote	male	control	102	1.49012e-10
Fasted blood glucose concentration	MGI:3056279	C57BL/6NJ	involves: C57BL/6NJ	-	-	-	-	Early adult	homozygote	male	control	132	1.49012e-10
Fasted blood glucose concentration	MGI:3056279	C57BL/6NJ	involves: C57BL/6NJ	-	-	-	-	Early adult	homozygote	male	control	88	1
Fasted blood glucose concentration	MGI:3056279	C57BL/6NJ	involves: C57BL/6NJ	-	-	-	-	Early adult	homozygote	male	control	135	1
Fasted blood glucose concentration	MGI:3056279	C57BL/6NJ	involves: C57BL/6NJ	-	-	-	-	Early adult	homozygote	male	control	79	1.49012e-10
Fasted blood glucose concentration	MGI:3056279	C57BL/6NJ	involves: C57BL/6NJ	-	-	-	-	Early adult	homozygote	male	control	91	1.49012e-10
Fasted blood glucose concentration	MGI:3056279	C57BL/6NJ	involves: C57BL/6NJ	-	-	-	-	Early adult	homozygote	male	control	138	1
Fasted blood glucose concentration	MGI:3056279	C57BL/6NJ	involves: C57BL/6NJ	-	-	-	-	Early adult	homozygote	male	control	96	1.49012e-10
Fasted blood glucose concentration	MGI:3056279	C57BL/6NJ	involves: C57BL/6NJ	-	-	-	-	Early adult	homozygote	male	control	131	1
Fasted blood glucose concentration	MGI:3056279	C57BL/6NJ	involves: C57BL/6NJ	-	-	-	-	Early adult	homozygote	male	control	101	1.49012e-10
Fasted blood glucose concentration	MGI:3056279	C57BL/6NJ	involves: C57BL/6NJ	-	-	-	-	Early adult	homozygote	male	control	144	1
Fasted blood glucose concentration	MGI:3056279	C57BL/6NJ	involves: C57BL/6NJ	-	-	-	-	Early adult	homozygote	male	control	121	1.49012e-10
Fasted blood glucose concentration	MGI:3056279	C57BL/6NJ	involves: C57BL/6NJ	-	-	-	-	Early adult	homozygote	male	control	126	1
Fasted blood glucose concentration	MGI:3056279	C57BL/6NJ	involves: C57BL/6NJ	-	-	-	-	Early adult	homozygote	male	control	109	1.49012e-10
Fasted blood glucose concentration	MGI:3056279	C57BL/6NJ	involves: C57BL/6NJ	-	-	-	-	Early adult	homozygote	male	control	93	1.49012e-10
Fasted blood glucose concentration	MGI:3056279	C57BL/6NJ	involves: C57BL/6NJ	-	-	-	-	Early adult	homozygote	male	control	138	1
Fasted blood glucose concentration	MGI:3056279	C57BL/6NJ	involves: C57BL/6NJ	-	-	-	-	Early adult	homozygote	male	control	120	1.49012e-10
Fasted blood glucose concentration	MGI:3056279	C57BL/6NJ	involves: C57BL/6NJ	-	-	-	-	Early adult	homozygote	male	control	112	1.49012e-10
Fasted blood glucose concentration	MGI:3056279	C57BL/6NJ	involves: C57BL/6NJ	-	-	-	-	Early adult	homozygote	male	control	119	1
Fasted blood glucose concentration	MGI:3056279	C57BL/6NJ	involves: C57BL/6NJ	-	-	-	-	Early adult	homozygote	male	control	107	1
Fasted blood glucose concentration	MGI:3056279	C57BL/6NJ	involves: C57BL/6NJ	-	-	-	-	Early adult	homozygote	male	control	128	1.49012e-10
Fasted blood glucose concentration	MGI:3056279	C57BL/6NJ	involves: C57BL/6NJ	-	-	-	-	Early adult	homozygote	male	control	84	1.49012e-10
Fasted blood glucose concentration	MGI:3056279	C57BL/6NJ	involves: C57BL/6NJ	-	-	-	-	Early adult	homozygote	male	control	97	1
Fasted blood glucose concentration	MGI:3056279	C57BL/6NJ	involves: C57BL/6NJ	-	-	-	-	Early adult	homozygote	male	control	84	1.49012e-10
Fasted blood glucose concentration	MGI:3056279	C57BL/6NJ	involves: C57BL/6NJ	-	-	-	-	Early adult	homozygote	male	control	83	1.49012e-10
Fasted blood glucose concentration	MGI:3056279	C57BL/6NJ	involves: C57BL/6NJ	-	-	-	-	Early adult	homozygote	male	control	140	1.49012e-10
Fasted blood glucose concentration	MGI:3056279	C57BL/6NJ	involves: C57BL/6NJ	-	-	-	-	Early adult	homozygote	male	control	80	1.49012e-10
Fasted blood glucose concentration	MGI:3056279	C57BL/6NJ	involves: C57BL/6NJ	-	-	-	-	Early adult	homozygote	male	control	101	1.49012e-10
Fasted blood glucose concentration	MGI:3056279	C57BL/6NJ	involves: C57BL/6NJ	-	-	-	-	Early adult	homozygote	male	control	103	1.49012e-10
Fasted blood glucose concentration	MGI:3056279	C57BL/6NJ	involves: C57BL/6NJ	-	-	-	-	Early adult	homozygote	male	control	126	1
Fasted blood glucose concentration	MGI:3056279	C57BL/6NJ	involves: C57BL/6NJ	-	-	-	-	Early adult	homozygote	male	control	85	1
Fasted blood glucose concentration	MGI:3056279	C57BL/6NJ	involves: C57BL/6NJ	-	-	-	-	Early adult	homozygote	male	control	91	1.49012e-10
Fasted blood glucose concentration	MGI:3056279	C57BL/6NJ	involves: C57BL/6NJ	-	-	-	-	Early adult	homozygote	male	control	103	1.49012e-10
Fasted blood glucose concentration	MGI:3056279	C57BL/6NJ	involves: C57BL/6NJ	-	-	-	-	Early adult	homozygote	male	control	114	1.49012e-10
Fasted blood glucose concentration	MGI:3056279	C57BL/6NJ	involves: C57BL/6NJ	-	-	-	-	Early adult	homozygote	male	control	94	1
Fasted blood glucose concentration	MGI:3056279	C57BL/6NJ	involves: C57BL/6NJ	-	-	-	-	Early adult	homozygote	male	control	139	1.49012e-10
Fasted blood glucose concentration	MGI:3056279	C57BL/6NJ	involves: C57BL/6NJ	-	-	-	-	Early adult	homozygote	male	control	139	1
Fasted blood glucose concentration	MGI:3056279	C57BL/6NJ	involves: C57BL/6NJ	-	-	-	-	Early adult	homozygote	male	control	80	1.49012e-10
Fasted blood glucose concentration	MGI:3056279	C57BL/6NJ	involves: C57BL/6NJ	-	-	-	-	Early adult	homozygote	male	control	85	1.49012e-10
Fasted blood glucose concentration	MGI:3056279	C57BL/6NJ	involves: C57BL/6NJ	-	-	-	-	Early adult	homozygote	male	control	87	1.49012e-10
Fasted blood glucose concentration	MGI:3056279	C57BL/6NJ	involves: C57BL/6NJ	-	-	-	-	Early adult	homozygote	male	control	75	1.49012e-10
Fasted blood glucose concentration	MGI:3056279	C57BL/6NJ	involves: C57BL/6NJ	-	-	-	-	Early adult	homozygote	male	control	94	1
Fasted blood glucose concentration	MGI:3056279	C57BL/6NJ	involves: C57BL/6NJ	-	-	-	-	Early adult	homozygote	male	control	117	1.49012e-10
Fasted blood glucose concentration	MGI:3056279	C57BL/6NJ	involves: C57BL/6NJ	-	-	-	-	Early adult	homozygote	male	control	112	1.49012e-10
Fasted blood glucose concentration	MGI:3056279	C57BL/6NJ	involves: C57BL/6NJ	-	-	-	-	Early adult	homozygote	male	control	103	1.49012e-10
Fasted blood glucose concentration	MGI:3056279	C57BL/6NJ	involves: C57BL/6NJ	-	-	-	-	Early adult	homozygote	male	control	105	1.49012e-10
Fasted blood glucose concentration	MGI:3056279	C57BL/6NJ	involves: C57BL/6NJ	-	-	-	-	Early adult	homozygote	male	control	89	1.49012e-10
Fasted blood glucose concentration	MGI:3056279	C57BL/6NJ	involves: C57BL/6NJ	-	-	-	-	Early adult	homozygote	male	control	144	1
Fasted blood glucose concentration	MGI:3056279	C57BL/6NJ	involves: C57BL/6NJ	-	-	-	-	Early adult	homozygote	male	control	96	1.49012e-10
Fasted blood glucose concentration	MGI:3056279	C57BL/6NJ	involves: C57BL/6NJ	-	-	-	-	Early adult	homozygote	male	control	113	1
Fasted blood glucose concentration	MGI:3056279	C57BL/6NJ	involves: C57BL/6NJ	-	-	-	-	Early adult	homozygote	male	control	80	1.49012e-10
Fasted blood glucose concentration	MGI:3056279	C57BL/6NJ	involves: C57BL/6NJ	-	-	-	-	Early adult	homozygote	male	control	96	1
Fasted blood glucose concentration	MGI:3056279	C57BL/6NJ	involves: C57BL/6NJ	-	-	-	-	Early adult	homozygote	male	control	89	1.49012e-10
Fasted blood glucose concentration	MGI:3056279	C57BL/6NJ	involves: C57BL/6NJ	-	-	-	-	Early adult	homozygote	male	control	106	1.49012e-10
Fasted blood glucose concentration	MGI:3056279	C57BL/6NJ	involves: C57BL/6NJ	-	-	-	-	Early adult	homozygote	male	control	117	1.49012e-10
Fasted blood glucose concentration	MGI:3056279	C57BL/6NJ	involves: C57BL/6NJ	-	-	-	-	Early adult	homozygote	male	control	120	1.49012e-10
Fasted blood glucose concentration	MGI:3056279	C57BL/6NJ	involves: C57BL/6NJ	-	-	-	-	Early adult	homozygote	male	control	107	1.49012e-10
Fasted blood glucose concentration	MGI:3056279	C57BL/6NJ	involves: C57BL/6NJ	-	-	-	-	Early adult	homozygote	male	control	77	1.49012e-10
Fasted blood glucose concentration	MGI:3056279	C57BL/6NJ	involves: C57BL/6NJ	-	-	-	-	Early adult	homozygote	male	control	125	1.49012e-10
Fasted blood glucose concentration	MGI:3056279	C57BL/6NJ	involves: C57BL/6NJ	-	-	-	-	Early adult	homozygote	male	control	100	1
Fasted blood glucose concentration	MGI:3056279	C57BL/6NJ	involves: C57BL/6NJ	-	-	-	-	Early adult	homozygote	male	control	121	1
Fasted blood glucose concentration	MGI:3056279	C57BL/6NJ	involves: C57BL/6NJ	-	-	-	-	Early adult	homozygote	male	control	118	1.49012e-10
Fasted blood glucose concentration	MGI:3056279	C57BL/6NJ	involves: C57BL/6NJ	-	-	-	-	Early adult	homozygote	male	control	127	1
Fasted blood glucose concentration	MGI:3056279	C57BL/6NJ	involves: C57BL/6NJ	-	-	-	-	Early adult	homozygote	male	control	129	1.49012e-10
Fasted blood glucose concentration	MGI:3056279	C57BL/6NJ	involves: C57BL/6NJ	-	-	-	-	Early adult	homozygote	male	control	106	1
Fasted blood glucose concentration	MGI:3056279	C57BL/6NJ	involves: C57BL/6NJ	-	-	-	-	Early adult	homozygote	male	control	121	1.49012e-10
Fasted blood glucose concentration	MGI:3056279	C57BL/6NJ	involves: C57BL/6NJ	-	-	-	-	Early adult	homozygote	male	control	105	1.49012e-10
Fasted blood glucose concentration	MGI:3056279	C57BL/6NJ	involves: C57BL/6NJ	-	-	-	-	Early adult	homozygote	male	control	92	1.49012e-10
Fasted blood glucose concentration	MGI:3056279	C57BL/6NJ	involves: C57BL/6NJ	-	-	-	-	Early adult	homozygote	male	control	118	1.49012e-10
Fasted blood glucose concentration	MGI:3056279	C57BL/6NJ	involves: C57BL/6NJ	-	-	-	-	Early adult	homozygote	male	control	88	1.49012e-10
Fasted blood glucose concentration	MGI:3056279	C57BL/6NJ	involves: C57BL/6NJ	-	-	-	-	Early adult	homozygote	male	control	112	1
Fasted blood glucose concentration	MGI:3056279	C57BL/6NJ	involves: C57BL/6NJ	-	-	-	-	Early adult	homozygote	male	control	121	1.49012e-10
Fasted blood glucose concentration	MGI:3056279	C57BL/6NJ	involves: C57BL/6NJ	-	-	-	-	Early adult	homozygote	male	control	125	1
Fasted blood glucose concentration	MGI:3056279	C57BL/6NJ	involves: C57BL/6NJ	-	-	-	-	Early adult	homozygote	male	control	105	1.49012e-10
Fasted blood glucose concentration	MGI:3056279	C57BL/6NJ	involves: C57BL/6NJ	-	-	-	-	Early adult	homozygote	male	control	110	1.49012e-10
Fasted blood glucose concentration	MGI:3056279	C57BL/6NJ	involves: C57BL/6NJ	-	-	-	-	Early adult	homozygote	male	control	99	1.49012e-10
Fasted blood glucose concentration	MGI:3056279	C57BL/6NJ	involves: C57BL/6NJ	-	-	-	-	Early adult	homozygote	male	control	122	1
Fasted blood glucose concentration	MGI:3056279	C57BL/6NJ	involves: C57BL/6NJ	-	-	-	-	Early adult	homozygote	male	control	103	1.49012e-10
Fasted blood glucose concentration	MGI:3056279	C57BL/6NJ	involves: C57BL/6NJ	-	-	-	-	Early adult	homozygote	male	control	106	1.49012e-10
Fasted blood glucose concentration	MGI:3056279	C57BL/6NJ	involves: C57BL/6NJ	-	-	-	-	Early adult	homozygote	male	control	115	1.49012e-10
Fasted blood glucose concentration	MGI:3056279	C57BL/6NJ	involves: C57BL/6NJ	-	-	-	-	Early adult	homozygote	male	control	122	1.49012e-10
Fasted blood glucose concentration	MGI:3056279	C57BL/6NJ	involves: C57BL/6NJ	-	-	-	-	Early adult	homozygote	male	control	203	1
Fasted blood glucose concentration	MGI:3056279	C57BL/6NJ	involves: C57BL/6NJ	-	-	-	-	Early adult	homozygote	male	control	145	1
Fasted blood glucose concentration	MGI:3056279	C57BL/6NJ	involves: C57BL/6NJ	-	-	-	-	Early adult	homozygote	male	control	88	1.49012e-10
Fasted blood glucose concentration	MGI:3056279	C57BL/6NJ	involves: C57BL/6NJ	-	-	-	-	Early adult	homozygote	male	control	107	1.49012e-10
Fasted blood glucose concentration	MGI:3056279	C57BL/6NJ	involves: C57BL/6NJ	-	-	-	-	Early adult	homozygote	male	control	89	1.49012e-10
Fasted blood glucose concentration	MGI:3056279	C57BL/6NJ	involves: C57BL/6NJ	-	-	-	-	Early adult	homozygote	male	control	116	1.49012e-10
Fasted blood glucose concentration	MGI:3056279	C57BL/6NJ	involves: C57BL/6NJ	-	-	-	-	Early adult	homozygote	male	control	135	1
Fasted blood glucose concentration	MGI:3056279	C57BL/6NJ	involves: C57BL/6NJ	-	-	-	-	Early adult	homozygote	male	control	133	1.49012e-10
Fasted blood glucose concentration	MGI:3056279	C57BL/6NJ	involves: C57BL/6NJ	-	-	-	-	Early adult	homozygote	male	control	88	1.49012e-10
Fasted blood glucose concentration	MGI:3056279	C57BL/6NJ	involves: C57BL/6NJ	-	-	-	-	Early adult	homozygote	male	control	88	1
Fasted blood glucose concentration	MGI:3056279	C57BL/6NJ	involves: C57BL/6NJ	-	-	-	-	Early adult	homozygote	male	control	78	1.49012e-10
Fasted blood glucose concentration	MGI:3056279	C57BL/6NJ	involves: C57BL/6NJ	-	-	-	-	Early adult	homozygote	male	control	80	1.49012e-10
Fasted blood glucose concentration	MGI:3056279	C57BL/6NJ	involves: C57BL/6NJ	-	-	-	-	Early adult	homozygote	male	control	84	1.49012e-10
Fasted blood glucose concentration	MGI:3056279	C57BL/6NJ	involves: C57BL/6NJ	-	-	-	-	Early adult	homozygote	male	control	124	1
Fasted blood glucose concentration	MGI:3056279	C57BL/6NJ	involves: C57BL/6NJ	-	-	-	-	Early adult	homozygote	male	control	131	1
Fasted blood glucose concentration	MGI:3056279	C57BL/6NJ	involves: C57BL/6NJ	-	-	-	-	Early adult	homozygote	male	control	121	1
Fasted blood glucose concentration	MGI:3056279	C57BL/6NJ	involves: C57BL/6NJ	-	-	-	-	Early adult	homozygote	male	control	95	1
Fasted blood glucose concentration	MGI:3056279	C57BL/6NJ	involves: C57BL/6NJ	-	-	-	-	Early adult	homozygote	male	control	139	1.49012e-10
Fasted blood glucose concentration	MGI:3056279	C57BL/6NJ	involves: C57BL/6NJ	-	-	-	-	Early adult	homozygote	male	control	100	1.49012e-10
Fasted blood glucose concentration	MGI:3056279	C57BL/6NJ	involves: C57BL/6NJ	-	-	-	-	Early adult	homozygote	male	control	90	1.49012e-10
Fasted blood glucose concentration	MGI:3056279	C57BL/6NJ	involves: C57BL/6NJ	-	-	-	-	Early adult	homozygote	male	control	85	1.49012e-10
Fasted blood glucose concentration	MGI:3056279	C57BL/6NJ	involves: C57BL/6NJ	-	-	-	-	Early adult	homozygote	male	control	124	1.49012e-10
Fasted blood glucose concentration	MGI:3056279	C57BL/6NJ	involves: C57BL/6NJ	-	-	-	-	Early adult	homozygote	male	control	103	1.49012e-10
Fasted blood glucose concentration	MGI:3056279	C57BL/6NJ	involves: C57BL/6NJ	-	-	-	-	Early adult	homozygote	male	control	102	1.49012e-10
Fasted blood glucose concentration	MGI:3056279	C57BL/6NJ	involves: C57BL/6NJ	-	-	-	-	Early adult	homozygote	male	control	90	1.49012e-10
Fasted blood glucose concentration	MGI:3056279	C57BL/6NJ	involves: C57BL/6NJ	-	-	-	-	Early adult	homozygote	male	control	79	1.49012e-10
Fasted blood glucose concentration	MGI:3056279	C57BL/6NJ	involves: C57BL/6NJ	-	-	-	-	Early adult	homozygote	male	control	116	1
Fasted blood glucose concentration	MGI:3056279	C57BL/6NJ	involves: C57BL/6NJ	-	-	-	-	Early adult	homozygote	male	control	151	1
Fasted blood glucose concentration	MGI:3056279	C57BL/6NJ	involves: C57BL/6NJ	-	-	-	-	Early adult	homozygote	male	control	108	1.49012e-10
Fasted blood glucose concentration	MGI:3056279	C57BL/6NJ	involves: C57BL/6NJ	-	-	-	-	Early adult	homozygote	male	control	104	1.49012e-10
Fasted blood glucose concentration	MGI:3056279	C57BL/6NJ	involves: C57BL/6NJ	-	-	-	-	Early adult	homozygote	male	control	88	1.49012e-10
Fasted blood glucose concentration	MGI:3056279	C57BL/6NJ	involves: C57BL/6NJ	-	-	-	-	Early adult	homozygote	male	control	102	1.49012e-10
Fasted blood glucose concentration	MGI:3056279	C57BL/6NJ	involves: C57BL/6NJ	-	-	-	-	Early adult	homozygote	male	control	110	1
Fasted blood glucose concentration	MGI:3056279	C57BL/6NJ	involves: C57BL/6NJ	-	-	-	-	Early adult	homozygote	male	control	87	1.49012e-10
Fasted blood glucose concentration	MGI:3056279	C57BL/6NJ	involves: C57BL/6NJ	-	-	-	-	Early adult	homozygote	male	control	135	1.49012e-10
Fasted blood glucose concentration	MGI:3056279	C57BL/6NJ	involves: C57BL/6NJ	-	-	-	-	Early adult	homozygote	male	control	147	1
Fasted blood glucose concentration	MGI:3056279	C57BL/6NJ	involves: C57BL/6NJ	-	-	-	-	Early adult	homozygote	male	control	68	1.49012e-10
Fasted blood glucose concentration	MGI:3056279	C57BL/6NJ	involves: C57BL/6NJ	-	-	-	-	Early adult	homozygote	male	control	123	1.49012e-10
Fasted blood glucose concentration	MGI:3056279	C57BL/6NJ	involves: C57BL/6NJ	-	-	-	-	Early adult	homozygote	male	control	77	1.49012e-10
Fasted blood glucose concentration	MGI:3056279	C57BL/6NJ	involves: C57BL/6NJ	-	-	-	-	Early adult	homozygote	male	control	93	1.49012e-10
Fasted blood glucose concentration	MGI:3056279	C57BL/6NJ	involves: C57BL/6NJ	-	-	-	-	Early adult	homozygote	male	control	103	1.49012e-10
Fasted blood glucose concentration	MGI:3056279	C57BL/6NJ	involves: C57BL/6NJ	-	-	-	-	Early adult	homozygote	male	control	141	1.49012e-10
Fasted blood glucose concentration	MGI:3056279	C57BL/6NJ	involves: C57BL/6NJ	-	-	-	-	Early adult	homozygote	male	control	86	1.49012e-10
Fasted blood glucose concentration	MGI:3056279	C57BL/6NJ	involves: C57BL/6NJ	-	-	-	-	Early adult	homozygote	male	control	97	1
Fasted blood glucose concentration	MGI:3056279	C57BL/6NJ	involves: C57BL/6NJ	-	-	-	-	Early adult	homozygote	male	control	126	1.49012e-10
Fasted blood glucose concentration	MGI:3056279	C57BL/6NJ	involves: C57BL/6NJ	-	-	-	-	Early adult	homozygote	male	control	102	1
Fasted blood glucose concentration	MGI:3056279	C57BL/6NJ	involves: C57BL/6NJ	-	-	-	-	Early adult	homozygote	male	control	72	1.49012e-10
Fasted blood glucose concentration	MGI:3056279	C57BL/6NJ	involves: C57BL/6NJ	-	-	-	-	Early adult	homozygote	male	control	119	1.49012e-10
Fasted blood glucose concentration	MGI:3056279	C57BL/6NJ	involves: C57BL/6NJ	-	-	-	-	Early adult	homozygote	male	control	116	1.49012e-10
Fasted blood glucose concentration	MGI:3056279	C57BL/6NJ	involves: C57BL/6NJ	-	-	-	-	Early adult	homozygote	male	control	86	1.49012e-10
Fasted blood glucose concentration	MGI:3056279	C57BL/6NJ	involves: C57BL/6NJ	-	-	-	-	Early adult	homozygote	male	control	92	1.49012e-10
Fasted blood glucose concentration	MGI:3056279	C57BL/6NJ	involves: C57BL/6NJ	-	-	-	-	Early adult	homozygote	male	control	172	1
Fasted blood glucose concentration	MGI:3056279	C57BL/6NJ	involves: C57BL/6NJ	-	-	-	-	Early adult	homozygote	male	control	116	1.49012e-10
Fasted blood glucose concentration	MGI:3056279	C57BL/6NJ	involves: C57BL/6NJ	-	-	-	-	Early adult	homozygote	male	control	121	1
Fasted blood glucose concentration	MGI:3056279	C57BL/6NJ	involves: C57BL/6NJ	-	-	-	-	Early adult	homozygote	male	control	121	1.49012e-10
Fasted blood glucose concentration	MGI:3056279	C57BL/6NJ	involves: C57BL/6NJ	-	-	-	-	Early adult	homozygote	male	control	88	1.49012e-10
Fasted blood glucose concentration	MGI:3056279	C57BL/6NJ	involves: C57BL/6NJ	-	-	-	-	Early adult	homozygote	male	control	90	1.49012e-10
Fasted blood glucose concentration	MGI:3056279	C57BL/6NJ	involves: C57BL/6NJ	-	-	-	-	Early adult	homozygote	male	control	82	1.49012e-10
Fasted blood glucose concentration	MGI:3056279	C57BL/6NJ	involves: C57BL/6NJ	-	-	-	-	Early adult	homozygote	male	control	90	1.49012e-10
Fasted blood glucose concentration	MGI:3056279	C57BL/6NJ	involves: C57BL/6NJ	-	-	-	-	Early adult	homozygote	male	control	122	1
Fasted blood glucose concentration	MGI:3056279	C57BL/6NJ	involves: C57BL/6NJ	-	-	-	-	Early adult	homozygote	male	control	125	1.49012e-10
Fasted blood glucose concentration	MGI:3056279	C57BL/6NJ	involves: C57BL/6NJ	-	-	-	-	Early adult	homozygote	male	control	104	1.49012e-10
Fasted blood glucose concentration	MGI:3056279	C57BL/6NJ	involves: C57BL/6NJ	-	-	-	-	Early adult	homozygote	male	control	112	1.49012e-10
Fasted blood glucose concentration	MGI:3056279	C57BL/6NJ	involves: C57BL/6NJ	-	-	-	-	Early adult	homozygote	male	control	122	1
Fasted blood glucose concentration	MGI:3056279	C57BL/6NJ	involves: C57BL/6NJ	-	-	-	-	Early adult	homozygote	male	control	89	1.49012e-10
Fasted blood glucose concentration	MGI:3056279	C57BL/6NJ	involves: C57BL/6NJ	-	-	-	-	Early adult	homozygote	male	control	99	1.49012e-10
Fasted blood glucose concentration	MGI:3056279	C57BL/6NJ	involves: C57BL/6NJ	-	-	-	-	Early adult	homozygote	male	control	96	1.49012e-10
Fasted blood glucose concentration	MGI:3056279	C57BL/6NJ	involves: C57BL/6NJ	-	-	-	-	Early adult	homozygote	male	control	103	1
Fasted blood glucose concentration	MGI:3056279	C57BL/6NJ	involves: C57BL/6NJ	-	-	-	-	Early adult	homozygote	male	control	102	1.49012e-10
Fasted blood glucose concentration	MGI:3056279	C57BL/6NJ	involves: C57BL/6NJ	-	-	-	-	Early adult	homozygote	male	control	90	1.49012e-10
Fasted blood glucose concentration	MGI:3056279	C57BL/6NJ	involves: C57BL/6NJ	-	-	-	-	Early adult	homozygote	male	control	113	1.49012e-10
Fasted blood glucose concentration	MGI:3056279	C57BL/6NJ	involves: C57BL/6NJ	-	-	-	-	Early adult	homozygote	male	control	140	1.49012e-10
Fasted blood glucose concentration	MGI:3056279	C57BL/6NJ	involves: C57BL/6NJ	-	-	-	-	Early adult	homozygote	male	control	129	1
Fasted blood glucose concentration	MGI:3056279	C57BL/6NJ	involves: C57BL/6NJ	-	-	-	-	Early adult	homozygote	male	control	89	1.49012e-10
Fasted blood glucose concentration	MGI:3056279	C57BL/6NJ	involves: C57BL/6NJ	-	-	-	-	Early adult	homozygote	male	control	118	1.49012e-10
Fasted blood glucose concentration	MGI:3056279	C57BL/6NJ	involves: C57BL/6NJ	-	-	-	-	Early adult	homozygote	male	control	91	1.49012e-10
Fasted blood glucose concentration	MGI:3056279	C57BL/6NJ	involves: C57BL/6NJ	-	-	-	-	Early adult	homozygote	male	control	70	1.49012e-10
Fasted blood glucose concentration	MGI:3056279	C57BL/6NJ	involves: C57BL/6NJ	-	-	-	-	Early adult	homozygote	male	control	105	1.49012e-10
Fasted blood glucose concentration	MGI:3056279	C57BL/6NJ	involves: C57BL/6NJ	-	-	-	-	Early adult	homozygote	male	control	107	1
Fasted blood glucose concentration	MGI:3056279	C57BL/6NJ	involves: C57BL/6NJ	-	-	-	-	Early adult	homozygote	male	control	121	1.49012e-10
Fasted blood glucose concentration	MGI:3056279	C57BL/6NJ	involves: C57BL/6NJ	-	-	-	-	Early adult	homozygote	male	control	105	1.49012e-10
Fasted blood glucose concentration	MGI:3056279	C57BL/6NJ	involves: C57BL/6NJ	-	-	-	-	Early adult	homozygote	male	control	88	1.49012e-10
Fasted blood glucose concentration	MGI:3056279	C57BL/6NJ	involves: C57BL/6NJ	-	-	-	-	Early adult	homozygote	male	control	102	1.49012e-10
Fasted blood glucose concentration	MGI:3056279	C57BL/6NJ	involves: C57BL/6NJ	-	-	-	-	Early adult	homozygote	male	control	111	1
Fasted blood glucose concentration	MGI:3056279	C57BL/6NJ	involves: C57BL/6NJ	-	-	-	-	Early adult	homozygote	male	control	148	1.49012e-10
Fasted blood glucose concentration	MGI:3056279	C57BL/6NJ	involves: C57BL/6NJ	-	-	-	-	Early adult	homozygote	male	control	110	1
Fasted blood glucose concentration	MGI:3056279	C57BL/6NJ	involves: C57BL/6NJ	-	-	-	-	Early adult	homozygote	male	control	158	1
Fasted blood glucose concentration	MGI:3056279	C57BL/6NJ	involves: C57BL/6NJ	-	-	-	-	Early adult	homozygote	male	control	132	1
Fasted blood glucose concentration	MGI:3056279	C57BL/6NJ	involves: C57BL/6NJ	-	-	-	-	Early adult	homozygote	male	control	134	1
Fasted blood glucose concentration	MGI:3056279	C57BL/6NJ	involves: C57BL/6NJ	-	-	-	-	Early adult	homozygote	male	control	116	1.49012e-10
Fasted blood glucose concentration	MGI:3056279	C57BL/6NJ	involves: C57BL/6NJ	-	-	-	-	Early adult	homozygote	male	control	167	8.52101e-08
Fasted blood glucose concentration	MGI:3056279	C57BL/6NJ	involves: C57BL/6NJ	-	-	-	-	Early adult	homozygote	male	control	186	1
Fasted blood glucose concentration	MGI:3056279	C57BL/6NJ	involves: C57BL/6NJ	-	-	-	-	Early adult	homozygote	male	control	135	1
Fasted blood glucose concentration	MGI:3056279	C57BL/6NJ	involves: C57BL/6NJ	-	-	-	-	Early adult	homozygote	male	control	138	1
Fasted blood glucose concentration	MGI:3056279	C57BL/6NJ	involves: C57BL/6NJ	-	-	-	-	Early adult	homozygote	male	control	102	1.49012e-10
Fasted blood glucose concentration	MGI:3056279	C57BL/6NJ	involves: C57BL/6NJ	-	-	-	-	Early adult	homozygote	male	control	103	1
Fasted blood glucose concentration	MGI:3056279	C57BL/6NJ	involves: C57BL/6NJ	-	-	-	-	Early adult	homozygote	male	control	117	1
Fasted blood glucose concentration	MGI:3056279	C57BL/6NJ	involves: C57BL/6NJ	-	-	-	-	Early adult	homozygote	male	control	123	1
Fasted blood glucose concentration	MGI:3056279	C57BL/6NJ	involves: C57BL/6NJ	-	-	-	-	Early adult	homozygote	male	control	102	1.49012e-10
Fasted blood glucose concentration	MGI:3056279	C57BL/6NJ	involves: C57BL/6NJ	-	-	-	-	Early adult	homozygote	male	control	101	1
Fasted blood glucose concentration	MGI:3056279	C57BL/6NJ	involves: C57BL/6NJ	-	-	-	-	Early adult	homozygote	male	control	109	1.49012e-10
Fasted blood glucose concentration	MGI:3056279	C57BL/6NJ	involves: C57BL/6NJ	-	-	-	-	Early adult	homozygote	male	control	162	1
Fasted blood glucose concentration	MGI:3056279	C57BL/6NJ	involves: C57BL/6NJ	-	-	-	-	Early adult	homozygote	male	control	101	1.49012e-10
Fasted blood glucose concentration	MGI:3056279	C57BL/6NJ	involves: C57BL/6NJ	-	-	-	-	Early adult	homozygote	male	control	131	1.49012e-10
Fasted blood glucose concentration	MGI:3056279	C57BL/6NJ	involves: C57BL/6NJ	-	-	-	-	Early adult	homozygote	male	control	93	1.49012e-10
Fasted blood glucose concentration	MGI:3056279	C57BL/6NJ	involves: C57BL/6NJ	-	-	-	-	Early adult	homozygote	male	control	113	1
Fasted blood glucose concentration	MGI:3056279	C57BL/6NJ	involves: C57BL/6NJ	-	-	-	-	Early adult	homozygote	male	control	89	1.49012e-10
Fasted blood glucose concentration	MGI:3056279	C57BL/6NJ	involves: C57BL/6NJ	-	-	-	-	Early adult	homozygote	male	control	76	1.49012e-10
Fasted blood glucose concentration	MGI:3056279	C57BL/6NJ	involves: C57BL/6NJ	-	-	-	-	Early adult	homozygote	male	control	112	1.49012e-10
Fasted blood glucose concentration	MGI:3056279	C57BL/6NJ	involves: C57BL/6NJ	-	-	-	-	Early adult	homozygote	male	control	112	1.49012e-10
Fasted blood glucose concentration	MGI:3056279	C57BL/6NJ	involves: C57BL/6NJ	-	-	-	-	Early adult	homozygote	male	control	109	1.49012e-10
Fasted blood glucose concentration	MGI:3056279	C57BL/6NJ	involves: C57BL/6NJ	-	-	-	-	Early adult	homozygote	male	control	138	1.49012e-10
Fasted blood glucose concentration	MGI:3056279	C57BL/6NJ	involves: C57BL/6NJ	-	-	-	-	Early adult	homozygote	male	control	107	1
Fasted blood glucose concentration	MGI:3056279	C57BL/6NJ	involves: C57BL/6NJ	-	-	-	-	Early adult	homozygote	male	control	103	1.49012e-10
Fasted blood glucose concentration	MGI:3056279	C57BL/6NJ	involves: C57BL/6NJ	-	-	-	-	Early adult	homozygote	male	control	116	1
Fasted blood glucose concentration	MGI:3056279	C57BL/6NJ	involves: C57BL/6NJ	-	-	-	-	Early adult	homozygote	male	control	94	1.49012e-10
Fasted blood glucose concentration	MGI:3056279	C57BL/6NJ	involves: C57BL/6NJ	-	-	-	-	Early adult	homozygote	male	control	92	1.49012e-10
Fasted blood glucose concentration	MGI:3056279	C57BL/6NJ	involves: C57BL/6NJ	-	-	-	-	Early adult	homozygote	male	control	97	1.49012e-10
Fasted blood glucose concentration	MGI:3056279	C57BL/6NJ	involves: C57BL/6NJ	-	-	-	-	Early adult	homozygote	male	control	108	1.49012e-10
Fasted blood glucose concentration	MGI:3056279	C57BL/6NJ	involves: C57BL/6NJ	-	-	-	-	Early adult	homozygote	male	control	120	1
Fasted blood glucose concentration	MGI:3056279	C57BL/6NJ	involves: C57BL/6NJ	-	-	-	-	Early adult	homozygote	male	control	130	1
Fasted blood glucose concentration	MGI:3056279	C57BL/6NJ	involves: C57BL/6NJ	-	-	-	-	Early adult	homozygote	male	control	78	1.49012e-10
Fasted blood glucose concentration	MGI:3056279	C57BL/6NJ	involves: C57BL/6NJ	-	-	-	-	Early adult	homozygote	male	control	99	1.49012e-10
Fasted blood glucose concentration	MGI:3056279	C57BL/6NJ	involves: C57BL/6NJ	-	-	-	-	Early adult	homozygote	male	control	87	1.49012e-10
Fasted blood glucose concentration	MGI:3056279	C57BL/6NJ	involves: C57BL/6NJ	-	-	-	-	Early adult	homozygote	male	control	96	1.49012e-10
Fasted blood glucose concentration	MGI:3056279	C57BL/6NJ	involves: C57BL/6NJ	-	-	-	-	Early adult	homozygote	male	control	121	1
Fasted blood glucose concentration	MGI:3056279	C57BL/6NJ	involves: C57BL/6NJ	-	-	-	-	Early adult	homozygote	male	control	93	1.49012e-10
Fasted blood glucose concentration	MGI:3056279	C57BL/6NJ	involves: C57BL/6NJ	-	-	-	-	Early adult	homozygote	male	control	110	1
Fasted blood glucose concentration	MGI:3056279	C57BL/6NJ	involves: C57BL/6NJ	-	-	-	-	Early adult	homozygote	male	control	127	1.49012e-10
Fasted blood glucose concentration	MGI:3056279	C57BL/6NJ	involves: C57BL/6NJ	-	-	-	-	Early adult	homozygote	male	control	99	1.49012e-10
Fasted blood glucose concentration	MGI:3056279	C57BL/6NJ	involves: C57BL/6NJ	-	-	-	-	Early adult	homozygote	male	control	86	1
Fasted blood glucose concentration	MGI:3056279	C57BL/6NJ	involves: C57BL/6NJ	-	-	-	-	Early adult	homozygote	male	control	83	1.49012e-10
Fasted blood glucose concentration	MGI:3056279	C57BL/6NJ	involves: C57BL/6NJ	-	-	-	-	Early adult	homozygote	male	control	88	1.49012e-10
Fasted blood glucose concentration	MGI:3056279	C57BL/6NJ	involves: C57BL/6NJ	-	-	-	-	Early adult	homozygote	male	control	94	1.49012e-10
Fasted blood glucose concentration	MGI:3056279	C57BL/6NJ	involves: C57BL/6NJ	-	-	-	-	Early adult	homozygote	male	control	104	1
Fasted blood glucose concentration	MGI:3056279	C57BL/6NJ	involves: C57BL/6NJ	-	-	-	-	Early adult	homozygote	male	control	142	1.49012e-10
Fasted blood glucose concentration	MGI:3056279	C57BL/6NJ	involves: C57BL/6NJ	-	-	-	-	Early adult	homozygote	male	control	108	1.49012e-10
Fasted blood glucose concentration	MGI:3056279	C57BL/6NJ	involves: C57BL/6NJ	-	-	-	-	Early adult	homozygote	male	control	115	1.49012e-10
Fasted blood glucose concentration	MGI:3056279	C57BL/6NJ	involves: C57BL/6NJ	-	-	-	-	Early adult	homozygote	male	control	127	1.49012e-10
Fasted blood glucose concentration	MGI:3056279	C57BL/6NJ	involves: C57BL/6NJ	-	-	-	-	Early adult	homozygote	male	control	134	1.49012e-10
Fasted blood glucose concentration	MGI:3056279	C57BL/6NJ	involves: C57BL/6NJ	-	-	-	-	Early adult	homozygote	male	control	122	1
Fasted blood glucose concentration	MGI:3056279	C57BL/6NJ	involves: C57BL/6NJ	-	-	-	-	Early adult	homozygote	male	control	99	1.49012e-10
Fasted blood glucose concentration	MGI:3056279	C57BL/6NJ	involves: C57BL/6NJ	-	-	-	-	Early adult	homozygote	male	control	97	1.49012e-10
Fasted blood glucose concentration	MGI:3056279	C57BL/6NJ	involves: C57BL/6NJ	-	-	-	-	Early adult	homozygote	male	control	95	1
Fasted blood glucose concentration	MGI:3056279	C57BL/6NJ	involves: C57BL/6NJ	-	-	-	-	Early adult	homozygote	male	control	80	1.49012e-10
Fasted blood glucose concentration	MGI:3056279	C57BL/6NJ	involves: C57BL/6NJ	-	-	-	-	Early adult	homozygote	male	control	101	1
Fasted blood glucose concentration	MGI:3056279	C57BL/6NJ	involves: C57BL/6NJ	-	-	-	-	Early adult	homozygote	male	control	118	1.49012e-10
Fasted blood glucose concentration	MGI:3056279	C57BL/6NJ	involves: C57BL/6NJ	-	-	-	-	Early adult	homozygote	male	control	96	1.49012e-10
Fasted blood glucose concentration	MGI:3056279	C57BL/6NJ	involves: C57BL/6NJ	-	-	-	-	Early adult	homozygote	male	control	80	1.49012e-10
Fasted blood glucose concentration	MGI:3056279	C57BL/6NJ	involves: C57BL/6NJ	-	-	-	-	Early adult	homozygote	male	control	125	1.49012e-10
Fasted blood glucose concentration	MGI:3056279	C57BL/6NJ	involves: C57BL/6NJ	-	-	-	-	Early adult	homozygote	male	control	105	1.49012e-10
Fasted blood glucose concentration	MGI:3056279	C57BL/6NJ	involves: C57BL/6NJ	-	-	-	-	Early adult	homozygote	male	control	80	1.49012e-10
Fasted blood glucose concentration	MGI:3056279	C57BL/6NJ	involves: C57BL/6NJ	-	-	-	-	Early adult	homozygote	male	control	110	1.49012e-10
Fasted blood glucose concentration	MGI:3056279	C57BL/6NJ	involves: C57BL/6NJ	-	-	-	-	Early adult	homozygote	male	control	162	1.49012e-10
Fasted blood glucose concentration	MGI:3056279	C57BL/6NJ	involves: C57BL/6NJ	-	-	-	-	Early adult	homozygote	male	control	141	1.49012e-10
Fasted blood glucose concentration	MGI:3056279	C57BL/6NJ	involves: C57BL/6NJ	-	-	-	-	Early adult	homozygote	male	control	113	1.49012e-10
Fasted blood glucose concentration	MGI:3056279	C57BL/6NJ	involves: C57BL/6NJ	-	-	-	-	Early adult	homozygote	male	control	82	1.49012e-10
Fasted blood glucose concentration	MGI:3056279	C57BL/6NJ	involves: C57BL/6NJ	-	-	-	-	Early adult	homozygote	male	control	86	1
Fasted blood glucose concentration	MGI:3056279	C57BL/6NJ	involves: C57BL/6NJ	-	-	-	-	Early adult	homozygote	male	control	116	1
Fasted blood glucose concentration	MGI:3056279	C57BL/6NJ	involves: C57BL/6NJ	-	-	-	-	Early adult	homozygote	male	control	108	1.49012e-10
Fasted blood glucose concentration	MGI:3056279	C57BL/6NJ	involves: C57BL/6NJ	-	-	-	-	Early adult	homozygote	male	control	107	1.49012e-10
Fasted blood glucose concentration	MGI:3056279	C57BL/6NJ	involves: C57BL/6NJ	-	-	-	-	Early adult	homozygote	male	control	108	1
Fasted blood glucose concentration	MGI:3056279	C57BL/6NJ	involves: C57BL/6NJ	-	-	-	-	Early adult	homozygote	male	control	147	1.49012e-10
Fasted blood glucose concentration	MGI:3056279	C57BL/6NJ	involves: C57BL/6NJ	-	-	-	-	Early adult	homozygote	male	control	122	1.49012e-10
Fasted blood glucose concentration	MGI:3056279	C57BL/6NJ	involves: C57BL/6NJ	-	-	-	-	Early adult	homozygote	male	control	118	1.49012e-10
Fasted blood glucose concentration	MGI:3056279	C57BL/6NJ	involves: C57BL/6NJ	-	-	-	-	Early adult	homozygote	male	control	94	1.49012e-10
Fasted blood glucose concentration	MGI:3056279	C57BL/6NJ	involves: C57BL/6NJ	-	-	-	-	Early adult	homozygote	male	control	187	1.49012e-10
Fasted blood glucose concentration	MGI:3056279	C57BL/6NJ	involves: C57BL/6NJ	-	-	-	-	Early adult	homozygote	male	control	136	1.49012e-10
Fasted blood glucose concentration	MGI:3056279	C57BL/6NJ	involves: C57BL/6NJ	-	-	-	-	Early adult	homozygote	male	control	105	1.49012e-10
Fasted blood glucose concentration	MGI:3056279	C57BL/6NJ	involves: C57BL/6NJ	-	-	-	-	Early adult	homozygote	male	control	102	1.49012e-10
Fasted blood glucose concentration	MGI:3056279	C57BL/6NJ	involves: C57BL/6NJ	-	-	-	-	Early adult	homozygote	male	control	119	1.49012e-10
Fasted blood glucose concentration	MGI:3056279	C57BL/6NJ	involves: C57BL/6NJ	-	-	-	-	Early adult	homozygote	male	control	139	1.49012e-10
Fasted blood glucose concentration	MGI:3056279	C57BL/6NJ	involves: C57BL/6NJ	-	-	-	-	Early adult	homozygote	male	control	131	1.49012e-10
Fasted blood glucose concentration	MGI:3056279	C57BL/6NJ	involves: C57BL/6NJ	-	-	-	-	Early adult	homozygote	male	control	107	1
Fasted blood glucose concentration	MGI:3056279	C57BL/6NJ	involves: C57BL/6NJ	-	-	-	-	Early adult	homozygote	male	control	107	1.49012e-10
Fasted blood glucose concentration	MGI:3056279	C57BL/6NJ	involves: C57BL/6NJ	-	-	-	-	Early adult	homozygote	male	control	92	1.49012e-10
Fasted blood glucose concentration	MGI:3056279	C57BL/6NJ	involves: C57BL/6NJ	-	-	-	-	Early adult	homozygote	male	control	118	1.49012e-10
Fasted blood glucose concentration	MGI:3056279	C57BL/6NJ	involves: C57BL/6NJ	-	-	-	-	Early adult	homozygote	male	control	113	1.49012e-10
Fasted blood glucose concentration	MGI:3056279	C57BL/6NJ	involves: C57BL/6NJ	-	-	-	-	Early adult	homozygote	male	control	162	1
Fasted blood glucose concentration	MGI:3056279	C57BL/6NJ	involves: C57BL/6NJ	-	-	-	-	Early adult	homozygote	male	control	114	1.49012e-10
Fasted blood glucose concentration	MGI:3056279	C57BL/6NJ	involves: C57BL/6NJ	-	-	-	-	Early adult	homozygote	male	control	135	1
Fasted blood glucose concentration	MGI:3056279	C57BL/6NJ	involves: C57BL/6NJ	-	-	-	-	Early adult	homozygote	male	control	119	1.49012e-10
Fasted blood glucose concentration	MGI:3056279	C57BL/6NJ	involves: C57BL/6NJ	-	-	-	-	Early adult	homozygote	male	control	137	1.49012e-10
Fasted blood glucose concentration	MGI:3056279	C57BL/6NJ	involves: C57BL/6NJ	-	-	-	-	Early adult	homozygote	male	control	78	1.49012e-10
Fasted blood glucose concentration	MGI:3056279	C57BL/6NJ	involves: C57BL/6NJ	-	-	-	-	Early adult	homozygote	male	control	92	1.49012e-10
Fasted blood glucose concentration	MGI:3056279	C57BL/6NJ	involves: C57BL/6NJ	-	-	-	-	Early adult	homozygote	male	control	103	1.49012e-10
Fasted blood glucose concentration	MGI:3056279	C57BL/6NJ	involves: C57BL/6NJ	-	-	-	-	Early adult	homozygote	male	control	107	1
Fasted blood glucose concentration	MGI:3056279	C57BL/6NJ	involves: C57BL/6NJ	-	-	-	-	Early adult	homozygote	male	control	97	1.49012e-10
Fasted blood glucose concentration	MGI:3056279	C57BL/6NJ	involves: C57BL/6NJ	-	-	-	-	Early adult	homozygote	male	control	79	1
Fasted blood glucose concentration	MGI:3056279	C57BL/6NJ	involves: C57BL/6NJ	-	-	-	-	Early adult	homozygote	male	control	103	1.49012e-10
Fasted blood glucose concentration	MGI:3056279	C57BL/6NJ	involves: C57BL/6NJ	-	-	-	-	Early adult	homozygote	male	control	113	1.49012e-10
Fasted blood glucose concentration	MGI:3056279	C57BL/6NJ	involves: C57BL/6NJ	-	-	-	-	Early adult	homozygote	male	control	136	1.49012e-10
Fasted blood glucose concentration	MGI:3056279	C57BL/6NJ	involves: C57BL/6NJ	-	-	-	-	Early adult	homozygote	male	control	110	1
Fasted blood glucose concentration	MGI:3056279	C57BL/6NJ	involves: C57BL/6NJ	-	-	-	-	Early adult	homozygote	male	control	110	1
Fasted blood glucose concentration	MGI:3056279	C57BL/6NJ	involves: C57BL/6NJ	-	-	-	-	Early adult	homozygote	male	control	182	1
Fasted blood glucose concentration	MGI:3056279	C57BL/6NJ	involves: C57BL/6NJ	-	-	-	-	Early adult	homozygote	male	control	117	1
Fasted blood glucose concentration	MGI:3056279	C57BL/6NJ	involves: C57BL/6NJ	-	-	-	-	Early adult	homozygote	male	control	95	1.49012e-10
Fasted blood glucose concentration	MGI:3056279	C57BL/6NJ	involves: C57BL/6NJ	-	-	-	-	Early adult	homozygote	male	control	146	1.49012e-10
Fasted blood glucose concentration	MGI:3056279	C57BL/6NJ	involves: C57BL/6NJ	-	-	-	-	Early adult	homozygote	male	control	69	1.49012e-10
Fasted blood glucose concentration	MGI:3056279	C57BL/6NJ	involves: C57BL/6NJ	-	-	-	-	Early adult	homozygote	male	control	87	1.49012e-10
Fasted blood glucose concentration	MGI:3056279	C57BL/6NJ	involves: C57BL/6NJ	-	-	-	-	Early adult	homozygote	male	control	71	1.49012e-10
Fasted blood glucose concentration	MGI:3056279	C57BL/6NJ	involves: C57BL/6NJ	-	-	-	-	Early adult	homozygote	male	control	89	1.49012e-10
Fasted blood glucose concentration	MGI:3056279	C57BL/6NJ	involves: C57BL/6NJ	-	-	-	-	Early adult	homozygote	male	control	93	1.49012e-10
Fasted blood glucose concentration	MGI:3056279	C57BL/6NJ	involves: C57BL/6NJ	-	-	-	-	Early adult	homozygote	male	control	183	8.52101e-08
Fasted blood glucose concentration	MGI:3056279	C57BL/6NJ	involves: C57BL/6NJ	-	-	-	-	Early adult	homozygote	male	control	95	1
Fasted blood glucose concentration	MGI:3056279	C57BL/6NJ	involves: C57BL/6NJ	-	-	-	-	Early adult	homozygote	male	control	118	1
Fasted blood glucose concentration	MGI:3056279	C57BL/6NJ	involves: C57BL/6NJ	-	-	-	-	Early adult	homozygote	male	control	96	1.49012e-10
Fasted blood glucose concentration	MGI:3056279	C57BL/6NJ	involves: C57BL/6NJ	-	-	-	-	Early adult	homozygote	male	control	71	1.49012e-10
Fasted blood glucose concentration	MGI:3056279	C57BL/6NJ	involves: C57BL/6NJ	-	-	-	-	Early adult	homozygote	male	control	76	1.49012e-10
Fasted blood glucose concentration	MGI:3056279	C57BL/6NJ	involves: C57BL/6NJ	-	-	-	-	Early adult	homozygote	male	control	112	1.49012e-10
Fasted blood glucose concentration	MGI:3056279	C57BL/6NJ	involves: C57BL/6NJ	-	-	-	-	Early adult	homozygote	male	control	108	1.49012e-10
Fasted blood glucose concentration	MGI:3056279	C57BL/6NJ	involves: C57BL/6NJ	-	-	-	-	Early adult	homozygote	male	control	124	1
Fasted blood glucose concentration	MGI:3056279	C57BL/6NJ	involves: C57BL/6NJ	-	-	-	-	Early adult	homozygote	male	control	101	1.49012e-10
Fasted blood glucose concentration	MGI:3056279	C57BL/6NJ	involves: C57BL/6NJ	-	-	-	-	Early adult	homozygote	male	control	97	1.49012e-10
Fasted blood glucose concentration	MGI:3056279	C57BL/6NJ	involves: C57BL/6NJ	-	-	-	-	Early adult	homozygote	male	control	127	1.49012e-10
Fasted blood glucose concentration	MGI:3056279	C57BL/6NJ	involves: C57BL/6NJ	-	-	-	-	Early adult	homozygote	male	control	110	1.49012e-10
Fasted blood glucose concentration	MGI:3056279	C57BL/6NJ	involves: C57BL/6NJ	-	-	-	-	Early adult	homozygote	male	control	140	1.49012e-10
Fasted blood glucose concentration	MGI:3056279	C57BL/6NJ	involves: C57BL/6NJ	-	-	-	-	Early adult	homozygote	male	control	118	1
Fasted blood glucose concentration	MGI:3056279	C57BL/6NJ	involves: C57BL/6NJ	-	-	-	-	Early adult	homozygote	male	control	122	1.49012e-10
Fasted blood glucose concentration	MGI:3056279	C57BL/6NJ	involves: C57BL/6NJ	-	-	-	-	Early adult	homozygote	male	control	114	1
Fasted blood glucose concentration	MGI:3056279	C57BL/6NJ	involves: C57BL/6NJ	-	-	-	-	Early adult	homozygote	male	control	105	1
Fasted blood glucose concentration	MGI:3056279	C57BL/6NJ	involves: C57BL/6NJ	-	-	-	-	Early adult	homozygote	male	control	104	1.49012e-10
Fasted blood glucose concentration	MGI:3056279	C57BL/6NJ	involves: C57BL/6NJ	-	-	-	-	Early adult	homozygote	male	control	82	1.49012e-10
Fasted blood glucose concentration	MGI:3056279	C57BL/6NJ	involves: C57BL/6NJ	-	-	-	-	Early adult	homozygote	male	control	75	1.49012e-10
Fasted blood glucose concentration	MGI:3056279	C57BL/6NJ	involves: C57BL/6NJ	-	-	-	-	Early adult	homozygote	male	control	134	1.49012e-10
Fasted blood glucose concentration	MGI:3056279	C57BL/6NJ	involves: C57BL/6NJ	-	-	-	-	Early adult	homozygote	male	control	126	1
Fasted blood glucose concentration	MGI:3056279	C57BL/6NJ	involves: C57BL/6NJ	-	-	-	-	Early adult	homozygote	male	control	100	1
Fasted blood glucose concentration	MGI:3056279	C57BL/6NJ	involves: C57BL/6NJ	-	-	-	-	Early adult	homozygote	male	control	106	1.49012e-10
Fasted blood glucose concentration	MGI:3056279	C57BL/6NJ	involves: C57BL/6NJ	-	-	-	-	Early adult	homozygote	male	control	135	1.49012e-10
Fasted blood glucose concentration	MGI:3056279	C57BL/6NJ	involves: C57BL/6NJ	-	-	-	-	Early adult	homozygote	male	control	119	1
Fasted blood glucose concentration	MGI:3056279	C57BL/6NJ	involves: C57BL/6NJ	-	-	-	-	Early adult	homozygote	male	control	98	1.49012e-10
Fasted blood glucose concentration	MGI:3056279	C57BL/6NJ	involves: C57BL/6NJ	-	-	-	-	Early adult	homozygote	male	control	91	1
Fasted blood glucose concentration	MGI:3056279	C57BL/6NJ	involves: C57BL/6NJ	-	-	-	-	Early adult	homozygote	male	control	104	1.49012e-10
Fasted blood glucose concentration	MGI:3056279	C57BL/6NJ	involves: C57BL/6NJ	-	-	-	-	Early adult	homozygote	male	control	90	1.49012e-10
Fasted blood glucose concentration	MGI:3056279	C57BL/6NJ	involves: C57BL/6NJ	-	-	-	-	Early adult	homozygote	male	control	113	1
Fasted blood glucose concentration	MGI:3056279	C57BL/6NJ	involves: C57BL/6NJ	-	-	-	-	Early adult	homozygote	male	control	77	1.49012e-10
Fasted blood glucose concentration	MGI:3056279	C57BL/6NJ	involves: C57BL/6NJ	-	-	-	-	Early adult	homozygote	male	control	194	1
Fasted blood glucose concentration	MGI:3056279	C57BL/6NJ	involves: C57BL/6NJ	-	-	-	-	Early adult	homozygote	male	control	85	1.49012e-10
Fasted blood glucose concentration	MGI:3056279	C57BL/6NJ	involves: C57BL/6NJ	-	-	-	-	Early adult	homozygote	male	control	119	1.49012e-10
Fasted blood glucose concentration	MGI:3056279	C57BL/6NJ	involves: C57BL/6NJ	-	-	-	-	Early adult	homozygote	male	control	120	1.49012e-10
Fasted blood glucose concentration	MGI:3056279	C57BL/6NJ	involves: C57BL/6NJ	-	-	-	-	Early adult	homozygote	male	control	111	1.49012e-10
Fasted blood glucose concentration	MGI:3056279	C57BL/6NJ	involves: C57BL/6NJ	-	-	-	-	Early adult	homozygote	male	control	111	1.49012e-10
Fasted blood glucose concentration	MGI:3056279	C57BL/6NJ	involves: C57BL/6NJ	-	-	-	-	Early adult	homozygote	male	control	138	1
Fasted blood glucose concentration	MGI:3056279	C57BL/6NJ	involves: C57BL/6NJ	-	-	-	-	Early adult	homozygote	male	control	146	1.49012e-10
Fasted blood glucose concentration	MGI:3056279	C57BL/6NJ	involves: C57BL/6NJ	-	-	-	-	Early adult	homozygote	male	control	92	1.49012e-10
Fasted blood glucose concentration	MGI:3056279	C57BL/6NJ	involves: C57BL/6NJ	-	-	-	-	Early adult	homozygote	male	control	81	1.49012e-10
Fasted blood glucose concentration	MGI:3056279	C57BL/6NJ	involves: C57BL/6NJ	-	-	-	-	Early adult	homozygote	male	control	156	1
Fasted blood glucose concentration	MGI:3056279	C57BL/6NJ	involves: C57BL/6NJ	-	-	-	-	Early adult	homozygote	male	control	113	1.49012e-10
Fasted blood glucose concentration	MGI:3056279	C57BL/6NJ	involves: C57BL/6NJ	-	-	-	-	Early adult	homozygote	male	control	82	1.49012e-10
Fasted blood glucose concentration	MGI:3056279	C57BL/6NJ	involves: C57BL/6NJ	-	-	-	-	Early adult	homozygote	male	control	108	1.49012e-10
Fasted blood glucose concentration	MGI:3056279	C57BL/6NJ	involves: C57BL/6NJ	-	-	-	-	Early adult	homozygote	male	control	82	1.49012e-10
Fasted blood glucose concentration	MGI:3056279	C57BL/6NJ	involves: C57BL/6NJ	-	-	-	-	Early adult	homozygote	male	control	129	1.49012e-10
Fasted blood glucose concentration	MGI:3056279	C57BL/6NJ	involves: C57BL/6NJ	-	-	-	-	Early adult	homozygote	male	control	116	1
Fasted blood glucose concentration	MGI:3056279	C57BL/6NJ	involves: C57BL/6NJ	-	-	-	-	Early adult	homozygote	male	control	106	1.49012e-10
Fasted blood glucose concentration	MGI:3056279	C57BL/6NJ	involves: C57BL/6NJ	-	-	-	-	Early adult	homozygote	male	control	83	1.49012e-10
Fasted blood glucose concentration	MGI:3056279	C57BL/6NJ	involves: C57BL/6NJ	-	-	-	-	Early adult	homozygote	male	control	101	1.49012e-10
Fasted blood glucose concentration	MGI:3056279	C57BL/6NJ	involves: C57BL/6NJ	-	-	-	-	Early adult	homozygote	male	control	124	1.49012e-10
Fasted blood glucose concentration	MGI:3056279	C57BL/6NJ	involves: C57BL/6NJ	-	-	-	-	Early adult	homozygote	male	control	93	1.49012e-10
Fasted blood glucose concentration	MGI:3056279	C57BL/6NJ	involves: C57BL/6NJ	-	-	-	-	Early adult	homozygote	male	control	177	1
Fasted blood glucose concentration	MGI:3056279	C57BL/6NJ	involves: C57BL/6NJ	-	-	-	-	Early adult	homozygote	male	control	76	1.49012e-10
Fasted blood glucose concentration	MGI:3056279	C57BL/6NJ	involves: C57BL/6NJ	-	-	-	-	Early adult	homozygote	male	control	74	1.49012e-10
Fasted blood glucose concentration	MGI:3056279	C57BL/6NJ	involves: C57BL/6NJ	-	-	-	-	Early adult	homozygote	male	control	107	1.49012e-10
Fasted blood glucose concentration	MGI:3056279	C57BL/6NJ	involves: C57BL/6NJ	-	-	-	-	Early adult	homozygote	male	control	114	1
Fasted blood glucose concentration	MGI:3056279	C57BL/6NJ	involves: C57BL/6NJ	-	-	-	-	Early adult	homozygote	male	control	103	1.49012e-10
Fasted blood glucose concentration	MGI:3056279	C57BL/6NJ	involves: C57BL/6NJ	-	-	-	-	Early adult	homozygote	male	control	97	1.49012e-10
Fasted blood glucose concentration	MGI:3056279	C57BL/6NJ	involves: C57BL/6NJ	-	-	-	-	Early adult	homozygote	male	control	132	1.49012e-10
Fasted blood glucose concentration	MGI:3056279	C57BL/6NJ	involves: C57BL/6NJ	-	-	-	-	Early adult	homozygote	male	control	116	1.49012e-10
Fasted blood glucose concentration	MGI:3056279	C57BL/6NJ	involves: C57BL/6NJ	-	-	-	-	Early adult	homozygote	male	control	87	1.49012e-10
Fasted blood glucose concentration	MGI:3056279	C57BL/6NJ	involves: C57BL/6NJ	-	-	-	-	Early adult	homozygote	male	control	123	1.49012e-10
Fasted blood glucose concentration	MGI:3056279	C57BL/6NJ	involves: C57BL/6NJ	-	-	-	-	Early adult	homozygote	male	control	116	1.49012e-10
Fasted blood glucose concentration	MGI:3056279	C57BL/6NJ	involves: C57BL/6NJ	-	-	-	-	Early adult	homozygote	male	control	125	1.49012e-10
Fasted blood glucose concentration	MGI:3056279	C57BL/6NJ	involves: C57BL/6NJ	-	-	-	-	Early adult	homozygote	male	control	160	1
Fasted blood glucose concentration	MGI:3056279	C57BL/6NJ	involves: C57BL/6NJ	-	-	-	-	Early adult	homozygote	male	control	97	1
Fasted blood glucose concentration	MGI:3056279	C57BL/6NJ	involves: C57BL/6NJ	-	-	-	-	Early adult	homozygote	male	control	100	1.49012e-10
Fasted blood glucose concentration	MGI:3056279	C57BL/6NJ	involves: C57BL/6NJ	-	-	-	-	Early adult	homozygote	male	control	115	1
Fasted blood glucose concentration	MGI:3056279	C57BL/6NJ	involves: C57BL/6NJ	-	-	-	-	Early adult	homozygote	male	control	127	1
Fasted blood glucose concentration	MGI:3056279	C57BL/6NJ	involves: C57BL/6NJ	-	-	-	-	Early adult	homozygote	male	control	79	1.49012e-10
Fasted blood glucose concentration	MGI:3056279	C57BL/6NJ	involves: C57BL/6NJ	-	-	-	-	Early adult	homozygote	male	control	102	1
Fasted blood glucose concentration	MGI:3056279	C57BL/6NJ	involves: C57BL/6NJ	-	-	-	-	Early adult	homozygote	male	control	98	1.49012e-10
Fasted blood glucose concentration	MGI:3056279	C57BL/6NJ	involves: C57BL/6NJ	-	-	-	-	Early adult	homozygote	male	control	96	1.49012e-10
Fasted blood glucose concentration	MGI:3056279	C57BL/6NJ	involves: C57BL/6NJ	-	-	-	-	Early adult	homozygote	male	control	94	1.49012e-10
Fasted blood glucose concentration	MGI:3056279	C57BL/6NJ	involves: C57BL/6NJ	-	-	-	-	Early adult	homozygote	male	control	117	1.49012e-10
Fasted blood glucose concentration	MGI:3056279	C57BL/6NJ	involves: C57BL/6NJ	-	-	-	-	Early adult	homozygote	male	control	170	1
Fasted blood glucose concentration	MGI:3056279	C57BL/6NJ	involves: C57BL/6NJ	-	-	-	-	Early adult	homozygote	male	control	116	1.49012e-10
Fasted blood glucose concentration	MGI:3056279	C57BL/6NJ	involves: C57BL/6NJ	-	-	-	-	Early adult	homozygote	male	control	135	1
Fasted blood glucose concentration	MGI:3056279	C57BL/6NJ	involves: C57BL/6NJ	-	-	-	-	Early adult	homozygote	male	control	114	1.49012e-10
Fasted blood glucose concentration	MGI:3056279	C57BL/6NJ	involves: C57BL/6NJ	-	-	-	-	Early adult	homozygote	male	control	114	1
Fasted blood glucose concentration	MGI:3056279	C57BL/6NJ	involves: C57BL/6NJ	-	-	-	-	Early adult	homozygote	male	control	104	1.49012e-10
Fasted blood glucose concentration	MGI:3056279	C57BL/6NJ	involves: C57BL/6NJ	-	-	-	-	Early adult	homozygote	male	control	139	1
Fasted blood glucose concentration	MGI:3056279	C57BL/6NJ	involves: C57BL/6NJ	-	-	-	-	Early adult	homozygote	male	control	114	1.49012e-10
Fasted blood glucose concentration	MGI:3056279	C57BL/6NJ	involves: C57BL/6NJ	-	-	-	-	Early adult	homozygote	male	control	86	1.49012e-10
Fasted blood glucose concentration	MGI:3056279	C57BL/6NJ	involves: C57BL/6NJ	-	-	-	-	Early adult	homozygote	male	control	120	1
Fasted blood glucose concentration	MGI:3056279	C57BL/6NJ	involves: C57BL/6NJ	-	-	-	-	Early adult	homozygote	male	control	132	1.49012e-10
Fasted blood glucose concentration	MGI:3056279	C57BL/6NJ	involves: C57BL/6NJ	-	-	-	-	Early adult	homozygote	male	control	78	1.49012e-10
Fasted blood glucose concentration	MGI:3056279	C57BL/6NJ	involves: C57BL/6NJ	-	-	-	-	Early adult	homozygote	male	control	92	1.49012e-10
Fasted blood glucose concentration	MGI:3056279	C57BL/6NJ	involves: C57BL/6NJ	-	-	-	-	Early adult	homozygote	male	control	107	1.49012e-10
Fasted blood glucose concentration	MGI:3056279	C57BL/6NJ	involves: C57BL/6NJ	-	-	-	-	Early adult	homozygote	male	control	94	1.49012e-10
Fasted blood glucose concentration	MGI:3056279	C57BL/6NJ	involves: C57BL/6NJ	-	-	-	-	Early adult	homozygote	male	control	114	1.49012e-10
Fasted blood glucose concentration	MGI:3056279	C57BL/6NJ	involves: C57BL/6NJ	-	-	-	-	Early adult	homozygote	male	control	133	1
Fasted blood glucose concentration	MGI:3056279	C57BL/6NJ	involves: C57BL/6NJ	-	-	-	-	Early adult	homozygote	male	control	112	1
Fasted blood glucose concentration	MGI:3056279	C57BL/6NJ	involves: C57BL/6NJ	-	-	-	-	Early adult	homozygote	male	control	132	1.49012e-10
Fasted blood glucose concentration	MGI:3056279	C57BL/6NJ	involves: C57BL/6NJ	-	-	-	-	Early adult	homozygote	male	control	116	1
Fasted blood glucose concentration	MGI:3056279	C57BL/6NJ	involves: C57BL/6NJ	-	-	-	-	Early adult	homozygote	male	control	115	1.49012e-10
Fasted blood glucose concentration	MGI:3056279	C57BL/6NJ	involves: C57BL/6NJ	-	-	-	-	Early adult	homozygote	male	control	97	1.49012e-10
Fasted blood glucose concentration	MGI:3056279	C57BL/6NJ	involves: C57BL/6NJ	-	-	-	-	Early adult	homozygote	male	control	91	1.49012e-10
Fasted blood glucose concentration	MGI:3056279	C57BL/6NJ	involves: C57BL/6NJ	-	-	-	-	Early adult	homozygote	male	control	123	1
Fasted blood glucose concentration	MGI:3056279	C57BL/6NJ	involves: C57BL/6NJ	-	-	-	-	Early adult	homozygote	male	control	117	1.49012e-10
Fasted blood glucose concentration	MGI:3056279	C57BL/6NJ	involves: C57BL/6NJ	-	-	-	-	Early adult	homozygote	male	control	58	1.49012e-10
Fasted blood glucose concentration	MGI:3056279	C57BL/6NJ	involves: C57BL/6NJ	-	-	-	-	Early adult	homozygote	male	control	108	1
Fasted blood glucose concentration	MGI:3056279	C57BL/6NJ	involves: C57BL/6NJ	-	-	-	-	Early adult	homozygote	male	control	86	1.49012e-10
Fasted blood glucose concentration	MGI:3056279	C57BL/6NJ	involves: C57BL/6NJ	-	-	-	-	Early adult	homozygote	male	control	104	1
Fasted blood glucose concentration	MGI:3056279	C57BL/6NJ	involves: C57BL/6NJ	-	-	-	-	Early adult	homozygote	male	control	83	1.49012e-10
Fasted blood glucose concentration	MGI:3056279	C57BL/6NJ	involves: C57BL/6NJ	-	-	-	-	Early adult	homozygote	male	control	123	1.49012e-10
Fasted blood glucose concentration	MGI:3056279	C57BL/6NJ	involves: C57BL/6NJ	-	-	-	-	Early adult	homozygote	male	control	125	1.49012e-10
Fasted blood glucose concentration	MGI:3056279	C57BL/6NJ	involves: C57BL/6NJ	-	-	-	-	Early adult	homozygote	male	control	116	1.49012e-10
Fasted blood glucose concentration	MGI:3056279	C57BL/6NJ	involves: C57BL/6NJ	-	-	-	-	Early adult	homozygote	male	control	105	1.49012e-10
Fasted blood glucose concentration	MGI:3056279	C57BL/6NJ	involves: C57BL/6NJ	-	-	-	-	Early adult	homozygote	male	control	79	1.49012e-10
Fasted blood glucose concentration	MGI:3056279	C57BL/6NJ	involves: C57BL/6NJ	-	-	-	-	Early adult	homozygote	male	control	140	1
Fasted blood glucose concentration	MGI:3056279	C57BL/6NJ	involves: C57BL/6NJ	-	-	-	-	Early adult	homozygote	male	control	93	1.49012e-10
Fasted blood glucose concentration	MGI:3056279	C57BL/6NJ	involves: C57BL/6NJ	-	-	-	-	Early adult	homozygote	male	control	106	1.49012e-10
Fasted blood glucose concentration	MGI:3056279	C57BL/6NJ	involves: C57BL/6NJ	-	-	-	-	Early adult	homozygote	male	control	98	1.49012e-10
Fasted blood glucose concentration	MGI:3056279	C57BL/6NJ	involves: C57BL/6NJ	-	-	-	-	Early adult	homozygote	male	control	139	1
Fasted blood glucose concentration	MGI:3056279	C57BL/6NJ	involves: C57BL/6NJ	-	-	-	-	Early adult	homozygote	male	control	72	1.49012e-10
Fasted blood glucose concentration	MGI:3056279	C57BL/6NJ	involves: C57BL/6NJ	-	-	-	-	Early adult	homozygote	male	control	102	1
Fasted blood glucose concentration	MGI:3056279	C57BL/6NJ	involves: C57BL/6NJ	-	-	-	-	Early adult	homozygote	male	control	85	1.49012e-10
Fasted blood glucose concentration	MGI:3056279	C57BL/6NJ	involves: C57BL/6NJ	-	-	-	-	Early adult	homozygote	male	control	107	1.49012e-10
Fasted blood glucose concentration	MGI:3056279	C57BL/6NJ	involves: C57BL/6NJ	-	-	-	-	Early adult	homozygote	male	control	109	1
Fasted blood glucose concentration	MGI:3056279	C57BL/6NJ	involves: C57BL/6NJ	-	-	-	-	Early adult	homozygote	male	control	78	1.49012e-10
Fasted blood glucose concentration	MGI:3056279	C57BL/6NJ	involves: C57BL/6NJ	-	-	-	-	Early adult	homozygote	male	control	89	1.49012e-10
Fasted blood glucose concentration	MGI:3056279	C57BL/6NJ	involves: C57BL/6NJ	-	-	-	-	Early adult	homozygote	male	control	97	1.49012e-10
Fasted blood glucose concentration	MGI:3056279	C57BL/6NJ	involves: C57BL/6NJ	-	-	-	-	Early adult	homozygote	male	control	112	1
Fasted blood glucose concentration	MGI:3056279	C57BL/6NJ	involves: C57BL/6NJ	-	-	-	-	Early adult	homozygote	male	control	82	1.49012e-10
Fasted blood glucose concentration	MGI:3056279	C57BL/6NJ	involves: C57BL/6NJ	-	-	-	-	Early adult	homozygote	male	control	125	1
Fasted blood glucose concentration	MGI:3056279	C57BL/6NJ	involves: C57BL/6NJ	-	-	-	-	Early adult	homozygote	male	control	137	1
Fasted blood glucose concentration	MGI:3056279	C57BL/6NJ	involves: C57BL/6NJ	-	-	-	-	Early adult	homozygote	male	control	128	1.49012e-10
Fasted blood glucose concentration	MGI:3056279	C57BL/6NJ	involves: C57BL/6NJ	-	-	-	-	Early adult	homozygote	male	control	95	1.49012e-10
Fasted blood glucose concentration	MGI:3056279	C57BL/6NJ	involves: C57BL/6NJ	-	-	-	-	Early adult	homozygote	male	control	73	1.49012e-10
Fasted blood glucose concentration	MGI:3056279	C57BL/6NJ	involves: C57BL/6NJ	-	-	-	-	Early adult	homozygote	male	control	85	1.49012e-10
Fasted blood glucose concentration	MGI:3056279	C57BL/6NJ	involves: C57BL/6NJ	-	-	-	-	Early adult	homozygote	male	control	121	1.49012e-10
Fasted blood glucose concentration	MGI:3056279	C57BL/6NJ	involves: C57BL/6NJ	-	-	-	-	Early adult	homozygote	male	control	123	1
Fasted blood glucose concentration	MGI:3056279	C57BL/6NJ	involves: C57BL/6NJ	-	-	-	-	Early adult	homozygote	male	control	154	1
Fasted blood glucose concentration	MGI:3056279	C57BL/6NJ	involves: C57BL/6NJ	-	-	-	-	Early adult	homozygote	male	control	87	1.49012e-10
Fasted blood glucose concentration	MGI:3056279	C57BL/6NJ	involves: C57BL/6NJ	-	-	-	-	Early adult	homozygote	male	control	143	1.49012e-10
Fasted blood glucose concentration	MGI:3056279	C57BL/6NJ	involves: C57BL/6NJ	-	-	-	-	Early adult	homozygote	male	control	141	1
Fasted blood glucose concentration	MGI:3056279	C57BL/6NJ	involves: C57BL/6NJ	-	-	-	-	Early adult	homozygote	male	control	111	1.49012e-10
Fasted blood glucose concentration	MGI:3056279	C57BL/6NJ	involves: C57BL/6NJ	-	-	-	-	Early adult	homozygote	male	control	79	1.49012e-10
Fasted blood glucose concentration	MGI:3056279	C57BL/6NJ	involves: C57BL/6NJ	-	-	-	-	Early adult	homozygote	male	control	104	1.49012e-10
Fasted blood glucose concentration	MGI:3056279	C57BL/6NJ	involves: C57BL/6NJ	-	-	-	-	Early adult	homozygote	male	control	124	1.49012e-10
Fasted blood glucose concentration	MGI:3056279	C57BL/6NJ	involves: C57BL/6NJ	-	-	-	-	Early adult	homozygote	male	control	74	1.49012e-10
Fasted blood glucose concentration	MGI:3056279	C57BL/6NJ	involves: C57BL/6NJ	-	-	-	-	Early adult	homozygote	male	control	138	1
Fasted blood glucose concentration	MGI:3056279	C57BL/6NJ	involves: C57BL/6NJ	-	-	-	-	Early adult	homozygote	male	control	113	1.49012e-10
Fasted blood glucose concentration	MGI:3056279	C57BL/6NJ	involves: C57BL/6NJ	-	-	-	-	Early adult	homozygote	male	control	104	1.49012e-10
Fasted blood glucose concentration	MGI:3056279	C57BL/6NJ	involves: C57BL/6NJ	-	-	-	-	Early adult	homozygote	male	control	87	1.49012e-10
Fasted blood glucose concentration	MGI:3056279	C57BL/6NJ	involves: C57BL/6NJ	-	-	-	-	Early adult	homozygote	male	control	104	1.49012e-10
Fasted blood glucose concentration	MGI:3056279	C57BL/6NJ	involves: C57BL/6NJ	-	-	-	-	Early adult	homozygote	male	control	103	1.49012e-10
Fasted blood glucose concentration	MGI:3056279	C57BL/6NJ	involves: C57BL/6NJ	-	-	-	-	Early adult	homozygote	male	control	130	1
Fasted blood glucose concentration	MGI:3056279	C57BL/6NJ	involves: C57BL/6NJ	-	-	-	-	Early adult	homozygote	male	control	121	1
Fasted blood glucose concentration	MGI:3056279	C57BL/6NJ	involves: C57BL/6NJ	-	-	-	-	Early adult	homozygote	male	control	78	1.49012e-10
Fasted blood glucose concentration	MGI:3056279	C57BL/6NJ	involves: C57BL/6NJ	-	-	-	-	Early adult	homozygote	male	control	71	1.49012e-10
Fasted blood glucose concentration	MGI:3056279	C57BL/6NJ	involves: C57BL/6NJ	-	-	-	-	Early adult	homozygote	male	control	97	1.49012e-10
Fasted blood glucose concentration	MGI:3056279	C57BL/6NJ	involves: C57BL/6NJ	-	-	-	-	Early adult	homozygote	male	control	190	1
Fasted blood glucose concentration	MGI:3056279	C57BL/6NJ	involves: C57BL/6NJ	-	-	-	-	Early adult	homozygote	male	control	116	1.49012e-10
Fasted blood glucose concentration	MGI:3056279	C57BL/6NJ	involves: C57BL/6NJ	-	-	-	-	Early adult	homozygote	male	control	85	1.49012e-10
Fasted blood glucose concentration	MGI:3056279	C57BL/6NJ	involves: C57BL/6NJ	-	-	-	-	Early adult	homozygote	male	control	123	1.49012e-10
Fasted blood glucose concentration	MGI:3056279	C57BL/6NJ	involves: C57BL/6NJ	-	-	-	-	Early adult	homozygote	male	control	86	1.49012e-10
Fasted blood glucose concentration	MGI:3056279	C57BL/6NJ	involves: C57BL/6NJ	-	-	-	-	Early adult	homozygote	male	control	128	1.49012e-10
Fasted blood glucose concentration	MGI:3056279	C57BL/6NJ	involves: C57BL/6NJ	-	-	-	-	Early adult	homozygote	male	control	100	1.49012e-10
Fasted blood glucose concentration	MGI:3056279	C57BL/6NJ	involves: C57BL/6NJ	-	-	-	-	Early adult	homozygote	male	control	123	1.49012e-10
Fasted blood glucose concentration	MGI:3056279	C57BL/6NJ	involves: C57BL/6NJ	-	-	-	-	Early adult	homozygote	male	control	141	1.49012e-10
Fasted blood glucose concentration	MGI:3056279	C57BL/6NJ	involves: C57BL/6NJ	-	-	-	-	Early adult	homozygote	male	control	135	1.49012e-10
Fasted blood glucose concentration	MGI:3056279	C57BL/6NJ	involves: C57BL/6NJ	-	-	-	-	Early adult	homozygote	male	control	123	1.49012e-10
Fasted blood glucose concentration	MGI:3056279	C57BL/6NJ	involves: C57BL/6NJ	-	-	-	-	Early adult	homozygote	male	control	120	1
Fasted blood glucose concentration	MGI:3056279	C57BL/6NJ	involves: C57BL/6NJ	-	-	-	-	Early adult	homozygote	male	control	72	1.49012e-10
Fasted blood glucose concentration	MGI:3056279	C57BL/6NJ	involves: C57BL/6NJ	-	-	-	-	Early adult	homozygote	male	control	66	1.49012e-10
Fasted blood glucose concentration	MGI:3056279	C57BL/6NJ	involves: C57BL/6NJ	-	-	-	-	Early adult	homozygote	male	control	113	1.49012e-10
Fasted blood glucose concentration	MGI:3056279	C57BL/6NJ	involves: C57BL/6NJ	-	-	-	-	Early adult	homozygote	male	control	127	1.49012e-10
Fasted blood glucose concentration	MGI:3056279	C57BL/6NJ	involves: C57BL/6NJ	-	-	-	-	Early adult	homozygote	male	control	88	1.49012e-10
Fasted blood glucose concentration	MGI:3056279	C57BL/6NJ	involves: C57BL/6NJ	-	-	-	-	Early adult	homozygote	male	control	81	1.49012e-10
Fasted blood glucose concentration	MGI:3056279	C57BL/6NJ	involves: C57BL/6NJ	-	-	-	-	Early adult	homozygote	male	control	132	1.49012e-10
Fasted blood glucose concentration	MGI:3056279	C57BL/6NJ	involves: C57BL/6NJ	-	-	-	-	Early adult	homozygote	male	control	67	1.49012e-10
Fasted blood glucose concentration	MGI:3056279	C57BL/6NJ	involves: C57BL/6NJ	-	-	-	-	Early adult	homozygote	male	control	92	1.49012e-10
Fasted blood glucose concentration	MGI:3056279	C57BL/6NJ	involves: C57BL/6NJ	-	-	-	-	Early adult	homozygote	male	control	107	1.49012e-10
Fasted blood glucose concentration	MGI:3056279	C57BL/6NJ	involves: C57BL/6NJ	-	-	-	-	Early adult	homozygote	male	control	117	1.49012e-10
Fasted blood glucose concentration	MGI:3056279	C57BL/6NJ	involves: C57BL/6NJ	-	-	-	-	Early adult	homozygote	male	control	98	1.49012e-10
Fasted blood glucose concentration	MGI:3056279	C57BL/6NJ	involves: C57BL/6NJ	-	-	-	-	Early adult	homozygote	male	control	103	1.49012e-10
Fasted blood glucose concentration	MGI:3056279	C57BL/6NJ	involves: C57BL/6NJ	-	-	-	-	Early adult	homozygote	male	control	116	1.49012e-10
Fasted blood glucose concentration	MGI:3056279	C57BL/6NJ	involves: C57BL/6NJ	-	-	-	-	Early adult	homozygote	male	control	141	1.49012e-10
Fasted blood glucose concentration	MGI:3056279	C57BL/6NJ	involves: C57BL/6NJ	-	-	-	-	Early adult	homozygote	male	control	109	1
Fasted blood glucose concentration	MGI:3056279	C57BL/6NJ	involves: C57BL/6NJ	-	-	-	-	Early adult	homozygote	male	control	100	1
Fasted blood glucose concentration	MGI:3056279	C57BL/6NJ	involves: C57BL/6NJ	-	-	-	-	Early adult	homozygote	male	control	114	1.49012e-10
Fasted blood glucose concentration	MGI:3056279	C57BL/6NJ	involves: C57BL/6NJ	-	-	-	-	Early adult	homozygote	male	control	99	1
Fasted blood glucose concentration	MGI:3056279	C57BL/6NJ	involves: C57BL/6NJ	-	-	-	-	Early adult	homozygote	male	control	108	1.49012e-10
Fasted blood glucose concentration	MGI:3056279	C57BL/6NJ	involves: C57BL/6NJ	-	-	-	-	Early adult	homozygote	male	control	142	1.49012e-10
Fasted blood glucose concentration	MGI:3056279	C57BL/6NJ	involves: C57BL/6NJ	-	-	-	-	Early adult	homozygote	male	control	130	1.49012e-10
Fasted blood glucose concentration	MGI:3056279	C57BL/6NJ	involves: C57BL/6NJ	-	-	-	-	Early adult	homozygote	male	control	86	1.49012e-10
Fasted blood glucose concentration	MGI:3056279	C57BL/6NJ	involves: C57BL/6NJ	-	-	-	-	Early adult	homozygote	male	control	92	1.49012e-10
Fasted blood glucose concentration	MGI:3056279	C57BL/6NJ	involves: C57BL/6NJ	-	-	-	-	Early adult	homozygote	male	control	94	1.49012e-10
Fasted blood glucose concentration	MGI:3056279	C57BL/6NJ	involves: C57BL/6NJ	-	-	-	-	Early adult	homozygote	male	control	104	1.49012e-10
Fasted blood glucose concentration	MGI:3056279	C57BL/6NJ	involves: C57BL/6NJ	-	-	-	-	Early adult	homozygote	male	control	120	1
Fasted blood glucose concentration	MGI:3056279	C57BL/6NJ	involves: C57BL/6NJ	-	-	-	-	Early adult	homozygote	male	control	112	1
Fasted blood glucose concentration	MGI:3056279	C57BL/6NJ	involves: C57BL/6NJ	-	-	-	-	Early adult	homozygote	male	control	71	1.49012e-10
Fasted blood glucose concentration	MGI:3056279	C57BL/6NJ	involves: C57BL/6NJ	-	-	-	-	Early adult	homozygote	male	control	95	1.49012e-10
Fasted blood glucose concentration	MGI:3056279	C57BL/6NJ	involves: C57BL/6NJ	-	-	-	-	Early adult	homozygote	male	control	128	1
Fasted blood glucose concentration	MGI:3056279	C57BL/6NJ	involves: C57BL/6NJ	-	-	-	-	Early adult	homozygote	male	control	90	1.49012e-10
Fasted blood glucose concentration	MGI:3056279	C57BL/6NJ	involves: C57BL/6NJ	-	-	-	-	Early adult	homozygote	male	control	114	1
Fasted blood glucose concentration	MGI:3056279	C57BL/6NJ	involves: C57BL/6NJ	-	-	-	-	Early adult	homozygote	male	control	87	1.49012e-10
Fasted blood glucose concentration	MGI:3056279	C57BL/6NJ	involves: C57BL/6NJ	-	-	-	-	Early adult	homozygote	male	control	103	1.49012e-10
Fasted blood glucose concentration	MGI:3056279	C57BL/6NJ	involves: C57BL/6NJ	-	-	-	-	Early adult	homozygote	male	control	117	1
Fasted blood glucose concentration	MGI:3056279	C57BL/6NJ	involves: C57BL/6NJ	-	-	-	-	Early adult	homozygote	male	control	115	1.49012e-10
Fasted blood glucose concentration	MGI:3056279	C57BL/6NJ	involves: C57BL/6NJ	-	-	-	-	Early adult	homozygote	male	control	122	1
Fasted blood glucose concentration	MGI:3056279	C57BL/6NJ	involves: C57BL/6NJ	-	-	-	-	Early adult	homozygote	male	control	101	1.49012e-10
Fasted blood glucose concentration	MGI:3056279	C57BL/6NJ	involves: C57BL/6NJ	-	-	-	-	Early adult	homozygote	male	control	109	1.49012e-10
Fasted blood glucose concentration	MGI:3056279	C57BL/6NJ	involves: C57BL/6NJ	-	-	-	-	Early adult	homozygote	male	control	165	1.49012e-10
Fasted blood glucose concentration	MGI:3056279	C57BL/6NJ	involves: C57BL/6NJ	-	-	-	-	Early adult	homozygote	male	control	70	1
Fasted blood glucose concentration	MGI:3056279	C57BL/6NJ	involves: C57BL/6NJ	-	-	-	-	Early adult	homozygote	male	control	116	1.49012e-10
Fasted blood glucose concentration	MGI:3056279	C57BL/6NJ	involves: C57BL/6NJ	-	-	-	-	Early adult	homozygote	male	control	100	1.49012e-10
Fasted blood glucose concentration	MGI:3056279	C57BL/6NJ	involves: C57BL/6NJ	-	-	-	-	Early adult	homozygote	male	control	128	1.49012e-10
Fasted blood glucose concentration	MGI:3056279	C57BL/6NJ	involves: C57BL/6NJ	-	-	-	-	Early adult	homozygote	male	control	98	1.49012e-10
Fasted blood glucose concentration	MGI:3056279	C57BL/6NJ	involves: C57BL/6NJ	-	-	-	-	Early adult	homozygote	male	control	132	1
Fasted blood glucose concentration	MGI:3056279	C57BL/6NJ	involves: C57BL/6NJ	-	-	-	-	Early adult	homozygote	male	control	114	1.49012e-10
Fasted blood glucose concentration	MGI:3056279	C57BL/6NJ	involves: C57BL/6NJ	-	-	-	-	Early adult	homozygote	male	control	97	1
Fasted blood glucose concentration	MGI:3056279	C57BL/6NJ	involves: C57BL/6NJ	-	-	-	-	Early adult	homozygote	male	control	97	1.49012e-10
Fasted blood glucose concentration	MGI:3056279	C57BL/6NJ	involves: C57BL/6NJ	-	-	-	-	Early adult	homozygote	male	control	110	1.49012e-10
Fasted blood glucose concentration	MGI:3056279	C57BL/6NJ	involves: C57BL/6NJ	-	-	-	-	Early adult	homozygote	male	control	119	1.49012e-10
Fasted blood glucose concentration	MGI:3056279	C57BL/6NJ	involves: C57BL/6NJ	-	-	-	-	Early adult	homozygote	male	control	115	1.49012e-10
Fasted blood glucose concentration	MGI:3056279	C57BL/6NJ	involves: C57BL/6NJ	-	-	-	-	Early adult	homozygote	male	control	130	1.49012e-10
Fasted blood glucose concentration	MGI:3056279	C57BL/6NJ	involves: C57BL/6NJ	-	-	-	-	Early adult	homozygote	male	control	139	1.49012e-10
Fasted blood glucose concentration	MGI:3056279	C57BL/6NJ	involves: C57BL/6NJ	-	-	-	-	Early adult	homozygote	male	control	128	1
Fasted blood glucose concentration	MGI:3056279	C57BL/6NJ	involves: C57BL/6NJ	-	-	-	-	Early adult	homozygote	male	control	112	1.49012e-10
Fasted blood glucose concentration	MGI:3056279	C57BL/6NJ	involves: C57BL/6NJ	-	-	-	-	Early adult	homozygote	male	control	81	1.49012e-10
Fasted blood glucose concentration	MGI:3056279	C57BL/6NJ	involves: C57BL/6NJ	-	-	-	-	Early adult	homozygote	male	control	89	1.49012e-10
Fasted blood glucose concentration	MGI:3056279	C57BL/6NJ	involves: C57BL/6NJ	-	-	-	-	Early adult	homozygote	male	control	123	1
Fasted blood glucose concentration	MGI:3056279	C57BL/6NJ	involves: C57BL/6NJ	-	-	-	-	Early adult	homozygote	male	control	100	1.49012e-10
Fasted blood glucose concentration	MGI:3056279	C57BL/6NJ	involves: C57BL/6NJ	-	-	-	-	Early adult	homozygote	male	control	119	1.49012e-10
Fasted blood glucose concentration	MGI:3056279	C57BL/6NJ	involves: C57BL/6NJ	-	-	-	-	Early adult	homozygote	male	control	141	1.49012e-10
Fasted blood glucose concentration	MGI:3056279	C57BL/6NJ	involves: C57BL/6NJ	-	-	-	-	Early adult	homozygote	male	control	109	1.49012e-10
Fasted blood glucose concentration	MGI:3056279	C57BL/6NJ	involves: C57BL/6NJ	-	-	-	-	Early adult	homozygote	male	control	86	1.49012e-10
Fasted blood glucose concentration	MGI:3056279	C57BL/6NJ	involves: C57BL/6NJ	-	-	-	-	Early adult	homozygote	male	control	155	1
Fasted blood glucose concentration	MGI:3056279	C57BL/6NJ	involves: C57BL/6NJ	-	-	-	-	Early adult	homozygote	male	control	112	1
Fasted blood glucose concentration	MGI:3056279	C57BL/6NJ	involves: C57BL/6NJ	-	-	-	-	Early adult	homozygote	male	control	86	1.49012e-10
Fasted blood glucose concentration	MGI:3056279	C57BL/6NJ	involves: C57BL/6NJ	-	-	-	-	Early adult	homozygote	male	control	110	1.49012e-10
Fasted blood glucose concentration	MGI:3056279	C57BL/6NJ	involves: C57BL/6NJ	-	-	-	-	Early adult	homozygote	male	control	105	1.49012e-10
Fasted blood glucose concentration	MGI:3056279	C57BL/6NJ	involves: C57BL/6NJ	-	-	-	-	Early adult	homozygote	male	control	86	1.49012e-10
Fasted blood glucose concentration	MGI:3056279	C57BL/6NJ	involves: C57BL/6NJ	-	-	-	-	Early adult	homozygote	male	control	103	1.49012e-10
Fasted blood glucose concentration	MGI:3056279	C57BL/6NJ	involves: C57BL/6NJ	-	-	-	-	Early adult	homozygote	male	control	119	1.49012e-10
Fasted blood glucose concentration	MGI:3056279	C57BL/6NJ	involves: C57BL/6NJ	-	-	-	-	Early adult	homozygote	male	control	95	1.49012e-10
Fasted blood glucose concentration	MGI:3056279	C57BL/6NJ	involves: C57BL/6NJ	-	-	-	-	Early adult	homozygote	male	control	113	1.49012e-10
Fasted blood glucose concentration	MGI:3056279	C57BL/6NJ	involves: C57BL/6NJ	-	-	-	-	Early adult	homozygote	male	control	92	1.49012e-10
Fasted blood glucose concentration	MGI:3056279	C57BL/6NJ	involves: C57BL/6NJ	-	-	-	-	Early adult	homozygote	male	control	104	1.49012e-10
Fasted blood glucose concentration	MGI:3056279	C57BL/6NJ	involves: C57BL/6NJ	-	-	-	-	Early adult	homozygote	male	control	92	1.49012e-10
Fasted blood glucose concentration	MGI:3056279	C57BL/6NJ	involves: C57BL/6NJ	-	-	-	-	Early adult	homozygote	male	control	111	1.49012e-10
Fasted blood glucose concentration	MGI:3056279	C57BL/6NJ	involves: C57BL/6NJ	-	-	-	-	Early adult	homozygote	male	control	109	1
Fasted blood glucose concentration	MGI:3056279	C57BL/6NJ	involves: C57BL/6NJ	-	-	-	-	Early adult	homozygote	male	control	68	1.49012e-10
Fasted blood glucose concentration	MGI:3056279	C57BL/6NJ	involves: C57BL/6NJ	-	-	-	-	Early adult	homozygote	male	control	70	1.49012e-10
Fasted blood glucose concentration	MGI:3056279	C57BL/6NJ	involves: C57BL/6NJ	-	-	-	-	Early adult	homozygote	male	control	107	1.49012e-10
Fasted blood glucose concentration	MGI:3056279	C57BL/6NJ	involves: C57BL/6NJ	-	-	-	-	Early adult	homozygote	male	control	126	1
Fasted blood glucose concentration	MGI:3056279	C57BL/6NJ	involves: C57BL/6NJ	-	-	-	-	Early adult	homozygote	male	control	92	1.49012e-10
Fasted blood glucose concentration	MGI:3056279	C57BL/6NJ	involves: C57BL/6NJ	-	-	-	-	Early adult	homozygote	male	control	103	1.49012e-10
Fasted blood glucose concentration	MGI:3056279	C57BL/6NJ	involves: C57BL/6NJ	-	-	-	-	Early adult	homozygote	male	control	126	1.49012e-10
Fasted blood glucose concentration	MGI:3056279	C57BL/6NJ	involves: C57BL/6NJ	-	-	-	-	Early adult	homozygote	male	control	227	1
Fasted blood glucose concentration	MGI:3056279	C57BL/6NJ	involves: C57BL/6NJ	-	-	-	-	Early adult	homozygote	male	control	116	1.49012e-10
Fasted blood glucose concentration	MGI:3056279	C57BL/6NJ	involves: C57BL/6NJ	-	-	-	-	Early adult	homozygote	male	control	93	1.49012e-10
Fasted blood glucose concentration	MGI:3056279	C57BL/6NJ	involves: C57BL/6NJ	-	-	-	-	Early adult	homozygote	male	control	75	1.49012e-10
Fasted blood glucose concentration	MGI:3056279	C57BL/6NJ	involves: C57BL/6NJ	-	-	-	-	Early adult	homozygote	male	control	137	1.49012e-10
Fasted blood glucose concentration	MGI:3056279	C57BL/6NJ	involves: C57BL/6NJ	-	-	-	-	Early adult	homozygote	male	control	97	1.49012e-10
Fasted blood glucose concentration	MGI:3056279	C57BL/6NJ	involves: C57BL/6NJ	-	-	-	-	Early adult	homozygote	male	control	103	1
Fasted blood glucose concentration	MGI:3056279	C57BL/6NJ	involves: C57BL/6NJ	-	-	-	-	Early adult	homozygote	male	control	107	1.49012e-10
Fasted blood glucose concentration	MGI:3056279	C57BL/6NJ	involves: C57BL/6NJ	-	-	-	-	Early adult	homozygote	male	control	133	1.49012e-10
Fasted blood glucose concentration	MGI:3056279	C57BL/6NJ	involves: C57BL/6NJ	-	-	-	-	Early adult	homozygote	male	control	131	1.49012e-10
Fasted blood glucose concentration	MGI:3056279	C57BL/6NJ	involves: C57BL/6NJ	-	-	-	-	Early adult	homozygote	male	control	84	1.49012e-10
Fasted blood glucose concentration	MGI:3056279	C57BL/6NJ	involves: C57BL/6NJ	-	-	-	-	Early adult	homozygote	male	control	130	1.49012e-10
Fasted blood glucose concentration	MGI:3056279	C57BL/6NJ	involves: C57BL/6NJ	-	-	-	-	Early adult	homozygote	male	control	134	1
Fasted blood glucose concentration	MGI:3056279	C57BL/6NJ	involves: C57BL/6NJ	-	-	-	-	Early adult	homozygote	male	control	95	1.49012e-10
Fasted blood glucose concentration	MGI:3056279	C57BL/6NJ	involves: C57BL/6NJ	-	-	-	-	Early adult	homozygote	male	control	99	1.49012e-10
Fasted blood glucose concentration	MGI:3056279	C57BL/6NJ	involves: C57BL/6NJ	-	-	-	-	Early adult	homozygote	male	control	103	1.49012e-10
Fasted blood glucose concentration	MGI:3056279	C57BL/6NJ	involves: C57BL/6NJ	-	-	-	-	Early adult	homozygote	male	control	96	1.49012e-10
Fasted blood glucose concentration	MGI:3056279	C57BL/6NJ	involves: C57BL/6NJ	-	-	-	-	Early adult	homozygote	male	control	73	1.49012e-10
Fasted blood glucose concentration	MGI:3056279	C57BL/6NJ	involves: C57BL/6NJ	-	-	-	-	Early adult	homozygote	male	control	113	1.49012e-10
Fasted blood glucose concentration	MGI:3056279	C57BL/6NJ	involves: C57BL/6NJ	-	-	-	-	Early adult	homozygote	male	control	125	1
Fasted blood glucose concentration	MGI:3056279	C57BL/6NJ	involves: C57BL/6NJ	-	-	-	-	Early adult	homozygote	male	control	101	1.49012e-10
Fasted blood glucose concentration	MGI:3056279	C57BL/6NJ	involves: C57BL/6NJ	-	-	-	-	Early adult	homozygote	male	control	128	1.49012e-10
Fasted blood glucose concentration	MGI:3056279	C57BL/6NJ	involves: C57BL/6NJ	-	-	-	-	Early adult	homozygote	male	control	92	1.49012e-10
Fasted blood glucose concentration	MGI:3056279	C57BL/6NJ	involves: C57BL/6NJ	-	-	-	-	Early adult	homozygote	male	control	143	1.49012e-10
Fasted blood glucose concentration	MGI:3056279	C57BL/6NJ	involves: C57BL/6NJ	-	-	-	-	Early adult	homozygote	male	control	106	1.49012e-10
Fasted blood glucose concentration	MGI:3056279	C57BL/6NJ	involves: C57BL/6NJ	-	-	-	-	Early adult	homozygote	male	control	122	1.49012e-10
Fasted blood glucose concentration	MGI:3056279	C57BL/6NJ	involves: C57BL/6NJ	-	-	-	-	Early adult	homozygote	male	control	127	1.49012e-10
Fasted blood glucose concentration	MGI:3056279	C57BL/6NJ	involves: C57BL/6NJ	-	-	-	-	Early adult	homozygote	male	control	121	1.49012e-10
Fasted blood glucose concentration	MGI:3056279	C57BL/6NJ	involves: C57BL/6NJ	-	-	-	-	Early adult	homozygote	male	control	82	1.49012e-10
Fasted blood glucose concentration	MGI:3056279	C57BL/6NJ	involves: C57BL/6NJ	-	-	-	-	Early adult	homozygote	male	control	116	1.49012e-10
Fasted blood glucose concentration	MGI:3056279	C57BL/6NJ	involves: C57BL/6NJ	-	-	-	-	Early adult	homozygote	male	control	111	1.49012e-10
Fasted blood glucose concentration	MGI:3056279	C57BL/6NJ	involves: C57BL/6NJ	-	-	-	-	Early adult	homozygote	male	control	101	1.49012e-10
Fasted blood glucose concentration	MGI:3056279	C57BL/6NJ	involves: C57BL/6NJ	-	-	-	-	Early adult	homozygote	male	control	89	1.49012e-10
Fasted blood glucose concentration	MGI:3056279	C57BL/6NJ	involves: C57BL/6NJ	-	-	-	-	Early adult	homozygote	male	control	141	1.49012e-10
Fasted blood glucose concentration	MGI:3056279	C57BL/6NJ	involves: C57BL/6NJ	-	-	-	-	Early adult	homozygote	male	control	92	1.49012e-10
Fasted blood glucose concentration	MGI:3056279	C57BL/6NJ	involves: C57BL/6NJ	-	-	-	-	Early adult	homozygote	male	control	123	1
Fasted blood glucose concentration	MGI:3056279	C57BL/6NJ	involves: C57BL/6NJ	-	-	-	-	Early adult	homozygote	male	control	116	1
Fasted blood glucose concentration	MGI:3056279	C57BL/6NJ	involves: C57BL/6NJ	-	-	-	-	Early adult	homozygote	male	control	121	1.49012e-10
Fasted blood glucose concentration	MGI:3056279	C57BL/6NJ	involves: C57BL/6NJ	-	-	-	-	Early adult	homozygote	male	control	90	1.49012e-10
Fasted blood glucose concentration	MGI:3056279	C57BL/6NJ	involves: C57BL/6NJ	-	-	-	-	Early adult	homozygote	male	control	156	1.49012e-10
Fasted blood glucose concentration	MGI:3056279	C57BL/6NJ	involves: C57BL/6NJ	-	-	-	-	Early adult	homozygote	male	control	111	1.49012e-10
Fasted blood glucose concentration	MGI:3056279	C57BL/6NJ	involves: C57BL/6NJ	-	-	-	-	Early adult	homozygote	male	control	118	1
Fasted blood glucose concentration	MGI:3056279	C57BL/6NJ	involves: C57BL/6NJ	-	-	-	-	Early adult	homozygote	male	control	130	1.49012e-10
Fasted blood glucose concentration	MGI:3056279	C57BL/6NJ	involves: C57BL/6NJ	-	-	-	-	Early adult	homozygote	male	control	141	1
Fasted blood glucose concentration	MGI:3056279	C57BL/6NJ	involves: C57BL/6NJ	-	-	-	-	Early adult	homozygote	male	control	96	1.49012e-10
Fasted blood glucose concentration	MGI:3056279	C57BL/6NJ	involves: C57BL/6NJ	-	-	-	-	Early adult	homozygote	male	control	114	1.49012e-10
Fasted blood glucose concentration	MGI:3056279	C57BL/6NJ	involves: C57BL/6NJ	-	-	-	-	Early adult	homozygote	male	control	114	1
Fasted blood glucose concentration	MGI:3056279	C57BL/6NJ	involves: C57BL/6NJ	-	-	-	-	Early adult	homozygote	male	control	96	1.49012e-10
Fasted blood glucose concentration	MGI:3056279	C57BL/6NJ	involves: C57BL/6NJ	-	-	-	-	Early adult	homozygote	male	control	82	1.49012e-10
Fasted blood glucose concentration	MGI:3056279	C57BL/6NJ	involves: C57BL/6NJ	-	-	-	-	Early adult	homozygote	male	control	123	1
Fasted blood glucose concentration	MGI:3056279	C57BL/6NJ	involves: C57BL/6NJ	-	-	-	-	Early adult	homozygote	male	control	144	1.49012e-10
Fasted blood glucose concentration	MGI:3056279	C57BL/6NJ	involves: C57BL/6NJ	-	-	-	-	Early adult	homozygote	male	control	77	1.49012e-10
Fasted blood glucose concentration	MGI:3056279	C57BL/6NJ	involves: C57BL/6NJ	-	-	-	-	Early adult	homozygote	male	control	95	1.49012e-10
Fasted blood glucose concentration	MGI:3056279	C57BL/6NJ	involves: C57BL/6NJ	-	-	-	-	Early adult	homozygote	male	control	153	1.49012e-10
Fasted blood glucose concentration	MGI:3056279	C57BL/6NJ	involves: C57BL/6NJ	-	-	-	-	Early adult	homozygote	male	control	98	1.49012e-10
Fasted blood glucose concentration	MGI:3056279	C57BL/6NJ	involves: C57BL/6NJ	-	-	-	-	Early adult	homozygote	male	control	98	1.49012e-10
Fasted blood glucose concentration	MGI:3056279	C57BL/6NJ	involves: C57BL/6NJ	-	-	-	-	Early adult	homozygote	male	control	94	1.49012e-10
Fasted blood glucose concentration	MGI:3056279	C57BL/6NJ	involves: C57BL/6NJ	-	-	-	-	Early adult	homozygote	male	control	125	1
Fasted blood glucose concentration	MGI:3056279	C57BL/6NJ	involves: C57BL/6NJ	-	-	-	-	Early adult	homozygote	male	control	108	1
Fasted blood glucose concentration	MGI:3056279	C57BL/6NJ	involves: C57BL/6NJ	-	-	-	-	Early adult	homozygote	male	control	119	1.49012e-10
Fasted blood glucose concentration	MGI:3056279	C57BL/6NJ	involves: C57BL/6NJ	-	-	-	-	Early adult	homozygote	male	control	111	1.49012e-10
Fasted blood glucose concentration	MGI:3056279	C57BL/6NJ	involves: C57BL/6NJ	-	-	-	-	Early adult	homozygote	male	control	120	1
Fasted blood glucose concentration	MGI:3056279	C57BL/6NJ	involves: C57BL/6NJ	-	-	-	-	Early adult	homozygote	male	control	90	1.49012e-10
Fasted blood glucose concentration	MGI:3056279	C57BL/6NJ	involves: C57BL/6NJ	-	-	-	-	Early adult	homozygote	male	control	140	1
Fasted blood glucose concentration	MGI:3056279	C57BL/6NJ	involves: C57BL/6NJ	-	-	-	-	Early adult	homozygote	male	control	157	1.49012e-10
Fasted blood glucose concentration	MGI:3056279	C57BL/6NJ	involves: C57BL/6NJ	-	-	-	-	Early adult	homozygote	male	control	111	1.49012e-10
Fasted blood glucose concentration	MGI:3056279	C57BL/6NJ	involves: C57BL/6NJ	-	-	-	-	Early adult	homozygote	male	control	86	1.49012e-10
Fasted blood glucose concentration	MGI:3056279	C57BL/6NJ	involves: C57BL/6NJ	-	-	-	-	Early adult	homozygote	male	control	98	1.49012e-10
Fasted blood glucose concentration	MGI:3056279	C57BL/6NJ	involves: C57BL/6NJ	-	-	-	-	Early adult	homozygote	male	control	91	1.49012e-10
Fasted blood glucose concentration	MGI:3056279	C57BL/6NJ	involves: C57BL/6NJ	-	-	-	-	Early adult	homozygote	male	control	89	1.49012e-10
Fasted blood glucose concentration	MGI:3056279	C57BL/6NJ	involves: C57BL/6NJ	-	-	-	-	Early adult	homozygote	male	control	97	1.49012e-10
Fasted blood glucose concentration	MGI:3056279	C57BL/6NJ	involves: C57BL/6NJ	-	-	-	-	Early adult	homozygote	male	control	103	1.49012e-10
Fasted blood glucose concentration	MGI:3056279	C57BL/6NJ	involves: C57BL/6NJ	-	-	-	-	Early adult	homozygote	male	control	86	1.49012e-10
Fasted blood glucose concentration	MGI:3056279	C57BL/6NJ	involves: C57BL/6NJ	-	-	-	-	Early adult	homozygote	male	control	74	1.49012e-10
Fasted blood glucose concentration	MGI:3056279	C57BL/6NJ	involves: C57BL/6NJ	-	-	-	-	Early adult	homozygote	male	control	83	1.49012e-10
Fasted blood glucose concentration	MGI:3056279	C57BL/6NJ	involves: C57BL/6NJ	-	-	-	-	Early adult	homozygote	male	control	96	1.49012e-10
Fasted blood glucose concentration	MGI:3056279	C57BL/6NJ	involves: C57BL/6NJ	-	-	-	-	Early adult	homozygote	male	control	130	1.49012e-10
Fasted blood glucose concentration	MGI:3056279	C57BL/6NJ	involves: C57BL/6NJ	-	-	-	-	Early adult	homozygote	male	control	87	1.49012e-10
Fasted blood glucose concentration	MGI:3056279	C57BL/6NJ	involves: C57BL/6NJ	-	-	-	-	Early adult	homozygote	male	control	80	1.49012e-10
Fasted blood glucose concentration	MGI:3056279	C57BL/6NJ	involves: C57BL/6NJ	-	-	-	-	Early adult	homozygote	male	control	101	1.49012e-10
Fasted blood glucose concentration	MGI:3056279	C57BL/6NJ	involves: C57BL/6NJ	-	-	-	-	Early adult	homozygote	male	control	99	1.49012e-10
Fasted blood glucose concentration	MGI:3056279	C57BL/6NJ	involves: C57BL/6NJ	-	-	-	-	Early adult	homozygote	male	control	82	1.49012e-10
Fasted blood glucose concentration	MGI:3056279	C57BL/6NJ	involves: C57BL/6NJ	-	-	-	-	Early adult	homozygote	male	control	87	1.49012e-10
Fasted blood glucose concentration	MGI:3056279	C57BL/6NJ	involves: C57BL/6NJ	-	-	-	-	Early adult	homozygote	male	control	113	1.49012e-10
Fasted blood glucose concentration	MGI:3056279	C57BL/6NJ	involves: C57BL/6NJ	-	-	-	-	Early adult	homozygote	male	control	69	1.49012e-10
Fasted blood glucose concentration	MGI:3056279	C57BL/6NJ	involves: C57BL/6NJ	-	-	-	-	Early adult	homozygote	male	control	83	1.49012e-10
Fasted blood glucose concentration	MGI:3056279	C57BL/6NJ	involves: C57BL/6NJ	-	-	-	-	Early adult	homozygote	male	control	129	1.49012e-10
Fasted blood glucose concentration	MGI:3056279	C57BL/6NJ	involves: C57BL/6NJ	-	-	-	-	Early adult	homozygote	male	control	122	1
Fasted blood glucose concentration	MGI:3056279	C57BL/6NJ	involves: C57BL/6NJ	-	-	-	-	Early adult	homozygote	male	control	82	1.49012e-10
Fasted blood glucose concentration	MGI:3056279	C57BL/6NJ	involves: C57BL/6NJ	-	-	-	-	Early adult	homozygote	male	control	122	1.49012e-10
Fasted blood glucose concentration	MGI:3056279	C57BL/6NJ	involves: C57BL/6NJ	-	-	-	-	Early adult	homozygote	male	control	136	1.49012e-10
Fasted blood glucose concentration	MGI:3056279	C57BL/6NJ	involves: C57BL/6NJ	-	-	-	-	Early adult	homozygote	male	control	69	1.49012e-10
Fasted blood glucose concentration	MGI:3056279	C57BL/6NJ	involves: C57BL/6NJ	-	-	-	-	Early adult	homozygote	male	control	95	1.49012e-10
Fasted blood glucose concentration	MGI:3056279	C57BL/6NJ	involves: C57BL/6NJ	-	-	-	-	Early adult	homozygote	male	control	95	1.49012e-10
Fasted blood glucose concentration	MGI:3056279	C57BL/6NJ	involves: C57BL/6NJ	-	-	-	-	Early adult	homozygote	male	control	105	1.49012e-10
Fasted blood glucose concentration	MGI:3056279	C57BL/6NJ	involves: C57BL/6NJ	-	-	-	-	Early adult	homozygote	male	control	89	1.49012e-10
Fasted blood glucose concentration	MGI:3056279	C57BL/6NJ	involves: C57BL/6NJ	-	-	-	-	Early adult	homozygote	male	control	114	1
Fasted blood glucose concentration	MGI:3056279	C57BL/6NJ	involves: C57BL/6NJ	-	-	-	-	Early adult	homozygote	male	control	152	1
Fasted blood glucose concentration	MGI:3056279	C57BL/6NJ	involves: C57BL/6NJ	-	-	-	-	Early adult	homozygote	male	control	142	1.49012e-10
Fasted blood glucose concentration	MGI:3056279	C57BL/6NJ	involves: C57BL/6NJ	-	-	-	-	Early adult	homozygote	male	control	88	1.49012e-10
Fasted blood glucose concentration	MGI:3056279	C57BL/6NJ	involves: C57BL/6NJ	-	-	-	-	Early adult	homozygote	male	control	99	1
Fasted blood glucose concentration	MGI:3056279	C57BL/6NJ	involves: C57BL/6NJ	-	-	-	-	Early adult	homozygote	male	control	117	1.49012e-10
Fasted blood glucose concentration	MGI:3056279	C57BL/6NJ	involves: C57BL/6NJ	-	-	-	-	Early adult	homozygote	male	control	94	1.49012e-10
Fasted blood glucose concentration	MGI:3056279	C57BL/6NJ	involves: C57BL/6NJ	-	-	-	-	Early adult	homozygote	male	control	96	1
Fasted blood glucose concentration	MGI:3056279	C57BL/6NJ	involves: C57BL/6NJ	-	-	-	-	Early adult	homozygote	male	control	97	1
Fasted blood glucose concentration	MGI:3056279	C57BL/6NJ	involves: C57BL/6NJ	-	-	-	-	Early adult	homozygote	male	control	102	1.49012e-10
Fasted blood glucose concentration	MGI:3056279	C57BL/6NJ	involves: C57BL/6NJ	-	-	-	-	Early adult	homozygote	male	control	78	1.49012e-10
Fasted blood glucose concentration	MGI:3056279	C57BL/6NJ	involves: C57BL/6NJ	-	-	-	-	Early adult	homozygote	male	control	103	1.49012e-10
Fasted blood glucose concentration	MGI:3056279	C57BL/6NJ	involves: C57BL/6NJ	-	-	-	-	Early adult	homozygote	male	control	84	1.49012e-10
Fasted blood glucose concentration	MGI:3056279	C57BL/6NJ	involves: C57BL/6NJ	-	-	-	-	Early adult	homozygote	male	control	96	1.49012e-10
Fasted blood glucose concentration	MGI:3056279	C57BL/6NJ	involves: C57BL/6NJ	-	-	-	-	Early adult	homozygote	male	control	103	1.49012e-10
Fasted blood glucose concentration	MGI:3056279	C57BL/6NJ	involves: C57BL/6NJ	-	-	-	-	Early adult	homozygote	male	control	96	1.49012e-10
Fasted blood glucose concentration	MGI:3056279	C57BL/6NJ	involves: C57BL/6NJ	-	-	-	-	Early adult	homozygote	male	control	77	1.49012e-10
Fasted blood glucose concentration	MGI:3056279	C57BL/6NJ	involves: C57BL/6NJ	-	-	-	-	Early adult	homozygote	male	control	99	1.49012e-10
Fasted blood glucose concentration	MGI:3056279	C57BL/6NJ	involves: C57BL/6NJ	-	-	-	-	Early adult	homozygote	male	control	81	1.49012e-10
Fasted blood glucose concentration	MGI:3056279	C57BL/6NJ	involves: C57BL/6NJ	-	-	-	-	Early adult	homozygote	male	control	100	1.49012e-10
Fasted blood glucose concentration	MGI:3056279	C57BL/6NJ	involves: C57BL/6NJ	-	-	-	-	Early adult	homozygote	male	control	142	1
Fasted blood glucose concentration	MGI:3056279	C57BL/6NJ	involves: C57BL/6NJ	-	-	-	-	Early adult	homozygote	male	control	135	1.49012e-10
Fasted blood glucose concentration	MGI:3056279	C57BL/6NJ	involves: C57BL/6NJ	-	-	-	-	Early adult	homozygote	male	control	105	1.49012e-10
Fasted blood glucose concentration	MGI:3056279	C57BL/6NJ	involves: C57BL/6NJ	-	-	-	-	Early adult	homozygote	male	control	96	1.49012e-10
Fasted blood glucose concentration	MGI:3056279	C57BL/6NJ	involves: C57BL/6NJ	-	-	-	-	Early adult	homozygote	male	control	72	1.49012e-10
Fasted blood glucose concentration	MGI:3056279	C57BL/6NJ	involves: C57BL/6NJ	-	-	-	-	Early adult	homozygote	male	control	117	1
Fasted blood glucose concentration	MGI:3056279	C57BL/6NJ	involves: C57BL/6NJ	-	-	-	-	Early adult	homozygote	male	control	90	1
Fasted blood glucose concentration	MGI:3056279	C57BL/6NJ	involves: C57BL/6NJ	-	-	-	-	Early adult	homozygote	male	control	66	1.49012e-10
Fasted blood glucose concentration	MGI:3056279	C57BL/6NJ	involves: C57BL/6NJ	-	-	-	-	Early adult	homozygote	male	control	132	1
Fasted blood glucose concentration	MGI:3056279	C57BL/6NJ	involves: C57BL/6NJ	-	-	-	-	Early adult	homozygote	male	control	94	1.49012e-10
Fasted blood glucose concentration	MGI:3056279	C57BL/6NJ	involves: C57BL/6NJ	-	-	-	-	Early adult	homozygote	male	control	81	1.49012e-10
Fasted blood glucose concentration	MGI:3056279	C57BL/6NJ	involves: C57BL/6NJ	-	-	-	-	Early adult	homozygote	male	control	73	1.49012e-10
Fasted blood glucose concentration	MGI:3056279	C57BL/6NJ	involves: C57BL/6NJ	-	-	-	-	Early adult	homozygote	male	control	115	1.49012e-10
Fasted blood glucose concentration	MGI:3056279	C57BL/6NJ	involves: C57BL/6NJ	-	-	-	-	Early adult	homozygote	male	control	127	1
Fasted blood glucose concentration	MGI:3056279	C57BL/6NJ	involves: C57BL/6NJ	-	-	-	-	Early adult	homozygote	male	control	100	1.49012e-10
Fasted blood glucose concentration	MGI:3056279	C57BL/6NJ	involves: C57BL/6NJ	-	-	-	-	Early adult	homozygote	male	control	105	1.49012e-10
Fasted blood glucose concentration	MGI:3056279	C57BL/6NJ	involves: C57BL/6NJ	-	-	-	-	Early adult	homozygote	male	control	119	1.49012e-10
Fasted blood glucose concentration	MGI:3056279	C57BL/6NJ	involves: C57BL/6NJ	-	-	-	-	Early adult	homozygote	male	control	91	1
Fasted blood glucose concentration	MGI:3056279	C57BL/6NJ	involves: C57BL/6NJ	-	-	-	-	Early adult	homozygote	male	control	87	1.49012e-10
Fasted blood glucose concentration	MGI:3056279	C57BL/6NJ	involves: C57BL/6NJ	-	-	-	-	Early adult	homozygote	male	control	122	1.49012e-10
Fasted blood glucose concentration	MGI:3056279	C57BL/6NJ	involves: C57BL/6NJ	-	-	-	-	Early adult	homozygote	male	control	73	1.49012e-10
Fasted blood glucose concentration	MGI:3056279	C57BL/6NJ	involves: C57BL/6NJ	-	-	-	-	Early adult	homozygote	male	control	164	1.49012e-10
Fasted blood glucose concentration	MGI:3056279	C57BL/6NJ	involves: C57BL/6NJ	-	-	-	-	Early adult	homozygote	male	control	94	1.49012e-10
Fasted blood glucose concentration	MGI:3056279	C57BL/6NJ	involves: C57BL/6NJ	-	-	-	-	Early adult	homozygote	male	control	148	1.49012e-10
Fasted blood glucose concentration	MGI:3056279	C57BL/6NJ	involves: C57BL/6NJ	-	-	-	-	Early adult	homozygote	male	control	77	1.49012e-10
Fasted blood glucose concentration	MGI:3056279	C57BL/6NJ	involves: C57BL/6NJ	-	-	-	-	Early adult	homozygote	male	control	146	1.49012e-10
Fasted blood glucose concentration	MGI:3056279	C57BL/6NJ	involves: C57BL/6NJ	-	-	-	-	Early adult	homozygote	male	control	115	1.49012e-10
Fasted blood glucose concentration	MGI:3056279	C57BL/6NJ	involves: C57BL/6NJ	-	-	-	-	Early adult	homozygote	male	control	114	1.49012e-10
Fasted blood glucose concentration	MGI:3056279	C57BL/6NJ	involves: C57BL/6NJ	-	-	-	-	Early adult	homozygote	male	control	121	1.49012e-10
Fasted blood glucose concentration	MGI:3056279	C57BL/6NJ	involves: C57BL/6NJ	-	-	-	-	Early adult	homozygote	male	control	78	1.49012e-10
Fasted blood glucose concentration	MGI:3056279	C57BL/6NJ	involves: C57BL/6NJ	-	-	-	-	Early adult	homozygote	male	control	149	1.49012e-10
Fasted blood glucose concentration	MGI:3056279	C57BL/6NJ	involves: C57BL/6NJ	-	-	-	-	Early adult	homozygote	male	control	94	1.49012e-10
Fasted blood glucose concentration	MGI:3056279	C57BL/6NJ	involves: C57BL/6NJ	-	-	-	-	Early adult	homozygote	male	control	104	1.49012e-10
Fasted blood glucose concentration	MGI:3056279	C57BL/6NJ	involves: C57BL/6NJ	-	-	-	-	Early adult	homozygote	male	control	103	1
Fasted blood glucose concentration	MGI:3056279	C57BL/6NJ	involves: C57BL/6NJ	-	-	-	-	Early adult	homozygote	male	control	113	1.49012e-10
Fasted blood glucose concentration	MGI:3056279	C57BL/6NJ	involves: C57BL/6NJ	-	-	-	-	Early adult	homozygote	male	control	127	1.49012e-10
Fasted blood glucose concentration	MGI:3056279	C57BL/6NJ	involves: C57BL/6NJ	-	-	-	-	Early adult	homozygote	male	control	86	1.49012e-10
Fasted blood glucose concentration	MGI:3056279	C57BL/6NJ	involves: C57BL/6NJ	-	-	-	-	Early adult	homozygote	male	control	99	1.49012e-10
Fasted blood glucose concentration	MGI:3056279	C57BL/6NJ	involves: C57BL/6NJ	-	-	-	-	Early adult	homozygote	male	control	123	1.49012e-10
Fasted blood glucose concentration	MGI:3056279	C57BL/6NJ	involves: C57BL/6NJ	-	-	-	-	Early adult	homozygote	male	control	127	1.49012e-10
Fasted blood glucose concentration	MGI:3056279	C57BL/6NJ	involves: C57BL/6NJ	-	-	-	-	Early adult	homozygote	male	control	111	1
Fasted blood glucose concentration	MGI:3056279	C57BL/6NJ	involves: C57BL/6NJ	-	-	-	-	Early adult	homozygote	male	control	178	1
Fasted blood glucose concentration	MGI:3056279	C57BL/6NJ	involves: C57BL/6NJ	-	-	-	-	Early adult	homozygote	male	control	116	1
Fasted blood glucose concentration	MGI:3056279	C57BL/6NJ	involves: C57BL/6NJ	-	-	-	-	Early adult	homozygote	male	control	109	1.49012e-10
Fasted blood glucose concentration	MGI:3056279	C57BL/6NJ	involves: C57BL/6NJ	-	-	-	-	Early adult	homozygote	male	control	97	1
Fasted blood glucose concentration	MGI:3056279	C57BL/6NJ	involves: C57BL/6NJ	-	-	-	-	Early adult	homozygote	male	control	111	1
Fasted blood glucose concentration	MGI:3056279	C57BL/6NJ	involves: C57BL/6NJ	-	-	-	-	Early adult	homozygote	male	control	113	1
Fasted blood glucose concentration	MGI:3056279	C57BL/6NJ	involves: C57BL/6NJ	-	-	-	-	Early adult	homozygote	male	control	100	1.49012e-10
Fasted blood glucose concentration	MGI:3056279	C57BL/6NJ	involves: C57BL/6NJ	-	-	-	-	Early adult	homozygote	male	control	139	1
Fasted blood glucose concentration	MGI:3056279	C57BL/6NJ	involves: C57BL/6NJ	-	-	-	-	Early adult	homozygote	male	control	103	1.49012e-10
Fasted blood glucose concentration	MGI:3056279	C57BL/6NJ	involves: C57BL/6NJ	-	-	-	-	Early adult	homozygote	male	control	142	1.49012e-10
Fasted blood glucose concentration	MGI:3056279	C57BL/6NJ	involves: C57BL/6NJ	-	-	-	-	Early adult	homozygote	male	control	86	1.49012e-10
Fasted blood glucose concentration	MGI:3056279	C57BL/6NJ	involves: C57BL/6NJ	-	-	-	-	Early adult	homozygote	male	control	130	1.49012e-10
Fasted blood glucose concentration	MGI:3056279	C57BL/6NJ	involves: C57BL/6NJ	-	-	-	-	Early adult	homozygote	male	control	91	1.49012e-10
Fasted blood glucose concentration	MGI:3056279	C57BL/6NJ	involves: C57BL/6NJ	-	-	-	-	Early adult	homozygote	male	control	136	1.49012e-10
Fasted blood glucose concentration	MGI:3056279	C57BL/6NJ	involves: C57BL/6NJ	-	-	-	-	Early adult	homozygote	male	control	107	1
Fasted blood glucose concentration	MGI:3056279	C57BL/6NJ	involves: C57BL/6NJ	-	-	-	-	Early adult	homozygote	male	control	139	1.49012e-10
Fasted blood glucose concentration	MGI:3056279	C57BL/6NJ	involves: C57BL/6NJ	-	-	-	-	Early adult	homozygote	male	control	110	1.49012e-10
Fasted blood glucose concentration	MGI:3056279	C57BL/6NJ	involves: C57BL/6NJ	-	-	-	-	Early adult	homozygote	male	control	119	1.49012e-10
Fasted blood glucose concentration	MGI:3056279	C57BL/6NJ	involves: C57BL/6NJ	-	-	-	-	Early adult	homozygote	male	control	85	1.49012e-10
Fasted blood glucose concentration	MGI:3056279	C57BL/6NJ	involves: C57BL/6NJ	-	-	-	-	Early adult	homozygote	male	control	99	1.49012e-10
Fasted blood glucose concentration	MGI:3056279	C57BL/6NJ	involves: C57BL/6NJ	-	-	-	-	Early adult	homozygote	male	control	93	1.49012e-10
Fasted blood glucose concentration	MGI:3056279	C57BL/6NJ	involves: C57BL/6NJ	-	-	-	-	Early adult	homozygote	male	control	144	1.49012e-10
Fasted blood glucose concentration	MGI:3056279	C57BL/6NJ	involves: C57BL/6NJ	-	-	-	-	Early adult	homozygote	male	control	136	1.49012e-10
Fasted blood glucose concentration	MGI:3056279	C57BL/6NJ	involves: C57BL/6NJ	-	-	-	-	Early adult	homozygote	male	control	116	1
Fasted blood glucose concentration	MGI:3056279	C57BL/6NJ	involves: C57BL/6NJ	-	-	-	-	Early adult	homozygote	male	control	87	1.49012e-10
Fasted blood glucose concentration	MGI:3056279	C57BL/6NJ	involves: C57BL/6NJ	-	-	-	-	Early adult	homozygote	male	control	139	1.49012e-10
Fasted blood glucose concentration	MGI:3056279	C57BL/6NJ	involves: C57BL/6NJ	-	-	-	-	Early adult	homozygote	male	control	83	1.49012e-10
Fasted blood glucose concentration	MGI:3056279	C57BL/6NJ	involves: C57BL/6NJ	-	-	-	-	Early adult	homozygote	male	control	135	1
Fasted blood glucose concentration	MGI:3056279	C57BL/6NJ	involves: C57BL/6NJ	-	-	-	-	Early adult	homozygote	male	control	111	1.49012e-10
Fasted blood glucose concentration	MGI:3056279	C57BL/6NJ	involves: C57BL/6NJ	-	-	-	-	Early adult	homozygote	male	control	97	1
Fasted blood glucose concentration	MGI:3056279	C57BL/6NJ	involves: C57BL/6NJ	-	-	-	-	Early adult	homozygote	male	control	119	1.49012e-10
Fasted blood glucose concentration	MGI:3056279	C57BL/6NJ	involves: C57BL/6NJ	-	-	-	-	Early adult	homozygote	male	control	103	1.49012e-10
Fasted blood glucose concentration	MGI:3056279	C57BL/6NJ	involves: C57BL/6NJ	-	-	-	-	Early adult	homozygote	male	control	89	1.49012e-10
Fasted blood glucose concentration	MGI:3056279	C57BL/6NJ	involves: C57BL/6NJ	-	-	-	-	Early adult	homozygote	male	control	98	1.49012e-10
Fasted blood glucose concentration	MGI:3056279	C57BL/6NJ	involves: C57BL/6NJ	-	-	-	-	Early adult	homozygote	male	control	104	1.49012e-10
Fasted blood glucose concentration	MGI:3056279	C57BL/6NJ	involves: C57BL/6NJ	-	-	-	-	Early adult	homozygote	male	control	97	1.49012e-10
Fasted blood glucose concentration	MGI:3056279	C57BL/6NJ	involves: C57BL/6NJ	-	-	-	-	Early adult	homozygote	male	control	135	1.49012e-10
Fasted blood glucose concentration	MGI:3056279	C57BL/6NJ	involves: C57BL/6NJ	-	-	-	-	Early adult	homozygote	male	control	111	1
Fasted blood glucose concentration	MGI:3056279	C57BL/6NJ	involves: C57BL/6NJ	-	-	-	-	Early adult	homozygote	male	control	113	1
Fasted blood glucose concentration	MGI:3056279	C57BL/6NJ	involves: C57BL/6NJ	-	-	-	-	Early adult	homozygote	male	control	112	1.49012e-10
Fasted blood glucose concentration	MGI:3056279	C57BL/6NJ	involves: C57BL/6NJ	-	-	-	-	Early adult	homozygote	male	control	167	1
Fasted blood glucose concentration	MGI:3056279	C57BL/6NJ	involves: C57BL/6NJ	-	-	-	-	Early adult	homozygote	male	control	111	1.49012e-10
Fasted blood glucose concentration	MGI:3056279	C57BL/6NJ	involves: C57BL/6NJ	-	-	-	-	Early adult	homozygote	male	control	123	1.49012e-10
Fasted blood glucose concentration	MGI:3056279	C57BL/6NJ	involves: C57BL/6NJ	-	-	-	-	Early adult	homozygote	male	control	76	1.49012e-10
Fasted blood glucose concentration	MGI:3056279	C57BL/6NJ	involves: C57BL/6NJ	-	-	-	-	Early adult	homozygote	male	control	116	1.49012e-10
Fasted blood glucose concentration	MGI:3056279	C57BL/6NJ	involves: C57BL/6NJ	-	-	-	-	Early adult	homozygote	male	control	111	1.49012e-10
Fasted blood glucose concentration	MGI:3056279	C57BL/6NJ	involves: C57BL/6NJ	-	-	-	-	Early adult	homozygote	male	control	95	1.49012e-10
Fasted blood glucose concentration	MGI:3056279	C57BL/6NJ	involves: C57BL/6NJ	-	-	-	-	Early adult	homozygote	male	control	143	1.49012e-10
Fasted blood glucose concentration	MGI:3056279	C57BL/6NJ	involves: C57BL/6NJ	-	-	-	-	Early adult	homozygote	male	control	115	1
Fasted blood glucose concentration	MGI:3056279	C57BL/6NJ	involves: C57BL/6NJ	-	-	-	-	Early adult	homozygote	male	control	101	1.49012e-10
Fasted blood glucose concentration	MGI:3056279	C57BL/6NJ	involves: C57BL/6NJ	-	-	-	-	Early adult	homozygote	male	control	86	1.49012e-10
Fasted blood glucose concentration	MGI:3056279	C57BL/6NJ	involves: C57BL/6NJ	-	-	-	-	Early adult	homozygote	male	control	272	8.52101e-08
Fasted blood glucose concentration	MGI:3056279	C57BL/6NJ	involves: C57BL/6NJ	-	-	-	-	Early adult	homozygote	male	control	108	1.49012e-10
Fasted blood glucose concentration	MGI:3056279	C57BL/6NJ	involves: C57BL/6NJ	-	-	-	-	Early adult	homozygote	male	control	118	1.49012e-10
Fasted blood glucose concentration	MGI:3056279	C57BL/6NJ	involves: C57BL/6NJ	-	-	-	-	Early adult	homozygote	male	control	76	1.49012e-10
Fasted blood glucose concentration	MGI:3056279	C57BL/6NJ	involves: C57BL/6NJ	-	-	-	-	Early adult	homozygote	male	control	107	1.49012e-10
Fasted blood glucose concentration	MGI:3056279	C57BL/6NJ	involves: C57BL/6NJ	-	-	-	-	Early adult	homozygote	male	control	81	1.49012e-10
Fasted blood glucose concentration	MGI:3056279	C57BL/6NJ	involves: C57BL/6NJ	-	-	-	-	Early adult	homozygote	male	control	103	1.49012e-10
Fasted blood glucose concentration	MGI:3056279	C57BL/6NJ	involves: C57BL/6NJ	-	-	-	-	Early adult	homozygote	male	control	94	1.49012e-10
Fasted blood glucose concentration	MGI:3056279	C57BL/6NJ	involves: C57BL/6NJ	-	-	-	-	Early adult	homozygote	male	control	121	1.49012e-10
Fasted blood glucose concentration	MGI:3056279	C57BL/6NJ	involves: C57BL/6NJ	-	-	-	-	Early adult	homozygote	male	control	89	1.49012e-10
Fasted blood glucose concentration	MGI:3056279	C57BL/6NJ	involves: C57BL/6NJ	-	-	-	-	Early adult	homozygote	male	control	84	1.49012e-10
Fasted blood glucose concentration	MGI:3056279	C57BL/6NJ	involves: C57BL/6NJ	-	-	-	-	Early adult	homozygote	male	control	122	1
Fasted blood glucose concentration	MGI:3056279	C57BL/6NJ	involves: C57BL/6NJ	-	-	-	-	Early adult	homozygote	male	control	108	1.49012e-10
Fasted blood glucose concentration	MGI:3056279	C57BL/6NJ	involves: C57BL/6NJ	-	-	-	-	Early adult	homozygote	male	control	139	1.49012e-10
Fasted blood glucose concentration	MGI:3056279	C57BL/6NJ	involves: C57BL/6NJ	-	-	-	-	Early adult	homozygote	male	control	143	1.49012e-10
Fasted blood glucose concentration	MGI:3056279	C57BL/6NJ	involves: C57BL/6NJ	-	-	-	-	Early adult	homozygote	male	control	114	1
Fasted blood glucose concentration	MGI:3056279	C57BL/6NJ	involves: C57BL/6NJ	-	-	-	-	Early adult	homozygote	male	control	69	1.49012e-10
Fasted blood glucose concentration	MGI:3056279	C57BL/6NJ	involves: C57BL/6NJ	-	-	-	-	Early adult	homozygote	male	control	94	1.49012e-10
Fasted blood glucose concentration	MGI:3056279	C57BL/6NJ	involves: C57BL/6NJ	-	-	-	-	Early adult	homozygote	male	control	89	1.49012e-10
Fasted blood glucose concentration	MGI:3056279	C57BL/6NJ	involves: C57BL/6NJ	-	-	-	-	Early adult	homozygote	male	control	127	1.49012e-10
Fasted blood glucose concentration	MGI:3056279	C57BL/6NJ	involves: C57BL/6NJ	-	-	-	-	Early adult	homozygote	male	control	95	1.49012e-10
Fasted blood glucose concentration	MGI:3056279	C57BL/6NJ	involves: C57BL/6NJ	-	-	-	-	Early adult	homozygote	male	control	125	1.49012e-10
Fasted blood glucose concentration	MGI:3056279	C57BL/6NJ	involves: C57BL/6NJ	-	-	-	-	Early adult	homozygote	male	control	156	1
Fasted blood glucose concentration	MGI:3056279	C57BL/6NJ	involves: C57BL/6NJ	-	-	-	-	Early adult	homozygote	male	control	133	1
Fasted blood glucose concentration	MGI:3056279	C57BL/6NJ	involves: C57BL/6NJ	-	-	-	-	Early adult	homozygote	male	control	94	1.49012e-10
Fasted blood glucose concentration	MGI:3056279	C57BL/6NJ	involves: C57BL/6NJ	-	-	-	-	Early adult	homozygote	male	control	102	1.49012e-10
Fasted blood glucose concentration	MGI:3056279	C57BL/6NJ	involves: C57BL/6NJ	-	-	-	-	Early adult	homozygote	male	control	115	1.49012e-10
Fasted blood glucose concentration	MGI:3056279	C57BL/6NJ	involves: C57BL/6NJ	-	-	-	-	Early adult	homozygote	male	control	81	1.49012e-10
Fasted blood glucose concentration	MGI:3056279	C57BL/6NJ	involves: C57BL/6NJ	-	-	-	-	Early adult	homozygote	male	control	107	1.49012e-10
Fasted blood glucose concentration	MGI:3056279	C57BL/6NJ	involves: C57BL/6NJ	-	-	-	-	Early adult	homozygote	male	control	86	1.49012e-10
Fasted blood glucose concentration	MGI:3056279	C57BL/6NJ	involves: C57BL/6NJ	-	-	-	-	Early adult	homozygote	male	control	148	1
Fasted blood glucose concentration	MGI:3056279	C57BL/6NJ	involves: C57BL/6NJ	-	-	-	-	Early adult	homozygote	male	control	111	1.49012e-10
Fasted blood glucose concentration	MGI:3056279	C57BL/6NJ	involves: C57BL/6NJ	-	-	-	-	Early adult	homozygote	male	control	92	1.49012e-10
Fasted blood glucose concentration	MGI:3056279	C57BL/6NJ	involves: C57BL/6NJ	-	-	-	-	Early adult	homozygote	male	control	90	1.49012e-10
Fasted blood glucose concentration	MGI:3056279	C57BL/6NJ	involves: C57BL/6NJ	-	-	-	-	Early adult	homozygote	male	control	115	1
Fasted blood glucose concentration	MGI:3056279	C57BL/6NJ	involves: C57BL/6NJ	-	-	-	-	Early adult	homozygote	male	control	112	1
Fasted blood glucose concentration	MGI:3056279	C57BL/6NJ	involves: C57BL/6NJ	-	-	-	-	Early adult	homozygote	male	control	142	1
Fasted blood glucose concentration	MGI:3056279	C57BL/6NJ	involves: C57BL/6NJ	-	-	-	-	Early adult	homozygote	male	control	123	1.49012e-10
Fasted blood glucose concentration	MGI:3056279	C57BL/6NJ	involves: C57BL/6NJ	-	-	-	-	Early adult	homozygote	male	control	124	1.49012e-10
Fasted blood glucose concentration	MGI:3056279	C57BL/6NJ	involves: C57BL/6NJ	-	-	-	-	Early adult	homozygote	male	control	139	1
Fasted blood glucose concentration	MGI:3056279	C57BL/6NJ	involves: C57BL/6NJ	-	-	-	-	Early adult	homozygote	male	control	120	1
Fasted blood glucose concentration	MGI:3056279	C57BL/6NJ	involves: C57BL/6NJ	-	-	-	-	Early adult	homozygote	male	control	101	1
Fasted blood glucose concentration	MGI:3056279	C57BL/6NJ	involves: C57BL/6NJ	-	-	-	-	Early adult	homozygote	male	control	99	1.49012e-10
Fasted blood glucose concentration	MGI:3056279	C57BL/6NJ	involves: C57BL/6NJ	-	-	-	-	Early adult	homozygote	male	control	117	1
Fasted blood glucose concentration	MGI:3056279	C57BL/6NJ	involves: C57BL/6NJ	-	-	-	-	Early adult	homozygote	male	control	109	1
Fasted blood glucose concentration	MGI:3056279	C57BL/6NJ	involves: C57BL/6NJ	-	-	-	-	Early adult	homozygote	male	control	94	1.49012e-10
Fasted blood glucose concentration	MGI:3056279	C57BL/6NJ	involves: C57BL/6NJ	-	-	-	-	Early adult	homozygote	male	control	90	1.49012e-10
Fasted blood glucose concentration	MGI:3056279	C57BL/6NJ	involves: C57BL/6NJ	-	-	-	-	Early adult	homozygote	male	control	104	1.49012e-10
Fasted blood glucose concentration	MGI:3056279	C57BL/6NJ	involves: C57BL/6NJ	-	-	-	-	Early adult	homozygote	male	control	65	1.49012e-10
Fasted blood glucose concentration	MGI:3056279	C57BL/6NJ	involves: C57BL/6NJ	-	-	-	-	Early adult	homozygote	male	control	110	1.49012e-10
Fasted blood glucose concentration	MGI:3056279	C57BL/6NJ	involves: C57BL/6NJ	-	-	-	-	Early adult	homozygote	male	control	82	1.49012e-10
Fasted blood glucose concentration	MGI:3056279	C57BL/6NJ	involves: C57BL/6NJ	-	-	-	-	Early adult	homozygote	male	control	104	1
Fasted blood glucose concentration	MGI:3056279	C57BL/6NJ	involves: C57BL/6NJ	-	-	-	-	Early adult	homozygote	male	control	137	1
Fasted blood glucose concentration	MGI:3056279	C57BL/6NJ	involves: C57BL/6NJ	-	-	-	-	Early adult	homozygote	male	control	117	1.49012e-10
Fasted blood glucose concentration	MGI:3056279	C57BL/6NJ	involves: C57BL/6NJ	-	-	-	-	Early adult	homozygote	male	control	88	1.49012e-10
Fasted blood glucose concentration	MGI:3056279	C57BL/6NJ	involves: C57BL/6NJ	-	-	-	-	Early adult	homozygote	male	control	104	1.49012e-10
Fasted blood glucose concentration	MGI:3056279	C57BL/6NJ	involves: C57BL/6NJ	-	-	-	-	Early adult	homozygote	male	control	111	1.49012e-10
Fasted blood glucose concentration	MGI:3056279	C57BL/6NJ	involves: C57BL/6NJ	-	-	-	-	Early adult	homozygote	male	control	86	1.49012e-10
Fasted blood glucose concentration	MGI:3056279	C57BL/6NJ	involves: C57BL/6NJ	-	-	-	-	Early adult	homozygote	male	control	90	1.49012e-10
Fasted blood glucose concentration	MGI:3056279	C57BL/6NJ	involves: C57BL/6NJ	-	-	-	-	Early adult	homozygote	male	control	123	1.49012e-10
[truncated: 716 more rows]
