# Supplementary material for: Deep single-cell decoding of human pancreatic islets reveals T2D β-cell gene expression defects
Source: EMBO J. 2026 Apr 15;45(11):3978–4005. doi: 10.1038/s44318-026-00744-w (PMC13226668; doi:10.1038/s44318-026-00744-w)
Supplement: Supplementary file 23 — Source data Fig. 5 [file 44318_2026_744_MOESM23_ESM.zip › Figure 5/D/FIGURE 5D.xlsx]

## Sheet: bodyweight_WT
Stock_ID	Line_Name	Study	Organism_ID	Sex	Genotype	Birth_Date	Date_Created on database	Exit_Date	Exit_Reason	Job_ID	Procedure_Name	Due_Date	Body_Weight	Age_in_weeks_at_BWT measure_datedue	age rounded off	N	average	stdev
5304	C57BL/6NJ	KOMP Phenotype	C10995	Male	CONTROL +/+	2013-12-17	2014-01-09	2014-04-18	Finished Pipeline	2026	Body Weight	2014-01-10	13.34	3.4286	3.4286	15	12.7253	1.45946
5304	C57BL/6NJ	KOMP Phenotype	C10996	Male	CONTROL +/+	2013-12-17	2014-01-09	2014-04-18	Finished Pipeline	2026	Body Weight	2014-01-10	10.8	3.4286	3.4286
5304	C57BL/6NJ	KOMP Phenotype	C10997	Male	CONTROL +/+	2013-12-17	2014-01-09	2014-04-18	Finished Pipeline	2026	Body Weight	2014-01-10	11.09	3.4286	3.4286
5304	C57BL/6NJ	KOMP Phenotype	C10998	Male	CONTROL +/+	2013-12-17	2014-01-09	2014-04-18	Finished Pipeline	2026	Body Weight	2014-01-10	10.92	3.4286	3.4286
5304	C57BL/6NJ	KOMP Phenotype	C10999	Male	CONTROL +/+	2013-12-17	2014-01-09	2014-04-18	Finished Pipeline	2026	Body Weight	2014-01-10	11.79	3.4286	3.4286
5304	C57BL/6NJ	KOMP Phenotype	K20168	Male	CONTROL +/+	2014-05-20	2014-06-17	2014-09-19	Finished Pipeline	3178	Body Weight	2014-06-13	13.28	3.4286	3.4286
5304	C57BL/6NJ	KOMP Phenotype	K20169	Male	CONTROL +/+	2014-05-20	2014-06-17	2014-08-04	Other	3178	Body Weight	2014-06-13	13.5	3.4286	3.4286
5304	C57BL/6NJ	KOMP Phenotype	K20170	Male	CONTROL +/+	2014-05-20	2014-06-17	2014-09-19	Finished Pipeline	3178	Body Weight	2014-06-13	14.09	3.4286	3.4286
5304	C57BL/6NJ	KOMP Phenotype	K20171	Male	CONTROL +/+	2014-05-20	2014-06-17	2014-09-19	Finished Pipeline	3178	Body Weight	2014-06-13	12.34	3.4286	3.4286
5304	C57BL/6NJ	KOMP Phenotype	K20172	Male	CONTROL +/+	2014-05-20	2014-06-17	2014-09-19	Finished Pipeline	3178	Body Weight	2014-06-13	16.29	3.4286	3.4286
5304	C57BL/6NJ	KOMP Phenotype	K71511	Male	CONTROL +/+	2015-03-24	2015-04-21	2015-07-24	Finished Pipeline	4369	Body Weight	2015-04-17	13.15	3.4286	3.4286
5304	C57BL/6NJ	KOMP Phenotype	K71512	Male	CONTROL +/+	2015-03-24	2015-04-21	2015-07-24	Finished Pipeline	4369	Body Weight	2015-04-17	14	3.4286	3.4286
5304	C57BL/6NJ	KOMP Phenotype	K71513	Male	CONTROL +/+	2015-03-24	2015-04-21	2015-07-24	Finished Pipeline	4369	Body Weight	2015-04-17	12.52	3.4286	3.4286
5304	C57BL/6NJ	KOMP Phenotype	K71514	Male	CONTROL +/+	2015-03-24	2015-04-21	2015-07-24	Finished Pipeline	4369	Body Weight	2015-04-17	11.74	3.4286	3.4286
5304	C57BL/6NJ	KOMP Phenotype	K71515	Male	CONTROL +/+	2015-03-24	2015-04-21	2015-07-24	Finished Pipeline	4369	Body Weight	2015-04-17	12.03	3.4286	3.4286
5304	C57BL/6NJ	KOMP Phenotype	A12872	Male	CONTROL +/+	2013-05-20	2013-06-11	2013-09-20	Finished Pipeline	1175	Body Weight	2013-06-14	16.96	3.5714	3.5714	1404	15.7337	2.54491
5304	C57BL/6NJ	KOMP Phenotype	A12873	Male	CONTROL +/+	2013-05-20	2013-06-11	2013-09-20	Finished Pipeline	1175	Body Weight	2013-06-14	17.78	3.5714	3.5714
5304	C57BL/6NJ	KOMP Phenotype	A12874	Male	CONTROL +/+	2013-05-20	2013-06-11	2013-09-20	Finished Pipeline	1175	Body Weight	2013-06-14	14.92	3.5714	3.5714
5304	C57BL/6NJ	KOMP Phenotype	A12875	Male	CONTROL +/+	2013-05-20	2013-06-11	2013-09-20	Finished Pipeline	1175	Body Weight	2013-06-14	12.35	3.5714	3.5714
5304	C57BL/6NJ	KOMP Phenotype	A12876	Male	CONTROL +/+	2013-05-20	2013-06-11	2013-09-20	Finished Pipeline	1175	Body Weight	2013-06-14	12.49	3.5714	3.5714
5304	C57BL/6NJ	KOMP Phenotype	A14392	Male	CONTROL +/+	2013-06-03	2013-06-25	2013-10-10	Finished Pipeline	1215	Body Weight	2013-06-28	12.44	3.5714	3.5714
5304	C57BL/6NJ	KOMP Phenotype	A14393	Male	CONTROL +/+	2013-06-03	2013-06-25	2013-10-10	Finished Pipeline	1215	Body Weight	2013-06-28	13	3.5714	3.5714
5304	C57BL/6NJ	KOMP Phenotype	A14394	Male	CONTROL +/+	2013-06-03	2013-06-25	2013-10-10	Finished Pipeline	1215	Body Weight	2013-06-28	12.48	3.5714	3.5714
5304	C57BL/6NJ	KOMP Phenotype	A14395	Male	CONTROL +/+	2013-06-03	2013-06-25	2013-10-10	Finished Pipeline	1215	Body Weight	2013-06-28	12.21	3.5714	3.5714
5304	C57BL/6NJ	KOMP Phenotype	A14396	Male	CONTROL +/+	2013-06-03	2013-06-25	2013-10-10	Finished Pipeline	1215	Body Weight	2013-06-28	11.72	3.5714	3.5714
5304	C57BL/6NJ	KOMP Phenotype	C10437	Male	CONTROL +/+	2013-11-18	2013-12-10	2014-03-20	Finished Pipeline	1908	Body Weight	2013-12-13	12.97	3.5714	3.5714
5304	C57BL/6NJ	KOMP Phenotype	C10438	Male	CONTROL +/+	2013-11-18	2013-12-10	2014-03-20	Finished Pipeline	1908	Body Weight	2013-12-13	14.07	3.5714	3.5714
5304	C57BL/6NJ	KOMP Phenotype	C10439	Male	CONTROL +/+	2013-11-18	2013-12-10	2014-03-20	Finished Pipeline	1908	Body Weight	2013-12-13	13.76	3.5714	3.5714
5304	C57BL/6NJ	KOMP Phenotype	C10440	Male	CONTROL +/+	2013-11-18	2013-12-10	2014-03-20	Finished Pipeline	1908	Body Weight	2013-12-13	13.49	3.5714	3.5714
5304	C57BL/6NJ	KOMP Phenotype	C10441	Male	CONTROL +/+	2013-11-18	2013-12-10	2014-03-20	Finished Pipeline	1908	Body Weight	2013-12-13	13.28	3.5714	3.5714
5304	C57BL/6NJ	KOMP Phenotype	C10833	Male	CONTROL +/+	2013-12-02	2013-12-24	2014-04-04	Finished Pipeline	1958	Body Weight	2013-12-27	12.96	3.5714	3.5714
5304	C57BL/6NJ	KOMP Phenotype	C10834	Male	CONTROL +/+	2013-12-02	2013-12-24	2014-04-04	Finished Pipeline	1958	Body Weight	2013-12-27	12.4	3.5714	3.5714
5304	C57BL/6NJ	KOMP Phenotype	C10835	Male	CONTROL +/+	2013-12-02	2013-12-24	2014-03-21	Sick	1958	Body Weight	2013-12-27	12.13	3.5714	3.5714
5304	C57BL/6NJ	KOMP Phenotype	C10836	Male	CONTROL +/+	2013-12-02	2013-12-24	2014-04-04	Finished Pipeline	1958	Body Weight	2013-12-27	12.34	3.5714	3.5714
5304	C57BL/6NJ	KOMP Phenotype	C10837	Male	CONTROL +/+	2013-12-02	2013-12-24	2014-04-04	Finished Pipeline	1958	Body Weight	2013-12-27	11.78	3.5714	3.5714
5304	C57BL/6NJ	KOMP Phenotype	C10955	Male	CONTROL +/+	2013-12-09	2014-01-15	2014-04-11	Finished Pipeline	1962	Body Weight	2014-01-03	9.34	3.5714	3.5714
5304	C57BL/6NJ	KOMP Phenotype	C10957	Male	CONTROL +/+	2013-12-09	2014-01-15	2014-04-11	Finished Pipeline	1962	Body Weight	2014-01-03	11.02	3.5714	3.5714
5304	C57BL/6NJ	KOMP Phenotype	C10958	Male	CONTROL +/+	2013-12-09	2014-01-15	2014-04-11	Finished Pipeline	1962	Body Weight	2014-01-03	11.8	3.5714	3.5714
5304	C57BL/6NJ	KOMP Phenotype	C10959	Male	CONTROL +/+	2013-12-09	2014-01-15	2014-04-11	Finished Pipeline	1962	Body Weight	2014-01-03	10.59	3.5714	3.5714
5304	C57BL/6NJ	KOMP Phenotype	C11164	Male	CONTROL +/+	2013-12-23	2014-01-15	2014-04-25	Finished Pipeline	2041	Body Weight	2014-01-17	13.33	3.5714	3.5714
5304	C57BL/6NJ	KOMP Phenotype	C11165	Male	CONTROL +/+	2013-12-23	2014-01-15	2014-04-25	Finished Pipeline	2041	Body Weight	2014-01-17	14.47	3.5714	3.5714
5304	C57BL/6NJ	KOMP Phenotype	C11166	Male	CONTROL +/+	2013-12-23	2014-01-15	2014-04-25	Finished Pipeline	2041	Body Weight	2014-01-17	12.54	3.5714	3.5714
5304	C57BL/6NJ	KOMP Phenotype	C11167	Male	CONTROL +/+	2013-12-23	2014-01-15	2014-04-25	Finished Pipeline	2041	Body Weight	2014-01-17	12.05	3.5714	3.5714
5304	C57BL/6NJ	KOMP Phenotype	C11168	Male	CONTROL +/+	2013-12-23	2014-01-15	2014-04-25	Finished Pipeline	2041	Body Weight	2014-01-17	13.16	3.5714	3.5714
5304	C57BL/6NJ	KOMP Phenotype	K6946	Male	CONTROL +/+	2014-03-03	2014-03-25	2014-07-04	Finished Pipeline	2382	Body Weight	2014-03-28	12.12	3.5714	3.5714
5304	C57BL/6NJ	KOMP Phenotype	K6947	Male	CONTROL +/+	2014-03-03	2014-03-25	2014-07-04	Finished Pipeline	2382	Body Weight	2014-03-28	11.58	3.5714	3.5714
5304	C57BL/6NJ	KOMP Phenotype	K6948	Male	CONTROL +/+	2014-03-03	2014-03-25	2014-07-04	Finished Pipeline	2382	Body Weight	2014-03-28	12.58	3.5714	3.5714
5304	C57BL/6NJ	KOMP Phenotype	K6949	Male	CONTROL +/+	2014-03-03	2014-03-25	2014-07-04	Finished Pipeline	2382	Body Weight	2014-03-28	12.28	3.5714	3.5714
5304	C57BL/6NJ	KOMP Phenotype	K6950	Male	CONTROL +/+	2014-03-03	2014-03-25	2014-07-04	Finished Pipeline	2382	Body Weight	2014-03-28	12.16	3.5714	3.5714
5304	C57BL/6NJ	KOMP Phenotype	C10063	Male	CONTROL +/+	2013-11-03	2013-11-25	2014-03-07	Finished Pipeline	1869	Body Weight	2013-11-29	10.25	3.7143	3.7143
5304	C57BL/6NJ	KOMP Phenotype	C10064	Male	CONTROL +/+	2013-11-03	2013-11-25	2014-03-07	Finished Pipeline	1869	Body Weight	2013-11-29	11.14	3.7143	3.7143
5304	C57BL/6NJ	KOMP Phenotype	C10065	Male	CONTROL +/+	2013-11-03	2013-11-25	2014-03-07	Finished Pipeline	1869	Body Weight	2013-11-29	14.07	3.7143	3.7143
5304	C57BL/6NJ	KOMP Phenotype	C10066	Male	CONTROL +/+	2013-11-03	2013-11-25	2014-03-07	Finished Pipeline	1869	Body Weight	2013-11-29	11.57	3.7143	3.7143
5304	C57BL/6NJ	KOMP Phenotype	C10067	Male	CONTROL +/+	2013-11-03	2013-11-25	2014-03-07	Finished Pipeline	1869	Body Weight	2013-11-29	12.72	3.7143	3.7143
5304	C57BL/6NJ	KOMP Phenotype	C10228	Male	CONTROL +/+	2013-11-10	2013-12-03	2014-03-13	Finished Pipeline	1907	Body Weight	2013-12-06	15.07	3.7143	3.7143
5304	C57BL/6NJ	KOMP Phenotype	C10229	Male	CONTROL +/+	2013-11-10	2013-12-03	2014-03-14	Finished Pipeline	1907	Body Weight	2013-12-06	14.52	3.7143	3.7143
5304	C57BL/6NJ	KOMP Phenotype	C10230	Male	CONTROL +/+	2013-11-10	2013-12-03	2014-03-14	Finished Pipeline	1907	Body Weight	2013-12-06	13.56	3.7143	3.7143
5304	C57BL/6NJ	KOMP Phenotype	C10231	Male	CONTROL +/+	2013-11-10	2013-12-03	2014-03-14	Finished Pipeline	1907	Body Weight	2013-12-06	13.4	3.7143	3.7143
5304	C57BL/6NJ	KOMP Phenotype	C10232	Male	CONTROL +/+	2013-11-10	2013-12-03	2014-03-14	Finished Pipeline	1907	Body Weight	2013-12-06	13.1	3.7143	3.7143
5304	C57BL/6NJ	KOMP Phenotype	K5246	Male	CONTROL +/+	2014-02-16	2014-03-12	2014-06-19	Finished Pipeline	2340	Body Weight	2014-03-14	12.35	3.7143	3.7143
5304	C57BL/6NJ	KOMP Phenotype	K5247	Male	CONTROL +/+	2014-02-16	2014-03-12	2014-06-19	Finished Pipeline	2340	Body Weight	2014-03-14	12.88	3.7143	3.7143
5304	C57BL/6NJ	KOMP Phenotype	K5248	Male	CONTROL +/+	2014-02-16	2014-03-12	2014-06-19	Finished Pipeline	2340	Body Weight	2014-03-14	13.07	3.7143	3.7143
5304	C57BL/6NJ	KOMP Phenotype	K5249	Male	CONTROL +/+	2014-02-16	2014-03-12	2014-06-19	Finished Pipeline	2340	Body Weight	2014-03-14	11.91	3.7143	3.7143
5304	C57BL/6NJ	KOMP Phenotype	K5250	Male	CONTROL +/+	2014-02-16	2014-03-12	2014-06-19	Finished Pipeline	2340	Body Weight	2014-03-14	12	3.7143	3.7143
5304	C57BL/6NJ	KOMP Phenotype	K5389	Male	CONTROL +/+	2014-02-16	2014-03-12	2014-06-20	Finished Pipeline	2334	Body Weight	2014-03-14	15.86	3.7143	3.7143
5304	C57BL/6NJ	KOMP Phenotype	K5390	Male	CONTROL +/+	2014-02-16	2014-03-12	2014-06-20	Finished Pipeline	2334	Body Weight	2014-03-14	14.63	3.7143	3.7143
5304	C57BL/6NJ	KOMP Phenotype	K5391	Male	CONTROL +/+	2014-02-16	2014-03-12	2014-06-20	Finished Pipeline	2334	Body Weight	2014-03-14	13.11	3.7143	3.7143
5304	C57BL/6NJ	KOMP Phenotype	K5392	Male	CONTROL +/+	2014-02-16	2014-03-12	2014-06-20	Finished Pipeline	2334	Body Weight	2014-03-14	11.21	3.7143	3.7143
5304	C57BL/6NJ	KOMP Phenotype	K5393	Male	CONTROL +/+	2014-02-16	2014-03-12	2014-06-20	Finished Pipeline	2334	Body Weight	2014-03-14	10.09	3.7143	3.7143
5304	C57BL/6NJ	KOMP Phenotype	A10853	Male	CONTROL +/+	2013-04-13	2013-05-07	2013-08-19	Finished Pipeline	1080	Body Weight	2013-05-10	13.97	3.8571	3.8571
5304	C57BL/6NJ	KOMP Phenotype	A10854	Male	CONTROL +/+	2013-04-13	2013-05-07	2013-08-19	Finished Pipeline	1080	Body Weight	2013-05-10	12.09	3.8571	3.8571
5304	C57BL/6NJ	KOMP Phenotype	A10855	Male	CONTROL +/+	2013-04-13	2013-05-07	2013-08-05	Found Dead	1080	Body Weight	2013-05-10	13.47	3.8571	3.8571
5304	C57BL/6NJ	KOMP Phenotype	A10856	Male	CONTROL +/+	2013-04-13	2013-05-07	2013-08-19	Finished Pipeline	1080	Body Weight	2013-05-10	13.51	3.8571	3.8571
5304	C57BL/6NJ	KOMP Phenotype	A10857	Male	CONTROL +/+	2013-04-13	2013-05-07	2013-08-19	Finished Pipeline	1080	Body Weight	2013-05-10	14.08	3.8571	3.8571
5304	C57BL/6NJ	KOMP Phenotype	A12139	Male	CONTROL +/+	2013-05-04	2013-05-30	2013-09-09	Finished Pipeline	1164	Body Weight	2013-05-31	15.15	3.8571	3.8571
5304	C57BL/6NJ	KOMP Phenotype	A12140	Male	CONTROL +/+	2013-05-04	2013-05-30	2013-09-09	Finished Pipeline	1164	Body Weight	2013-05-31	16.86	3.8571	3.8571
5304	C57BL/6NJ	KOMP Phenotype	A12141	Male	CONTROL +/+	2013-05-04	2013-05-30	2013-09-09	Finished Pipeline	1164	Body Weight	2013-05-31	15.9	3.8571	3.8571
5304	C57BL/6NJ	KOMP Phenotype	A12142	Male	CONTROL +/+	2013-05-04	2013-05-30	2013-09-09	Finished Pipeline	1164	Body Weight	2013-05-31	16.92	3.8571	3.8571
5304	C57BL/6NJ	KOMP Phenotype	A12143	Male	CONTROL +/+	2013-05-04	2013-05-30	2013-09-09	Finished Pipeline	1164	Body Weight	2013-05-31	16.24	3.8571	3.8571
5304	C57BL/6NJ	KOMP Phenotype	A16189	Male	CONTROL +/+	2013-06-22	2013-07-16	2013-10-28	Finished Pipeline	1279	Body Weight	2013-07-19	15.59	3.8571	3.8571
5304	C57BL/6NJ	KOMP Phenotype	A16190	Male	CONTROL +/+	2013-06-22	2013-07-16	2013-10-28	Finished Pipeline	1279	Body Weight	2013-07-19	14.84	3.8571	3.8571
5304	C57BL/6NJ	KOMP Phenotype	A16191	Male	CONTROL +/+	2013-06-22	2013-07-16	2013-10-28	Finished Pipeline	1279	Body Weight	2013-07-19	13.11	3.8571	3.8571
5304	C57BL/6NJ	KOMP Phenotype	A16192	Male	CONTROL +/+	2013-06-22	2013-07-16	2013-10-28	Finished Pipeline	1279	Body Weight	2013-07-19	15.06	3.8571	3.8571
5304	C57BL/6NJ	KOMP Phenotype	A16193	Male	CONTROL +/+	2013-06-22	2013-07-16	2013-10-28	Finished Pipeline	1279	Body Weight	2013-07-19	13.19	3.8571	3.8571
5304	C57BL/6NJ	KOMP Phenotype	A36456	Male	CONTROL +/+	2014-01-04	2014-01-28	2014-05-09	Finished Pipeline	2160	Body Weight	2014-01-31	15.08	3.8571	3.8571
5304	C57BL/6NJ	KOMP Phenotype	A36457	Male	CONTROL +/+	2014-01-04	2014-01-28	2014-05-09	Finished Pipeline	2160	Body Weight	2014-01-31	15.21	3.8571	3.8571
5304	C57BL/6NJ	KOMP Phenotype	A36458	Male	CONTROL +/+	2014-01-04	2014-01-28	2014-05-09	Finished Pipeline	2160	Body Weight	2014-01-31	13.01	3.8571	3.8571
5304	C57BL/6NJ	KOMP Phenotype	A36459	Male	CONTROL +/+	2014-01-04	2014-01-28	2014-05-09	Finished Pipeline	2160	Body Weight	2014-01-31	13.33	3.8571	3.8571
5304	C57BL/6NJ	KOMP Phenotype	A36460	Male	CONTROL +/+	2014-01-04	2014-01-28	2014-05-09	Finished Pipeline	2160	Body Weight	2014-01-31	14.43	3.8571	3.8571
5304	C57BL/6NJ	KOMP Phenotype	C11439	Male	CONTROL +/+	2014-01-04	2014-01-28	2014-04-25	Other	2159	Body Weight	2014-01-31	12.64	3.8571	3.8571
5304	C57BL/6NJ	KOMP Phenotype	C11440	Male	CONTROL +/+	2014-01-04	2014-01-28	2014-04-25	Other	2159	Body Weight	2014-01-31	12.64	3.8571	3.8571
5304	C57BL/6NJ	KOMP Phenotype	C11441	Male	CONTROL +/+	2014-01-04	2014-01-28	2014-05-09	Finished Pipeline	2159	Body Weight	2014-01-31	13.84	3.8571	3.8571
5304	C57BL/6NJ	KOMP Phenotype	C11442	Male	CONTROL +/+	2014-01-04	2014-01-28	2014-05-09	Finished Pipeline	2159	Body Weight	2014-01-31	13.05	3.8571	3.8571
5304	C57BL/6NJ	KOMP Phenotype	C11443	Male	CONTROL +/+	2014-01-04	2014-01-28	2014-05-09	Finished Pipeline	2159	Body Weight	2014-01-31	13.7	3.8571	3.8571
5304	C57BL/6NJ	KOMP Phenotype	C6909	Male	CONTROL +/+	2013-06-08	2013-07-02	2013-10-17	Finished Pipeline	1271	Body Weight	2013-07-05	15.4	3.8571	3.8571
5304	C57BL/6NJ	KOMP Phenotype	C6910	Male	CONTROL +/+	2013-06-08	2013-07-02	2013-10-17	Finished Pipeline	1271	Body Weight	2013-07-05	14.3	3.8571	3.8571
5304	C57BL/6NJ	KOMP Phenotype	C6911	Male	CONTROL +/+	2013-06-08	2013-07-02	2013-10-17	Finished Pipeline	1271	Body Weight	2013-07-05	12.41	3.8571	3.8571
5304	C57BL/6NJ	KOMP Phenotype	C6912	Male	CONTROL +/+	2013-06-08	2013-07-02	2013-10-17	Finished Pipeline	1271	Body Weight	2013-07-05	11.4	3.8571	3.8571
5304	C57BL/6NJ	KOMP Phenotype	C6913	Male	CONTROL +/+	2013-06-08	2013-07-02	2013-10-17	Finished Pipeline	1271	Body Weight	2013-07-05	14.13	3.8571	3.8571
5304	C57BL/6NJ	KOMP Phenotype	C7763	Male	CONTROL +/+	2013-08-03	2013-08-27	2013-12-12	Finished Pipeline	1444	Body Weight	2013-08-30	14.27	3.8571	3.8571
5304	C57BL/6NJ	KOMP Phenotype	C7764	Male	CONTROL +/+	2013-08-03	2013-08-27	2013-12-12	Finished Pipeline	1444	Body Weight	2013-08-30	14.52	3.8571	3.8571
5304	C57BL/6NJ	KOMP Phenotype	C7765	Male	CONTROL +/+	2013-08-03	2013-08-27	2013-12-12	Finished Pipeline	1444	Body Weight	2013-08-30	13.12	3.8571	3.8571
5304	C57BL/6NJ	KOMP Phenotype	C7766	Male	CONTROL +/+	2013-08-03	2013-08-27	2013-12-12	Finished Pipeline	1444	Body Weight	2013-08-30	15.38	3.8571	3.8571
5304	C57BL/6NJ	KOMP Phenotype	C7767	Male	CONTROL +/+	2013-08-03	2013-08-27	2013-10-28	Found Dead	1444	Body Weight	2013-08-30	13.9	3.8571	3.8571
5304	C57BL/6NJ	KOMP Phenotype	C8985	Male	CONTROL +/+	2013-09-21	2013-10-15	2014-01-23	Finished Pipeline	1644	Body Weight	2013-10-18	14.39	3.8571	3.8571
5304	C57BL/6NJ	KOMP Phenotype	C8986	Male	CONTROL +/+	2013-09-21	2013-10-15	2014-01-23	Finished Pipeline	1644	Body Weight	2013-10-18	13.96	3.8571	3.8571
5304	C57BL/6NJ	KOMP Phenotype	C8987	Male	CONTROL +/+	2013-09-21	2013-10-15	2014-01-23	Finished Pipeline	1644	Body Weight	2013-10-18	13.22	3.8571	3.8571
5304	C57BL/6NJ	KOMP Phenotype	C8988	Male	CONTROL +/+	2013-09-21	2013-10-15	2014-01-23	Finished Pipeline	1644	Body Weight	2013-10-18	15.21	3.8571	3.8571
5304	C57BL/6NJ	KOMP Phenotype	C8989	Male	CONTROL +/+	2013-09-21	2013-10-15	2014-01-23	Finished Pipeline	1644	Body Weight	2013-10-18	14.74	3.8571	3.8571
5304	C57BL/6NJ	KOMP Phenotype	K8015	Male	CONTROL +/+	2014-03-08	2014-04-02	2014-07-11	Finished Pipeline	2403	Body Weight	2014-04-04	14.04	3.8571	3.8571
5304	C57BL/6NJ	KOMP Phenotype	K8016	Male	CONTROL +/+	2014-03-08	2014-04-02	2014-07-11	Finished Pipeline	2403	Body Weight	2014-04-04	14.08	3.8571	3.8571
5304	C57BL/6NJ	KOMP Phenotype	K8017	Male	CONTROL +/+	2014-03-08	2014-04-02	2014-07-11	Finished Pipeline	2403	Body Weight	2014-04-04	13.27	3.8571	3.8571
5304	C57BL/6NJ	KOMP Phenotype	K8018	Male	CONTROL +/+	2014-03-08	2014-04-02	2014-07-11	Finished Pipeline	2403	Body Weight	2014-04-04	10.69	3.8571	3.8571
5304	C57BL/6NJ	KOMP Phenotype	K8019	Male	CONTROL +/+	2014-03-08	2014-04-02	2014-07-11	Finished Pipeline	2403	Body Weight	2014-04-04	12.01	3.8571	3.8571
5304	C57BL/6NJ	KOMP Phenotype	C11399	Male	CONTROL +/+	2013-12-27	2014-01-21	2014-04-25	Finished Pipeline	2055	Body Weight	2014-01-24	14.88	4	4
5304	C57BL/6NJ	KOMP Phenotype	C11400	Male	CONTROL +/+	2013-12-27	2014-01-21	2014-04-25	Finished Pipeline	2055	Body Weight	2014-01-24	15.84	4	4
5304	C57BL/6NJ	KOMP Phenotype	C11401	Male	CONTROL +/+	2013-12-27	2014-01-21	2014-04-25	Finished Pipeline	2055	Body Weight	2014-01-24	17.09	4	4
5304	C57BL/6NJ	KOMP Phenotype	C11402	Male	CONTROL +/+	2013-12-27	2014-01-21	2014-04-25	Finished Pipeline	2055	Body Weight	2014-01-24	14.24	4	4
5304	C57BL/6NJ	KOMP Phenotype	C11403	Male	CONTROL +/+	2013-12-27	2014-01-21	2014-04-25	Finished Pipeline	2055	Body Weight	2014-01-24	14.54	4	4
5304	C57BL/6NJ	KOMP Phenotype	C5166	Male	CONTROL +/+	2013-03-15	2013-04-09	2013-07-19	Finished Pipeline	1002	Body Weight	2013-04-12	15.31	4	4
5304	C57BL/6NJ	KOMP Phenotype	C5167	Male	CONTROL +/+	2013-03-15	2013-04-09	2013-07-19	Finished Pipeline	1002	Body Weight	2013-04-12	11.52	4	4
5304	C57BL/6NJ	KOMP Phenotype	C5168	Male	CONTROL +/+	2013-03-15	2013-04-09	2013-07-19	Finished Pipeline	1002	Body Weight	2013-04-12	13.03	4	4
5304	C57BL/6NJ	KOMP Phenotype	C5169	Male	CONTROL +/+	2013-03-15	2013-04-09	2013-07-19	Finished Pipeline	1002	Body Weight	2013-04-12	12.29	4	4
5304	C57BL/6NJ	KOMP Phenotype	C5170	Male	CONTROL +/+	2013-03-15	2013-04-09	2013-07-19	Finished Pipeline	1002	Body Weight	2013-04-12	14.15	4	4
5304	C57BL/6NJ	KOMP Phenotype	C5817	Male	CONTROL +/+	2013-04-19	2013-05-14	2013-08-26	Finished Pipeline	1085	Body Weight	2013-05-17	13.56	4	4
5304	C57BL/6NJ	KOMP Phenotype	C5818	Male	CONTROL +/+	2013-04-19	2013-05-14	2013-08-26	Finished Pipeline	1085	Body Weight	2013-05-17	14.14	4	4
5304	C57BL/6NJ	KOMP Phenotype	C5819	Male	CONTROL +/+	2013-04-19	2013-05-14	2013-08-26	Finished Pipeline	1085	Body Weight	2013-05-17	14.76	4	4
5304	C57BL/6NJ	KOMP Phenotype	C5820	Male	CONTROL +/+	2013-04-19	2013-05-14	2013-08-26	Finished Pipeline	1085	Body Weight	2013-05-17	13.03	4	4
5304	C57BL/6NJ	KOMP Phenotype	C5821	Male	CONTROL +/+	2013-04-19	2013-05-14	2013-08-26	Finished Pipeline	1085	Body Weight	2013-05-17	12.94	4	4
5304	C57BL/6NJ	KOMP Phenotype	C7566	Male	CONTROL +/+	2013-07-12	2013-08-06	2013-11-22	Finished Pipeline	1402	Body Weight	2013-08-09	14.7	4	4
5304	C57BL/6NJ	KOMP Phenotype	C7567	Male	CONTROL +/+	2013-07-12	2013-08-06	2013-11-22	Finished Pipeline	1402	Body Weight	2013-08-09	13.67	4	4
5304	C57BL/6NJ	KOMP Phenotype	C7569	Male	CONTROL +/+	2013-07-12	2013-08-06	2013-11-22	Finished Pipeline	1402	Body Weight	2013-08-09	14.3	4	4
5304	C57BL/6NJ	KOMP Phenotype	C7570	Male	CONTROL +/+	2013-07-12	2013-08-06	2013-11-22	Finished Pipeline	1402	Body Weight	2013-08-09	14.26	4	4
5304	C57BL/6NJ	KOMP Phenotype	C8405	Male	CONTROL +/+	2013-08-30	2013-09-24	2014-01-02	Finished Pipeline	1572	Body Weight	2013-09-27	17.39	4	4
5304	C57BL/6NJ	KOMP Phenotype	C8406	Male	CONTROL +/+	2013-08-30	2013-09-24	2014-01-02	Finished Pipeline	1572	Body Weight	2013-09-27	17.17	4	4
5304	C57BL/6NJ	KOMP Phenotype	C8407	Male	CONTROL +/+	2013-08-30	2013-09-24	2014-01-02	Finished Pipeline	1572	Body Weight	2013-09-27	15.12	4	4
5304	C57BL/6NJ	KOMP Phenotype	C8408	Male	CONTROL +/+	2013-08-30	2013-09-24	2014-01-02	Finished Pipeline	1572	Body Weight	2013-09-27	15.21	4	4
5304	C57BL/6NJ	KOMP Phenotype	C8409	Male	CONTROL +/+	2013-08-30	2013-09-24	2014-01-02	Finished Pipeline	1572	Body Weight	2013-09-27	16.81	4	4
5304	C57BL/6NJ	KOMP Phenotype	C9071	Male	CONTROL +/+	2013-09-27	2013-10-22	2014-01-31	Finished Pipeline	1696	Body Weight	2013-10-25	13.81	4	4
5304	C57BL/6NJ	KOMP Phenotype	C9072	Male	CONTROL +/+	2013-09-27	2013-10-22	2014-01-09	Found Dead	1696	Body Weight	2013-10-25	13.23	4	4
5304	C57BL/6NJ	KOMP Phenotype	C9074	Male	CONTROL +/+	2013-09-27	2013-10-22	2014-01-31	Finished Pipeline	1696	Body Weight	2013-10-25	12.73	4	4
5304	C57BL/6NJ	KOMP Phenotype	C9075	Male	CONTROL +/+	2013-09-27	2013-10-22	2014-01-31	Finished Pipeline	1696	Body Weight	2013-10-25	11.94	4	4
5304	C57BL/6NJ	KOMP Phenotype	C9455	Male	CONTROL +/+	2013-10-11	2013-11-05	2014-02-14	Finished Pipeline	1736	Body Weight	2013-11-08	12.4	4	4
5304	C57BL/6NJ	KOMP Phenotype	C9456	Male	CONTROL +/+	2013-10-11	2013-11-05	2014-02-14	Finished Pipeline	1736	Body Weight	2013-11-08	14.52	4	4
5304	C57BL/6NJ	KOMP Phenotype	C9457	Male	CONTROL +/+	2013-10-11	2013-11-05	2014-02-14	Finished Pipeline	1736	Body Weight	2013-11-08	11.81	4	4
5304	C57BL/6NJ	KOMP Phenotype	C9459	Male	CONTROL +/+	2013-10-11	2013-11-05	2014-02-14	Finished Pipeline	1736	Body Weight	2013-11-08	10.63	4	4
5304	C57BL/6NJ	KOMP Phenotype	J54604	Male	CONTROL +/+	2016-05-27	2016-06-22	2016-09-22	Finished Pipeline	6614	Body Weight	2016-06-24	10.03	4	4
5304	C57BL/6NJ	KOMP Phenotype	J54605	Male	CONTROL +/+	2016-05-27	2016-06-22	2016-09-22	Finished Pipeline	6614	Body Weight	2016-06-24	11.86	4	4
5304	C57BL/6NJ	KOMP Phenotype	J54606	Male	CONTROL +/+	2016-05-27	2016-06-22	2016-09-22	Finished Pipeline	6614	Body Weight	2016-06-24	10.22	4	4
5304	C57BL/6NJ	KOMP Phenotype	J54607	Male	CONTROL +/+	2016-05-27	2016-06-22	2016-09-22	Finished Pipeline	6614	Body Weight	2016-06-24	11.15	4	4
5304	C57BL/6NJ	KOMP Phenotype	J54608	Male	CONTROL +/+	2016-05-27	2016-06-22	2016-09-22	Finished Pipeline	6614	Body Weight	2016-06-24	10.31	4	4
5304	C57BL/6NJ	KOMP Phenotype	K29854	Male	CONTROL +/+	2014-07-25	2014-08-19	2014-11-28	Finished Pipeline	3472	Body Weight	2014-08-22	11.15	4	4
5304	C57BL/6NJ	KOMP Phenotype	K29855	Male	CONTROL +/+	2014-07-25	2014-08-19	2014-11-28	Finished Pipeline	3472	Body Weight	2014-08-22	11.66	4	4
5304	C57BL/6NJ	KOMP Phenotype	K29856	Male	CONTROL +/+	2014-07-25	2014-08-19	2014-11-28	Finished Pipeline	3472	Body Weight	2014-08-22	14.58	4	4
5304	C57BL/6NJ	KOMP Phenotype	K29857	Male	CONTROL +/+	2014-07-25	2014-08-19	2014-11-28	Finished Pipeline	3472	Body Weight	2014-08-22	15.65	4	4
5304	C57BL/6NJ	KOMP Phenotype	K29858	Male	CONTROL +/+	2014-07-25	2014-08-19	2014-11-28	Finished Pipeline	3472	Body Weight	2014-08-22	16.54	4	4
5304	C57BL/6NJ	KOMP Phenotype	K3916	Male	CONTROL +/+	2014-02-07	2014-03-04	2014-06-13	Finished Pipeline	2315	Body Weight	2014-03-07	16.82	4	4
5304	C57BL/6NJ	KOMP Phenotype	K3917	Male	CONTROL +/+	2014-02-07	2014-03-04	2014-06-13	Finished Pipeline	2315	Body Weight	2014-03-07	16.82	4	4
5304	C57BL/6NJ	KOMP Phenotype	K3918	Male	CONTROL +/+	2014-02-07	2014-03-04	2014-06-13	Finished Pipeline	2315	Body Weight	2014-03-07	15.1	4	4
5304	C57BL/6NJ	KOMP Phenotype	K3919	Male	CONTROL +/+	2014-02-07	2014-03-04	2014-06-13	Finished Pipeline	2315	Body Weight	2014-03-07	14.25	4	4
5304	C57BL/6NJ	KOMP Phenotype	K3920	Male	CONTROL +/+	2014-02-07	2014-03-04	2014-06-13	Finished Pipeline	2315	Body Weight	2014-03-07	14.43	4	4
5304	C57BL/6NJ	KOMP Phenotype	K5986	Male	CONTROL +/+	2014-02-21	2014-03-18	2014-06-27	Finished Pipeline	2359	Body Weight	2014-03-21	13.73	4	4
5304	C57BL/6NJ	KOMP Phenotype	K5987	Male	CONTROL +/+	2014-02-21	2014-03-18	2014-06-27	Finished Pipeline	2359	Body Weight	2014-03-21	11.85	4	4
5304	C57BL/6NJ	KOMP Phenotype	K5988	Male	CONTROL +/+	2014-02-21	2014-03-18	2014-06-27	Finished Pipeline	2359	Body Weight	2014-03-21	14.09	4	4
5304	C57BL/6NJ	KOMP Phenotype	K5989	Male	CONTROL +/+	2014-02-21	2014-03-18	2014-06-27	Finished Pipeline	2359	Body Weight	2014-03-21	13.57	4	4
5304	C57BL/6NJ	KOMP Phenotype	K5990	Male	CONTROL +/+	2014-02-21	2014-03-18	2014-06-27	Finished Pipeline	2359	Body Weight	2014-03-21	13.09	4	4
5304	C57BL/6NJ	KOMP Phenotype	C10620	Male	CONTROL +/+	2013-11-21	2013-12-17	2014-03-27	Finished Pipeline	1934	Body Weight	2013-12-20	17.17	4.1429	4.1429
5304	C57BL/6NJ	KOMP Phenotype	C10621	Male	CONTROL +/+	2013-11-21	2013-12-17	2014-03-27	Finished Pipeline	1934	Body Weight	2013-12-20	15.22	4.1429	4.1429
5304	C57BL/6NJ	KOMP Phenotype	C10622	Male	CONTROL +/+	2013-11-21	2013-12-17	2014-03-27	Finished Pipeline	1934	Body Weight	2013-12-20	16.17	4.1429	4.1429
5304	C57BL/6NJ	KOMP Phenotype	C10623	Male	CONTROL +/+	2013-11-21	2013-12-17	2014-03-27	Finished Pipeline	1934	Body Weight	2013-12-20	16.18	4.1429	4.1429
5304	C57BL/6NJ	KOMP Phenotype	C10624	Male	CONTROL +/+	2013-11-21	2013-12-17	2014-03-27	Finished Pipeline	1934	Body Weight	2013-12-20	14.07	4.1429	4.1429
5304	C57BL/6NJ	KOMP Phenotype	C11465	Male	CONTROL +/+	2014-01-09	2014-02-04	2014-05-16	Finished Pipeline	2209	Body Weight	2014-02-07	15.75	4.1429	4.1429
5304	C57BL/6NJ	KOMP Phenotype	C11466	Male	CONTROL +/+	2014-01-09	2014-02-04	2014-05-16	Finished Pipeline	2209	Body Weight	2014-02-07	14.8	4.1429	4.1429
5304	C57BL/6NJ	KOMP Phenotype	C11467	Male	CONTROL +/+	2014-01-09	2014-02-04	2014-04-29	Other	2209	Body Weight	2014-02-07	13.52	4.1429	4.1429
5304	C57BL/6NJ	KOMP Phenotype	C11468	Male	CONTROL +/+	2014-01-09	2014-02-04	2014-04-29	Other	2209	Body Weight	2014-02-07	15.28	4.1429	4.1429
5304	C57BL/6NJ	KOMP Phenotype	C11469	Male	CONTROL +/+	2014-01-09	2014-02-04	2014-04-24	Other	2209	Body Weight	2014-02-07	11.28	4.1429	4.1429
5304	C57BL/6NJ	KOMP Phenotype	C3561	Male	CONTROL +/+	2013-01-03	2013-02-04	2013-05-10	Finished Pipeline	788	Body Weight	2013-02-01	16.41	4.1429	4.1429
5304	C57BL/6NJ	KOMP Phenotype	C3562	Male	CONTROL +/+	2013-01-03	2013-02-04	2013-05-10	Finished Pipeline	788	Body Weight	2013-02-01	16.5	4.1429	4.1429
5304	C57BL/6NJ	KOMP Phenotype	C3563	Male	CONTROL +/+	2013-01-03	2013-02-04	2013-05-10	Finished Pipeline	788	Body Weight	2013-02-01	17.19	4.1429	4.1429
5304	C57BL/6NJ	KOMP Phenotype	C3564	Male	CONTROL +/+	2013-01-03	2013-02-04	2013-05-10	Finished Pipeline	788	Body Weight	2013-02-01	16.78	4.1429	4.1429
5304	C57BL/6NJ	KOMP Phenotype	C3565	Male	CONTROL +/+	2013-01-03	2013-02-04	2013-05-10	Finished Pipeline	788	Body Weight	2013-02-01	16.32	4.1429	4.1429
5304	C57BL/6NJ	KOMP Phenotype	C5950	Male	CONTROL +/+	2013-04-25	2013-05-21	2013-09-02	Finished Pipeline	1105	Body Weight	2013-05-24	16.3	4.1429	4.1429
5304	C57BL/6NJ	KOMP Phenotype	C5951	Male	CONTROL +/+	2013-04-25	2013-05-21	2013-09-02	Finished Pipeline	1105	Body Weight	2013-05-24	14.8	4.1429	4.1429
5304	C57BL/6NJ	KOMP Phenotype	C5952	Male	CONTROL +/+	2013-04-25	2013-05-21	2013-09-02	Finished Pipeline	1105	Body Weight	2013-05-24	14.28	4.1429	4.1429
5304	C57BL/6NJ	KOMP Phenotype	C5953	Male	CONTROL +/+	2013-04-25	2013-05-21	2013-09-02	Finished Pipeline	1105	Body Weight	2013-05-24	12.88	4.1429	4.1429
5304	C57BL/6NJ	KOMP Phenotype	C5954	Male	CONTROL +/+	2013-04-25	2013-05-21	2013-09-02	Finished Pipeline	1105	Body Weight	2013-05-24	14.51	4.1429	4.1429
5304	C57BL/6NJ	KOMP Phenotype	C7429	Male	CONTROL +/+	2013-07-04	2013-07-30	2013-11-11	Finished Pipeline	1397	Body Weight	2013-08-02	12.89	4.1429	4.1429
5304	C57BL/6NJ	KOMP Phenotype	C7430	Male	CONTROL +/+	2013-07-04	2013-07-30	2013-11-11	Finished Pipeline	1397	Body Weight	2013-08-02	14.98	4.1429	4.1429
5304	C57BL/6NJ	KOMP Phenotype	C7431	Male	CONTROL +/+	2013-07-04	2013-07-30	2013-11-11	Finished Pipeline	1397	Body Weight	2013-08-02	15.28	4.1429	4.1429
5304	C57BL/6NJ	KOMP Phenotype	C7432	Male	CONTROL +/+	2013-07-04	2013-07-30	2013-11-11	Finished Pipeline	1397	Body Weight	2013-08-02	13.37	4.1429	4.1429
5304	C57BL/6NJ	KOMP Phenotype	C7433	Male	CONTROL +/+	2013-07-04	2013-07-30	2013-11-11	Finished Pipeline	1397	Body Weight	2013-08-02	12.72	4.1429	4.1429
5304	C57BL/6NJ	KOMP Phenotype	C7710	Male	CONTROL +/+	2013-07-18	2013-08-13	2013-11-07	Found Dead	1405	Body Weight	2013-08-16	11.32	4.1429	4.1429
5304	C57BL/6NJ	KOMP Phenotype	C7711	Male	CONTROL +/+	2013-07-18	2013-08-13	2013-11-28	Finished Pipeline	1405	Body Weight	2013-08-16	11.25	4.1429	4.1429
5304	C57BL/6NJ	KOMP Phenotype	C7712	Male	CONTROL +/+	2013-07-18	2013-08-13	2013-11-28	Finished Pipeline	1405	Body Weight	2013-08-16	14.97	4.1429	4.1429
5304	C57BL/6NJ	KOMP Phenotype	C7713	Male	CONTROL +/+	2013-07-18	2013-08-13	2013-11-28	Finished Pipeline	1405	Body Weight	2013-08-16	15.56	4.1429	4.1429
5304	C57BL/6NJ	KOMP Phenotype	C7714	Male	CONTROL +/+	2013-07-18	2013-08-13	2013-11-28	Finished Pipeline	1405	Body Weight	2013-08-16	14.13	4.1429	4.1429
5304	C57BL/6NJ	KOMP Phenotype	K18203	Male	CONTROL +/+	2014-05-08	2014-06-03	2014-09-12	Finished Pipeline	3101	Body Weight	2014-06-06	13.47	4.1429	4.1429
5304	C57BL/6NJ	KOMP Phenotype	K18204	Male	CONTROL +/+	2014-05-08	2014-06-03	2014-09-12	Finished Pipeline	3101	Body Weight	2014-06-06	13.53	4.1429	4.1429
5304	C57BL/6NJ	KOMP Phenotype	K18205	Male	CONTROL +/+	2014-05-08	2014-06-03	2014-09-12	Finished Pipeline	3101	Body Weight	2014-06-06	12.16	4.1429	4.1429
5304	C57BL/6NJ	KOMP Phenotype	K18206	Male	CONTROL +/+	2014-05-08	2014-06-03	2014-09-12	Finished Pipeline	3101	Body Weight	2014-06-06	14.64	4.1429	4.1429
5304	C57BL/6NJ	KOMP Phenotype	K18207	Male	CONTROL +/+	2014-05-08	2014-06-03	2014-09-12	Finished Pipeline	3101	Body Weight	2014-06-06	14.02	4.1429	4.1429
5304	C57BL/6NJ	KOMP Phenotype	K21281	Male	CONTROL +/+	2014-05-29	2014-06-24	2014-10-03	Finished Pipeline	3224	Body Weight	2014-06-27	13.96	4.1429	4.1429
5304	C57BL/6NJ	KOMP Phenotype	K21282	Male	CONTROL +/+	2014-05-29	2014-06-24	2014-10-03	Finished Pipeline	3224	Body Weight	2014-06-27	12.59	4.1429	4.1429
5304	C57BL/6NJ	KOMP Phenotype	K21283	Male	CONTROL +/+	2014-05-29	2014-06-24	2014-10-03	Finished Pipeline	3224	Body Weight	2014-06-27	12.89	4.1429	4.1429
5304	C57BL/6NJ	KOMP Phenotype	K21284	Male	CONTROL +/+	2014-05-29	2014-06-24	2014-10-03	Finished Pipeline	3224	Body Weight	2014-06-27	14.52	4.1429	4.1429
5304	C57BL/6NJ	KOMP Phenotype	K21285	Male	CONTROL +/+	2014-05-29	2014-06-24	2014-10-03	Finished Pipeline	3224	Body Weight	2014-06-27	12.47	4.1429	4.1429
5304	C57BL/6NJ	KOMP Phenotype	K24548	Male	CONTROL +/+	2014-06-19	2014-07-17	2014-10-23	Finished Pipeline	3326	Body Weight	2014-07-18	14.35	4.1429	4.1429
5304	C57BL/6NJ	KOMP Phenotype	K24549	Male	CONTROL +/+	2014-06-19	2014-07-17	2014-10-23	Finished Pipeline	3326	Body Weight	2014-07-18	15.12	4.1429	4.1429
5304	C57BL/6NJ	KOMP Phenotype	K24551	Male	CONTROL +/+	2014-06-19	2014-07-17	2014-10-23	Finished Pipeline	3326	Body Weight	2014-07-18	13.09	4.1429	4.1429
5304	C57BL/6NJ	KOMP Phenotype	K24552	Male	CONTROL +/+	2014-06-19	2014-07-17	2014-10-23	Finished Pipeline	3326	Body Weight	2014-07-18	14.75	4.1429	4.1429
5304	C57BL/6NJ	KOMP Phenotype	K424	Male	CONTROL +/+	2014-01-09	2014-02-04	2014-05-16	Finished Pipeline	2210	Body Weight	2014-02-07	16.31	4.1429	4.1429
5304	C57BL/6NJ	KOMP Phenotype	K425	Male	CONTROL +/+	2014-01-09	2014-02-04	2014-05-16	Finished Pipeline	2210	Body Weight	2014-02-07	12.63	4.1429	4.1429
5304	C57BL/6NJ	KOMP Phenotype	K426	Male	CONTROL +/+	2014-01-09	2014-02-04	2014-05-16	Finished Pipeline	2210	Body Weight	2014-02-07	15.53	4.1429	4.1429
5304	C57BL/6NJ	KOMP Phenotype	K427	Male	CONTROL +/+	2014-01-09	2014-02-04	2014-05-16	Finished Pipeline	2210	Body Weight	2014-02-07	16.79	4.1429	4.1429
5304	C57BL/6NJ	KOMP Phenotype	K428	Male	CONTROL +/+	2014-01-09	2014-02-04	2014-05-16	Finished Pipeline	2210	Body Weight	2014-02-07	14.2	4.1429	4.1429
5304	C57BL/6NJ	KOMP Phenotype	A15496	Male	CONTROL +/+	2013-06-12	2013-07-09	2013-09-16	Sick	1274	Body Weight	2013-07-12	11.69	4.2857	4.2857
5304	C57BL/6NJ	KOMP Phenotype	A15498	Male	CONTROL +/+	2013-06-12	2013-07-09	2013-10-21	Finished Pipeline	1274	Body Weight	2013-07-12	14.32	4.2857	4.2857
5304	C57BL/6NJ	KOMP Phenotype	A15499	Male	CONTROL +/+	2013-06-12	2013-07-09	2013-10-21	Finished Pipeline	1274	Body Weight	2013-07-12	14.2	4.2857	4.2857
5304	C57BL/6NJ	KOMP Phenotype	A15500	Male	CONTROL +/+	2013-06-12	2013-07-09	2013-10-21	Finished Pipeline	1274	Body Weight	2013-07-12	13.49	4.2857	4.2857
5304	C57BL/6NJ	KOMP Phenotype	C6823	Male	CONTROL +/+	2013-05-22	2013-06-19	2013-09-20	Finished Pipeline	1185	Body Weight	2013-06-21	15.39	4.2857	4.2857
5304	C57BL/6NJ	KOMP Phenotype	C6824	Male	CONTROL +/+	2013-05-22	2013-06-19	2013-09-20	Finished Pipeline	1185	Body Weight	2013-06-21	17.51	4.2857	4.2857
5304	C57BL/6NJ	KOMP Phenotype	C6825	Male	CONTROL +/+	2013-05-22	2013-06-19	2013-09-20	Finished Pipeline	1185	Body Weight	2013-06-21	16.17	4.2857	4.2857
5304	C57BL/6NJ	KOMP Phenotype	C6826	Male	CONTROL +/+	2013-05-22	2013-06-19	2013-09-20	Finished Pipeline	1185	Body Weight	2013-06-21	14.88	4.2857	4.2857
5304	C57BL/6NJ	KOMP Phenotype	C6827	Male	CONTROL +/+	2013-05-22	2013-06-19	2013-09-20	Finished Pipeline	1185	Body Weight	2013-06-21	16.87	4.2857	4.2857
5304	C57BL/6NJ	KOMP Phenotype	C7952	Male	CONTROL +/+	2013-08-07	2013-09-03	2013-12-12	Finished Pipeline	1495	Body Weight	2013-09-06	15.99	4.2857	4.2857
5304	C57BL/6NJ	KOMP Phenotype	C7953	Male	CONTROL +/+	2013-08-07	2013-09-03	2013-12-12	Finished Pipeline	1495	Body Weight	2013-09-06	15.61	4.2857	4.2857
5304	C57BL/6NJ	KOMP Phenotype	C7954	Male	CONTROL +/+	2013-08-07	2013-09-03	2013-12-12	Finished Pipeline	1495	Body Weight	2013-09-06	14.81	4.2857	4.2857
5304	C57BL/6NJ	KOMP Phenotype	C7955	Male	CONTROL +/+	2013-08-07	2013-09-03	2013-12-12	Finished Pipeline	1495	Body Weight	2013-09-06	14.62	4.2857	4.2857
5304	C57BL/6NJ	KOMP Phenotype	C7956	Male	CONTROL +/+	2013-08-07	2013-09-03	2013-12-12	Finished Pipeline	1495	Body Weight	2013-09-06	13.88	4.2857	4.2857
5304	C57BL/6NJ	KOMP Phenotype	C8747	Male	CONTROL +/+	2013-09-11	2013-10-08	2014-01-16	Finished Pipeline	1627	Body Weight	2013-10-11	14.58	4.2857	4.2857
5304	C57BL/6NJ	KOMP Phenotype	C8748	Male	CONTROL +/+	2013-09-11	2013-10-08	2014-01-16	Finished Pipeline	1627	Body Weight	2013-10-11	15.88	4.2857	4.2857
5304	C57BL/6NJ	KOMP Phenotype	C8749	Male	CONTROL +/+	2013-09-11	2013-10-08	2014-01-16	Finished Pipeline	1627	Body Weight	2013-10-11	15.05	4.2857	4.2857
5304	C57BL/6NJ	KOMP Phenotype	C8750	Male	CONTROL +/+	2013-09-11	2013-10-08	2014-01-16	Finished Pipeline	1627	Body Weight	2013-10-11	15.48	4.2857	4.2857
5304	C57BL/6NJ	KOMP Phenotype	J55690	Male	CONTROL +/+	2016-06-01	2016-06-29	2016-09-29	Finished Pipeline	6612	Body Weight	2016-07-01	15.84	4.2857	4.2857
5304	C57BL/6NJ	KOMP Phenotype	J55691	Male	CONTROL +/+	2016-06-01	2016-06-29	2016-09-29	Finished Pipeline	6612	Body Weight	2016-07-01	15.38	4.2857	4.2857
5304	C57BL/6NJ	KOMP Phenotype	J55692	Male	CONTROL +/+	2016-06-01	2016-06-29	2016-09-29	Finished Pipeline	6612	Body Weight	2016-07-01	14.67	4.2857	4.2857
5304	C57BL/6NJ	KOMP Phenotype	J55693	Male	CONTROL +/+	2016-06-01	2016-06-29	2016-09-29	Finished Pipeline	6612	Body Weight	2016-07-01	16.46	4.2857	4.2857
5304	C57BL/6NJ	KOMP Phenotype	J55694	Male	CONTROL +/+	2016-06-01	2016-06-29	2016-09-29	Finished Pipeline	6612	Body Weight	2016-07-01	13.9	4.2857	4.2857
5304	C57BL/6NJ	KOMP Phenotype	J95021	Male	CONTROL +/+	2016-12-21	2017-01-18	2017-04-21	Finished Pipeline	7630	Body Weight	2017-01-20	15.26	4.2857	4.2857
5304	C57BL/6NJ	KOMP Phenotype	J95022	Male	CONTROL +/+	2016-12-21	2017-01-18	2017-04-21	Finished Pipeline	7630	Body Weight	2017-01-20	14.48	4.2857	4.2857
5304	C57BL/6NJ	KOMP Phenotype	J95023	Male	CONTROL +/+	2016-12-21	2017-01-18	2017-04-21	Finished Pipeline	7630	Body Weight	2017-01-20	14.42	4.2857	4.2857
5304	C57BL/6NJ	KOMP Phenotype	J95024	Male	CONTROL +/+	2016-12-21	2017-01-18	2017-04-21	Finished Pipeline	7630	Body Weight	2017-01-20	16.6	4.2857	4.2857
5304	C57BL/6NJ	KOMP Phenotype	J96043	Male	CONTROL +/+	2016-12-28	2017-01-25	2017-04-28	Finished Pipeline	7701	Body Weight	2017-01-27	16.84	4.2857	4.2857
5304	C57BL/6NJ	KOMP Phenotype	J96044	Male	CONTROL +/+	2016-12-28	2017-01-25	2017-04-28	Finished Pipeline	7701	Body Weight	2017-01-27	15.84	4.2857	4.2857
5304	C57BL/6NJ	KOMP Phenotype	J96045	Male	CONTROL +/+	2016-12-28	2017-01-25	2017-04-28	Finished Pipeline	7701	Body Weight	2017-01-27	13.13	4.2857	4.2857
5304	C57BL/6NJ	KOMP Phenotype	J96046	Male	CONTROL +/+	2016-12-28	2017-01-25	2017-04-28	Finished Pipeline	7701	Body Weight	2017-01-27	15.75	4.2857	4.2857
5304	C57BL/6NJ	KOMP Phenotype	J96047	Male	CONTROL +/+	2016-12-28	2017-01-25	2017-04-28	Finished Pipeline	7701	Body Weight	2017-01-27	16.57	4.2857	4.2857
5304	C57BL/6NJ	KOMP Phenotype	K25717	Male	CONTROL +/+	2014-06-25	2014-07-22	2014-10-30	Finished Pipeline	3345	Body Weight	2014-07-25	17	4.2857	4.2857
5304	C57BL/6NJ	KOMP Phenotype	K25718	Male	CONTROL +/+	2014-06-25	2014-07-22	2014-09-29	Found Dead	3345	Body Weight	2014-07-25	15.51	4.2857	4.2857
5304	C57BL/6NJ	KOMP Phenotype	K25719	Male	CONTROL +/+	2014-06-25	2014-07-22	2014-10-30	Finished Pipeline	3345	Body Weight	2014-07-25	18.32	4.2857	4.2857
5304	C57BL/6NJ	KOMP Phenotype	K25720	Male	CONTROL +/+	2014-06-25	2014-07-22	2014-10-30	Finished Pipeline	3345	Body Weight	2014-07-25	15.48	4.2857	4.2857
5304	C57BL/6NJ	KOMP Phenotype	K25721	Male	CONTROL +/+	2014-06-25	2014-07-22	2014-10-30	Finished Pipeline	3345	Body Weight	2014-07-25	14.17	4.2857	4.2857
5304	C57BL/6NJ	KOMP Phenotype	K3113	Male	CONTROL +/+	2014-01-29	2014-02-25	2014-06-06	Finished Pipeline	2263	Body Weight	2014-02-28	14.43	4.2857	4.2857
5304	C57BL/6NJ	KOMP Phenotype	K3114	Male	CONTROL +/+	2014-01-29	2014-02-25	2014-06-06	Finished Pipeline	2263	Body Weight	2014-02-28	13.67	4.2857	4.2857
5304	C57BL/6NJ	KOMP Phenotype	K3115	Male	CONTROL +/+	2014-01-29	2014-02-25	2014-06-06	Finished Pipeline	2263	Body Weight	2014-02-28	13.86	4.2857	4.2857
5304	C57BL/6NJ	KOMP Phenotype	K3116	Male	CONTROL +/+	2014-01-29	2014-02-25	2014-06-06	Finished Pipeline	2263	Body Weight	2014-02-28	12.65	4.2857	4.2857
5304	C57BL/6NJ	KOMP Phenotype	K3117	Male	CONTROL +/+	2014-01-29	2014-02-25	2014-06-06	Finished Pipeline	2263	Body Weight	2014-02-28	13.74	4.2857	4.2857
5304	C57BL/6NJ	KOMP Phenotype	K3123	Male	CONTROL +/+	2014-01-29	2014-02-25	2014-06-06	Finished Pipeline	2255	Body Weight	2014-02-28	14.37	4.2857	4.2857
5304	C57BL/6NJ	KOMP Phenotype	K3124	Male	CONTROL +/+	2014-01-29	2014-02-25	2014-06-06	Finished Pipeline	2255	Body Weight	2014-02-28	15.62	4.2857	4.2857
5304	C57BL/6NJ	KOMP Phenotype	K3125	Male	CONTROL +/+	2014-01-29	2014-02-25	2014-06-06	Finished Pipeline	2255	Body Weight	2014-02-28	13.3	4.2857	4.2857
5304	C57BL/6NJ	KOMP Phenotype	K3126	Male	CONTROL +/+	2014-01-29	2014-02-25	2014-06-06	Finished Pipeline	2255	Body Weight	2014-02-28	13.94	4.2857	4.2857
5304	C57BL/6NJ	KOMP Phenotype	K3127	Male	CONTROL +/+	2014-01-29	2014-02-25	2014-06-06	Finished Pipeline	2255	Body Weight	2014-02-28	15.64	4.2857	4.2857
5304	C57BL/6NJ	KOMP Phenotype	K32279	Male	CONTROL +/+	2014-08-13	2014-09-09	2014-12-19	Finished Pipeline	3528	Body Weight	2014-09-12	16.33	4.2857	4.2857
5304	C57BL/6NJ	KOMP Phenotype	K32280	Male	CONTROL +/+	2014-08-13	2014-09-09	2014-12-19	Finished Pipeline	3528	Body Weight	2014-09-12	12.89	4.2857	4.2857
5304	C57BL/6NJ	KOMP Phenotype	K32281	Male	CONTROL +/+	2014-08-13	2014-09-09	2014-12-19	Finished Pipeline	3528	Body Weight	2014-09-12	16.98	4.2857	4.2857
5304	C57BL/6NJ	KOMP Phenotype	K32282	Male	CONTROL +/+	2014-08-13	2014-09-09	2014-12-19	Finished Pipeline	3528	Body Weight	2014-09-12	16.28	4.2857	4.2857
5304	C57BL/6NJ	KOMP Phenotype	K32283	Male	CONTROL +/+	2014-08-13	2014-09-09	2014-12-19	Finished Pipeline	3528	Body Weight	2014-09-12	13.98	4.2857	4.2857
5304	C57BL/6NJ	KOMP Phenotype	K33608	Male	CONTROL +/+	2014-08-20	2014-09-16	2014-12-26	Finished Pipeline	3564	Body Weight	2014-09-19	12.72	4.2857	4.2857
5304	C57BL/6NJ	KOMP Phenotype	K33609	Male	CONTROL +/+	2014-08-20	2014-09-16	2014-12-26	Finished Pipeline	3564	Body Weight	2014-09-19	14.54	4.2857	4.2857
5304	C57BL/6NJ	KOMP Phenotype	K33610	Male	CONTROL +/+	2014-08-20	2014-09-16	2014-12-26	Finished Pipeline	3564	Body Weight	2014-09-19	13.91	4.2857	4.2857
5304	C57BL/6NJ	KOMP Phenotype	K33611	Male	CONTROL +/+	2014-08-20	2014-09-16	2014-12-26	Finished Pipeline	3564	Body Weight	2014-09-19	14.47	4.2857	4.2857
5304	C57BL/6NJ	KOMP Phenotype	K33612	Male	CONTROL +/+	2014-08-20	2014-09-16	2014-12-26	Finished Pipeline	3564	Body Weight	2014-09-19	12.8	4.2857	4.2857
5304	C57BL/6NJ	KOMP Phenotype	K50711	Male	CONTROL +/+	2014-11-26	2014-12-23	2015-04-03	Finished Pipeline	3919	Body Weight	2014-12-26	10.36	4.2857	4.2857
5304	C57BL/6NJ	KOMP Phenotype	K50712	Male	CONTROL +/+	2014-11-26	2014-12-23	2015-04-03	Finished Pipeline	3919	Body Weight	2014-12-26	11.15	4.2857	4.2857
5304	C57BL/6NJ	KOMP Phenotype	K50713	Male	CONTROL +/+	2014-11-26	2014-12-23	2015-04-03	Finished Pipeline	3919	Body Weight	2014-12-26	11.92	4.2857	4.2857
5304	C57BL/6NJ	KOMP Phenotype	K50714	Male	CONTROL +/+	2014-11-26	2014-12-23	2015-04-03	Finished Pipeline	3919	Body Weight	2014-12-26	12.89	4.2857	4.2857
5304	C57BL/6NJ	KOMP Phenotype	K50715	Male	CONTROL +/+	2014-11-26	2014-12-23	2015-04-03	Finished Pipeline	3919	Body Weight	2014-12-26	9.92	4.2857	4.2857
5304	C57BL/6NJ	KOMP Phenotype	X55992	Male	CONTROL +/+	2017-11-01	2017-11-29	2018-02-12	Other	9159	Body Weight	2017-12-01	18.14	4.2857	4.2857
5304	C57BL/6NJ	KOMP Phenotype	X55993	Male	CONTROL +/+	2017-11-01	2017-11-29	2018-03-02	Finished Pipeline	9159	Body Weight	2017-12-01	17.86	4.2857	4.2857
5304	C57BL/6NJ	KOMP Phenotype	X55994	Male	CONTROL +/+	2017-11-01	2017-11-29	2018-03-02	Finished Pipeline	9159	Body Weight	2017-12-01	15.76	4.2857	4.2857
5304	C57BL/6NJ	KOMP Phenotype	X55995	Male	CONTROL +/+	2017-11-01	2017-11-29	2018-03-02	Finished Pipeline	9159	Body Weight	2017-12-01	18.3	4.2857	4.2857
5304	C57BL/6NJ	KOMP Phenotype	X55996	Male	CONTROL +/+	2017-11-01	2017-11-29	2018-03-02	Finished Pipeline	9159	Body Weight	2017-12-01	17.3	4.2857	4.2857
5304	C57BL/6NJ	KOMP Phenotype	X9133	Male	CONTROL +/+	2017-02-22	2017-03-23	2017-06-23	Finished Pipeline	7926	Body Weight	2017-03-24	14.3	4.2857	4.2857
5304	C57BL/6NJ	KOMP Phenotype	X9134	Male	CONTROL +/+	2017-02-22	2017-03-23	2017-06-23	Finished Pipeline	7926	Body Weight	2017-03-24	12.94	4.2857	4.2857
5304	C57BL/6NJ	KOMP Phenotype	X9135	Male	CONTROL +/+	2017-02-22	2017-03-23	2017-06-23	Finished Pipeline	7926	Body Weight	2017-03-24	13.66	4.2857	4.2857
5304	C57BL/6NJ	KOMP Phenotype	X9136	Male	CONTROL +/+	2017-02-22	2017-03-23	2017-06-23	Finished Pipeline	7926	Body Weight	2017-03-24	13.21	4.2857	4.2857
5304	C57BL/6NJ	KOMP Phenotype	X9137	Male	CONTROL +/+	2017-02-22	2017-03-23	2017-06-23	Finished Pipeline	7926	Body Weight	2017-03-24	18.09	4.2857	4.2857
5304	C57BL/6NJ	KOMP Phenotype	20120515M-17	Male	CONTROL +/+	2012-05-15	2012-06-15	2012-09-25	Finished Pipeline	335	Body Weight	2012-06-15	16.48	4.4286	4.4286
5304	C57BL/6NJ	KOMP Phenotype	20120515M-18	Male	CONTROL +/+	2012-05-15	2012-06-15	2012-09-25	Finished Pipeline	335	Body Weight	2012-06-15	15.87	4.4286	4.4286
5304	C57BL/6NJ	KOMP Phenotype	20120515M-19	Male	CONTROL +/+	2012-05-15	2012-06-15	2012-09-25	Finished Pipeline	335	Body Weight	2012-06-15	16.77	4.4286	4.4286
5304	C57BL/6NJ	KOMP Phenotype	20120515M-20	Male	CONTROL +/+	2012-05-15	2012-06-15	2012-09-25	Finished Pipeline	335	Body Weight	2012-06-15	16.49	4.4286	4.4286
5304	C57BL/6NJ	KOMP Phenotype	20120522M-1	Male	CONTROL +/+	2012-05-22	2012-06-25	2012-11-20	Finished Pipeline	336	Body Weight	2012-06-22	15.96	4.4286	4.4286
5304	C57BL/6NJ	KOMP Phenotype	20120522M-2	Male	CONTROL +/+	2012-05-22	2012-06-25	2012-09-28	Finished Pipeline	336	Body Weight	2012-06-22	17.95	4.4286	4.4286
5304	C57BL/6NJ	KOMP Phenotype	20120522M-3	Male	CONTROL +/+	2012-05-22	2012-06-25	2012-09-28	Finished Pipeline	336	Body Weight	2012-06-22	16.83	4.4286	4.4286
5304	C57BL/6NJ	KOMP Phenotype	20120522M-4	Male	CONTROL +/+	2012-05-22	2012-06-25	2012-09-28	Finished Pipeline	336	Body Weight	2012-06-22	11.32	4.4286	4.4286
5304	C57BL/6NJ	KOMP Phenotype	20120522M-5	Male	CONTROL +/+	2012-05-22	2012-06-25	2012-09-28	Finished Pipeline	336	Body Weight	2012-06-22	10.27	4.4286	4.4286
5304	C57BL/6NJ	KOMP Phenotype	20120619-10	Male	CONTROL +/+	2012-06-19	2012-07-24	2012-10-22	Finished Pipeline	386	Body Weight	2012-07-20	15.82	4.4286	4.4286
5304	C57BL/6NJ	KOMP Phenotype	20120619-6	Male	CONTROL +/+	2012-06-19	2012-07-24	2012-10-22	Finished Pipeline	386	Body Weight	2012-07-20	17.02	4.4286	4.4286
5304	C57BL/6NJ	KOMP Phenotype	20120619-7	Male	CONTROL +/+	2012-06-19	2012-07-24	2012-10-22	Finished Pipeline	386	Body Weight	2012-07-20	17.52	4.4286	4.4286
5304	C57BL/6NJ	KOMP Phenotype	20120619-8	Male	CONTROL +/+	2012-06-19	2012-07-24	2012-10-22	Finished Pipeline	386	Body Weight	2012-07-20	18.94	4.4286	4.4286
5304	C57BL/6NJ	KOMP Phenotype	20120619-9	Male	CONTROL +/+	2012-06-19	2012-07-24	2012-10-22	Finished Pipeline	386	Body Weight	2012-07-20	16.32	4.4286	4.4286
5304	C57BL/6NJ	KOMP Phenotype	20120705M-1	Male	CONTROL +/+	2012-06-05	2012-07-17	2012-10-08	Finished Pipeline	382	Body Weight	2012-07-06	18.37	4.4286	4.4286
5304	C57BL/6NJ	KOMP Phenotype	20120705M-2	Male	CONTROL +/+	2012-06-05	2012-07-17	2012-10-08	Finished Pipeline	382	Body Weight	2012-07-06	19.64	4.4286	4.4286
5304	C57BL/6NJ	KOMP Phenotype	20120705M-3	Male	CONTROL +/+	2012-06-05	2012-07-17	2012-10-08	Finished Pipeline	382	Body Weight	2012-07-06	17.91	4.4286	4.4286
5304	C57BL/6NJ	KOMP Phenotype	20120705M-4	Male	CONTROL +/+	2012-06-05	2012-07-17	2012-10-08	Finished Pipeline	382	Body Weight	2012-07-06	18.63	4.4286	4.4286
5304	C57BL/6NJ	KOMP Phenotype	20120726-8	Male	CONTROL +/+	2012-06-26	2012-07-26	2012-10-29	Finished Pipeline	419	Body Weight	2012-07-27	16.88	4.4286	4.4286
5304	C57BL/6NJ	KOMP Phenotype	20120726M-6	Male	CONTROL +/+	2012-06-26	2012-07-26	2012-10-29	Finished Pipeline	419	Body Weight	2012-07-27	19.26	4.4286	4.4286
5304	C57BL/6NJ	KOMP Phenotype	20120726M-7	Male	CONTROL +/+	2012-06-26	2012-07-26	2012-10-29	Finished Pipeline	419	Body Weight	2012-07-27	18.7	4.4286	4.4286
5304	C57BL/6NJ	KOMP Phenotype	20120726M-9	Male	CONTROL +/+	2012-06-26	2012-07-26	2012-10-29	Finished Pipeline	419	Body Weight	2012-07-27	17.58	4.4286	4.4286
5304	C57BL/6NJ	KOMP Phenotype	20120802M-1	Male	CONTROL +/+	2012-07-03	2012-08-06	2012-11-05	Finished Pipeline	434	Body Weight	2012-08-03	18.96	4.4286	4.4286
5304	C57BL/6NJ	KOMP Phenotype	20120802M-2	Male	CONTROL +/+	2012-07-03	2012-08-06	2012-11-08	Finished Pipeline	434	Body Weight	2012-08-03	17.61	4.4286	4.4286
5304	C57BL/6NJ	KOMP Phenotype	20120802M-3	Male	CONTROL +/+	2012-07-03	2012-08-06	2012-11-05	Finished Pipeline	434	Body Weight	2012-08-03	15.61	4.4286	4.4286
5304	C57BL/6NJ	KOMP Phenotype	20120802M-5	Male	CONTROL +/+	2012-07-03	2012-08-06	2012-11-05	Finished Pipeline	434	Body Weight	2012-08-03	17.55	4.4286	4.4286
5304	C57BL/6NJ	KOMP Phenotype	20120809M-1	Male	CONTROL +/+	2012-07-10	2012-08-09	2012-11-13	Finished Pipeline	442	Body Weight	2012-08-10	14.71	4.4286	4.4286
5304	C57BL/6NJ	KOMP Phenotype	20120809M-2	Male	CONTROL +/+	2012-07-10	2012-08-09	2012-11-13	Finished Pipeline	442	Body Weight	2012-08-10	15.27	4.4286	4.4286
5304	C57BL/6NJ	KOMP Phenotype	20120809M-3	Male	CONTROL +/+	2012-07-10	2012-08-09	2012-11-13	Finished Pipeline	442	Body Weight	2012-08-10	13.56	4.4286	4.4286
5304	C57BL/6NJ	KOMP Phenotype	20120809M-4	Male	CONTROL +/+	2012-07-10	2012-08-09	2012-11-13	Finished Pipeline	442	Body Weight	2012-08-10	15.56	4.4286	4.4286
5304	C57BL/6NJ	KOMP Phenotype	20120809M-5	Male	CONTROL +/+	2012-07-10	2012-08-09	2012-11-13	Finished Pipeline	442	Body Weight	2012-08-10	15.11	4.4286	4.4286
5304	C57BL/6NJ	KOMP Phenotype	20120816M-1	Male	CONTROL +/+	2012-07-17	2012-08-17	2012-11-20	Finished Pipeline	445	Body Weight	2012-08-17	15.71	4.4286	4.4286
5304	C57BL/6NJ	KOMP Phenotype	20120816M-2	Male	CONTROL +/+	2012-07-17	2012-08-17	2012-11-20	Finished Pipeline	445	Body Weight	2012-08-17	14.48	4.4286	4.4286
5304	C57BL/6NJ	KOMP Phenotype	20120816M-3	Male	CONTROL +/+	2012-07-17	2012-08-17	2012-11-20	Finished Pipeline	445	Body Weight	2012-08-17	15.93	4.4286	4.4286
5304	C57BL/6NJ	KOMP Phenotype	20120816M-5	Male	CONTROL +/+	2012-07-17	2012-08-17	2012-11-20	Finished Pipeline	445	Body Weight	2012-08-17	15.78	4.4286	4.4286
5304	C57BL/6NJ	KOMP Phenotype	20120823M-1	Male	CONTROL +/+	2012-07-24	2012-08-23	2012-10-22	Other	464	Body Weight	2012-08-24	15.39	4.4286	4.4286
5304	C57BL/6NJ	KOMP Phenotype	20120823M-2	Male	CONTROL +/+	2012-07-24	2012-08-23	2012-10-22	Other	464	Body Weight	2012-08-24	13.33	4.4286	4.4286
5304	C57BL/6NJ	KOMP Phenotype	20120823M-3	Male	CONTROL +/+	2012-07-24	2012-08-23	2012-10-22	Other	464	Body Weight	2012-08-24	15.4	4.4286	4.4286
5304	C57BL/6NJ	KOMP Phenotype	20120823M-4	Male	CONTROL +/+	2012-07-24	2012-08-23	2012-10-22	Other	464	Body Weight	2012-08-24	13.98	4.4286	4.4286
5304	C57BL/6NJ	KOMP Phenotype	201230816M-4	Male	CONTROL +/+	2012-07-17	2012-08-17	2012-11-20	Finished Pipeline	445	Body Weight	2012-08-17	15.88	4.4286	4.4286
5304	C57BL/6NJ	KOMP Phenotype	A10546	Male	CONTROL +/+	2013-04-02	2013-04-30	2013-08-09	Finished Pipeline	1026	Body Weight	2013-05-03	11.19	4.4286	4.4286
5304	C57BL/6NJ	KOMP Phenotype	A10547	Male	CONTROL +/+	2013-04-02	2013-04-30	2013-08-09	Finished Pipeline	1026	Body Weight	2013-05-03	14.23	4.4286	4.4286
5304	C57BL/6NJ	KOMP Phenotype	A10548	Male	CONTROL +/+	2013-04-02	2013-04-30	2013-08-09	Finished Pipeline	1026	Body Weight	2013-05-03	13.35	4.4286	4.4286
5304	C57BL/6NJ	KOMP Phenotype	A10549	Male	CONTROL +/+	2013-04-02	2013-04-30	2013-08-09	Finished Pipeline	1026	Body Weight	2013-05-03	12.67	4.4286	4.4286
5304	C57BL/6NJ	KOMP Phenotype	A10550	Male	CONTROL +/+	2013-04-02	2013-04-30	2013-08-09	Finished Pipeline	1026	Body Weight	2013-05-03	11.92	4.4286	4.4286
5304	C57BL/6NJ	KOMP Phenotype	C10995	Male	CONTROL +/+	2013-12-17	2014-01-09	2014-04-18	Finished Pipeline	2026	Body Weight	2014-01-17	18.53	4.4286	4.4286
5304	C57BL/6NJ	KOMP Phenotype	C10996	Male	CONTROL +/+	2013-12-17	2014-01-09	2014-04-18	Finished Pipeline	2026	Body Weight	2014-01-17	16.46	4.4286	4.4286
5304	C57BL/6NJ	KOMP Phenotype	C10997	Male	CONTROL +/+	2013-12-17	2014-01-09	2014-04-18	Finished Pipeline	2026	Body Weight	2014-01-17	16.53	4.4286	4.4286
5304	C57BL/6NJ	KOMP Phenotype	C10998	Male	CONTROL +/+	2013-12-17	2014-01-09	2014-04-18	Finished Pipeline	2026	Body Weight	2014-01-17	16.46	4.4286	4.4286
5304	C57BL/6NJ	KOMP Phenotype	C10999	Male	CONTROL +/+	2013-12-17	2014-01-09	2014-04-18	Finished Pipeline	2026	Body Weight	2014-01-17	17.92	4.4286	4.4286
5304	C57BL/6NJ	KOMP Phenotype	C2950	Male	CONTROL +/+	2012-11-20	2012-12-19	2013-03-29	Finished Pipeline	714	Body Weight	2012-12-21	16.3	4.4286	4.4286
5304	C57BL/6NJ	KOMP Phenotype	C2951	Male	CONTROL +/+	2012-11-20	2012-12-19	2013-03-29	Finished Pipeline	714	Body Weight	2012-12-21	15.91	4.4286	4.4286
5304	C57BL/6NJ	KOMP Phenotype	C2952	Male	CONTROL +/+	2012-11-20	2012-12-19	2013-03-29	Finished Pipeline	714	Body Weight	2012-12-21	15.05	4.4286	4.4286
5304	C57BL/6NJ	KOMP Phenotype	C2953	Male	CONTROL +/+	2012-11-20	2012-12-19	2013-03-29	Finished Pipeline	714	Body Weight	2012-12-21	16.38	4.4286	4.4286
5304	C57BL/6NJ	KOMP Phenotype	C3144	Male	CONTROL +/+	2012-11-27	2012-12-31	2013-04-12	Finished Pipeline	717	Body Weight	2012-12-28	17	4.4286	4.4286
5304	C57BL/6NJ	KOMP Phenotype	C3145	Male	CONTROL +/+	2012-11-27	2012-12-31	2013-04-12	Finished Pipeline	717	Body Weight	2012-12-28	14.94	4.4286	4.4286
5304	C57BL/6NJ	KOMP Phenotype	C3146	Male	CONTROL +/+	2012-11-27	2012-12-31	2013-04-12	Finished Pipeline	717	Body Weight	2012-12-28	15.72	4.4286	4.4286
5304	C57BL/6NJ	KOMP Phenotype	C3147	Male	CONTROL +/+	2012-11-27	2012-12-31	2013-04-12	Finished Pipeline	717	Body Weight	2012-12-28	16.53	4.4286	4.4286
5304	C57BL/6NJ	KOMP Phenotype	C3276	Male	CONTROL +/+	2012-12-04	2013-01-04	2013-04-12	Finished Pipeline	720	Body Weight	2013-01-04	13.15	4.4286	4.4286
5304	C57BL/6NJ	KOMP Phenotype	C3277	Male	CONTROL +/+	2012-12-04	2013-01-04	2013-04-12	Finished Pipeline	720	Body Weight	2013-01-04	12.95	4.4286	4.4286
5304	C57BL/6NJ	KOMP Phenotype	C3278	Male	CONTROL +/+	2012-12-04	2013-01-04	2013-04-12	Finished Pipeline	720	Body Weight	2013-01-04	13.11	4.4286	4.4286
5304	C57BL/6NJ	KOMP Phenotype	C3768	Male	CONTROL +/+	2013-01-08	2013-02-08	2013-05-16	Finished Pipeline	791	Body Weight	2013-02-08	14.7	4.4286	4.4286
5304	C57BL/6NJ	KOMP Phenotype	C3769	Male	CONTROL +/+	2013-01-08	2013-02-08	2013-05-16	Finished Pipeline	791	Body Weight	2013-02-08	15.14	4.4286	4.4286
5304	C57BL/6NJ	KOMP Phenotype	C3770	Male	CONTROL +/+	2013-01-08	2013-02-08	2013-05-16	Finished Pipeline	791	Body Weight	2013-02-08	17.63	4.4286	4.4286
5304	C57BL/6NJ	KOMP Phenotype	C3771	Male	CONTROL +/+	2013-01-08	2013-02-08	2013-05-16	Finished Pipeline	791	Body Weight	2013-02-08	16.42	4.4286	4.4286
5304	C57BL/6NJ	KOMP Phenotype	C3772	Male	CONTROL +/+	2013-01-08	2013-02-08	2013-04-30	Other	791	Body Weight	2013-02-08	16.16	4.4286	4.4286
5304	C57BL/6NJ	KOMP Phenotype	C3880	Male	CONTROL +/+	2013-01-15	2013-02-13	2013-05-30	Finished Pipeline	830	Body Weight	2013-02-15	16.5	4.4286	4.4286
5304	C57BL/6NJ	KOMP Phenotype	C3881	Male	CONTROL +/+	2013-01-15	2013-02-13	2013-05-30	Finished Pipeline	830	Body Weight	2013-02-15	16.55	4.4286	4.4286
5304	C57BL/6NJ	KOMP Phenotype	C3882	Male	CONTROL +/+	2013-01-15	2013-02-13	2013-05-30	Finished Pipeline	830	Body Weight	2013-02-15	14.45	4.4286	4.4286
5304	C57BL/6NJ	KOMP Phenotype	C3883	Male	CONTROL +/+	2013-01-15	2013-02-13	2013-05-30	Finished Pipeline	830	Body Weight	2013-02-15	16.12	4.4286	4.4286
5304	C57BL/6NJ	KOMP Phenotype	C3884	Male	CONTROL +/+	2013-01-15	2013-02-13	2013-05-30	Finished Pipeline	830	Body Weight	2013-02-15	15.03	4.4286	4.4286
5304	C57BL/6NJ	KOMP Phenotype	C4221	Male	CONTROL +/+	2013-02-12	2013-03-07	2013-06-24	Finished Pipeline	897	Body Weight	2013-03-15	17.02	4.4286	4.4286
5304	C57BL/6NJ	KOMP Phenotype	C4222	Male	CONTROL +/+	2013-02-12	2013-03-07	2013-06-24	Finished Pipeline	897	Body Weight	2013-03-15	16.82	4.4286	4.4286
5304	C57BL/6NJ	KOMP Phenotype	C4223	Male	CONTROL +/+	2013-02-12	2013-03-07	2013-06-24	Finished Pipeline	897	Body Weight	2013-03-15	14.28	4.4286	4.4286
5304	C57BL/6NJ	KOMP Phenotype	C4224	Male	CONTROL +/+	2013-02-12	2013-03-07	2013-06-24	Finished Pipeline	897	Body Weight	2013-03-15	13.34	4.4286	4.4286
5304	C57BL/6NJ	KOMP Phenotype	C4225	Male	CONTROL +/+	2013-02-12	2013-03-07	2013-06-24	Finished Pipeline	897	Body Weight	2013-03-15	17.49	4.4286	4.4286
5304	C57BL/6NJ	KOMP Phenotype	C4832	Male	CONTROL +/+	2013-02-26	2013-03-21	2013-07-15	Finished Pipeline	930	Body Weight	2013-03-29	15.34	4.4286	4.4286
5304	C57BL/6NJ	KOMP Phenotype	C4833	Male	CONTROL +/+	2013-02-26	2013-03-21	2013-07-15	Finished Pipeline	930	Body Weight	2013-03-29	15.71	4.4286	4.4286
5304	C57BL/6NJ	KOMP Phenotype	C4834	Male	CONTROL +/+	2013-02-26	2013-03-21	2013-07-15	Finished Pipeline	930	Body Weight	2013-03-29	16.01	4.4286	4.4286
5304	C57BL/6NJ	KOMP Phenotype	C4835	Male	CONTROL +/+	2013-02-26	2013-03-21	2013-07-15	Finished Pipeline	930	Body Weight	2013-03-29	18.57	4.4286	4.4286
5304	C57BL/6NJ	KOMP Phenotype	C4836	Male	CONTROL +/+	2013-02-26	2013-03-21	2013-07-15	Finished Pipeline	930	Body Weight	2013-03-29	16.21	4.4286	4.4286
5304	C57BL/6NJ	KOMP Phenotype	C5054	Male	CONTROL +/+	2013-03-05	2013-04-03	2013-07-15	Finished Pipeline	994	Body Weight	2013-04-05	11.59	4.4286	4.4286
5304	C57BL/6NJ	KOMP Phenotype	C5055	Male	CONTROL +/+	2013-03-05	2013-04-03	2013-07-15	Finished Pipeline	994	Body Weight	2013-04-05	16.15	4.4286	4.4286
5304	C57BL/6NJ	KOMP Phenotype	C5056	Male	CONTROL +/+	2013-03-05	2013-04-03	2013-07-15	Finished Pipeline	994	Body Weight	2013-04-05	14.45	4.4286	4.4286
5304	C57BL/6NJ	KOMP Phenotype	C5057	Male	CONTROL +/+	2013-03-05	2013-04-03	2013-07-15	Finished Pipeline	994	Body Weight	2013-04-05	13.9	4.4286	4.4286
5304	C57BL/6NJ	KOMP Phenotype	C5058	Male	CONTROL +/+	2013-03-05	2013-04-03	2013-07-15	Finished Pipeline	994	Body Weight	2013-04-05	12.59	4.4286	4.4286
5304	C57BL/6NJ	KOMP Phenotype	C5234	Male	CONTROL +/+	2013-03-19	2013-04-16	2013-07-26	Finished Pipeline	1014	Body Weight	2013-04-19	16.65	4.4286	4.4286
5304	C57BL/6NJ	KOMP Phenotype	C5235	Male	CONTROL +/+	2013-03-19	2013-04-16	2013-07-26	Finished Pipeline	1014	Body Weight	2013-04-19	15.14	4.4286	4.4286
5304	C57BL/6NJ	KOMP Phenotype	C5236	Male	CONTROL +/+	2013-03-19	2013-04-16	2013-07-26	Finished Pipeline	1014	Body Weight	2013-04-19	16.39	4.4286	4.4286
5304	C57BL/6NJ	KOMP Phenotype	C5237	Male	CONTROL +/+	2013-03-19	2013-04-16	2013-07-26	Finished Pipeline	1014	Body Weight	2013-04-19	16.29	4.4286	4.4286
5304	C57BL/6NJ	KOMP Phenotype	C5238	Male	CONTROL +/+	2013-03-19	2013-04-16	2013-07-26	Finished Pipeline	1014	Body Weight	2013-04-19	17.57	4.4286	4.4286
5304	C57BL/6NJ	KOMP Phenotype	J10332	Male	CONTROL +/+	2015-09-29	2015-10-27	2016-02-04	Finished Pipeline	5317	Body Weight	2015-10-30	10.72	4.4286	4.4286
5304	C57BL/6NJ	KOMP Phenotype	J10333	Male	CONTROL +/+	2015-09-29	2015-10-27	2016-02-04	Finished Pipeline	5317	Body Weight	2015-10-30	15.21	4.4286	4.4286
5304	C57BL/6NJ	KOMP Phenotype	J10334	Male	CONTROL +/+	2015-09-29	2015-10-27	2016-01-22	Other	5317	Body Weight	2015-10-30	14.21	4.4286	4.4286
5304	C57BL/6NJ	KOMP Phenotype	J10335	Male	CONTROL +/+	2015-09-29	2015-10-27	2016-02-04	Finished Pipeline	5317	Body Weight	2015-10-30	15.89	4.4286	4.4286
5304	C57BL/6NJ	KOMP Phenotype	J10336	Male	CONTROL +/+	2015-09-29	2015-10-27	2016-02-04	Finished Pipeline	5317	Body Weight	2015-10-30	13.04	4.4286	4.4286
5304	C57BL/6NJ	KOMP Phenotype	J11639	Male	CONTROL +/+	2015-10-06	2015-11-03	2016-02-11	Finished Pipeline	5364	Body Weight	2015-11-06	19.25	4.4286	4.4286
5304	C57BL/6NJ	KOMP Phenotype	J11640	Male	CONTROL +/+	2015-10-06	2015-11-03	2016-02-11	Finished Pipeline	5364	Body Weight	2015-11-06	16.55	4.4286	4.4286
5304	C57BL/6NJ	KOMP Phenotype	J11641	Male	CONTROL +/+	2015-10-06	2015-11-03	2016-02-11	Finished Pipeline	5364	Body Weight	2015-11-06	17.5	4.4286	4.4286
5304	C57BL/6NJ	KOMP Phenotype	J11642	Male	CONTROL +/+	2015-10-06	2015-11-03	2020-03-04	Finished Pipeline	5364	Body Weight	2015-11-06	18.32	4.4286	4.4286
5304	C57BL/6NJ	KOMP Phenotype	J11643	Male	CONTROL +/+	2015-10-06	2015-11-03	2016-02-11	Finished Pipeline	5364	Body Weight	2015-11-06	15.98	4.4286	4.4286
5304	C57BL/6NJ	KOMP Phenotype	J12299	Male	CONTROL +/+	2015-10-06	2015-11-03	2016-02-11	Finished Pipeline	5352	Body Weight	2015-11-06	15.58	4.4286	4.4286
5304	C57BL/6NJ	KOMP Phenotype	J12300	Male	CONTROL +/+	2015-10-06	2015-11-03	2016-01-20	Sick	5352	Body Weight	2015-11-06	13.36	4.4286	4.4286
5304	C57BL/6NJ	KOMP Phenotype	J12302	Male	CONTROL +/+	2015-10-06	2015-11-03	2016-02-11	Finished Pipeline	5352	Body Weight	2015-11-06	14.73	4.4286	4.4286
5304	C57BL/6NJ	KOMP Phenotype	J12303	Male	CONTROL +/+	2015-10-06	2015-11-03	2016-02-11	Finished Pipeline	5352	Body Weight	2015-11-06	14.64	4.4286	4.4286
5304	C57BL/6NJ	KOMP Phenotype	J13701	Male	CONTROL +/+	2015-10-13	2015-11-10	2016-02-18	Finished Pipeline	5414	Body Weight	2015-11-13	15.95	4.4286	4.4286
5304	C57BL/6NJ	KOMP Phenotype	J13702	Male	CONTROL +/+	2015-10-13	2015-11-10	2016-02-18	Finished Pipeline	5414	Body Weight	2015-11-13	15.88	4.4286	4.4286
5304	C57BL/6NJ	KOMP Phenotype	J13703	Male	CONTROL +/+	2015-10-13	2015-11-10	2021-05-27	Finished Pipeline	5414	Body Weight	2015-11-13	15.9	4.4286	4.4286
5304	C57BL/6NJ	KOMP Phenotype	J13704	Male	CONTROL +/+	2015-10-13	2015-11-10	2016-02-18	Finished Pipeline	5414	Body Weight	2015-11-13	16.64	4.4286	4.4286
5304	C57BL/6NJ	KOMP Phenotype	J13705	Male	CONTROL +/+	2015-10-13	2015-11-10	2016-02-18	Finished Pipeline	5414	Body Weight	2015-11-13	16.27	4.4286	4.4286
5304	C57BL/6NJ	KOMP Phenotype	J13715	Male	CONTROL +/+	2015-10-13	2015-11-10	2016-02-19	Finished Pipeline	5391	Body Weight	2015-11-13	10.35	4.4286	4.4286
5304	C57BL/6NJ	KOMP Phenotype	J13716	Male	CONTROL +/+	2015-10-13	2015-11-10	2016-02-18	Finished Pipeline	5391	Body Weight	2015-11-13	14.15	4.4286	4.4286
5304	C57BL/6NJ	KOMP Phenotype	J13717	Male	CONTROL +/+	2015-10-13	2015-11-10	2016-02-18	Finished Pipeline	5391	Body Weight	2015-11-13	16	4.4286	4.4286
5304	C57BL/6NJ	KOMP Phenotype	J13718	Male	CONTROL +/+	2015-10-13	2015-11-10	2016-02-18	Finished Pipeline	5391	Body Weight	2015-11-13	15.21	4.4286	4.4286
5304	C57BL/6NJ	KOMP Phenotype	J13719	Male	CONTROL +/+	2015-10-13	2015-11-10	2016-02-18	Finished Pipeline	5391	Body Weight	2015-11-13	14.41	4.4286	4.4286
5304	C57BL/6NJ	KOMP Phenotype	J14653	Male	CONTROL +/+	2015-10-20	2015-11-17	2016-02-26	Finished Pipeline	5510	Body Weight	2015-11-20	14.2	4.4286	4.4286
5304	C57BL/6NJ	KOMP Phenotype	J14654	Male	CONTROL +/+	2015-10-20	2015-11-17	2016-02-26	Finished Pipeline	5510	Body Weight	2015-11-20	15.63	4.4286	4.4286
5304	C57BL/6NJ	KOMP Phenotype	J14655	Male	CONTROL +/+	2015-10-20	2015-11-17	2016-02-26	Finished Pipeline	5510	Body Weight	2015-11-20	16.34	4.4286	4.4286
5304	C57BL/6NJ	KOMP Phenotype	J14656	Male	CONTROL +/+	2015-10-20	2015-11-17	2016-02-26	Finished Pipeline	5510	Body Weight	2015-11-20	13.37	4.4286	4.4286
5304	C57BL/6NJ	KOMP Phenotype	J14657	Male	CONTROL +/+	2015-10-20	2015-11-17	2016-02-26	Finished Pipeline	5510	Body Weight	2015-11-20	13.85	4.4286	4.4286
5304	C57BL/6NJ	KOMP Phenotype	J15385	Male	CONTROL +/+	2015-10-20	2015-11-17	2016-02-26	Finished Pipeline	5499	Body Weight	2015-11-20	17.39	4.4286	4.4286
5304	C57BL/6NJ	KOMP Phenotype	J15386	Male	CONTROL +/+	2015-10-20	2015-11-17	2016-02-26	Finished Pipeline	5499	Body Weight	2015-11-20	14.61	4.4286	4.4286
5304	C57BL/6NJ	KOMP Phenotype	J15387	Male	CONTROL +/+	2015-10-20	2015-11-17	2016-02-26	Finished Pipeline	5499	Body Weight	2015-11-20	14.7	4.4286	4.4286
5304	C57BL/6NJ	KOMP Phenotype	J15388	Male	CONTROL +/+	2015-10-20	2015-11-17	2016-02-26	Finished Pipeline	5499	Body Weight	2015-11-20	16.06	4.4286	4.4286
5304	C57BL/6NJ	KOMP Phenotype	J15389	Male	CONTROL +/+	2015-10-20	2015-11-17	2016-02-26	Finished Pipeline	5499	Body Weight	2015-11-20	16.47	4.4286	4.4286
5304	C57BL/6NJ	KOMP Phenotype	J16423	Male	CONTROL +/+	2015-10-27	2015-11-24	2016-03-04	Finished Pipeline	5564	Body Weight	2015-11-27	14.94	4.4286	4.4286
5304	C57BL/6NJ	KOMP Phenotype	J16424	Male	CONTROL +/+	2015-10-27	2015-11-24	2016-03-04	Finished Pipeline	5564	Body Weight	2015-11-27	13.68	4.4286	4.4286
5304	C57BL/6NJ	KOMP Phenotype	J16425	Male	CONTROL +/+	2015-10-27	2015-11-24	2016-03-04	Finished Pipeline	5564	Body Weight	2015-11-27	14.25	4.4286	4.4286
5304	C57BL/6NJ	KOMP Phenotype	J16426	Male	CONTROL +/+	2015-10-27	2015-11-24	2016-03-04	Finished Pipeline	5564	Body Weight	2015-11-27	13.43	4.4286	4.4286
5304	C57BL/6NJ	KOMP Phenotype	J16427	Male	CONTROL +/+	2015-10-27	2015-11-24	2016-02-22	Found Dead	5564	Body Weight	2015-11-27	13.32	4.4286	4.4286
5304	C57BL/6NJ	KOMP Phenotype	J16821	Male	CONTROL +/+	2015-10-27	2015-11-25	2016-03-04	Finished Pipeline	5542	Body Weight	2015-11-27	11.38	4.4286	4.4286
5304	C57BL/6NJ	KOMP Phenotype	J16822	Male	CONTROL +/+	2015-10-27	2015-11-25	2016-03-04	Finished Pipeline	5542	Body Weight	2015-11-27	11.27	4.4286	4.4286
5304	C57BL/6NJ	KOMP Phenotype	J16823	Male	CONTROL +/+	2015-10-27	2015-11-25	2016-03-04	Finished Pipeline	5542	Body Weight	2015-11-27	14.82	4.4286	4.4286
5304	C57BL/6NJ	KOMP Phenotype	J16824	Male	CONTROL +/+	2015-10-27	2015-11-25	2016-03-04	Finished Pipeline	5542	Body Weight	2015-11-27	15.04	4.4286	4.4286
5304	C57BL/6NJ	KOMP Phenotype	J16825	Male	CONTROL +/+	2015-10-27	2015-11-25	2016-03-04	Finished Pipeline	5542	Body Weight	2015-11-27	11.56	4.4286	4.4286
5304	C57BL/6NJ	KOMP Phenotype	J18300	Male	CONTROL +/+	2015-11-03	2015-12-01	2016-03-11	Finished Pipeline	5575	Body Weight	2015-12-04	18.72	4.4286	4.4286
5304	C57BL/6NJ	KOMP Phenotype	J18301	Male	CONTROL +/+	2015-11-03	2015-12-01	2016-03-11	Finished Pipeline	5575	Body Weight	2015-12-04	18.42	4.4286	4.4286
5304	C57BL/6NJ	KOMP Phenotype	J18302	Male	CONTROL +/+	2015-11-03	2015-12-01	2016-03-11	Finished Pipeline	5575	Body Weight	2015-12-04	15.06	4.4286	4.4286
5304	C57BL/6NJ	KOMP Phenotype	J18303	Male	CONTROL +/+	2015-11-03	2015-12-01	2016-03-11	Finished Pipeline	5575	Body Weight	2015-12-04	16.6	4.4286	4.4286
5304	C57BL/6NJ	KOMP Phenotype	J18304	Male	CONTROL +/+	2015-11-03	2015-12-01	2016-03-11	Finished Pipeline	5575	Body Weight	2015-12-04	18.97	4.4286	4.4286
5304	C57BL/6NJ	KOMP Phenotype	J18314	Male	CONTROL +/+	2015-11-03	2015-12-01	2016-03-11	Finished Pipeline	5573	Body Weight	2015-12-04	16.11	4.4286	4.4286
5304	C57BL/6NJ	KOMP Phenotype	J18315	Male	CONTROL +/+	2015-11-03	2015-12-01	2016-03-11	Finished Pipeline	5573	Body Weight	2015-12-04	12.17	4.4286	4.4286
5304	C57BL/6NJ	KOMP Phenotype	J18316	Male	CONTROL +/+	2015-11-03	2015-12-01	2016-03-11	Finished Pipeline	5573	Body Weight	2015-12-04	14.78	4.4286	4.4286
5304	C57BL/6NJ	KOMP Phenotype	J18317	Male	CONTROL +/+	2015-11-03	2015-12-01	2016-03-11	Finished Pipeline	5573	Body Weight	2015-12-04	15.45	4.4286	4.4286
5304	C57BL/6NJ	KOMP Phenotype	J18318	Male	CONTROL +/+	2015-11-03	2015-12-01	2016-03-11	Finished Pipeline	5573	Body Weight	2015-12-04	14.71	4.4286	4.4286
5304	C57BL/6NJ	KOMP Phenotype	J19682	Male	CONTROL +/+	2015-11-10	2015-12-08	2016-03-08	Found Dead	5605	Body Weight	2015-12-11	12.48	4.4286	4.4286
5304	C57BL/6NJ	KOMP Phenotype	J19683	Male	CONTROL +/+	2015-11-10	2015-12-08	2016-03-18	Finished Pipeline	5605	Body Weight	2015-12-11	14.35	4.4286	4.4286
5304	C57BL/6NJ	KOMP Phenotype	J19684	Male	CONTROL +/+	2015-11-10	2015-12-08	2016-03-18	Finished Pipeline	5605	Body Weight	2015-12-11	12.14	4.4286	4.4286
5304	C57BL/6NJ	KOMP Phenotype	J19685	Male	CONTROL +/+	2015-11-10	2015-12-08	2016-03-18	Finished Pipeline	5605	Body Weight	2015-12-11	14.81	4.4286	4.4286
5304	C57BL/6NJ	KOMP Phenotype	J19686	Male	CONTROL +/+	2015-11-10	2015-12-08	2016-03-18	Finished Pipeline	5605	Body Weight	2015-12-11	14.57	4.4286	4.4286
5304	C57BL/6NJ	KOMP Phenotype	J19810	Male	CONTROL +/+	2015-11-10	2015-12-08	2016-03-18	Finished Pipeline	5623	Body Weight	2015-12-11	19.26	4.4286	4.4286
5304	C57BL/6NJ	KOMP Phenotype	J19811	Male	CONTROL +/+	2015-11-10	2015-12-08	2016-03-18	Finished Pipeline	5623	Body Weight	2015-12-11	17.61	4.4286	4.4286
5304	C57BL/6NJ	KOMP Phenotype	J19812	Male	CONTROL +/+	2015-11-10	2015-12-08	2016-03-18	Finished Pipeline	5623	Body Weight	2015-12-11	19.08	4.4286	4.4286
5304	C57BL/6NJ	KOMP Phenotype	J19813	Male	CONTROL +/+	2015-11-10	2015-12-08	2016-03-18	Finished Pipeline	5623	Body Weight	2015-12-11	18.44	4.4286	4.4286
5304	C57BL/6NJ	KOMP Phenotype	J19814	Male	CONTROL +/+	2015-11-10	2015-12-08	2016-03-18	Finished Pipeline	5623	Body Weight	2015-12-11	16.56	4.4286	4.4286
5304	C57BL/6NJ	KOMP Phenotype	J21180	Male	CONTROL +/+	2015-11-17	2015-12-15	2016-03-25	Finished Pipeline	5637	Body Weight	2015-12-18	15.8	4.4286	4.4286
5304	C57BL/6NJ	KOMP Phenotype	J21181	Male	CONTROL +/+	2015-11-17	2015-12-15	2016-03-25	Finished Pipeline	5637	Body Weight	2015-12-18	13.86	4.4286	4.4286
5304	C57BL/6NJ	KOMP Phenotype	J21182	Male	CONTROL +/+	2015-11-17	2015-12-15	2016-03-25	Finished Pipeline	5637	Body Weight	2015-12-18	15.26	4.4286	4.4286
5304	C57BL/6NJ	KOMP Phenotype	J21183	Male	CONTROL +/+	2015-11-17	2015-12-15	2016-03-25	Finished Pipeline	5637	Body Weight	2015-12-18	15.54	4.4286	4.4286
5304	C57BL/6NJ	KOMP Phenotype	J21184	Male	CONTROL +/+	2015-11-17	2015-12-15	2016-03-25	Finished Pipeline	5637	Body Weight	2015-12-18	16.74	4.4286	4.4286
5304	C57BL/6NJ	KOMP Phenotype	J21208	Male	CONTROL +/+	2015-11-17	2015-12-15	2016-02-23	Other	5627	Body Weight	2015-12-18	16.36	4.4286	4.4286
5304	C57BL/6NJ	KOMP Phenotype	J21209	Male	CONTROL +/+	2015-11-17	2015-12-15	2016-02-19		5627	Body Weight	2015-12-18	13.07	4.4286	4.4286
5304	C57BL/6NJ	KOMP Phenotype	J21210	Male	CONTROL +/+	2015-11-17	2015-12-15	2016-03-25	Finished Pipeline	5627	Body Weight	2015-12-18	10.4	4.4286	4.4286
5304	C57BL/6NJ	KOMP Phenotype	J21211	Male	CONTROL +/+	2015-11-17	2015-12-15	2016-02-19	Other	5627	Body Weight	2015-12-18	12.56	4.4286	4.4286
5304	C57BL/6NJ	KOMP Phenotype	J21212	Male	CONTROL +/+	2015-11-17	2015-12-15	2016-03-10	Other	5627	Body Weight	2015-12-18	14.52	4.4286	4.4286
5304	C57BL/6NJ	KOMP Phenotype	J22923	Male	CONTROL +/+	2015-11-24	2015-12-22	2016-04-01	Finished Pipeline	5678	Body Weight	2015-12-25	12.08	4.4286	4.4286
5304	C57BL/6NJ	KOMP Phenotype	J22924	Male	CONTROL +/+	2015-11-24	2015-12-22	2016-04-01	Finished Pipeline	5678	Body Weight	2015-12-25	12.83	4.4286	4.4286
5304	C57BL/6NJ	KOMP Phenotype	J22925	Male	CONTROL +/+	2015-11-24	2015-12-22	2016-04-01	Finished Pipeline	5678	Body Weight	2015-12-25	13.21	4.4286	4.4286
5304	C57BL/6NJ	KOMP Phenotype	J22926	Male	CONTROL +/+	2015-11-24	2015-12-22	2016-04-01	Finished Pipeline	5678	Body Weight	2015-12-25	13.78	4.4286	4.4286
5304	C57BL/6NJ	KOMP Phenotype	J22927	Male	CONTROL +/+	2015-11-24	2015-12-22	2016-04-01	Finished Pipeline	5678	Body Weight	2015-12-25	13.59	4.4286	4.4286
5304	C57BL/6NJ	KOMP Phenotype	J23178	Male	CONTROL +/+	2015-11-24	2015-12-22	2016-04-01	Finished Pipeline	5664	Body Weight	2015-12-25	18.12	4.4286	4.4286
5304	C57BL/6NJ	KOMP Phenotype	J23179	Male	CONTROL +/+	2015-11-24	2015-12-22	2016-04-01	Finished Pipeline	5664	Body Weight	2015-12-25	18.67	4.4286	4.4286
5304	C57BL/6NJ	KOMP Phenotype	J23180	Male	CONTROL +/+	2015-11-24	2015-12-22	2016-04-01	Finished Pipeline	5664	Body Weight	2015-12-25	16.02	4.4286	4.4286
5304	C57BL/6NJ	KOMP Phenotype	J23181	Male	CONTROL +/+	2015-11-24	2015-12-22	2016-04-01	Finished Pipeline	5664	Body Weight	2015-12-25	14.88	4.4286	4.4286
5304	C57BL/6NJ	KOMP Phenotype	J23182	Male	CONTROL +/+	2015-11-24	2015-12-22	2016-04-01	Finished Pipeline	5664	Body Weight	2015-12-25	14.97	4.4286	4.4286
5304	C57BL/6NJ	KOMP Phenotype	J24128	Male	CONTROL +/+	2015-12-01	2015-12-30	2016-04-08	Finished Pipeline	5693	Body Weight	2016-01-01	12.61	4.4286	4.4286
5304	C57BL/6NJ	KOMP Phenotype	J24129	Male	CONTROL +/+	2015-12-01	2015-12-30	2016-04-08	Finished Pipeline	5693	Body Weight	2016-01-01	12.85	4.4286	4.4286
5304	C57BL/6NJ	KOMP Phenotype	J24130	Male	CONTROL +/+	2015-12-01	2015-12-30	2016-04-08	Finished Pipeline	5693	Body Weight	2016-01-01	10.89	4.4286	4.4286
5304	C57BL/6NJ	KOMP Phenotype	J24131	Male	CONTROL +/+	2015-12-01	2015-12-30	2016-03-24	Found Dead	5693	Body Weight	2016-01-01	12.78	4.4286	4.4286
5304	C57BL/6NJ	KOMP Phenotype	J24132	Male	CONTROL +/+	2015-12-01	2015-12-30	2016-04-08	Finished Pipeline	5693	Body Weight	2016-01-01	10.6	4.4286	4.4286
5304	C57BL/6NJ	KOMP Phenotype	J24157	Male	CONTROL +/+	2015-12-01	2015-12-30	2016-04-08	Finished Pipeline	5692	Body Weight	2016-01-01	16.55	4.4286	4.4286
5304	C57BL/6NJ	KOMP Phenotype	J24158	Male	CONTROL +/+	2015-12-01	2015-12-30	2016-04-08	Finished Pipeline	5692	Body Weight	2016-01-01	15.89	4.4286	4.4286
5304	C57BL/6NJ	KOMP Phenotype	J24159	Male	CONTROL +/+	2015-12-01	2015-12-30	2016-04-08	Finished Pipeline	5692	Body Weight	2016-01-01	17.16	4.4286	4.4286
5304	C57BL/6NJ	KOMP Phenotype	J24160	Male	CONTROL +/+	2015-12-01	2015-12-30	2016-04-08	Finished Pipeline	5692	Body Weight	2016-01-01	14.69	4.4286	4.4286
5304	C57BL/6NJ	KOMP Phenotype	J24161	Male	CONTROL +/+	2015-12-01	2015-12-30	2016-04-08	Finished Pipeline	5692	Body Weight	2016-01-01	17.99	4.4286	4.4286
5304	C57BL/6NJ	KOMP Phenotype	J25407	Male	CONTROL +/+	2015-12-08	2016-01-05	2016-04-15	Finished Pipeline	5751	Body Weight	2016-01-08	12.53	4.4286	4.4286
5304	C57BL/6NJ	KOMP Phenotype	J25408	Male	CONTROL +/+	2015-12-08	2016-01-05	2016-04-15	Finished Pipeline	5751	Body Weight	2016-01-08	13.19	4.4286	4.4286
5304	C57BL/6NJ	KOMP Phenotype	J25409	Male	CONTROL +/+	2015-12-08	2016-01-05	2016-04-15	Finished Pipeline	5751	Body Weight	2016-01-08	16.32	4.4286	4.4286
5304	C57BL/6NJ	KOMP Phenotype	J25410	Male	CONTROL +/+	2015-12-08	2016-01-05	2016-04-15	Finished Pipeline	5751	Body Weight	2016-01-08	14.2	4.4286	4.4286
5304	C57BL/6NJ	KOMP Phenotype	J25411	Male	CONTROL +/+	2015-12-08	2016-01-05	2016-04-15	Finished Pipeline	5751	Body Weight	2016-01-08	14.85	4.4286	4.4286
5304	C57BL/6NJ	KOMP Phenotype	J2660	Male	CONTROL +/+	2015-09-01	2015-09-29	2016-01-07	Finished Pipeline	5188	Body Weight	2015-10-02	16.12	4.4286	4.4286
5304	C57BL/6NJ	KOMP Phenotype	J2661	Male	CONTROL +/+	2015-09-01	2015-09-29	2016-01-07	Finished Pipeline	5188	Body Weight	2015-10-02	15.1	4.4286	4.4286
5304	C57BL/6NJ	KOMP Phenotype	J2662	Male	CONTROL +/+	2015-09-01	2015-09-29	2016-01-07	Finished Pipeline	5188	Body Weight	2015-10-02	15.23	4.4286	4.4286
5304	C57BL/6NJ	KOMP Phenotype	J2663	Male	CONTROL +/+	2015-09-01	2015-09-29	2016-01-07	Finished Pipeline	5188	Body Weight	2015-10-02	13.48	4.4286	4.4286
5304	C57BL/6NJ	KOMP Phenotype	J2664	Male	CONTROL +/+	2015-09-01	2015-09-29	2016-01-07	Finished Pipeline	5188	Body Weight	2015-10-02	14.67	4.4286	4.4286
5304	C57BL/6NJ	KOMP Phenotype	J26953	Male	CONTROL +/+	2015-12-15	2016-01-12	2016-04-22	Finished Pipeline	5794	Body Weight	2016-01-15	18.35	4.4286	4.4286
5304	C57BL/6NJ	KOMP Phenotype	J26954	Male	CONTROL +/+	2015-12-15	2016-01-12	2016-04-22	Finished Pipeline	5794	Body Weight	2016-01-15	18.99	4.4286	4.4286
5304	C57BL/6NJ	KOMP Phenotype	J26955	Male	CONTROL +/+	2015-12-15	2016-01-12	2016-04-22	Finished Pipeline	5794	Body Weight	2016-01-15	18.34	4.4286	4.4286
5304	C57BL/6NJ	KOMP Phenotype	J26956	Male	CONTROL +/+	2015-12-15	2016-01-12	2016-04-22	Finished Pipeline	5794	Body Weight	2016-01-15	18.78	4.4286	4.4286
5304	C57BL/6NJ	KOMP Phenotype	J26957	Male	CONTROL +/+	2015-12-15	2016-01-12	2016-04-22	Finished Pipeline	5794	Body Weight	2016-01-15	18.57	4.4286	4.4286
5304	C57BL/6NJ	KOMP Phenotype	J27018	Male	CONTROL +/+	2015-12-15	2016-01-12	2016-04-22	Finished Pipeline	5793	Body Weight	2016-01-15	18.51	4.4286	4.4286
5304	C57BL/6NJ	KOMP Phenotype	J27019	Male	CONTROL +/+	2015-12-15	2016-01-12	2016-04-22	Finished Pipeline	5793	Body Weight	2016-01-15	14.64	4.4286	4.4286
5304	C57BL/6NJ	KOMP Phenotype	J27020	Male	CONTROL +/+	2015-12-15	2016-01-12	2016-04-22	Finished Pipeline	5793	Body Weight	2016-01-15	15.35	4.4286	4.4286
5304	C57BL/6NJ	KOMP Phenotype	J27021	Male	CONTROL +/+	2015-12-15	2016-01-12	2016-04-22	Finished Pipeline	5793	Body Weight	2016-01-15	19.22	4.4286	4.4286
5304	C57BL/6NJ	KOMP Phenotype	J27022	Male	CONTROL +/+	2015-12-15	2016-01-12	2016-04-22	Finished Pipeline	5793	Body Weight	2016-01-15	20.01	4.4286	4.4286
5304	C57BL/6NJ	KOMP Phenotype	J28174	Male	CONTROL +/+	2015-12-22	2016-01-19	2016-04-29	Finished Pipeline	5852	Body Weight	2016-01-22	18.27	4.4286	4.4286
5304	C57BL/6NJ	KOMP Phenotype	J28175	Male	CONTROL +/+	2015-12-22	2016-01-19	2016-04-29	Finished Pipeline	5852	Body Weight	2016-01-22	19.77	4.4286	4.4286
5304	C57BL/6NJ	KOMP Phenotype	J28176	Male	CONTROL +/+	2015-12-22	2016-01-19	2016-04-29	Finished Pipeline	5852	Body Weight	2016-01-22	17.92	4.4286	4.4286
5304	C57BL/6NJ	KOMP Phenotype	J28177	Male	CONTROL +/+	2015-12-22	2016-01-19	2016-04-29	Finished Pipeline	5852	Body Weight	2016-01-22	19.58	4.4286	4.4286
5304	C57BL/6NJ	KOMP Phenotype	J28178	Male	CONTROL +/+	2015-12-22	2016-01-19	2016-04-29	Finished Pipeline	5852	Body Weight	2016-01-22	18.04	4.4286	4.4286
5304	C57BL/6NJ	KOMP Phenotype	J28366	Male	CONTROL +/+	2015-12-22	2016-01-19	2016-04-29	Finished Pipeline	5838	Body Weight	2016-01-22	15.01	4.4286	4.4286
5304	C57BL/6NJ	KOMP Phenotype	J28367	Male	CONTROL +/+	2015-12-22	2016-01-19	2016-04-29	Finished Pipeline	5838	Body Weight	2016-01-22	16.97	4.4286	4.4286
5304	C57BL/6NJ	KOMP Phenotype	J28368	Male	CONTROL +/+	2015-12-22	2016-01-19	2016-04-29	Finished Pipeline	5838	Body Weight	2016-01-22	17.31	4.4286	4.4286
5304	C57BL/6NJ	KOMP Phenotype	J28369	Male	CONTROL +/+	2015-12-22	2016-01-19	2016-04-29	Finished Pipeline	5838	Body Weight	2016-01-22	16.75	4.4286	4.4286
5304	C57BL/6NJ	KOMP Phenotype	J28370	Male	CONTROL +/+	2015-12-22	2016-01-19	2016-04-18	Other	5838	Body Weight	2016-01-22	14.16	4.4286	4.4286
5304	C57BL/6NJ	KOMP Phenotype	J29530	Male	CONTROL +/+	2015-12-29	2016-01-26	2016-05-05	Finished Pipeline	5895	Body Weight	2016-01-29	18.75	4.4286	4.4286
5304	C57BL/6NJ	KOMP Phenotype	J29531	Male	CONTROL +/+	2015-12-29	2016-01-26	2016-05-05	Finished Pipeline	5895	Body Weight	2016-01-29	18.23	4.4286	4.4286
5304	C57BL/6NJ	KOMP Phenotype	J29532	Male	CONTROL +/+	2015-12-29	2016-01-26	2016-05-05	Finished Pipeline	5895	Body Weight	2016-01-29	18.93	4.4286	4.4286
5304	C57BL/6NJ	KOMP Phenotype	J29533	Male	CONTROL +/+	2015-12-29	2016-01-26	2016-05-05	Finished Pipeline	5895	Body Weight	2016-01-29	18.46	4.4286	4.4286
5304	C57BL/6NJ	KOMP Phenotype	J29534	Male	CONTROL +/+	2015-12-29	2016-01-26	2016-05-05	Finished Pipeline	5895	Body Weight	2016-01-29	16.5	4.4286	4.4286
5304	C57BL/6NJ	KOMP Phenotype	J31006	Male	CONTROL +/+	2016-01-05	2016-02-02	2016-05-12	Finished Pipeline	5914	Body Weight	2016-02-05	19.93	4.4286	4.4286
5304	C57BL/6NJ	KOMP Phenotype	J31007	Male	CONTROL +/+	2016-01-05	2016-02-02	2016-05-12	Finished Pipeline	5914	Body Weight	2016-02-05	19.78	4.4286	4.4286
5304	C57BL/6NJ	KOMP Phenotype	J31008	Male	CONTROL +/+	2016-01-05	2016-02-02	2016-05-12	Finished Pipeline	5914	Body Weight	2016-02-05	17.93	4.4286	4.4286
5304	C57BL/6NJ	KOMP Phenotype	J31009	Male	CONTROL +/+	2016-01-05	2016-02-02	2016-05-12	Finished Pipeline	5914	Body Weight	2016-02-05	17.99	4.4286	4.4286
5304	C57BL/6NJ	KOMP Phenotype	J31010	Male	CONTROL +/+	2016-01-05	2016-02-02	2016-05-12	Finished Pipeline	5914	Body Weight	2016-02-05	18.97	4.4286	4.4286
5304	C57BL/6NJ	KOMP Phenotype	J31970	Male	CONTROL +/+	2016-01-12	2016-02-09	2016-05-12		5971	Body Weight	2016-02-12	17.12	4.4286	4.4286
5304	C57BL/6NJ	KOMP Phenotype	J31971	Male	CONTROL +/+	2016-01-12	2016-02-09	2016-05-19	Finished Pipeline	5971	Body Weight	2016-02-12	19.03	4.4286	4.4286
5304	C57BL/6NJ	KOMP Phenotype	J31972	Male	CONTROL +/+	2016-01-12	2016-02-09	2016-05-19	Finished Pipeline	5971	Body Weight	2016-02-12	17.11	4.4286	4.4286
5304	C57BL/6NJ	KOMP Phenotype	J31973	Male	CONTROL +/+	2016-01-12	2016-02-09	2016-05-19	Finished Pipeline	5971	Body Weight	2016-02-12	17.83	4.4286	4.4286
5304	C57BL/6NJ	KOMP Phenotype	J31974	Male	CONTROL +/+	2016-01-12	2016-02-09	2016-05-19	Finished Pipeline	5971	Body Weight	2016-02-12	18.3	4.4286	4.4286
5304	C57BL/6NJ	KOMP Phenotype	J31983	Male	CONTROL +/+	2016-01-12	2016-02-09	2016-05-19	Finished Pipeline	5940	Body Weight	2016-02-12	15.24	4.4286	4.4286
5304	C57BL/6NJ	KOMP Phenotype	J31984	Male	CONTROL +/+	2016-01-12	2016-02-09	2016-05-19	Finished Pipeline	5940	Body Weight	2016-02-12	19.48	4.4286	4.4286
5304	C57BL/6NJ	KOMP Phenotype	J31985	Male	CONTROL +/+	2016-01-12	2016-02-09	2016-05-19	Finished Pipeline	5940	Body Weight	2016-02-12	19.6	4.4286	4.4286
5304	C57BL/6NJ	KOMP Phenotype	J31986	Male	CONTROL +/+	2016-01-12	2016-02-09	2016-05-19	Finished Pipeline	5940	Body Weight	2016-02-12	16.46	4.4286	4.4286
5304	C57BL/6NJ	KOMP Phenotype	J31987	Male	CONTROL +/+	2016-01-12	2016-02-09	2016-05-19	Finished Pipeline	5940	Body Weight	2016-02-12	16.8	4.4286	4.4286
5304	C57BL/6NJ	KOMP Phenotype	J33490	Male	CONTROL +/+	2016-01-19	2016-02-16	2016-05-26	Finished Pipeline	5997	Body Weight	2016-02-19	10.86	4.4286	4.4286
5304	C57BL/6NJ	KOMP Phenotype	J33491	Male	CONTROL +/+	2016-01-19	2016-02-16	2016-05-26	Finished Pipeline	5997	Body Weight	2016-02-19	17.7	4.4286	4.4286
5304	C57BL/6NJ	KOMP Phenotype	J33492	Male	CONTROL +/+	2016-01-19	2016-02-16	2016-05-26	Finished Pipeline	5997	Body Weight	2016-02-19	18.59	4.4286	4.4286
5304	C57BL/6NJ	KOMP Phenotype	J33493	Male	CONTROL +/+	2016-01-19	2016-02-16	2016-05-26	Finished Pipeline	5997	Body Weight	2016-02-19	13.21	4.4286	4.4286
5304	C57BL/6NJ	KOMP Phenotype	J33494	Male	CONTROL +/+	2016-01-19	2016-02-16	2016-05-26	Finished Pipeline	5997	Body Weight	2016-02-19	18.33	4.4286	4.4286
5304	C57BL/6NJ	KOMP Phenotype	J33495	Male	CONTROL +/+	2016-01-26	2016-02-23	2016-06-02	Finished Pipeline	6031	Body Weight	2016-02-26	14.75	4.4286	4.4286
5304	C57BL/6NJ	KOMP Phenotype	J33496	Male	CONTROL +/+	2016-01-26	2016-02-23	2016-06-02	Finished Pipeline	6031	Body Weight	2016-02-26	16.6	4.4286	4.4286
5304	C57BL/6NJ	KOMP Phenotype	J33497	Male	CONTROL +/+	2016-01-26	2016-02-23	2016-06-02	Finished Pipeline	6031	Body Weight	2016-02-26	16.48	4.4286	4.4286
5304	C57BL/6NJ	KOMP Phenotype	J33498	Male	CONTROL +/+	2016-01-26	2016-02-23	2016-06-02	Finished Pipeline	6031	Body Weight	2016-02-26	17.29	4.4286	4.4286
5304	C57BL/6NJ	KOMP Phenotype	J33499	Male	CONTROL +/+	2016-01-26	2016-02-23	2016-06-02	Finished Pipeline	6031	Body Weight	2016-02-26	16.69	4.4286	4.4286
5304	C57BL/6NJ	KOMP Phenotype	J3398	Male	CONTROL +/+	2015-09-01	2015-09-29	2016-01-07	Finished Pipeline	5187	Body Weight	2015-10-02	11.79	4.4286	4.4286
5304	C57BL/6NJ	KOMP Phenotype	J3399	Male	CONTROL +/+	2015-09-01	2015-09-29	2016-01-07	Finished Pipeline	5187	Body Weight	2015-10-02	10.17	4.4286	4.4286
5304	C57BL/6NJ	KOMP Phenotype	J3400	Male	CONTROL +/+	2015-09-01	2015-09-29	2016-01-07	Finished Pipeline	5187	Body Weight	2015-10-02	12.22	4.4286	4.4286
5304	C57BL/6NJ	KOMP Phenotype	J3401	Male	CONTROL +/+	2015-09-01	2015-09-29	2016-01-07	Finished Pipeline	5187	Body Weight	2015-10-02	13.78	4.4286	4.4286
5304	C57BL/6NJ	KOMP Phenotype	J3402	Male	CONTROL +/+	2015-09-01	2015-09-29	2016-01-07	Finished Pipeline	5187	Body Weight	2015-10-02	8.8	4.4286	4.4286
5304	C57BL/6NJ	KOMP Phenotype	J34549	Male	CONTROL +/+	2016-01-26	2016-02-23	2016-06-02	Finished Pipeline	6015	Body Weight	2016-02-26	16.8	4.4286	4.4286
5304	C57BL/6NJ	KOMP Phenotype	J34550	Male	CONTROL +/+	2016-01-26	2016-02-23	2016-06-02	Finished Pipeline	6015	Body Weight	2016-02-26	16.05	4.4286	4.4286
5304	C57BL/6NJ	KOMP Phenotype	J34551	Male	CONTROL +/+	2016-01-26	2016-02-23	2016-06-02	Finished Pipeline	6015	Body Weight	2016-02-26	16.62	4.4286	4.4286
5304	C57BL/6NJ	KOMP Phenotype	J34552	Male	CONTROL +/+	2016-01-26	2016-02-23	2016-06-02	Finished Pipeline	6015	Body Weight	2016-02-26	16.86	4.4286	4.4286
5304	C57BL/6NJ	KOMP Phenotype	J34553	Male	CONTROL +/+	2016-01-26	2016-02-23	2016-06-02	Finished Pipeline	6015	Body Weight	2016-02-26	16.36	4.4286	4.4286
5304	C57BL/6NJ	KOMP Phenotype	J35382	Male	CONTROL +/+	2016-02-02	2016-03-01	2016-06-10	Finished Pipeline	6049	Body Weight	2016-03-04	15.66	4.4286	4.4286
5304	C57BL/6NJ	KOMP Phenotype	J35384	Male	CONTROL +/+	2016-02-02	2016-03-01	2016-06-10	Finished Pipeline	6049	Body Weight	2016-03-04	17.04	4.4286	4.4286
5304	C57BL/6NJ	KOMP Phenotype	J35392	Male	CONTROL +/+	2016-02-02	2016-03-01	2016-06-10	Finished Pipeline	6061	Body Weight	2016-03-04	16.94	4.4286	4.4286
5304	C57BL/6NJ	KOMP Phenotype	J35393	Male	CONTROL +/+	2016-02-02	2016-03-01	2016-06-10	Finished Pipeline	6061	Body Weight	2016-03-04	15.95	4.4286	4.4286
5304	C57BL/6NJ	KOMP Phenotype	J35394	Male	CONTROL +/+	2016-02-02	2016-03-01	2016-06-10	Finished Pipeline	6061	Body Weight	2016-03-04	17.51	4.4286	4.4286
5304	C57BL/6NJ	KOMP Phenotype	J35395	Male	CONTROL +/+	2016-02-02	2016-03-01	2016-06-10	Finished Pipeline	6061	Body Weight	2016-03-04	17.01	4.4286	4.4286
5304	C57BL/6NJ	KOMP Phenotype	J35396	Male	CONTROL +/+	2016-02-02	2016-03-01	2016-06-10	Finished Pipeline	6061	Body Weight	2016-03-04	15.26	4.4286	4.4286
5304	C57BL/6NJ	KOMP Phenotype	J36554	Male	CONTROL +/+	2016-02-09	2016-03-08	2016-06-17	Finished Pipeline	6079	Body Weight	2016-03-11	14.43	4.4286	4.4286
5304	C57BL/6NJ	KOMP Phenotype	J36555	Male	CONTROL +/+	2016-02-09	2016-03-08	2016-06-17	Finished Pipeline	6079	Body Weight	2016-03-11	14.86	4.4286	4.4286
5304	C57BL/6NJ	KOMP Phenotype	J36556	Male	CONTROL +/+	2016-02-09	2016-03-08	2016-06-17	Finished Pipeline	6079	Body Weight	2016-03-11	14.89	4.4286	4.4286
5304	C57BL/6NJ	KOMP Phenotype	J36557	Male	CONTROL +/+	2016-02-09	2016-03-08	2016-06-17	Finished Pipeline	6079	Body Weight	2016-03-11	16.47	4.4286	4.4286
5304	C57BL/6NJ	KOMP Phenotype	J36558	Male	CONTROL +/+	2016-02-09	2016-03-08	2016-06-17	Finished Pipeline	6079	Body Weight	2016-03-11	13.06	4.4286	4.4286
5304	C57BL/6NJ	KOMP Phenotype	J37932	Male	CONTROL +/+	2016-02-16	2016-03-15	2016-06-24	Finished Pipeline	6125	Body Weight	2016-03-18	16.4	4.4286	4.4286
5304	C57BL/6NJ	KOMP Phenotype	J37933	Male	CONTROL +/+	2016-02-16	2016-03-15	2016-06-24	Finished Pipeline	6125	Body Weight	2016-03-18	17.91	4.4286	4.4286
5304	C57BL/6NJ	KOMP Phenotype	J37934	Male	CONTROL +/+	2016-02-16	2016-03-15	2016-06-24	Finished Pipeline	6125	Body Weight	2016-03-18	13.72	4.4286	4.4286
5304	C57BL/6NJ	KOMP Phenotype	J37935	Male	CONTROL +/+	2016-02-16	2016-03-15	2016-06-24	Finished Pipeline	6125	Body Weight	2016-03-18	14.52	4.4286	4.4286
5304	C57BL/6NJ	KOMP Phenotype	J37936	Male	CONTROL +/+	2016-02-16	2016-03-15	2016-06-24	Finished Pipeline	6125	Body Weight	2016-03-18	15.32	4.4286	4.4286
5304	C57BL/6NJ	KOMP Phenotype	J38012	Male	CONTROL +/+	2016-02-16	2016-03-15	2016-06-24	Finished Pipeline	6120	Body Weight	2016-03-18	14.88	4.4286	4.4286
5304	C57BL/6NJ	KOMP Phenotype	J38013	Male	CONTROL +/+	2016-02-16	2016-03-15	2016-06-24	Finished Pipeline	6120	Body Weight	2016-03-18	14.78	4.4286	4.4286
5304	C57BL/6NJ	KOMP Phenotype	J38014	Male	CONTROL +/+	2016-02-16	2016-03-15	2016-06-24	Finished Pipeline	6120	Body Weight	2016-03-18	14.96	4.4286	4.4286
5304	C57BL/6NJ	KOMP Phenotype	J38015	Male	CONTROL +/+	2016-02-16	2016-03-15	2016-06-24	Finished Pipeline	6120	Body Weight	2016-03-18	13.22	4.4286	4.4286
5304	C57BL/6NJ	KOMP Phenotype	J38016	Male	CONTROL +/+	2016-02-16	2016-03-15	2016-06-24	Finished Pipeline	6120	Body Weight	2016-03-18	14.36	4.4286	4.4286
5304	C57BL/6NJ	KOMP Phenotype	J39518	Male	CONTROL +/+	2016-02-23	2016-03-22	2016-07-01	Finished Pipeline	6138	Body Weight	2016-03-25	15.49	4.4286	4.4286
5304	C57BL/6NJ	KOMP Phenotype	J39519	Male	CONTROL +/+	2016-02-23	2016-03-22	2016-07-01	Finished Pipeline	6138	Body Weight	2016-03-25	17.02	4.4286	4.4286
5304	C57BL/6NJ	KOMP Phenotype	J39520	Male	CONTROL +/+	2016-02-23	2016-03-22	2016-07-01	Finished Pipeline	6138	Body Weight	2016-03-25	14.56	4.4286	4.4286
5304	C57BL/6NJ	KOMP Phenotype	J39521	Male	CONTROL +/+	2016-02-23	2016-03-22	2016-07-01	Finished Pipeline	6138	Body Weight	2016-03-25	15.32	4.4286	4.4286
5304	C57BL/6NJ	KOMP Phenotype	J39522	Male	CONTROL +/+	2016-02-23	2016-03-22	2016-07-01	Finished Pipeline	6138	Body Weight	2016-03-25	16.52	4.4286	4.4286
5304	C57BL/6NJ	KOMP Phenotype	J40217	Male	CONTROL +/+	2016-03-01	2016-03-29	2016-07-08	Finished Pipeline	6161	Body Weight	2016-04-01	18.22	4.4286	4.4286
5304	C57BL/6NJ	KOMP Phenotype	J40218	Male	CONTROL +/+	2016-03-01	2016-03-29	2016-07-08	Finished Pipeline	6161	Body Weight	2016-04-01	19.01	4.4286	4.4286
5304	C57BL/6NJ	KOMP Phenotype	J40219	Male	CONTROL +/+	2016-03-01	2016-03-29	2016-07-08	Finished Pipeline	6161	Body Weight	2016-04-01	17.86	4.4286	4.4286
5304	C57BL/6NJ	KOMP Phenotype	J40220	Male	CONTROL +/+	2016-03-01	2016-03-29	2016-07-08	Finished Pipeline	6161	Body Weight	2016-04-01	19.7	4.4286	4.4286
5304	C57BL/6NJ	KOMP Phenotype	J40221	Male	CONTROL +/+	2016-03-01	2016-03-29	2016-07-08	Finished Pipeline	6161	Body Weight	2016-04-01	19.48	4.4286	4.4286
5304	C57BL/6NJ	KOMP Phenotype	J41092	Male	CONTROL +/+	2016-03-08	2016-04-05	2016-07-14	Finished Pipeline	6193	Body Weight	2016-04-08	15.71	4.4286	4.4286
5304	C57BL/6NJ	KOMP Phenotype	J41093	Male	CONTROL +/+	2016-03-08	2016-04-05	2016-07-14	Finished Pipeline	6193	Body Weight	2016-04-08	14.55	4.4286	4.4286
5304	C57BL/6NJ	KOMP Phenotype	J41094	Male	CONTROL +/+	2016-03-08	2016-04-05	2016-07-14	Finished Pipeline	6193	Body Weight	2016-04-08	15.52	4.4286	4.4286
5304	C57BL/6NJ	KOMP Phenotype	J41095	Male	CONTROL +/+	2016-03-08	2016-04-05	2016-07-14	Finished Pipeline	6193	Body Weight	2016-04-08	16.58	4.4286	4.4286
5304	C57BL/6NJ	KOMP Phenotype	J41096	Male	CONTROL +/+	2016-03-08	2016-04-05	2016-07-14	Finished Pipeline	6193	Body Weight	2016-04-08	13.81	4.4286	4.4286
5304	C57BL/6NJ	KOMP Phenotype	J42436	Male	CONTROL +/+	2016-03-15	2016-04-12	2016-07-22	Finished Pipeline	6297	Body Weight	2016-04-15	17.6	4.4286	4.4286
5304	C57BL/6NJ	KOMP Phenotype	J42437	Male	CONTROL +/+	2016-03-15	2016-04-12	2016-07-22	Finished Pipeline	6297	Body Weight	2016-04-15	14.89	4.4286	4.4286
5304	C57BL/6NJ	KOMP Phenotype	J42438	Male	CONTROL +/+	2016-03-15	2016-04-12	2016-07-22	Finished Pipeline	6297	Body Weight	2016-04-15	16.61	4.4286	4.4286
5304	C57BL/6NJ	KOMP Phenotype	J42439	Male	CONTROL +/+	2016-03-15	2016-04-12	2016-07-22	Finished Pipeline	6297	Body Weight	2016-04-15	15.6	4.4286	4.4286
5304	C57BL/6NJ	KOMP Phenotype	J42440	Male	CONTROL +/+	2016-03-15	2016-04-12	2016-07-22	Finished Pipeline	6297	Body Weight	2016-04-15	15.06	4.4286	4.4286
5304	C57BL/6NJ	KOMP Phenotype	J42481	Male	CONTROL +/+	2016-03-15	2016-04-12	2016-07-22	Finished Pipeline	6286	Body Weight	2016-04-15	14.48	4.4286	4.4286
5304	C57BL/6NJ	KOMP Phenotype	J42482	Male	CONTROL +/+	2016-03-15	2016-04-12	2016-07-22	Finished Pipeline	6286	Body Weight	2016-04-15	11.92	4.4286	4.4286
5304	C57BL/6NJ	KOMP Phenotype	J42483	Male	CONTROL +/+	2016-03-15	2016-04-12	2016-07-22	Finished Pipeline	6286	Body Weight	2016-04-15	14.62	4.4286	4.4286
5304	C57BL/6NJ	KOMP Phenotype	J42484	Male	CONTROL +/+	2016-03-15	2016-04-12	2016-07-22	Finished Pipeline	6286	Body Weight	2016-04-15	15.5	4.4286	4.4286
5304	C57BL/6NJ	KOMP Phenotype	J42485	Male	CONTROL +/+	2016-03-15	2016-04-12	2016-07-22	Finished Pipeline	6286	Body Weight	2016-04-15	13.85	4.4286	4.4286
5304	C57BL/6NJ	KOMP Phenotype	J43549	Male	CONTROL +/+	2016-03-22	2016-04-19	2016-07-28	Finished Pipeline	6320	Body Weight	2016-04-22	17.44	4.4286	4.4286
5304	C57BL/6NJ	KOMP Phenotype	J43550	Male	CONTROL +/+	2016-03-22	2016-04-19	2016-07-28	Finished Pipeline	6320	Body Weight	2016-04-22	16.32	4.4286	4.4286
5304	C57BL/6NJ	KOMP Phenotype	J43551	Male	CONTROL +/+	2016-03-22	2016-04-19	2016-07-28	Finished Pipeline	6320	Body Weight	2016-04-22	18.95	4.4286	4.4286
5304	C57BL/6NJ	KOMP Phenotype	J43552	Male	CONTROL +/+	2016-03-22	2016-04-19	2016-07-28	Finished Pipeline	6320	Body Weight	2016-04-22	17.64	4.4286	4.4286
5304	C57BL/6NJ	KOMP Phenotype	J43553	Male	CONTROL +/+	2016-03-22	2016-04-19	2016-07-28	Finished Pipeline	6320	Body Weight	2016-04-22	18.23	4.4286	4.4286
5304	C57BL/6NJ	KOMP Phenotype	J43591	Male	CONTROL +/+	2016-03-22	2016-04-19	2016-07-28	Finished Pipeline	6316	Body Weight	2016-04-22	12.95	4.4286	4.4286
5304	C57BL/6NJ	KOMP Phenotype	J43592	Male	CONTROL +/+	2016-03-22	2016-04-19	2016-07-28	Finished Pipeline	6316	Body Weight	2016-04-22	13.31	4.4286	4.4286
5304	C57BL/6NJ	KOMP Phenotype	J43593	Male	CONTROL +/+	2016-03-22	2016-04-19	2016-07-28	Finished Pipeline	6316	Body Weight	2016-04-22	12.92	4.4286	4.4286
5304	C57BL/6NJ	KOMP Phenotype	J43594	Male	CONTROL +/+	2016-03-22	2016-04-19	2020-03-04	Finished Pipeline	6316	Body Weight	2016-04-22	12.43	4.4286	4.4286
5304	C57BL/6NJ	KOMP Phenotype	J43595	Male	CONTROL +/+	2016-03-22	2016-04-19	2016-07-28	Finished Pipeline	6316	Body Weight	2016-04-22	14.39	4.4286	4.4286
5304	C57BL/6NJ	KOMP Phenotype	J44376	Male	CONTROL +/+	2016-03-29	2016-04-26	2016-08-04	Finished Pipeline	6356	Body Weight	2016-04-29	12.16	4.4286	4.4286
5304	C57BL/6NJ	KOMP Phenotype	J44377	Male	CONTROL +/+	2016-03-29	2016-04-26	2016-08-04	Finished Pipeline	6356	Body Weight	2016-04-29	12.94	4.4286	4.4286
5304	C57BL/6NJ	KOMP Phenotype	J44378	Male	CONTROL +/+	2016-03-29	2016-04-26	2016-08-04	Finished Pipeline	6356	Body Weight	2016-04-29	12.53	4.4286	4.4286
5304	C57BL/6NJ	KOMP Phenotype	J44379	Male	CONTROL +/+	2016-03-29	2016-04-26	2016-08-04	Finished Pipeline	6356	Body Weight	2016-04-29	13.69	4.4286	4.4286
5304	C57BL/6NJ	KOMP Phenotype	J44380	Male	CONTROL +/+	2016-03-29	2016-04-26	2016-08-04	Finished Pipeline	6356	Body Weight	2016-04-29	13.55	4.4286	4.4286
5304	C57BL/6NJ	KOMP Phenotype	J44475	Male	CONTROL +/+	2016-03-29	2016-04-26	2016-08-04	Finished Pipeline	6339	Body Weight	2016-04-29	16.17	4.4286	4.4286
5304	C57BL/6NJ	KOMP Phenotype	J44476	Male	CONTROL +/+	2016-03-29	2016-04-26	2016-08-04	Finished Pipeline	6339	Body Weight	2016-04-29	18.61	4.4286	4.4286
5304	C57BL/6NJ	KOMP Phenotype	J44477	Male	CONTROL +/+	2016-03-29	2016-04-26	2016-08-04	Finished Pipeline	6339	Body Weight	2016-04-29	15.85	4.4286	4.4286
5304	C57BL/6NJ	KOMP Phenotype	J44478	Male	CONTROL +/+	2016-03-29	2016-04-26	2016-08-04	Finished Pipeline	6339	Body Weight	2016-04-29	19.45	4.4286	4.4286
5304	C57BL/6NJ	KOMP Phenotype	J44479	Male	CONTROL +/+	2016-03-29	2016-04-26	2016-08-04	Finished Pipeline	6339	Body Weight	2016-04-29	17.28	4.4286	4.4286
5304	C57BL/6NJ	KOMP Phenotype	J45304	Male	CONTROL +/+	2016-04-05	2016-05-03	2016-08-11	Finished Pipeline	6373	Body Weight	2016-05-06	14.93	4.4286	4.4286
5304	C57BL/6NJ	KOMP Phenotype	J45305	Male	CONTROL +/+	2016-04-05	2016-05-03	2016-08-11	Finished Pipeline	6373	Body Weight	2016-05-06	17.48	4.4286	4.4286
5304	C57BL/6NJ	KOMP Phenotype	J45306	Male	CONTROL +/+	2016-04-05	2016-05-03	2016-08-11	Finished Pipeline	6373	Body Weight	2016-05-06	15.05	4.4286	4.4286
5304	C57BL/6NJ	KOMP Phenotype	J45307	Male	CONTROL +/+	2016-04-05	2016-05-03	2016-08-11	Finished Pipeline	6373	Body Weight	2016-05-06	15.37	4.4286	4.4286
5304	C57BL/6NJ	KOMP Phenotype	J45308	Male	CONTROL +/+	2016-04-05	2016-05-03	2016-08-11	Finished Pipeline	6373	Body Weight	2016-05-06	15.68	4.4286	4.4286
5304	C57BL/6NJ	KOMP Phenotype	J4600	Male	CONTROL +/+	2015-09-08	2015-10-07	2016-01-14	Finished Pipeline	5220	Body Weight	2015-10-09	13.94	4.4286	4.4286
5304	C57BL/6NJ	KOMP Phenotype	J4601	Male	CONTROL +/+	2015-09-08	2015-10-07	2016-01-14	Finished Pipeline	5220	Body Weight	2015-10-09	16.47	4.4286	4.4286
5304	C57BL/6NJ	KOMP Phenotype	J4602	Male	CONTROL +/+	2015-09-08	2015-10-07	2016-01-14	Finished Pipeline	5220	Body Weight	2015-10-09	15.03	4.4286	4.4286
5304	C57BL/6NJ	KOMP Phenotype	J4603	Male	CONTROL +/+	2015-09-08	2015-10-07	2016-01-14	Finished Pipeline	5220	Body Weight	2015-10-09	16.78	4.4286	4.4286
5304	C57BL/6NJ	KOMP Phenotype	J4604	Male	CONTROL +/+	2015-09-08	2015-10-07	2016-01-14	Finished Pipeline	5220	Body Weight	2015-10-09	14.42	4.4286	4.4286
5304	C57BL/6NJ	KOMP Phenotype	J46599	Male	CONTROL +/+	2016-04-12	2016-05-10	2016-08-11	Finished Pipeline	6397	Body Weight	2016-05-13	16.46	4.4286	4.4286
5304	C57BL/6NJ	KOMP Phenotype	J46600	Male	CONTROL +/+	2016-04-12	2016-05-10	2016-08-11	Finished Pipeline	6397	Body Weight	2016-05-13	17.7	4.4286	4.4286
5304	C57BL/6NJ	KOMP Phenotype	J46601	Male	CONTROL +/+	2016-04-12	2016-05-10	2016-08-11	Finished Pipeline	6397	Body Weight	2016-05-13	17.46	4.4286	4.4286
5304	C57BL/6NJ	KOMP Phenotype	J46602	Male	CONTROL +/+	2016-04-12	2016-05-10	2016-08-11	Finished Pipeline	6397	Body Weight	2016-05-13	18.15	4.4286	4.4286
5304	C57BL/6NJ	KOMP Phenotype	J46603	Male	CONTROL +/+	2016-04-12	2016-05-10	2016-08-11	Finished Pipeline	6397	Body Weight	2016-05-13	17.8	4.4286	4.4286
5304	C57BL/6NJ	KOMP Phenotype	J47552	Male	CONTROL +/+	2016-04-19	2016-05-18	2016-08-18	Finished Pipeline	6429	Body Weight	2016-05-20	20.61	4.4286	4.4286
5304	C57BL/6NJ	KOMP Phenotype	J47553	Male	CONTROL +/+	2016-04-19	2016-05-18	2016-08-08	Other	6429	Body Weight	2016-05-20	19.99	4.4286	4.4286
5304	C57BL/6NJ	KOMP Phenotype	J47554	Male	CONTROL +/+	2016-04-19	2016-05-18	2016-08-18	Finished Pipeline	6429	Body Weight	2016-05-20	20.3	4.4286	4.4286
5304	C57BL/6NJ	KOMP Phenotype	J47555	Male	CONTROL +/+	2016-04-19	2016-05-18	2016-08-19	Finished Pipeline	6429	Body Weight	2016-05-20	20.75	4.4286	4.4286
5304	C57BL/6NJ	KOMP Phenotype	J47556	Male	CONTROL +/+	2016-04-19	2016-05-18	2016-08-18	Finished Pipeline	6429	Body Weight	2016-05-20	19.92	4.4286	4.4286
5304	C57BL/6NJ	KOMP Phenotype	J48819	Male	CONTROL +/+	2016-04-26	2016-05-25	2016-09-01	Finished Pipeline	6448	Body Weight	2016-05-27	18.12	4.4286	4.4286
5304	C57BL/6NJ	KOMP Phenotype	J48820	Male	CONTROL +/+	2016-04-26	2016-05-25	2016-09-01	Finished Pipeline	6448	Body Weight	2016-05-27	17.76	4.4286	4.4286
5304	C57BL/6NJ	KOMP Phenotype	J48821	Male	CONTROL +/+	2016-04-26	2016-05-25	2016-09-01	Finished Pipeline	6448	Body Weight	2016-05-27	16.52	4.4286	4.4286
5304	C57BL/6NJ	KOMP Phenotype	J48822	Male	CONTROL +/+	2016-04-26	2016-05-25	2016-09-01	Finished Pipeline	6448	Body Weight	2016-05-27	18.35	4.4286	4.4286
5304	C57BL/6NJ	KOMP Phenotype	J48823	Male	CONTROL +/+	2016-04-26	2016-05-25	2016-09-01	Finished Pipeline	6448	Body Weight	2016-05-27	18.43	4.4286	4.4286
5304	C57BL/6NJ	KOMP Phenotype	J49904	Male	CONTROL +/+	2016-05-03	2016-05-31	2016-09-08	Finished Pipeline	6490	Body Weight	2016-06-03	16.41	4.4286	4.4286
5304	C57BL/6NJ	KOMP Phenotype	J49905	Male	CONTROL +/+	2016-05-03	2016-05-31	2016-09-08	Finished Pipeline	6490	Body Weight	2016-06-03	16.14	4.4286	4.4286
5304	C57BL/6NJ	KOMP Phenotype	J49906	Male	CONTROL +/+	2016-05-03	2016-05-31	2016-09-08	Finished Pipeline	6490	Body Weight	2016-06-03	15.98	4.4286	4.4286
5304	C57BL/6NJ	KOMP Phenotype	J49907	Male	CONTROL +/+	2016-05-03	2016-05-31	2016-09-08	Finished Pipeline	6490	Body Weight	2016-06-03	15.45	4.4286	4.4286
5304	C57BL/6NJ	KOMP Phenotype	J49908	Male	CONTROL +/+	2016-05-03	2016-05-31	2016-09-08	Finished Pipeline	6490	Body Weight	2016-06-03	16.67	4.4286	4.4286
5304	C57BL/6NJ	KOMP Phenotype	J5211	Male	CONTROL +/+	2015-09-08	2015-10-07	2016-01-14	Finished Pipeline	5219	Body Weight	2015-10-09	10.52	4.4286	4.4286
5304	C57BL/6NJ	KOMP Phenotype	J5212	Male	CONTROL +/+	2015-09-08	2015-10-07	2016-01-14	Finished Pipeline	5219	Body Weight	2015-10-09	15.13	4.4286	4.4286
5304	C57BL/6NJ	KOMP Phenotype	J5213	Male	CONTROL +/+	2015-09-08	2015-10-07	2016-01-14	Finished Pipeline	5219	Body Weight	2015-10-09	15.29	4.4286	4.4286
5304	C57BL/6NJ	KOMP Phenotype	J5214	Male	CONTROL +/+	2015-09-08	2015-10-07	2016-01-14	Finished Pipeline	5219	Body Weight	2015-10-09	15	4.4286	4.4286
5304	C57BL/6NJ	KOMP Phenotype	J52147	Male	CONTROL +/+	2016-05-10	2016-06-08	2016-09-08	Finished Pipeline	6497	Body Weight	2016-06-10	21.33	4.4286	4.4286
5304	C57BL/6NJ	KOMP Phenotype	J52148	Male	CONTROL +/+	2016-05-10	2016-06-08	2016-09-08	Finished Pipeline	6497	Body Weight	2016-06-10	20.1	4.4286	4.4286
5304	C57BL/6NJ	KOMP Phenotype	J52149	Male	CONTROL +/+	2016-05-10	2016-06-08	2016-09-08	Finished Pipeline	6497	Body Weight	2016-06-10	16.88	4.4286	4.4286
5304	C57BL/6NJ	KOMP Phenotype	J5215	Male	CONTROL +/+	2015-09-08	2015-10-07	2016-01-14	Finished Pipeline	5219	Body Weight	2015-10-09	12.84	4.4286	4.4286
5304	C57BL/6NJ	KOMP Phenotype	J52150	Male	CONTROL +/+	2016-05-10	2016-06-08	2016-09-08	Finished Pipeline	6497	Body Weight	2016-06-10	19.88	4.4286	4.4286
5304	C57BL/6NJ	KOMP Phenotype	J52151	Male	CONTROL +/+	2016-05-10	2016-06-08	2016-09-08	Finished Pipeline	6497	Body Weight	2016-06-10	21.11	4.4286	4.4286
5304	C57BL/6NJ	KOMP Phenotype	J53435	Male	CONTROL +/+	2016-05-17	2016-06-16	2016-09-15	Finished Pipeline	6553	Body Weight	2016-06-17	16.89	4.4286	4.4286
5304	C57BL/6NJ	KOMP Phenotype	J53436	Male	CONTROL +/+	2016-05-17	2016-06-16	2016-09-15	Finished Pipeline	6553	Body Weight	2016-06-17	15.06	4.4286	4.4286
5304	C57BL/6NJ	KOMP Phenotype	J53437	Male	CONTROL +/+	2016-05-17	2016-06-16	2016-09-15	Finished Pipeline	6553	Body Weight	2016-06-17	17.49	4.4286	4.4286
5304	C57BL/6NJ	KOMP Phenotype	J53438	Male	CONTROL +/+	2016-05-17	2016-06-16	2016-09-15	Finished Pipeline	6553	Body Weight	2016-06-17	18.54	4.4286	4.4286
5304	C57BL/6NJ	KOMP Phenotype	J53439	Male	CONTROL +/+	2016-05-17	2016-06-16	2016-09-15	Finished Pipeline	6553	Body Weight	2016-06-17	15.64	4.4286	4.4286
5304	C57BL/6NJ	KOMP Phenotype	J57545	Male	CONTROL +/+	2016-06-07	2016-07-05	2016-10-03	Finished Pipeline	6630	Body Weight	2016-07-08	16.76	4.4286	4.4286
5304	C57BL/6NJ	KOMP Phenotype	J57546	Male	CONTROL +/+	2016-06-07	2016-07-05	2016-10-03	Finished Pipeline	6630	Body Weight	2016-07-08	15.76	4.4286	4.4286
5304	C57BL/6NJ	KOMP Phenotype	J57547	Male	CONTROL +/+	2016-06-07	2016-07-05	2016-10-03	Finished Pipeline	6630	Body Weight	2016-07-08	17.92	4.4286	4.4286
5304	C57BL/6NJ	KOMP Phenotype	J57549	Male	CONTROL +/+	2016-06-07	2016-07-05	2016-10-03	Finished Pipeline	6630	Body Weight	2016-07-08	16.55	4.4286	4.4286
5304	C57BL/6NJ	KOMP Phenotype	J59190	Male	CONTROL +/+	2016-06-14	2016-07-12	2016-10-13	Finished Pipeline	6666	Body Weight	2016-07-15	21.2	4.4286	4.4286
5304	C57BL/6NJ	KOMP Phenotype	J59191	Male	CONTROL +/+	2016-06-14	2016-07-12	2016-10-13	Finished Pipeline	6666	Body Weight	2016-07-15	21.86	4.4286	4.4286
5304	C57BL/6NJ	KOMP Phenotype	J59192	Male	CONTROL +/+	2016-06-14	2016-07-12	2016-10-12	Found Dead	6666	Body Weight	2016-07-15	20.78	4.4286	4.4286
5304	C57BL/6NJ	KOMP Phenotype	J59193	Male	CONTROL +/+	2016-06-14	2016-07-12	2016-10-13	Finished Pipeline	6666	Body Weight	2016-07-15	22.29	4.4286	4.4286
5304	C57BL/6NJ	KOMP Phenotype	J59194	Male	CONTROL +/+	2016-06-14	2016-07-12	2016-10-13	Finished Pipeline	6666	Body Weight	2016-07-15	22.17	4.4286	4.4286
5304	C57BL/6NJ	KOMP Phenotype	J60048	Male	CONTROL +/+	2016-06-21	2016-07-19	2016-10-20	Finished Pipeline	6690	Body Weight	2016-07-22	16.96	4.4286	4.4286
5304	C57BL/6NJ	KOMP Phenotype	J60049	Male	CONTROL +/+	2016-06-21	2016-07-19	2016-10-20	Finished Pipeline	6690	Body Weight	2016-07-22	14.07	4.4286	4.4286
5304	C57BL/6NJ	KOMP Phenotype	J60050	Male	CONTROL +/+	2016-06-21	2016-07-19	2016-10-20	Finished Pipeline	6690	Body Weight	2016-07-22	16.86	4.4286	4.4286
5304	C57BL/6NJ	KOMP Phenotype	J60051	Male	CONTROL +/+	2016-06-21	2016-07-19	2016-10-20	Finished Pipeline	6690	Body Weight	2016-07-22	16.7	4.4286	4.4286
5304	C57BL/6NJ	KOMP Phenotype	J60052	Male	CONTROL +/+	2016-06-21	2016-07-19	2016-10-20	Finished Pipeline	6690	Body Weight	2016-07-22	15.63	4.4286	4.4286
5304	C57BL/6NJ	KOMP Phenotype	J61646	Male	CONTROL +/+	2016-06-28	2016-07-27	2016-10-27	Finished Pipeline	6717	Body Weight	2016-07-29	19.52	4.4286	4.4286
5304	C57BL/6NJ	KOMP Phenotype	J61647	Male	CONTROL +/+	2016-06-28	2016-07-27	2016-10-27	Finished Pipeline	6717	Body Weight	2016-07-29	17.44	4.4286	4.4286
5304	C57BL/6NJ	KOMP Phenotype	J61648	Male	CONTROL +/+	2016-06-28	2016-07-27	2016-10-27	Finished Pipeline	6717	Body Weight	2016-07-29	17.73	4.4286	4.4286
5304	C57BL/6NJ	KOMP Phenotype	J61649	Male	CONTROL +/+	2016-06-28	2016-07-27	2016-10-27	Finished Pipeline	6717	Body Weight	2016-07-29	17.06	4.4286	4.4286
5304	C57BL/6NJ	KOMP Phenotype	J61650	Male	CONTROL +/+	2016-06-28	2016-07-27	2016-10-27	Finished Pipeline	6717	Body Weight	2016-07-29	14.26	4.4286	4.4286
5304	C57BL/6NJ	KOMP Phenotype	J62807	Male	CONTROL +/+	2016-07-05	2016-08-02	2016-11-03	Finished Pipeline	6744	Body Weight	2016-08-05	18.07	4.4286	4.4286
5304	C57BL/6NJ	KOMP Phenotype	J62808	Male	CONTROL +/+	2016-07-05	2016-08-02	2016-11-03	Finished Pipeline	6744	Body Weight	2016-08-05	16.52	4.4286	4.4286
5304	C57BL/6NJ	KOMP Phenotype	J62809	Male	CONTROL +/+	2016-07-05	2016-08-02	2016-11-03	Finished Pipeline	6744	Body Weight	2016-08-05	18.38	4.4286	4.4286
5304	C57BL/6NJ	KOMP Phenotype	J62810	Male	CONTROL +/+	2016-07-05	2016-08-02	2016-11-03	Finished Pipeline	6744	Body Weight	2016-08-05	19.1	4.4286	4.4286
5304	C57BL/6NJ	KOMP Phenotype	J62811	Male	CONTROL +/+	2016-07-05	2016-08-02	2016-11-03	Finished Pipeline	6744	Body Weight	2016-08-05	19.55	4.4286	4.4286
5304	C57BL/6NJ	KOMP Phenotype	J65515	Male	CONTROL +/+	2016-07-26	2016-08-23	2016-11-22	Finished Pipeline	6847	Body Weight	2016-08-26	17.14	4.4286	4.4286
5304	C57BL/6NJ	KOMP Phenotype	J65516	Male	CONTROL +/+	2016-07-26	2016-08-23	2016-11-22	Finished Pipeline	6847	Body Weight	2016-08-26	18.94	4.4286	4.4286
5304	C57BL/6NJ	KOMP Phenotype	J65517	Male	CONTROL +/+	2016-07-26	2016-08-23	2016-11-22	Finished Pipeline	6847	Body Weight	2016-08-26	16.31	4.4286	4.4286
5304	C57BL/6NJ	KOMP Phenotype	J65518	Male	CONTROL +/+	2016-07-26	2016-08-23	2016-11-22	Finished Pipeline	6847	Body Weight	2016-08-26	15.67	4.4286	4.4286
5304	C57BL/6NJ	KOMP Phenotype	J65519	Male	CONTROL +/+	2016-07-26	2016-08-23	2016-11-22	Finished Pipeline	6847	Body Weight	2016-08-26	15.76	4.4286	4.4286
5304	C57BL/6NJ	KOMP Phenotype	J65520	Male	CONTROL +/+	2016-07-19	2016-08-16	2016-11-17	Finished Pipeline	6817	Body Weight	2016-08-19	19.81	4.4286	4.4286
5304	C57BL/6NJ	KOMP Phenotype	J65521	Male	CONTROL +/+	2016-07-19	2016-08-16	2016-11-17	Finished Pipeline	6817	Body Weight	2016-08-19	19.32	4.4286	4.4286
5304	C57BL/6NJ	KOMP Phenotype	J65522	Male	CONTROL +/+	2016-07-19	2016-08-16	2016-11-17	Finished Pipeline	6817	Body Weight	2016-08-19	18.22	4.4286	4.4286
5304	C57BL/6NJ	KOMP Phenotype	J65523	Male	CONTROL +/+	2016-07-19	2016-08-16	2016-11-17	Finished Pipeline	6817	Body Weight	2016-08-19	18.82	4.4286	4.4286
5304	C57BL/6NJ	KOMP Phenotype	J65524	Male	CONTROL +/+	2016-07-19	2016-08-16	2016-11-17	Finished Pipeline	6817	Body Weight	2016-08-19	18.8	4.4286	4.4286
5304	C57BL/6NJ	KOMP Phenotype	J68765	Male	CONTROL +/+	2016-08-02	2016-08-31	2016-12-01	Finished Pipeline	6869	Body Weight	2016-09-02	16.1	4.4286	4.4286
5304	C57BL/6NJ	KOMP Phenotype	J68766	Male	CONTROL +/+	2016-08-02	2016-08-31	2016-12-01	Finished Pipeline	6869	Body Weight	2016-09-02	14.94	4.4286	4.4286
5304	C57BL/6NJ	KOMP Phenotype	J68767	Male	CONTROL +/+	2016-08-02	2016-08-31	2016-12-01	Finished Pipeline	6869	Body Weight	2016-09-02	16.84	4.4286	4.4286
5304	C57BL/6NJ	KOMP Phenotype	J68768	Male	CONTROL +/+	2016-08-02	2016-08-31	2016-12-01	Finished Pipeline	6869	Body Weight	2016-09-02	15.62	4.4286	4.4286
5304	C57BL/6NJ	KOMP Phenotype	J68769	Male	CONTROL +/+	2016-08-02	2016-08-31	2016-12-01	Finished Pipeline	6869	Body Weight	2016-09-02	16.33	4.4286	4.4286
5304	C57BL/6NJ	KOMP Phenotype	J6977	Male	CONTROL +/+	2015-09-15	2015-10-13	2016-01-21	Finished Pipeline	5243	Body Weight	2015-10-16	17.28	4.4286	4.4286
5304	C57BL/6NJ	KOMP Phenotype	J6978	Male	CONTROL +/+	2015-09-15	2015-10-13	2016-01-21	Finished Pipeline	5243	Body Weight	2015-10-16	15.99	4.4286	4.4286
5304	C57BL/6NJ	KOMP Phenotype	J6979	Male	CONTROL +/+	2015-09-15	2015-10-13	2016-01-21	Finished Pipeline	5243	Body Weight	2015-10-16	17.75	4.4286	4.4286
5304	C57BL/6NJ	KOMP Phenotype	J6980	Male	CONTROL +/+	2015-09-15	2015-10-13	2016-01-21	Finished Pipeline	5243	Body Weight	2015-10-16	15.25	4.4286	4.4286
5304	C57BL/6NJ	KOMP Phenotype	J6981	Male	CONTROL +/+	2015-09-15	2015-10-13	2016-01-21	Finished Pipeline	5243	Body Weight	2015-10-16	17.21	4.4286	4.4286
5304	C57BL/6NJ	KOMP Phenotype	J69868	Male	CONTROL +/+	2016-08-09	2016-09-07	2016-12-08	Finished Pipeline	6890	Body Weight	2016-09-09	19.71	4.4286	4.4286
5304	C57BL/6NJ	KOMP Phenotype	J69869	Male	CONTROL +/+	2016-08-09	2016-09-07	2016-12-08	Finished Pipeline	6890	Body Weight	2016-09-09	16.97	4.4286	4.4286
5304	C57BL/6NJ	KOMP Phenotype	J6987	Male	CONTROL +/+	2015-09-15	2015-10-13	2016-01-21	Finished Pipeline	5242	Body Weight	2015-10-16	15.49	4.4286	4.4286
5304	C57BL/6NJ	KOMP Phenotype	J69870	Male	CONTROL +/+	2016-08-09	2016-09-07	2016-12-08	Finished Pipeline	6890	Body Weight	2016-09-09	18.35	4.4286	4.4286
5304	C57BL/6NJ	KOMP Phenotype	J69871	Male	CONTROL +/+	2016-08-09	2016-09-07	2016-12-08	Finished Pipeline	6890	Body Weight	2016-09-09	18.27	4.4286	4.4286
5304	C57BL/6NJ	KOMP Phenotype	J69872	Male	CONTROL +/+	2016-08-09	2016-09-07	2016-12-08	Finished Pipeline	6890	Body Weight	2016-09-09	14.61	4.4286	4.4286
5304	C57BL/6NJ	KOMP Phenotype	J6988	Male	CONTROL +/+	2015-09-15	2015-10-13	2016-01-21	Finished Pipeline	5242	Body Weight	2015-10-16	15.09	4.4286	4.4286
5304	C57BL/6NJ	KOMP Phenotype	J6989	Male	CONTROL +/+	2015-09-15	2015-10-13	2016-01-21	Finished Pipeline	5242	Body Weight	2015-10-16	17.28	4.4286	4.4286
5304	C57BL/6NJ	KOMP Phenotype	J699	Male	CONTROL +/+	2015-08-25	2015-09-22	2015-12-31	Finished Pipeline	5181	Body Weight	2015-09-25	19.26	4.4286	4.4286
5304	C57BL/6NJ	KOMP Phenotype	J6990	Male	CONTROL +/+	2015-09-15	2015-10-13	2016-01-21	Finished Pipeline	5242	Body Weight	2015-10-16	13.99	4.4286	4.4286
5304	C57BL/6NJ	KOMP Phenotype	J6991	Male	CONTROL +/+	2015-09-15	2015-10-13	2016-01-21	Finished Pipeline	5242	Body Weight	2015-10-16	14.32	4.4286	4.4286
5304	C57BL/6NJ	KOMP Phenotype	J700	Male	CONTROL +/+	2015-08-25	2015-09-22	2015-12-31	Finished Pipeline	5181	Body Weight	2015-09-25	16.71	4.4286	4.4286
5304	C57BL/6NJ	KOMP Phenotype	J701	Male	CONTROL +/+	2015-08-25	2015-09-22	2015-12-31	Finished Pipeline	5181	Body Weight	2015-09-25	22.05	4.4286	4.4286
5304	C57BL/6NJ	KOMP Phenotype	J702	Male	CONTROL +/+	2015-08-25	2015-09-22	2015-12-31	Finished Pipeline	5181	Body Weight	2015-09-25	19.68	4.4286	4.4286
5304	C57BL/6NJ	KOMP Phenotype	J703	Male	CONTROL +/+	2015-08-25	2015-09-22	2015-12-31	Finished Pipeline	5181	Body Weight	2015-09-25	18.65	4.4286	4.4286
5304	C57BL/6NJ	KOMP Phenotype	J71677	Male	CONTROL +/+	2016-08-16	2016-09-13	2016-12-15	Finished Pipeline	7002	Body Weight	2016-09-16	18.01	4.4286	4.4286
5304	C57BL/6NJ	KOMP Phenotype	J71678	Male	CONTROL +/+	2016-08-16	2016-09-13	2016-12-15	Finished Pipeline	7002	Body Weight	2016-09-16	20.09	4.4286	4.4286
5304	C57BL/6NJ	KOMP Phenotype	J71679	Male	CONTROL +/+	2016-08-16	2016-09-13	2016-12-15	Finished Pipeline	7002	Body Weight	2016-09-16	17.22	4.4286	4.4286
5304	C57BL/6NJ	KOMP Phenotype	J71680	Male	CONTROL +/+	2016-08-16	2016-09-13	2016-12-15	Finished Pipeline	7002	Body Weight	2016-09-16	18.77	4.4286	4.4286
5304	C57BL/6NJ	KOMP Phenotype	J71681	Male	CONTROL +/+	2016-08-16	2016-09-13	2016-12-15	Finished Pipeline	7002	Body Weight	2016-09-16	18.55	4.4286	4.4286
5304	C57BL/6NJ	KOMP Phenotype	J72622	Male	CONTROL +/+	2016-08-23	2016-09-20	2016-12-22	Finished Pipeline	7017	Body Weight	2016-09-23	16.53	4.4286	4.4286
5304	C57BL/6NJ	KOMP Phenotype	J72623	Male	CONTROL +/+	2016-08-23	2016-09-20	2016-12-22	Finished Pipeline	7017	Body Weight	2016-09-23	13.68	4.4286	4.4286
5304	C57BL/6NJ	KOMP Phenotype	J72624	Male	CONTROL +/+	2016-08-23	2016-09-20	2016-12-22	Finished Pipeline	7017	Body Weight	2016-09-23	16.11	4.4286	4.4286
5304	C57BL/6NJ	KOMP Phenotype	J72625	Male	CONTROL +/+	2016-08-23	2016-09-20	2016-12-22	Finished Pipeline	7017	Body Weight	2016-09-23	12.9	4.4286	4.4286
5304	C57BL/6NJ	KOMP Phenotype	J72626	Male	CONTROL +/+	2016-08-23	2016-09-20	2016-12-22	Finished Pipeline	7017	Body Weight	2016-09-23	14.36	4.4286	4.4286
5304	C57BL/6NJ	KOMP Phenotype	J75482	Male	CONTROL +/+	2016-09-06	2016-10-12	2017-01-05	Finished Pipeline	7081	Body Weight	2016-10-07	16.35	4.4286	4.4286
5304	C57BL/6NJ	KOMP Phenotype	J75483	Male	CONTROL +/+	2016-09-06	2016-10-12	2017-01-05	Finished Pipeline	7081	Body Weight	2016-10-07	16.07	4.4286	4.4286
5304	C57BL/6NJ	KOMP Phenotype	J75484	Male	CONTROL +/+	2016-09-06	2016-10-12	2017-01-05	Finished Pipeline	7081	Body Weight	2016-10-07	16.59	4.4286	4.4286
5304	C57BL/6NJ	KOMP Phenotype	J75485	Male	CONTROL +/+	2016-09-06	2016-10-12	2017-01-05	Finished Pipeline	7081	Body Weight	2016-10-07	17.71	4.4286	4.4286
5304	C57BL/6NJ	KOMP Phenotype	J75486	Male	CONTROL +/+	2016-09-06	2016-10-12	2017-01-05	Finished Pipeline	7081	Body Weight	2016-10-07	17.29	4.4286	4.4286
5304	C57BL/6NJ	KOMP Phenotype	J76724	Male	CONTROL +/+	2016-09-13	2016-10-12	2017-01-12	Finished Pipeline	7088	Body Weight	2016-10-14	14.44	4.4286	4.4286
5304	C57BL/6NJ	KOMP Phenotype	J76725	Male	CONTROL +/+	2016-09-13	2016-10-12	2017-01-12	Finished Pipeline	7088	Body Weight	2016-10-14	14.78	4.4286	4.4286
5304	C57BL/6NJ	KOMP Phenotype	J76726	Male	CONTROL +/+	2016-09-13	2016-10-12	2017-01-12	Finished Pipeline	7088	Body Weight	2016-10-14	13.63	4.4286	4.4286
5304	C57BL/6NJ	KOMP Phenotype	J76727	Male	CONTROL +/+	2016-09-13	2016-10-12	2017-01-12	Finished Pipeline	7088	Body Weight	2016-10-14	13.75	4.4286	4.4286
5304	C57BL/6NJ	KOMP Phenotype	J76728	Male	CONTROL +/+	2016-09-13	2016-10-12	2017-01-12	Finished Pipeline	7088	Body Weight	2016-10-14	14.68	4.4286	4.4286
5304	C57BL/6NJ	KOMP Phenotype	J78115	Male	CONTROL +/+	2016-09-20	2016-10-18	2017-01-19	Finished Pipeline	7145	Body Weight	2016-10-21	16.61	4.4286	4.4286
5304	C57BL/6NJ	KOMP Phenotype	J78116	Male	CONTROL +/+	2016-09-20	2016-10-18	2017-01-19	Finished Pipeline	7145	Body Weight	2016-10-21	15.12	4.4286	4.4286
5304	C57BL/6NJ	KOMP Phenotype	J78117	Male	CONTROL +/+	2016-09-20	2016-10-18	2017-01-19	Finished Pipeline	7145	Body Weight	2016-10-21	15.17	4.4286	4.4286
5304	C57BL/6NJ	KOMP Phenotype	J78118	Male	CONTROL +/+	2016-09-20	2016-10-18	2017-01-19	Finished Pipeline	7145	Body Weight	2016-10-21	12.87	4.4286	4.4286
5304	C57BL/6NJ	KOMP Phenotype	J78119	Male	CONTROL +/+	2016-09-20	2016-10-18	2017-01-19	Finished Pipeline	7145	Body Weight	2016-10-21	15.98	4.4286	4.4286
5304	C57BL/6NJ	KOMP Phenotype	J79619	Male	CONTROL +/+	2016-09-27	2016-10-25	2017-01-26	Finished Pipeline	7153	Body Weight	2016-10-28	19.54	4.4286	4.4286
5304	C57BL/6NJ	KOMP Phenotype	J79620	Male	CONTROL +/+	2016-09-27	2016-10-25	2017-01-26	Finished Pipeline	7153	Body Weight	2016-10-28	17.35	4.4286	4.4286
5304	C57BL/6NJ	KOMP Phenotype	J79621	Male	CONTROL +/+	2016-09-27	2016-10-25	2017-01-26	Finished Pipeline	7153	Body Weight	2016-10-28	19.07	4.4286	4.4286
5304	C57BL/6NJ	KOMP Phenotype	J79622	Male	CONTROL +/+	2016-09-27	2016-10-25	2017-01-26	Finished Pipeline	7153	Body Weight	2016-10-28	16.57	4.4286	4.4286
5304	C57BL/6NJ	KOMP Phenotype	J79623	Male	CONTROL +/+	2016-09-27	2016-10-25	2017-01-26	Finished Pipeline	7153	Body Weight	2016-10-28	18.99	4.4286	4.4286
5304	C57BL/6NJ	KOMP Phenotype	J80755	Male	CONTROL +/+	2016-10-04	2016-11-02	2017-02-02	Finished Pipeline	7194	Body Weight	2016-11-04	17.38	4.4286	4.4286
5304	C57BL/6NJ	KOMP Phenotype	J80756	Male	CONTROL +/+	2016-10-04	2016-11-02	2017-02-02	Finished Pipeline	7194	Body Weight	2016-11-04	19.68	4.4286	4.4286
5304	C57BL/6NJ	KOMP Phenotype	J80757	Male	CONTROL +/+	2016-10-04	2016-11-02	2017-02-02	Finished Pipeline	7194	Body Weight	2016-11-04	19.33	4.4286	4.4286
5304	C57BL/6NJ	KOMP Phenotype	J80758	Male	CONTROL +/+	2016-10-04	2016-11-02	2017-02-02	Finished Pipeline	7194	Body Weight	2016-11-04	15.22	4.4286	4.4286
5304	C57BL/6NJ	KOMP Phenotype	J80759	Male	CONTROL +/+	2016-10-04	2016-11-02	2017-02-02	Finished Pipeline	7194	Body Weight	2016-11-04	20.19	4.4286	4.4286
5304	C57BL/6NJ	KOMP Phenotype	J81837	Male	CONTROL +/+	2016-10-11	2016-11-08	2017-02-09	Finished Pipeline	7250	Body Weight	2016-11-11	20.39	4.4286	4.4286
5304	C57BL/6NJ	KOMP Phenotype	J81838	Male	CONTROL +/+	2016-10-11	2016-11-08	2017-02-09	Finished Pipeline	7250	Body Weight	2016-11-11	20.04	4.4286	4.4286
5304	C57BL/6NJ	KOMP Phenotype	J81839	Male	CONTROL +/+	2016-10-11	2016-11-08	2017-02-09	Finished Pipeline	7250	Body Weight	2016-11-11	12.54	4.4286	4.4286
5304	C57BL/6NJ	KOMP Phenotype	J81840	Male	CONTROL +/+	2016-10-11	2016-11-08	2017-02-09	Finished Pipeline	7250	Body Weight	2016-11-11	16.54	4.4286	4.4286
5304	C57BL/6NJ	KOMP Phenotype	J81841	Male	CONTROL +/+	2016-10-11	2016-11-08	2017-02-09	Finished Pipeline	7250	Body Weight	2016-11-11	18.85	4.4286	4.4286
5304	C57BL/6NJ	KOMP Phenotype	J82963	Male	CONTROL +/+	2016-10-18	2016-11-15	2017-02-16	Finished Pipeline	7292	Body Weight	2016-11-18	12.47	4.4286	4.4286
5304	C57BL/6NJ	KOMP Phenotype	J82964	Male	CONTROL +/+	2016-10-18	2016-11-15	2017-02-16	Finished Pipeline	7292	Body Weight	2016-11-18	15.95	4.4286	4.4286
5304	C57BL/6NJ	KOMP Phenotype	J82965	Male	CONTROL +/+	2016-10-18	2016-11-15	2017-02-16	Finished Pipeline	7292	Body Weight	2016-11-18	15.48	4.4286	4.4286
5304	C57BL/6NJ	KOMP Phenotype	J82966	Male	CONTROL +/+	2016-10-18	2016-11-15	2017-02-16	Finished Pipeline	7292	Body Weight	2016-11-18	15.26	4.4286	4.4286
5304	C57BL/6NJ	KOMP Phenotype	J82967	Male	CONTROL +/+	2016-10-18	2016-11-15	2017-02-16	Finished Pipeline	7292	Body Weight	2016-11-18	16.94	4.4286	4.4286
5304	C57BL/6NJ	KOMP Phenotype	J84973	Male	CONTROL +/+	2016-10-25	2016-11-22	2017-02-23	Finished Pipeline	7309	Body Weight	2016-11-25	16.69	4.4286	4.4286
5304	C57BL/6NJ	KOMP Phenotype	J84974	Male	CONTROL +/+	2016-10-25	2016-11-22	2017-02-23	Finished Pipeline	7309	Body Weight	2016-11-25	17.12	4.4286	4.4286
5304	C57BL/6NJ	KOMP Phenotype	J84975	Male	CONTROL +/+	2016-10-25	2016-11-22	2017-02-23	Finished Pipeline	7309	Body Weight	2016-11-25	14.97	4.4286	4.4286
5304	C57BL/6NJ	KOMP Phenotype	J84976	Male	CONTROL +/+	2016-10-25	2016-11-22	2017-02-23	Finished Pipeline	7309	Body Weight	2016-11-25	17.14	4.4286	4.4286
5304	C57BL/6NJ	KOMP Phenotype	J84977	Male	CONTROL +/+	2016-10-25	2016-11-22	2017-02-23	Finished Pipeline	7309	Body Weight	2016-11-25	17.33	4.4286	4.4286
5304	C57BL/6NJ	KOMP Phenotype	J85763	Male	CONTROL +/+	2016-11-01	2016-11-29	2017-03-02	Finished Pipeline	7354	Body Weight	2016-12-02	13.08	4.4286	4.4286
5304	C57BL/6NJ	KOMP Phenotype	J85764	Male	CONTROL +/+	2016-11-01	2016-11-29	2017-03-02	Finished Pipeline	7354	Body Weight	2016-12-02	16.8	4.4286	4.4286
5304	C57BL/6NJ	KOMP Phenotype	J85765	Male	CONTROL +/+	2016-11-01	2016-11-29	2017-03-02	Finished Pipeline	7354	Body Weight	2016-12-02	15.9	4.4286	4.4286
5304	C57BL/6NJ	KOMP Phenotype	J85766	Male	CONTROL +/+	2016-11-01	2016-11-29	2017-03-02	Finished Pipeline	7354	Body Weight	2016-12-02	13.69	4.4286	4.4286
5304	C57BL/6NJ	KOMP Phenotype	J85767	Male	CONTROL +/+	2016-11-01	2016-11-29	2017-03-02	Finished Pipeline	7354	Body Weight	2016-12-02	16.33	4.4286	4.4286
5304	C57BL/6NJ	KOMP Phenotype	J87001	Male	CONTROL +/+	2016-11-08	2016-12-06	2017-03-09	Finished Pipeline	7379	Body Weight	2016-12-09	18.6	4.4286	4.4286
5304	C57BL/6NJ	KOMP Phenotype	J87002	Male	CONTROL +/+	2016-11-08	2016-12-06	2017-03-09	Finished Pipeline	7379	Body Weight	2016-12-09	15.24	4.4286	4.4286
5304	C57BL/6NJ	KOMP Phenotype	J87003	Male	CONTROL +/+	2016-11-08	2016-12-06	2017-03-09	Finished Pipeline	7379	Body Weight	2016-12-09	18.95	4.4286	4.4286
5304	C57BL/6NJ	KOMP Phenotype	J87004	Male	CONTROL +/+	2016-11-08	2016-12-06	2017-03-09	Finished Pipeline	7379	Body Weight	2016-12-09	17.1	4.4286	4.4286
5304	C57BL/6NJ	KOMP Phenotype	J87005	Male	CONTROL +/+	2016-11-08	2016-12-06	2017-03-09	Finished Pipeline	7379	Body Weight	2016-12-09	18.45	4.4286	4.4286
5304	C57BL/6NJ	KOMP Phenotype	J8781	Male	CONTROL +/+	2015-09-22	2015-10-20	2016-01-28	Finished Pipeline	5295	Body Weight	2015-10-23	16.04	4.4286	4.4286
5304	C57BL/6NJ	KOMP Phenotype	J8782	Male	CONTROL +/+	2015-09-22	2015-10-20	2016-01-28	Finished Pipeline	5295	Body Weight	2015-10-23	16.22	4.4286	4.4286
5304	C57BL/6NJ	KOMP Phenotype	J8783	Male	CONTROL +/+	2015-09-22	2015-10-20	2016-01-28	Finished Pipeline	5295	Body Weight	2015-10-23	17.41	4.4286	4.4286
5304	C57BL/6NJ	KOMP Phenotype	J8784	Male	CONTROL +/+	2015-09-22	2015-10-20	2016-01-28	Finished Pipeline	5295	Body Weight	2015-10-23	18.39	4.4286	4.4286
5304	C57BL/6NJ	KOMP Phenotype	J8785	Male	CONTROL +/+	2015-09-22	2015-10-20	2016-01-28	Finished Pipeline	5295	Body Weight	2015-10-23	17.32	4.4286	4.4286
5304	C57BL/6NJ	KOMP Phenotype	J88120	Male	CONTROL +/+	2016-11-15	2016-12-13	2017-03-16	Finished Pipeline	7401	Body Weight	2016-12-16	13.7	4.4286	4.4286
5304	C57BL/6NJ	KOMP Phenotype	J88121	Male	CONTROL +/+	2016-11-15	2016-12-13	2017-03-16	Finished Pipeline	7401	Body Weight	2016-12-16	14.26	4.4286	4.4286
5304	C57BL/6NJ	KOMP Phenotype	J88122	Male	CONTROL +/+	2016-11-15	2016-12-13	2017-03-16	Finished Pipeline	7401	Body Weight	2016-12-16	12.8	4.4286	4.4286
5304	C57BL/6NJ	KOMP Phenotype	J88123	Male	CONTROL +/+	2016-11-15	2016-12-13	2017-03-16	Finished Pipeline	7401	Body Weight	2016-12-16	13.36	4.4286	4.4286
5304	C57BL/6NJ	KOMP Phenotype	J88124	Male	CONTROL +/+	2016-11-15	2016-12-13	2017-03-16	Finished Pipeline	7401	Body Weight	2016-12-16	12.5	4.4286	4.4286
5304	C57BL/6NJ	KOMP Phenotype	J92307	Male	CONTROL +/+	2016-12-06	2017-01-04	2017-04-07	Finished Pipeline	7529	Body Weight	2017-01-06	12.62	4.4286	4.4286
5304	C57BL/6NJ	KOMP Phenotype	J92308	Male	CONTROL +/+	2016-12-06	2017-01-04	2017-04-07	Finished Pipeline	7529	Body Weight	2017-01-06	14.72	4.4286	4.4286
5304	C57BL/6NJ	KOMP Phenotype	J92309	Male	CONTROL +/+	2016-12-06	2017-01-04	2017-04-07	Finished Pipeline	7529	Body Weight	2017-01-06	16.01	4.4286	4.4286
5304	C57BL/6NJ	KOMP Phenotype	J92310	Male	CONTROL +/+	2016-12-06	2017-01-04	2017-04-07	Finished Pipeline	7529	Body Weight	2017-01-06	11.82	4.4286	4.4286
5304	C57BL/6NJ	KOMP Phenotype	J92311	Male	CONTROL +/+	2016-12-06	2017-01-04	2017-04-07	Finished Pipeline	7529	Body Weight	2017-01-06	16.91	4.4286	4.4286
5304	C57BL/6NJ	KOMP Phenotype	J93553	Male	CONTROL +/+	2016-12-13	2017-01-10	2017-04-14	Finished Pipeline	7587	Body Weight	2017-01-13	19.12	4.4286	4.4286
5304	C57BL/6NJ	KOMP Phenotype	J93554	Male	CONTROL +/+	2016-12-13	2017-01-10	2017-04-14	Finished Pipeline	7587	Body Weight	2017-01-13	17.95	4.4286	4.4286
5304	C57BL/6NJ	KOMP Phenotype	J93555	Male	CONTROL +/+	2016-12-13	2017-01-10	2017-04-14	Finished Pipeline	7587	Body Weight	2017-01-13	11.34	4.4286	4.4286
5304	C57BL/6NJ	KOMP Phenotype	J93556	Male	CONTROL +/+	2016-12-13	2017-01-10	2017-04-14	Finished Pipeline	7587	Body Weight	2017-01-13	16.52	4.4286	4.4286
5304	C57BL/6NJ	KOMP Phenotype	J93557	Male	CONTROL +/+	2016-12-13	2017-01-10	2017-04-14	Finished Pipeline	7587	Body Weight	2017-01-13	11.76	4.4286	4.4286
5304	C57BL/6NJ	KOMP Phenotype	J9679	Male	CONTROL +/+	2015-09-29	2015-10-27	2016-02-04	Finished Pipeline	5318	Body Weight	2015-10-30	15.25	4.4286	4.4286
5304	C57BL/6NJ	KOMP Phenotype	J9680	Male	CONTROL +/+	2015-09-29	2015-10-27	2016-02-04	Finished Pipeline	5318	Body Weight	2015-10-30	14.01	4.4286	4.4286
5304	C57BL/6NJ	KOMP Phenotype	J9681	Male	CONTROL +/+	2015-09-29	2015-10-27	2016-02-04	Finished Pipeline	5318	Body Weight	2015-10-30	13.88	4.4286	4.4286
5304	C57BL/6NJ	KOMP Phenotype	J9682	Male	CONTROL +/+	2015-09-29	2015-10-27	2016-02-04	Finished Pipeline	5318	Body Weight	2015-10-30	16.7	4.4286	4.4286
5304	C57BL/6NJ	KOMP Phenotype	J9683	Male	CONTROL +/+	2015-09-29	2015-10-27	2016-02-04	Finished Pipeline	5318	Body Weight	2015-10-30	15.77	4.4286	4.4286
5304	C57BL/6NJ	KOMP Phenotype	K100421	Male	CONTROL +/+	2015-08-18	2015-09-16	2015-12-23	Finished Pipeline	5127	Body Weight	2015-09-18	16.9	4.4286	4.4286
5304	C57BL/6NJ	KOMP Phenotype	K100422	Male	CONTROL +/+	2015-08-18	2015-09-16	2015-12-23	Finished Pipeline	5127	Body Weight	2015-09-18	16.97	4.4286	4.4286
5304	C57BL/6NJ	KOMP Phenotype	K100423	Male	CONTROL +/+	2015-08-18	2015-09-16	2015-12-23	Finished Pipeline	5127	Body Weight	2015-09-18	17.66	4.4286	4.4286
5304	C57BL/6NJ	KOMP Phenotype	K100424	Male	CONTROL +/+	2015-08-18	2015-09-16	2015-12-23	Finished Pipeline	5127	Body Weight	2015-09-18	18.64	4.4286	4.4286
5304	C57BL/6NJ	KOMP Phenotype	K100425	Male	CONTROL +/+	2015-08-18	2015-09-16	2015-12-23	Finished Pipeline	5127	Body Weight	2015-09-18	16.74	4.4286	4.4286
5304	C57BL/6NJ	KOMP Phenotype	K101077	Male	CONTROL +/+	2015-08-18	2015-09-16	2015-12-23	Finished Pipeline	5126	Body Weight	2015-09-18	10.37	4.4286	4.4286
5304	C57BL/6NJ	KOMP Phenotype	K101078	Male	CONTROL +/+	2015-08-18	2015-09-16	2015-12-23	Finished Pipeline	5126	Body Weight	2015-09-18	13.2	4.4286	4.4286
5304	C57BL/6NJ	KOMP Phenotype	K101079	Male	CONTROL +/+	2015-08-18	2015-09-16	2015-12-23	Finished Pipeline	5126	Body Weight	2015-09-18	12.88	4.4286	4.4286
5304	C57BL/6NJ	KOMP Phenotype	K101080	Male	CONTROL +/+	2015-08-18	2015-09-16	2015-12-23	Finished Pipeline	5126	Body Weight	2015-09-18	11.08	4.4286	4.4286
5304	C57BL/6NJ	KOMP Phenotype	K101081	Male	CONTROL +/+	2015-08-18	2015-09-16	2015-12-23	Finished Pipeline	5126	Body Weight	2015-09-18	14.26	4.4286	4.4286
5304	C57BL/6NJ	KOMP Phenotype	K10404	Male	CONTROL +/+	2014-03-18	2014-04-15	2014-07-18	Finished Pipeline	2554	Body Weight	2014-04-18	18.65	4.4286	4.4286
5304	C57BL/6NJ	KOMP Phenotype	K10405	Male	CONTROL +/+	2014-03-18	2014-04-15	2014-07-18	Finished Pipeline	2554	Body Weight	2014-04-18	16.95	4.4286	4.4286
5304	C57BL/6NJ	KOMP Phenotype	K10406	Male	CONTROL +/+	2014-03-18	2014-04-15	2014-07-18	Finished Pipeline	2554	Body Weight	2014-04-18	17.11	4.4286	4.4286
5304	C57BL/6NJ	KOMP Phenotype	K10407	Male	CONTROL +/+	2014-03-18	2014-04-15	2014-07-18	Finished Pipeline	2554	Body Weight	2014-04-18	18.5	4.4286	4.4286
5304	C57BL/6NJ	KOMP Phenotype	K10408	Male	CONTROL +/+	2014-03-18	2014-04-15	2014-07-18	Finished Pipeline	2554	Body Weight	2014-04-18	14.12	4.4286	4.4286
5304	C57BL/6NJ	KOMP Phenotype	K10528	Male	CONTROL +/+	2014-03-18	2014-04-15	2014-07-25	Finished Pipeline	2548	Body Weight	2014-04-18	14.01	4.4286	4.4286
5304	C57BL/6NJ	KOMP Phenotype	K10529	Male	CONTROL +/+	2014-03-18	2014-04-15	2014-07-25	Finished Pipeline	2548	Body Weight	2014-04-18	14.87	4.4286	4.4286
5304	C57BL/6NJ	KOMP Phenotype	K10530	Male	CONTROL +/+	2014-03-18	2014-04-15	2014-07-25	Finished Pipeline	2548	Body Weight	2014-04-18	15.74	4.4286	4.4286
5304	C57BL/6NJ	KOMP Phenotype	K10531	Male	CONTROL +/+	2014-03-18	2014-04-15	2014-07-25	Finished Pipeline	2548	Body Weight	2014-04-18	15.53	4.4286	4.4286
5304	C57BL/6NJ	KOMP Phenotype	K10532	Male	CONTROL +/+	2014-03-18	2014-04-15	2014-07-25	Finished Pipeline	2548	Body Weight	2014-04-18	17.68	4.4286	4.4286
5304	C57BL/6NJ	KOMP Phenotype	K11411	Male	CONTROL +/+	2014-03-25	2014-04-23	2014-08-01	Finished Pipeline	2584	Body Weight	2014-04-25	12.95	4.4286	4.4286
5304	C57BL/6NJ	KOMP Phenotype	K11412	Male	CONTROL +/+	2014-03-25	2014-04-23	2014-08-01	Finished Pipeline	2584	Body Weight	2014-04-25	14.17	4.4286	4.4286
5304	C57BL/6NJ	KOMP Phenotype	K11413	Male	CONTROL +/+	2014-03-25	2014-04-23	2014-08-01	Finished Pipeline	2584	Body Weight	2014-04-25	14.62	4.4286	4.4286
5304	C57BL/6NJ	KOMP Phenotype	K11414	Male	CONTROL +/+	2014-03-25	2014-04-23	2014-08-01	Finished Pipeline	2584	Body Weight	2014-04-25	12.23	4.4286	4.4286
5304	C57BL/6NJ	KOMP Phenotype	K11415	Male	CONTROL +/+	2014-03-25	2014-04-24	2014-08-01	Finished Pipeline	2584	Body Weight	2014-04-25	13.23	4.4286	4.4286
5304	C57BL/6NJ	KOMP Phenotype	K13721	Male	CONTROL +/+	2014-04-08	2014-05-06	2014-08-15	Finished Pipeline	2967	Body Weight	2014-05-09	14.56	4.4286	4.4286
5304	C57BL/6NJ	KOMP Phenotype	K13722	Male	CONTROL +/+	2014-04-08	2014-05-06	2014-08-15	Finished Pipeline	2967	Body Weight	2014-05-09	16.89	4.4286	4.4286
5304	C57BL/6NJ	KOMP Phenotype	K13723	Male	CONTROL +/+	2014-04-08	2014-05-06	2014-08-15	Finished Pipeline	2967	Body Weight	2014-05-09	16.11	4.4286	4.4286
5304	C57BL/6NJ	KOMP Phenotype	K13724	Male	CONTROL +/+	2014-04-08	2014-05-06	2014-08-15	Finished Pipeline	2967	Body Weight	2014-05-09	13.67	4.4286	4.4286
5304	C57BL/6NJ	KOMP Phenotype	K13725	Male	CONTROL +/+	2014-04-08	2014-05-06	2014-08-15	Finished Pipeline	2967	Body Weight	2014-05-09	14.43	4.4286	4.4286
5304	C57BL/6NJ	KOMP Phenotype	K13811	Male	CONTROL +/+	2014-04-08	2014-05-06	2014-08-15	Finished Pipeline	2964	Body Weight	2014-05-09	19.13	4.4286	4.4286
5304	C57BL/6NJ	KOMP Phenotype	K13812	Male	CONTROL +/+	2014-04-08	2014-05-06	2014-08-15	Finished Pipeline	2964	Body Weight	2014-05-09	19.03	4.4286	4.4286
5304	C57BL/6NJ	KOMP Phenotype	K13813	Male	CONTROL +/+	2014-04-08	2014-05-06	2014-08-15	Finished Pipeline	2964	Body Weight	2014-05-09	17.91	4.4286	4.4286
5304	C57BL/6NJ	KOMP Phenotype	K13814	Male	CONTROL +/+	2014-04-08	2014-05-06	2014-08-15	Finished Pipeline	2964	Body Weight	2014-05-09	15.46	4.4286	4.4286
5304	C57BL/6NJ	KOMP Phenotype	K13815	Male	CONTROL +/+	2014-04-08	2014-05-06	2014-08-15	Finished Pipeline	2964	Body Weight	2014-05-09	14.64	4.4286	4.4286
5304	C57BL/6NJ	KOMP Phenotype	K17454	Male	CONTROL +/+	2014-04-29	2014-05-29	2014-09-05	Finished Pipeline	3060	Body Weight	2014-05-30	16.48	4.4286	4.4286
5304	C57BL/6NJ	KOMP Phenotype	K17455	Male	CONTROL +/+	2014-04-29	2014-05-29	2014-09-05	Finished Pipeline	3060	Body Weight	2014-05-30	15	4.4286	4.4286
5304	C57BL/6NJ	KOMP Phenotype	K17456	Male	CONTROL +/+	2014-04-29	2014-05-29	2014-09-05	Finished Pipeline	3060	Body Weight	2014-05-30	14.37	4.4286	4.4286
5304	C57BL/6NJ	KOMP Phenotype	K17457	Male	CONTROL +/+	2014-04-29	2014-05-29	2014-09-05	Finished Pipeline	3060	Body Weight	2014-05-30	15.93	4.4286	4.4286
5304	C57BL/6NJ	KOMP Phenotype	K17458	Male	CONTROL +/+	2014-04-29	2014-05-29	2014-09-05	Finished Pipeline	3060	Body Weight	2014-05-30	16.38	4.4286	4.4286
5304	C57BL/6NJ	KOMP Phenotype	K20168	Male	CONTROL +/+	2014-05-20	2014-06-17	2014-09-19	Finished Pipeline	3178	Body Weight	2014-06-20	16.43	4.4286	4.4286
5304	C57BL/6NJ	KOMP Phenotype	K20169	Male	CONTROL +/+	2014-05-20	2014-06-17	2014-08-04	Other	3178	Body Weight	2014-06-20	17.01	4.4286	4.4286
5304	C57BL/6NJ	KOMP Phenotype	K20170	Male	CONTROL +/+	2014-05-20	2014-06-17	2014-09-19	Finished Pipeline	3178	Body Weight	2014-06-20	17.47	4.4286	4.4286
5304	C57BL/6NJ	KOMP Phenotype	K20171	Male	CONTROL +/+	2014-05-20	2014-06-17	2014-09-19	Finished Pipeline	3178	Body Weight	2014-06-20	14.89	4.4286	4.4286
5304	C57BL/6NJ	KOMP Phenotype	K20172	Male	CONTROL +/+	2014-05-20	2014-06-17	2014-09-19	Finished Pipeline	3178	Body Weight	2014-06-20	18.48	4.4286	4.4286
5304	C57BL/6NJ	KOMP Phenotype	K28651	Male	CONTROL +/+	2014-07-15	2014-08-12	2014-11-21	Finished Pipeline	3463	Body Weight	2014-08-15	14.35	4.4286	4.4286
5304	C57BL/6NJ	KOMP Phenotype	K28652	Male	CONTROL +/+	2014-07-15	2014-08-12	2014-11-21	Finished Pipeline	3463	Body Weight	2014-08-15	15.46	4.4286	4.4286
5304	C57BL/6NJ	KOMP Phenotype	K28653	Male	CONTROL +/+	2014-07-15	2014-08-12	2014-11-21	Finished Pipeline	3463	Body Weight	2014-08-15	15.68	4.4286	4.4286
5304	C57BL/6NJ	KOMP Phenotype	K28654	Male	CONTROL +/+	2014-07-15	2014-08-12	2014-11-21	Finished Pipeline	3463	Body Weight	2014-08-15	15.51	4.4286	4.4286
5304	C57BL/6NJ	KOMP Phenotype	K28655	Male	CONTROL +/+	2014-07-15	2014-08-12	2014-11-21	Finished Pipeline	3463	Body Weight	2014-08-15	16.04	4.4286	4.4286
5304	C57BL/6NJ	KOMP Phenotype	K30624	Male	CONTROL +/+	2014-07-29	2014-08-29	2014-10-27	Other	3496	Body Weight	2014-08-29	13.17	4.4286	4.4286
5304	C57BL/6NJ	KOMP Phenotype	K30625	Male	CONTROL +/+	2014-07-29	2014-08-29	2014-10-27	Other	3496	Body Weight	2014-08-29	13.27	4.4286	4.4286
5304	C57BL/6NJ	KOMP Phenotype	K30626	Male	CONTROL +/+	2014-07-29	2014-08-29	2014-10-27	Other	3496	Body Weight	2014-08-29	12.88	4.4286	4.4286
5304	C57BL/6NJ	KOMP Phenotype	K30627	Male	CONTROL +/+	2014-07-29	2014-08-29	2014-10-27	Other	3496	Body Weight	2014-08-29	16.77	4.4286	4.4286
5304	C57BL/6NJ	KOMP Phenotype	K30628	Male	CONTROL +/+	2014-07-29	2014-08-29	2014-10-27	Other	3496	Body Weight	2014-08-29	16.36	4.4286	4.4286
5304	C57BL/6NJ	KOMP Phenotype	K41029	Male	CONTROL +/+	2014-09-30	2014-10-28	2015-01-30	Finished Pipeline	3720	Body Weight	2014-10-31	16.72	4.4286	4.4286
5304	C57BL/6NJ	KOMP Phenotype	K41030	Male	CONTROL +/+	2014-09-30	2014-10-28	2015-01-30	Finished Pipeline	3720	Body Weight	2014-10-31	19.62	4.4286	4.4286
5304	C57BL/6NJ	KOMP Phenotype	K41031	Male	CONTROL +/+	2014-09-30	2014-10-28	2015-01-30	Finished Pipeline	3720	Body Weight	2014-10-31	19.02	4.4286	4.4286
5304	C57BL/6NJ	KOMP Phenotype	K41032	Male	CONTROL +/+	2014-09-30	2014-10-28	2015-01-30	Finished Pipeline	3720	Body Weight	2014-10-31	18.5	4.4286	4.4286
5304	C57BL/6NJ	KOMP Phenotype	K41033	Male	CONTROL +/+	2014-09-30	2014-10-28	2015-01-30	Finished Pipeline	3720	Body Weight	2014-10-31	15.63	4.4286	4.4286
5304	C57BL/6NJ	KOMP Phenotype	K43486	Male	CONTROL +/+	2014-10-14	2014-11-11	2015-02-20	Finished Pipeline	3764	Body Weight	2014-11-14	17.02	4.4286	4.4286
5304	C57BL/6NJ	KOMP Phenotype	K43487	Male	CONTROL +/+	2014-10-14	2014-11-11	2015-02-20	Finished Pipeline	3764	Body Weight	2014-11-14	13.08	4.4286	4.4286
5304	C57BL/6NJ	KOMP Phenotype	K43488	Male	CONTROL +/+	2014-10-14	2014-11-11	2015-02-20	Finished Pipeline	3764	Body Weight	2014-11-14	14.58	4.4286	4.4286
5304	C57BL/6NJ	KOMP Phenotype	K43489	Male	CONTROL +/+	2014-10-14	2014-11-11	2015-02-20	Finished Pipeline	3764	Body Weight	2014-11-14	16.38	4.4286	4.4286
5304	C57BL/6NJ	KOMP Phenotype	K43490	Male	CONTROL +/+	2014-10-14	2014-11-11	2015-02-20	Finished Pipeline	3764	Body Weight	2014-11-14	16.64	4.4286	4.4286
5304	C57BL/6NJ	KOMP Phenotype	K44273	Male	CONTROL +/+	2014-10-21	2014-11-18	2015-02-26	Finished Pipeline	3795	Body Weight	2014-11-21	12.57	4.4286	4.4286
5304	C57BL/6NJ	KOMP Phenotype	K44274	Male	CONTROL +/+	2014-10-21	2014-11-18	2015-02-26	Finished Pipeline	3795	Body Weight	2014-11-21	11.17	4.4286	4.4286
5304	C57BL/6NJ	KOMP Phenotype	K44275	Male	CONTROL +/+	2014-10-21	2014-11-18	2015-02-26	Finished Pipeline	3795	Body Weight	2014-11-21	10.58	4.4286	4.4286
5304	C57BL/6NJ	KOMP Phenotype	K44276	Male	CONTROL +/+	2014-10-21	2014-11-18	2015-02-26	Finished Pipeline	3795	Body Weight	2014-11-21	12.95	4.4286	4.4286
5304	C57BL/6NJ	KOMP Phenotype	K44277	Male	CONTROL +/+	2014-10-21	2014-11-18	2015-02-26	Finished Pipeline	3795	Body Weight	2014-11-21	12.15	4.4286	4.4286
5304	C57BL/6NJ	KOMP Phenotype	K51279	Male	CONTROL +/+	2014-12-02	2014-12-30	2015-04-10	Finished Pipeline	3924	Body Weight	2015-01-02	16.21	4.4286	4.4286
5304	C57BL/6NJ	KOMP Phenotype	K51280	Male	CONTROL +/+	2014-12-02	2014-12-30	2015-04-10	Finished Pipeline	3924	Body Weight	2015-01-02	15.81	4.4286	4.4286
5304	C57BL/6NJ	KOMP Phenotype	K51281	Male	CONTROL +/+	2014-12-02	2014-12-30	2015-04-10	Finished Pipeline	3924	Body Weight	2015-01-02	12.89	4.4286	4.4286
5304	C57BL/6NJ	KOMP Phenotype	K51282	Male	CONTROL +/+	2014-12-02	2014-12-30	2015-04-09	Finished Pipeline	3924	Body Weight	2015-01-02	11.26	4.4286	4.4286
5304	C57BL/6NJ	KOMP Phenotype	K51283	Male	CONTROL +/+	2014-12-02	2014-12-30	2015-04-09	Finished Pipeline	3924	Body Weight	2015-01-02	13.46	4.4286	4.4286
5304	C57BL/6NJ	KOMP Phenotype	K53193	Male	CONTROL +/+	2014-12-09	2015-01-06	2015-04-17	Finished Pipeline	3941	Body Weight	2015-01-09	14.56	4.4286	4.4286
5304	C57BL/6NJ	KOMP Phenotype	K53194	Male	CONTROL +/+	2014-12-09	2015-01-06	2015-04-17	Finished Pipeline	3941	Body Weight	2015-01-09	15.28	4.4286	4.4286
5304	C57BL/6NJ	KOMP Phenotype	K53195	Male	CONTROL +/+	2014-12-09	2015-01-06	2015-04-17	Finished Pipeline	3941	Body Weight	2015-01-09	15.32	4.4286	4.4286
5304	C57BL/6NJ	KOMP Phenotype	K53196	Male	CONTROL +/+	2014-12-09	2015-01-06	2015-04-17	Finished Pipeline	3941	Body Weight	2015-01-09	14.49	4.4286	4.4286
5304	C57BL/6NJ	KOMP Phenotype	K53197	Male	CONTROL +/+	2014-12-09	2015-01-06	2015-04-17	Finished Pipeline	3941	Body Weight	2015-01-09	14.62	4.4286	4.4286
5304	C57BL/6NJ	KOMP Phenotype	K54658	Male	CONTROL +/+	2014-12-16	2015-01-13	2015-04-24	Finished Pipeline	3962	Body Weight	2015-01-16	13.87	4.4286	4.4286
5304	C57BL/6NJ	KOMP Phenotype	K54659	Male	CONTROL +/+	2014-12-16	2015-01-13	2015-04-24	Finished Pipeline	3962	Body Weight	2015-01-16	11.52	4.4286	4.4286
5304	C57BL/6NJ	KOMP Phenotype	K54660	Male	CONTROL +/+	2014-12-16	2015-01-13	2015-04-24	Finished Pipeline	3962	Body Weight	2015-01-16	17.25	4.4286	4.4286
5304	C57BL/6NJ	KOMP Phenotype	K54661	Male	CONTROL +/+	2014-12-16	2015-01-13	2015-04-24	Finished Pipeline	3962	Body Weight	2015-01-16	17.73	4.4286	4.4286
5304	C57BL/6NJ	KOMP Phenotype	K54662	Male	CONTROL +/+	2014-12-16	2015-01-13	2015-04-24	Finished Pipeline	3962	Body Weight	2015-01-16	15.95	4.4286	4.4286
5304	C57BL/6NJ	KOMP Phenotype	K56266	Male	CONTROL +/+	2014-12-23	2015-01-20	2015-05-01	Finished Pipeline	4005	Body Weight	2015-01-23	16.75	4.4286	4.4286
5304	C57BL/6NJ	KOMP Phenotype	K56267	Male	CONTROL +/+	2014-12-23	2015-01-20	2015-05-01	Finished Pipeline	4005	Body Weight	2015-01-23	11.69	4.4286	4.4286
5304	C57BL/6NJ	KOMP Phenotype	K56268	Male	CONTROL +/+	2014-12-23	2015-01-20	2015-05-01	Finished Pipeline	4005	Body Weight	2015-01-23	16.13	4.4286	4.4286
5304	C57BL/6NJ	KOMP Phenotype	K56269	Male	CONTROL +/+	2014-12-23	2015-01-20	2015-05-01	Finished Pipeline	4005	Body Weight	2015-01-23	12.31	4.4286	4.4286
5304	C57BL/6NJ	KOMP Phenotype	K56270	Male	CONTROL +/+	2014-12-23	2015-01-20	2015-05-01	Finished Pipeline	4005	Body Weight	2015-01-23	12.45	4.4286	4.4286
5304	C57BL/6NJ	KOMP Phenotype	K57819	Male	CONTROL +/+	2015-01-06	2015-02-04	2015-05-15	Finished Pipeline	4066	Body Weight	2015-02-06	11.48	4.4286	4.4286
5304	C57BL/6NJ	KOMP Phenotype	K57820	Male	CONTROL +/+	2015-01-06	2015-02-04	2015-05-15	Finished Pipeline	4066	Body Weight	2015-02-06	12.06	4.4286	4.4286
5304	C57BL/6NJ	KOMP Phenotype	K57821	Male	CONTROL +/+	2015-01-06	2015-02-04	2015-05-15	Finished Pipeline	4066	Body Weight	2015-02-06	12.69	4.4286	4.4286
5304	C57BL/6NJ	KOMP Phenotype	K57822	Male	CONTROL +/+	2015-01-06	2015-02-04	2015-05-15	Finished Pipeline	4066	Body Weight	2015-02-06	12.02	4.4286	4.4286
5304	C57BL/6NJ	KOMP Phenotype	K57823	Male	CONTROL +/+	2015-01-06	2015-02-04	2015-05-15	Finished Pipeline	4066	Body Weight	2015-02-06	11.73	4.4286	4.4286
5304	C57BL/6NJ	KOMP Phenotype	K63307	Male	CONTROL +/+	2015-02-03	2015-03-03	2015-06-05	Finished Pipeline	4205	Body Weight	2015-03-06	9.59	4.4286	4.4286
5304	C57BL/6NJ	KOMP Phenotype	K63308	Male	CONTROL +/+	2015-02-03	2015-03-03	2015-06-05	Finished Pipeline	4205	Body Weight	2015-03-06	11.45	4.4286	4.4286
5304	C57BL/6NJ	KOMP Phenotype	K63309	Male	CONTROL +/+	2015-02-03	2015-03-03	2015-06-05	Finished Pipeline	4205	Body Weight	2015-03-06	9.26	4.4286	4.4286
5304	C57BL/6NJ	KOMP Phenotype	K63310	Male	CONTROL +/+	2015-02-03	2015-03-03	2015-06-05	Finished Pipeline	4205	Body Weight	2015-03-06	12.06	4.4286	4.4286
5304	C57BL/6NJ	KOMP Phenotype	K63311	Male	CONTROL +/+	2015-02-03	2015-03-03	2015-06-05	Finished Pipeline	4205	Body Weight	2015-03-06	10.8	4.4286	4.4286
5304	C57BL/6NJ	KOMP Phenotype	K64220	Male	CONTROL +/+	2015-02-10	2015-03-10	2015-06-12	Finished Pipeline	4236	Body Weight	2015-03-13	14.6	4.4286	4.4286
5304	C57BL/6NJ	KOMP Phenotype	K64221	Male	CONTROL +/+	2015-02-10	2015-03-10	2015-06-12	Finished Pipeline	4236	Body Weight	2015-03-13	11.21	4.4286	4.4286
5304	C57BL/6NJ	KOMP Phenotype	K64222	Male	CONTROL +/+	2015-02-10	2015-03-10	2015-06-12	Finished Pipeline	4236	Body Weight	2015-03-13	13.04	4.4286	4.4286
5304	C57BL/6NJ	KOMP Phenotype	K64223	Male	CONTROL +/+	2015-02-10	2015-03-10	2015-06-12	Finished Pipeline	4236	Body Weight	2015-03-13	16.25	4.4286	4.4286
5304	C57BL/6NJ	KOMP Phenotype	K64224	Male	CONTROL +/+	2015-02-10	2015-03-10	2015-06-12	Finished Pipeline	4236	Body Weight	2015-03-13	14.88	4.4286	4.4286
5304	C57BL/6NJ	KOMP Phenotype	K65445	Male	CONTROL +/+	2015-02-17	2015-03-17	2015-06-19	Finished Pipeline	4262	Body Weight	2015-03-20	12.14	4.4286	4.4286
5304	C57BL/6NJ	KOMP Phenotype	K65446	Male	CONTROL +/+	2015-02-17	2015-03-17	2015-06-19	Finished Pipeline	4262	Body Weight	2015-03-20	13.43	4.4286	4.4286
5304	C57BL/6NJ	KOMP Phenotype	K65447	Male	CONTROL +/+	2015-02-17	2015-03-17	2015-06-19	Finished Pipeline	4262	Body Weight	2015-03-20	13.78	4.4286	4.4286
5304	C57BL/6NJ	KOMP Phenotype	K65448	Male	CONTROL +/+	2015-02-17	2015-03-17	2015-06-19	Finished Pipeline	4262	Body Weight	2015-03-20	10.99	4.4286	4.4286
5304	C57BL/6NJ	KOMP Phenotype	K65449	Male	CONTROL +/+	2015-02-17	2015-03-17	2015-06-19	Finished Pipeline	4262	Body Weight	2015-03-20	11.62	4.4286	4.4286
5304	C57BL/6NJ	KOMP Phenotype	K66475	Male	CONTROL +/+	2015-02-24	2015-03-24	2015-06-26	Finished Pipeline	4283	Body Weight	2015-03-27	10.73	4.4286	4.4286
5304	C57BL/6NJ	KOMP Phenotype	K66476	Male	CONTROL +/+	2015-02-24	2015-03-24	2015-06-26	Finished Pipeline	4283	Body Weight	2015-03-27	11.75	4.4286	4.4286
5304	C57BL/6NJ	KOMP Phenotype	K66477	Male	CONTROL +/+	2015-02-24	2015-03-24	2015-06-26	Finished Pipeline	4283	Body Weight	2015-03-27	12.35	4.4286	4.4286
5304	C57BL/6NJ	KOMP Phenotype	K66478	Male	CONTROL +/+	2015-02-24	2015-03-24	2015-06-26	Finished Pipeline	4283	Body Weight	2015-03-27	10.75	4.4286	4.4286
5304	C57BL/6NJ	KOMP Phenotype	K66479	Male	CONTROL +/+	2015-02-24	2015-03-24	2015-06-26	Finished Pipeline	4283	Body Weight	2015-03-27	15.88	4.4286	4.4286
5304	C57BL/6NJ	KOMP Phenotype	K68028	Male	CONTROL +/+	2015-03-03	2015-03-31	2015-07-03	Finished Pipeline	4306	Body Weight	2015-04-03	12.64	4.4286	4.4286
5304	C57BL/6NJ	KOMP Phenotype	K68029	Male	CONTROL +/+	2015-03-03	2015-03-31	2015-07-03	Finished Pipeline	4306	Body Weight	2015-04-03	15.27	4.4286	4.4286
5304	C57BL/6NJ	KOMP Phenotype	K68030	Male	CONTROL +/+	2015-03-03	2015-03-31	2015-07-03	Finished Pipeline	4306	Body Weight	2015-04-03	12.72	4.4286	4.4286
5304	C57BL/6NJ	KOMP Phenotype	K68031	Male	CONTROL +/+	2015-03-03	2015-03-31	2015-07-03	Finished Pipeline	4306	Body Weight	2015-04-03	13.25	4.4286	4.4286
5304	C57BL/6NJ	KOMP Phenotype	K68032	Male	CONTROL +/+	2015-03-03	2015-03-31	2015-07-03	Finished Pipeline	4306	Body Weight	2015-04-03	13.55	4.4286	4.4286
5304	C57BL/6NJ	KOMP Phenotype	K68741	Male	CONTROL +/+	2015-03-10	2015-04-07	2015-07-10	Finished Pipeline	4325	Body Weight	2015-04-10	11.03	4.4286	4.4286
5304	C57BL/6NJ	KOMP Phenotype	K68742	Male	CONTROL +/+	2015-03-10	2015-04-07	2015-07-10	Finished Pipeline	4325	Body Weight	2015-04-10	11.82	4.4286	4.4286
5304	C57BL/6NJ	KOMP Phenotype	K68743	Male	CONTROL +/+	2015-03-10	2015-04-07	2015-07-10	Finished Pipeline	4325	Body Weight	2015-04-10	16.69	4.4286	4.4286
5304	C57BL/6NJ	KOMP Phenotype	K68744	Male	CONTROL +/+	2015-03-10	2015-04-07	2015-07-10	Finished Pipeline	4325	Body Weight	2015-04-10	9.19	4.4286	4.4286
5304	C57BL/6NJ	KOMP Phenotype	K68745	Male	CONTROL +/+	2015-03-10	2015-04-07	2015-07-10	Finished Pipeline	4325	Body Weight	2015-04-10	8.68	4.4286	4.4286
5304	C57BL/6NJ	KOMP Phenotype	K72557	Male	CONTROL +/+	2015-03-31	2015-05-01	2015-07-31	Finished Pipeline	4391	Body Weight	2015-05-01	10.59	4.4286	4.4286
5304	C57BL/6NJ	KOMP Phenotype	K72558	Male	CONTROL +/+	2015-03-31	2015-05-01	2015-07-31	Finished Pipeline	4391	Body Weight	2015-05-01	11	4.4286	4.4286
5304	C57BL/6NJ	KOMP Phenotype	K72559	Male	CONTROL +/+	2015-03-31	2015-05-01	2015-07-31	Finished Pipeline	4391	Body Weight	2015-05-01	10.2	4.4286	4.4286
5304	C57BL/6NJ	KOMP Phenotype	K72560	Male	CONTROL +/+	2015-03-31	2015-05-01	2015-07-31	Finished Pipeline	4391	Body Weight	2015-05-01	11.73	4.4286	4.4286
5304	C57BL/6NJ	KOMP Phenotype	K72561	Male	CONTROL +/+	2015-03-31	2015-05-01	2015-07-31	Finished Pipeline	4391	Body Weight	2015-05-01	10.13	4.4286	4.4286
5304	C57BL/6NJ	KOMP Phenotype	K73953	Male	CONTROL +/+	2015-04-07	2015-05-05	2015-08-07	Finished Pipeline	4415	Body Weight	2015-05-08	11.07	4.4286	4.4286
5304	C57BL/6NJ	KOMP Phenotype	K73954	Male	CONTROL +/+	2015-04-07	2015-05-05	2015-08-07	Finished Pipeline	4415	Body Weight	2015-05-08	11.34	4.4286	4.4286
5304	C57BL/6NJ	KOMP Phenotype	K73955	Male	CONTROL +/+	2015-04-07	2015-05-05	2015-08-07	Finished Pipeline	4415	Body Weight	2015-05-08	14.8	4.4286	4.4286
5304	C57BL/6NJ	KOMP Phenotype	K73956	Male	CONTROL +/+	2015-04-07	2015-05-05	2015-08-07	Finished Pipeline	4415	Body Weight	2015-05-08	12.57	4.4286	4.4286
5304	C57BL/6NJ	KOMP Phenotype	K73957	Male	CONTROL +/+	2015-04-07	2015-05-05	2015-08-07	Finished Pipeline	4415	Body Weight	2015-05-08	12.89	4.4286	4.4286
5304	C57BL/6NJ	KOMP Phenotype	K75108	Male	CONTROL +/+	2015-04-14	2015-05-12	2015-08-14	Finished Pipeline	4438	Body Weight	2015-05-15	14.67	4.4286	4.4286
5304	C57BL/6NJ	KOMP Phenotype	K75109	Male	CONTROL +/+	2015-04-14	2015-05-12	2015-08-14	Finished Pipeline	4438	Body Weight	2015-05-15	17.03	4.4286	4.4286
5304	C57BL/6NJ	KOMP Phenotype	K75110	Male	CONTROL +/+	2015-04-14	2015-05-12	2015-08-14	Finished Pipeline	4438	Body Weight	2015-05-15	14.3	4.4286	4.4286
5304	C57BL/6NJ	KOMP Phenotype	K75111	Male	CONTROL +/+	2015-04-14	2015-05-12	2015-08-14	Finished Pipeline	4438	Body Weight	2015-05-15	13.28	4.4286	4.4286
5304	C57BL/6NJ	KOMP Phenotype	K75112	Male	CONTROL +/+	2015-04-14	2015-05-12	2015-08-14	Finished Pipeline	4438	Body Weight	2015-05-15	15.83	4.4286	4.4286
5304	C57BL/6NJ	KOMP Phenotype	K76402	Male	CONTROL +/+	2015-04-21	2015-05-20	2015-08-21	Finished Pipeline	4462	Body Weight	2015-05-22	18.14	4.4286	4.4286
5304	C57BL/6NJ	KOMP Phenotype	K76403	Male	CONTROL +/+	2015-04-21	2015-05-20	2015-08-06	Other	4462	Body Weight	2015-05-22	11.58	4.4286	4.4286
5304	C57BL/6NJ	KOMP Phenotype	K76404	Male	CONTROL +/+	2015-04-21	2015-05-20	2015-08-21	Finished Pipeline	4462	Body Weight	2015-05-22	19.36	4.4286	4.4286
5304	C57BL/6NJ	KOMP Phenotype	K76405	Male	CONTROL +/+	2015-04-21	2015-05-20	2015-08-21	Finished Pipeline	4462	Body Weight	2015-05-22	19.36	4.4286	4.4286
5304	C57BL/6NJ	KOMP Phenotype	K76406	Male	CONTROL +/+	2015-04-21	2015-05-20	2015-08-21	Finished Pipeline	4462	Body Weight	2015-05-22	18.9	4.4286	4.4286
5304	C57BL/6NJ	KOMP Phenotype	K77279	Male	CONTROL +/+	2015-04-28	2015-05-27	2015-08-28	Finished Pipeline	4476	Body Weight	2015-05-29	9.89	4.4286	4.4286
5304	C57BL/6NJ	KOMP Phenotype	K77280	Male	CONTROL +/+	2015-04-28	2015-05-27	2015-08-28	Finished Pipeline	4476	Body Weight	2015-05-29	17.35	4.4286	4.4286
5304	C57BL/6NJ	KOMP Phenotype	K77281	Male	CONTROL +/+	2015-04-28	2015-05-27	2015-08-28	Finished Pipeline	4476	Body Weight	2015-05-29	15.21	4.4286	4.4286
5304	C57BL/6NJ	KOMP Phenotype	K77282	Male	CONTROL +/+	2015-04-28	2015-05-27	2015-08-28	Finished Pipeline	4476	Body Weight	2015-05-29	17.74	4.4286	4.4286
5304	C57BL/6NJ	KOMP Phenotype	K77283	Male	CONTROL +/+	2015-04-28	2015-05-27	2015-08-28	Finished Pipeline	4476	Body Weight	2015-05-29	16.89	4.4286	4.4286
5304	C57BL/6NJ	KOMP Phenotype	K78184	Male	CONTROL +/+	2015-05-05	2015-06-04	2015-09-04	Finished Pipeline	4517	Body Weight	2015-06-05	14.46	4.4286	4.4286
5304	C57BL/6NJ	KOMP Phenotype	K78185	Male	CONTROL +/+	2015-05-05	2015-06-04	2015-09-04	Finished Pipeline	4517	Body Weight	2015-06-05	13.8	4.4286	4.4286
5304	C57BL/6NJ	KOMP Phenotype	K78186	Male	CONTROL +/+	2015-05-05	2015-06-04	2015-09-04	Finished Pipeline	4517	Body Weight	2015-06-05	14.56	4.4286	4.4286
5304	C57BL/6NJ	KOMP Phenotype	K78187	Male	CONTROL +/+	2015-05-05	2015-06-04	2015-09-04	Finished Pipeline	4517	Body Weight	2015-06-05	17.62	4.4286	4.4286
5304	C57BL/6NJ	KOMP Phenotype	K78188	Male	CONTROL +/+	2015-05-05	2015-06-04	2015-09-04	Finished Pipeline	4517	Body Weight	2015-06-05	16.14	4.4286	4.4286
5304	C57BL/6NJ	KOMP Phenotype	K80536	Male	CONTROL +/+	2015-05-12	2015-06-09	2015-09-10	Finished Pipeline	4537	Body Weight	2015-06-12	11.16	4.4286	4.4286
5304	C57BL/6NJ	KOMP Phenotype	K80537	Male	CONTROL +/+	2015-05-12	2015-06-09	2015-09-02	Other	4537	Body Weight	2015-06-12	17.9	4.4286	4.4286
5304	C57BL/6NJ	KOMP Phenotype	K80538	Male	CONTROL +/+	2015-05-12	2015-06-09	2015-09-10	Finished Pipeline	4537	Body Weight	2015-06-12	13.14	4.4286	4.4286
5304	C57BL/6NJ	KOMP Phenotype	K80539	Male	CONTROL +/+	2015-05-12	2015-06-09	2015-09-10	Finished Pipeline	4537	Body Weight	2015-06-12	14.47	4.4286	4.4286
5304	C57BL/6NJ	KOMP Phenotype	K80540	Male	CONTROL +/+	2015-05-12	2015-06-09	2015-09-10	Finished Pipeline	4537	Body Weight	2015-06-12	13.58	4.4286	4.4286
5304	C57BL/6NJ	KOMP Phenotype	K81981	Male	CONTROL +/+	2015-05-19	2015-06-17	2015-09-24	Finished Pipeline	4596	Body Weight	2015-06-19	9.72	4.4286	4.4286
5304	C57BL/6NJ	KOMP Phenotype	K81982	Male	CONTROL +/+	2015-05-19	2015-06-17	2015-09-24	Finished Pipeline	4596	Body Weight	2015-06-19	12.45	4.4286	4.4286
5304	C57BL/6NJ	KOMP Phenotype	K81983	Male	CONTROL +/+	2015-05-19	2015-06-17	2015-09-24	Finished Pipeline	4596	Body Weight	2015-06-19	15.16	4.4286	4.4286
5304	C57BL/6NJ	KOMP Phenotype	K81984	Male	CONTROL +/+	2015-05-19	2015-06-17	2015-09-24	Finished Pipeline	4596	Body Weight	2015-06-19	9.61	4.4286	4.4286
5304	C57BL/6NJ	KOMP Phenotype	K81985	Male	CONTROL +/+	2015-05-19	2015-06-17	2015-09-24	Finished Pipeline	4596	Body Weight	2015-06-19	11.95	4.4286	4.4286
5304	C57BL/6NJ	KOMP Phenotype	K83232	Male	CONTROL +/+	2015-05-26	2015-06-23	2015-10-01	Finished Pipeline	4660	Body Weight	2015-06-26	12.53	4.4286	4.4286
5304	C57BL/6NJ	KOMP Phenotype	K83233	Male	CONTROL +/+	2015-05-26	2015-06-23	2015-10-01	Finished Pipeline	4660	Body Weight	2015-06-26	12.98	4.4286	4.4286
5304	C57BL/6NJ	KOMP Phenotype	K83234	Male	CONTROL +/+	2015-05-26	2015-06-23	2015-10-01	Finished Pipeline	4660	Body Weight	2015-06-26	12.95	4.4286	4.4286
5304	C57BL/6NJ	KOMP Phenotype	K83235	Male	CONTROL +/+	2015-05-26	2015-06-23	2015-10-01	Finished Pipeline	4660	Body Weight	2015-06-26	16.38	4.4286	4.4286
5304	C57BL/6NJ	KOMP Phenotype	K83236	Male	CONTROL +/+	2015-05-26	2015-06-23	2015-10-01	Finished Pipeline	4660	Body Weight	2015-06-26	12.44	4.4286	4.4286
5304	C57BL/6NJ	KOMP Phenotype	K83416	Male	CONTROL +/+	2015-05-26	2015-06-23	2015-10-01	Finished Pipeline	4655	Body Weight	2015-06-26	16.52	4.4286	4.4286
5304	C57BL/6NJ	KOMP Phenotype	K83417	Male	CONTROL +/+	2015-05-26	2015-06-23	2015-10-01	Finished Pipeline	4655	Body Weight	2015-06-26	16	4.4286	4.4286
5304	C57BL/6NJ	KOMP Phenotype	K83418	Male	CONTROL +/+	2015-05-26	2015-06-23	2015-10-01	Finished Pipeline	4655	Body Weight	2015-06-26	17.27	4.4286	4.4286
5304	C57BL/6NJ	KOMP Phenotype	K83419	Male	CONTROL +/+	2015-05-26	2015-06-23	2015-10-01	Finished Pipeline	4655	Body Weight	2015-06-26	9.44	4.4286	4.4286
5304	C57BL/6NJ	KOMP Phenotype	K83420	Male	CONTROL +/+	2015-05-26	2015-06-23	2015-10-01	Finished Pipeline	4655	Body Weight	2015-06-26	16.83	4.4286	4.4286
5304	C57BL/6NJ	KOMP Phenotype	K85201	Male	CONTROL +/+	2015-06-02	2015-06-30	2015-10-08	Finished Pipeline	4688	Body Weight	2015-07-03	11.15	4.4286	4.4286
5304	C57BL/6NJ	KOMP Phenotype	K85202	Male	CONTROL +/+	2015-06-02	2015-06-30	2015-10-08	Finished Pipeline	4688	Body Weight	2015-07-03	12.96	4.4286	4.4286
5304	C57BL/6NJ	KOMP Phenotype	K85203	Male	CONTROL +/+	2015-06-02	2015-06-30	2015-10-08	Finished Pipeline	4688	Body Weight	2015-07-03	13.16	4.4286	4.4286
5304	C57BL/6NJ	KOMP Phenotype	K85204	Male	CONTROL +/+	2015-06-02	2015-06-30	2015-10-08	Finished Pipeline	4688	Body Weight	2015-07-03	13.41	4.4286	4.4286
5304	C57BL/6NJ	KOMP Phenotype	K85205	Male	CONTROL +/+	2015-06-02	2015-06-30	2015-10-08	Finished Pipeline	4688	Body Weight	2015-07-03	13.89	4.4286	4.4286
5304	C57BL/6NJ	KOMP Phenotype	K86595	Male	CONTROL +/+	2015-06-09	2015-07-07	2015-10-08	Finished Pipeline	4722	Body Weight	2015-07-10	14.53	4.4286	4.4286
5304	C57BL/6NJ	KOMP Phenotype	K86596	Male	CONTROL +/+	2015-06-09	2015-07-07	2015-10-08	Finished Pipeline	4722	Body Weight	2015-07-10	13.88	4.4286	4.4286
5304	C57BL/6NJ	KOMP Phenotype	K86597	Male	CONTROL +/+	2015-06-09	2015-07-07	2015-10-08	Finished Pipeline	4722	Body Weight	2015-07-10	13.95	4.4286	4.4286
5304	C57BL/6NJ	KOMP Phenotype	K86598	Male	CONTROL +/+	2015-06-09	2015-07-07	2015-10-08	Finished Pipeline	4722	Body Weight	2015-07-10	11.52	4.4286	4.4286
5304	C57BL/6NJ	KOMP Phenotype	K86599	Male	CONTROL +/+	2015-06-09	2015-07-07	2015-10-08	Finished Pipeline	4722	Body Weight	2015-07-10	14.03	4.4286	4.4286
5304	C57BL/6NJ	KOMP Phenotype	K88232	Male	CONTROL +/+	2015-06-16	2015-07-14	2015-10-22	Finished Pipeline	4815	Body Weight	2015-07-17	14.55	4.4286	4.4286
5304	C57BL/6NJ	KOMP Phenotype	K88233	Male	CONTROL +/+	2015-06-16	2015-07-14	2015-10-22	Finished Pipeline	4815	Body Weight	2015-07-17	14.22	4.4286	4.4286
5304	C57BL/6NJ	KOMP Phenotype	K88234	Male	CONTROL +/+	2015-06-16	2015-07-14	2015-10-22	Finished Pipeline	4815	Body Weight	2015-07-17	13.71	4.4286	4.4286
5304	C57BL/6NJ	KOMP Phenotype	K88235	Male	CONTROL +/+	2015-06-16	2015-07-14	2015-10-22	Finished Pipeline	4815	Body Weight	2015-07-17	12.6	4.4286	4.4286
5304	C57BL/6NJ	KOMP Phenotype	K88236	Male	CONTROL +/+	2015-06-16	2015-07-14	2015-10-22	Finished Pipeline	4815	Body Weight	2015-07-17	13.64	4.4286	4.4286
5304	C57BL/6NJ	KOMP Phenotype	K89481	Male	CONTROL +/+	2015-06-23	2015-07-21	2015-10-29	Finished Pipeline	4846	Body Weight	2015-07-24	17.29	4.4286	4.4286
5304	C57BL/6NJ	KOMP Phenotype	K89482	Male	CONTROL +/+	2015-06-23	2015-07-21	2015-10-29	Finished Pipeline	4846	Body Weight	2015-07-24	15.95	4.4286	4.4286
5304	C57BL/6NJ	KOMP Phenotype	K89483	Male	CONTROL +/+	2015-06-23	2015-07-21	2015-10-29	Finished Pipeline	4846	Body Weight	2015-07-24	14.72	4.4286	4.4286
5304	C57BL/6NJ	KOMP Phenotype	K89484	Male	CONTROL +/+	2015-06-23	2015-07-21	2015-10-29	Finished Pipeline	4846	Body Weight	2015-07-24	15.54	4.4286	4.4286
5304	C57BL/6NJ	KOMP Phenotype	K91781	Male	CONTROL +/+	2015-06-30	2015-07-28	2015-11-05	Finished Pipeline	4879	Body Weight	2015-07-31	16.07	4.4286	4.4286
5304	C57BL/6NJ	KOMP Phenotype	K91782	Male	CONTROL +/+	2015-06-30	2015-07-28	2015-11-05	Finished Pipeline	4879	Body Weight	2015-07-31	11.6	4.4286	4.4286
5304	C57BL/6NJ	KOMP Phenotype	K91783	Male	CONTROL +/+	2015-06-30	2015-07-28	2015-11-05	Finished Pipeline	4879	Body Weight	2015-07-31	12.72	4.4286	4.4286
5304	C57BL/6NJ	KOMP Phenotype	K91784	Male	CONTROL +/+	2015-06-30	2015-07-28	2015-11-05	Finished Pipeline	4879	Body Weight	2015-07-31	13.3	4.4286	4.4286
5304	C57BL/6NJ	KOMP Phenotype	K91785	Male	CONTROL +/+	2015-06-30	2015-07-28	2015-11-05	Finished Pipeline	4879	Body Weight	2015-07-31	14.59	4.4286	4.4286
5304	C57BL/6NJ	KOMP Phenotype	K92857	Male	CONTROL +/+	2015-07-07	2015-08-05	2015-11-12	Finished Pipeline	4918	Body Weight	2015-08-07	14.77	4.4286	4.4286
5304	C57BL/6NJ	KOMP Phenotype	K92858	Male	CONTROL +/+	2015-07-07	2015-08-05	2015-11-12	Finished Pipeline	4918	Body Weight	2015-08-07	14.6	4.4286	4.4286
5304	C57BL/6NJ	KOMP Phenotype	K92859	Male	CONTROL +/+	2015-07-07	2015-08-05	2015-11-12	Finished Pipeline	4918	Body Weight	2015-08-07	15.66	4.4286	4.4286
5304	C57BL/6NJ	KOMP Phenotype	K92860	Male	CONTROL +/+	2015-07-07	2015-08-05	2015-11-12	Finished Pipeline	4918	Body Weight	2015-08-07	14.72	4.4286	4.4286
5304	C57BL/6NJ	KOMP Phenotype	K92861	Male	CONTROL +/+	2015-07-07	2015-08-05	2015-11-12	Finished Pipeline	4918	Body Weight	2015-08-07	13.83	4.4286	4.4286
5304	C57BL/6NJ	KOMP Phenotype	K94306	Male	CONTROL +/+	2015-07-14	2015-08-11	2015-11-20	Finished Pipeline	4971	Body Weight	2015-08-14	15.36	4.4286	4.4286
5304	C57BL/6NJ	KOMP Phenotype	K94307	Male	CONTROL +/+	2015-07-14	2015-08-11	2015-11-20	Finished Pipeline	4971	Body Weight	2015-08-14	18.18	4.4286	4.4286
5304	C57BL/6NJ	KOMP Phenotype	K94308	Male	CONTROL +/+	2015-07-14	2015-08-11	2015-11-20	Finished Pipeline	4971	Body Weight	2015-08-14	16.67	4.4286	4.4286
5304	C57BL/6NJ	KOMP Phenotype	K94309	Male	CONTROL +/+	2015-07-14	2015-08-11	2015-11-20	Finished Pipeline	4971	Body Weight	2015-08-14	16.42	4.4286	4.4286
5304	C57BL/6NJ	KOMP Phenotype	K94310	Male	CONTROL +/+	2015-07-14	2015-08-11	2015-11-20	Finished Pipeline	4971	Body Weight	2015-08-14	16.48	4.4286	4.4286
5304	C57BL/6NJ	KOMP Phenotype	K98166	Male	CONTROL +/+	2015-08-04	2015-09-01	2015-12-11	Finished Pipeline	5063	Body Weight	2015-09-04	19.62	4.4286	4.4286
5304	C57BL/6NJ	KOMP Phenotype	K98167	Male	CONTROL +/+	2015-08-04	2015-09-01	2015-11-30	Found Dead	5063	Body Weight	2015-09-04	18.83	4.4286	4.4286
5304	C57BL/6NJ	KOMP Phenotype	K98168	Male	CONTROL +/+	2015-08-04	2015-09-01	2015-12-11	Finished Pipeline	5063	Body Weight	2015-09-04	17.7	4.4286	4.4286
5304	C57BL/6NJ	KOMP Phenotype	K98169	Male	CONTROL +/+	2015-08-04	2015-09-01	2015-12-11	Finished Pipeline	5063	Body Weight	2015-09-04	15	4.4286	4.4286
5304	C57BL/6NJ	KOMP Phenotype	K98170	Male	CONTROL +/+	2015-08-04	2015-09-01	2015-12-11	Finished Pipeline	5063	Body Weight	2015-09-04	16.09	4.4286	4.4286
5304	C57BL/6NJ	KOMP Phenotype	K99254	Male	CONTROL +/+	2015-08-11	2015-09-08	2015-12-18	Finished Pipeline	5113	Body Weight	2015-09-11	17.32	4.4286	4.4286
5304	C57BL/6NJ	KOMP Phenotype	K99255	Male	CONTROL +/+	2015-08-11	2015-09-08	2015-12-18	Finished Pipeline	5113	Body Weight	2015-09-11	16.58	4.4286	4.4286
5304	C57BL/6NJ	KOMP Phenotype	K99256	Male	CONTROL +/+	2015-08-11	2015-09-08	2015-12-18	Finished Pipeline	5113	Body Weight	2015-09-11	15.91	4.4286	4.4286
5304	C57BL/6NJ	KOMP Phenotype	K99257	Male	CONTROL +/+	2015-08-11	2015-09-08	2015-12-18	Finished Pipeline	5113	Body Weight	2015-09-11	17.38	4.4286	4.4286
5304	C57BL/6NJ	KOMP Phenotype	K99258	Male	CONTROL +/+	2015-08-11	2015-09-08	2015-12-18	Finished Pipeline	5113	Body Weight	2015-09-11	16.49	4.4286	4.4286
5304	C57BL/6NJ	KOMP Phenotype	K99448	Male	CONTROL +/+	2015-08-11	2015-09-08	2015-12-18	Finished Pipeline	5162	Body Weight	2015-09-11	8.83	4.4286	4.4286
5304	C57BL/6NJ	KOMP Phenotype	K99449	Male	CONTROL +/+	2015-08-11	2015-09-08	2015-12-18	Finished Pipeline	5162	Body Weight	2015-09-11	9.97	4.4286	4.4286
5304	C57BL/6NJ	KOMP Phenotype	K99450	Male	CONTROL +/+	2015-08-11	2015-09-08	2015-12-18	Finished Pipeline	5162	Body Weight	2015-09-11	9.31	4.4286	4.4286
5304	C57BL/6NJ	KOMP Phenotype	K99451	Male	CONTROL +/+	2015-08-11	2015-09-08	2015-12-18	Finished Pipeline	5162	Body Weight	2015-09-11	7.38	4.4286	4.4286
5304	C57BL/6NJ	KOMP Phenotype	K99452	Male	CONTROL +/+	2015-08-11	2015-09-08	2015-12-18	Finished Pipeline	5162	Body Weight	2015-09-11	9.63	4.4286	4.4286
5304	C57BL/6NJ	KOMP Phenotype	R1223	Male	CONTROL +/+	2018-08-14	2018-09-25	2020-03-04	Finished Pipeline	10649	Body Weight	2018-09-14	19.77	4.4286	4.4286
5304	C57BL/6NJ	KOMP Phenotype	R1224	Male	CONTROL +/+	2018-08-14	2018-09-25	2020-03-04	Finished Pipeline	10649	Body Weight	2018-09-14	15.41	4.4286	4.4286
5304	C57BL/6NJ	KOMP Phenotype	R1225	Male	CONTROL +/+	2018-08-14	2018-09-25	2020-03-04	Finished Pipeline	10649	Body Weight	2018-09-14	21.13	4.4286	4.4286
5304	C57BL/6NJ	KOMP Phenotype	R1226	Male	CONTROL +/+	2018-08-14	2018-09-25	2020-03-04	Finished Pipeline	10649	Body Weight	2018-09-14	16.26	4.4286	4.4286
5304	C57BL/6NJ	KOMP Phenotype	R1227	Male	CONTROL +/+	2018-08-14	2018-09-25	2020-03-04	Finished Pipeline	10649	Body Weight	2018-09-14	18.87	4.4286	4.4286
5304	C57BL/6NJ	KOMP Phenotype	R2979	Male	CONTROL +/+	2018-08-21	2018-09-25	2018-12-18	Finished Pipeline	10693	Body Weight	2018-09-21	15.75	4.4286	4.4286
5304	C57BL/6NJ	KOMP Phenotype	R2980	Male	CONTROL +/+	2018-08-21	2018-09-25	2018-12-21	Finished Pipeline	10693	Body Weight	2018-09-21	21.36	4.4286	4.4286
5304	C57BL/6NJ	KOMP Phenotype	R2981	Male	CONTROL +/+	2018-08-21	2018-09-25	2018-12-21	Finished Pipeline	10693	Body Weight	2018-09-21	20.43	4.4286	4.4286
5304	C57BL/6NJ	KOMP Phenotype	R2982	Male	CONTROL +/+	2018-08-21	2018-09-25	2018-12-21	Finished Pipeline	10693	Body Weight	2018-09-21	20.3	4.4286	4.4286
5304	C57BL/6NJ	KOMP Phenotype	R2983	Male	CONTROL +/+	2018-08-21	2018-09-25	2018-12-21	Finished Pipeline	10693	Body Weight	2018-09-21	16.56	4.4286	4.4286
5304	C57BL/6NJ	KOMP Phenotype	R496	Male	CONTROL +/+	2018-08-07	2018-09-11	2018-11-12	Other	10623	Body Weight	2018-09-07	14.09	4.4286	4.4286
5304	C57BL/6NJ	KOMP Phenotype	R497	Male	CONTROL +/+	2018-08-07	2018-09-11	2018-12-07	Finished Pipeline	10623	Body Weight	2018-09-07	20.13	4.4286	4.4286
5304	C57BL/6NJ	KOMP Phenotype	R498	Male	CONTROL +/+	2018-08-07	2018-09-11	2018-12-07	Finished Pipeline	10623	Body Weight	2018-09-07	19.62	4.4286	4.4286
5304	C57BL/6NJ	KOMP Phenotype	R499	Male	CONTROL +/+	2018-08-07	2018-09-11	2018-12-07	Finished Pipeline	10623	Body Weight	2018-09-07	17.54	4.4286	4.4286
5304	C57BL/6NJ	KOMP Phenotype	R500	Male	CONTROL +/+	2018-08-07	2018-09-11	2018-12-07	Finished Pipeline	10623	Body Weight	2018-09-07	17.44	4.4286	4.4286
5304	C57BL/6NJ	KOMP Phenotype	R5530	Male	CONTROL +/+	2018-09-04	2018-10-09	2019-01-04	Finished Pipeline	10732	Body Weight	2018-10-05	18.86	4.4286	4.4286
5304	C57BL/6NJ	KOMP Phenotype	R5531	Male	CONTROL +/+	2018-09-04	2018-10-09	2019-01-04	Finished Pipeline	10732	Body Weight	2018-10-05	12.84	4.4286	4.4286
5304	C57BL/6NJ	KOMP Phenotype	R5532	Male	CONTROL +/+	2018-09-04	2018-10-09	2019-01-04	Finished Pipeline	10732	Body Weight	2018-10-05	12.45	4.4286	4.4286
5304	C57BL/6NJ	KOMP Phenotype	R5533	Male	CONTROL +/+	2018-09-04	2018-10-09	2019-01-04	Finished Pipeline	10732	Body Weight	2018-10-05	16.29	4.4286	4.4286
5304	C57BL/6NJ	KOMP Phenotype	X10	Male	CONTROL +/+	2017-01-10	2017-02-08	2017-05-11	Finished Pipeline	7754	Body Weight	2017-02-10	16.32	4.4286	4.4286
5304	C57BL/6NJ	KOMP Phenotype	X100973	Male	CONTROL +/+	2018-07-24	2018-08-23	2018-11-19	Finished Pipeline	10518	Body Weight	2018-08-24	15.01	4.4286	4.4286
5304	C57BL/6NJ	KOMP Phenotype	X100974	Male	CONTROL +/+	2018-07-24	2018-08-23	2018-11-21	Finished Pipeline	10518	Body Weight	2018-08-24	16.84	4.4286	4.4286
5304	C57BL/6NJ	KOMP Phenotype	X100975	Male	CONTROL +/+	2018-07-24	2018-08-23	2018-11-21	Finished Pipeline	10518	Body Weight	2018-08-24	17.92	4.4286	4.4286
5304	C57BL/6NJ	KOMP Phenotype	X100976	Male	CONTROL +/+	2018-07-24	2018-08-23	2018-11-21	Finished Pipeline	10518	Body Weight	2018-08-24	15.11	4.4286	4.4286
5304	C57BL/6NJ	KOMP Phenotype	X100977	Male	CONTROL +/+	2018-07-24	2018-08-23	2018-11-21	Finished Pipeline	10518	Body Weight	2018-08-24	17.71	4.4286	4.4286
5304	C57BL/6NJ	KOMP Phenotype	X102377	Male	CONTROL +/+	2018-07-31	2018-09-06	2018-11-27	Finished Pipeline	10570	Body Weight	2018-08-31	18.43	4.4286	4.4286
5304	C57BL/6NJ	KOMP Phenotype	X102378	Male	CONTROL +/+	2018-07-31	2018-09-06	2018-11-17	Found Dead	10570	Body Weight	2018-08-31	16.33	4.4286	4.4286
5304	C57BL/6NJ	KOMP Phenotype	X102379	Male	CONTROL +/+	2018-07-31	2018-09-06	2018-11-30	Finished Pipeline	10570	Body Weight	2018-08-31	16.65	4.4286	4.4286
5304	C57BL/6NJ	KOMP Phenotype	X102380	Male	CONTROL +/+	2018-07-31	2018-09-06	2018-11-30	Finished Pipeline	10570	Body Weight	2018-08-31	19.95	4.4286	4.4286
5304	C57BL/6NJ	KOMP Phenotype	X102381	Male	CONTROL +/+	2018-07-31	2018-09-06	2018-11-30	Finished Pipeline	10570	Body Weight	2018-08-31	19.13	4.4286	4.4286
5304	C57BL/6NJ	KOMP Phenotype	X10272	Male	CONTROL +/+	2017-02-28	2017-03-29	2017-06-29	Finished Pipeline	7959	Body Weight	2017-03-31	18.87	4.4286	4.4286
5304	C57BL/6NJ	KOMP Phenotype	X10273	Male	CONTROL +/+	2017-02-28	2017-03-29	2017-06-30	Finished Pipeline	7959	Body Weight	2017-03-31	19.69	4.4286	4.4286
5304	C57BL/6NJ	KOMP Phenotype	X10274	Male	CONTROL +/+	2017-02-28	2017-03-29	2017-06-30	Finished Pipeline	7959	Body Weight	2017-03-31	19.58	4.4286	4.4286
5304	C57BL/6NJ	KOMP Phenotype	X10275	Male	CONTROL +/+	2017-02-28	2017-03-29	2017-06-30	Finished Pipeline	7959	Body Weight	2017-03-31	18.16	4.4286	4.4286
5304	C57BL/6NJ	KOMP Phenotype	X10276	Male	CONTROL +/+	2017-02-28	2017-03-29	2017-06-30	Finished Pipeline	7959	Body Weight	2017-03-31	19.21	4.4286	4.4286
5304	C57BL/6NJ	KOMP Phenotype	X11459	Male	CONTROL +/+	2017-03-07	2017-04-06	2017-07-07	Finished Pipeline	8057	Body Weight	2017-04-07	16.03	4.4286	4.4286
5304	C57BL/6NJ	KOMP Phenotype	X11460	Male	CONTROL +/+	2017-03-07	2017-04-06	2017-07-07	Finished Pipeline	8057	Body Weight	2017-04-07	17.25	4.4286	4.4286
5304	C57BL/6NJ	KOMP Phenotype	X11461	Male	CONTROL +/+	2017-03-07	2017-04-06	2017-07-07	Finished Pipeline	8057	Body Weight	2017-04-07	17.51	4.4286	4.4286
5304	C57BL/6NJ	KOMP Phenotype	X11462	Male	CONTROL +/+	2017-03-07	2017-04-06	2017-07-07	Finished Pipeline	8057	Body Weight	2017-04-07	17.21	4.4286	4.4286
5304	C57BL/6NJ	KOMP Phenotype	X11463	Male	CONTROL +/+	2017-03-07	2017-04-06	2017-07-06	Finished Pipeline	8057	Body Weight	2017-04-07	17.67	4.4286	4.4286
5304	C57BL/6NJ	KOMP Phenotype	X12963	Male	CONTROL +/+	2017-03-14	2017-04-12	2017-07-14	Finished Pipeline	8099	Body Weight	2017-04-14	16.66	4.4286	4.4286
5304	C57BL/6NJ	KOMP Phenotype	X12964	Male	CONTROL +/+	2017-03-14	2017-04-12	2017-07-14	Finished Pipeline	8099	Body Weight	2017-04-14	18.45	4.4286	4.4286
5304	C57BL/6NJ	KOMP Phenotype	X12965	Male	CONTROL +/+	2017-03-14	2017-04-12	2017-07-14	Finished Pipeline	8099	Body Weight	2017-04-14	17.47	4.4286	4.4286
5304	C57BL/6NJ	KOMP Phenotype	X12966	Male	CONTROL +/+	2017-03-14	2017-04-12	2017-07-14	Finished Pipeline	8099	Body Weight	2017-04-14	15.43	4.4286	4.4286
5304	C57BL/6NJ	KOMP Phenotype	X12967	Male	CONTROL +/+	2017-03-14	2017-04-12	2017-07-14	Finished Pipeline	8099	Body Weight	2017-04-14	17.07	4.4286	4.4286
5304	C57BL/6NJ	KOMP Phenotype	X14544	Male	CONTROL +/+	2017-03-21	2017-04-19	2017-07-21	Finished Pipeline	8138	Body Weight	2017-04-21	14.93	4.4286	4.4286
5304	C57BL/6NJ	KOMP Phenotype	X14545	Male	CONTROL +/+	2017-03-21	2017-04-19	2017-07-21	Finished Pipeline	8138	Body Weight	2017-04-21	16.12	4.4286	4.4286
5304	C57BL/6NJ	KOMP Phenotype	X14546	Male	CONTROL +/+	2017-03-21	2017-04-19	2017-07-20	Finished Pipeline	8138	Body Weight	2017-04-21	15.07	4.4286	4.4286
5304	C57BL/6NJ	KOMP Phenotype	X14547	Male	CONTROL +/+	2017-03-21	2017-04-19	2017-07-21	Finished Pipeline	8138	Body Weight	2017-04-21	13.53	4.4286	4.4286
5304	C57BL/6NJ	KOMP Phenotype	X14548	Male	CONTROL +/+	2017-03-21	2017-04-19	2017-07-21	Finished Pipeline	8138	Body Weight	2017-04-21	13.16	4.4286	4.4286
5304	C57BL/6NJ	KOMP Phenotype	X17179	Male	CONTROL +/+	2017-04-04	2017-05-04	2017-08-04	Finished Pipeline	8192	Body Weight	2017-05-05	14.34	4.4286	4.4286
5304	C57BL/6NJ	KOMP Phenotype	X17180	Male	CONTROL +/+	2017-04-04	2017-05-04	2017-08-04	Finished Pipeline	8192	Body Weight	2017-05-05	16.54	4.4286	4.4286
5304	C57BL/6NJ	KOMP Phenotype	X17181	Male	CONTROL +/+	2017-04-04	2017-05-04	2017-08-04	Finished Pipeline	8192	Body Weight	2017-05-05	12.24	4.4286	4.4286
5304	C57BL/6NJ	KOMP Phenotype	X17182	Male	CONTROL +/+	2017-04-04	2017-05-04	2017-08-04	Finished Pipeline	8192	Body Weight	2017-05-05	15.31	4.4286	4.4286
5304	C57BL/6NJ	KOMP Phenotype	X17183	Male	CONTROL +/+	2017-04-04	2017-05-04	2017-08-04	Finished Pipeline	8192	Body Weight	2017-05-05	17.32	4.4286	4.4286
5304	C57BL/6NJ	KOMP Phenotype	X17640	Male	CONTROL +/+	2017-04-11	2017-05-10	2017-08-11	Finished Pipeline	8218	Body Weight	2017-05-12	17.13	4.4286	4.4286
5304	C57BL/6NJ	KOMP Phenotype	X17641	Male	CONTROL +/+	2017-04-11	2017-05-10	2017-08-11	Finished Pipeline	8218	Body Weight	2017-05-12	16.68	4.4286	4.4286
5304	C57BL/6NJ	KOMP Phenotype	X17642	Male	CONTROL +/+	2017-04-11	2017-05-10	2017-08-11	Finished Pipeline	8218	Body Weight	2017-05-12	15.71	4.4286	4.4286
5304	C57BL/6NJ	KOMP Phenotype	X17643	Male	CONTROL +/+	2017-04-11	2017-05-10	2017-08-11	Finished Pipeline	8218	Body Weight	2017-05-12	15.29	4.4286	4.4286
5304	C57BL/6NJ	KOMP Phenotype	X17644	Male	CONTROL +/+	2017-04-11	2017-05-10	2017-08-11	Finished Pipeline	8218	Body Weight	2017-05-12	14.98	4.4286	4.4286
5304	C57BL/6NJ	KOMP Phenotype	X19507	Male	CONTROL +/+	2017-04-18	2017-05-17	2017-08-18	Finished Pipeline	8244	Body Weight	2017-05-19	13.46	4.4286	4.4286
5304	C57BL/6NJ	KOMP Phenotype	X19508	Male	CONTROL +/+	2017-04-18	2017-05-17	2017-07-27	Other	8244	Body Weight	2017-05-19	14.29	4.4286	4.4286
5304	C57BL/6NJ	KOMP Phenotype	X19509	Male	CONTROL +/+	2017-04-18	2017-05-17	2017-08-18	Finished Pipeline	8244	Body Weight	2017-05-19	13.38	4.4286	4.4286
5304	C57BL/6NJ	KOMP Phenotype	X19510	Male	CONTROL +/+	2017-04-18	2017-05-17	2017-08-18	Finished Pipeline	8244	Body Weight	2017-05-19	14.3	4.4286	4.4286
5304	C57BL/6NJ	KOMP Phenotype	X21177	Male	CONTROL +/+	2017-04-25	2017-05-24	2017-08-25	Finished Pipeline	8274	Body Weight	2017-05-26	17.86	4.4286	4.4286
5304	C57BL/6NJ	KOMP Phenotype	X21178	Male	CONTROL +/+	2017-04-25	2017-05-24	2017-08-25	Finished Pipeline	8274	Body Weight	2017-05-26	16.35	4.4286	4.4286
5304	C57BL/6NJ	KOMP Phenotype	X21179	Male	CONTROL +/+	2017-04-25	2017-05-24	2017-08-25	Finished Pipeline	8274	Body Weight	2017-05-26	16.43	4.4286	4.4286
5304	C57BL/6NJ	KOMP Phenotype	X21180	Male	CONTROL +/+	2017-04-25	2017-05-24	2017-08-25	Finished Pipeline	8274	Body Weight	2017-05-26	16.26	4.4286	4.4286
5304	C57BL/6NJ	KOMP Phenotype	X21181	Male	CONTROL +/+	2017-04-25	2017-05-24	2017-08-25	Finished Pipeline	8274	Body Weight	2017-05-26	17.59	4.4286	4.4286
5304	C57BL/6NJ	KOMP Phenotype	X22255	Male	CONTROL +/+	2017-05-02	2017-06-02	2017-09-01	Finished Pipeline	8292	Body Weight	2017-06-02	16.85	4.4286	4.4286
5304	C57BL/6NJ	KOMP Phenotype	X22256	Male	CONTROL +/+	2017-05-02	2017-06-02	2017-09-01	Finished Pipeline	8292	Body Weight	2017-06-02	16.55	4.4286	4.4286
5304	C57BL/6NJ	KOMP Phenotype	X22257	Male	CONTROL +/+	2017-05-02	2017-06-02	2017-09-01	Finished Pipeline	8292	Body Weight	2017-06-02	15.57	4.4286	4.4286
5304	C57BL/6NJ	KOMP Phenotype	X22258	Male	CONTROL +/+	2017-05-02	2017-06-02	2017-09-01	Finished Pipeline	8292	Body Weight	2017-06-02	17	4.4286	4.4286
5304	C57BL/6NJ	KOMP Phenotype	X22259	Male	CONTROL +/+	2017-05-02	2017-06-02	2017-09-01	Finished Pipeline	8292	Body Weight	2017-06-02	16.27	4.4286	4.4286
5304	C57BL/6NJ	KOMP Phenotype	X23407	Male	CONTROL +/+	2017-05-09	2017-06-07	2017-09-08	Finished Pipeline	8337	Body Weight	2017-06-09	18.67	4.4286	4.4286
5304	C57BL/6NJ	KOMP Phenotype	X23408	Male	CONTROL +/+	2017-05-09	2017-06-07	2017-09-08	Finished Pipeline	8337	Body Weight	2017-06-09	19.6	4.4286	4.4286
5304	C57BL/6NJ	KOMP Phenotype	X23409	Male	CONTROL +/+	2017-05-09	2017-06-07	2017-09-08	Finished Pipeline	8337	Body Weight	2017-06-09	17.69	4.4286	4.4286
5304	C57BL/6NJ	KOMP Phenotype	X23410	Male	CONTROL +/+	2017-05-09	2017-06-07	2017-09-08	Finished Pipeline	8337	Body Weight	2017-06-09	15.46	4.4286	4.4286
5304	C57BL/6NJ	KOMP Phenotype	X23411	Male	CONTROL +/+	2017-05-09	2017-06-07	2017-09-08	Finished Pipeline	8337	Body Weight	2017-06-09	17.1	4.4286	4.4286
5304	C57BL/6NJ	KOMP Phenotype	X2382	Male	CONTROL +/+	2017-01-17	2017-02-15	2017-05-19	Finished Pipeline	7781	Body Weight	2017-02-17	17.69	4.4286	4.4286
5304	C57BL/6NJ	KOMP Phenotype	X2383	Male	CONTROL +/+	2017-01-17	2017-02-15	2017-05-19	Finished Pipeline	7781	Body Weight	2017-02-17	15.77	4.4286	4.4286
5304	C57BL/6NJ	KOMP Phenotype	X2384	Male	CONTROL +/+	2017-01-17	2017-02-15	2017-05-19	Finished Pipeline	7781	Body Weight	2017-02-17	16.92	4.4286	4.4286
5304	C57BL/6NJ	KOMP Phenotype	X2385	Male	CONTROL +/+	2017-01-17	2017-02-15	2017-05-19	Finished Pipeline	7781	Body Weight	2017-02-17	16.79	4.4286	4.4286
5304	C57BL/6NJ	KOMP Phenotype	X2386	Male	CONTROL +/+	2017-01-17	2017-02-15	2017-05-19	Finished Pipeline	7781	Body Weight	2017-02-17	17.57	4.4286	4.4286
5304	C57BL/6NJ	KOMP Phenotype	X24975	Male	CONTROL +/+	2017-05-16	2017-06-14	2017-09-15	Finished Pipeline	8351	Body Weight	2017-06-16	16.45	4.4286	4.4286
5304	C57BL/6NJ	KOMP Phenotype	X24976	Male	CONTROL +/+	2017-05-16	2017-06-14	2017-09-15	Finished Pipeline	8351	Body Weight	2017-06-16	15.66	4.4286	4.4286
5304	C57BL/6NJ	KOMP Phenotype	X24977	Male	CONTROL +/+	2017-05-16	2017-06-14	2017-09-15	Finished Pipeline	8351	Body Weight	2017-06-16	18.81	4.4286	4.4286
5304	C57BL/6NJ	KOMP Phenotype	X24978	Male	CONTROL +/+	2017-05-16	2017-06-14	2017-09-15	Finished Pipeline	8351	Body Weight	2017-06-16	18.04	4.4286	4.4286
5304	C57BL/6NJ	KOMP Phenotype	X24979	Male	CONTROL +/+	2017-05-16	2017-06-14	2017-09-15	Finished Pipeline	8351	Body Weight	2017-06-16	19.3	4.4286	4.4286
5304	C57BL/6NJ	KOMP Phenotype	X26480	Male	CONTROL +/+	2017-05-23	2017-06-22	2017-09-22	Finished Pipeline	8376	Body Weight	2017-06-23	18.28	4.4286	4.4286
5304	C57BL/6NJ	KOMP Phenotype	X26481	Male	CONTROL +/+	2017-05-23	2017-06-22	2017-09-22	Finished Pipeline	8376	Body Weight	2017-06-23	15.59	4.4286	4.4286
5304	C57BL/6NJ	KOMP Phenotype	X26482	Male	CONTROL +/+	2017-05-23	2017-06-22	2017-09-22	Finished Pipeline	8376	Body Weight	2017-06-23	17.84	4.4286	4.4286
5304	C57BL/6NJ	KOMP Phenotype	X26483	Male	CONTROL +/+	2017-05-23	2017-06-22	2017-09-15	Finished Pipeline	8376	Body Weight	2017-06-23	19.77	4.4286	4.4286
5304	C57BL/6NJ	KOMP Phenotype	X26484	Male	CONTROL +/+	2017-05-23	2017-06-22	2017-09-22	Finished Pipeline	8376	Body Weight	2017-06-23	15.49	4.4286	4.4286
5304	C57BL/6NJ	KOMP Phenotype	X27827	Male	CONTROL +/+	2017-05-30	2017-06-29	2017-09-29	Finished Pipeline	8415	Body Weight	2017-06-30	20.19	4.4286	4.4286
5304	C57BL/6NJ	KOMP Phenotype	X27828	Male	CONTROL +/+	2017-05-30	2017-06-29	2017-09-29	Finished Pipeline	8415	Body Weight	2017-06-30	20.85	4.4286	4.4286
5304	C57BL/6NJ	KOMP Phenotype	X27829	Male	CONTROL +/+	2017-05-30	2017-06-29	2017-09-29	Finished Pipeline	8415	Body Weight	2017-06-30	16.87	4.4286	4.4286
5304	C57BL/6NJ	KOMP Phenotype	X27830	Male	CONTROL +/+	2017-05-30	2017-06-29	2017-09-29	Finished Pipeline	8415	Body Weight	2017-06-30	23.48	4.4286	4.4286
5304	C57BL/6NJ	KOMP Phenotype	X27831	Male	CONTROL +/+	2017-05-30	2017-06-29	2017-09-29	Finished Pipeline	8415	Body Weight	2017-06-30	17.61	4.4286	4.4286
5304	C57BL/6NJ	KOMP Phenotype	X29291	Male	CONTROL +/+	2017-06-06	2017-07-06	2017-10-06	Finished Pipeline	8503	Body Weight	2017-07-07	18.76	4.4286	4.4286
5304	C57BL/6NJ	KOMP Phenotype	X29292	Male	CONTROL +/+	2017-06-06	2017-07-06	2017-09-14	Found Dead	8503	Body Weight	2017-07-07	17.96	4.4286	4.4286
5304	C57BL/6NJ	KOMP Phenotype	X29293	Male	CONTROL +/+	2017-06-06	2017-07-06	2017-10-06	Finished Pipeline	8503	Body Weight	2017-07-07	16.24	4.4286	4.4286
5304	C57BL/6NJ	KOMP Phenotype	X29294	Male	CONTROL +/+	2017-06-06	2017-07-06	2017-10-06	Finished Pipeline	8503	Body Weight	2017-07-07	18.11	4.4286	4.4286
5304	C57BL/6NJ	KOMP Phenotype	X29295	Male	CONTROL +/+	2017-06-06	2017-07-06	2017-10-06	Finished Pipeline	8503	Body Weight	2017-07-07	18.62	4.4286	4.4286
5304	C57BL/6NJ	KOMP Phenotype	X30665	Male	CONTROL +/+	2017-06-13	2017-07-12	2017-10-13	Finished Pipeline	8531	Body Weight	2017-07-14	18.51	4.4286	4.4286
5304	C57BL/6NJ	KOMP Phenotype	X30666	Male	CONTROL +/+	2017-06-13	2017-07-12	2017-10-13	Finished Pipeline	8531	Body Weight	2017-07-14	19.66	4.4286	4.4286
5304	C57BL/6NJ	KOMP Phenotype	X30667	Male	CONTROL +/+	2017-06-13	2017-07-12	2017-10-13	Finished Pipeline	8531	Body Weight	2017-07-14	18.99	4.4286	4.4286
5304	C57BL/6NJ	KOMP Phenotype	X30668	Male	CONTROL +/+	2017-06-13	2017-07-12	2017-10-13	Finished Pipeline	8531	Body Weight	2017-07-14	17.33	4.4286	4.4286
5304	C57BL/6NJ	KOMP Phenotype	X30669	Male	CONTROL +/+	2017-06-13	2017-07-12	2017-10-13	Finished Pipeline	8531	Body Weight	2017-07-14	19.65	4.4286	4.4286
5304	C57BL/6NJ	KOMP Phenotype	X31635	Male	CONTROL +/+	2017-06-20	2017-07-19	2017-10-20	Finished Pipeline	8565	Body Weight	2017-07-21	16.07	4.4286	4.4286
5304	C57BL/6NJ	KOMP Phenotype	X31636	Male	CONTROL +/+	2017-06-20	2017-07-19	2017-10-20	Finished Pipeline	8565	Body Weight	2017-07-21	13.13	4.4286	4.4286
5304	C57BL/6NJ	KOMP Phenotype	X31637	Male	CONTROL +/+	2017-06-20	2017-07-19	2017-10-20	Finished Pipeline	8565	Body Weight	2017-07-21	15.36	4.4286	4.4286
5304	C57BL/6NJ	KOMP Phenotype	X31638	Male	CONTROL +/+	2017-06-20	2017-07-19	2017-10-20	Finished Pipeline	8565	Body Weight	2017-07-21	11.62	4.4286	4.4286
5304	C57BL/6NJ	KOMP Phenotype	X31639	Male	CONTROL +/+	2017-06-20	2017-07-19	2017-10-20	Finished Pipeline	8565	Body Weight	2017-07-21	17.41	4.4286	4.4286
5304	C57BL/6NJ	KOMP Phenotype	X32891	Male	CONTROL +/+	2017-06-27	2017-07-27	2017-10-27	Finished Pipeline	8572	Body Weight	2017-07-28	15.66	4.4286	4.4286
5304	C57BL/6NJ	KOMP Phenotype	X32892	Male	CONTROL +/+	2017-06-27	2017-07-27	2017-10-27	Finished Pipeline	8572	Body Weight	2017-07-28	14.3	4.4286	4.4286
5304	C57BL/6NJ	KOMP Phenotype	X32893	Male	CONTROL +/+	2017-06-27	2017-07-27	2017-10-27	Finished Pipeline	8572	Body Weight	2017-07-28	15.71	4.4286	4.4286
5304	C57BL/6NJ	KOMP Phenotype	X32894	Male	CONTROL +/+	2017-06-27	2017-07-27	2017-10-27	Finished Pipeline	8572	Body Weight	2017-07-28	14.79	4.4286	4.4286
5304	C57BL/6NJ	KOMP Phenotype	X32895	Male	CONTROL +/+	2017-06-27	2017-07-27	2017-10-27	Finished Pipeline	8572	Body Weight	2017-07-28	12.1	4.4286	4.4286
5304	C57BL/6NJ	KOMP Phenotype	X34254	Male	CONTROL +/+	2017-07-04	2017-08-02	2017-11-03	Finished Pipeline	8594	Body Weight	2017-08-04	12.46	4.4286	4.4286
5304	C57BL/6NJ	KOMP Phenotype	X34255	Male	CONTROL +/+	2017-07-04	2017-08-02	2017-11-03	Finished Pipeline	8594	Body Weight	2017-08-04	15.7	4.4286	4.4286
5304	C57BL/6NJ	KOMP Phenotype	X34256	Male	CONTROL +/+	2017-07-04	2017-08-02	2017-11-03	Finished Pipeline	8594	Body Weight	2017-08-04	18.85	4.4286	4.4286
5304	C57BL/6NJ	KOMP Phenotype	X34257	Male	CONTROL +/+	2017-07-04	2017-08-02	2017-11-03	Finished Pipeline	8594	Body Weight	2017-08-04	18.38	4.4286	4.4286
5304	C57BL/6NJ	KOMP Phenotype	X34258	Male	CONTROL +/+	2017-07-04	2017-08-02	2017-11-03	Finished Pipeline	8594	Body Weight	2017-08-04	14.22	4.4286	4.4286
5304	C57BL/6NJ	KOMP Phenotype	X35250	Male	CONTROL +/+	2017-07-11	2017-08-10	2017-11-10	Finished Pipeline	8635	Body Weight	2017-08-11	16.04	4.4286	4.4286
5304	C57BL/6NJ	KOMP Phenotype	X35251	Male	CONTROL +/+	2017-07-11	2017-08-10	2017-11-10	Finished Pipeline	8635	Body Weight	2017-08-11	18.47	4.4286	4.4286
5304	C57BL/6NJ	KOMP Phenotype	X35252	Male	CONTROL +/+	2017-07-11	2017-08-10	2017-11-10	Finished Pipeline	8635	Body Weight	2017-08-11	20.22	4.4286	4.4286
5304	C57BL/6NJ	KOMP Phenotype	X35253	Male	CONTROL +/+	2017-07-11	2017-08-10	2017-11-10	Finished Pipeline	8635	Body Weight	2017-08-11	16.04	4.4286	4.4286
5304	C57BL/6NJ	KOMP Phenotype	X35254	Male	CONTROL +/+	2017-07-11	2017-08-10	2017-11-10	Finished Pipeline	8635	Body Weight	2017-08-11	17.03	4.4286	4.4286
5304	C57BL/6NJ	KOMP Phenotype	X36639	Male	CONTROL +/+	2017-07-18	2017-08-17	2017-11-17	Finished Pipeline	8690	Body Weight	2017-08-18	12.81	4.4286	4.4286
5304	C57BL/6NJ	KOMP Phenotype	X36641	Male	CONTROL +/+	2017-07-18	2017-08-17	2017-11-17	Finished Pipeline	8690	Body Weight	2017-08-18	15.58	4.4286	4.4286
5304	C57BL/6NJ	KOMP Phenotype	X36642	Male	CONTROL +/+	2017-07-18	2017-08-17	2017-11-17	Finished Pipeline	8690	Body Weight	2017-08-18	15.53	4.4286	4.4286
5304	C57BL/6NJ	KOMP Phenotype	X36643	Male	CONTROL +/+	2017-07-18	2017-08-17	2017-11-17	Finished Pipeline	8690	Body Weight	2017-08-18	17.45	4.4286	4.4286
5304	C57BL/6NJ	KOMP Phenotype	X38069	Male	CONTROL +/+	2017-07-25	2017-08-25	2017-11-24	Finished Pipeline	8705	Body Weight	2017-08-25	14.7	4.4286	4.4286
5304	C57BL/6NJ	KOMP Phenotype	X38070	Male	CONTROL +/+	2017-07-25	2017-08-25	2017-11-24	Finished Pipeline	8705	Body Weight	2017-08-25	15.89	4.4286	4.4286
5304	C57BL/6NJ	KOMP Phenotype	X38071	Male	CONTROL +/+	2017-07-25	2017-08-25	2017-11-24	Finished Pipeline	8705	Body Weight	2017-08-25	16.92	4.4286	4.4286
5304	C57BL/6NJ	KOMP Phenotype	X38072	Male	CONTROL +/+	2017-07-25	2017-08-25	2017-11-24	Finished Pipeline	8705	Body Weight	2017-08-25	16.51	4.4286	4.4286
5304	C57BL/6NJ	KOMP Phenotype	X38073	Male	CONTROL +/+	2017-07-25	2017-08-25	2017-11-24	Finished Pipeline	8705	Body Weight	2017-08-25	17.1	4.4286	4.4286
5304	C57BL/6NJ	KOMP Phenotype	X39808	Male	CONTROL +/+	2017-08-01	2017-08-31	2017-12-01	Finished Pipeline	8733	Body Weight	2017-09-01	18.24	4.4286	4.4286
5304	C57BL/6NJ	KOMP Phenotype	X39809	Male	CONTROL +/+	2017-08-01	2017-08-31	2017-12-01	Finished Pipeline	8733	Body Weight	2017-09-01	16.06	4.4286	4.4286
5304	C57BL/6NJ	KOMP Phenotype	X39810	Male	CONTROL +/+	2017-08-01	2017-08-31	2017-12-01	Finished Pipeline	8733	Body Weight	2017-09-01	15.94	4.4286	4.4286
5304	C57BL/6NJ	KOMP Phenotype	X39811	Male	CONTROL +/+	2017-08-01	2017-08-31	2017-12-01	Finished Pipeline	8733	Body Weight	2017-09-01	17.96	4.4286	4.4286
5304	C57BL/6NJ	KOMP Phenotype	X39812	Male	CONTROL +/+	2017-08-01	2017-08-31	2017-12-01	Finished Pipeline	8733	Body Weight	2017-09-01	16.16	4.4286	4.4286
5304	C57BL/6NJ	KOMP Phenotype	X40915	Male	CONTROL +/+	2017-08-08	2017-09-07	2017-12-08	Finished Pipeline	8757	Body Weight	2017-09-08	14.28	4.4286	4.4286
5304	C57BL/6NJ	KOMP Phenotype	X41908	Male	CONTROL +/+	2017-08-15	2017-09-13	2017-12-15	Finished Pipeline	8820	Body Weight	2017-09-15	18.62	4.4286	4.4286
5304	C57BL/6NJ	KOMP Phenotype	X41909	Male	CONTROL +/+	2017-08-15	2017-09-13	2017-12-15	Finished Pipeline	8820	Body Weight	2017-09-15	18.93	4.4286	4.4286
5304	C57BL/6NJ	KOMP Phenotype	X41910	Male	CONTROL +/+	2017-08-15	2017-09-13	2017-12-15	Finished Pipeline	8820	Body Weight	2017-09-15	11.09	4.4286	4.4286
5304	C57BL/6NJ	KOMP Phenotype	X41911	Male	CONTROL +/+	2017-08-15	2017-09-13	2017-12-15	Finished Pipeline	8820	Body Weight	2017-09-15	18.9	4.4286	4.4286
5304	C57BL/6NJ	KOMP Phenotype	X41912	Male	CONTROL +/+	2017-08-15	2017-09-13	2017-12-15	Finished Pipeline	8820	Body Weight	2017-09-15	15.5	4.4286	4.4286
5304	C57BL/6NJ	KOMP Phenotype	X43363	Male	CONTROL +/+	2017-08-22	2017-09-20	2017-12-22	Finished Pipeline	8879	Body Weight	2017-09-22	17.33	4.4286	4.4286
5304	C57BL/6NJ	KOMP Phenotype	X43364	Male	CONTROL +/+	2017-08-22	2017-09-20	2017-12-22	Finished Pipeline	8879	Body Weight	2017-09-22	16.56	4.4286	4.4286
5304	C57BL/6NJ	KOMP Phenotype	X43365	Male	CONTROL +/+	2017-08-22	2017-09-20	2017-12-22	Finished Pipeline	8879	Body Weight	2017-09-22	16.04	4.4286	4.4286
5304	C57BL/6NJ	KOMP Phenotype	X43366	Male	CONTROL +/+	2017-08-22	2017-09-20	2017-12-22	Finished Pipeline	8879	Body Weight	2017-09-22	16.05	4.4286	4.4286
5304	C57BL/6NJ	KOMP Phenotype	X43367	Male	CONTROL +/+	2017-08-22	2017-09-20	2017-12-22	Finished Pipeline	8879	Body Weight	2017-09-22	17.69	4.4286	4.4286
5304	C57BL/6NJ	KOMP Phenotype	X44390	Male	CONTROL +/+	2017-08-29	2017-09-27	2017-12-26	Finished Pipeline	8890	Body Weight	2017-09-29	18.4	4.4286	4.4286
5304	C57BL/6NJ	KOMP Phenotype	X44391	Male	CONTROL +/+	2017-08-29	2017-09-27	2017-12-26	Finished Pipeline	8890	Body Weight	2017-09-29	15.13	4.4286	4.4286
5304	C57BL/6NJ	KOMP Phenotype	X44392	Male	CONTROL +/+	2017-08-29	2017-09-27	2017-12-29	Finished Pipeline	8890	Body Weight	2017-09-29	16.47	4.4286	4.4286
5304	C57BL/6NJ	KOMP Phenotype	X44393	Male	CONTROL +/+	2017-08-29	2017-09-27	2017-12-29	Finished Pipeline	8890	Body Weight	2017-09-29	16.49	4.4286	4.4286
5304	C57BL/6NJ	KOMP Phenotype	X44394	Male	CONTROL +/+	2017-08-29	2017-09-27	2017-12-29	Finished Pipeline	8890	Body Weight	2017-09-29	15.49	4.4286	4.4286
5304	C57BL/6NJ	KOMP Phenotype	X46193	Male	CONTROL +/+	2017-09-05	2017-10-04	2018-01-05	Finished Pipeline	8916	Body Weight	2017-10-06	17.1	4.4286	4.4286
5304	C57BL/6NJ	KOMP Phenotype	X46194	Male	CONTROL +/+	2017-09-05	2017-10-04	2018-01-05	Finished Pipeline	8916	Body Weight	2017-10-06	17.22	4.4286	4.4286
5304	C57BL/6NJ	KOMP Phenotype	X46195	Male	CONTROL +/+	2017-09-05	2017-10-04	2018-01-02	Finished Pipeline	8916	Body Weight	2017-10-06	18.24	4.4286	4.4286
5304	C57BL/6NJ	KOMP Phenotype	X46196	Male	CONTROL +/+	2017-09-05	2017-10-04	2018-01-05	Finished Pipeline	8916	Body Weight	2017-10-06	16.89	4.4286	4.4286
5304	C57BL/6NJ	KOMP Phenotype	X46197	Male	CONTROL +/+	2017-09-05	2017-10-04	2018-01-05	Finished Pipeline	8916	Body Weight	2017-10-06	17.03	4.4286	4.4286
5304	C57BL/6NJ	KOMP Phenotype	X47617	Male	CONTROL +/+	2017-09-12	2017-10-11	2018-01-09	Finished Pipeline	8941	Body Weight	2017-10-13	14.05	4.4286	4.4286
5304	C57BL/6NJ	KOMP Phenotype	X47618	Male	CONTROL +/+	2017-09-12	2017-10-11	2018-01-09	Finished Pipeline	8941	Body Weight	2017-10-13	19.18	4.4286	4.4286
5304	C57BL/6NJ	KOMP Phenotype	X47619	Male	CONTROL +/+	2017-09-12	2017-10-11	2018-01-12	Finished Pipeline	8941	Body Weight	2017-10-13	17.75	4.4286	4.4286
5304	C57BL/6NJ	KOMP Phenotype	X47620	Male	CONTROL +/+	2017-09-12	2017-10-11	2018-01-12	Finished Pipeline	8941	Body Weight	2017-10-13	15.02	4.4286	4.4286
5304	C57BL/6NJ	KOMP Phenotype	X47621	Male	CONTROL +/+	2017-09-12	2017-10-11	2018-01-12	Finished Pipeline	8941	Body Weight	2017-10-13	16.51	4.4286	4.4286
5304	C57BL/6NJ	KOMP Phenotype	X48627	Male	CONTROL +/+	2017-09-19	2017-10-18	2018-01-19	Finished Pipeline	8982	Body Weight	2017-10-20	13.76	4.4286	4.4286
5304	C57BL/6NJ	KOMP Phenotype	X48628	Male	CONTROL +/+	2017-09-19	2017-10-18	2018-01-19	Finished Pipeline	8982	Body Weight	2017-10-20	11.3	4.4286	4.4286
5304	C57BL/6NJ	KOMP Phenotype	X48629	Male	CONTROL +/+	2017-09-19	2017-10-18	2018-01-16	Finished Pipeline	8982	Body Weight	2017-10-20	17.76	4.4286	4.4286
5304	C57BL/6NJ	KOMP Phenotype	X48630	Male	CONTROL +/+	2017-09-19	2017-10-18	2018-01-19	Finished Pipeline	8982	Body Weight	2017-10-20	16.29	4.4286	4.4286
5304	C57BL/6NJ	KOMP Phenotype	X48631	Male	CONTROL +/+	2017-09-19	2017-10-18	2018-01-19	Finished Pipeline	8982	Body Weight	2017-10-20	17.05	4.4286	4.4286
5304	C57BL/6NJ	KOMP Phenotype	X49744	Male	CONTROL +/+	2017-09-26	2017-10-31	2018-01-26	Finished Pipeline	9024	Body Weight	2017-10-27	18.02	4.4286	4.4286
5304	C57BL/6NJ	KOMP Phenotype	X49745	Male	CONTROL +/+	2017-09-26	2017-10-31	2018-01-26	Finished Pipeline	9024	Body Weight	2017-10-27	15.63	4.4286	4.4286
5304	C57BL/6NJ	KOMP Phenotype	X49746	Male	CONTROL +/+	2017-09-26	2017-10-31	2018-01-26	Finished Pipeline	9024	Body Weight	2017-10-27	17.4	4.4286	4.4286
5304	C57BL/6NJ	KOMP Phenotype	X49747	Male	CONTROL +/+	2017-09-26	2017-10-31	2018-01-24	Finished Pipeline	9024	Body Weight	2017-10-27	15.9	4.4286	4.4286
5304	C57BL/6NJ	KOMP Phenotype	X49748	Male	CONTROL +/+	2017-09-26	2017-10-31	2018-01-26	Finished Pipeline	9024	Body Weight	2017-10-27	18.1	4.4286	4.4286
5304	C57BL/6NJ	KOMP Phenotype	X50988	Male	CONTROL +/+	2017-10-03	2017-11-02	2018-01-31	Finished Pipeline	9037	Body Weight	2017-11-03	16.96	4.4286	4.4286
5304	C57BL/6NJ	KOMP Phenotype	X50989	Male	CONTROL +/+	2017-10-03	2017-11-02	2018-01-31	Finished Pipeline	9037	Body Weight	2017-11-03	14.96	4.4286	4.4286
5304	C57BL/6NJ	KOMP Phenotype	X50990	Male	CONTROL +/+	2017-10-03	2017-11-02	2018-02-02	Finished Pipeline	9037	Body Weight	2017-11-03	14.52	4.4286	4.4286
5304	C57BL/6NJ	KOMP Phenotype	X50991	Male	CONTROL +/+	2017-10-03	2017-11-02	2018-02-02	Finished Pipeline	9037	Body Weight	2017-11-03	14.97	4.4286	4.4286
5304	C57BL/6NJ	KOMP Phenotype	X50992	Male	CONTROL +/+	2017-10-03	2017-11-02	2018-02-02	Finished Pipeline	9037	Body Weight	2017-11-03	18.46	4.4286	4.4286
5304	C57BL/6NJ	KOMP Phenotype	X52435	Male	CONTROL +/+	2017-10-10	2017-11-08	2018-02-09	Finished Pipeline	9072	Body Weight	2017-11-10	15.15	4.4286	4.4286
5304	C57BL/6NJ	KOMP Phenotype	X52436	Male	CONTROL +/+	2017-10-10	2017-11-08	2018-02-09	Finished Pipeline	9072	Body Weight	2017-11-10	18.86	4.4286	4.4286
5304	C57BL/6NJ	KOMP Phenotype	X52437	Male	CONTROL +/+	2017-10-10	2017-11-08	2018-02-06	Finished Pipeline	9072	Body Weight	2017-11-10	18.65	4.4286	4.4286
5304	C57BL/6NJ	KOMP Phenotype	X52438	Male	CONTROL +/+	2017-10-10	2017-11-08	2018-02-09	Finished Pipeline	9072	Body Weight	2017-11-10	16.64	4.4286	4.4286
5304	C57BL/6NJ	KOMP Phenotype	X52439	Male	CONTROL +/+	2017-10-10	2017-11-08	2018-02-09	Finished Pipeline	9072	Body Weight	2017-11-10	17.81	4.4286	4.4286
5304	C57BL/6NJ	KOMP Phenotype	X5244	Male	CONTROL +/+	2017-01-31	2017-03-01	2017-06-01	Finished Pipeline	7859	Body Weight	2017-03-03	19.01	4.4286	4.4286
5304	C57BL/6NJ	KOMP Phenotype	X5245	Male	CONTROL +/+	2017-01-31	2017-03-01	2017-06-01	Finished Pipeline	7859	Body Weight	2017-03-03	20.03	4.4286	4.4286
5304	C57BL/6NJ	KOMP Phenotype	X5246	Male	CONTROL +/+	2017-01-31	2017-03-01	2017-06-01	Finished Pipeline	7859	Body Weight	2017-03-03	17.88	4.4286	4.4286
5304	C57BL/6NJ	KOMP Phenotype	X5247	Male	CONTROL +/+	2017-01-31	2017-03-01	2017-06-01	Finished Pipeline	7859	Body Weight	2017-03-03	18.89	4.4286	4.4286
5304	C57BL/6NJ	KOMP Phenotype	X5248	Male	CONTROL +/+	2017-01-31	2017-03-01	2017-06-01	Finished Pipeline	7859	Body Weight	2017-03-03	17.87	4.4286	4.4286
5304	C57BL/6NJ	KOMP Phenotype	X54089	Male	CONTROL +/+	2017-10-17	2017-11-15	2018-02-16	Finished Pipeline	9088	Body Weight	2017-11-17	19.5	4.4286	4.4286
5304	C57BL/6NJ	KOMP Phenotype	X54090	Male	CONTROL +/+	2017-10-17	2017-11-15	2018-02-16	Finished Pipeline	9088	Body Weight	2017-11-17	15.38	4.4286	4.4286
5304	C57BL/6NJ	KOMP Phenotype	X54091	Male	CONTROL +/+	2017-10-17	2017-11-15	2018-02-16	Finished Pipeline	9088	Body Weight	2017-11-17	16.52	4.4286	4.4286
5304	C57BL/6NJ	KOMP Phenotype	X54092	Male	CONTROL +/+	2017-10-17	2017-11-15	2018-02-13	Finished Pipeline	9088	Body Weight	2017-11-17	18.05	4.4286	4.4286
5304	C57BL/6NJ	KOMP Phenotype	X54093	Male	CONTROL +/+	2017-10-17	2017-11-15	2018-02-16	Finished Pipeline	9088	Body Weight	2017-11-17	16.55	4.4286	4.4286
5304	C57BL/6NJ	KOMP Phenotype	X55054	Male	CONTROL +/+	2017-10-24	2017-11-22	2018-02-23	Finished Pipeline	9131	Body Weight	2017-11-24	17.79	4.4286	4.4286
5304	C57BL/6NJ	KOMP Phenotype	X55055	Male	CONTROL +/+	2017-10-24	2017-11-22	2018-02-23	Finished Pipeline	9131	Body Weight	2017-11-24	17.67	4.4286	4.4286
5304	C57BL/6NJ	KOMP Phenotype	X55056	Male	CONTROL +/+	2017-10-24	2017-11-22	2018-02-23	Finished Pipeline	9131	Body Weight	2017-11-24	16.87	4.4286	4.4286
5304	C57BL/6NJ	KOMP Phenotype	X55057	Male	CONTROL +/+	2017-10-24	2017-11-22	2018-02-23	Finished Pipeline	9131	Body Weight	2017-11-24	16.17	4.4286	4.4286
5304	C57BL/6NJ	KOMP Phenotype	X55058	Male	CONTROL +/+	2017-10-24	2017-11-22	2018-02-23	Finished Pipeline	9131	Body Weight	2017-11-24	14.09	4.4286	4.4286
5304	C57BL/6NJ	KOMP Phenotype	X57575	Male	CONTROL +/+	2017-11-07	2017-12-07	2018-03-08	Finished Pipeline	9220	Body Weight	2017-12-08	20.15	4.4286	4.4286
5304	C57BL/6NJ	KOMP Phenotype	X57576	Male	CONTROL +/+	2017-11-07	2017-12-07	2018-03-08	Finished Pipeline	9220	Body Weight	2017-12-08	21.85	4.4286	4.4286
5304	C57BL/6NJ	KOMP Phenotype	X57577	Male	CONTROL +/+	2017-11-07	2017-12-07	2018-03-08	Finished Pipeline	9220	Body Weight	2017-12-08	18.67	4.4286	4.4286
5304	C57BL/6NJ	KOMP Phenotype	X57578	Male	CONTROL +/+	2017-11-07	2017-12-07	2018-03-08	Finished Pipeline	9220	Body Weight	2017-12-08	19.37	4.4286	4.4286
5304	C57BL/6NJ	KOMP Phenotype	X57579	Male	CONTROL +/+	2017-11-07	2017-12-07	2018-03-08	Finished Pipeline	9220	Body Weight	2017-12-08	18.9	4.4286	4.4286
5304	C57BL/6NJ	KOMP Phenotype	X59032	Male	CONTROL +/+	2017-11-14	2017-12-13	2018-03-16	Finished Pipeline	9241	Body Weight	2017-12-15	14.74	4.4286	4.4286
5304	C57BL/6NJ	KOMP Phenotype	X59033	Male	CONTROL +/+	2017-11-14	2017-12-13	2018-03-16	Finished Pipeline	9241	Body Weight	2017-12-15	17.11	4.4286	4.4286
5304	C57BL/6NJ	KOMP Phenotype	X59034	Male	CONTROL +/+	2017-11-14	2017-12-13	2018-03-16	Finished Pipeline	9241	Body Weight	2017-12-15	18.8	4.4286	4.4286
5304	C57BL/6NJ	KOMP Phenotype	X59035	Male	CONTROL +/+	2017-11-14	2017-12-13	2018-03-16	Finished Pipeline	9241	Body Weight	2017-12-15	15.8	4.4286	4.4286
5304	C57BL/6NJ	KOMP Phenotype	X59036	Male	CONTROL +/+	2017-11-14	2017-12-13	2018-03-16	Finished Pipeline	9241	Body Weight	2017-12-15	14.94	4.4286	4.4286
5304	C57BL/6NJ	KOMP Phenotype	X59913	Male	CONTROL +/+	2017-11-21	2017-12-20	2018-03-23	Finished Pipeline	9277	Body Weight	2017-12-22	17.05	4.4286	4.4286
5304	C57BL/6NJ	KOMP Phenotype	X59914	Male	CONTROL +/+	2017-11-21	2017-12-20	2018-03-23	Finished Pipeline	9277	Body Weight	2017-12-22	18.15	4.4286	4.4286
5304	C57BL/6NJ	KOMP Phenotype	X59915	Male	CONTROL +/+	2017-11-21	2017-12-20	2018-03-23	Finished Pipeline	9277	Body Weight	2017-12-22	13.97	4.4286	4.4286
5304	C57BL/6NJ	KOMP Phenotype	X59916	Male	CONTROL +/+	2017-11-21	2017-12-20	2018-03-23	Finished Pipeline	9277	Body Weight	2017-12-22	18.23	4.4286	4.4286
5304	C57BL/6NJ	KOMP Phenotype	X59917	Male	CONTROL +/+	2017-11-21	2017-12-20	2018-03-23	Finished Pipeline	9277	Body Weight	2017-12-22	17.49	4.4286	4.4286
5304	C57BL/6NJ	KOMP Phenotype	X6	Male	CONTROL +/+	2017-01-10	2017-02-08	2017-05-11	Finished Pipeline	7754	Body Weight	2017-02-10	17.88	4.4286	4.4286
5304	C57BL/6NJ	KOMP Phenotype	X61127	Male	CONTROL +/+	2017-11-28	2017-12-27	2018-03-30	Finished Pipeline	9296	Body Weight	2017-12-29	15.9	4.4286	4.4286
5304	C57BL/6NJ	KOMP Phenotype	X61129	Male	CONTROL +/+	2017-11-28	2017-12-27	2018-03-30	Finished Pipeline	9296	Body Weight	2017-12-29	15.36	4.4286	4.4286
5304	C57BL/6NJ	KOMP Phenotype	X61557	Male	CONTROL +/+	2017-12-05	2018-01-03	2018-03-15	Other	9321	Body Weight	2018-01-05	15.77	4.4286	4.4286
5304	C57BL/6NJ	KOMP Phenotype	X61558	Male	CONTROL +/+	2017-12-05	2018-01-03	2018-04-06	Finished Pipeline	9321	Body Weight	2018-01-05	16.39	4.4286	4.4286
5304	C57BL/6NJ	KOMP Phenotype	X61559	Male	CONTROL +/+	2017-12-05	2018-01-03	2018-04-06	Finished Pipeline	9321	Body Weight	2018-01-05	18.05	4.4286	4.4286
5304	C57BL/6NJ	KOMP Phenotype	X61560	Male	CONTROL +/+	2017-12-05	2018-01-03	2018-04-06	Finished Pipeline	9321	Body Weight	2018-01-05	16.86	4.4286	4.4286
5304	C57BL/6NJ	KOMP Phenotype	X61561	Male	CONTROL +/+	2017-12-05	2018-01-03	2018-04-06	Finished Pipeline	9321	Body Weight	2018-01-05	17.55	4.4286	4.4286
5304	C57BL/6NJ	KOMP Phenotype	X63246	Male	CONTROL +/+	2017-12-12	2018-01-10	2018-04-13	Finished Pipeline	9336	Body Weight	2018-01-12	16.56	4.4286	4.4286
5304	C57BL/6NJ	KOMP Phenotype	X63247	Male	CONTROL +/+	2017-12-12	2018-01-10	2018-04-13	Finished Pipeline	9336	Body Weight	2018-01-12	19.98	4.4286	4.4286
5304	C57BL/6NJ	KOMP Phenotype	X63248	Male	CONTROL +/+	2017-12-12	2018-01-10	2018-04-13	Finished Pipeline	9336	Body Weight	2018-01-12	16.97	4.4286	4.4286
5304	C57BL/6NJ	KOMP Phenotype	X63249	Male	CONTROL +/+	2017-12-12	2018-01-10	2018-04-13	Finished Pipeline	9336	Body Weight	2018-01-12	19.43	4.4286	4.4286
5304	C57BL/6NJ	KOMP Phenotype	X63250	Male	CONTROL +/+	2017-12-12	2018-01-10	2018-04-13	Finished Pipeline	9336	Body Weight	2018-01-12	19.12	4.4286	4.4286
5304	C57BL/6NJ	KOMP Phenotype	X6380	Male	CONTROL +/+	2017-02-07	2017-03-08	2017-06-09	Finished Pipeline	7866	Body Weight	2017-03-10	13.95	4.4286	4.4286
5304	C57BL/6NJ	KOMP Phenotype	X6381	Male	CONTROL +/+	2017-02-07	2017-03-08	2017-06-09	Finished Pipeline	7866	Body Weight	2017-03-10	12.41	4.4286	4.4286
5304	C57BL/6NJ	KOMP Phenotype	X6382	Male	CONTROL +/+	2017-02-07	2017-03-08	2017-06-09	Finished Pipeline	7866	Body Weight	2017-03-10	14.7	4.4286	4.4286
5304	C57BL/6NJ	KOMP Phenotype	X6383	Male	CONTROL +/+	2017-02-07	2017-03-08	2017-06-09	Finished Pipeline	7866	Body Weight	2017-03-10	18.76	4.4286	4.4286
5304	C57BL/6NJ	KOMP Phenotype	X6384	Male	CONTROL +/+	2017-02-07	2017-03-08	2017-06-09	Finished Pipeline	7866	Body Weight	2017-03-10	13.65	4.4286	4.4286
5304	C57BL/6NJ	KOMP Phenotype	X64732	Male	CONTROL +/+	2017-12-19	2018-01-17	2018-04-20	Finished Pipeline	9388	Body Weight	2018-01-19	18.19	4.4286	4.4286
5304	C57BL/6NJ	KOMP Phenotype	X64733	Male	CONTROL +/+	2017-12-19	2018-01-17	2018-04-20	Finished Pipeline	9388	Body Weight	2018-01-19	16.83	4.4286	4.4286
5304	C57BL/6NJ	KOMP Phenotype	X64734	Male	CONTROL +/+	2017-12-19	2018-01-17	2018-04-20	Finished Pipeline	9388	Body Weight	2018-01-19	15.3	4.4286	4.4286
5304	C57BL/6NJ	KOMP Phenotype	X64735	Male	CONTROL +/+	2017-12-19	2018-01-17	2018-04-20	Finished Pipeline	9388	Body Weight	2018-01-19	22.25	4.4286	4.4286
5304	C57BL/6NJ	KOMP Phenotype	X64736	Male	CONTROL +/+	2017-12-19	2018-01-17	2018-04-20	Finished Pipeline	9388	Body Weight	2018-01-19	16.35	4.4286	4.4286
5304	C57BL/6NJ	KOMP Phenotype	X65632	Male	CONTROL +/+	2017-12-26	2018-01-24	2018-04-27	Finished Pipeline	9418	Body Weight	2018-01-26	17.73	4.4286	4.4286
5304	C57BL/6NJ	KOMP Phenotype	X65633	Male	CONTROL +/+	2017-12-26	2018-01-24	2018-04-27	Finished Pipeline	9418	Body Weight	2018-01-26	18.4	4.4286	4.4286
5304	C57BL/6NJ	KOMP Phenotype	X65634	Male	CONTROL +/+	2017-12-26	2018-01-24	2018-04-27	Finished Pipeline	9418	Body Weight	2018-01-26	17.91	4.4286	4.4286
5304	C57BL/6NJ	KOMP Phenotype	X65635	Male	CONTROL +/+	2017-12-26	2018-01-24	2018-04-27	Finished Pipeline	9418	Body Weight	2018-01-26	16.31	4.4286	4.4286
5304	C57BL/6NJ	KOMP Phenotype	X65636	Male	CONTROL +/+	2017-12-26	2018-01-24	2018-04-27	Finished Pipeline	9418	Body Weight	2018-01-26	16.94	4.4286	4.4286
5304	C57BL/6NJ	KOMP Phenotype	X66858	Male	CONTROL +/+	2018-01-02	2018-01-31	2018-05-04	Finished Pipeline	9433	Body Weight	2018-02-02	15.88	4.4286	4.4286
5304	C57BL/6NJ	KOMP Phenotype	X66859	Male	CONTROL +/+	2018-01-02	2018-01-31	2018-05-04	Finished Pipeline	9433	Body Weight	2018-02-02	19.81	4.4286	4.4286
5304	C57BL/6NJ	KOMP Phenotype	X66860	Male	CONTROL +/+	2018-01-02	2018-01-31	2018-05-04	Finished Pipeline	9433	Body Weight	2018-02-02	19.32	4.4286	4.4286
5304	C57BL/6NJ	KOMP Phenotype	X66861	Male	CONTROL +/+	2018-01-02	2018-01-31	2018-05-04	Finished Pipeline	9433	Body Weight	2018-02-02	21.24	4.4286	4.4286
5304	C57BL/6NJ	KOMP Phenotype	X66862	Male	CONTROL +/+	2018-01-02	2018-01-31	2018-05-04	Finished Pipeline	9433	Body Weight	2018-02-02	18.37	4.4286	4.4286
5304	C57BL/6NJ	KOMP Phenotype	X67951	Male	CONTROL +/+	2018-01-09	2018-02-07	2018-05-10	Finished Pipeline	9466	Body Weight	2018-02-09	17.31	4.4286	4.4286
5304	C57BL/6NJ	KOMP Phenotype	X67952	Male	CONTROL +/+	2018-01-09	2018-02-07	2018-05-10	Finished Pipeline	9466	Body Weight	2018-02-09	16.07	4.4286	4.4286
5304	C57BL/6NJ	KOMP Phenotype	X67953	Male	CONTROL +/+	2018-01-09	2018-02-07	2018-05-10	Finished Pipeline	9466	Body Weight	2018-02-09	18.5	4.4286	4.4286
5304	C57BL/6NJ	KOMP Phenotype	X67954	Male	CONTROL +/+	2018-01-09	2018-02-07	2018-05-10	Finished Pipeline	9466	Body Weight	2018-02-09	17.68	4.4286	4.4286
5304	C57BL/6NJ	KOMP Phenotype	X67955	Male	CONTROL +/+	2018-01-09	2018-02-07	2018-05-10	Finished Pipeline	9466	Body Weight	2018-02-09	20.28	4.4286	4.4286
5304	C57BL/6NJ	KOMP Phenotype	X69044	Male	CONTROL +/+	2018-01-16	2018-02-14	2018-05-18	Finished Pipeline	9508	Body Weight	2018-02-16	19.06	4.4286	4.4286
5304	C57BL/6NJ	KOMP Phenotype	X69045	Male	CONTROL +/+	2018-01-16	2018-02-14	2018-05-18	Finished Pipeline	9508	Body Weight	2018-02-16	17.13	4.4286	4.4286
5304	C57BL/6NJ	KOMP Phenotype	X69046	Male	CONTROL +/+	2018-01-16	2018-02-14	2018-05-18	Finished Pipeline	9508	Body Weight	2018-02-16	17.84	4.4286	4.4286
5304	C57BL/6NJ	KOMP Phenotype	X69047	Male	CONTROL +/+	2018-01-16	2018-02-14	2018-05-18	Finished Pipeline	9508	Body Weight	2018-02-16	17.44	4.4286	4.4286
5304	C57BL/6NJ	KOMP Phenotype	X69048	Male	CONTROL +/+	2018-01-16	2018-02-14	2018-05-18	Finished Pipeline	9508	Body Weight	2018-02-16	15.6	4.4286	4.4286
5304	C57BL/6NJ	KOMP Phenotype	X7	Male	CONTROL +/+	2017-01-10	2017-02-08	2017-05-11	Finished Pipeline	7754	Body Weight	2017-02-10	12.25	4.4286	4.4286
5304	C57BL/6NJ	KOMP Phenotype	X70126	Male	CONTROL +/+	2018-01-23	2018-02-21	2018-05-25	Finished Pipeline	9555	Body Weight	2018-02-23	18.58	4.4286	4.4286
5304	C57BL/6NJ	KOMP Phenotype	X70127	Male	CONTROL +/+	2018-01-23	2018-02-21	2018-05-25	Finished Pipeline	9555	Body Weight	2018-02-23	18.49	4.4286	4.4286
5304	C57BL/6NJ	KOMP Phenotype	X70128	Male	CONTROL +/+	2018-01-23	2018-02-21	2018-05-25	Finished Pipeline	9555	Body Weight	2018-02-23	16.49	4.4286	4.4286
5304	C57BL/6NJ	KOMP Phenotype	X70129	Male	CONTROL +/+	2018-01-23	2018-02-21	2018-05-25	Finished Pipeline	9555	Body Weight	2018-02-23	18.62	4.4286	4.4286
5304	C57BL/6NJ	KOMP Phenotype	X70130	Male	CONTROL +/+	2018-01-23	2018-02-21	2018-05-25	Finished Pipeline	9555	Body Weight	2018-02-23	18.47	4.4286	4.4286
5304	C57BL/6NJ	KOMP Phenotype	X71610	Male	CONTROL +/+	2018-01-30	2018-02-28	2018-06-01	Finished Pipeline	9574	Body Weight	2018-03-02	19.7	4.4286	4.4286
5304	C57BL/6NJ	KOMP Phenotype	X71611	Male	CONTROL +/+	2018-01-30	2018-02-28	2018-06-01	Finished Pipeline	9574	Body Weight	2018-03-02	19.36	4.4286	4.4286
5304	C57BL/6NJ	KOMP Phenotype	X71612	Male	CONTROL +/+	2018-01-30	2018-02-28	2018-06-01	Finished Pipeline	9574	Body Weight	2018-03-02	20.65	4.4286	4.4286
5304	C57BL/6NJ	KOMP Phenotype	X71613	Male	CONTROL +/+	2018-01-30	2018-02-28	2018-06-01	Finished Pipeline	9574	Body Weight	2018-03-02	19.39	4.4286	4.4286
5304	C57BL/6NJ	KOMP Phenotype	X71614	Male	CONTROL +/+	2018-01-30	2018-02-28	2018-06-01	Finished Pipeline	9574	Body Weight	2018-03-02	19.73	4.4286	4.4286
5304	C57BL/6NJ	KOMP Phenotype	X72614	Male	CONTROL +/+	2018-02-06	2018-03-07	2018-06-08	Finished Pipeline	9628	Body Weight	2018-03-09	21.06	4.4286	4.4286
5304	C57BL/6NJ	KOMP Phenotype	X72615	Male	CONTROL +/+	2018-02-06	2018-03-07	2018-06-08	Finished Pipeline	9628	Body Weight	2018-03-09	18.15	4.4286	4.4286
5304	C57BL/6NJ	KOMP Phenotype	X72616	Male	CONTROL +/+	2018-02-06	2018-03-07	2018-06-08	Finished Pipeline	9628	Body Weight	2018-03-09	19.41	4.4286	4.4286
5304	C57BL/6NJ	KOMP Phenotype	X72617	Male	CONTROL +/+	2018-02-06	2018-03-07	2018-06-08	Finished Pipeline	9628	Body Weight	2018-03-09	18.1	4.4286	4.4286
5304	C57BL/6NJ	KOMP Phenotype	X72618	Male	CONTROL +/+	2018-02-06	2018-03-07	2018-06-08	Finished Pipeline	9628	Body Weight	2018-03-09	15.81	4.4286	4.4286
5304	C57BL/6NJ	KOMP Phenotype	X73993	Male	CONTROL +/+	2018-02-13	2018-03-15	2018-06-15	Finished Pipeline	9652	Body Weight	2018-03-16	19.4	4.4286	4.4286
5304	C57BL/6NJ	KOMP Phenotype	X73994	Male	CONTROL +/+	2018-02-13	2018-03-15	2018-06-15	Finished Pipeline	9652	Body Weight	2018-03-16	18.67	4.4286	4.4286
5304	C57BL/6NJ	KOMP Phenotype	X73995	Male	CONTROL +/+	2018-02-13	2018-03-15	2018-06-15	Finished Pipeline	9652	Body Weight	2018-03-16	17.41	4.4286	4.4286
5304	C57BL/6NJ	KOMP Phenotype	X73996	Male	CONTROL +/+	2018-02-13	2018-03-15	2018-06-15	Finished Pipeline	9652	Body Weight	2018-03-16	17.9	4.4286	4.4286
5304	C57BL/6NJ	KOMP Phenotype	X73997	Male	CONTROL +/+	2018-02-13	2018-03-15	2018-06-15	Finished Pipeline	9652	Body Weight	2018-03-16	17.92	4.4286	4.4286
5304	C57BL/6NJ	KOMP Phenotype	X75405	Male	CONTROL +/+	2018-02-20	2018-03-21	2018-06-22	Finished Pipeline	9670	Body Weight	2018-03-23	15.9	4.4286	4.4286
5304	C57BL/6NJ	KOMP Phenotype	X75406	Male	CONTROL +/+	2018-02-20	2018-03-21	2018-06-22	Finished Pipeline	9670	Body Weight	2018-03-23	19.34	4.4286	4.4286
5304	C57BL/6NJ	KOMP Phenotype	X75407	Male	CONTROL +/+	2018-02-20	2018-03-21	2018-06-22	Finished Pipeline	9670	Body Weight	2018-03-23	20.93	4.4286	4.4286
5304	C57BL/6NJ	KOMP Phenotype	X75408	Male	CONTROL +/+	2018-02-20	2018-03-21	2018-06-22	Finished Pipeline	9670	Body Weight	2018-03-23	14.32	4.4286	4.4286
5304	C57BL/6NJ	KOMP Phenotype	X75409	Male	CONTROL +/+	2018-02-20	2018-03-21	2018-06-22	Finished Pipeline	9670	Body Weight	2018-03-23	15.25	4.4286	4.4286
5304	C57BL/6NJ	KOMP Phenotype	X76417	Male	CONTROL +/+	2018-02-27	2018-03-28	2018-06-29	Finished Pipeline	9725	Body Weight	2018-03-30	17.46	4.4286	4.4286
5304	C57BL/6NJ	KOMP Phenotype	X76418	Male	CONTROL +/+	2018-02-27	2018-03-28	2018-06-29	Finished Pipeline	9725	Body Weight	2018-03-30	17.67	4.4286	4.4286
5304	C57BL/6NJ	KOMP Phenotype	X76419	Male	CONTROL +/+	2018-02-27	2018-03-28	2018-06-29	Finished Pipeline	9725	Body Weight	2018-03-30	16.11	4.4286	4.4286
5304	C57BL/6NJ	KOMP Phenotype	X76420	Male	CONTROL +/+	2018-02-27	2018-03-28	2018-06-29	Finished Pipeline	9725	Body Weight	2018-03-30	16.62	4.4286	4.4286
5304	C57BL/6NJ	KOMP Phenotype	X76421	Male	CONTROL +/+	2018-02-27	2018-03-28	2018-06-29	Finished Pipeline	9725	Body Weight	2018-03-30	16.35	4.4286	4.4286
5304	C57BL/6NJ	KOMP Phenotype	X77185	Male	CONTROL +/+	2018-03-06	2018-04-05	2018-07-05	Finished Pipeline	9818	Body Weight	2018-04-06	19.32	4.4286	4.4286
5304	C57BL/6NJ	KOMP Phenotype	X77186	Male	CONTROL +/+	2018-03-06	2018-04-05	2018-07-05	Finished Pipeline	9818	Body Weight	2018-04-06	18.16	4.4286	4.4286
5304	C57BL/6NJ	KOMP Phenotype	X77187	Male	CONTROL +/+	2018-03-06	2018-04-05	2018-07-05	Finished Pipeline	9818	Body Weight	2018-04-06	18.31	4.4286	4.4286
5304	C57BL/6NJ	KOMP Phenotype	X77188	Male	CONTROL +/+	2018-03-06	2018-04-05	2018-07-05	Finished Pipeline	9818	Body Weight	2018-04-06	16.57	4.4286	4.4286
5304	C57BL/6NJ	KOMP Phenotype	X77189	Male	CONTROL +/+	2018-03-06	2018-04-05	2018-07-05	Finished Pipeline	9818	Body Weight	2018-04-06	19.93	4.4286	4.4286
5304	C57BL/6NJ	KOMP Phenotype	X7782	Male	CONTROL +/+	2017-02-14	2017-03-15	2017-06-15	Finished Pipeline	7905	Body Weight	2017-03-17	16.16	4.4286	4.4286
5304	C57BL/6NJ	KOMP Phenotype	X7783	Male	CONTROL +/+	2017-02-14	2017-03-15	2017-06-15	Finished Pipeline	7905	Body Weight	2017-03-17	18.06	4.4286	4.4286
5304	C57BL/6NJ	KOMP Phenotype	X7784	Male	CONTROL +/+	2017-02-14	2017-03-15	2017-06-16	Finished Pipeline	7905	Body Weight	2017-03-17	16.27	4.4286	4.4286
5304	C57BL/6NJ	KOMP Phenotype	X7785	Male	CONTROL +/+	2017-02-14	2017-03-15	2017-06-16	Finished Pipeline	7905	Body Weight	2017-03-17	17.81	4.4286	4.4286
5304	C57BL/6NJ	KOMP Phenotype	X7786	Male	CONTROL +/+	2017-02-14	2017-03-15	2017-06-16	Finished Pipeline	7905	Body Weight	2017-03-17	15.43	4.4286	4.4286
5304	C57BL/6NJ	KOMP Phenotype	X78572	Male	CONTROL +/+	2018-03-13	2018-04-11	2018-07-13	Finished Pipeline	9848	Body Weight	2018-04-13	18.79	4.4286	4.4286
5304	C57BL/6NJ	KOMP Phenotype	X78573	Male	CONTROL +/+	2018-03-13	2018-04-11	2018-07-13	Finished Pipeline	9848	Body Weight	2018-04-13	17.89	4.4286	4.4286
5304	C57BL/6NJ	KOMP Phenotype	X78574	Male	CONTROL +/+	2018-03-13	2018-04-11	2018-07-13	Finished Pipeline	9848	Body Weight	2018-04-13	17.87	4.4286	4.4286
5304	C57BL/6NJ	KOMP Phenotype	X78575	Male	CONTROL +/+	2018-03-13	2018-04-11	2018-07-13	Finished Pipeline	9848	Body Weight	2018-04-13	18.28	4.4286	4.4286
5304	C57BL/6NJ	KOMP Phenotype	X78576	Male	CONTROL +/+	2018-03-13	2018-04-11	2018-07-13	Finished Pipeline	9848	Body Weight	2018-04-13	16.63	4.4286	4.4286
5304	C57BL/6NJ	KOMP Phenotype	X79313	Male	CONTROL +/+	2018-03-20	2018-04-18	2018-07-20	Finished Pipeline	9874	Body Weight	2018-04-20	14.3	4.4286	4.4286
5304	C57BL/6NJ	KOMP Phenotype	X79314	Male	CONTROL +/+	2018-03-20	2018-04-18	2018-07-20	Finished Pipeline	9874	Body Weight	2018-04-20	14.8	4.4286	4.4286
5304	C57BL/6NJ	KOMP Phenotype	X79315	Male	CONTROL +/+	2018-03-20	2018-04-18	2018-07-20	Finished Pipeline	9874	Body Weight	2018-04-20	14.23	4.4286	4.4286
5304	C57BL/6NJ	KOMP Phenotype	X79316	Male	CONTROL +/+	2018-03-20	2018-04-18	2018-07-20	Finished Pipeline	9874	Body Weight	2018-04-20	17.93	4.4286	4.4286
5304	C57BL/6NJ	KOMP Phenotype	X79317	Male	CONTROL +/+	2018-03-20	2018-04-18	2018-07-20	Finished Pipeline	9874	Body Weight	2018-04-20	13.04	4.4286	4.4286
5304	C57BL/6NJ	KOMP Phenotype	X8	Male	CONTROL +/+	2017-01-10	2017-02-08	2017-05-11	Finished Pipeline	7754	Body Weight	2017-02-10	17.59	4.4286	4.4286
5304	C57BL/6NJ	KOMP Phenotype	X80243	Male	CONTROL +/+	2018-03-27	2018-04-25	2018-07-26	Finished Pipeline	9907	Body Weight	2018-04-27	18.56	4.4286	4.4286
5304	C57BL/6NJ	KOMP Phenotype	X80244	Male	CONTROL +/+	2018-03-27	2018-04-25	2018-07-26	Finished Pipeline	9907	Body Weight	2018-04-27	20.57	4.4286	4.4286
5304	C57BL/6NJ	KOMP Phenotype	X80245	Male	CONTROL +/+	2018-03-27	2018-04-25	2018-07-26	Finished Pipeline	9907	Body Weight	2018-04-27	16.51	4.4286	4.4286
5304	C57BL/6NJ	KOMP Phenotype	X80246	Male	CONTROL +/+	2018-03-27	2018-04-25	2018-07-26	Finished Pipeline	9907	Body Weight	2018-04-27	17.25	4.4286	4.4286
5304	C57BL/6NJ	KOMP Phenotype	X80247	Male	CONTROL +/+	2018-03-27	2018-04-25	2018-07-26	Finished Pipeline	9907	Body Weight	2018-04-27	17.76	4.4286	4.4286
5304	C57BL/6NJ	KOMP Phenotype	X81668	Male	CONTROL +/+	2018-04-03	2018-05-02	2018-08-02	Finished Pipeline	9935	Body Weight	2018-05-04	19.15	4.4286	4.4286
5304	C57BL/6NJ	KOMP Phenotype	X81669	Male	CONTROL +/+	2018-04-03	2018-05-02	2018-08-02	Finished Pipeline	9935	Body Weight	2018-05-04	22.04	4.4286	4.4286
5304	C57BL/6NJ	KOMP Phenotype	X81670	Male	CONTROL +/+	2018-04-03	2018-05-02	2018-08-02	Finished Pipeline	9935	Body Weight	2018-05-04	22.23	4.4286	4.4286
5304	C57BL/6NJ	KOMP Phenotype	X81671	Male	CONTROL +/+	2018-04-03	2018-05-02	2018-08-02	Finished Pipeline	9935	Body Weight	2018-05-04	21.43	4.4286	4.4286
5304	C57BL/6NJ	KOMP Phenotype	X81672	Male	CONTROL +/+	2018-04-03	2018-05-02	2018-08-02	Finished Pipeline	9935	Body Weight	2018-05-04	21.23	4.4286	4.4286
5304	C57BL/6NJ	KOMP Phenotype	X81886	Male	CONTROL +/+	2018-04-10	2018-05-09	2018-08-10	Finished Pipeline	9968	Body Weight	2018-05-11	21.09	4.4286	4.4286
5304	C57BL/6NJ	KOMP Phenotype	X81887	Male	CONTROL +/+	2018-04-10	2018-05-09	2018-08-10	Finished Pipeline	9968	Body Weight	2018-05-11	16.56	4.4286	4.4286
5304	C57BL/6NJ	KOMP Phenotype	X81888	Male	CONTROL +/+	2018-04-10	2018-05-09	2018-08-10	Finished Pipeline	9968	Body Weight	2018-05-11	20.36	4.4286	4.4286
5304	C57BL/6NJ	KOMP Phenotype	X81889	Male	CONTROL +/+	2018-04-10	2018-05-09	2018-08-10	Finished Pipeline	9968	Body Weight	2018-05-11	18.2	4.4286	4.4286
5304	C57BL/6NJ	KOMP Phenotype	X81890	Male	CONTROL +/+	2018-04-10	2018-05-09	2018-08-10	Finished Pipeline	9968	Body Weight	2018-05-11	18.97	4.4286	4.4286
5304	C57BL/6NJ	KOMP Phenotype	X83480	Male	CONTROL +/+	2018-04-17	2018-05-16	2018-08-14	Finished Pipeline	10021	Body Weight	2018-05-18	17.69	4.4286	4.4286
5304	C57BL/6NJ	KOMP Phenotype	X83481	Male	CONTROL +/+	2018-04-17	2018-05-16	2018-08-14	Finished Pipeline	10021	Body Weight	2018-05-18	21.12	4.4286	4.4286
5304	C57BL/6NJ	KOMP Phenotype	X83482	Male	CONTROL +/+	2018-04-17	2018-05-16	2018-08-16	Finished Pipeline	10021	Body Weight	2018-05-18	21.73	4.4286	4.4286
5304	C57BL/6NJ	KOMP Phenotype	X83483	Male	CONTROL +/+	2018-04-17	2018-05-16	2018-08-16	Finished Pipeline	10021	Body Weight	2018-05-18	19.34	4.4286	4.4286
5304	C57BL/6NJ	KOMP Phenotype	X83484	Male	CONTROL +/+	2018-04-17	2018-05-16	2018-08-16	Finished Pipeline	10021	Body Weight	2018-05-18	17.22	4.4286	4.4286
5304	C57BL/6NJ	KOMP Phenotype	X84958	Male	CONTROL +/+	2018-05-01	2018-05-30	2018-08-31	Finished Pipeline	10161	Body Weight	2018-06-01	14.04	4.4286	4.4286
5304	C57BL/6NJ	KOMP Phenotype	X84959	Male	CONTROL +/+	2018-05-01	2018-05-30	2018-08-31	Finished Pipeline	10161	Body Weight	2018-06-01	17.04	4.4286	4.4286
5304	C57BL/6NJ	KOMP Phenotype	X84960	Male	CONTROL +/+	2018-05-01	2018-05-30	2018-08-31	Finished Pipeline	10161	Body Weight	2018-06-01	16.35	4.4286	4.4286
5304	C57BL/6NJ	KOMP Phenotype	X84961	Male	CONTROL +/+	2018-05-01	2018-05-30	2018-08-31	Finished Pipeline	10161	Body Weight	2018-06-01	16.96	4.4286	4.4286
5304	C57BL/6NJ	KOMP Phenotype	X84962	Male	CONTROL +/+	2018-05-01	2018-05-30	2018-08-31	Finished Pipeline	10161	Body Weight	2018-06-01	14.68	4.4286	4.4286
5304	C57BL/6NJ	KOMP Phenotype	X86417	Male	CONTROL +/+	2018-05-08	2018-06-06	2018-09-07	Finished Pipeline	10189	Body Weight	2018-06-08	19.08	4.4286	4.4286
5304	C57BL/6NJ	KOMP Phenotype	X86418	Male	CONTROL +/+	2018-05-08	2018-06-06	2018-09-07	Finished Pipeline	10189	Body Weight	2018-06-08	17.59	4.4286	4.4286
5304	C57BL/6NJ	KOMP Phenotype	X86419	Male	CONTROL +/+	2018-05-08	2018-06-06	2018-09-07	Finished Pipeline	10189	Body Weight	2018-06-08	20.01	4.4286	4.4286
5304	C57BL/6NJ	KOMP Phenotype	X86420	Male	CONTROL +/+	2018-05-08	2018-06-06	2018-09-07	Finished Pipeline	10189	Body Weight	2018-06-08	18.55	4.4286	4.4286
5304	C57BL/6NJ	KOMP Phenotype	X86421	Male	CONTROL +/+	2018-05-08	2018-06-06	2018-09-07	Finished Pipeline	10189	Body Weight	2018-06-08	17.53	4.4286	4.4286
5304	C57BL/6NJ	KOMP Phenotype	X87993	Male	CONTROL +/+	2018-05-15	2018-06-13	2018-09-12	Finished Pipeline	10224	Body Weight	2018-06-15	19.02	4.4286	4.4286
5304	C57BL/6NJ	KOMP Phenotype	X87994	Male	CONTROL +/+	2018-05-15	2018-06-13	2018-09-12	Finished Pipeline	10224	Body Weight	2018-06-15	20.81	4.4286	4.4286
5304	C57BL/6NJ	KOMP Phenotype	X87995	Male	CONTROL +/+	2018-05-15	2018-06-13	2018-09-12	Finished Pipeline	10224	Body Weight	2018-06-15	20.49	4.4286	4.4286
5304	C57BL/6NJ	KOMP Phenotype	X87996	Male	CONTROL +/+	2018-05-15	2018-06-13	2018-09-12	Finished Pipeline	10224	Body Weight	2018-06-15	19.18	4.4286	4.4286
5304	C57BL/6NJ	KOMP Phenotype	X87997	Male	CONTROL +/+	2018-05-15	2018-06-13	2018-09-12	Finished Pipeline	10224	Body Weight	2018-06-15	20.79	4.4286	4.4286
5304	C57BL/6NJ	KOMP Phenotype	X89202	Male	CONTROL +/+	2018-05-22	2018-06-20	2018-09-21	Finished Pipeline	10244	Body Weight	2018-06-22	17.85	4.4286	4.4286
5304	C57BL/6NJ	KOMP Phenotype	X89203	Male	CONTROL +/+	2018-05-22	2018-06-20	2018-09-21	Finished Pipeline	10244	Body Weight	2018-06-22	17.35	4.4286	4.4286
5304	C57BL/6NJ	KOMP Phenotype	X89204	Male	CONTROL +/+	2018-05-22	2018-06-20	2018-09-21	Finished Pipeline	10244	Body Weight	2018-06-22	16.2	4.4286	4.4286
5304	C57BL/6NJ	KOMP Phenotype	X89205	Male	CONTROL +/+	2018-05-22	2018-06-20	2018-09-21	Finished Pipeline	10244	Body Weight	2018-06-22	15.11	4.4286	4.4286
5304	C57BL/6NJ	KOMP Phenotype	X89206	Male	CONTROL +/+	2018-05-22	2018-06-20	2018-09-17	Finished Pipeline	10244	Body Weight	2018-06-22	14.85	4.4286	4.4286
5304	C57BL/6NJ	KOMP Phenotype	X9	Male	CONTROL +/+	2017-01-10	2017-02-08	2017-05-11	Finished Pipeline	7754	Body Weight	2017-02-10	13.75	4.4286	4.4286
5304	C57BL/6NJ	KOMP Phenotype	X90766	Male	CONTROL +/+	2018-05-29	2018-06-27	2018-09-10	Finished Pipeline	10289	Body Weight	2018-06-29	17.82	4.4286	4.4286
5304	C57BL/6NJ	KOMP Phenotype	X90768	Male	CONTROL +/+	2018-05-29	2018-06-27	2018-08-27	Sick	10289	Body Weight	2018-06-29	16.79	4.4286	4.4286
5304	C57BL/6NJ	KOMP Phenotype	X90769	Male	CONTROL +/+	2018-05-29	2018-06-27	2018-09-28	Finished Pipeline	10289	Body Weight	2018-06-29	17.5	4.4286	4.4286
5304	C57BL/6NJ	KOMP Phenotype	X91736	Male	CONTROL +/+	2018-06-05	2018-07-05	2018-10-04	Finished Pipeline	10312	Body Weight	2018-07-06	20.17	4.4286	4.4286
5304	C57BL/6NJ	KOMP Phenotype	X91737	Male	CONTROL +/+	2018-06-05	2018-07-05	2018-10-04	Finished Pipeline	10312	Body Weight	2018-07-06	18.42	4.4286	4.4286
5304	C57BL/6NJ	KOMP Phenotype	X91738	Male	CONTROL +/+	2018-06-05	2018-07-05	2018-10-03	Finished Pipeline	10312	Body Weight	2018-07-06	17.82	4.4286	4.4286
5304	C57BL/6NJ	KOMP Phenotype	X91739	Male	CONTROL +/+	2018-06-05	2018-07-05	2018-10-04	Finished Pipeline	10312	Body Weight	2018-07-06	20.45	4.4286	4.4286
5304	C57BL/6NJ	KOMP Phenotype	X91740	Male	CONTROL +/+	2018-06-05	2018-07-05	2018-10-04	Finished Pipeline	10312	Body Weight	2018-07-06	16.06	4.4286	4.4286
5304	C57BL/6NJ	KOMP Phenotype	X92801	Male	CONTROL +/+	2018-06-12	2018-07-11	2018-10-09	Finished Pipeline	10364	Body Weight	2018-07-13	15.88	4.4286	4.4286
5304	C57BL/6NJ	KOMP Phenotype	X92802	Male	CONTROL +/+	2018-06-12	2018-07-11	2018-10-09	Finished Pipeline	10364	Body Weight	2018-07-13	15.56	4.4286	4.4286
5304	C57BL/6NJ	KOMP Phenotype	X92803	Male	CONTROL +/+	2018-06-12	2018-07-11	2018-10-11	Finished Pipeline	10364	Body Weight	2018-07-13	20.52	4.4286	4.4286
5304	C57BL/6NJ	KOMP Phenotype	X92804	Male	CONTROL +/+	2018-06-12	2018-07-11	2018-10-11	Finished Pipeline	10364	Body Weight	2018-07-13	16.72	4.4286	4.4286
5304	C57BL/6NJ	KOMP Phenotype	X92805	Male	CONTROL +/+	2018-06-12	2018-07-11	2018-10-11	Finished Pipeline	10364	Body Weight	2018-07-13	19.32	4.4286	4.4286
5304	C57BL/6NJ	KOMP Phenotype	X94228	Male	CONTROL +/+	2018-06-19	2018-07-18	2018-10-19	Finished Pipeline	10394	Body Weight	2018-07-20	19.35	4.4286	4.4286
5304	C57BL/6NJ	KOMP Phenotype	X94229	Male	CONTROL +/+	2018-06-19	2018-07-18	2018-10-19	Finished Pipeline	10394	Body Weight	2018-07-20	18.32	4.4286	4.4286
5304	C57BL/6NJ	KOMP Phenotype	X94230	Male	CONTROL +/+	2018-06-19	2018-07-18	2018-10-19	Finished Pipeline	10394	Body Weight	2018-07-20	16.73	4.4286	4.4286
5304	C57BL/6NJ	KOMP Phenotype	X94231	Male	CONTROL +/+	2018-06-19	2018-07-18	2018-10-19	Finished Pipeline	10394	Body Weight	2018-07-20	20.46	4.4286	4.4286
5304	C57BL/6NJ	KOMP Phenotype	X94232	Male	CONTROL +/+	2018-06-19	2018-07-18	2018-10-21	Finished Pipeline	10394	Body Weight	2018-07-20	21.6	4.4286	4.4286
5304	C57BL/6NJ	KOMP Phenotype	X95127	Male	CONTROL +/+	2018-06-26	2018-07-25	2018-10-26	Finished Pipeline	10424	Body Weight	2018-07-27	16.42	4.4286	4.4286
5304	C57BL/6NJ	KOMP Phenotype	X95128	Male	CONTROL +/+	2018-06-26	2018-07-25	2018-10-26	Finished Pipeline	10424	Body Weight	2018-07-27	18.69	4.4286	4.4286
5304	C57BL/6NJ	KOMP Phenotype	X95129	Male	CONTROL +/+	2018-06-26	2018-07-25	2018-10-26	Finished Pipeline	10424	Body Weight	2018-07-27	16.08	4.4286	4.4286
5304	C57BL/6NJ	KOMP Phenotype	X95130	Male	CONTROL +/+	2018-06-26	2018-07-25	2018-10-22	Finished Pipeline	10424	Body Weight	2018-07-27	18.29	4.4286	4.4286
5304	C57BL/6NJ	KOMP Phenotype	X95131	Male	CONTROL +/+	2018-06-26	2018-07-25	2018-10-26	Finished Pipeline	10424	Body Weight	2018-07-27	17.71	4.4286	4.4286
5304	C57BL/6NJ	KOMP Phenotype	X96190	Male	CONTROL +/+	2018-07-03	2018-08-01	2018-11-02	Finished Pipeline	10462	Body Weight	2018-08-03	12.57	4.4286	4.4286
5304	C57BL/6NJ	KOMP Phenotype	X96191	Male	CONTROL +/+	2018-07-03	2018-08-01	2018-11-02	Finished Pipeline	10462	Body Weight	2018-08-03	21.52	4.4286	4.4286
5304	C57BL/6NJ	KOMP Phenotype	X96192	Male	CONTROL +/+	2018-07-03	2018-08-01	2018-10-30	Finished Pipeline	10462	Body Weight	2018-08-03	18.26	4.4286	4.4286
5304	C57BL/6NJ	KOMP Phenotype	X96193	Male	CONTROL +/+	2018-07-03	2018-08-01	2018-11-02	Finished Pipeline	10462	Body Weight	2018-08-03	13.58	4.4286	4.4286
5304	C57BL/6NJ	KOMP Phenotype	X96194	Male	CONTROL +/+	2018-07-03	2018-08-01	2018-11-02	Finished Pipeline	10462	Body Weight	2018-08-03	19.3	4.4286	4.4286
5304	C57BL/6NJ	KOMP Phenotype	X97928	Male	CONTROL +/+	2018-07-10	2018-08-08	2018-11-06	Finished Pipeline	10475	Body Weight	2018-08-10	11.83	4.4286	4.4286
5304	C57BL/6NJ	KOMP Phenotype	X97929	Male	CONTROL +/+	2018-07-10	2018-08-08	2018-11-06	Finished Pipeline	10475	Body Weight	2018-08-10	13.15	4.4286	4.4286
5304	C57BL/6NJ	KOMP Phenotype	X97930	Male	CONTROL +/+	2018-07-10	2018-08-08	2018-11-08	Finished Pipeline	10475	Body Weight	2018-08-10	13.44	4.4286	4.4286
5304	C57BL/6NJ	KOMP Phenotype	X97931	Male	CONTROL +/+	2018-07-10	2018-08-08	2018-11-08	Finished Pipeline	10475	Body Weight	2018-08-10	14.77	4.4286	4.4286
5304	C57BL/6NJ	KOMP Phenotype	X97932	Male	CONTROL +/+	2018-07-10	2018-08-08	2018-11-08	Finished Pipeline	10475	Body Weight	2018-08-10	17.04	4.4286	4.4286
5304	C57BL/6NJ	KOMP Phenotype	X99129	Male	CONTROL +/+	2018-07-17	2018-08-16	2018-11-16	Finished Pipeline	10505	Body Weight	2018-08-17	21.43	4.4286	4.4286
5304	C57BL/6NJ	KOMP Phenotype	X99130	Male	CONTROL +/+	2018-07-17	2018-08-16	2018-11-16	Finished Pipeline	10505	Body Weight	2018-08-17	21.13	4.4286	4.4286
5304	C57BL/6NJ	KOMP Phenotype	X99131	Male	CONTROL +/+	2018-07-17	2018-08-16	2018-11-16	Finished Pipeline	10505	Body Weight	2018-08-17	16.83	4.4286	4.4286
5304	C57BL/6NJ	KOMP Phenotype	X99132	Male	CONTROL +/+	2018-07-17	2018-08-16	2018-11-16	Finished Pipeline	10505	Body Weight	2018-08-17	20.3	4.4286	4.4286
5304	C57BL/6NJ	KOMP Phenotype	X99133	Male	CONTROL +/+	2018-07-17	2018-08-16	2018-11-16	Finished Pipeline	10505	Body Weight	2018-08-17	14.99	4.4286	4.4286
5304	C57BL/6NJ	KOMP Phenotype	XL01644	Male	CONTROL +/+	2015-01-06	2015-02-05	2015-05-15	Finished Pipeline	4067	Body Weight	2015-02-06	11.6	4.4286	4.4286
5304	C57BL/6NJ	KOMP Phenotype	XL01645	Male	CONTROL +/+	2015-01-06	2015-02-05	2015-05-15	Finished Pipeline	4067	Body Weight	2015-02-06	12.7	4.4286	4.4286
5304	C57BL/6NJ	KOMP Phenotype	XL01647	Male	CONTROL +/+	2015-01-06	2015-02-05	2015-05-15	Finished Pipeline	4067	Body Weight	2015-02-06	15.44	4.4286	4.4286
5304	C57BL/6NJ	KOMP Phenotype	XL01648	Male	CONTROL +/+	2015-01-06	2015-02-05	2015-05-04	Other	4067	Body Weight	2015-02-06	16.73	4.4286	4.4286
5304	C57BL/6NJ	KOMP Phenotype	A12872	Male	CONTROL +/+	2013-05-20	2013-06-11	2013-09-20	Finished Pipeline	1175	Body Weight	2013-06-21	20.26	4.5714	4.5714	2710	19.0235	2.31658
5304	C57BL/6NJ	KOMP Phenotype	A12873	Male	CONTROL +/+	2013-05-20	2013-06-11	2013-09-20	Finished Pipeline	1175	Body Weight	2013-06-21	21.17	4.5714	4.5714
5304	C57BL/6NJ	KOMP Phenotype	A12874	Male	CONTROL +/+	2013-05-20	2013-06-11	2013-09-20	Finished Pipeline	1175	Body Weight	2013-06-21	19.98	4.5714	4.5714
5304	C57BL/6NJ	KOMP Phenotype	A12875	Male	CONTROL +/+	2013-05-20	2013-06-11	2013-09-20	Finished Pipeline	1175	Body Weight	2013-06-21	16.56	4.5714	4.5714
5304	C57BL/6NJ	KOMP Phenotype	A12876	Male	CONTROL +/+	2013-05-20	2013-06-11	2013-09-20	Finished Pipeline	1175	Body Weight	2013-06-21	18.61	4.5714	4.5714
5304	C57BL/6NJ	KOMP Phenotype	A14392	Male	CONTROL +/+	2013-06-03	2013-06-25	2013-10-10	Finished Pipeline	1215	Body Weight	2013-07-05	19.98	4.5714	4.5714
5304	C57BL/6NJ	KOMP Phenotype	A14393	Male	CONTROL +/+	2013-06-03	2013-06-25	2013-10-10	Finished Pipeline	1215	Body Weight	2013-07-05	21.43	4.5714	4.5714
5304	C57BL/6NJ	KOMP Phenotype	A14394	Male	CONTROL +/+	2013-06-03	2013-06-25	2013-10-10	Finished Pipeline	1215	Body Weight	2013-07-05	17.91	4.5714	4.5714
5304	C57BL/6NJ	KOMP Phenotype	A14395	Male	CONTROL +/+	2013-06-03	2013-06-25	2013-10-10	Finished Pipeline	1215	Body Weight	2013-07-05	17.96	4.5714	4.5714
5304	C57BL/6NJ	KOMP Phenotype	A14396	Male	CONTROL +/+	2013-06-03	2013-06-25	2013-10-10	Finished Pipeline	1215	Body Weight	2013-07-05	16.97	4.5714	4.5714
5304	C57BL/6NJ	KOMP Phenotype	C10437	Male	CONTROL +/+	2013-11-18	2013-12-10	2014-03-20	Finished Pipeline	1908	Body Weight	2013-12-20	18.68	4.5714	4.5714
5304	C57BL/6NJ	KOMP Phenotype	C10438	Male	CONTROL +/+	2013-11-18	2013-12-10	2014-03-20	Finished Pipeline	1908	Body Weight	2013-12-20	19.23	4.5714	4.5714
5304	C57BL/6NJ	KOMP Phenotype	C10439	Male	CONTROL +/+	2013-11-18	2013-12-10	2014-03-20	Finished Pipeline	1908	Body Weight	2013-12-20	19.79	4.5714	4.5714
5304	C57BL/6NJ	KOMP Phenotype	C10440	Male	CONTROL +/+	2013-11-18	2013-12-10	2014-03-20	Finished Pipeline	1908	Body Weight	2013-12-20	20.37	4.5714	4.5714
5304	C57BL/6NJ	KOMP Phenotype	C10441	Male	CONTROL +/+	2013-11-18	2013-12-10	2014-03-20	Finished Pipeline	1908	Body Weight	2013-12-20	19.62	4.5714	4.5714
5304	C57BL/6NJ	KOMP Phenotype	C10833	Male	CONTROL +/+	2013-12-02	2013-12-24	2014-04-04	Finished Pipeline	1958	Body Weight	2014-01-03	19.94	4.5714	4.5714
5304	C57BL/6NJ	KOMP Phenotype	C10834	Male	CONTROL +/+	2013-12-02	2013-12-24	2014-04-04	Finished Pipeline	1958	Body Weight	2014-01-03	20.25	4.5714	4.5714
5304	C57BL/6NJ	KOMP Phenotype	C10835	Male	CONTROL +/+	2013-12-02	2013-12-24	2014-03-21	Sick	1958	Body Weight	2014-01-03	19.52	4.5714	4.5714
5304	C57BL/6NJ	KOMP Phenotype	C10836	Male	CONTROL +/+	2013-12-02	2013-12-24	2014-04-04	Finished Pipeline	1958	Body Weight	2014-01-03	18.65	4.5714	4.5714
5304	C57BL/6NJ	KOMP Phenotype	C10837	Male	CONTROL +/+	2013-12-02	2013-12-24	2014-04-04	Finished Pipeline	1958	Body Weight	2014-01-03	18.99	4.5714	4.5714
5304	C57BL/6NJ	KOMP Phenotype	C10955	Male	CONTROL +/+	2013-12-09	2014-01-15	2014-04-11	Finished Pipeline	1962	Body Weight	2014-01-10	14.16	4.5714	4.5714
5304	C57BL/6NJ	KOMP Phenotype	C10957	Male	CONTROL +/+	2013-12-09	2014-01-15	2014-04-11	Finished Pipeline	1962	Body Weight	2014-01-10	17.75	4.5714	4.5714
5304	C57BL/6NJ	KOMP Phenotype	C10958	Male	CONTROL +/+	2013-12-09	2014-01-15	2014-04-11	Finished Pipeline	1962	Body Weight	2014-01-10	16.07	4.5714	4.5714
5304	C57BL/6NJ	KOMP Phenotype	C10959	Male	CONTROL +/+	2013-12-09	2014-01-15	2014-04-11	Finished Pipeline	1962	Body Weight	2014-01-10	17.05	4.5714	4.5714
5304	C57BL/6NJ	KOMP Phenotype	C11164	Male	CONTROL +/+	2013-12-23	2014-01-15	2014-04-25	Finished Pipeline	2041	Body Weight	2014-01-24	17.82	4.5714	4.5714
5304	C57BL/6NJ	KOMP Phenotype	C11165	Male	CONTROL +/+	2013-12-23	2014-01-15	2014-04-25	Finished Pipeline	2041	Body Weight	2014-01-24	19.23	4.5714	4.5714
5304	C57BL/6NJ	KOMP Phenotype	C11166	Male	CONTROL +/+	2013-12-23	2014-01-15	2014-04-25	Finished Pipeline	2041	Body Weight	2014-01-24	18.78	4.5714	4.5714
5304	C57BL/6NJ	KOMP Phenotype	C11167	Male	CONTROL +/+	2013-12-23	2014-01-15	2014-04-25	Finished Pipeline	2041	Body Weight	2014-01-24	16.65	4.5714	4.5714
5304	C57BL/6NJ	KOMP Phenotype	C11168	Male	CONTROL +/+	2013-12-23	2014-01-15	2014-04-25	Finished Pipeline	2041	Body Weight	2014-01-24	19.54	4.5714	4.5714
5304	C57BL/6NJ	KOMP Phenotype	C11475	Male	CONTROL +/+	2014-01-20	2014-02-11	2014-05-23	Finished Pipeline	2225	Body Weight	2014-02-21	19.59	4.5714	4.5714
5304	C57BL/6NJ	KOMP Phenotype	C11476	Male	CONTROL +/+	2014-01-20	2014-02-11	2014-05-23	Finished Pipeline	2225	Body Weight	2014-02-21	19.83	4.5714	4.5714
5304	C57BL/6NJ	KOMP Phenotype	C11477	Male	CONTROL +/+	2014-01-20	2014-02-11	2014-05-23	Finished Pipeline	2225	Body Weight	2014-02-21	18.82	4.5714	4.5714
5304	C57BL/6NJ	KOMP Phenotype	C11478	Male	CONTROL +/+	2014-01-20	2014-02-11	2014-05-23	Finished Pipeline	2225	Body Weight	2014-02-21	20.56	4.5714	4.5714
5304	C57BL/6NJ	KOMP Phenotype	C11479	Male	CONTROL +/+	2014-01-20	2014-02-11	2014-05-23	Finished Pipeline	2225	Body Weight	2014-02-21	18.24	4.5714	4.5714
5304	C57BL/6NJ	KOMP Phenotype	C4328	Male	CONTROL +/+	2013-02-18	2013-03-13	2013-07-01	Finished Pipeline	924	Body Weight	2013-03-22	18.53	4.5714	4.5714
5304	C57BL/6NJ	KOMP Phenotype	C4329	Male	CONTROL +/+	2013-02-18	2013-03-13	2013-07-01	Finished Pipeline	924	Body Weight	2013-03-22	21.11	4.5714	4.5714
5304	C57BL/6NJ	KOMP Phenotype	C4330	Male	CONTROL +/+	2013-02-18	2013-03-13	2013-07-01	Finished Pipeline	924	Body Weight	2013-03-22	18.99	4.5714	4.5714
5304	C57BL/6NJ	KOMP Phenotype	C4331	Male	CONTROL +/+	2013-02-18	2013-03-13	2013-07-01	Finished Pipeline	924	Body Weight	2013-03-22	20.17	4.5714	4.5714
5304	C57BL/6NJ	KOMP Phenotype	C4332	Male	CONTROL +/+	2013-02-18	2013-03-13	2013-07-01	Finished Pipeline	924	Body Weight	2013-03-22	20.72	4.5714	4.5714
5304	C57BL/6NJ	KOMP Phenotype	C8506	Male	CONTROL +/+	2013-09-09	2013-09-30	2014-01-16	Finished Pipeline	1624	Body Weight	2013-10-11	14.74	4.5714	4.5714
5304	C57BL/6NJ	KOMP Phenotype	C8507	Male	CONTROL +/+	2013-09-09	2013-09-30	2014-01-16	Finished Pipeline	1624	Body Weight	2013-10-11	18.75	4.5714	4.5714
5304	C57BL/6NJ	KOMP Phenotype	C8508	Male	CONTROL +/+	2013-09-09	2013-09-30	2014-01-16	Finished Pipeline	1624	Body Weight	2013-10-11	18.37	4.5714	4.5714
5304	C57BL/6NJ	KOMP Phenotype	C8509	Male	CONTROL +/+	2013-09-09	2013-09-30	2014-01-16	Finished Pipeline	1624	Body Weight	2013-10-11	19.47	4.5714	4.5714
5304	C57BL/6NJ	KOMP Phenotype	C8510	Male	CONTROL +/+	2013-09-09	2013-09-30	2014-01-16	Finished Pipeline	1624	Body Weight	2013-10-11	20.75	4.5714	4.5714
5304	C57BL/6NJ	KOMP Phenotype	C9215	Male	CONTROL +/+	2013-10-07	2013-11-01	2014-02-14	Finished Pipeline	1704	Body Weight	2013-11-08	14.23	4.5714	4.5714
5304	C57BL/6NJ	KOMP Phenotype	C9216	Male	CONTROL +/+	2013-10-07	2013-11-01	2014-02-14	Finished Pipeline	1704	Body Weight	2013-11-08	14.4	4.5714	4.5714
5304	C57BL/6NJ	KOMP Phenotype	C9217	Male	CONTROL +/+	2013-10-07	2013-11-01	2014-02-14	Finished Pipeline	1704	Body Weight	2013-11-08	15.37	4.5714	4.5714
5304	C57BL/6NJ	KOMP Phenotype	C9218	Male	CONTROL +/+	2013-10-07	2013-11-01	2014-02-14	Finished Pipeline	1704	Body Weight	2013-11-08	12.4	4.5714	4.5714
5304	C57BL/6NJ	KOMP Phenotype	C9219	Male	CONTROL +/+	2013-10-07	2013-11-01	2014-02-14	Finished Pipeline	1704	Body Weight	2013-11-08	12.7	4.5714	4.5714
5304	C57BL/6NJ	KOMP Phenotype	C9709	Male	CONTROL +/+	2013-10-21	2013-11-13	2014-02-28	Finished Pipeline	1762	Body Weight	2013-11-22	14.62	4.5714	4.5714
5304	C57BL/6NJ	KOMP Phenotype	C9711	Male	CONTROL +/+	2013-10-21	2013-11-13	2014-02-28	Finished Pipeline	1762	Body Weight	2013-11-22	15.43	4.5714	4.5714
5304	C57BL/6NJ	KOMP Phenotype	C9712	Male	CONTROL +/+	2013-10-21	2013-11-13	2014-02-28	Finished Pipeline	1762	Body Weight	2013-11-22	12.82	4.5714	4.5714
5304	C57BL/6NJ	KOMP Phenotype	J36544	Male	CONTROL +/+	2016-02-08	2016-03-08	2016-06-17	Finished Pipeline	6104	Body Weight	2016-03-11	16.21	4.5714	4.5714
5304	C57BL/6NJ	KOMP Phenotype	J36545	Male	CONTROL +/+	2016-02-08	2016-03-08	2016-06-17	Finished Pipeline	6104	Body Weight	2016-03-11	14.87	4.5714	4.5714
5304	C57BL/6NJ	KOMP Phenotype	J36548	Male	CONTROL +/+	2016-02-08	2016-03-08	2016-06-17	Finished Pipeline	6104	Body Weight	2016-03-11	16.6	4.5714	4.5714
5304	C57BL/6NJ	KOMP Phenotype	J73723	Male	CONTROL +/+	2016-08-29	2016-09-27	2016-12-28	Finished Pipeline	7044	Body Weight	2016-09-30	15.32	4.5714	4.5714
5304	C57BL/6NJ	KOMP Phenotype	J73724	Male	CONTROL +/+	2016-08-29	2016-09-27	2016-12-28	Finished Pipeline	7044	Body Weight	2016-09-30	19.31	4.5714	4.5714
5304	C57BL/6NJ	KOMP Phenotype	J73725	Male	CONTROL +/+	2016-08-29	2016-09-27	2016-12-28	Finished Pipeline	7044	Body Weight	2016-09-30	16.49	4.5714	4.5714
5304	C57BL/6NJ	KOMP Phenotype	J73726	Male	CONTROL +/+	2016-08-29	2016-09-27	2016-12-28	Finished Pipeline	7044	Body Weight	2016-09-30	16.34	4.5714	4.5714
5304	C57BL/6NJ	KOMP Phenotype	J73727	Male	CONTROL +/+	2016-08-29	2016-09-27	2016-12-28	Finished Pipeline	7044	Body Weight	2016-09-30	17.12	4.5714	4.5714
5304	C57BL/6NJ	KOMP Phenotype	J89910	Male	CONTROL +/+	2016-11-21	2016-12-20	2017-03-23	Finished Pipeline	7492	Body Weight	2016-12-23	17.89	4.5714	4.5714
5304	C57BL/6NJ	KOMP Phenotype	J89911	Male	CONTROL +/+	2016-11-21	2016-12-20	2017-03-23	Finished Pipeline	7492	Body Weight	2016-12-23	19.48	4.5714	4.5714
5304	C57BL/6NJ	KOMP Phenotype	J89912	Male	CONTROL +/+	2016-11-21	2016-12-20	2017-03-23	Finished Pipeline	7492	Body Weight	2016-12-23	18.45	4.5714	4.5714
5304	C57BL/6NJ	KOMP Phenotype	J89913	Male	CONTROL +/+	2016-11-21	2016-12-20	2017-03-23	Finished Pipeline	7492	Body Weight	2016-12-23	16.43	4.5714	4.5714
5304	C57BL/6NJ	KOMP Phenotype	J89914	Male	CONTROL +/+	2016-11-21	2016-12-20	2017-03-23	Finished Pipeline	7492	Body Weight	2016-12-23	18.63	4.5714	4.5714
5304	C57BL/6NJ	KOMP Phenotype	J97988	Male	CONTROL +/+	2017-01-02	2017-02-01	2017-05-05	Finished Pipeline	7720	Body Weight	2017-02-03	15.49	4.5714	4.5714
5304	C57BL/6NJ	KOMP Phenotype	J97989	Male	CONTROL +/+	2017-01-02	2017-02-01	2017-05-05	Finished Pipeline	7720	Body Weight	2017-02-03	16.9	4.5714	4.5714
5304	C57BL/6NJ	KOMP Phenotype	J97990	Male	CONTROL +/+	2017-01-02	2017-02-01	2017-05-05	Finished Pipeline	7720	Body Weight	2017-02-03	18.3	4.5714	4.5714
5304	C57BL/6NJ	KOMP Phenotype	J97991	Male	CONTROL +/+	2017-01-02	2017-02-01	2017-05-05	Finished Pipeline	7720	Body Weight	2017-02-03	17.74	4.5714	4.5714
5304	C57BL/6NJ	KOMP Phenotype	J97992	Male	CONTROL +/+	2017-01-02	2017-02-01	2017-05-05	Finished Pipeline	7720	Body Weight	2017-02-03	16.83	4.5714	4.5714
5304	C57BL/6NJ	KOMP Phenotype	K1504	Male	CONTROL +/+	2014-01-20	2014-02-11	2014-05-23	Finished Pipeline	2224	Body Weight	2014-02-21	14.6	4.5714	4.5714
5304	C57BL/6NJ	KOMP Phenotype	K1505	Male	CONTROL +/+	2014-01-20	2014-02-11	2014-05-23	Finished Pipeline	2224	Body Weight	2014-02-21	17.5	4.5714	4.5714
5304	C57BL/6NJ	KOMP Phenotype	K1506	Male	CONTROL +/+	2014-01-20	2014-02-11	2014-05-23	Finished Pipeline	2224	Body Weight	2014-02-21	14.02	4.5714	4.5714
5304	C57BL/6NJ	KOMP Phenotype	K1507	Male	CONTROL +/+	2014-01-20	2014-02-11	2014-05-23	Finished Pipeline	2224	Body Weight	2014-02-21	17.28	4.5714	4.5714
5304	C57BL/6NJ	KOMP Phenotype	K1508	Male	CONTROL +/+	2014-01-20	2014-02-11	2014-05-23	Finished Pipeline	2224	Body Weight	2014-02-21	18.06	4.5714	4.5714
5304	C57BL/6NJ	KOMP Phenotype	K16276	Male	CONTROL +/+	2014-04-21	2014-05-21	2014-08-22	Finished Pipeline	3024	Body Weight	2014-05-23	16.81	4.5714	4.5714
5304	C57BL/6NJ	KOMP Phenotype	K16277	Male	CONTROL +/+	2014-04-21	2014-05-21	2014-08-22	Finished Pipeline	3024	Body Weight	2014-05-23	17.1	4.5714	4.5714
5304	C57BL/6NJ	KOMP Phenotype	K16278	Male	CONTROL +/+	2014-04-21	2014-05-21	2014-08-22	Finished Pipeline	3024	Body Weight	2014-05-23	16.95	4.5714	4.5714
5304	C57BL/6NJ	KOMP Phenotype	K16279	Male	CONTROL +/+	2014-04-21	2014-05-21	2014-08-22	Finished Pipeline	3024	Body Weight	2014-05-23	16.61	4.5714	4.5714
5304	C57BL/6NJ	KOMP Phenotype	K16280	Male	CONTROL +/+	2014-04-21	2014-05-21	2014-08-22	Finished Pipeline	3024	Body Weight	2014-05-23	16.89	4.5714	4.5714
5304	C57BL/6NJ	KOMP Phenotype	K16675	Male	CONTROL +/+	2014-04-21	2014-05-22	2014-08-22	Finished Pipeline	3017	Body Weight	2014-05-23	14.61	4.5714	4.5714
5304	C57BL/6NJ	KOMP Phenotype	K16676	Male	CONTROL +/+	2014-04-21	2014-05-22	2014-08-22	Finished Pipeline	3017	Body Weight	2014-05-23	16.52	4.5714	4.5714
5304	C57BL/6NJ	KOMP Phenotype	K16677	Male	CONTROL +/+	2014-04-21	2014-05-22	2014-08-22	Finished Pipeline	3017	Body Weight	2014-05-23	15.15	4.5714	4.5714
5304	C57BL/6NJ	KOMP Phenotype	K16678	Male	CONTROL +/+	2014-04-21	2014-05-22	2014-08-22	Finished Pipeline	3017	Body Weight	2014-05-23	14.28	4.5714	4.5714
5304	C57BL/6NJ	KOMP Phenotype	K16679	Male	CONTROL +/+	2014-04-21	2014-05-22	2014-08-22	Finished Pipeline	3017	Body Weight	2014-05-23	14.63	4.5714	4.5714
5304	C57BL/6NJ	KOMP Phenotype	K19409	Male	CONTROL +/+	2014-05-12	2014-06-10	2014-09-12	Finished Pipeline	3120	Body Weight	2014-06-13	13.01	4.5714	4.5714
5304	C57BL/6NJ	KOMP Phenotype	K19410	Male	CONTROL +/+	2014-05-12	2014-06-10	2014-09-12	Finished Pipeline	3120	Body Weight	2014-06-13	15.1	4.5714	4.5714
5304	C57BL/6NJ	KOMP Phenotype	K19411	Male	CONTROL +/+	2014-05-12	2014-06-10	2014-09-12	Finished Pipeline	3120	Body Weight	2014-06-13	15.24	4.5714	4.5714
5304	C57BL/6NJ	KOMP Phenotype	K19412	Male	CONTROL +/+	2014-05-12	2014-06-10	2014-09-12	Finished Pipeline	3120	Body Weight	2014-06-13	14.04	4.5714	4.5714
5304	C57BL/6NJ	KOMP Phenotype	K19413	Male	CONTROL +/+	2014-05-12	2014-06-10	2014-09-12	Finished Pipeline	3120	Body Weight	2014-06-13	17.69	4.5714	4.5714
5304	C57BL/6NJ	KOMP Phenotype	K34816	Male	CONTROL +/+	2014-08-25	2014-09-23	2015-01-02	Finished Pipeline	3583	Body Weight	2014-09-26	14.37	4.5714	4.5714
5304	C57BL/6NJ	KOMP Phenotype	K34817	Male	CONTROL +/+	2014-08-25	2014-09-23	2015-01-02	Finished Pipeline	3583	Body Weight	2014-09-26	12.62	4.5714	4.5714
5304	C57BL/6NJ	KOMP Phenotype	K34818	Male	CONTROL +/+	2014-08-25	2014-09-23	2015-01-02	Finished Pipeline	3583	Body Weight	2014-09-26	14.66	4.5714	4.5714
5304	C57BL/6NJ	KOMP Phenotype	K34819	Male	CONTROL +/+	2014-08-25	2014-09-23	2015-01-02	Finished Pipeline	3583	Body Weight	2014-09-26	14.16	4.5714	4.5714
5304	C57BL/6NJ	KOMP Phenotype	K34820	Male	CONTROL +/+	2014-08-25	2014-09-23	2015-01-02	Finished Pipeline	3583	Body Weight	2014-09-26	16.32	4.5714	4.5714
5304	C57BL/6NJ	KOMP Phenotype	K36885	Male	CONTROL +/+	2014-09-08	2014-10-07	2015-01-09	Finished Pipeline	3636	Body Weight	2014-10-10	13.28	4.5714	4.5714
5304	C57BL/6NJ	KOMP Phenotype	K36886	Male	CONTROL +/+	2014-09-08	2014-10-07	2015-01-09	Finished Pipeline	3636	Body Weight	2014-10-10	13.55	4.5714	4.5714
5304	C57BL/6NJ	KOMP Phenotype	K36887	Male	CONTROL +/+	2014-09-08	2014-10-07	2015-01-09	Finished Pipeline	3636	Body Weight	2014-10-10	14.98	4.5714	4.5714
5304	C57BL/6NJ	KOMP Phenotype	K36888	Male	CONTROL +/+	2014-09-08	2014-10-07	2015-01-09	Finished Pipeline	3636	Body Weight	2014-10-10	15.43	4.5714	4.5714
5304	C57BL/6NJ	KOMP Phenotype	K36889	Male	CONTROL +/+	2014-09-08	2014-10-07	2015-01-09	Finished Pipeline	3636	Body Weight	2014-10-10	15.87	4.5714	4.5714
5304	C57BL/6NJ	KOMP Phenotype	K6946	Male	CONTROL +/+	2014-03-03	2014-03-25	2014-07-04	Finished Pipeline	2382	Body Weight	2014-04-04	15.66	4.5714	4.5714
5304	C57BL/6NJ	KOMP Phenotype	K6947	Male	CONTROL +/+	2014-03-03	2014-03-25	2014-07-04	Finished Pipeline	2382	Body Weight	2014-04-04	17.09	4.5714	4.5714
5304	C57BL/6NJ	KOMP Phenotype	K6948	Male	CONTROL +/+	2014-03-03	2014-03-25	2014-07-04	Finished Pipeline	2382	Body Weight	2014-04-04	18.29	4.5714	4.5714
5304	C57BL/6NJ	KOMP Phenotype	K6949	Male	CONTROL +/+	2014-03-03	2014-03-25	2014-07-04	Finished Pipeline	2382	Body Weight	2014-04-04	17.62	4.5714	4.5714
5304	C57BL/6NJ	KOMP Phenotype	K6950	Male	CONTROL +/+	2014-03-03	2014-03-25	2014-07-04	Finished Pipeline	2382	Body Weight	2014-04-04	18.12	4.5714	4.5714
5304	C57BL/6NJ	KOMP Phenotype	K8056	Male	CONTROL +/+	2014-03-03	2014-04-01	2014-07-11	Finished Pipeline	2398	Body Weight	2014-04-04	17.93	4.5714	4.5714
5304	C57BL/6NJ	KOMP Phenotype	K8057	Male	CONTROL +/+	2014-03-03	2014-04-01	2014-07-11	Finished Pipeline	2398	Body Weight	2014-04-04	18.45	4.5714	4.5714
5304	C57BL/6NJ	KOMP Phenotype	K8058	Male	CONTROL +/+	2014-03-03	2014-04-01	2014-07-11	Finished Pipeline	2398	Body Weight	2014-04-04	14.98	4.5714	4.5714
5304	C57BL/6NJ	KOMP Phenotype	K8059	Male	CONTROL +/+	2014-03-03	2014-04-01	2014-07-11	Finished Pipeline	2398	Body Weight	2014-04-04	18.6	4.5714	4.5714
5304	C57BL/6NJ	KOMP Phenotype	K8060	Male	CONTROL +/+	2014-03-03	2014-04-01	2014-07-11	Finished Pipeline	2398	Body Weight	2014-04-04	17.58	4.5714	4.5714
5304	C57BL/6NJ	KOMP Phenotype	X15901	Male	CONTROL +/+	2017-03-27	2017-04-26	2017-07-28	Finished Pipeline	8149	Body Weight	2017-04-28	15.59	4.5714	4.5714
5304	C57BL/6NJ	KOMP Phenotype	X15902	Male	CONTROL +/+	2017-03-27	2017-04-26	2017-07-28	Finished Pipeline	8149	Body Weight	2017-04-28	16.88	4.5714	4.5714
5304	C57BL/6NJ	KOMP Phenotype	X15903	Male	CONTROL +/+	2017-03-27	2017-04-26	2017-07-28	Finished Pipeline	8149	Body Weight	2017-04-28	16.86	4.5714	4.5714
5304	C57BL/6NJ	KOMP Phenotype	X15904	Male	CONTROL +/+	2017-03-27	2017-04-26	2017-07-28	Finished Pipeline	8149	Body Weight	2017-04-28	17.31	4.5714	4.5714
5304	C57BL/6NJ	KOMP Phenotype	X15905	Male	CONTROL +/+	2017-03-27	2017-04-26	2017-07-28	Finished Pipeline	8149	Body Weight	2017-04-28	18	4.5714	4.5714
5304	C57BL/6NJ	KOMP Phenotype	X84474	Male	CONTROL +/+	2018-04-23	2018-05-23	2018-08-24	Finished Pipeline	10117	Body Weight	2018-05-25	15.08	4.5714	4.5714
5304	C57BL/6NJ	KOMP Phenotype	X84475	Male	CONTROL +/+	2018-04-23	2018-05-23	2018-08-24	Finished Pipeline	10117	Body Weight	2018-05-25	14.47	4.5714	4.5714
5304	C57BL/6NJ	KOMP Phenotype	X84476	Male	CONTROL +/+	2018-04-23	2018-05-23	2018-08-24	Finished Pipeline	10117	Body Weight	2018-05-25	14.64	4.5714	4.5714
5304	C57BL/6NJ	KOMP Phenotype	X84477	Male	CONTROL +/+	2018-04-23	2018-05-23	2018-08-24	Finished Pipeline	10117	Body Weight	2018-05-25	16.02	4.5714	4.5714
5304	C57BL/6NJ	KOMP Phenotype	X84478	Male	CONTROL +/+	2018-04-23	2018-05-23	2018-08-24	Finished Pipeline	10117	Body Weight	2018-05-25	15.27	4.5714	4.5714
5304	C57BL/6NJ	KOMP Phenotype	C10063	Male	CONTROL +/+	2013-11-03	2013-11-25	2014-03-07	Finished Pipeline	1869	Body Weight	2013-12-06	14.88	4.7143	4.7143
5304	C57BL/6NJ	KOMP Phenotype	C10064	Male	CONTROL +/+	2013-11-03	2013-11-25	2014-03-07	Finished Pipeline	1869	Body Weight	2013-12-06	14.88	4.7143	4.7143
5304	C57BL/6NJ	KOMP Phenotype	C10065	Male	CONTROL +/+	2013-11-03	2013-11-25	2014-03-07	Finished Pipeline	1869	Body Weight	2013-12-06	18.74	4.7143	4.7143
5304	C57BL/6NJ	KOMP Phenotype	C10066	Male	CONTROL +/+	2013-11-03	2013-11-25	2014-03-07	Finished Pipeline	1869	Body Weight	2013-12-06	16.27	4.7143	4.7143
5304	C57BL/6NJ	KOMP Phenotype	C10067	Male	CONTROL +/+	2013-11-03	2013-11-25	2014-03-07	Finished Pipeline	1869	Body Weight	2013-12-06	17.68	4.7143	4.7143
5304	C57BL/6NJ	KOMP Phenotype	C10228	Male	CONTROL +/+	2013-11-10	2013-12-03	2014-03-13	Finished Pipeline	1907	Body Weight	2013-12-13	19.29	4.7143	4.7143
5304	C57BL/6NJ	KOMP Phenotype	C10229	Male	CONTROL +/+	2013-11-10	2013-12-03	2014-03-14	Finished Pipeline	1907	Body Weight	2013-12-13	19.15	4.7143	4.7143
5304	C57BL/6NJ	KOMP Phenotype	C10230	Male	CONTROL +/+	2013-11-10	2013-12-03	2014-03-14	Finished Pipeline	1907	Body Weight	2013-12-13	18.17	4.7143	4.7143
5304	C57BL/6NJ	KOMP Phenotype	C10231	Male	CONTROL +/+	2013-11-10	2013-12-03	2014-03-14	Finished Pipeline	1907	Body Weight	2013-12-13	21.4	4.7143	4.7143
5304	C57BL/6NJ	KOMP Phenotype	C10232	Male	CONTROL +/+	2013-11-10	2013-12-03	2014-03-14	Finished Pipeline	1907	Body Weight	2013-12-13	15.47	4.7143	4.7143
5304	C57BL/6NJ	KOMP Phenotype	C4011	Male	CONTROL +/+	2013-01-27	2013-02-20	2013-06-06	Finished Pipeline	838	Body Weight	2013-03-01	18.85	4.7143	4.7143
5304	C57BL/6NJ	KOMP Phenotype	C4012	Male	CONTROL +/+	2013-01-27	2013-02-20	2013-06-06	Finished Pipeline	838	Body Weight	2013-03-01	18.07	4.7143	4.7143
5304	C57BL/6NJ	KOMP Phenotype	C4013	Male	CONTROL +/+	2013-01-27	2013-02-20	2013-06-06	Finished Pipeline	838	Body Weight	2013-03-01	19.36	4.7143	4.7143
5304	C57BL/6NJ	KOMP Phenotype	C4014	Male	CONTROL +/+	2013-01-27	2013-02-20	2013-06-06	Finished Pipeline	838	Body Weight	2013-03-01	20	4.7143	4.7143
5304	C57BL/6NJ	KOMP Phenotype	C4015	Male	CONTROL +/+	2013-01-27	2013-02-20	2013-06-06	Finished Pipeline	838	Body Weight	2013-03-01	20.93	4.7143	4.7143
5304	C57BL/6NJ	KOMP Phenotype	C6361	Male	CONTROL +/+	2013-05-05	2013-06-06	2013-09-09	Finished Pipeline	1169	Body Weight	2013-06-07	19.92	4.7143	4.7143
5304	C57BL/6NJ	KOMP Phenotype	C6362	Male	CONTROL +/+	2013-05-05	2013-06-06	2013-09-09	Finished Pipeline	1169	Body Weight	2013-06-07	18.98	4.7143	4.7143
5304	C57BL/6NJ	KOMP Phenotype	C6363	Male	CONTROL +/+	2013-05-05	2013-06-06	2013-09-09	Finished Pipeline	1169	Body Weight	2013-06-07	18.8	4.7143	4.7143
5304	C57BL/6NJ	KOMP Phenotype	C6364	Male	CONTROL +/+	2013-05-05	2013-06-06	2013-09-09	Finished Pipeline	1169	Body Weight	2013-06-07	16.39	4.7143	4.7143
5304	C57BL/6NJ	KOMP Phenotype	C6365	Male	CONTROL +/+	2013-05-05	2013-06-06	2013-08-23	Other	1169	Body Weight	2013-06-07	17.52	4.7143	4.7143
5304	C57BL/6NJ	KOMP Phenotype	C8330	Male	CONTROL +/+	2013-08-25	2013-09-17	2014-01-02	Finished Pipeline	1560	Body Weight	2013-09-27	16.14	4.7143	4.7143
5304	C57BL/6NJ	KOMP Phenotype	C8332	Male	CONTROL +/+	2013-08-25	2013-09-17	2014-01-02	Finished Pipeline	1560	Body Weight	2013-09-27	19.27	4.7143	4.7143
5304	C57BL/6NJ	KOMP Phenotype	C8333	Male	CONTROL +/+	2013-08-25	2013-09-17	2014-01-02	Finished Pipeline	1560	Body Weight	2013-09-27	19.63	4.7143	4.7143
5304	C57BL/6NJ	KOMP Phenotype	C8334	Male	CONTROL +/+	2013-08-25	2013-09-17	2014-01-02	Finished Pipeline	1560	Body Weight	2013-09-27	18.49	4.7143	4.7143
5304	C57BL/6NJ	KOMP Phenotype	K38257	Male	CONTROL +/+	2014-09-14	2014-10-14	2015-01-16	Finished Pipeline	3655	Body Weight	2014-10-17	16.1	4.7143	4.7143
5304	C57BL/6NJ	KOMP Phenotype	K38258	Male	CONTROL +/+	2014-09-14	2014-10-14	2015-01-16	Finished Pipeline	3655	Body Weight	2014-10-17	17.25	4.7143	4.7143
5304	C57BL/6NJ	KOMP Phenotype	K38259	Male	CONTROL +/+	2014-09-14	2014-10-14	2015-01-16	Finished Pipeline	3655	Body Weight	2014-10-17	16.2	4.7143	4.7143
5304	C57BL/6NJ	KOMP Phenotype	K38260	Male	CONTROL +/+	2014-09-14	2014-10-14	2015-01-16	Finished Pipeline	3655	Body Weight	2014-10-17	15.11	4.7143	4.7143
5304	C57BL/6NJ	KOMP Phenotype	K38261	Male	CONTROL +/+	2014-09-14	2014-10-14	2015-01-16	Finished Pipeline	3655	Body Weight	2014-10-17	16.17	4.7143	4.7143
5304	C57BL/6NJ	KOMP Phenotype	K40103	Male	CONTROL +/+	2014-09-21	2014-10-27	2015-01-23	Finished Pipeline	3705	Body Weight	2014-10-24	15.34	4.7143	4.7143
5304	C57BL/6NJ	KOMP Phenotype	K40104	Male	CONTROL +/+	2014-09-21	2014-10-27	2015-01-23	Finished Pipeline	3705	Body Weight	2014-10-24	17.02	4.7143	4.7143
5304	C57BL/6NJ	KOMP Phenotype	K40105	Male	CONTROL +/+	2014-09-21	2014-10-27	2015-01-23	Finished Pipeline	3705	Body Weight	2014-10-24	15.66	4.7143	4.7143
5304	C57BL/6NJ	KOMP Phenotype	K40106	Male	CONTROL +/+	2014-09-21	2014-10-27	2015-01-23	Finished Pipeline	3705	Body Weight	2014-10-24	16.91	4.7143	4.7143
5304	C57BL/6NJ	KOMP Phenotype	K40107	Male	CONTROL +/+	2014-09-21	2014-10-27	2015-01-23	Finished Pipeline	3705	Body Weight	2014-10-24	17.75	4.7143	4.7143
5304	C57BL/6NJ	KOMP Phenotype	K49508	Male	CONTROL +/+	2014-11-16	2014-12-16	2015-03-26	Finished Pipeline	3900	Body Weight	2014-12-19	13.96	4.7143	4.7143
5304	C57BL/6NJ	KOMP Phenotype	K49509	Male	CONTROL +/+	2014-11-16	2014-12-16	2015-03-27	Finished Pipeline	3900	Body Weight	2014-12-19	11.65	4.7143	4.7143
5304	C57BL/6NJ	KOMP Phenotype	K49510	Male	CONTROL +/+	2014-11-16	2014-12-16	2015-03-27	Finished Pipeline	3900	Body Weight	2014-12-19	13.06	4.7143	4.7143
5304	C57BL/6NJ	KOMP Phenotype	K49511	Male	CONTROL +/+	2014-11-16	2014-12-16	2015-03-27	Finished Pipeline	3900	Body Weight	2014-12-19	10.49	4.7143	4.7143
5304	C57BL/6NJ	KOMP Phenotype	K49512	Male	CONTROL +/+	2014-11-16	2014-12-16	2015-03-27	Finished Pipeline	3900	Body Weight	2014-12-19	13.26	4.7143	4.7143
5304	C57BL/6NJ	KOMP Phenotype	K5246	Male	CONTROL +/+	2014-02-16	2014-03-12	2014-06-19	Finished Pipeline	2340	Body Weight	2014-03-21	17.53	4.7143	4.7143
5304	C57BL/6NJ	KOMP Phenotype	K5247	Male	CONTROL +/+	2014-02-16	2014-03-12	2014-06-19	Finished Pipeline	2340	Body Weight	2014-03-21	17.92	4.7143	4.7143
5304	C57BL/6NJ	KOMP Phenotype	K5248	Male	CONTROL +/+	2014-02-16	2014-03-12	2014-06-19	Finished Pipeline	2340	Body Weight	2014-03-21	17.03	4.7143	4.7143
5304	C57BL/6NJ	KOMP Phenotype	K5249	Male	CONTROL +/+	2014-02-16	2014-03-12	2014-06-19	Finished Pipeline	2340	Body Weight	2014-03-21	16.21	4.7143	4.7143
5304	C57BL/6NJ	KOMP Phenotype	K5250	Male	CONTROL +/+	2014-02-16	2014-03-12	2014-06-19	Finished Pipeline	2340	Body Weight	2014-03-21	16.03	4.7143	4.7143
5304	C57BL/6NJ	KOMP Phenotype	K5389	Male	CONTROL +/+	2014-02-16	2014-03-12	2014-06-20	Finished Pipeline	2334	Body Weight	2014-03-21	19.18	4.7143	4.7143
5304	C57BL/6NJ	KOMP Phenotype	K5390	Male	CONTROL +/+	2014-02-16	2014-03-12	2014-06-20	Finished Pipeline	2334	Body Weight	2014-03-21	19.09	4.7143	4.7143
5304	C57BL/6NJ	KOMP Phenotype	K5391	Male	CONTROL +/+	2014-02-16	2014-03-12	2014-06-20	Finished Pipeline	2334	Body Weight	2014-03-21	18.46	4.7143	4.7143
5304	C57BL/6NJ	KOMP Phenotype	K5392	Male	CONTROL +/+	2014-02-16	2014-03-12	2014-06-20	Finished Pipeline	2334	Body Weight	2014-03-21	15.51	4.7143	4.7143
5304	C57BL/6NJ	KOMP Phenotype	K5393	Male	CONTROL +/+	2014-02-16	2014-03-12	2014-06-20	Finished Pipeline	2334	Body Weight	2014-03-21	14.19	4.7143	4.7143
5304	C57BL/6NJ	KOMP Phenotype	K7803	Male	CONTROL +/+	2014-03-02	2014-04-01	2014-06-19	Found Dead	2392	Body Weight	2014-04-04	21.22	4.7143	4.7143
5304	C57BL/6NJ	KOMP Phenotype	K7804	Male	CONTROL +/+	2014-03-02	2014-04-01	2014-07-04	Finished Pipeline	2392	Body Weight	2014-04-04	21.04	4.7143	4.7143
5304	C57BL/6NJ	KOMP Phenotype	K7805	Male	CONTROL +/+	2014-03-02	2014-04-01	2014-07-04	Finished Pipeline	2392	Body Weight	2014-04-04	20.94	4.7143	4.7143
5304	C57BL/6NJ	KOMP Phenotype	K7806	Male	CONTROL +/+	2014-03-02	2014-04-01	2014-07-04	Finished Pipeline	2392	Body Weight	2014-04-04	19.86	4.7143	4.7143
5304	C57BL/6NJ	KOMP Phenotype	K7807	Male	CONTROL +/+	2014-03-02	2014-04-01	2014-07-04	Finished Pipeline	2392	Body Weight	2014-04-04	19.21	4.7143	4.7143
5304	C57BL/6NJ	KOMP Phenotype	A10853	Male	CONTROL +/+	2013-04-13	2013-05-07	2013-08-19	Finished Pipeline	1080	Body Weight	2013-05-17	18.72	4.8571	4.8571
5304	C57BL/6NJ	KOMP Phenotype	A10854	Male	CONTROL +/+	2013-04-13	2013-05-07	2013-08-19	Finished Pipeline	1080	Body Weight	2013-05-17	18.52	4.8571	4.8571
5304	C57BL/6NJ	KOMP Phenotype	A10855	Male	CONTROL +/+	2013-04-13	2013-05-07	2013-08-05	Found Dead	1080	Body Weight	2013-05-17	18.61	4.8571	4.8571
5304	C57BL/6NJ	KOMP Phenotype	A10856	Male	CONTROL +/+	2013-04-13	2013-05-07	2013-08-19	Finished Pipeline	1080	Body Weight	2013-05-17	19.04	4.8571	4.8571
5304	C57BL/6NJ	KOMP Phenotype	A10857	Male	CONTROL +/+	2013-04-13	2013-05-07	2013-08-19	Finished Pipeline	1080	Body Weight	2013-05-17	19.59	4.8571	4.8571
5304	C57BL/6NJ	KOMP Phenotype	A12139	Male	CONTROL +/+	2013-05-04	2013-05-30	2013-09-09	Finished Pipeline	1164	Body Weight	2013-06-07	21.53	4.8571	4.8571
5304	C57BL/6NJ	KOMP Phenotype	A12140	Male	CONTROL +/+	2013-05-04	2013-05-30	2013-09-09	Finished Pipeline	1164	Body Weight	2013-06-07	21.39	4.8571	4.8571
5304	C57BL/6NJ	KOMP Phenotype	A12141	Male	CONTROL +/+	2013-05-04	2013-05-30	2013-09-09	Finished Pipeline	1164	Body Weight	2013-06-07	20.34	4.8571	4.8571
5304	C57BL/6NJ	KOMP Phenotype	A12142	Male	CONTROL +/+	2013-05-04	2013-05-30	2013-09-09	Finished Pipeline	1164	Body Weight	2013-06-07	20.53	4.8571	4.8571
5304	C57BL/6NJ	KOMP Phenotype	A12143	Male	CONTROL +/+	2013-05-04	2013-05-30	2013-09-09	Finished Pipeline	1164	Body Weight	2013-06-07	20.37	4.8571	4.8571
5304	C57BL/6NJ	KOMP Phenotype	A16189	Male	CONTROL +/+	2013-06-22	2013-07-16	2013-10-28	Finished Pipeline	1279	Body Weight	2013-07-26	20.14	4.8571	4.8571
5304	C57BL/6NJ	KOMP Phenotype	A16190	Male	CONTROL +/+	2013-06-22	2013-07-16	2013-10-28	Finished Pipeline	1279	Body Weight	2013-07-26	19.13	4.8571	4.8571
5304	C57BL/6NJ	KOMP Phenotype	A16191	Male	CONTROL +/+	2013-06-22	2013-07-16	2013-10-28	Finished Pipeline	1279	Body Weight	2013-07-26	16.5	4.8571	4.8571
5304	C57BL/6NJ	KOMP Phenotype	A16192	Male	CONTROL +/+	2013-06-22	2013-07-16	2013-10-28	Finished Pipeline	1279	Body Weight	2013-07-26	19.86	4.8571	4.8571
5304	C57BL/6NJ	KOMP Phenotype	A16193	Male	CONTROL +/+	2013-06-22	2013-07-16	2013-10-28	Finished Pipeline	1279	Body Weight	2013-07-26	17.51	4.8571	4.8571
5304	C57BL/6NJ	KOMP Phenotype	A36456	Male	CONTROL +/+	2014-01-04	2014-01-28	2014-05-09	Finished Pipeline	2160	Body Weight	2014-02-07	19.27	4.8571	4.8571
5304	C57BL/6NJ	KOMP Phenotype	A36457	Male	CONTROL +/+	2014-01-04	2014-01-28	2014-05-09	Finished Pipeline	2160	Body Weight	2014-02-07	19.43	4.8571	4.8571
5304	C57BL/6NJ	KOMP Phenotype	A36458	Male	CONTROL +/+	2014-01-04	2014-01-28	2014-05-09	Finished Pipeline	2160	Body Weight	2014-02-07	17.4	4.8571	4.8571
5304	C57BL/6NJ	KOMP Phenotype	A36459	Male	CONTROL +/+	2014-01-04	2014-01-28	2014-05-09	Finished Pipeline	2160	Body Weight	2014-02-07	17.75	4.8571	4.8571
5304	C57BL/6NJ	KOMP Phenotype	A36460	Male	CONTROL +/+	2014-01-04	2014-01-28	2014-05-09	Finished Pipeline	2160	Body Weight	2014-02-07	19.14	4.8571	4.8571
5304	C57BL/6NJ	KOMP Phenotype	C11439	Male	CONTROL +/+	2014-01-04	2014-01-28	2014-04-25	Other	2159	Body Weight	2014-02-07	18.33	4.8571	4.8571
5304	C57BL/6NJ	KOMP Phenotype	C11440	Male	CONTROL +/+	2014-01-04	2014-01-28	2014-04-25	Other	2159	Body Weight	2014-02-07	17.52	4.8571	4.8571
5304	C57BL/6NJ	KOMP Phenotype	C11441	Male	CONTROL +/+	2014-01-04	2014-01-28	2014-05-09	Finished Pipeline	2159	Body Weight	2014-02-07	18.83	4.8571	4.8571
5304	C57BL/6NJ	KOMP Phenotype	C11442	Male	CONTROL +/+	2014-01-04	2014-01-28	2014-05-09	Finished Pipeline	2159	Body Weight	2014-02-07	17.19	4.8571	4.8571
5304	C57BL/6NJ	KOMP Phenotype	C11443	Male	CONTROL +/+	2014-01-04	2014-01-28	2014-05-09	Finished Pipeline	2159	Body Weight	2014-02-07	18.6	4.8571	4.8571
5304	C57BL/6NJ	KOMP Phenotype	C3551	Male	CONTROL +/+	2012-12-22	2013-01-25	2013-05-02	Finished Pipeline	785	Body Weight	2013-01-25	14.25	4.8571	4.8571
5304	C57BL/6NJ	KOMP Phenotype	C3552	Male	CONTROL +/+	2012-12-22	2013-01-25	2013-05-02	Finished Pipeline	785	Body Weight	2013-01-25	14.89	4.8571	4.8571
5304	C57BL/6NJ	KOMP Phenotype	C3553	Male	CONTROL +/+	2012-12-22	2013-01-25	2013-05-02	Finished Pipeline	785	Body Weight	2013-01-25	14.31	4.8571	4.8571
5304	C57BL/6NJ	KOMP Phenotype	C3554	Male	CONTROL +/+	2012-12-22	2013-01-25	2013-05-02	Finished Pipeline	785	Body Weight	2013-01-25	13.51	4.8571	4.8571
5304	C57BL/6NJ	KOMP Phenotype	C3555	Male	CONTROL +/+	2012-12-22	2013-01-25	2013-05-02	Finished Pipeline	785	Body Weight	2013-01-25	13.07	4.8571	4.8571
5304	C57BL/6NJ	KOMP Phenotype	C6909	Male	CONTROL +/+	2013-06-08	2013-07-02	2013-10-17	Finished Pipeline	1271	Body Weight	2013-07-12	19.76	4.8571	4.8571
5304	C57BL/6NJ	KOMP Phenotype	C6910	Male	CONTROL +/+	2013-06-08	2013-07-02	2013-10-17	Finished Pipeline	1271	Body Weight	2013-07-12	18.97	4.8571	4.8571
5304	C57BL/6NJ	KOMP Phenotype	C6911	Male	CONTROL +/+	2013-06-08	2013-07-02	2013-10-17	Finished Pipeline	1271	Body Weight	2013-07-12	17.11	4.8571	4.8571
5304	C57BL/6NJ	KOMP Phenotype	C6912	Male	CONTROL +/+	2013-06-08	2013-07-02	2013-10-17	Finished Pipeline	1271	Body Weight	2013-07-12	18.75	4.8571	4.8571
5304	C57BL/6NJ	KOMP Phenotype	C6913	Male	CONTROL +/+	2013-06-08	2013-07-02	2013-10-17	Finished Pipeline	1271	Body Weight	2013-07-12	15.91	4.8571	4.8571
5304	C57BL/6NJ	KOMP Phenotype	C7763	Male	CONTROL +/+	2013-08-03	2013-08-27	2013-12-12	Finished Pipeline	1444	Body Weight	2013-09-06	17.8	4.8571	4.8571
5304	C57BL/6NJ	KOMP Phenotype	C7764	Male	CONTROL +/+	2013-08-03	2013-08-27	2013-12-12	Finished Pipeline	1444	Body Weight	2013-09-06	17.82	4.8571	4.8571
5304	C57BL/6NJ	KOMP Phenotype	C7765	Male	CONTROL +/+	2013-08-03	2013-08-27	2013-12-12	Finished Pipeline	1444	Body Weight	2013-09-06	16.09	4.8571	4.8571
5304	C57BL/6NJ	KOMP Phenotype	C7766	Male	CONTROL +/+	2013-08-03	2013-08-27	2013-12-12	Finished Pipeline	1444	Body Weight	2013-09-06	18.5	4.8571	4.8571
5304	C57BL/6NJ	KOMP Phenotype	C7767	Male	CONTROL +/+	2013-08-03	2013-08-27	2013-10-28	Found Dead	1444	Body Weight	2013-09-06	17.83	4.8571	4.8571
5304	C57BL/6NJ	KOMP Phenotype	C8985	Male	CONTROL +/+	2013-09-21	2013-10-15	2014-01-23	Finished Pipeline	1644	Body Weight	2013-10-25	18.11	4.8571	4.8571
5304	C57BL/6NJ	KOMP Phenotype	C8986	Male	CONTROL +/+	2013-09-21	2013-10-15	2014-01-23	Finished Pipeline	1644	Body Weight	2013-10-25	17.42	4.8571	4.8571
5304	C57BL/6NJ	KOMP Phenotype	C8987	Male	CONTROL +/+	2013-09-21	2013-10-15	2014-01-23	Finished Pipeline	1644	Body Weight	2013-10-25	16.21	4.8571	4.8571
5304	C57BL/6NJ	KOMP Phenotype	C8988	Male	CONTROL +/+	2013-09-21	2013-10-15	2014-01-23	Finished Pipeline	1644	Body Weight	2013-10-25	18.87	4.8571	4.8571
5304	C57BL/6NJ	KOMP Phenotype	C8989	Male	CONTROL +/+	2013-09-21	2013-10-15	2014-01-23	Finished Pipeline	1644	Body Weight	2013-10-25	18.08	4.8571	4.8571
5304	C57BL/6NJ	KOMP Phenotype	K31208	Male	CONTROL +/+	2014-08-02	2014-09-02	2014-12-05	Finished Pipeline	3501	Body Weight	2014-09-05	15.67	4.8571	4.8571
5304	C57BL/6NJ	KOMP Phenotype	K31209	Male	CONTROL +/+	2014-08-02	2014-09-02	2014-12-05	Finished Pipeline	3501	Body Weight	2014-09-05	15.03	4.8571	4.8571
5304	C57BL/6NJ	KOMP Phenotype	K31210	Male	CONTROL +/+	2014-08-02	2014-09-02	2014-11-06	Other	3501	Body Weight	2014-09-05	16.64	4.8571	4.8571
5304	C57BL/6NJ	KOMP Phenotype	K31211	Male	CONTROL +/+	2014-08-02	2014-09-02	2014-12-05	Finished Pipeline	3501	Body Weight	2014-09-05	14.58	4.8571	4.8571
5304	C57BL/6NJ	KOMP Phenotype	K31212	Male	CONTROL +/+	2014-08-02	2014-09-02	2014-12-05	Finished Pipeline	3501	Body Weight	2014-09-05	18.67	4.8571	4.8571
5304	C57BL/6NJ	KOMP Phenotype	K47109	Male	CONTROL +/+	2014-11-01	2014-12-04	2015-03-13	Finished Pipeline	3864	Body Weight	2014-12-05	13.72	4.8571	4.8571
5304	C57BL/6NJ	KOMP Phenotype	K47110	Male	CONTROL +/+	2014-11-01	2014-12-04	2015-03-13	Finished Pipeline	3864	Body Weight	2014-12-05	14.27	4.8571	4.8571
5304	C57BL/6NJ	KOMP Phenotype	K47111	Male	CONTROL +/+	2014-11-01	2014-12-04	2015-03-13	Finished Pipeline	3864	Body Weight	2014-12-05	13.23	4.8571	4.8571
5304	C57BL/6NJ	KOMP Phenotype	K47112	Male	CONTROL +/+	2014-11-01	2014-12-04	2015-03-13	Finished Pipeline	3864	Body Weight	2014-12-05	13.91	4.8571	4.8571
5304	C57BL/6NJ	KOMP Phenotype	K47113	Male	CONTROL +/+	2014-11-01	2014-12-04	2015-03-13	Finished Pipeline	3864	Body Weight	2014-12-05	10.91	4.8571	4.8571
5304	C57BL/6NJ	KOMP Phenotype	K48335	Male	CONTROL +/+	2014-11-08	2014-12-11	2015-03-20	Finished Pipeline	3876	Body Weight	2014-12-12	12.23	4.8571	4.8571
5304	C57BL/6NJ	KOMP Phenotype	K48336	Male	CONTROL +/+	2014-11-08	2014-12-11	2015-03-20	Finished Pipeline	3876	Body Weight	2014-12-12	12.62	4.8571	4.8571
5304	C57BL/6NJ	KOMP Phenotype	K48337	Male	CONTROL +/+	2014-11-08	2014-12-11	2015-03-20	Finished Pipeline	3876	Body Weight	2014-12-12	11.63	4.8571	4.8571
5304	C57BL/6NJ	KOMP Phenotype	K48338	Male	CONTROL +/+	2014-11-08	2014-12-11	2015-03-20	Finished Pipeline	3876	Body Weight	2014-12-12	11.38	4.8571	4.8571
5304	C57BL/6NJ	KOMP Phenotype	K48339	Male	CONTROL +/+	2014-11-08	2014-12-11	2015-03-20	Finished Pipeline	3876	Body Weight	2014-12-12	12.8	4.8571	4.8571
5304	C57BL/6NJ	KOMP Phenotype	K8015	Male	CONTROL +/+	2014-03-08	2014-04-02	2014-07-11	Finished Pipeline	2403	Body Weight	2014-04-11	19.38	4.8571	4.8571
5304	C57BL/6NJ	KOMP Phenotype	K8016	Male	CONTROL +/+	2014-03-08	2014-04-02	2014-07-11	Finished Pipeline	2403	Body Weight	2014-04-11	18.26	4.8571	4.8571
5304	C57BL/6NJ	KOMP Phenotype	K8017	Male	CONTROL +/+	2014-03-08	2014-04-02	2014-07-11	Finished Pipeline	2403	Body Weight	2014-04-11	18.41	4.8571	4.8571
5304	C57BL/6NJ	KOMP Phenotype	K8018	Male	CONTROL +/+	2014-03-08	2014-04-02	2014-07-11	Finished Pipeline	2403	Body Weight	2014-04-11	16.14	4.8571	4.8571
5304	C57BL/6NJ	KOMP Phenotype	K8019	Male	CONTROL +/+	2014-03-08	2014-04-02	2014-07-11	Finished Pipeline	2403	Body Weight	2014-04-11	16.84	4.8571	4.8571
5304	C57BL/6NJ	KOMP Phenotype	K87948	Male	CONTROL +/+	2015-06-13	2015-07-14	2015-10-15	Finished Pipeline	4797	Body Weight	2015-07-17	16.12	4.8571	4.8571
5304	C57BL/6NJ	KOMP Phenotype	K87949	Male	CONTROL +/+	2015-06-13	2015-07-14	2015-10-15	Finished Pipeline	4797	Body Weight	2015-07-17	11.76	4.8571	4.8571
5304	C57BL/6NJ	KOMP Phenotype	K87950	Male	CONTROL +/+	2015-06-13	2015-07-14	2015-10-15	Finished Pipeline	4797	Body Weight	2015-07-17	11.56	4.8571	4.8571
5304	C57BL/6NJ	KOMP Phenotype	K87951	Male	CONTROL +/+	2015-06-13	2015-07-14	2015-10-15	Finished Pipeline	4797	Body Weight	2015-07-17	12.94	4.8571	4.8571
5304	C57BL/6NJ	KOMP Phenotype	K87952	Male	CONTROL +/+	2015-06-13	2015-07-14	2015-10-15	Finished Pipeline	4797	Body Weight	2015-07-17	11.53	4.8571	4.8571
5304	C57BL/6NJ	KOMP Phenotype	C11399	Male	CONTROL +/+	2013-12-27	2014-01-21	2014-04-25	Finished Pipeline	2055	Body Weight	2014-01-31	17.85	5	5
5304	C57BL/6NJ	KOMP Phenotype	C11400	Male	CONTROL +/+	2013-12-27	2014-01-21	2014-04-25	Finished Pipeline	2055	Body Weight	2014-01-31	17.7	5	5
5304	C57BL/6NJ	KOMP Phenotype	C11401	Male	CONTROL +/+	2013-12-27	2014-01-21	2014-04-25	Finished Pipeline	2055	Body Weight	2014-01-31	19.3	5	5
5304	C57BL/6NJ	KOMP Phenotype	C11402	Male	CONTROL +/+	2013-12-27	2014-01-21	2014-04-25	Finished Pipeline	2055	Body Weight	2014-01-31	19.56	5	5
5304	C57BL/6NJ	KOMP Phenotype	C11403	Male	CONTROL +/+	2013-12-27	2014-01-21	2014-04-25	Finished Pipeline	2055	Body Weight	2014-01-31	17.54	5	5
5304	C57BL/6NJ	KOMP Phenotype	C1889	Male	CONTROL +/+	2012-10-26	2012-11-26	2013-03-04	Finished Pipeline	661	Body Weight	2012-11-30	18.59	5	5
5304	C57BL/6NJ	KOMP Phenotype	C1890	Male	CONTROL +/+	2012-10-26	2012-11-26	2013-03-04	Finished Pipeline	661	Body Weight	2012-11-30	16.3	5	5
5304	C57BL/6NJ	KOMP Phenotype	C1891	Male	CONTROL +/+	2012-10-26	2012-11-26	2013-03-04	Finished Pipeline	661	Body Weight	2012-11-30	16.8	5	5
5304	C57BL/6NJ	KOMP Phenotype	C1892	Male	CONTROL +/+	2012-10-26	2012-11-26	2013-03-04	Finished Pipeline	661	Body Weight	2012-11-30	16.26	5	5
5304	C57BL/6NJ	KOMP Phenotype	C1893	Male	CONTROL +/+	2012-10-26	2012-11-26	2013-03-04	Finished Pipeline	661	Body Weight	2012-11-30	18.64	5	5
5304	C57BL/6NJ	KOMP Phenotype	C5166	Male	CONTROL +/+	2013-03-15	2013-04-09	2013-07-19	Finished Pipeline	1002	Body Weight	2013-04-19	17.53	5	5
5304	C57BL/6NJ	KOMP Phenotype	C5167	Male	CONTROL +/+	2013-03-15	2013-04-09	2013-07-19	Finished Pipeline	1002	Body Weight	2013-04-19	16.84	5	5
5304	C57BL/6NJ	KOMP Phenotype	C5168	Male	CONTROL +/+	2013-03-15	2013-04-09	2013-07-19	Finished Pipeline	1002	Body Weight	2013-04-19	20.18	5	5
5304	C57BL/6NJ	KOMP Phenotype	C5169	Male	CONTROL +/+	2013-03-15	2013-04-09	2013-07-19	Finished Pipeline	1002	Body Weight	2013-04-19	17.46	5	5
5304	C57BL/6NJ	KOMP Phenotype	C5170	Male	CONTROL +/+	2013-03-15	2013-04-09	2013-07-19	Finished Pipeline	1002	Body Weight	2013-04-19	18.7	5	5
5304	C57BL/6NJ	KOMP Phenotype	C5817	Male	CONTROL +/+	2013-04-19	2013-05-14	2013-08-26	Finished Pipeline	1085	Body Weight	2013-05-24	18.34	5	5
5304	C57BL/6NJ	KOMP Phenotype	C5818	Male	CONTROL +/+	2013-04-19	2013-05-14	2013-08-26	Finished Pipeline	1085	Body Weight	2013-05-24	17.91	5	5
5304	C57BL/6NJ	KOMP Phenotype	C5819	Male	CONTROL +/+	2013-04-19	2013-05-14	2013-08-26	Finished Pipeline	1085	Body Weight	2013-05-24	17.93	5	5
5304	C57BL/6NJ	KOMP Phenotype	C5820	Male	CONTROL +/+	2013-04-19	2013-05-14	2013-08-26	Finished Pipeline	1085	Body Weight	2013-05-24	16.95	5	5
5304	C57BL/6NJ	KOMP Phenotype	C5821	Male	CONTROL +/+	2013-04-19	2013-05-14	2013-08-26	Finished Pipeline	1085	Body Weight	2013-05-24	17.87	5	5
5304	C57BL/6NJ	KOMP Phenotype	C7566	Male	CONTROL +/+	2013-07-12	2013-08-06	2013-11-22	Finished Pipeline	1402	Body Weight	2013-08-16	18.89	5	5
5304	C57BL/6NJ	KOMP Phenotype	C7567	Male	CONTROL +/+	2013-07-12	2013-08-06	2013-11-22	Finished Pipeline	1402	Body Weight	2013-08-16	16.95	5	5
5304	C57BL/6NJ	KOMP Phenotype	C7568	Male	CONTROL +/+	2013-07-12	2013-08-06	2013-11-22	Finished Pipeline	1402	Body Weight	2013-08-16	16.27	5	5
5304	C57BL/6NJ	KOMP Phenotype	C7569	Male	CONTROL +/+	2013-07-12	2013-08-06	2013-11-22	Finished Pipeline	1402	Body Weight	2013-08-16	18.46	5	5
5304	C57BL/6NJ	KOMP Phenotype	C7570	Male	CONTROL +/+	2013-07-12	2013-08-06	2013-11-22	Finished Pipeline	1402	Body Weight	2013-08-16	17.98	5	5
5304	C57BL/6NJ	KOMP Phenotype	C8405	Male	CONTROL +/+	2013-08-30	2013-09-24	2014-01-02	Finished Pipeline	1572	Body Weight	2013-10-04	18.73	5	5
5304	C57BL/6NJ	KOMP Phenotype	C8406	Male	CONTROL +/+	2013-08-30	2013-09-24	2014-01-02	Finished Pipeline	1572	Body Weight	2013-10-04	21.23	5	5
5304	C57BL/6NJ	KOMP Phenotype	C8407	Male	CONTROL +/+	2013-08-30	2013-09-24	2014-01-02	Finished Pipeline	1572	Body Weight	2013-10-04	20.07	5	5
5304	C57BL/6NJ	KOMP Phenotype	C8408	Male	CONTROL +/+	2013-08-30	2013-09-24	2014-01-02	Finished Pipeline	1572	Body Weight	2013-10-04	18.13	5	5
5304	C57BL/6NJ	KOMP Phenotype	C8409	Male	CONTROL +/+	2013-08-30	2013-09-24	2014-01-02	Finished Pipeline	1572	Body Weight	2013-10-04	19.85	5	5
5304	C57BL/6NJ	KOMP Phenotype	C9071	Male	CONTROL +/+	2013-09-27	2013-10-22	2014-01-31	Finished Pipeline	1696	Body Weight	2013-11-01	14.45	5	5
5304	C57BL/6NJ	KOMP Phenotype	C9072	Male	CONTROL +/+	2013-09-27	2013-10-22	2014-01-09	Found Dead	1696	Body Weight	2013-11-01	15.09	5	5
5304	C57BL/6NJ	KOMP Phenotype	C9074	Male	CONTROL +/+	2013-09-27	2013-10-22	2014-01-31	Finished Pipeline	1696	Body Weight	2013-11-01	15.2	5	5
5304	C57BL/6NJ	KOMP Phenotype	C9075	Male	CONTROL +/+	2013-09-27	2013-10-22	2014-01-31	Finished Pipeline	1696	Body Weight	2013-11-01	14.47	5	5
5304	C57BL/6NJ	KOMP Phenotype	C9455	Male	CONTROL +/+	2013-10-11	2013-11-05	2014-02-14	Finished Pipeline	1736	Body Weight	2013-11-15	13.67	5	5
5304	C57BL/6NJ	KOMP Phenotype	C9456	Male	CONTROL +/+	2013-10-11	2013-11-05	2014-02-14	Finished Pipeline	1736	Body Weight	2013-11-15	16.25	5	5
5304	C57BL/6NJ	KOMP Phenotype	C9457	Male	CONTROL +/+	2013-10-11	2013-11-05	2014-02-14	Finished Pipeline	1736	Body Weight	2013-11-15	14.22	5	5
5304	C57BL/6NJ	KOMP Phenotype	C9459	Male	CONTROL +/+	2013-10-11	2013-11-05	2014-02-14	Finished Pipeline	1736	Body Weight	2013-11-15	15.15	5	5
5304	C57BL/6NJ	KOMP Phenotype	D56252	Male	CONTROL +/+	2021-01-22	2021-02-17	2021-06-02	Finished Pipeline	15018	Body Weight	2021-02-26	19.35	5	5
5304	C57BL/6NJ	KOMP Phenotype	D56253	Male	CONTROL +/+	2021-01-22	2021-02-17	2021-05-20	Finished Pipeline	15018	Body Weight	2021-02-26	19.62	5	5
5304	C57BL/6NJ	KOMP Phenotype	D56254	Male	CONTROL +/+	2021-01-22	2021-02-17	2021-05-20	Finished Pipeline	15018	Body Weight	2021-02-26	18.68	5	5
5304	C57BL/6NJ	KOMP Phenotype	D56255	Male	CONTROL +/+	2021-01-22	2021-02-17	2021-05-20	Finished Pipeline	15018	Body Weight	2021-02-26	18.42	5	5
5304	C57BL/6NJ	KOMP Phenotype	D56256	Male	CONTROL +/+	2021-01-22	2021-02-17	2021-05-20	Finished Pipeline	15018	Body Weight	2021-02-26	18.06	5	5
5304	C57BL/6NJ	KOMP Phenotype	D63479	Male	CONTROL +/+	2021-04-09	2021-05-06	2021-08-18	Finished Pipeline	15411	Body Weight	2021-05-14	18.49	5	5
5304	C57BL/6NJ	KOMP Phenotype	D63480	Male	CONTROL +/+	2021-04-09	2021-05-06	2021-08-05	Finished Pipeline	15411	Body Weight	2021-05-14	18.04	5	5
5304	C57BL/6NJ	KOMP Phenotype	D63481	Male	CONTROL +/+	2021-04-09	2021-05-06	2021-08-05	Finished Pipeline	15411	Body Weight	2021-05-14	15.91	5	5
5304	C57BL/6NJ	KOMP Phenotype	D63482	Male	CONTROL +/+	2021-04-09	2021-05-06	2021-08-05	Finished Pipeline	15411	Body Weight	2021-05-14	18.8	5	5
5304	C57BL/6NJ	KOMP Phenotype	D63483	Male	CONTROL +/+	2021-04-09	2021-05-06	2021-08-05	Finished Pipeline	15411	Body Weight	2021-05-14	17.88	5	5
5304	C57BL/6NJ	KOMP Phenotype	J54604	Male	CONTROL +/+	2016-05-27	2016-06-22	2016-09-22	Finished Pipeline	6614	Body Weight	2016-07-01	14.79	5	5
5304	C57BL/6NJ	KOMP Phenotype	J54605	Male	CONTROL +/+	2016-05-27	2016-06-22	2016-09-22	Finished Pipeline	6614	Body Weight	2016-07-01	17.63	5	5
5304	C57BL/6NJ	KOMP Phenotype	J54606	Male	CONTROL +/+	2016-05-27	2016-06-22	2016-09-22	Finished Pipeline	6614	Body Weight	2016-07-01	14.31	5	5
5304	C57BL/6NJ	KOMP Phenotype	J54607	Male	CONTROL +/+	2016-05-27	2016-06-22	2016-09-22	Finished Pipeline	6614	Body Weight	2016-07-01	16.78	5	5
5304	C57BL/6NJ	KOMP Phenotype	J54608	Male	CONTROL +/+	2016-05-27	2016-06-22	2016-09-22	Finished Pipeline	6614	Body Weight	2016-07-01	14.74	5	5
5304	C57BL/6NJ	KOMP Phenotype	K2003	Male	CONTROL +/+	2014-01-24	2014-02-19	2014-05-30	Finished Pipeline	2251	Body Weight	2014-02-28	14.48	5	5
5304	C57BL/6NJ	KOMP Phenotype	K2004	Male	CONTROL +/+	2014-01-24	2014-02-19	2014-05-30	Finished Pipeline	2251	Body Weight	2014-02-28	15.16	5	5
5304	C57BL/6NJ	KOMP Phenotype	K2005	Male	CONTROL +/+	2014-01-24	2014-02-19	2014-05-30	Finished Pipeline	2251	Body Weight	2014-02-28	13.19	5	5
5304	C57BL/6NJ	KOMP Phenotype	K2006	Male	CONTROL +/+	2014-01-24	2014-02-19	2014-05-30	Finished Pipeline	2251	Body Weight	2014-02-28	15.35	5	5
5304	C57BL/6NJ	KOMP Phenotype	K2007	Male	CONTROL +/+	2014-01-24	2014-02-19	2014-05-14	Other	2251	Body Weight	2014-02-28	18.16	5	5
5304	C57BL/6NJ	KOMP Phenotype	K29854	Male	CONTROL +/+	2014-07-25	2014-08-19	2014-11-28	Finished Pipeline	3472	Body Weight	2014-08-29	18.66	5	5
5304	C57BL/6NJ	KOMP Phenotype	K29855	Male	CONTROL +/+	2014-07-25	2014-08-19	2014-11-28	Finished Pipeline	3472	Body Weight	2014-08-29	18.62	5	5
5304	C57BL/6NJ	KOMP Phenotype	K29856	Male	CONTROL +/+	2014-07-25	2014-08-19	2014-11-28	Finished Pipeline	3472	Body Weight	2014-08-29	17.1	5	5
5304	C57BL/6NJ	KOMP Phenotype	K29857	Male	CONTROL +/+	2014-07-25	2014-08-19	2014-11-28	Finished Pipeline	3472	Body Weight	2014-08-29	19.51	5	5
5304	C57BL/6NJ	KOMP Phenotype	K29858	Male	CONTROL +/+	2014-07-25	2014-08-19	2014-11-28	Finished Pipeline	3472	Body Weight	2014-08-29	19.92	5	5
5304	C57BL/6NJ	KOMP Phenotype	K3856	Male	CONTROL +/+	2014-02-07	2014-03-04	2014-06-13	Finished Pipeline	2298	Body Weight	2014-03-14	18.94	5	5
5304	C57BL/6NJ	KOMP Phenotype	K3857	Male	CONTROL +/+	2014-02-07	2014-03-04	2014-06-13	Finished Pipeline	2298	Body Weight	2014-03-14	17.31	5	5
5304	C57BL/6NJ	KOMP Phenotype	K3858	Male	CONTROL +/+	2014-02-07	2014-03-04	2014-06-13	Finished Pipeline	2298	Body Weight	2014-03-14	17.89	5	5
5304	C57BL/6NJ	KOMP Phenotype	K3859	Male	CONTROL +/+	2014-02-07	2014-03-04	2014-06-13	Finished Pipeline	2298	Body Weight	2014-03-14	19.5	5	5
5304	C57BL/6NJ	KOMP Phenotype	K3860	Male	CONTROL +/+	2014-02-07	2014-03-04	2014-06-13	Finished Pipeline	2298	Body Weight	2014-03-14	18.81	5	5
5304	C57BL/6NJ	KOMP Phenotype	K3916	Male	CONTROL +/+	2014-02-07	2014-03-04	2014-06-13	Finished Pipeline	2315	Body Weight	2014-03-14	19.37	5	5
5304	C57BL/6NJ	KOMP Phenotype	K3917	Male	CONTROL +/+	2014-02-07	2014-03-04	2014-06-13	Finished Pipeline	2315	Body Weight	2014-03-14	17.5	5	5
5304	C57BL/6NJ	KOMP Phenotype	K3918	Male	CONTROL +/+	2014-02-07	2014-03-04	2014-06-13	Finished Pipeline	2315	Body Weight	2014-03-14	17.76	5	5
5304	C57BL/6NJ	KOMP Phenotype	K3919	Male	CONTROL +/+	2014-02-07	2014-03-04	2014-06-13	Finished Pipeline	2315	Body Weight	2014-03-14	17.43	5	5
5304	C57BL/6NJ	KOMP Phenotype	K3920	Male	CONTROL +/+	2014-02-07	2014-03-04	2014-06-13	Finished Pipeline	2315	Body Weight	2014-03-14	17.5	5	5
5304	C57BL/6NJ	KOMP Phenotype	K5986	Male	CONTROL +/+	2014-02-21	2014-03-18	2014-06-27	Finished Pipeline	2359	Body Weight	2014-03-28	18.75	5	5
5304	C57BL/6NJ	KOMP Phenotype	K5987	Male	CONTROL +/+	2014-02-21	2014-03-18	2014-06-27	Finished Pipeline	2359	Body Weight	2014-03-28	17.7	5	5
5304	C57BL/6NJ	KOMP Phenotype	K5988	Male	CONTROL +/+	2014-02-21	2014-03-18	2014-06-27	Finished Pipeline	2359	Body Weight	2014-03-28	18.81	5	5
5304	C57BL/6NJ	KOMP Phenotype	K5989	Male	CONTROL +/+	2014-02-21	2014-03-18	2014-06-27	Finished Pipeline	2359	Body Weight	2014-03-28	18.36	5	5
5304	C57BL/6NJ	KOMP Phenotype	K5990	Male	CONTROL +/+	2014-02-21	2014-03-18	2014-06-27	Finished Pipeline	2359	Body Weight	2014-03-28	18.38	5	5
5304	C57BL/6NJ	KOMP Phenotype	C10620	Male	CONTROL +/+	2013-11-21	2013-12-17	2014-03-27	Finished Pipeline	1934	Body Weight	2013-12-27	18.84	5.1429	5.1429
5304	C57BL/6NJ	KOMP Phenotype	C10621	Male	CONTROL +/+	2013-11-21	2013-12-17	2014-03-27	Finished Pipeline	1934	Body Weight	2013-12-27	18.08	5.1429	5.1429
5304	C57BL/6NJ	KOMP Phenotype	C10622	Male	CONTROL +/+	2013-11-21	2013-12-17	2014-03-27	Finished Pipeline	1934	Body Weight	2013-12-27	18.25	5.1429	5.1429
5304	C57BL/6NJ	KOMP Phenotype	C10623	Male	CONTROL +/+	2013-11-21	2013-12-17	2014-03-27	Finished Pipeline	1934	Body Weight	2013-12-27	19.27	5.1429	5.1429
5304	C57BL/6NJ	KOMP Phenotype	C10624	Male	CONTROL +/+	2013-11-21	2013-12-17	2014-03-27	Finished Pipeline	1934	Body Weight	2013-12-27	16.16	5.1429	5.1429
5304	C57BL/6NJ	KOMP Phenotype	C11465	Male	CONTROL +/+	2014-01-09	2014-02-04	2014-05-16	Finished Pipeline	2209	Body Weight	2014-02-14	17.47	5.1429	5.1429
5304	C57BL/6NJ	KOMP Phenotype	C11466	Male	CONTROL +/+	2014-01-09	2014-02-04	2014-05-16	Finished Pipeline	2209	Body Weight	2014-02-14	17.58	5.1429	5.1429
5304	C57BL/6NJ	KOMP Phenotype	C11467	Male	CONTROL +/+	2014-01-09	2014-02-04	2014-04-29	Other	2209	Body Weight	2014-02-14	15.99	5.1429	5.1429
5304	C57BL/6NJ	KOMP Phenotype	C11468	Male	CONTROL +/+	2014-01-09	2014-02-04	2014-04-29	Other	2209	Body Weight	2014-02-14	19.53	5.1429	5.1429
5304	C57BL/6NJ	KOMP Phenotype	C11469	Male	CONTROL +/+	2014-01-09	2014-02-04	2014-04-24	Other	2209	Body Weight	2014-02-14	12.38	5.1429	5.1429
5304	C57BL/6NJ	KOMP Phenotype	C3561	Male	CONTROL +/+	2013-01-03	2013-02-04	2013-05-10	Finished Pipeline	788	Body Weight	2013-02-08	18.7	5.1429	5.1429
5304	C57BL/6NJ	KOMP Phenotype	C3562	Male	CONTROL +/+	2013-01-03	2013-02-04	2013-05-10	Finished Pipeline	788	Body Weight	2013-02-08	18.97	5.1429	5.1429
5304	C57BL/6NJ	KOMP Phenotype	C3563	Male	CONTROL +/+	2013-01-03	2013-02-04	2013-05-10	Finished Pipeline	788	Body Weight	2013-02-08	23	5.1429	5.1429
5304	C57BL/6NJ	KOMP Phenotype	C3564	Male	CONTROL +/+	2013-01-03	2013-02-04	2013-05-10	Finished Pipeline	788	Body Weight	2013-02-08	21.46	5.1429	5.1429
5304	C57BL/6NJ	KOMP Phenotype	C3565	Male	CONTROL +/+	2013-01-03	2013-02-04	2013-05-10	Finished Pipeline	788	Body Weight	2013-02-08	18.75	5.1429	5.1429
5304	C57BL/6NJ	KOMP Phenotype	C5950	Male	CONTROL +/+	2013-04-25	2013-05-21	2013-09-02	Finished Pipeline	1105	Body Weight	2013-05-31	20.79	5.1429	5.1429
5304	C57BL/6NJ	KOMP Phenotype	C5951	Male	CONTROL +/+	2013-04-25	2013-05-21	2013-09-02	Finished Pipeline	1105	Body Weight	2013-05-31	20.22	5.1429	5.1429
5304	C57BL/6NJ	KOMP Phenotype	C5952	Male	CONTROL +/+	2013-04-25	2013-05-21	2013-09-02	Finished Pipeline	1105	Body Weight	2013-05-31	17.69	5.1429	5.1429
5304	C57BL/6NJ	KOMP Phenotype	C5953	Male	CONTROL +/+	2013-04-25	2013-05-21	2013-09-02	Finished Pipeline	1105	Body Weight	2013-05-31	16.57	5.1429	5.1429
5304	C57BL/6NJ	KOMP Phenotype	C5954	Male	CONTROL +/+	2013-04-25	2013-05-21	2013-09-02	Finished Pipeline	1105	Body Weight	2013-05-31	18.6	5.1429	5.1429
5304	C57BL/6NJ	KOMP Phenotype	C7429	Male	CONTROL +/+	2013-07-04	2013-07-30	2013-11-11	Finished Pipeline	1397	Body Weight	2013-08-09	17.41	5.1429	5.1429
5304	C57BL/6NJ	KOMP Phenotype	C7430	Male	CONTROL +/+	2013-07-04	2013-07-30	2013-11-11	Finished Pipeline	1397	Body Weight	2013-08-09	19.16	5.1429	5.1429
5304	C57BL/6NJ	KOMP Phenotype	C7431	Male	CONTROL +/+	2013-07-04	2013-07-30	2013-11-11	Finished Pipeline	1397	Body Weight	2013-08-09	20.16	5.1429	5.1429
5304	C57BL/6NJ	KOMP Phenotype	C7432	Male	CONTROL +/+	2013-07-04	2013-07-30	2013-11-11	Finished Pipeline	1397	Body Weight	2013-08-09	16.85	5.1429	5.1429
5304	C57BL/6NJ	KOMP Phenotype	C7433	Male	CONTROL +/+	2013-07-04	2013-07-30	2013-11-11	Finished Pipeline	1397	Body Weight	2013-08-09	16.71	5.1429	5.1429
5304	C57BL/6NJ	KOMP Phenotype	C7710	Male	CONTROL +/+	2013-07-18	2013-08-13	2013-11-07	Found Dead	1405	Body Weight	2013-08-23	17.1	5.1429	5.1429
5304	C57BL/6NJ	KOMP Phenotype	C7711	Male	CONTROL +/+	2013-07-18	2013-08-13	2013-11-28	Finished Pipeline	1405	Body Weight	2013-08-23	16.08	5.1429	5.1429
5304	C57BL/6NJ	KOMP Phenotype	C7712	Male	CONTROL +/+	2013-07-18	2013-08-13	2013-11-28	Finished Pipeline	1405	Body Weight	2013-08-23	16.01	5.1429	5.1429
5304	C57BL/6NJ	KOMP Phenotype	C7713	Male	CONTROL +/+	2013-07-18	2013-08-13	2013-11-28	Finished Pipeline	1405	Body Weight	2013-08-23	16.99	5.1429	5.1429
5304	C57BL/6NJ	KOMP Phenotype	C7714	Male	CONTROL +/+	2013-07-18	2013-08-13	2013-11-28	Finished Pipeline	1405	Body Weight	2013-08-23	15.98	5.1429	5.1429
5304	C57BL/6NJ	KOMP Phenotype	D53556	Male	CONTROL +/+	2020-12-24	2021-01-21	2021-05-07	Finished Pipeline	14887	Body Weight	2021-01-29	17.12	5.1429	5.1429
5304	C57BL/6NJ	KOMP Phenotype	D53557	Male	CONTROL +/+	2020-12-24	2021-01-21	2021-04-22	Finished Pipeline	14887	Body Weight	2021-01-29	16.98	5.1429	5.1429
5304	C57BL/6NJ	KOMP Phenotype	D53558	Male	CONTROL +/+	2020-12-24	2021-01-21	2021-04-22	Finished Pipeline	14887	Body Weight	2021-01-29	16.52	5.1429	5.1429
5304	C57BL/6NJ	KOMP Phenotype	D53559	Male	CONTROL +/+	2020-12-24	2021-01-21	2021-04-22	Finished Pipeline	14887	Body Weight	2021-01-29	15.42	5.1429	5.1429
5304	C57BL/6NJ	KOMP Phenotype	D53560	Male	CONTROL +/+	2020-12-24	2021-01-21	2021-04-22	Finished Pipeline	14887	Body Weight	2021-01-29	16.2	5.1429	5.1429
5304	C57BL/6NJ	KOMP Phenotype	D76787	Male	CONTROL +/+	2021-12-23	2022-01-19	2022-05-04	Finished Pipeline	16226	Body Weight	2022-01-28	22.33	5.1429	5.1429
5304	C57BL/6NJ	KOMP Phenotype	D76788	Male	CONTROL +/+	2021-12-23	2022-01-19	2022-04-21	Finished Pipeline	16226	Body Weight	2022-01-28	18.71	5.1429	5.1429
5304	C57BL/6NJ	KOMP Phenotype	D76789	Male	CONTROL +/+	2021-12-23	2022-01-19	2022-04-21	Finished Pipeline	16226	Body Weight	2022-01-28	20.36	5.1429	5.1429
5304	C57BL/6NJ	KOMP Phenotype	D76790	Male	CONTROL +/+	2021-12-23	2022-01-19	2022-04-21	Finished Pipeline	16226	Body Weight	2022-01-28	19.91	5.1429	5.1429
5304	C57BL/6NJ	KOMP Phenotype	D76791	Male	CONTROL +/+	2021-12-23	2022-01-19	2022-04-21	Finished Pipeline	16226	Body Weight	2022-01-28	19.35	5.1429	5.1429
5304	C57BL/6NJ	KOMP Phenotype	D77515	Male	CONTROL +/+	2022-01-20	2022-02-17	2022-06-01	Finished Pipeline	16261	Body Weight	2022-02-25	21.55	5.1429	5.1429
5304	C57BL/6NJ	KOMP Phenotype	D77516	Male	CONTROL +/+	2022-01-20	2022-02-17	2022-05-19	Finished Pipeline	16261	Body Weight	2022-02-25	19.5	5.1429	5.1429
5304	C57BL/6NJ	KOMP Phenotype	D77517	Male	CONTROL +/+	2022-01-20	2022-02-17	2022-05-19	Finished Pipeline	16261	Body Weight	2022-02-25	20.73	5.1429	5.1429
5304	C57BL/6NJ	KOMP Phenotype	D77518	Male	CONTROL +/+	2022-01-20	2022-02-17	2022-05-19	Finished Pipeline	16261	Body Weight	2022-02-25	19.89	5.1429	5.1429
5304	C57BL/6NJ	KOMP Phenotype	D77519	Male	CONTROL +/+	2022-01-20	2022-02-17	2022-05-19	Finished Pipeline	16261	Body Weight	2022-02-25	20.53	5.1429	5.1429
5304	C57BL/6NJ	KOMP Phenotype	K18203	Male	CONTROL +/+	2014-05-08	2014-06-03	2014-09-12	Finished Pipeline	3101	Body Weight	2014-06-13	17.48	5.1429	5.1429
5304	C57BL/6NJ	KOMP Phenotype	K18204	Male	CONTROL +/+	2014-05-08	2014-06-03	2014-09-12	Finished Pipeline	3101	Body Weight	2014-06-13	16.73	5.1429	5.1429
5304	C57BL/6NJ	KOMP Phenotype	K18205	Male	CONTROL +/+	2014-05-08	2014-06-03	2014-09-12	Finished Pipeline	3101	Body Weight	2014-06-13	14.73	5.1429	5.1429
5304	C57BL/6NJ	KOMP Phenotype	K18206	Male	CONTROL +/+	2014-05-08	2014-06-03	2014-09-12	Finished Pipeline	3101	Body Weight	2014-06-13	16.79	5.1429	5.1429
5304	C57BL/6NJ	KOMP Phenotype	K18207	Male	CONTROL +/+	2014-05-08	2014-06-03	2014-09-12	Finished Pipeline	3101	Body Weight	2014-06-13	16.74	5.1429	5.1429
5304	C57BL/6NJ	KOMP Phenotype	K21281	Male	CONTROL +/+	2014-05-29	2014-06-24	2014-10-03	Finished Pipeline	3224	Body Weight	2014-07-04	16.57	5.1429	5.1429
5304	C57BL/6NJ	KOMP Phenotype	K21282	Male	CONTROL +/+	2014-05-29	2014-06-24	2014-10-03	Finished Pipeline	3224	Body Weight	2014-07-04	14.37	5.1429	5.1429
5304	C57BL/6NJ	KOMP Phenotype	K21283	Male	CONTROL +/+	2014-05-29	2014-06-24	2014-10-03	Finished Pipeline	3224	Body Weight	2014-07-04	15.77	5.1429	5.1429
5304	C57BL/6NJ	KOMP Phenotype	K21284	Male	CONTROL +/+	2014-05-29	2014-06-24	2014-10-03	Finished Pipeline	3224	Body Weight	2014-07-04	16.94	5.1429	5.1429
5304	C57BL/6NJ	KOMP Phenotype	K21285	Male	CONTROL +/+	2014-05-29	2014-06-24	2014-10-03	Finished Pipeline	3224	Body Weight	2014-07-04	15.91	5.1429	5.1429
5304	C57BL/6NJ	KOMP Phenotype	K24548	Male	CONTROL +/+	2014-06-19	2014-07-17	2014-10-23	Finished Pipeline	3326	Body Weight	2014-07-25	17.03	5.1429	5.1429
5304	C57BL/6NJ	KOMP Phenotype	K24549	Male	CONTROL +/+	2014-06-19	2014-07-17	2014-10-23	Finished Pipeline	3326	Body Weight	2014-07-25	19.11	5.1429	5.1429
5304	C57BL/6NJ	KOMP Phenotype	K24551	Male	CONTROL +/+	2014-06-19	2014-07-17	2014-10-23	Finished Pipeline	3326	Body Weight	2014-07-25	17.48	5.1429	5.1429
5304	C57BL/6NJ	KOMP Phenotype	K24552	Male	CONTROL +/+	2014-06-19	2014-07-17	2014-10-23	Finished Pipeline	3326	Body Weight	2014-07-25	18.46	5.1429	5.1429
5304	C57BL/6NJ	KOMP Phenotype	K424	Male	CONTROL +/+	2014-01-09	2014-02-04	2014-05-16	Finished Pipeline	2210	Body Weight	2014-02-14	18.83	5.1429	5.1429
5304	C57BL/6NJ	KOMP Phenotype	K425	Male	CONTROL +/+	2014-01-09	2014-02-04	2014-05-16	Finished Pipeline	2210	Body Weight	2014-02-14	18.77	5.1429	5.1429
5304	C57BL/6NJ	KOMP Phenotype	K426	Male	CONTROL +/+	2014-01-09	2014-02-04	2014-05-16	Finished Pipeline	2210	Body Weight	2014-02-14	18.34	5.1429	5.1429
5304	C57BL/6NJ	KOMP Phenotype	K427	Male	CONTROL +/+	2014-01-09	2014-02-04	2014-05-16	Finished Pipeline	2210	Body Weight	2014-02-14	19.7	5.1429	5.1429
5304	C57BL/6NJ	KOMP Phenotype	K428	Male	CONTROL +/+	2014-01-09	2014-02-04	2014-05-16	Finished Pipeline	2210	Body Weight	2014-02-14	17.08	5.1429	5.1429
5304	C57BL/6NJ	KOMP Phenotype	A15496	Male	CONTROL +/+	2013-06-12	2013-07-09	2013-09-16	Sick	1274	Body Weight	2013-07-19	14.18	5.2857	5.2857
5304	C57BL/6NJ	KOMP Phenotype	A15498	Male	CONTROL +/+	2013-06-12	2013-07-09	2013-10-21	Finished Pipeline	1274	Body Weight	2013-07-19	18.16	5.2857	5.2857
5304	C57BL/6NJ	KOMP Phenotype	A15499	Male	CONTROL +/+	2013-06-12	2013-07-09	2013-10-21	Finished Pipeline	1274	Body Weight	2013-07-19	16.6	5.2857	5.2857
5304	C57BL/6NJ	KOMP Phenotype	A15500	Male	CONTROL +/+	2013-06-12	2013-07-09	2013-10-21	Finished Pipeline	1274	Body Weight	2013-07-19	16.08	5.2857	5.2857
5304	C57BL/6NJ	KOMP Phenotype	C5319	Male	CONTROL +/+	2013-03-27	2013-04-23	2013-07-30	Finished Pipeline	1019	Body Weight	2013-05-03	17.09	5.2857	5.2857
5304	C57BL/6NJ	KOMP Phenotype	C5320	Male	CONTROL +/+	2013-03-27	2013-04-23	2013-07-30	Finished Pipeline	1019	Body Weight	2013-05-03	17.51	5.2857	5.2857
5304	C57BL/6NJ	KOMP Phenotype	C5321	Male	CONTROL +/+	2013-03-27	2013-04-23	2013-07-30	Finished Pipeline	1019	Body Weight	2013-05-03	17.5	5.2857	5.2857
5304	C57BL/6NJ	KOMP Phenotype	C5322	Male	CONTROL +/+	2013-03-27	2013-04-23	2013-07-30	Finished Pipeline	1019	Body Weight	2013-05-03	17.21	5.2857	5.2857
5304	C57BL/6NJ	KOMP Phenotype	C5323	Male	CONTROL +/+	2013-03-27	2013-04-23	2013-07-30	Finished Pipeline	1019	Body Weight	2013-05-03	19.21	5.2857	5.2857
5304	C57BL/6NJ	KOMP Phenotype	C6823	Male	CONTROL +/+	2013-05-22	2013-06-19	2013-09-20	Finished Pipeline	1185	Body Weight	2013-06-28	18.41	5.2857	5.2857
5304	C57BL/6NJ	KOMP Phenotype	C6824	Male	CONTROL +/+	2013-05-22	2013-06-19	2013-09-20	Finished Pipeline	1185	Body Weight	2013-06-28	20.44	5.2857	5.2857
5304	C57BL/6NJ	KOMP Phenotype	C6825	Male	CONTROL +/+	2013-05-22	2013-06-19	2013-09-20	Finished Pipeline	1185	Body Weight	2013-06-28	18.29	5.2857	5.2857
5304	C57BL/6NJ	KOMP Phenotype	C6826	Male	CONTROL +/+	2013-05-22	2013-06-19	2013-09-20	Finished Pipeline	1185	Body Weight	2013-06-28	18.08	5.2857	5.2857
5304	C57BL/6NJ	KOMP Phenotype	C6827	Male	CONTROL +/+	2013-05-22	2013-06-19	2013-09-20	Finished Pipeline	1185	Body Weight	2013-06-28	20.02	5.2857	5.2857
5304	C57BL/6NJ	KOMP Phenotype	C7952	Male	CONTROL +/+	2013-08-07	2013-09-03	2013-12-12	Finished Pipeline	1495	Body Weight	2013-09-13	17.77	5.2857	5.2857
5304	C57BL/6NJ	KOMP Phenotype	C7953	Male	CONTROL +/+	2013-08-07	2013-09-03	2013-12-12	Finished Pipeline	1495	Body Weight	2013-09-13	19.05	5.2857	5.2857
5304	C57BL/6NJ	KOMP Phenotype	C7954	Male	CONTROL +/+	2013-08-07	2013-09-03	2013-12-12	Finished Pipeline	1495	Body Weight	2013-09-13	17.38	5.2857	5.2857
5304	C57BL/6NJ	KOMP Phenotype	C7955	Male	CONTROL +/+	2013-08-07	2013-09-03	2013-12-12	Finished Pipeline	1495	Body Weight	2013-09-13	15.6	5.2857	5.2857
5304	C57BL/6NJ	KOMP Phenotype	C7956	Male	CONTROL +/+	2013-08-07	2013-09-03	2013-12-12	Finished Pipeline	1495	Body Weight	2013-09-13	18.39	5.2857	5.2857
5304	C57BL/6NJ	KOMP Phenotype	C8067	Male	CONTROL +/+	2013-08-14	2013-09-10	2014-01-02	Finished Pipeline	1499	Body Weight	2013-09-20	16.48	5.2857	5.2857
5304	C57BL/6NJ	KOMP Phenotype	C8068	Male	CONTROL +/+	2013-08-14	2013-09-10	2014-01-02	Finished Pipeline	1499	Body Weight	2013-09-20	17.44	5.2857	5.2857
5304	C57BL/6NJ	KOMP Phenotype	C8069	Male	CONTROL +/+	2013-08-14	2013-09-10	2014-01-02	Finished Pipeline	1499	Body Weight	2013-09-20	18.34	5.2857	5.2857
5304	C57BL/6NJ	KOMP Phenotype	C8070	Male	CONTROL +/+	2013-08-14	2013-09-10	2014-01-02	Finished Pipeline	1499	Body Weight	2013-09-20	16.05	5.2857	5.2857
5304	C57BL/6NJ	KOMP Phenotype	C8071	Male	CONTROL +/+	2013-08-14	2013-09-10	2014-01-02	Finished Pipeline	1499	Body Weight	2013-09-20	14.33	5.2857	5.2857
5304	C57BL/6NJ	KOMP Phenotype	C8747	Male	CONTROL +/+	2013-09-11	2013-10-08	2014-01-16	Finished Pipeline	1627	Body Weight	2013-10-18	18.71	5.2857	5.2857
5304	C57BL/6NJ	KOMP Phenotype	C8748	Male	CONTROL +/+	2013-09-11	2013-10-08	2014-01-16	Finished Pipeline	1627	Body Weight	2013-10-18	20.01	5.2857	5.2857
5304	C57BL/6NJ	KOMP Phenotype	C8749	Male	CONTROL +/+	2013-09-11	2013-10-08	2014-01-16	Finished Pipeline	1627	Body Weight	2013-10-18	19.56	5.2857	5.2857
5304	C57BL/6NJ	KOMP Phenotype	C8750	Male	CONTROL +/+	2013-09-11	2013-10-08	2014-01-16	Finished Pipeline	1627	Body Weight	2013-10-18	20.24	5.2857	5.2857
5304	C57BL/6NJ	KOMP Phenotype	D54610	Male	CONTROL +/+	2020-12-30	2021-01-28	2021-05-12	Finished Pipeline	14913	Body Weight	2021-02-05	15.72	5.2857	5.2857
5304	C57BL/6NJ	KOMP Phenotype	D54611	Male	CONTROL +/+	2020-12-30	2021-01-28	2021-04-29	Finished Pipeline	14913	Body Weight	2021-02-05	19.25	5.2857	5.2857
5304	C57BL/6NJ	KOMP Phenotype	D54612	Male	CONTROL +/+	2020-12-30	2021-01-28	2021-04-29	Finished Pipeline	14913	Body Weight	2021-02-05	17.08	5.2857	5.2857
5304	C57BL/6NJ	KOMP Phenotype	D54613	Male	CONTROL +/+	2020-12-30	2021-01-28	2021-04-29	Finished Pipeline	14913	Body Weight	2021-02-05	18.45	5.2857	5.2857
5304	C57BL/6NJ	KOMP Phenotype	D54614	Male	CONTROL +/+	2020-12-30	2021-01-28	2021-04-29	Finished Pipeline	14913	Body Weight	2021-02-05	18.63	5.2857	5.2857
5304	C57BL/6NJ	KOMP Phenotype	D55090	Male	CONTROL +/+	2021-01-06	2021-02-04	2021-05-21	Finished Pipeline	14959	Body Weight	2021-02-12	16.12	5.2857	5.2857
5304	C57BL/6NJ	KOMP Phenotype	D55091	Male	CONTROL +/+	2021-01-06	2021-02-04	2021-05-07	Finished Pipeline	14959	Body Weight	2021-02-12	18.59	5.2857	5.2857
5304	C57BL/6NJ	KOMP Phenotype	D55092	Male	CONTROL +/+	2021-01-06	2021-02-04	2021-05-07	Finished Pipeline	14959	Body Weight	2021-02-12	17.04	5.2857	5.2857
5304	C57BL/6NJ	KOMP Phenotype	D55093	Male	CONTROL +/+	2021-01-06	2021-02-04	2021-05-07	Finished Pipeline	14959	Body Weight	2021-02-12	18.09	5.2857	5.2857
5304	C57BL/6NJ	KOMP Phenotype	D55094	Male	CONTROL +/+	2021-01-06	2021-02-04	2021-05-07	Finished Pipeline	14959	Body Weight	2021-02-12	19.08	5.2857	5.2857
5304	C57BL/6NJ	KOMP Phenotype	D56983	Male	CONTROL +/+	2021-01-27	2021-02-25	2021-06-10	Finished Pipeline	15063	Body Weight	2021-03-05	19.83	5.2857	5.2857
5304	C57BL/6NJ	KOMP Phenotype	D56984	Male	CONTROL +/+	2021-01-27	2021-02-25	2021-05-27	Finished Pipeline	15063	Body Weight	2021-03-05	17.52	5.2857	5.2857
5304	C57BL/6NJ	KOMP Phenotype	D56985	Male	CONTROL +/+	2021-01-27	2021-02-25	2021-05-27	Finished Pipeline	15063	Body Weight	2021-03-05	17.16	5.2857	5.2857
5304	C57BL/6NJ	KOMP Phenotype	D56986	Male	CONTROL +/+	2021-01-27	2021-02-25	2021-05-27	Finished Pipeline	15063	Body Weight	2021-03-05	16.84	5.2857	5.2857
5304	C57BL/6NJ	KOMP Phenotype	D56987	Male	CONTROL +/+	2021-01-27	2021-02-25	2021-05-27	Finished Pipeline	15063	Body Weight	2021-03-05	19.01	5.2857	5.2857
5304	C57BL/6NJ	KOMP Phenotype	J55690	Male	CONTROL +/+	2016-06-01	2016-06-29	2016-09-29	Finished Pipeline	6612	Body Weight	2016-07-08	19.35	5.2857	5.2857
5304	C57BL/6NJ	KOMP Phenotype	J55691	Male	CONTROL +/+	2016-06-01	2016-06-29	2016-09-29	Finished Pipeline	6612	Body Weight	2016-07-08	21.39	5.2857	5.2857
5304	C57BL/6NJ	KOMP Phenotype	J55692	Male	CONTROL +/+	2016-06-01	2016-06-29	2016-09-29	Finished Pipeline	6612	Body Weight	2016-07-08	18.2	5.2857	5.2857
5304	C57BL/6NJ	KOMP Phenotype	J55693	Male	CONTROL +/+	2016-06-01	2016-06-29	2016-09-29	Finished Pipeline	6612	Body Weight	2016-07-08	20.91	5.2857	5.2857
5304	C57BL/6NJ	KOMP Phenotype	J55694	Male	CONTROL +/+	2016-06-01	2016-06-29	2016-09-29	Finished Pipeline	6612	Body Weight	2016-07-08	19	5.2857	5.2857
5304	C57BL/6NJ	KOMP Phenotype	J95021	Male	CONTROL +/+	2016-12-21	2017-01-18	2017-04-21	Finished Pipeline	7630	Body Weight	2017-01-27	17.88	5.2857	5.2857
5304	C57BL/6NJ	KOMP Phenotype	J95022	Male	CONTROL +/+	2016-12-21	2017-01-18	2017-04-21	Finished Pipeline	7630	Body Weight	2017-01-27	17.01	5.2857	5.2857
5304	C57BL/6NJ	KOMP Phenotype	J95023	Male	CONTROL +/+	2016-12-21	2017-01-18	2017-04-21	Finished Pipeline	7630	Body Weight	2017-01-27	16.8	5.2857	5.2857
5304	C57BL/6NJ	KOMP Phenotype	J95024	Male	CONTROL +/+	2016-12-21	2017-01-18	2017-04-21	Finished Pipeline	7630	Body Weight	2017-01-27	18.99	5.2857	5.2857
5304	C57BL/6NJ	KOMP Phenotype	J96043	Male	CONTROL +/+	2016-12-28	2017-01-25	2017-04-28	Finished Pipeline	7701	Body Weight	2017-02-03	20.34	5.2857	5.2857
5304	C57BL/6NJ	KOMP Phenotype	J96044	Male	CONTROL +/+	2016-12-28	2017-01-25	2017-04-28	Finished Pipeline	7701	Body Weight	2017-02-03	18.42	5.2857	5.2857
5304	C57BL/6NJ	KOMP Phenotype	J96045	Male	CONTROL +/+	2016-12-28	2017-01-25	2017-04-28	Finished Pipeline	7701	Body Weight	2017-02-03	16.48	5.2857	5.2857
5304	C57BL/6NJ	KOMP Phenotype	J96046	Male	CONTROL +/+	2016-12-28	2017-01-25	2017-04-28	Finished Pipeline	7701	Body Weight	2017-02-03	18.4	5.2857	5.2857
5304	C57BL/6NJ	KOMP Phenotype	J96047	Male	CONTROL +/+	2016-12-28	2017-01-25	2017-04-28	Finished Pipeline	7701	Body Weight	2017-02-03	20.04	5.2857	5.2857
5304	C57BL/6NJ	KOMP Phenotype	K23157	Male	CONTROL +/+	2014-06-11	2014-07-08	2014-10-17	Finished Pipeline	3297	Body Weight	2014-07-18	16.4	5.2857	5.2857
5304	C57BL/6NJ	KOMP Phenotype	K23158	Male	CONTROL +/+	2014-06-11	2014-07-08	2014-10-17	Finished Pipeline	3297	Body Weight	2014-07-18	16.86	5.2857	5.2857
5304	C57BL/6NJ	KOMP Phenotype	K23159	Male	CONTROL +/+	2014-06-11	2014-07-08	2014-10-17	Finished Pipeline	3297	Body Weight	2014-07-18	16.68	5.2857	5.2857
5304	C57BL/6NJ	KOMP Phenotype	K23160	Male	CONTROL +/+	2014-06-11	2014-07-08	2014-10-17	Finished Pipeline	3297	Body Weight	2014-07-18	18.5	5.2857	5.2857
5304	C57BL/6NJ	KOMP Phenotype	K25717	Male	CONTROL +/+	2014-06-25	2014-07-22	2014-10-30	Finished Pipeline	3345	Body Weight	2014-08-01	18.71	5.2857	5.2857
5304	C57BL/6NJ	KOMP Phenotype	K25718	Male	CONTROL +/+	2014-06-25	2014-07-22	2014-09-29	Found Dead	3345	Body Weight	2014-08-01	18.91	5.2857	5.2857
5304	C57BL/6NJ	KOMP Phenotype	K25719	Male	CONTROL +/+	2014-06-25	2014-07-22	2014-10-30	Finished Pipeline	3345	Body Weight	2014-08-01	19.74	5.2857	5.2857
5304	C57BL/6NJ	KOMP Phenotype	K25720	Male	CONTROL +/+	2014-06-25	2014-07-22	2014-10-30	Finished Pipeline	3345	Body Weight	2014-08-01	18.18	5.2857	5.2857
5304	C57BL/6NJ	KOMP Phenotype	K25721	Male	CONTROL +/+	2014-06-25	2014-07-22	2014-10-30	Finished Pipeline	3345	Body Weight	2014-08-01	17.05	5.2857	5.2857
5304	C57BL/6NJ	KOMP Phenotype	K26925	Male	CONTROL +/+	2014-07-02	2014-07-29	2014-11-07	Finished Pipeline	3384	Body Weight	2014-08-08	13.31	5.2857	5.2857
5304	C57BL/6NJ	KOMP Phenotype	K26926	Male	CONTROL +/+	2014-07-02	2014-07-29	2014-11-07	Finished Pipeline	3384	Body Weight	2014-08-08	14.18	5.2857	5.2857
5304	C57BL/6NJ	KOMP Phenotype	K26927	Male	CONTROL +/+	2014-07-02	2014-07-29	2014-11-07	Finished Pipeline	3384	Body Weight	2014-08-08	16.86	5.2857	5.2857
5304	C57BL/6NJ	KOMP Phenotype	K26928	Male	CONTROL +/+	2014-07-02	2014-07-29	2014-11-07	Finished Pipeline	3384	Body Weight	2014-08-08	13.31	5.2857	5.2857
5304	C57BL/6NJ	KOMP Phenotype	K26929	Male	CONTROL +/+	2014-07-02	2014-07-29	2014-11-07	Finished Pipeline	3384	Body Weight	2014-08-08	11.93	5.2857	5.2857
5304	C57BL/6NJ	KOMP Phenotype	K3113	Male	CONTROL +/+	2014-01-29	2014-02-25	2014-06-06	Finished Pipeline	2263	Body Weight	2014-03-07	18.33	5.2857	5.2857
5304	C57BL/6NJ	KOMP Phenotype	K3114	Male	CONTROL +/+	2014-01-29	2014-02-25	2014-06-06	Finished Pipeline	2263	Body Weight	2014-03-07	17.4	5.2857	5.2857
5304	C57BL/6NJ	KOMP Phenotype	K3115	Male	CONTROL +/+	2014-01-29	2014-02-25	2014-06-06	Finished Pipeline	2263	Body Weight	2014-03-07	17.42	5.2857	5.2857
5304	C57BL/6NJ	KOMP Phenotype	K3116	Male	CONTROL +/+	2014-01-29	2014-02-25	2014-06-06	Finished Pipeline	2263	Body Weight	2014-03-07	15.72	5.2857	5.2857
5304	C57BL/6NJ	KOMP Phenotype	K3117	Male	CONTROL +/+	2014-01-29	2014-02-25	2014-06-06	Finished Pipeline	2263	Body Weight	2014-03-07	16.85	5.2857	5.2857
5304	C57BL/6NJ	KOMP Phenotype	K3123	Male	CONTROL +/+	2014-01-29	2014-02-25	2014-06-06	Finished Pipeline	2255	Body Weight	2014-03-07	18.4	5.2857	5.2857
5304	C57BL/6NJ	KOMP Phenotype	K3124	Male	CONTROL +/+	2014-01-29	2014-02-25	2014-06-06	Finished Pipeline	2255	Body Weight	2014-03-07	18.72	5.2857	5.2857
5304	C57BL/6NJ	KOMP Phenotype	K3125	Male	CONTROL +/+	2014-01-29	2014-02-25	2014-06-06	Finished Pipeline	2255	Body Weight	2014-03-07	16.89	5.2857	5.2857
5304	C57BL/6NJ	KOMP Phenotype	K3126	Male	CONTROL +/+	2014-01-29	2014-02-25	2014-06-06	Finished Pipeline	2255	Body Weight	2014-03-07	17.53	5.2857	5.2857
5304	C57BL/6NJ	KOMP Phenotype	K3127	Male	CONTROL +/+	2014-01-29	2014-02-25	2014-06-06	Finished Pipeline	2255	Body Weight	2014-03-07	19.39	5.2857	5.2857
5304	C57BL/6NJ	KOMP Phenotype	K32279	Male	CONTROL +/+	2014-08-13	2014-09-09	2014-12-19	Finished Pipeline	3528	Body Weight	2014-09-19	16.8	5.2857	5.2857
5304	C57BL/6NJ	KOMP Phenotype	K32280	Male	CONTROL +/+	2014-08-13	2014-09-09	2014-12-19	Finished Pipeline	3528	Body Weight	2014-09-19	14.34	5.2857	5.2857
5304	C57BL/6NJ	KOMP Phenotype	K32281	Male	CONTROL +/+	2014-08-13	2014-09-09	2014-12-19	Finished Pipeline	3528	Body Weight	2014-09-19	17.05	5.2857	5.2857
5304	C57BL/6NJ	KOMP Phenotype	K32282	Male	CONTROL +/+	2014-08-13	2014-09-09	2014-12-19	Finished Pipeline	3528	Body Weight	2014-09-19	17.5	5.2857	5.2857
5304	C57BL/6NJ	KOMP Phenotype	K32283	Male	CONTROL +/+	2014-08-13	2014-09-09	2014-12-19	Finished Pipeline	3528	Body Weight	2014-09-19	15.63	5.2857	5.2857
5304	C57BL/6NJ	KOMP Phenotype	K33608	Male	CONTROL +/+	2014-08-20	2014-09-16	2014-12-26	Finished Pipeline	3564	Body Weight	2014-09-26	15.68	5.2857	5.2857
5304	C57BL/6NJ	KOMP Phenotype	K33609	Male	CONTROL +/+	2014-08-20	2014-09-16	2014-12-26	Finished Pipeline	3564	Body Weight	2014-09-26	16.49	5.2857	5.2857
5304	C57BL/6NJ	KOMP Phenotype	K33610	Male	CONTROL +/+	2014-08-20	2014-09-16	2014-12-26	Finished Pipeline	3564	Body Weight	2014-09-26	16.88	5.2857	5.2857
5304	C57BL/6NJ	KOMP Phenotype	K33611	Male	CONTROL +/+	2014-08-20	2014-09-16	2014-12-26	Finished Pipeline	3564	Body Weight	2014-09-26	17.28	5.2857	5.2857
5304	C57BL/6NJ	KOMP Phenotype	K33612	Male	CONTROL +/+	2014-08-20	2014-09-16	2014-12-26	Finished Pipeline	3564	Body Weight	2014-09-26	16.18	5.2857	5.2857
5304	C57BL/6NJ	KOMP Phenotype	K50711	Male	CONTROL +/+	2014-11-26	2014-12-23	2015-04-03	Finished Pipeline	3919	Body Weight	2015-01-02	15.56	5.2857	5.2857
5304	C57BL/6NJ	KOMP Phenotype	K50712	Male	CONTROL +/+	2014-11-26	2014-12-23	2015-04-03	Finished Pipeline	3919	Body Weight	2015-01-02	16.84	5.2857	5.2857
5304	C57BL/6NJ	KOMP Phenotype	K50713	Male	CONTROL +/+	2014-11-26	2014-12-23	2015-04-03	Finished Pipeline	3919	Body Weight	2015-01-02	17.51	5.2857	5.2857
5304	C57BL/6NJ	KOMP Phenotype	K50714	Male	CONTROL +/+	2014-11-26	2014-12-23	2015-04-03	Finished Pipeline	3919	Body Weight	2015-01-02	17.52	5.2857	5.2857
5304	C57BL/6NJ	KOMP Phenotype	K50715	Male	CONTROL +/+	2014-11-26	2014-12-23	2015-04-03	Finished Pipeline	3919	Body Weight	2015-01-02	14.34	5.2857	5.2857
5304	C57BL/6NJ	KOMP Phenotype	X55992	Male	CONTROL +/+	2017-11-01	2017-11-29	2018-02-12	Other	9159	Body Weight	2017-12-08	21.63	5.2857	5.2857
5304	C57BL/6NJ	KOMP Phenotype	X55993	Male	CONTROL +/+	2017-11-01	2017-11-29	2018-03-02	Finished Pipeline	9159	Body Weight	2017-12-08	20.12	5.2857	5.2857
5304	C57BL/6NJ	KOMP Phenotype	X55994	Male	CONTROL +/+	2017-11-01	2017-11-29	2018-03-02	Finished Pipeline	9159	Body Weight	2017-12-08	18.52	5.2857	5.2857
5304	C57BL/6NJ	KOMP Phenotype	X55995	Male	CONTROL +/+	2017-11-01	2017-11-29	2018-03-02	Finished Pipeline	9159	Body Weight	2017-12-08	20.94	5.2857	5.2857
5304	C57BL/6NJ	KOMP Phenotype	X55996	Male	CONTROL +/+	2017-11-01	2017-11-29	2018-03-02	Finished Pipeline	9159	Body Weight	2017-12-08	20.41	5.2857	5.2857
5304	C57BL/6NJ	KOMP Phenotype	X9133	Male	CONTROL +/+	2017-02-22	2017-03-23	2017-06-23	Finished Pipeline	7926	Body Weight	2017-03-31	17.91	5.2857	5.2857
5304	C57BL/6NJ	KOMP Phenotype	X9134	Male	CONTROL +/+	2017-02-22	2017-03-23	2017-06-23	Finished Pipeline	7926	Body Weight	2017-03-31	15.62	5.2857	5.2857
5304	C57BL/6NJ	KOMP Phenotype	X9135	Male	CONTROL +/+	2017-02-22	2017-03-23	2017-06-23	Finished Pipeline	7926	Body Weight	2017-03-31	17.86	5.2857	5.2857
5304	C57BL/6NJ	KOMP Phenotype	X9136	Male	CONTROL +/+	2017-02-22	2017-03-23	2017-06-23	Finished Pipeline	7926	Body Weight	2017-03-31	17.94	5.2857	5.2857
5304	C57BL/6NJ	KOMP Phenotype	X9137	Male	CONTROL +/+	2017-02-22	2017-03-23	2017-06-23	Finished Pipeline	7926	Body Weight	2017-03-31	18.62	5.2857	5.2857
5304	C57BL/6NJ	KOMP Phenotype	20120515M-17	Male	CONTROL +/+	2012-05-15	2012-06-15	2012-09-25	Finished Pipeline	335	Body Weight	2012-06-22	18.99	5.4286	5.4286
5304	C57BL/6NJ	KOMP Phenotype	20120515M-18	Male	CONTROL +/+	2012-05-15	2012-06-15	2012-09-25	Finished Pipeline	335	Body Weight	2012-06-22	17.03	5.4286	5.4286
5304	C57BL/6NJ	KOMP Phenotype	20120515M-19	Male	CONTROL +/+	2012-05-15	2012-06-15	2012-09-25	Finished Pipeline	335	Body Weight	2012-06-22	19.13	5.4286	5.4286
5304	C57BL/6NJ	KOMP Phenotype	20120515M-20	Male	CONTROL +/+	2012-05-15	2012-06-15	2012-09-25	Finished Pipeline	335	Body Weight	2012-06-22	18.42	5.4286	5.4286
5304	C57BL/6NJ	KOMP Phenotype	20120522M-1	Male	CONTROL +/+	2012-05-22	2012-06-25	2012-11-20	Finished Pipeline	336	Body Weight	2012-06-29	17.48	5.4286	5.4286
5304	C57BL/6NJ	KOMP Phenotype	20120522M-2	Male	CONTROL +/+	2012-05-22	2012-06-25	2012-09-28	Finished Pipeline	336	Body Weight	2012-06-29	18.54	5.4286	5.4286
5304	C57BL/6NJ	KOMP Phenotype	20120522M-3	Male	CONTROL +/+	2012-05-22	2012-06-25	2012-09-28	Finished Pipeline	336	Body Weight	2012-06-29	17.7	5.4286	5.4286
5304	C57BL/6NJ	KOMP Phenotype	20120522M-4	Male	CONTROL +/+	2012-05-22	2012-06-25	2012-09-28	Finished Pipeline	336	Body Weight	2012-06-29	12.25	5.4286	5.4286
5304	C57BL/6NJ	KOMP Phenotype	20120522M-5	Male	CONTROL +/+	2012-05-22	2012-06-25	2012-09-28	Finished Pipeline	336	Body Weight	2012-06-29	12.74	5.4286	5.4286
5304	C57BL/6NJ	KOMP Phenotype	20120612M-1	Male	CONTROL +/+	2012-06-12	2012-07-17	2012-10-19	Finished Pipeline	383	Body Weight	2012-07-20	21	5.4286	5.4286
5304	C57BL/6NJ	KOMP Phenotype	20120612M-2	Male	CONTROL +/+	2012-06-12	2012-07-17	2012-10-19	Finished Pipeline	383	Body Weight	2012-07-20	20.97	5.4286	5.4286
5304	C57BL/6NJ	KOMP Phenotype	20120612M-3	Male	CONTROL +/+	2012-06-12	2012-07-17	2012-10-19	Finished Pipeline	383	Body Weight	2012-07-20	20.53	5.4286	5.4286
5304	C57BL/6NJ	KOMP Phenotype	20120612M-4	Male	CONTROL +/+	2012-06-12	2012-07-17	2012-10-19	Finished Pipeline	383	Body Weight	2012-07-20	20.11	5.4286	5.4286
5304	C57BL/6NJ	KOMP Phenotype	20120612M-5	Male	CONTROL +/+	2012-06-12	2012-07-17	2012-10-19	Finished Pipeline	383	Body Weight	2012-07-20	19.74	5.4286	5.4286
5304	C57BL/6NJ	KOMP Phenotype	20120619-10	Male	CONTROL +/+	2012-06-19	2012-07-24	2012-10-22	Finished Pipeline	386	Body Weight	2012-07-27	16.82	5.4286	5.4286
5304	C57BL/6NJ	KOMP Phenotype	20120619-6	Male	CONTROL +/+	2012-06-19	2012-07-24	2012-10-22	Finished Pipeline	386	Body Weight	2012-07-27	18.54	5.4286	5.4286
5304	C57BL/6NJ	KOMP Phenotype	20120619-7	Male	CONTROL +/+	2012-06-19	2012-07-24	2012-10-22	Finished Pipeline	386	Body Weight	2012-07-27	18.31	5.4286	5.4286
5304	C57BL/6NJ	KOMP Phenotype	20120619-8	Male	CONTROL +/+	2012-06-19	2012-07-24	2012-10-22	Finished Pipeline	386	Body Weight	2012-07-27	19.83	5.4286	5.4286
5304	C57BL/6NJ	KOMP Phenotype	20120619-9	Male	CONTROL +/+	2012-06-19	2012-07-24	2012-10-22	Finished Pipeline	386	Body Weight	2012-07-27	18.04	5.4286	5.4286
5304	C57BL/6NJ	KOMP Phenotype	20120705M-1	Male	CONTROL +/+	2012-06-05	2012-07-17	2012-10-08	Finished Pipeline	382	Body Weight	2012-07-13	20.02	5.4286	5.4286
5304	C57BL/6NJ	KOMP Phenotype	20120705M-2	Male	CONTROL +/+	2012-06-05	2012-07-17	2012-10-08	Finished Pipeline	382	Body Weight	2012-07-13	22.04	5.4286	5.4286
5304	C57BL/6NJ	KOMP Phenotype	20120705M-3	Male	CONTROL +/+	2012-06-05	2012-07-17	2012-10-08	Finished Pipeline	382	Body Weight	2012-07-13	20.77	5.4286	5.4286
5304	C57BL/6NJ	KOMP Phenotype	20120705M-4	Male	CONTROL +/+	2012-06-05	2012-07-17	2012-10-08	Finished Pipeline	382	Body Weight	2012-07-13	20.55	5.4286	5.4286
5304	C57BL/6NJ	KOMP Phenotype	20120726-8	Male	CONTROL +/+	2012-06-26	2012-07-26	2012-10-29	Finished Pipeline	419	Body Weight	2012-08-03	19.2	5.4286	5.4286
5304	C57BL/6NJ	KOMP Phenotype	20120726M-6	Male	CONTROL +/+	2012-06-26	2012-07-26	2012-10-29	Finished Pipeline	419	Body Weight	2012-08-03	19.84	5.4286	5.4286
5304	C57BL/6NJ	KOMP Phenotype	20120726M-7	Male	CONTROL +/+	2012-06-26	2012-07-26	2012-10-29	Finished Pipeline	419	Body Weight	2012-08-03	21.92	5.4286	5.4286
5304	C57BL/6NJ	KOMP Phenotype	20120726M-9	Male	CONTROL +/+	2012-06-26	2012-07-26	2012-10-29	Finished Pipeline	419	Body Weight	2012-08-03	20.84	5.4286	5.4286
5304	C57BL/6NJ	KOMP Phenotype	20120802M-1	Male	CONTROL +/+	2012-07-03	2012-08-06	2012-11-05	Finished Pipeline	434	Body Weight	2012-08-10	19.57	5.4286	5.4286
5304	C57BL/6NJ	KOMP Phenotype	20120802M-2	Male	CONTROL +/+	2012-07-03	2012-08-06	2012-11-08	Finished Pipeline	434	Body Weight	2012-08-10	18.65	5.4286	5.4286
5304	C57BL/6NJ	KOMP Phenotype	20120802M-3	Male	CONTROL +/+	2012-07-03	2012-08-06	2012-11-05	Finished Pipeline	434	Body Weight	2012-08-10	16.17	5.4286	5.4286
5304	C57BL/6NJ	KOMP Phenotype	20120802M-5	Male	CONTROL +/+	2012-07-03	2012-08-06	2012-11-05	Finished Pipeline	434	Body Weight	2012-08-10	18.84	5.4286	5.4286
5304	C57BL/6NJ	KOMP Phenotype	20120809M-1	Male	CONTROL +/+	2012-07-10	2012-08-09	2012-11-13	Finished Pipeline	442	Body Weight	2012-08-17	18.2	5.4286	5.4286
5304	C57BL/6NJ	KOMP Phenotype	20120809M-2	Male	CONTROL +/+	2012-07-10	2012-08-09	2012-11-13	Finished Pipeline	442	Body Weight	2012-08-17	18.3	5.4286	5.4286
5304	C57BL/6NJ	KOMP Phenotype	20120809M-3	Male	CONTROL +/+	2012-07-10	2012-08-09	2012-11-13	Finished Pipeline	442	Body Weight	2012-08-17	18.44	5.4286	5.4286
5304	C57BL/6NJ	KOMP Phenotype	20120809M-4	Male	CONTROL +/+	2012-07-10	2012-08-09	2012-11-13	Finished Pipeline	442	Body Weight	2012-08-17	19.15	5.4286	5.4286
5304	C57BL/6NJ	KOMP Phenotype	20120809M-5	Male	CONTROL +/+	2012-07-10	2012-08-09	2012-11-13	Finished Pipeline	442	Body Weight	2012-08-17	19.63	5.4286	5.4286
5304	C57BL/6NJ	KOMP Phenotype	A10546	Male	CONTROL +/+	2013-04-02	2013-04-30	2013-08-09	Finished Pipeline	1026	Body Weight	2013-05-10	15.94	5.4286	5.4286
5304	C57BL/6NJ	KOMP Phenotype	A10547	Male	CONTROL +/+	2013-04-02	2013-04-30	2013-08-09	Finished Pipeline	1026	Body Weight	2013-05-10	18.94	5.4286	5.4286
5304	C57BL/6NJ	KOMP Phenotype	A10548	Male	CONTROL +/+	2013-04-02	2013-04-30	2013-08-09	Finished Pipeline	1026	Body Weight	2013-05-10	18	5.4286	5.4286
5304	C57BL/6NJ	KOMP Phenotype	A10549	Male	CONTROL +/+	2013-04-02	2013-04-30	2013-08-09	Finished Pipeline	1026	Body Weight	2013-05-10	17.25	5.4286	5.4286
5304	C57BL/6NJ	KOMP Phenotype	A10550	Male	CONTROL +/+	2013-04-02	2013-04-30	2013-08-09	Finished Pipeline	1026	Body Weight	2013-05-10	16.32	5.4286	5.4286
5304	C57BL/6NJ	KOMP Phenotype	A-10814	Male	CONTROL +/+	2023-01-10	2023-02-09	2023-05-11	Finished Pipeline	16751	Body Weight	2023-02-17	21.91	5.4286	5.4286
5304	C57BL/6NJ	KOMP Phenotype	A-10815	Male	CONTROL +/+	2023-01-10	2023-02-09	2023-05-11	Finished Pipeline	16751	Body Weight	2023-02-17	21.56	5.4286	5.4286
5304	C57BL/6NJ	KOMP Phenotype	A-11062	Male	CONTROL +/+	2023-01-17	2023-02-17	2023-05-18	Finished Pipeline	16761	Body Weight	2023-02-24	19.85	5.4286	5.4286
5304	C57BL/6NJ	KOMP Phenotype	A-11063	Male	CONTROL +/+	2023-01-17	2023-02-17	2023-05-18	Finished Pipeline	16761	Body Weight	2023-02-24	18.73	5.4286	5.4286
5304	C57BL/6NJ	KOMP Phenotype	A-11064	Male	CONTROL +/+	2023-01-17	2023-02-17	2023-05-18	Finished Pipeline	16761	Body Weight	2023-02-24	20.59	5.4286	5.4286
5304	C57BL/6NJ	KOMP Phenotype	A-11475	Male	CONTROL +/+	2023-01-24	2023-02-23	2023-05-25	Finished Pipeline	16772	Body Weight	2023-03-03	19.93	5.4286	5.4286
5304	C57BL/6NJ	KOMP Phenotype	A-11476	Male	CONTROL +/+	2023-01-24	2023-02-23	2023-05-25	Finished Pipeline	16772	Body Weight	2023-03-03	18.8	5.4286	5.4286
5304	C57BL/6NJ	KOMP Phenotype	A-11692	Male	CONTROL +/+	2023-01-31	2023-03-02	2023-05-27	Found Dead	16782	Body Weight	2023-03-10	21.78	5.4286	5.4286
5304	C57BL/6NJ	KOMP Phenotype	A-11693	Male	CONTROL +/+	2023-01-31	2023-03-02	2023-06-01	Finished Pipeline	16782	Body Weight	2023-03-10	22.5	5.4286	5.4286
5304	C57BL/6NJ	KOMP Phenotype	A-11694	Male	CONTROL +/+	2023-01-31	2023-03-02	2023-06-01	Finished Pipeline	16782	Body Weight	2023-03-10	19.09	5.4286	5.4286
5304	C57BL/6NJ	KOMP Phenotype	A-12084	Male	CONTROL +/+	2023-02-07	2023-03-09	2023-06-08	Finished Pipeline	16787	Body Weight	2023-03-17	19.83	5.4286	5.4286
5304	C57BL/6NJ	KOMP Phenotype	A-12085	Male	CONTROL +/+	2023-02-07	2023-03-09	2023-06-08	Finished Pipeline	16787	Body Weight	2023-03-17	18.58	5.4286	5.4286
5304	C57BL/6NJ	KOMP Phenotype	A-13617	Male	CONTROL +/+	2023-02-21	2023-03-23	2023-06-22	Finished Pipeline	16810	Body Weight	2023-03-31	19.65	5.4286	5.4286
5304	C57BL/6NJ	KOMP Phenotype	A-13618	Male	CONTROL +/+	2023-02-21	2023-03-23	2023-06-22	Finished Pipeline	16810	Body Weight	2023-03-31	20.71	5.4286	5.4286
5304	C57BL/6NJ	KOMP Phenotype	A-13785	Male	CONTROL +/+	2023-02-28	2023-03-30	2023-06-27	Found Dead	16825	Body Weight	2023-04-07	18.56	5.4286	5.4286
5304	C57BL/6NJ	KOMP Phenotype	A-13786	Male	CONTROL +/+	2023-02-28	2023-03-30	2023-06-20	Other	16825	Body Weight	2023-04-07	20.1	5.4286	5.4286
5304	C57BL/6NJ	KOMP Phenotype	A-13787	Male	CONTROL +/+	2023-02-28	2023-03-30	2023-06-29	Finished Pipeline	16825	Body Weight	2023-04-07	21.59	5.4286	5.4286
5304	C57BL/6NJ	KOMP Phenotype	A-14288	Male	CONTROL +/+	2023-03-07	2023-04-06	2023-07-06	Finished Pipeline	16834	Body Weight	2023-04-14	18.93	5.4286	5.4286
5304	C57BL/6NJ	KOMP Phenotype	A-14289	Male	CONTROL +/+	2023-03-07	2023-04-06	2023-07-06	Finished Pipeline	16834	Body Weight	2023-04-14	20.3	5.4286	5.4286
5304	C57BL/6NJ	KOMP Phenotype	A-15229	Male	CONTROL +/+	2023-03-14	2023-04-14	2023-07-13	Finished Pipeline	16845	Body Weight	2023-04-21	18.66	5.4286	5.4286
5304	C57BL/6NJ	KOMP Phenotype	A-15230	Male	CONTROL +/+	2023-03-14	2023-04-14	2023-07-13	Finished Pipeline	16845	Body Weight	2023-04-21	17.3	5.4286	5.4286
5304	C57BL/6NJ	KOMP Phenotype	A-15231	Male	CONTROL +/+	2023-03-14	2023-04-14	2023-07-13	Finished Pipeline	16845	Body Weight	2023-04-21	18.47	5.4286	5.4286
5304	C57BL/6NJ	KOMP Phenotype	A-15911	Male	CONTROL +/+	2023-03-21	2023-04-20	2023-07-20	Finished Pipeline	16861	Body Weight	2023-04-28	20.95	5.4286	5.4286
5304	C57BL/6NJ	KOMP Phenotype	A-15912	Male	CONTROL +/+	2023-03-21	2023-04-20	2023-07-20	Finished Pipeline	16861	Body Weight	2023-04-28	20.77	5.4286	5.4286
5304	C57BL/6NJ	KOMP Phenotype	A-15913	Male	CONTROL +/+	2023-03-21	2023-04-20	2023-07-20	Finished Pipeline	16861	Body Weight	2023-04-28	20.66	5.4286	5.4286
5304	C57BL/6NJ	KOMP Phenotype	A-16340	Male	CONTROL +/+	2023-03-28	2023-04-26	2023-07-17	Other	16879	Body Weight	2023-05-05	24.48	5.4286	5.4286
5304	C57BL/6NJ	KOMP Phenotype	A-16341	Male	CONTROL +/+	2023-03-28	2023-04-26	2023-07-17	Other	16879	Body Weight	2023-05-05	23.45	5.4286	5.4286
5304	C57BL/6NJ	KOMP Phenotype	A-16684	Male	CONTROL +/+	2023-04-04	2023-05-05	2023-08-03	Finished Pipeline	16892	Body Weight	2023-05-12	21.89	5.4286	5.4286
5304	C57BL/6NJ	KOMP Phenotype	A-16685	Male	CONTROL +/+	2023-04-04	2023-05-05	2023-08-03	Finished Pipeline	16892	Body Weight	2023-05-12	20.11	5.4286	5.4286
5304	C57BL/6NJ	KOMP Phenotype	A-16686	Male	CONTROL +/+	2023-04-04	2023-05-05	2023-08-03	Finished Pipeline	16892	Body Weight	2023-05-12	21.59	5.4286	5.4286
5304	C57BL/6NJ	KOMP Phenotype	A-16851	Male	CONTROL +/+	2023-04-11	2023-05-11	2023-08-10	Finished Pipeline	16912	Body Weight	2023-05-19	19.98	5.4286	5.4286
5304	C57BL/6NJ	KOMP Phenotype	A-16852	Male	CONTROL +/+	2023-04-11	2023-05-11	2023-08-10	Finished Pipeline	16912	Body Weight	2023-05-19	18.58	5.4286	5.4286
5304	C57BL/6NJ	KOMP Phenotype	A-16853	Male	CONTROL +/+	2023-04-11	2023-05-11	2023-08-10	Finished Pipeline	16912	Body Weight	2023-05-19	22.78	5.4286	5.4286
5304	C57BL/6NJ	KOMP Phenotype	A-18010	Male	CONTROL +/+	2023-04-18	2023-05-18	2023-08-17	Finished Pipeline	16925	Body Weight	2023-05-26	21.87	5.4286	5.4286
5304	C57BL/6NJ	KOMP Phenotype	A-18011	Male	CONTROL +/+	2023-04-18	2023-05-18	2023-08-17	Finished Pipeline	16925	Body Weight	2023-05-26	23.76	5.4286	5.4286
5304	C57BL/6NJ	KOMP Phenotype	A-18783	Male	CONTROL +/+	2023-05-02	2023-06-02	2023-08-31	Finished Pipeline	16954	Body Weight	2023-06-09	19.39	5.4286	5.4286
5304	C57BL/6NJ	KOMP Phenotype	A-18784	Male	CONTROL +/+	2023-05-02	2023-06-02	2023-08-31	Finished Pipeline	16954	Body Weight	2023-06-09	18.34	5.4286	5.4286
5304	C57BL/6NJ	KOMP Phenotype	A-18785	Male	CONTROL +/+	2023-05-02	2023-06-02	2023-08-31	Finished Pipeline	16954	Body Weight	2023-06-09	20.71	5.4286	5.4286
5304	C57BL/6NJ	KOMP Phenotype	A-19479	Male	CONTROL +/+	2023-05-09	2023-06-09	2023-09-07	Finished Pipeline	16967	Body Weight	2023-06-16	19.71	5.4286	5.4286
5304	C57BL/6NJ	KOMP Phenotype	A-19480	Male	CONTROL +/+	2023-05-09	2023-06-09	2023-09-07	Finished Pipeline	16967	Body Weight	2023-06-16	18.17	5.4286	5.4286
5304	C57BL/6NJ	KOMP Phenotype	A-19481	Male	CONTROL +/+	2023-05-09	2023-06-09	2023-09-07	Finished Pipeline	16967	Body Weight	2023-06-16	20.2	5.4286	5.4286
5304	C57BL/6NJ	KOMP Phenotype	A-20114	Male	CONTROL +/+	2023-05-16	2023-06-16	2023-09-05	Found Dead	16985	Body Weight	2023-06-23	20.55	5.4286	5.4286
5304	C57BL/6NJ	KOMP Phenotype	A-20115	Male	CONTROL +/+	2023-05-16	2023-06-16	2023-09-14	Finished Pipeline	16985	Body Weight	2023-06-23	19.77	5.4286	5.4286
5304	C57BL/6NJ	KOMP Phenotype	A-20116	Male	CONTROL +/+	2023-05-16	2023-06-16	2023-09-14	Finished Pipeline	16985	Body Weight	2023-06-23	21.11	5.4286	5.4286
5304	C57BL/6NJ	KOMP Phenotype	A-20590	Male	CONTROL +/+	2023-05-23	2023-06-22	2023-09-21	Finished Pipeline	17003	Body Weight	2023-06-30	16.62	5.4286	5.4286
5304	C57BL/6NJ	KOMP Phenotype	A-21341	Male	CONTROL +/+	2023-05-30	2023-06-29	2023-09-28	Finished Pipeline	17013	Body Weight	2023-07-07	18.78	5.4286	5.4286
5304	C57BL/6NJ	KOMP Phenotype	A-21342	Male	CONTROL +/+	2023-05-30	2023-06-29	2023-09-28	Finished Pipeline	17013	Body Weight	2023-07-07	18.65	5.4286	5.4286
[truncated: 32,830 more rows]

## Sheet: bodyweight_Gramd2b_KO
Stock_ID	Line_Name	Study	Organism_ID	Sex	Genotype	Birth_Date	Date_Created on database	Exit_Date	Exit_Reason	Job_ID	Procedure_Name	Due_Date	Body_Weight	Age_in_weeks_at_BWT measure_datedue	age rounded off	N	Avg	stdev	se
30354	C57BL/6NJ-Gramd2b<em1(IMPC)J>/Mmjax	KOMP Phenotype	X62694	Male	Gramd3<em1J> -/-	2017-12-28	2018-01-24	2018-04-27	Finished Pipeline	9416	Body Weight	2018-01-26	14.64	4.1429	4.1429	6	15.0283	1.93781	0.791106
30354	C57BL/6NJ-Gramd2b<em1(IMPC)J>/Mmjax	KOMP Phenotype	X69135	Male	Gramd3<em1J> -/-	2018-01-31	2018-02-28	2018-06-01	Finished Pipeline	9582	Body Weight	2018-03-02	18.72	4.2857	4.2857
30354	C57BL/6NJ-Gramd2b<em1(IMPC)J>/Mmjax	KOMP Phenotype	X74091	Male	Gramd3<em1J> -/-	2018-02-28	2018-03-28	2018-06-29	Finished Pipeline	9720	Body Weight	2018-03-30	13.25	4.2857	4.2857
30354	C57BL/6NJ-Gramd2b<em1(IMPC)J>/Mmjax	KOMP Phenotype	X74092	Male	Gramd3<em1J> -/-	2018-02-28	2018-03-28	2018-06-29	Finished Pipeline	9720	Body Weight	2018-03-30	13.68	4.2857	4.2857
30354	C57BL/6NJ-Gramd2b<em1(IMPC)J>/Mmjax	KOMP Phenotype	X74093	Male	Gramd3<em1J> -/-	2018-02-28	2018-03-28	2018-06-29	Finished Pipeline	9720	Body Weight	2018-03-30	14.95	4.2857	4.2857
30354	C57BL/6NJ-Gramd2b<em1(IMPC)J>/Mmjax	KOMP Phenotype	X62733	Male	Gramd3<em1J> -/-	2017-12-26	2018-01-24	2018-04-27	Finished Pipeline	9416	Body Weight	2018-01-26	14.93	4.4286	4.4286
30354	C57BL/6NJ-Gramd2b<em1(IMPC)J>/Mmjax	KOMP Phenotype	X70753	Male	Gramd3<em1J> -/-	2018-02-11	2018-03-15	2018-06-15	Finished Pipeline	9662	Body Weight	2018-03-16	20.75	4.7143	4.7143	8	19.6288	1.56648	0.553835
30354	C57BL/6NJ-Gramd2b<em1(IMPC)J>/Mmjax	KOMP Phenotype	X74101	Male	Gramd3<em1J> -/-	2018-03-03	2018-04-05	2018-07-05	Finished Pipeline	9813	Body Weight	2018-04-06	18.59	4.8571	4.8571
30354	C57BL/6NJ-Gramd2b<em1(IMPC)J>/Mmjax	KOMP Phenotype	X62694	Male	Gramd3<em1J> -/-	2017-12-28	2018-01-24	2018-04-27	Finished Pipeline	9416	Body Weight	2018-02-02	19.68	5.1429	5.1429
30354	C57BL/6NJ-Gramd2b<em1(IMPC)J>/Mmjax	KOMP Phenotype	X69135	Male	Gramd3<em1J> -/-	2018-01-31	2018-02-28	2018-06-01	Finished Pipeline	9582	Body Weight	2018-03-09	22.93	5.2857	5.2857
30354	C57BL/6NJ-Gramd2b<em1(IMPC)J>/Mmjax	KOMP Phenotype	X74091	Male	Gramd3<em1J> -/-	2018-02-28	2018-03-28	2018-06-29	Finished Pipeline	9720	Body Weight	2018-04-06	18.96	5.2857	5.2857
30354	C57BL/6NJ-Gramd2b<em1(IMPC)J>/Mmjax	KOMP Phenotype	X74092	Male	Gramd3<em1J> -/-	2018-02-28	2018-03-28	2018-06-29	Finished Pipeline	9720	Body Weight	2018-04-06	18.85	5.2857	5.2857
30354	C57BL/6NJ-Gramd2b<em1(IMPC)J>/Mmjax	KOMP Phenotype	X74093	Male	Gramd3<em1J> -/-	2018-02-28	2018-03-28	2018-06-29	Finished Pipeline	9720	Body Weight	2018-04-06	19.31	5.2857	5.2857
30354	C57BL/6NJ-Gramd2b<em1(IMPC)J>/Mmjax	KOMP Phenotype	X62733	Male	Gramd3<em1J> -/-	2017-12-26	2018-01-24	2018-04-27	Finished Pipeline	9416	Body Weight	2018-02-02	17.96	5.4286	5.4286
30354	C57BL/6NJ-Gramd2b<em1(IMPC)J>/Mmjax	KOMP Phenotype	X70753	Male	Gramd3<em1J> -/-	2018-02-11	2018-03-15	2018-06-15	Finished Pipeline	9662	Body Weight	2018-03-23	21.87	5.7143	5.7143	8	22.095	1.38197	0.488599
30354	C57BL/6NJ-Gramd2b<em1(IMPC)J>/Mmjax	KOMP Phenotype	X74101	Male	Gramd3<em1J> -/-	2018-03-03	2018-04-05	2018-07-05	Finished Pipeline	9813	Body Weight	2018-04-13	21.52	5.8571	5.8571
30354	C57BL/6NJ-Gramd2b<em1(IMPC)J>/Mmjax	KOMP Phenotype	X62694	Male	Gramd3<em1J> -/-	2017-12-28	2018-01-24	2018-04-27	Finished Pipeline	9416	Body Weight	2018-02-09	23.25	6.1429	6.1429
30354	C57BL/6NJ-Gramd2b<em1(IMPC)J>/Mmjax	KOMP Phenotype	X69135	Male	Gramd3<em1J> -/-	2018-01-31	2018-02-28	2018-06-01	Finished Pipeline	9582	Body Weight	2018-03-16	24.7	6.2857	6.2857
30354	C57BL/6NJ-Gramd2b<em1(IMPC)J>/Mmjax	KOMP Phenotype	X74091	Male	Gramd3<em1J> -/-	2018-02-28	2018-03-28	2018-06-29	Finished Pipeline	9720	Body Weight	2018-04-13	21.16	6.2857	6.2857
30354	C57BL/6NJ-Gramd2b<em1(IMPC)J>/Mmjax	KOMP Phenotype	X74092	Male	Gramd3<em1J> -/-	2018-02-28	2018-03-28	2018-06-29	Finished Pipeline	9720	Body Weight	2018-04-13	22	6.2857	6.2857
30354	C57BL/6NJ-Gramd2b<em1(IMPC)J>/Mmjax	KOMP Phenotype	X74093	Male	Gramd3<em1J> -/-	2018-02-28	2018-03-28	2018-06-29	Finished Pipeline	9720	Body Weight	2018-04-13	22.16	6.2857	6.2857
30354	C57BL/6NJ-Gramd2b<em1(IMPC)J>/Mmjax	KOMP Phenotype	X62733	Male	Gramd3<em1J> -/-	2017-12-26	2018-01-24	2018-04-27	Finished Pipeline	9416	Body Weight	2018-02-09	20.1	6.4286	6.4286
30354	C57BL/6NJ-Gramd2b<em1(IMPC)J>/Mmjax	KOMP Phenotype	X70753	Male	Gramd3<em1J> -/-	2018-02-11	2018-03-15	2018-06-15	Finished Pipeline	9662	Body Weight	2018-03-30	24.28	6.7143	6.7143	8	23.7163	1.80087	0.636705
30354	C57BL/6NJ-Gramd2b<em1(IMPC)J>/Mmjax	KOMP Phenotype	X74101	Male	Gramd3<em1J> -/-	2018-03-03	2018-04-05	2018-07-05	Finished Pipeline	9813	Body Weight	2018-04-20	23.26	6.8571	6.8571
30354	C57BL/6NJ-Gramd2b<em1(IMPC)J>/Mmjax	KOMP Phenotype	X62694	Male	Gramd3<em1J> -/-	2017-12-28	2018-01-24	2018-04-27	Finished Pipeline	9416	Body Weight	2018-02-16	26.03	7.1429	7.1429
30354	C57BL/6NJ-Gramd2b<em1(IMPC)J>/Mmjax	KOMP Phenotype	X69135	Male	Gramd3<em1J> -/-	2018-01-31	2018-02-28	2018-06-01	Finished Pipeline	9582	Body Weight	2018-03-23	26.71	7.2857	7.2857
30354	C57BL/6NJ-Gramd2b<em1(IMPC)J>/Mmjax	KOMP Phenotype	X74091	Male	Gramd3<em1J> -/-	2018-02-28	2018-03-28	2018-06-29	Finished Pipeline	9720	Body Weight	2018-04-20	22.15	7.2857	7.2857
30354	C57BL/6NJ-Gramd2b<em1(IMPC)J>/Mmjax	KOMP Phenotype	X74092	Male	Gramd3<em1J> -/-	2018-02-28	2018-03-28	2018-06-29	Finished Pipeline	9720	Body Weight	2018-04-20	22.59	7.2857	7.2857
30354	C57BL/6NJ-Gramd2b<em1(IMPC)J>/Mmjax	KOMP Phenotype	X74093	Male	Gramd3<em1J> -/-	2018-02-28	2018-03-28	2018-06-29	Finished Pipeline	9720	Body Weight	2018-04-20	22.82	7.2857	7.2857
30354	C57BL/6NJ-Gramd2b<em1(IMPC)J>/Mmjax	KOMP Phenotype	X62733	Male	Gramd3<em1J> -/-	2017-12-26	2018-01-24	2018-04-27	Finished Pipeline	9416	Body Weight	2018-02-16	21.89	7.4286	7.4286
30354	C57BL/6NJ-Gramd2b<em1(IMPC)J>/Mmjax	KOMP Phenotype	X70753	Male	Gramd3<em1J> -/-	2018-02-11	2018-03-15	2018-06-15	Finished Pipeline	9662	Body Weight	2018-04-06	24.67	7.7143	7.7143	8	24.2663	2.12427	0.751042
30354	C57BL/6NJ-Gramd2b<em1(IMPC)J>/Mmjax	KOMP Phenotype	X74101	Male	Gramd3<em1J> -/-	2018-03-03	2018-04-05	2018-07-05	Finished Pipeline	9813	Body Weight	2018-04-27	24.9	7.8571	7.8571
30354	C57BL/6NJ-Gramd2b<em1(IMPC)J>/Mmjax	KOMP Phenotype	X62694	Male	Gramd3<em1J> -/-	2017-12-28	2018-01-24	2018-04-27	Finished Pipeline	9416	Body Weight	2018-02-23	26.82	8.1429	8.1429
30354	C57BL/6NJ-Gramd2b<em1(IMPC)J>/Mmjax	KOMP Phenotype	X69135	Male	Gramd3<em1J> -/-	2018-01-31	2018-02-28	2018-06-01	Finished Pipeline	9582	Body Weight	2018-03-30	27.67	8.2857	8.2857
30354	C57BL/6NJ-Gramd2b<em1(IMPC)J>/Mmjax	KOMP Phenotype	X74091	Male	Gramd3<em1J> -/-	2018-02-28	2018-03-28	2018-06-29	Finished Pipeline	9720	Body Weight	2018-04-27	21.86	8.2857	8.2857
30354	C57BL/6NJ-Gramd2b<em1(IMPC)J>/Mmjax	KOMP Phenotype	X74092	Male	Gramd3<em1J> -/-	2018-02-28	2018-03-28	2018-06-29	Finished Pipeline	9720	Body Weight	2018-04-27	22.98	8.2857	8.2857
30354	C57BL/6NJ-Gramd2b<em1(IMPC)J>/Mmjax	KOMP Phenotype	X74093	Male	Gramd3<em1J> -/-	2018-02-28	2018-03-28	2018-06-29	Finished Pipeline	9720	Body Weight	2018-04-27	22.71	8.2857	8.2857
30354	C57BL/6NJ-Gramd2b<em1(IMPC)J>/Mmjax	KOMP Phenotype	X62733	Male	Gramd3<em1J> -/-	2017-12-26	2018-01-24	2018-04-27	Finished Pipeline	9416	Body Weight	2018-02-23	22.52	8.4286	8.4286
30354	C57BL/6NJ-Gramd2b<em1(IMPC)J>/Mmjax	KOMP Phenotype	X70753	Male	Gramd3<em1J> -/-	2018-02-11	2018-03-15	2018-06-15	Finished Pipeline	9662	Body Weight	2018-04-13	25.01	8.7143	8.7143	8	25.21	2.23221	0.789206
30354	C57BL/6NJ-Gramd2b<em1(IMPC)J>/Mmjax	KOMP Phenotype	X74101	Male	Gramd3<em1J> -/-	2018-03-03	2018-04-05	2018-07-05	Finished Pipeline	9813	Body Weight	2018-05-04	25.53	8.8571	8.8571
30354	C57BL/6NJ-Gramd2b<em1(IMPC)J>/Mmjax	KOMP Phenotype	X62694	Male	Gramd3<em1J> -/-	2017-12-28	2018-01-24	2018-04-27	Finished Pipeline	9416	Body Weight	2018-03-02	27.53	9.1429	9.1429
30354	C57BL/6NJ-Gramd2b<em1(IMPC)J>/Mmjax	KOMP Phenotype	X69135	Male	Gramd3<em1J> -/-	2018-01-31	2018-02-28	2018-06-01	Finished Pipeline	9582	Body Weight	2018-04-06	29.41	9.2857	9.2857
30354	C57BL/6NJ-Gramd2b<em1(IMPC)J>/Mmjax	KOMP Phenotype	X74091	Male	Gramd3<em1J> -/-	2018-02-28	2018-03-28	2018-06-29	Finished Pipeline	9720	Body Weight	2018-05-04	22.84	9.2857	9.2857
30354	C57BL/6NJ-Gramd2b<em1(IMPC)J>/Mmjax	KOMP Phenotype	X74092	Male	Gramd3<em1J> -/-	2018-02-28	2018-03-28	2018-06-29	Finished Pipeline	9720	Body Weight	2018-05-04	23.75	9.2857	9.2857
30354	C57BL/6NJ-Gramd2b<em1(IMPC)J>/Mmjax	KOMP Phenotype	X74093	Male	Gramd3<em1J> -/-	2018-02-28	2018-03-28	2018-06-29	Finished Pipeline	9720	Body Weight	2018-05-04	23.71	9.2857	9.2857
30354	C57BL/6NJ-Gramd2b<em1(IMPC)J>/Mmjax	KOMP Phenotype	X62733	Male	Gramd3<em1J> -/-	2017-12-26	2018-01-24	2018-04-27	Finished Pipeline	9416	Body Weight	2018-03-02	23.9	9.4286	9.4286
30354	C57BL/6NJ-Gramd2b<em1(IMPC)J>/Mmjax	KOMP Phenotype	X70753	Male	Gramd3<em1J> -/-	2018-02-11	2018-03-15	2018-06-15	Finished Pipeline	9662	Body Weight	2018-04-20	26.17	9.7143	9.7143	8	25.95	2.23162	0.788996
30354	C57BL/6NJ-Gramd2b<em1(IMPC)J>/Mmjax	KOMP Phenotype	X74101	Male	Gramd3<em1J> -/-	2018-03-03	2018-04-05	2018-07-05	Finished Pipeline	9813	Body Weight	2018-05-11	26.6	9.8571	9.8571
30354	C57BL/6NJ-Gramd2b<em1(IMPC)J>/Mmjax	KOMP Phenotype	X62694	Male	Gramd3<em1J> -/-	2017-12-28	2018-01-24	2018-04-27	Finished Pipeline	9416	Body Weight	2018-03-09	29.27	10.1429	10.1429
30354	C57BL/6NJ-Gramd2b<em1(IMPC)J>/Mmjax	KOMP Phenotype	X69135	Male	Gramd3<em1J> -/-	2018-01-31	2018-02-28	2018-06-01	Finished Pipeline	9582	Body Weight	2018-04-13	29	10.2857	10.2857
30354	C57BL/6NJ-Gramd2b<em1(IMPC)J>/Mmjax	KOMP Phenotype	X74091	Male	Gramd3<em1J> -/-	2018-02-28	2018-03-28	2018-06-29	Finished Pipeline	9720	Body Weight	2018-05-11	23.41	10.2857	10.2857
30354	C57BL/6NJ-Gramd2b<em1(IMPC)J>/Mmjax	KOMP Phenotype	X74092	Male	Gramd3<em1J> -/-	2018-02-28	2018-03-28	2018-06-29	Finished Pipeline	9720	Body Weight	2018-05-11	24.64	10.2857	10.2857
30354	C57BL/6NJ-Gramd2b<em1(IMPC)J>/Mmjax	KOMP Phenotype	X74093	Male	Gramd3<em1J> -/-	2018-02-28	2018-03-28	2018-06-29	Finished Pipeline	9720	Body Weight	2018-05-11	24.53	10.2857	10.2857
30354	C57BL/6NJ-Gramd2b<em1(IMPC)J>/Mmjax	KOMP Phenotype	X62733	Male	Gramd3<em1J> -/-	2017-12-26	2018-01-24	2018-04-27	Finished Pipeline	9416	Body Weight	2018-03-09	23.98	10.4286	10.4286
30354	C57BL/6NJ-Gramd2b<em1(IMPC)J>/Mmjax	KOMP Phenotype	X70753	Male	Gramd3<em1J> -/-	2018-02-11	2018-03-15	2018-06-15	Finished Pipeline	9662	Body Weight	2018-04-27	26.32	10.7143	10.7143	8	26.9425	2.09276	0.739903
30354	C57BL/6NJ-Gramd2b<em1(IMPC)J>/Mmjax	KOMP Phenotype	X74101	Male	Gramd3<em1J> -/-	2018-03-03	2018-04-05	2018-07-05	Finished Pipeline	9813	Body Weight	2018-05-18	27.28	10.8571	10.8571
30354	C57BL/6NJ-Gramd2b<em1(IMPC)J>/Mmjax	KOMP Phenotype	X62694	Male	Gramd3<em1J> -/-	2017-12-28	2018-01-24	2018-04-27	Finished Pipeline	9416	Body Weight	2018-03-16	29.65	11.1429	11.1429
30354	C57BL/6NJ-Gramd2b<em1(IMPC)J>/Mmjax	KOMP Phenotype	X69135	Male	Gramd3<em1J> -/-	2018-01-31	2018-02-28	2018-06-01	Finished Pipeline	9582	Body Weight	2018-04-20	30.37	11.2857	11.2857
30354	C57BL/6NJ-Gramd2b<em1(IMPC)J>/Mmjax	KOMP Phenotype	X74091	Male	Gramd3<em1J> -/-	2018-02-28	2018-03-28	2018-06-29	Finished Pipeline	9720	Body Weight	2018-05-18	25.25	11.2857	11.2857
30354	C57BL/6NJ-Gramd2b<em1(IMPC)J>/Mmjax	KOMP Phenotype	X74092	Male	Gramd3<em1J> -/-	2018-02-28	2018-03-28	2018-06-29	Finished Pipeline	9720	Body Weight	2018-05-18	26.34	11.2857	11.2857
30354	C57BL/6NJ-Gramd2b<em1(IMPC)J>/Mmjax	KOMP Phenotype	X74093	Male	Gramd3<em1J> -/-	2018-02-28	2018-03-28	2018-06-29	Finished Pipeline	9720	Body Weight	2018-05-18	26.04	11.2857	11.2857
30354	C57BL/6NJ-Gramd2b<em1(IMPC)J>/Mmjax	KOMP Phenotype	X62733	Male	Gramd3<em1J> -/-	2017-12-26	2018-01-24	2018-04-27	Finished Pipeline	9416	Body Weight	2018-03-16	24.29	11.4286	11.4286
30354	C57BL/6NJ-Gramd2b<em1(IMPC)J>/Mmjax	KOMP Phenotype	X70753	Male	Gramd3<em1J> -/-	2018-02-11	2018-03-15	2018-06-15	Finished Pipeline	9662	Body Weight	2018-05-04	26.94	11.7143	11.7143	8	27.3925	2.86698	1.01363
30354	C57BL/6NJ-Gramd2b<em1(IMPC)J>/Mmjax	KOMP Phenotype	X74101	Male	Gramd3<em1J> -/-	2018-03-03	2018-04-05	2018-07-05	Finished Pipeline	9813	Body Weight	2018-05-25	28.96	11.8571	11.8571
30354	C57BL/6NJ-Gramd2b<em1(IMPC)J>/Mmjax	KOMP Phenotype	X62694	Male	Gramd3<em1J> -/-	2017-12-28	2018-01-24	2018-04-27	Finished Pipeline	9416	Body Weight	2018-03-23	30.92	12.1429	12.1429
30354	C57BL/6NJ-Gramd2b<em1(IMPC)J>/Mmjax	KOMP Phenotype	X69135	Male	Gramd3<em1J> -/-	2018-01-31	2018-02-28	2018-06-01	Finished Pipeline	9582	Body Weight	2018-04-27	31.88	12.2857	12.2857
30354	C57BL/6NJ-Gramd2b<em1(IMPC)J>/Mmjax	KOMP Phenotype	X74091	Male	Gramd3<em1J> -/-	2018-02-28	2018-03-28	2018-06-29	Finished Pipeline	9720	Body Weight	2018-05-25	24.39	12.2857	12.2857
30354	C57BL/6NJ-Gramd2b<em1(IMPC)J>/Mmjax	KOMP Phenotype	X74092	Male	Gramd3<em1J> -/-	2018-02-28	2018-03-28	2018-06-29	Finished Pipeline	9720	Body Weight	2018-05-25	25.82	12.2857	12.2857
30354	C57BL/6NJ-Gramd2b<em1(IMPC)J>/Mmjax	KOMP Phenotype	X74093	Male	Gramd3<em1J> -/-	2018-02-28	2018-03-28	2018-06-29	Finished Pipeline	9720	Body Weight	2018-05-25	25.58	12.2857	12.2857
30354	C57BL/6NJ-Gramd2b<em1(IMPC)J>/Mmjax	KOMP Phenotype	X62733	Male	Gramd3<em1J> -/-	2017-12-26	2018-01-24	2018-04-27	Finished Pipeline	9416	Body Weight	2018-03-23	24.65	12.4286	12.4286
30354	C57BL/6NJ-Gramd2b<em1(IMPC)J>/Mmjax	KOMP Phenotype	X70753	Male	Gramd3<em1J> -/-	2018-02-11	2018-03-15	2018-06-15	Finished Pipeline	9662	Body Weight	2018-05-11	27.83	12.7143	12.7143	8	27.4837	3.67549	1.29948
30354	C57BL/6NJ-Gramd2b<em1(IMPC)J>/Mmjax	KOMP Phenotype	X74101	Male	Gramd3<em1J> -/-	2018-03-03	2018-04-05	2018-07-05	Finished Pipeline	9813	Body Weight	2018-06-01	22.39	12.8571	12.8571
30354	C57BL/6NJ-Gramd2b<em1(IMPC)J>/Mmjax	KOMP Phenotype	X62694	Male	Gramd3<em1J> -/-	2017-12-28	2018-01-24	2018-04-27	Finished Pipeline	9416	Body Weight	2018-03-30	32.57	13.1429	13.1429
30354	C57BL/6NJ-Gramd2b<em1(IMPC)J>/Mmjax	KOMP Phenotype	X69135	Male	Gramd3<em1J> -/-	2018-01-31	2018-02-28	2018-06-01	Finished Pipeline	9582	Body Weight	2018-05-04	32.35	13.2857	13.2857
30354	C57BL/6NJ-Gramd2b<em1(IMPC)J>/Mmjax	KOMP Phenotype	X74091	Male	Gramd3<em1J> -/-	2018-02-28	2018-03-28	2018-06-29	Finished Pipeline	9720	Body Weight	2018-06-01	27.95	13.2857	13.2857
30354	C57BL/6NJ-Gramd2b<em1(IMPC)J>/Mmjax	KOMP Phenotype	X74092	Male	Gramd3<em1J> -/-	2018-02-28	2018-03-28	2018-06-29	Finished Pipeline	9720	Body Weight	2018-06-01	27.32	13.2857	13.2857
30354	C57BL/6NJ-Gramd2b<em1(IMPC)J>/Mmjax	KOMP Phenotype	X74093	Male	Gramd3<em1J> -/-	2018-02-28	2018-03-28	2018-06-29	Finished Pipeline	9720	Body Weight	2018-06-01	23.4	13.2857	13.2857
30354	C57BL/6NJ-Gramd2b<em1(IMPC)J>/Mmjax	KOMP Phenotype	X62733	Male	Gramd3<em1J> -/-	2017-12-26	2018-01-24	2018-04-27	Finished Pipeline	9416	Body Weight	2018-03-30	26.06	13.4286	13.4286
30354	C57BL/6NJ-Gramd2b<em1(IMPC)J>/Mmjax	KOMP Phenotype	X70753	Male	Gramd3<em1J> -/-	2018-02-11	2018-03-15	2018-06-15	Finished Pipeline	9662	Body Weight	2018-05-18	29.8	13.7143	13.7143	8	29.4688	2.8422	1.00487
30354	C57BL/6NJ-Gramd2b<em1(IMPC)J>/Mmjax	KOMP Phenotype	X74101	Male	Gramd3<em1J> -/-	2018-03-03	2018-04-05	2018-07-05	Finished Pipeline	9813	Body Weight	2018-06-08	30.64	13.8571	13.8571
30354	C57BL/6NJ-Gramd2b<em1(IMPC)J>/Mmjax	KOMP Phenotype	X62694	Male	Gramd3<em1J> -/-	2017-12-28	2018-01-24	2018-04-27	Finished Pipeline	9416	Body Weight	2018-04-06	33.69	14.1429	14.1429
30354	C57BL/6NJ-Gramd2b<em1(IMPC)J>/Mmjax	KOMP Phenotype	X69135	Male	Gramd3<em1J> -/-	2018-01-31	2018-02-28	2018-06-01	Finished Pipeline	9582	Body Weight	2018-05-11	33.25	14.2857	14.2857
30354	C57BL/6NJ-Gramd2b<em1(IMPC)J>/Mmjax	KOMP Phenotype	X74091	Male	Gramd3<em1J> -/-	2018-02-28	2018-03-28	2018-06-29	Finished Pipeline	9720	Body Weight	2018-06-08	26.66	14.2857	14.2857
30354	C57BL/6NJ-Gramd2b<em1(IMPC)J>/Mmjax	KOMP Phenotype	X74092	Male	Gramd3<em1J> -/-	2018-02-28	2018-03-28	2018-06-29	Finished Pipeline	9720	Body Weight	2018-06-08	27.51	14.2857	14.2857
30354	C57BL/6NJ-Gramd2b<em1(IMPC)J>/Mmjax	KOMP Phenotype	X74093	Male	Gramd3<em1J> -/-	2018-02-28	2018-03-28	2018-06-29	Finished Pipeline	9720	Body Weight	2018-06-08	27.12	14.2857	14.2857
30354	C57BL/6NJ-Gramd2b<em1(IMPC)J>/Mmjax	KOMP Phenotype	X62733	Male	Gramd3<em1J> -/-	2017-12-26	2018-01-24	2018-04-27	Finished Pipeline	9416	Body Weight	2018-04-06	27.08	14.4286	14.4286
30354	C57BL/6NJ-Gramd2b<em1(IMPC)J>/Mmjax	KOMP Phenotype	X70753	Male	Gramd3<em1J> -/-	2018-02-11	2018-03-15	2018-06-15	Finished Pipeline	9662	Body Weight	2018-05-25	30.33	14.7143	14.7143	8	29.6388	3.09626	1.09469
30354	C57BL/6NJ-Gramd2b<em1(IMPC)J>/Mmjax	KOMP Phenotype	X74101	Male	Gramd3<em1J> -/-	2018-03-03	2018-04-05	2018-07-05	Finished Pipeline	9813	Body Weight	2018-06-15	31.99	14.8571	14.8571
30354	C57BL/6NJ-Gramd2b<em1(IMPC)J>/Mmjax	KOMP Phenotype	X62694	Male	Gramd3<em1J> -/-	2017-12-28	2018-01-24	2018-04-27	Finished Pipeline	9416	Body Weight	2018-04-13	34.31	15.1429	15.1429
30354	C57BL/6NJ-Gramd2b<em1(IMPC)J>/Mmjax	KOMP Phenotype	X69135	Male	Gramd3<em1J> -/-	2018-01-31	2018-02-28	2018-06-01	Finished Pipeline	9582	Body Weight	2018-05-18	32.74	15.2857	15.2857
30354	C57BL/6NJ-Gramd2b<em1(IMPC)J>/Mmjax	KOMP Phenotype	X74091	Male	Gramd3<em1J> -/-	2018-02-28	2018-03-28	2018-06-29	Finished Pipeline	9720	Body Weight	2018-06-15	26.95	15.2857	15.2857
30354	C57BL/6NJ-Gramd2b<em1(IMPC)J>/Mmjax	KOMP Phenotype	X74092	Male	Gramd3<em1J> -/-	2018-02-28	2018-03-28	2018-06-29	Finished Pipeline	9720	Body Weight	2018-06-15	27.46	15.2857	15.2857
30354	C57BL/6NJ-Gramd2b<em1(IMPC)J>/Mmjax	KOMP Phenotype	X74093	Male	Gramd3<em1J> -/-	2018-02-28	2018-03-28	2018-06-29	Finished Pipeline	9720	Body Weight	2018-06-15	26.68	15.2857	15.2857
30354	C57BL/6NJ-Gramd2b<em1(IMPC)J>/Mmjax	KOMP Phenotype	X62733	Male	Gramd3<em1J> -/-	2017-12-26	2018-01-24	2018-04-27	Finished Pipeline	9416	Body Weight	2018-04-13	26.65	15.4286	15.4286
30354	C57BL/6NJ-Gramd2b<em1(IMPC)J>/Mmjax	KOMP Phenotype	X70753	Male	Gramd3<em1J> -/-	2018-02-11	2018-03-15	2018-06-15	Finished Pipeline	9662	Body Weight	2018-06-01	21.44	15.7143	15.7143	8	29.1288	4.15582	1.46931
30354	C57BL/6NJ-Gramd2b<em1(IMPC)J>/Mmjax	KOMP Phenotype	X74101	Male	Gramd3<em1J> -/-	2018-03-03	2018-04-05	2018-07-05	Finished Pipeline	9813	Body Weight	2018-06-22	31.96	15.8571	15.8571
30354	C57BL/6NJ-Gramd2b<em1(IMPC)J>/Mmjax	KOMP Phenotype	X62694	Male	Gramd3<em1J> -/-	2017-12-28	2018-01-24	2018-04-27	Finished Pipeline	9416	Body Weight	2018-04-20	35.18	16.1429	16.1429
30354	C57BL/6NJ-Gramd2b<em1(IMPC)J>/Mmjax	KOMP Phenotype	X69135	Male	Gramd3<em1J> -/-	2018-01-31	2018-02-28	2018-06-01	Finished Pipeline	9582	Body Weight	2018-05-25	32.34	16.2857	16.2857
30354	C57BL/6NJ-Gramd2b<em1(IMPC)J>/Mmjax	KOMP Phenotype	X74091	Male	Gramd3<em1J> -/-	2018-02-28	2018-03-28	2018-06-29	Finished Pipeline	9720	Body Weight	2018-06-22	27.77	16.2857	16.2857
30354	C57BL/6NJ-Gramd2b<em1(IMPC)J>/Mmjax	KOMP Phenotype	X74092	Male	Gramd3<em1J> -/-	2018-02-28	2018-03-28	2018-06-29	Finished Pipeline	9720	Body Weight	2018-06-22	28.65	16.2857	16.2857
30354	C57BL/6NJ-Gramd2b<em1(IMPC)J>/Mmjax	KOMP Phenotype	X74093	Male	Gramd3<em1J> -/-	2018-02-28	2018-03-28	2018-06-29	Finished Pipeline	9720	Body Weight	2018-06-22	28.7	16.2857	16.2857
30354	C57BL/6NJ-Gramd2b<em1(IMPC)J>/Mmjax	KOMP Phenotype	X62733	Male	Gramd3<em1J> -/-	2017-12-26	2018-01-24	2018-04-27	Finished Pipeline	9416	Body Weight	2018-04-20	26.99	16.4286	16.4286
30354	C57BL/6NJ-Gramd2b<em1(IMPC)J>/Mmjax	KOMP Phenotype	X70753	Male	Gramd3<em1J> -/-	2018-02-11	2018-03-15	2018-06-15	Finished Pipeline	9662	Body Weight	2018-06-08	30.91	16.7143	16.7143	6	31.2133	1.97012	0.8043
30354	C57BL/6NJ-Gramd2b<em1(IMPC)J>/Mmjax	KOMP Phenotype	X74101	Male	Gramd3<em1J> -/-	2018-03-03	2018-04-05	2018-07-05	Finished Pipeline	9813	Body Weight	2018-06-29	32.67	16.8571	16.8571
30354	C57BL/6NJ-Gramd2b<em1(IMPC)J>/Mmjax	KOMP Phenotype	X69135	Male	Gramd3<em1J> -/-	2018-01-31	2018-02-28	2018-06-01	Finished Pipeline	9582	Body Weight	2018-06-01	34.42	17.2857	17.2857
30354	C57BL/6NJ-Gramd2b<em1(IMPC)J>/Mmjax	KOMP Phenotype	X74091	Male	Gramd3<em1J> -/-	2018-02-28	2018-03-28	2018-06-29	Finished Pipeline	9720	Body Weight	2018-06-29	29.24	17.2857	17.2857
30354	C57BL/6NJ-Gramd2b<em1(IMPC)J>/Mmjax	KOMP Phenotype	X74092	Male	Gramd3<em1J> -/-	2018-02-28	2018-03-28	2018-06-29	Finished Pipeline	9720	Body Weight	2018-06-29	30.31	17.2857	17.2857
30354	C57BL/6NJ-Gramd2b<em1(IMPC)J>/Mmjax	KOMP Phenotype	X74093	Male	Gramd3<em1J> -/-	2018-02-28	2018-03-28	2018-06-29	Finished Pipeline	9720	Body Weight	2018-06-29	29.73	17.2857	17.2857

## Sheet: INSET 1
procedure_name	parameter_name	strain_accession_id	strain_name	genetic_background	gene_symbol	gene_accession_id	allele_symbol	colony_id	life_stage_name	zygosity	sex	biological_sample_group	weight	data_point	window_weight
Body Composition (DEXA lean/fat)	Lean mass	MGI:3056279	C57BL/6NJ	involves: C57BL/6NJ	Gramd2b	MGI:1914815	Gramd2b<em1(IMPC)J>	JR30354	Early adult	homozygote	male	experimental	33.69	25.7768	1
Body Composition (DEXA lean/fat)	Lean mass	MGI:3056279	C57BL/6NJ	involves: C57BL/6NJ	Gramd2b	MGI:1914815	Gramd2b<em1(IMPC)J>	JR30354	Early adult	homozygote	male	experimental	27.08	21.2203	1
Body Composition (DEXA lean/fat)	Lean mass	MGI:3056279	C57BL/6NJ	involves: C57BL/6NJ	Gramd2b	MGI:1914815	Gramd2b<em1(IMPC)J>	JR30354	Early adult	homozygote	male	experimental	27.51	22.6262	1
Body Composition (DEXA lean/fat)	Lean mass	MGI:3056279	C57BL/6NJ	involves: C57BL/6NJ	Gramd2b	MGI:1914815	Gramd2b<em1(IMPC)J>	JR30354	Early adult	homozygote	male	experimental	27.12	22.8316	1
Body Composition (DEXA lean/fat)	Lean mass	MGI:3056279	C57BL/6NJ	involves: C57BL/6NJ	Gramd2b	MGI:1914815	Gramd2b<em1(IMPC)J>	JR30354	Early adult	homozygote	male	experimental	30.33	23.2775	1
Body Composition (DEXA lean/fat)	Lean mass	MGI:3056279	C57BL/6NJ	involves: C57BL/6NJ	Gramd2b	MGI:1914815	Gramd2b<em1(IMPC)J>	JR30354	Early adult	homozygote	male	experimental	26.66	23.183	1
Body Composition (DEXA lean/fat)	Lean mass	MGI:3056279	C57BL/6NJ	involves: C57BL/6NJ	Gramd2b	MGI:1914815	Gramd2b<em1(IMPC)J>	JR30354	Early adult	homozygote	male	experimental	33.25	25.678	1
Body Composition (DEXA lean/fat)	Lean mass	MGI:3056279	C57BL/6NJ	involves: C57BL/6NJ	Gramd2b	MGI:1914815	Gramd2b<em1(IMPC)J>	JR30354	Early adult	homozygote	male	experimental	31.99	24.1543	1
Body Composition (DEXA lean/fat)	Lean mass	MGI:3056279	C57BL/6NJ	involves: C57BL/6NJ	-	-	-	-	Early adult	homozygote	male	control	32.55	26.8463	1.49012e-10
Body Composition (DEXA lean/fat)	Lean mass	MGI:3056279	C57BL/6NJ	involves: C57BL/6NJ	-	-	-	-	Early adult	homozygote	male	control	22.32	18.411	1.49012e-10
Body Composition (DEXA lean/fat)	Lean mass	MGI:3056279	C57BL/6NJ	involves: C57BL/6NJ	-	-	-	-	Early adult	homozygote	male	control	27.04	23.5422	1.49012e-10
Body Composition (DEXA lean/fat)	Lean mass	MGI:3056279	C57BL/6NJ	involves: C57BL/6NJ	-	-	-	-	Early adult	homozygote	male	control	24.26	20.4892	1.49012e-10
Body Composition (DEXA lean/fat)	Lean mass	MGI:3056279	C57BL/6NJ	involves: C57BL/6NJ	-	-	-	-	Early adult	homozygote	male	control	27.81	24.0958	1.49012e-10
Body Composition (DEXA lean/fat)	Lean mass	MGI:3056279	C57BL/6NJ	involves: C57BL/6NJ	-	-	-	-	Early adult	homozygote	male	control	28.88	21.0692	1
Body Composition (DEXA lean/fat)	Lean mass	MGI:3056279	C57BL/6NJ	involves: C57BL/6NJ	-	-	-	-	Early adult	homozygote	male	control	24.98	20.1647	1.49012e-10
Body Composition (DEXA lean/fat)	Lean mass	MGI:3056279	C57BL/6NJ	involves: C57BL/6NJ	-	-	-	-	Early adult	homozygote	male	control	28.94	24.5607	1.49012e-10
Body Composition (DEXA lean/fat)	Lean mass	MGI:3056279	C57BL/6NJ	involves: C57BL/6NJ	-	-	-	-	Early adult	homozygote	male	control	30.11	26.7191	1.49012e-10
Body Composition (DEXA lean/fat)	Lean mass	MGI:3056279	C57BL/6NJ	involves: C57BL/6NJ	-	-	-	-	Early adult	homozygote	male	control	27.47	23.0289	1.49012e-10
Body Composition (DEXA lean/fat)	Lean mass	MGI:3056279	C57BL/6NJ	involves: C57BL/6NJ	-	-	-	-	Early adult	homozygote	male	control	25.83	22.4561	1.49012e-10
Body Composition (DEXA lean/fat)	Lean mass	MGI:3056279	C57BL/6NJ	involves: C57BL/6NJ	-	-	-	-	Early adult	homozygote	male	control	26.46	21.6576	1.49012e-10
Body Composition (DEXA lean/fat)	Lean mass	MGI:3056279	C57BL/6NJ	involves: C57BL/6NJ	-	-	-	-	Early adult	homozygote	male	control	29.25	24.5932	1
Body Composition (DEXA lean/fat)	Lean mass	MGI:3056279	C57BL/6NJ	involves: C57BL/6NJ	-	-	-	-	Early adult	homozygote	male	control	29.28	28.1027	1.49012e-10
Body Composition (DEXA lean/fat)	Lean mass	MGI:3056279	C57BL/6NJ	involves: C57BL/6NJ	-	-	-	-	Early adult	homozygote	male	control	30.1	24.9876	1.49012e-10
Body Composition (DEXA lean/fat)	Lean mass	MGI:3056279	C57BL/6NJ	involves: C57BL/6NJ	-	-	-	-	Early adult	homozygote	male	control	30.15	25.1475	1.49012e-10
Body Composition (DEXA lean/fat)	Lean mass	MGI:3056279	C57BL/6NJ	involves: C57BL/6NJ	-	-	-	-	Early adult	homozygote	male	control	24.67	20.4106	1.49012e-10
Body Composition (DEXA lean/fat)	Lean mass	MGI:3056279	C57BL/6NJ	involves: C57BL/6NJ	-	-	-	-	Early adult	homozygote	male	control	31.12	27.6584	1.49012e-10
Body Composition (DEXA lean/fat)	Lean mass	MGI:3056279	C57BL/6NJ	involves: C57BL/6NJ	-	-	-	-	Early adult	homozygote	male	control	27.88	22.2876	1.49012e-10
Body Composition (DEXA lean/fat)	Lean mass	MGI:3056279	C57BL/6NJ	involves: C57BL/6NJ	-	-	-	-	Early adult	homozygote	male	control	27.81	22.6301	1.49012e-10
Body Composition (DEXA lean/fat)	Lean mass	MGI:3056279	C57BL/6NJ	involves: C57BL/6NJ	-	-	-	-	Early adult	homozygote	male	control	26.64	21.1115	1.49012e-10
Body Composition (DEXA lean/fat)	Lean mass	MGI:3056279	C57BL/6NJ	involves: C57BL/6NJ	-	-	-	-	Early adult	homozygote	male	control	30.44	23.79	1.49012e-10
Body Composition (DEXA lean/fat)	Lean mass	MGI:3056279	C57BL/6NJ	involves: C57BL/6NJ	-	-	-	-	Early adult	homozygote	male	control	21.8	19.06	1.49012e-10
Body Composition (DEXA lean/fat)	Lean mass	MGI:3056279	C57BL/6NJ	involves: C57BL/6NJ	-	-	-	-	Early adult	homozygote	male	control	27.75	24.6815	1.49012e-10
Body Composition (DEXA lean/fat)	Lean mass	MGI:3056279	C57BL/6NJ	involves: C57BL/6NJ	-	-	-	-	Early adult	homozygote	male	control	31.04	26.2375	1.49012e-10
Body Composition (DEXA lean/fat)	Lean mass	MGI:3056279	C57BL/6NJ	involves: C57BL/6NJ	-	-	-	-	Early adult	homozygote	male	control	25.47	22.1823	1.49012e-10
Body Composition (DEXA lean/fat)	Lean mass	MGI:3056279	C57BL/6NJ	involves: C57BL/6NJ	-	-	-	-	Early adult	homozygote	male	control	31.6	24.314	1.49012e-10
Body Composition (DEXA lean/fat)	Lean mass	MGI:3056279	C57BL/6NJ	involves: C57BL/6NJ	-	-	-	-	Early adult	homozygote	male	control	25.46	20.8256	1.49012e-10
Body Composition (DEXA lean/fat)	Lean mass	MGI:3056279	C57BL/6NJ	involves: C57BL/6NJ	-	-	-	-	Early adult	homozygote	male	control	24.47	20.3221	1.49012e-10
Body Composition (DEXA lean/fat)	Lean mass	MGI:3056279	C57BL/6NJ	involves: C57BL/6NJ	-	-	-	-	Early adult	homozygote	male	control	29.91	25.8183	1.49012e-10
Body Composition (DEXA lean/fat)	Lean mass	MGI:3056279	C57BL/6NJ	involves: C57BL/6NJ	-	-	-	-	Early adult	homozygote	male	control	27.8	24.0956	1.49012e-10
Body Composition (DEXA lean/fat)	Lean mass	MGI:3056279	C57BL/6NJ	involves: C57BL/6NJ	-	-	-	-	Early adult	homozygote	male	control	25.09	20.6635	1.49012e-10
Body Composition (DEXA lean/fat)	Lean mass	MGI:3056279	C57BL/6NJ	involves: C57BL/6NJ	-	-	-	-	Early adult	homozygote	male	control	27.69	23.8233	1.49012e-10
Body Composition (DEXA lean/fat)	Lean mass	MGI:3056279	C57BL/6NJ	involves: C57BL/6NJ	-	-	-	-	Early adult	homozygote	male	control	23.72	19.7268	1.49012e-10
Body Composition (DEXA lean/fat)	Lean mass	MGI:3056279	C57BL/6NJ	involves: C57BL/6NJ	-	-	-	-	Early adult	homozygote	male	control	24.36	21.8423	1.49012e-10
Body Composition (DEXA lean/fat)	Lean mass	MGI:3056279	C57BL/6NJ	involves: C57BL/6NJ	-	-	-	-	Early adult	homozygote	male	control	28.37	24.1762	1.49012e-10
Body Composition (DEXA lean/fat)	Lean mass	MGI:3056279	C57BL/6NJ	involves: C57BL/6NJ	-	-	-	-	Early adult	homozygote	male	control	32.08	28.1371	1.49012e-10
Body Composition (DEXA lean/fat)	Lean mass	MGI:3056279	C57BL/6NJ	involves: C57BL/6NJ	-	-	-	-	Early adult	homozygote	male	control	23.45	19.7908	1.49012e-10
Body Composition (DEXA lean/fat)	Lean mass	MGI:3056279	C57BL/6NJ	involves: C57BL/6NJ	-	-	-	-	Early adult	homozygote	male	control	25.41	21.418	1.49012e-10
Body Composition (DEXA lean/fat)	Lean mass	MGI:3056279	C57BL/6NJ	involves: C57BL/6NJ	-	-	-	-	Early adult	homozygote	male	control	27.28	24.0658	1.49012e-10
Body Composition (DEXA lean/fat)	Lean mass	MGI:3056279	C57BL/6NJ	involves: C57BL/6NJ	-	-	-	-	Early adult	homozygote	male	control	27.75	24.0235	1.49012e-10
Body Composition (DEXA lean/fat)	Lean mass	MGI:3056279	C57BL/6NJ	involves: C57BL/6NJ	-	-	-	-	Early adult	homozygote	male	control	26.21	20.138	1.49012e-10
Body Composition (DEXA lean/fat)	Lean mass	MGI:3056279	C57BL/6NJ	involves: C57BL/6NJ	-	-	-	-	Early adult	homozygote	male	control	31.21	26.9132	1.49012e-10
Body Composition (DEXA lean/fat)	Lean mass	MGI:3056279	C57BL/6NJ	involves: C57BL/6NJ	-	-	-	-	Early adult	homozygote	male	control	22.69	20.0408	1.49012e-10
Body Composition (DEXA lean/fat)	Lean mass	MGI:3056279	C57BL/6NJ	involves: C57BL/6NJ	-	-	-	-	Early adult	homozygote	male	control	23.74	19.3176	1.49012e-10
Body Composition (DEXA lean/fat)	Lean mass	MGI:3056279	C57BL/6NJ	involves: C57BL/6NJ	-	-	-	-	Early adult	homozygote	male	control	30.04	23.7719	1.49012e-10
Body Composition (DEXA lean/fat)	Lean mass	MGI:3056279	C57BL/6NJ	involves: C57BL/6NJ	-	-	-	-	Early adult	homozygote	male	control	29.17	23.5405	1.49012e-10
Body Composition (DEXA lean/fat)	Lean mass	MGI:3056279	C57BL/6NJ	involves: C57BL/6NJ	-	-	-	-	Early adult	homozygote	male	control	32.17	25.9885	1.49012e-10
Body Composition (DEXA lean/fat)	Lean mass	MGI:3056279	C57BL/6NJ	involves: C57BL/6NJ	-	-	-	-	Early adult	homozygote	male	control	22.26	19.206	1.49012e-10
Body Composition (DEXA lean/fat)	Lean mass	MGI:3056279	C57BL/6NJ	involves: C57BL/6NJ	-	-	-	-	Early adult	homozygote	male	control	25	20.8786	1.49012e-10
Body Composition (DEXA lean/fat)	Lean mass	MGI:3056279	C57BL/6NJ	involves: C57BL/6NJ	-	-	-	-	Early adult	homozygote	male	control	26.08	20.4794	1.49012e-10
Body Composition (DEXA lean/fat)	Lean mass	MGI:3056279	C57BL/6NJ	involves: C57BL/6NJ	-	-	-	-	Early adult	homozygote	male	control	26.17	22.1725	1.49012e-10
Body Composition (DEXA lean/fat)	Lean mass	MGI:3056279	C57BL/6NJ	involves: C57BL/6NJ	-	-	-	-	Early adult	homozygote	male	control	29.73	23.5396	1.49012e-10
Body Composition (DEXA lean/fat)	Lean mass	MGI:3056279	C57BL/6NJ	involves: C57BL/6NJ	-	-	-	-	Early adult	homozygote	male	control	22.49	19.4163	1.49012e-10
Body Composition (DEXA lean/fat)	Lean mass	MGI:3056279	C57BL/6NJ	involves: C57BL/6NJ	-	-	-	-	Early adult	homozygote	male	control	29.83	22.3504	1.49012e-10
Body Composition (DEXA lean/fat)	Lean mass	MGI:3056279	C57BL/6NJ	involves: C57BL/6NJ	-	-	-	-	Early adult	homozygote	male	control	27.31	22.7258	1.49012e-10
Body Composition (DEXA lean/fat)	Lean mass	MGI:3056279	C57BL/6NJ	involves: C57BL/6NJ	-	-	-	-	Early adult	homozygote	male	control	25.13	19.6371	1.49012e-10
Body Composition (DEXA lean/fat)	Lean mass	MGI:3056279	C57BL/6NJ	involves: C57BL/6NJ	-	-	-	-	Early adult	homozygote	male	control	30.75	25.6299	1.49012e-10
Body Composition (DEXA lean/fat)	Lean mass	MGI:3056279	C57BL/6NJ	involves: C57BL/6NJ	-	-	-	-	Early adult	homozygote	male	control	27.49	21.7155	1.49012e-10
Body Composition (DEXA lean/fat)	Lean mass	MGI:3056279	C57BL/6NJ	involves: C57BL/6NJ	-	-	-	-	Early adult	homozygote	male	control	25.5	21.2973	1.49012e-10
Body Composition (DEXA lean/fat)	Lean mass	MGI:3056279	C57BL/6NJ	involves: C57BL/6NJ	-	-	-	-	Early adult	homozygote	male	control	22.14	18.6096	1.49012e-10
Body Composition (DEXA lean/fat)	Lean mass	MGI:3056279	C57BL/6NJ	involves: C57BL/6NJ	-	-	-	-	Early adult	homozygote	male	control	29.14	23.5451	1.49012e-10
Body Composition (DEXA lean/fat)	Lean mass	MGI:3056279	C57BL/6NJ	involves: C57BL/6NJ	-	-	-	-	Early adult	homozygote	male	control	27.62	22.1689	1.49012e-10
Body Composition (DEXA lean/fat)	Lean mass	MGI:3056279	C57BL/6NJ	involves: C57BL/6NJ	-	-	-	-	Early adult	homozygote	male	control	32.03	23.7069	1
Body Composition (DEXA lean/fat)	Lean mass	MGI:3056279	C57BL/6NJ	involves: C57BL/6NJ	-	-	-	-	Early adult	homozygote	male	control	32.17	27.4661	1.49012e-10
Body Composition (DEXA lean/fat)	Lean mass	MGI:3056279	C57BL/6NJ	involves: C57BL/6NJ	-	-	-	-	Early adult	homozygote	male	control	26.45	21.1042	1.49012e-10
Body Composition (DEXA lean/fat)	Lean mass	MGI:3056279	C57BL/6NJ	involves: C57BL/6NJ	-	-	-	-	Early adult	homozygote	male	control	28.07	22.297	1.49012e-10
Body Composition (DEXA lean/fat)	Lean mass	MGI:3056279	C57BL/6NJ	involves: C57BL/6NJ	-	-	-	-	Early adult	homozygote	male	control	21.7	19.0609	1.49012e-10
Body Composition (DEXA lean/fat)	Lean mass	MGI:3056279	C57BL/6NJ	involves: C57BL/6NJ	-	-	-	-	Early adult	homozygote	male	control	25.26	21.4585	1.49012e-10
Body Composition (DEXA lean/fat)	Lean mass	MGI:3056279	C57BL/6NJ	involves: C57BL/6NJ	-	-	-	-	Early adult	homozygote	male	control	27.34	21.7576	1.49012e-10
Body Composition (DEXA lean/fat)	Lean mass	MGI:3056279	C57BL/6NJ	involves: C57BL/6NJ	-	-	-	-	Early adult	homozygote	male	control	29.81	23.0739	1.49012e-10
Body Composition (DEXA lean/fat)	Lean mass	MGI:3056279	C57BL/6NJ	involves: C57BL/6NJ	-	-	-	-	Early adult	homozygote	male	control	26.63	23.8759	1.49012e-10
Body Composition (DEXA lean/fat)	Lean mass	MGI:3056279	C57BL/6NJ	involves: C57BL/6NJ	-	-	-	-	Early adult	homozygote	male	control	25.72	20.6104	1.49012e-10
Body Composition (DEXA lean/fat)	Lean mass	MGI:3056279	C57BL/6NJ	involves: C57BL/6NJ	-	-	-	-	Early adult	homozygote	male	control	24.36	20.4175	1.49012e-10
Body Composition (DEXA lean/fat)	Lean mass	MGI:3056279	C57BL/6NJ	involves: C57BL/6NJ	-	-	-	-	Early adult	homozygote	male	control	21.59	17.0529	1.49012e-10
Body Composition (DEXA lean/fat)	Lean mass	MGI:3056279	C57BL/6NJ	involves: C57BL/6NJ	-	-	-	-	Early adult	homozygote	male	control	32.1	26.8756	1.49012e-10
Body Composition (DEXA lean/fat)	Lean mass	MGI:3056279	C57BL/6NJ	involves: C57BL/6NJ	-	-	-	-	Early adult	homozygote	male	control	28.46	24.2356	1.49012e-10
Body Composition (DEXA lean/fat)	Lean mass	MGI:3056279	C57BL/6NJ	involves: C57BL/6NJ	-	-	-	-	Early adult	homozygote	male	control	25.61	22.6204	1.49012e-10
Body Composition (DEXA lean/fat)	Lean mass	MGI:3056279	C57BL/6NJ	involves: C57BL/6NJ	-	-	-	-	Early adult	homozygote	male	control	26.81	22.5392	1.49012e-10
Body Composition (DEXA lean/fat)	Lean mass	MGI:3056279	C57BL/6NJ	involves: C57BL/6NJ	-	-	-	-	Early adult	homozygote	male	control	30.71	22.3425	1.49012e-10
Body Composition (DEXA lean/fat)	Lean mass	MGI:3056279	C57BL/6NJ	involves: C57BL/6NJ	-	-	-	-	Early adult	homozygote	male	control	31.15	24.0809	1.49012e-10
Body Composition (DEXA lean/fat)	Lean mass	MGI:3056279	C57BL/6NJ	involves: C57BL/6NJ	-	-	-	-	Early adult	homozygote	male	control	27.04	21.9595	1.49012e-10
Body Composition (DEXA lean/fat)	Lean mass	MGI:3056279	C57BL/6NJ	involves: C57BL/6NJ	-	-	-	-	Early adult	homozygote	male	control	26.05	20.7163	1.49012e-10
Body Composition (DEXA lean/fat)	Lean mass	MGI:3056279	C57BL/6NJ	involves: C57BL/6NJ	-	-	-	-	Early adult	homozygote	male	control	37.89	28.9645	1.49012e-10
Body Composition (DEXA lean/fat)	Lean mass	MGI:3056279	C57BL/6NJ	involves: C57BL/6NJ	-	-	-	-	Early adult	homozygote	male	control	27.48	21.5501	1.49012e-10
Body Composition (DEXA lean/fat)	Lean mass	MGI:3056279	C57BL/6NJ	involves: C57BL/6NJ	-	-	-	-	Early adult	homozygote	male	control	27.59	24.4813	1.49012e-10
Body Composition (DEXA lean/fat)	Lean mass	MGI:3056279	C57BL/6NJ	involves: C57BL/6NJ	-	-	-	-	Early adult	homozygote	male	control	26.28	21.0666	1.49012e-10
Body Composition (DEXA lean/fat)	Lean mass	MGI:3056279	C57BL/6NJ	involves: C57BL/6NJ	-	-	-	-	Early adult	homozygote	male	control	24.94	20.5173	1.49012e-10
Body Composition (DEXA lean/fat)	Lean mass	MGI:3056279	C57BL/6NJ	involves: C57BL/6NJ	-	-	-	-	Early adult	homozygote	male	control	28.78	21.0761	1
Body Composition (DEXA lean/fat)	Lean mass	MGI:3056279	C57BL/6NJ	involves: C57BL/6NJ	-	-	-	-	Early adult	homozygote	male	control	29.98	22.745	1
Body Composition (DEXA lean/fat)	Lean mass	MGI:3056279	C57BL/6NJ	involves: C57BL/6NJ	-	-	-	-	Early adult	homozygote	male	control	24.81	19.6763	1.49012e-10
Body Composition (DEXA lean/fat)	Lean mass	MGI:3056279	C57BL/6NJ	involves: C57BL/6NJ	-	-	-	-	Early adult	homozygote	male	control	28.02	21.0838	1
Body Composition (DEXA lean/fat)	Lean mass	MGI:3056279	C57BL/6NJ	involves: C57BL/6NJ	-	-	-	-	Early adult	homozygote	male	control	29.49	23.5336	1.49012e-10
Body Composition (DEXA lean/fat)	Lean mass	MGI:3056279	C57BL/6NJ	involves: C57BL/6NJ	-	-	-	-	Early adult	homozygote	male	control	30.59	23.8038	1.49012e-10
Body Composition (DEXA lean/fat)	Lean mass	MGI:3056279	C57BL/6NJ	involves: C57BL/6NJ	-	-	-	-	Early adult	homozygote	male	control	30.23	25.9879	1.49012e-10
Body Composition (DEXA lean/fat)	Lean mass	MGI:3056279	C57BL/6NJ	involves: C57BL/6NJ	-	-	-	-	Early adult	homozygote	male	control	29.05	23.4751	1.49012e-10
Body Composition (DEXA lean/fat)	Lean mass	MGI:3056279	C57BL/6NJ	involves: C57BL/6NJ	-	-	-	-	Early adult	homozygote	male	control	28.85	26.6566	1.49012e-10
Body Composition (DEXA lean/fat)	Lean mass	MGI:3056279	C57BL/6NJ	involves: C57BL/6NJ	-	-	-	-	Early adult	homozygote	male	control	26.92	21.6729	1.49012e-10
Body Composition (DEXA lean/fat)	Lean mass	MGI:3056279	C57BL/6NJ	involves: C57BL/6NJ	-	-	-	-	Early adult	homozygote	male	control	31.65	24.2589	1.49012e-10
Body Composition (DEXA lean/fat)	Lean mass	MGI:3056279	C57BL/6NJ	involves: C57BL/6NJ	-	-	-	-	Early adult	homozygote	male	control	24.81	20.954	1.49012e-10
Body Composition (DEXA lean/fat)	Lean mass	MGI:3056279	C57BL/6NJ	involves: C57BL/6NJ	-	-	-	-	Early adult	homozygote	male	control	30.63	23.8846	1
Body Composition (DEXA lean/fat)	Lean mass	MGI:3056279	C57BL/6NJ	involves: C57BL/6NJ	-	-	-	-	Early adult	homozygote	male	control	27.8	24.5175	1.49012e-10
Body Composition (DEXA lean/fat)	Lean mass	MGI:3056279	C57BL/6NJ	involves: C57BL/6NJ	-	-	-	-	Early adult	homozygote	male	control	29.75	24.7742	1
Body Composition (DEXA lean/fat)	Lean mass	MGI:3056279	C57BL/6NJ	involves: C57BL/6NJ	-	-	-	-	Early adult	homozygote	male	control	27.34	23.7535	1.49012e-10
Body Composition (DEXA lean/fat)	Lean mass	MGI:3056279	C57BL/6NJ	involves: C57BL/6NJ	-	-	-	-	Early adult	homozygote	male	control	27.8	23.7723	1.49012e-10
Body Composition (DEXA lean/fat)	Lean mass	MGI:3056279	C57BL/6NJ	involves: C57BL/6NJ	-	-	-	-	Early adult	homozygote	male	control	24.81	21.0856	1.49012e-10
Body Composition (DEXA lean/fat)	Lean mass	MGI:3056279	C57BL/6NJ	involves: C57BL/6NJ	-	-	-	-	Early adult	homozygote	male	control	29.09	24.0315	1
Body Composition (DEXA lean/fat)	Lean mass	MGI:3056279	C57BL/6NJ	involves: C57BL/6NJ	-	-	-	-	Early adult	homozygote	male	control	27.29	21.6789	1.49012e-10
Body Composition (DEXA lean/fat)	Lean mass	MGI:3056279	C57BL/6NJ	involves: C57BL/6NJ	-	-	-	-	Early adult	homozygote	male	control	26.79	21.5759	1.49012e-10
Body Composition (DEXA lean/fat)	Lean mass	MGI:3056279	C57BL/6NJ	involves: C57BL/6NJ	-	-	-	-	Early adult	homozygote	male	control	23.37	19.8608	1.49012e-10
Body Composition (DEXA lean/fat)	Lean mass	MGI:3056279	C57BL/6NJ	involves: C57BL/6NJ	-	-	-	-	Early adult	homozygote	male	control	29.05	25.9892	1.49012e-10
Body Composition (DEXA lean/fat)	Lean mass	MGI:3056279	C57BL/6NJ	involves: C57BL/6NJ	-	-	-	-	Early adult	homozygote	male	control	27.44	23.9611	1.49012e-10
Body Composition (DEXA lean/fat)	Lean mass	MGI:3056279	C57BL/6NJ	involves: C57BL/6NJ	-	-	-	-	Early adult	homozygote	male	control	27.8	24.5641	1.49012e-10
Body Composition (DEXA lean/fat)	Lean mass	MGI:3056279	C57BL/6NJ	involves: C57BL/6NJ	-	-	-	-	Early adult	homozygote	male	control	28.01	22.8069	1.49012e-10
Body Composition (DEXA lean/fat)	Lean mass	MGI:3056279	C57BL/6NJ	involves: C57BL/6NJ	-	-	-	-	Early adult	homozygote	male	control	34.95	25.4082	1.49012e-10
Body Composition (DEXA lean/fat)	Lean mass	MGI:3056279	C57BL/6NJ	involves: C57BL/6NJ	-	-	-	-	Early adult	homozygote	male	control	29.56	25.7095	1.49012e-10
Body Composition (DEXA lean/fat)	Lean mass	MGI:3056279	C57BL/6NJ	involves: C57BL/6NJ	-	-	-	-	Early adult	homozygote	male	control	26.84	23.4261	1.49012e-10
Body Composition (DEXA lean/fat)	Lean mass	MGI:3056279	C57BL/6NJ	involves: C57BL/6NJ	-	-	-	-	Early adult	homozygote	male	control	31.19	24.3186	1.49012e-10
Body Composition (DEXA lean/fat)	Lean mass	MGI:3056279	C57BL/6NJ	involves: C57BL/6NJ	-	-	-	-	Early adult	homozygote	male	control	34.84	25.8422	1.49012e-10
Body Composition (DEXA lean/fat)	Lean mass	MGI:3056279	C57BL/6NJ	involves: C57BL/6NJ	-	-	-	-	Early adult	homozygote	male	control	23.92	19.9484	1.49012e-10
Body Composition (DEXA lean/fat)	Lean mass	MGI:3056279	C57BL/6NJ	involves: C57BL/6NJ	-	-	-	-	Early adult	homozygote	male	control	29.85	25.5756	1.49012e-10
Body Composition (DEXA lean/fat)	Lean mass	MGI:3056279	C57BL/6NJ	involves: C57BL/6NJ	-	-	-	-	Early adult	homozygote	male	control	28.94	24.8392	1.49012e-10
Body Composition (DEXA lean/fat)	Lean mass	MGI:3056279	C57BL/6NJ	involves: C57BL/6NJ	-	-	-	-	Early adult	homozygote	male	control	25.64	21.3716	1.49012e-10
Body Composition (DEXA lean/fat)	Lean mass	MGI:3056279	C57BL/6NJ	involves: C57BL/6NJ	-	-	-	-	Early adult	homozygote	male	control	26.01	21.7234	1.49012e-10
Body Composition (DEXA lean/fat)	Lean mass	MGI:3056279	C57BL/6NJ	involves: C57BL/6NJ	-	-	-	-	Early adult	homozygote	male	control	26.6	25.6838	1.49012e-10
Body Composition (DEXA lean/fat)	Lean mass	MGI:3056279	C57BL/6NJ	involves: C57BL/6NJ	-	-	-	-	Early adult	homozygote	male	control	24.9	20.7668	1.49012e-10
Body Composition (DEXA lean/fat)	Lean mass	MGI:3056279	C57BL/6NJ	involves: C57BL/6NJ	-	-	-	-	Early adult	homozygote	male	control	26.23	21.5845	1.49012e-10
Body Composition (DEXA lean/fat)	Lean mass	MGI:3056279	C57BL/6NJ	involves: C57BL/6NJ	-	-	-	-	Early adult	homozygote	male	control	31.85	24.4032	1.49012e-10
Body Composition (DEXA lean/fat)	Lean mass	MGI:3056279	C57BL/6NJ	involves: C57BL/6NJ	-	-	-	-	Early adult	homozygote	male	control	25.1	21.0584	1.49012e-10
Body Composition (DEXA lean/fat)	Lean mass	MGI:3056279	C57BL/6NJ	involves: C57BL/6NJ	-	-	-	-	Early adult	homozygote	male	control	31.8	26.1386	1.49012e-10
Body Composition (DEXA lean/fat)	Lean mass	MGI:3056279	C57BL/6NJ	involves: C57BL/6NJ	-	-	-	-	Early adult	homozygote	male	control	25.87	22.2354	1.49012e-10
Body Composition (DEXA lean/fat)	Lean mass	MGI:3056279	C57BL/6NJ	involves: C57BL/6NJ	-	-	-	-	Early adult	homozygote	male	control	23.9	21.5354	1.49012e-10
Body Composition (DEXA lean/fat)	Lean mass	MGI:3056279	C57BL/6NJ	involves: C57BL/6NJ	-	-	-	-	Early adult	homozygote	male	control	29.37	26.2995	1.49012e-10
Body Composition (DEXA lean/fat)	Lean mass	MGI:3056279	C57BL/6NJ	involves: C57BL/6NJ	-	-	-	-	Early adult	homozygote	male	control	23.61	19.5175	1.49012e-10
Body Composition (DEXA lean/fat)	Lean mass	MGI:3056279	C57BL/6NJ	involves: C57BL/6NJ	-	-	-	-	Early adult	homozygote	male	control	29.51	23.4963	1.49012e-10
Body Composition (DEXA lean/fat)	Lean mass	MGI:3056279	C57BL/6NJ	involves: C57BL/6NJ	-	-	-	-	Early adult	homozygote	male	control	30.12	25.9548	1.49012e-10
Body Composition (DEXA lean/fat)	Lean mass	MGI:3056279	C57BL/6NJ	involves: C57BL/6NJ	-	-	-	-	Early adult	homozygote	male	control	20.93	17.3237	1.49012e-10
Body Composition (DEXA lean/fat)	Lean mass	MGI:3056279	C57BL/6NJ	involves: C57BL/6NJ	-	-	-	-	Early adult	homozygote	male	control	23.91	21.1432	1.49012e-10
Body Composition (DEXA lean/fat)	Lean mass	MGI:3056279	C57BL/6NJ	involves: C57BL/6NJ	-	-	-	-	Early adult	homozygote	male	control	32.03	27.2549	1.49012e-10
Body Composition (DEXA lean/fat)	Lean mass	MGI:3056279	C57BL/6NJ	involves: C57BL/6NJ	-	-	-	-	Early adult	homozygote	male	control	22.78	18.7746	1.49012e-10
Body Composition (DEXA lean/fat)	Lean mass	MGI:3056279	C57BL/6NJ	involves: C57BL/6NJ	-	-	-	-	Early adult	homozygote	male	control	33.29	25.0698	1.49012e-10
Body Composition (DEXA lean/fat)	Lean mass	MGI:3056279	C57BL/6NJ	involves: C57BL/6NJ	-	-	-	-	Early adult	homozygote	male	control	27.9	24.4212	1.49012e-10
Body Composition (DEXA lean/fat)	Lean mass	MGI:3056279	C57BL/6NJ	involves: C57BL/6NJ	-	-	-	-	Early adult	homozygote	male	control	36.7	27.2704	1
Body Composition (DEXA lean/fat)	Lean mass	MGI:3056279	C57BL/6NJ	involves: C57BL/6NJ	-	-	-	-	Early adult	homozygote	male	control	37.71	30.9202	1.49012e-10
Body Composition (DEXA lean/fat)	Lean mass	MGI:3056279	C57BL/6NJ	involves: C57BL/6NJ	-	-	-	-	Early adult	homozygote	male	control	28.21	25.038	1.49012e-10
Body Composition (DEXA lean/fat)	Lean mass	MGI:3056279	C57BL/6NJ	involves: C57BL/6NJ	-	-	-	-	Early adult	homozygote	male	control	28.16	24.4413	1.49012e-10
Body Composition (DEXA lean/fat)	Lean mass	MGI:3056279	C57BL/6NJ	involves: C57BL/6NJ	-	-	-	-	Early adult	homozygote	male	control	19.8	16.3814	1.49012e-10
Body Composition (DEXA lean/fat)	Lean mass	MGI:3056279	C57BL/6NJ	involves: C57BL/6NJ	-	-	-	-	Early adult	homozygote	male	control	30.79	26.6851	1.49012e-10
Body Composition (DEXA lean/fat)	Lean mass	MGI:3056279	C57BL/6NJ	involves: C57BL/6NJ	-	-	-	-	Early adult	homozygote	male	control	31.86	26.1038	1.49012e-10
Body Composition (DEXA lean/fat)	Lean mass	MGI:3056279	C57BL/6NJ	involves: C57BL/6NJ	-	-	-	-	Early adult	homozygote	male	control	29.04	22.8253	1
Body Composition (DEXA lean/fat)	Lean mass	MGI:3056279	C57BL/6NJ	involves: C57BL/6NJ	-	-	-	-	Early adult	homozygote	male	control	27.94	21.4222	1.49012e-10
Body Composition (DEXA lean/fat)	Lean mass	MGI:3056279	C57BL/6NJ	involves: C57BL/6NJ	-	-	-	-	Early adult	homozygote	male	control	27.07	21.5688	1.49012e-10
Body Composition (DEXA lean/fat)	Lean mass	MGI:3056279	C57BL/6NJ	involves: C57BL/6NJ	-	-	-	-	Early adult	homozygote	male	control	26.16	22.6379	1.49012e-10
Body Composition (DEXA lean/fat)	Lean mass	MGI:3056279	C57BL/6NJ	involves: C57BL/6NJ	-	-	-	-	Early adult	homozygote	male	control	29.79	25.8686	1.49012e-10
Body Composition (DEXA lean/fat)	Lean mass	MGI:3056279	C57BL/6NJ	involves: C57BL/6NJ	-	-	-	-	Early adult	homozygote	male	control	29.42	20.1945	1
Body Composition (DEXA lean/fat)	Lean mass	MGI:3056279	C57BL/6NJ	involves: C57BL/6NJ	-	-	-	-	Early adult	homozygote	male	control	20.73	16.9214	1.49012e-10
Body Composition (DEXA lean/fat)	Lean mass	MGI:3056279	C57BL/6NJ	involves: C57BL/6NJ	-	-	-	-	Early adult	homozygote	male	control	32.74	22.1356	1.49012e-10
Body Composition (DEXA lean/fat)	Lean mass	MGI:3056279	C57BL/6NJ	involves: C57BL/6NJ	-	-	-	-	Early adult	homozygote	male	control	24.67	22.4879	1.49012e-10
Body Composition (DEXA lean/fat)	Lean mass	MGI:3056279	C57BL/6NJ	involves: C57BL/6NJ	-	-	-	-	Early adult	homozygote	male	control	25.75	25.2837	1.49012e-10
Body Composition (DEXA lean/fat)	Lean mass	MGI:3056279	C57BL/6NJ	involves: C57BL/6NJ	-	-	-	-	Early adult	homozygote	male	control	30	25.4905	1.49012e-10
Body Composition (DEXA lean/fat)	Lean mass	MGI:3056279	C57BL/6NJ	involves: C57BL/6NJ	-	-	-	-	Early adult	homozygote	male	control	24.57	21.0756	1.49012e-10
Body Composition (DEXA lean/fat)	Lean mass	MGI:3056279	C57BL/6NJ	involves: C57BL/6NJ	-	-	-	-	Early adult	homozygote	male	control	26.61	21.3881	1.49012e-10
Body Composition (DEXA lean/fat)	Lean mass	MGI:3056279	C57BL/6NJ	involves: C57BL/6NJ	-	-	-	-	Early adult	homozygote	male	control	21.53	18.0072	1.49012e-10
Body Composition (DEXA lean/fat)	Lean mass	MGI:3056279	C57BL/6NJ	involves: C57BL/6NJ	-	-	-	-	Early adult	homozygote	male	control	24.37	20.7765	1.49012e-10
Body Composition (DEXA lean/fat)	Lean mass	MGI:3056279	C57BL/6NJ	involves: C57BL/6NJ	-	-	-	-	Early adult	homozygote	male	control	26.45	21.5525	1.49012e-10
Body Composition (DEXA lean/fat)	Lean mass	MGI:3056279	C57BL/6NJ	involves: C57BL/6NJ	-	-	-	-	Early adult	homozygote	male	control	26.04	21.7681	1.49012e-10
Body Composition (DEXA lean/fat)	Lean mass	MGI:3056279	C57BL/6NJ	involves: C57BL/6NJ	-	-	-	-	Early adult	homozygote	male	control	27.31	21.2065	1.49012e-10
Body Composition (DEXA lean/fat)	Lean mass	MGI:3056279	C57BL/6NJ	involves: C57BL/6NJ	-	-	-	-	Early adult	homozygote	male	control	30.35	25.2497	1
Body Composition (DEXA lean/fat)	Lean mass	MGI:3056279	C57BL/6NJ	involves: C57BL/6NJ	-	-	-	-	Early adult	homozygote	male	control	31.99	23.673	1.49012e-10
Body Composition (DEXA lean/fat)	Lean mass	MGI:3056279	C57BL/6NJ	involves: C57BL/6NJ	-	-	-	-	Early adult	homozygote	male	control	30.49	26.2912	5.88367e-08
Body Composition (DEXA lean/fat)	Lean mass	MGI:3056279	C57BL/6NJ	involves: C57BL/6NJ	-	-	-	-	Early adult	homozygote	male	control	26.58	22.2988	1.49012e-10
Body Composition (DEXA lean/fat)	Lean mass	MGI:3056279	C57BL/6NJ	involves: C57BL/6NJ	-	-	-	-	Early adult	homozygote	male	control	29.32	22.6963	1.49012e-10
Body Composition (DEXA lean/fat)	Lean mass	MGI:3056279	C57BL/6NJ	involves: C57BL/6NJ	-	-	-	-	Early adult	homozygote	male	control	27.77	23.2201	1.49012e-10
Body Composition (DEXA lean/fat)	Lean mass	MGI:3056279	C57BL/6NJ	involves: C57BL/6NJ	-	-	-	-	Early adult	homozygote	male	control	22.97	20.7077	1.49012e-10
Body Composition (DEXA lean/fat)	Lean mass	MGI:3056279	C57BL/6NJ	involves: C57BL/6NJ	-	-	-	-	Early adult	homozygote	male	control	28.34	24.8903	1.49012e-10
Body Composition (DEXA lean/fat)	Lean mass	MGI:3056279	C57BL/6NJ	involves: C57BL/6NJ	-	-	-	-	Early adult	homozygote	male	control	29.95	25.1433	1.49012e-10
Body Composition (DEXA lean/fat)	Lean mass	MGI:3056279	C57BL/6NJ	involves: C57BL/6NJ	-	-	-	-	Early adult	homozygote	male	control	26.64	23.3937	1.49012e-10
Body Composition (DEXA lean/fat)	Lean mass	MGI:3056279	C57BL/6NJ	involves: C57BL/6NJ	-	-	-	-	Early adult	homozygote	male	control	22.46	19.2033	1.49012e-10
Body Composition (DEXA lean/fat)	Lean mass	MGI:3056279	C57BL/6NJ	involves: C57BL/6NJ	-	-	-	-	Early adult	homozygote	male	control	29.59	25.3626	1.49012e-10
Body Composition (DEXA lean/fat)	Lean mass	MGI:3056279	C57BL/6NJ	involves: C57BL/6NJ	-	-	-	-	Early adult	homozygote	male	control	29.77	23.8371	1.49012e-10
Body Composition (DEXA lean/fat)	Lean mass	MGI:3056279	C57BL/6NJ	involves: C57BL/6NJ	-	-	-	-	Early adult	homozygote	male	control	28.14	23.093	1.49012e-10
Body Composition (DEXA lean/fat)	Lean mass	MGI:3056279	C57BL/6NJ	involves: C57BL/6NJ	-	-	-	-	Early adult	homozygote	male	control	28.18	21.8603	1.49012e-10
Body Composition (DEXA lean/fat)	Lean mass	MGI:3056279	C57BL/6NJ	involves: C57BL/6NJ	-	-	-	-	Early adult	homozygote	male	control	29.76	24.787	1.49012e-10
Body Composition (DEXA lean/fat)	Lean mass	MGI:3056279	C57BL/6NJ	involves: C57BL/6NJ	-	-	-	-	Early adult	homozygote	male	control	28.42	24.3946	1.49012e-10
Body Composition (DEXA lean/fat)	Lean mass	MGI:3056279	C57BL/6NJ	involves: C57BL/6NJ	-	-	-	-	Early adult	homozygote	male	control	30.29	22.5884	1.49012e-10
Body Composition (DEXA lean/fat)	Lean mass	MGI:3056279	C57BL/6NJ	involves: C57BL/6NJ	-	-	-	-	Early adult	homozygote	male	control	26.67	22.8122	1.49012e-10
Body Composition (DEXA lean/fat)	Lean mass	MGI:3056279	C57BL/6NJ	involves: C57BL/6NJ	-	-	-	-	Early adult	homozygote	male	control	26.38	21.0522	1.49012e-10
Body Composition (DEXA lean/fat)	Lean mass	MGI:3056279	C57BL/6NJ	involves: C57BL/6NJ	-	-	-	-	Early adult	homozygote	male	control	22.91	19.8081	1.49012e-10
Body Composition (DEXA lean/fat)	Lean mass	MGI:3056279	C57BL/6NJ	involves: C57BL/6NJ	-	-	-	-	Early adult	homozygote	male	control	22.59	19.5144	1.49012e-10
Body Composition (DEXA lean/fat)	Lean mass	MGI:3056279	C57BL/6NJ	involves: C57BL/6NJ	-	-	-	-	Early adult	homozygote	male	control	25.78	21.2647	1.49012e-10
Body Composition (DEXA lean/fat)	Lean mass	MGI:3056279	C57BL/6NJ	involves: C57BL/6NJ	-	-	-	-	Early adult	homozygote	male	control	28.91	20.0798	1
Body Composition (DEXA lean/fat)	Lean mass	MGI:3056279	C57BL/6NJ	involves: C57BL/6NJ	-	-	-	-	Early adult	homozygote	male	control	26.34	23.4147	1.49012e-10
Body Composition (DEXA lean/fat)	Lean mass	MGI:3056279	C57BL/6NJ	involves: C57BL/6NJ	-	-	-	-	Early adult	homozygote	male	control	35.36	28.0245	1.49012e-10
Body Composition (DEXA lean/fat)	Lean mass	MGI:3056279	C57BL/6NJ	involves: C57BL/6NJ	-	-	-	-	Early adult	homozygote	male	control	32.27	26.9296	1.49012e-10
Body Composition (DEXA lean/fat)	Lean mass	MGI:3056279	C57BL/6NJ	involves: C57BL/6NJ	-	-	-	-	Early adult	homozygote	male	control	27.56	23.6598	1.49012e-10
Body Composition (DEXA lean/fat)	Lean mass	MGI:3056279	C57BL/6NJ	involves: C57BL/6NJ	-	-	-	-	Early adult	homozygote	male	control	28.67	24.2728	1.49012e-10
Body Composition (DEXA lean/fat)	Lean mass	MGI:3056279	C57BL/6NJ	involves: C57BL/6NJ	-	-	-	-	Early adult	homozygote	male	control	24.96	20.5541	1.49012e-10
Body Composition (DEXA lean/fat)	Lean mass	MGI:3056279	C57BL/6NJ	involves: C57BL/6NJ	-	-	-	-	Early adult	homozygote	male	control	23.31	19.2774	1.49012e-10
Body Composition (DEXA lean/fat)	Lean mass	MGI:3056279	C57BL/6NJ	involves: C57BL/6NJ	-	-	-	-	Early adult	homozygote	male	control	25.48	20.0758	1.49012e-10
Body Composition (DEXA lean/fat)	Lean mass	MGI:3056279	C57BL/6NJ	involves: C57BL/6NJ	-	-	-	-	Early adult	homozygote	male	control	27.2	23.4821	1.49012e-10
Body Composition (DEXA lean/fat)	Lean mass	MGI:3056279	C57BL/6NJ	involves: C57BL/6NJ	-	-	-	-	Early adult	homozygote	male	control	21.02	17.1228	1.49012e-10
Body Composition (DEXA lean/fat)	Lean mass	MGI:3056279	C57BL/6NJ	involves: C57BL/6NJ	-	-	-	-	Early adult	homozygote	male	control	27.54	23.7897	1.49012e-10
Body Composition (DEXA lean/fat)	Lean mass	MGI:3056279	C57BL/6NJ	involves: C57BL/6NJ	-	-	-	-	Early adult	homozygote	male	control	24.26	20.3405	1.49012e-10
Body Composition (DEXA lean/fat)	Lean mass	MGI:3056279	C57BL/6NJ	involves: C57BL/6NJ	-	-	-	-	Early adult	homozygote	male	control	28.87	21.037	1
Body Composition (DEXA lean/fat)	Lean mass	MGI:3056279	C57BL/6NJ	involves: C57BL/6NJ	-	-	-	-	Early adult	homozygote	male	control	29.28	22.8676	1.49012e-10
Body Composition (DEXA lean/fat)	Lean mass	MGI:3056279	C57BL/6NJ	involves: C57BL/6NJ	-	-	-	-	Early adult	homozygote	male	control	29.01	24.6332	1
Body Composition (DEXA lean/fat)	Lean mass	MGI:3056279	C57BL/6NJ	involves: C57BL/6NJ	-	-	-	-	Early adult	homozygote	male	control	25.28	21.6625	1.49012e-10
Body Composition (DEXA lean/fat)	Lean mass	MGI:3056279	C57BL/6NJ	involves: C57BL/6NJ	-	-	-	-	Early adult	homozygote	male	control	28.58	24.6652	1.49012e-10
Body Composition (DEXA lean/fat)	Lean mass	MGI:3056279	C57BL/6NJ	involves: C57BL/6NJ	-	-	-	-	Early adult	homozygote	male	control	23.09	19.4044	1.49012e-10
Body Composition (DEXA lean/fat)	Lean mass	MGI:3056279	C57BL/6NJ	involves: C57BL/6NJ	-	-	-	-	Early adult	homozygote	male	control	33.75	24.5637	1.49012e-10
Body Composition (DEXA lean/fat)	Lean mass	MGI:3056279	C57BL/6NJ	involves: C57BL/6NJ	-	-	-	-	Early adult	homozygote	male	control	31.02	26.4087	1.49012e-10
Body Composition (DEXA lean/fat)	Lean mass	MGI:3056279	C57BL/6NJ	involves: C57BL/6NJ	-	-	-	-	Early adult	homozygote	male	control	36.11	27.5539	1.49012e-10
Body Composition (DEXA lean/fat)	Lean mass	MGI:3056279	C57BL/6NJ	involves: C57BL/6NJ	-	-	-	-	Early adult	homozygote	male	control	25.84	21.3989	1.49012e-10
Body Composition (DEXA lean/fat)	Lean mass	MGI:3056279	C57BL/6NJ	involves: C57BL/6NJ	-	-	-	-	Early adult	homozygote	male	control	24.07	20.1625	1.49012e-10
Body Composition (DEXA lean/fat)	Lean mass	MGI:3056279	C57BL/6NJ	involves: C57BL/6NJ	-	-	-	-	Early adult	homozygote	male	control	26.22	22.4026	1.49012e-10
Body Composition (DEXA lean/fat)	Lean mass	MGI:3056279	C57BL/6NJ	involves: C57BL/6NJ	-	-	-	-	Early adult	homozygote	male	control	28.42	21.6057	1.49012e-10
Body Composition (DEXA lean/fat)	Lean mass	MGI:3056279	C57BL/6NJ	involves: C57BL/6NJ	-	-	-	-	Early adult	homozygote	male	control	29.36	24.451	1.49012e-10
Body Composition (DEXA lean/fat)	Lean mass	MGI:3056279	C57BL/6NJ	involves: C57BL/6NJ	-	-	-	-	Early adult	homozygote	male	control	27.48	23.7682	1.49012e-10
Body Composition (DEXA lean/fat)	Lean mass	MGI:3056279	C57BL/6NJ	involves: C57BL/6NJ	-	-	-	-	Early adult	homozygote	male	control	29.42	25.0676	1.49012e-10
Body Composition (DEXA lean/fat)	Lean mass	MGI:3056279	C57BL/6NJ	involves: C57BL/6NJ	-	-	-	-	Early adult	homozygote	male	control	31.5	24.6086	1
Body Composition (DEXA lean/fat)	Lean mass	MGI:3056279	C57BL/6NJ	involves: C57BL/6NJ	-	-	-	-	Early adult	homozygote	male	control	26.86	20.554	1
Body Composition (DEXA lean/fat)	Lean mass	MGI:3056279	C57BL/6NJ	involves: C57BL/6NJ	-	-	-	-	Early adult	homozygote	male	control	26.33	22.3151	1.49012e-10
Body Composition (DEXA lean/fat)	Lean mass	MGI:3056279	C57BL/6NJ	involves: C57BL/6NJ	-	-	-	-	Early adult	homozygote	male	control	31.68	24.4258	1.49012e-10
Body Composition (DEXA lean/fat)	Lean mass	MGI:3056279	C57BL/6NJ	involves: C57BL/6NJ	-	-	-	-	Early adult	homozygote	male	control	23.52	20.4704	1.49012e-10
Body Composition (DEXA lean/fat)	Lean mass	MGI:3056279	C57BL/6NJ	involves: C57BL/6NJ	-	-	-	-	Early adult	homozygote	male	control	28.82	24.5573	1.49012e-10
Body Composition (DEXA lean/fat)	Lean mass	MGI:3056279	C57BL/6NJ	involves: C57BL/6NJ	-	-	-	-	Early adult	homozygote	male	control	26.83	21.6025	1.49012e-10
Body Composition (DEXA lean/fat)	Lean mass	MGI:3056279	C57BL/6NJ	involves: C57BL/6NJ	-	-	-	-	Early adult	homozygote	male	control	29.43	24.2798	1.49012e-10
Body Composition (DEXA lean/fat)	Lean mass	MGI:3056279	C57BL/6NJ	involves: C57BL/6NJ	-	-	-	-	Early adult	homozygote	male	control	26.33	20.5066	1.49012e-10
Body Composition (DEXA lean/fat)	Lean mass	MGI:3056279	C57BL/6NJ	involves: C57BL/6NJ	-	-	-	-	Early adult	homozygote	male	control	34.08	26.7649	1.49012e-10
Body Composition (DEXA lean/fat)	Lean mass	MGI:3056279	C57BL/6NJ	involves: C57BL/6NJ	-	-	-	-	Early adult	homozygote	male	control	34.27	26.8376	1.49012e-10
Body Composition (DEXA lean/fat)	Lean mass	MGI:3056279	C57BL/6NJ	involves: C57BL/6NJ	-	-	-	-	Early adult	homozygote	male	control	29.22	26.2975	1.49012e-10
Body Composition (DEXA lean/fat)	Lean mass	MGI:3056279	C57BL/6NJ	involves: C57BL/6NJ	-	-	-	-	Early adult	homozygote	male	control	25.26	19.8656	1.49012e-10
Body Composition (DEXA lean/fat)	Lean mass	MGI:3056279	C57BL/6NJ	involves: C57BL/6NJ	-	-	-	-	Early adult	homozygote	male	control	29.74	24.1937	1.49012e-10
Body Composition (DEXA lean/fat)	Lean mass	MGI:3056279	C57BL/6NJ	involves: C57BL/6NJ	-	-	-	-	Early adult	homozygote	male	control	34.15	27.0642	1.49012e-10
Body Composition (DEXA lean/fat)	Lean mass	MGI:3056279	C57BL/6NJ	involves: C57BL/6NJ	-	-	-	-	Early adult	homozygote	male	control	34.58	26.6979	1
Body Composition (DEXA lean/fat)	Lean mass	MGI:3056279	C57BL/6NJ	involves: C57BL/6NJ	-	-	-	-	Early adult	homozygote	male	control	26.6	22.1706	1.49012e-10
Body Composition (DEXA lean/fat)	Lean mass	MGI:3056279	C57BL/6NJ	involves: C57BL/6NJ	-	-	-	-	Early adult	homozygote	male	control	30.85	23.0829	1.49012e-10
Body Composition (DEXA lean/fat)	Lean mass	MGI:3056279	C57BL/6NJ	involves: C57BL/6NJ	-	-	-	-	Early adult	homozygote	male	control	35.38	24.5628	1.49012e-10
Body Composition (DEXA lean/fat)	Lean mass	MGI:3056279	C57BL/6NJ	involves: C57BL/6NJ	-	-	-	-	Early adult	homozygote	male	control	30.18	22.2177	1.49012e-10
Body Composition (DEXA lean/fat)	Lean mass	MGI:3056279	C57BL/6NJ	involves: C57BL/6NJ	-	-	-	-	Early adult	homozygote	male	control	27.39	21.372	1.49012e-10
Body Composition (DEXA lean/fat)	Lean mass	MGI:3056279	C57BL/6NJ	involves: C57BL/6NJ	-	-	-	-	Early adult	homozygote	male	control	23.86	20.5155	1.49012e-10
Body Composition (DEXA lean/fat)	Lean mass	MGI:3056279	C57BL/6NJ	involves: C57BL/6NJ	-	-	-	-	Early adult	homozygote	male	control	25.06	20.6637	1.49012e-10
Body Composition (DEXA lean/fat)	Lean mass	MGI:3056279	C57BL/6NJ	involves: C57BL/6NJ	-	-	-	-	Early adult	homozygote	male	control	27.12	22.1274	1.49012e-10
Body Composition (DEXA lean/fat)	Lean mass	MGI:3056279	C57BL/6NJ	involves: C57BL/6NJ	-	-	-	-	Early adult	homozygote	male	control	28.9	22.8104	1.49012e-10
Body Composition (DEXA lean/fat)	Lean mass	MGI:3056279	C57BL/6NJ	involves: C57BL/6NJ	-	-	-	-	Early adult	homozygote	male	control	31.7	26.3784	1
Body Composition (DEXA lean/fat)	Lean mass	MGI:3056279	C57BL/6NJ	involves: C57BL/6NJ	-	-	-	-	Early adult	homozygote	male	control	31.25	23.8613	1.49012e-10
Body Composition (DEXA lean/fat)	Lean mass	MGI:3056279	C57BL/6NJ	involves: C57BL/6NJ	-	-	-	-	Early adult	homozygote	male	control	30.88	21.7341	1.49012e-10
Body Composition (DEXA lean/fat)	Lean mass	MGI:3056279	C57BL/6NJ	involves: C57BL/6NJ	-	-	-	-	Early adult	homozygote	male	control	28.78	21.3362	1.49012e-10
Body Composition (DEXA lean/fat)	Lean mass	MGI:3056279	C57BL/6NJ	involves: C57BL/6NJ	-	-	-	-	Early adult	homozygote	male	control	27	20.2309	1.49012e-10
Body Composition (DEXA lean/fat)	Lean mass	MGI:3056279	C57BL/6NJ	involves: C57BL/6NJ	-	-	-	-	Early adult	homozygote	male	control	30.13	23.2882	1.49012e-10
Body Composition (DEXA lean/fat)	Lean mass	MGI:3056279	C57BL/6NJ	involves: C57BL/6NJ	-	-	-	-	Early adult	homozygote	male	control	30.27	23.5132	1.49012e-10
Body Composition (DEXA lean/fat)	Lean mass	MGI:3056279	C57BL/6NJ	involves: C57BL/6NJ	-	-	-	-	Early adult	homozygote	male	control	30.71	24.3671	1.49012e-10
Body Composition (DEXA lean/fat)	Lean mass	MGI:3056279	C57BL/6NJ	involves: C57BL/6NJ	-	-	-	-	Early adult	homozygote	male	control	23.89	20.9484	1.49012e-10
Body Composition (DEXA lean/fat)	Lean mass	MGI:3056279	C57BL/6NJ	involves: C57BL/6NJ	-	-	-	-	Early adult	homozygote	male	control	31.28	27.4633	1
Body Composition (DEXA lean/fat)	Lean mass	MGI:3056279	C57BL/6NJ	involves: C57BL/6NJ	-	-	-	-	Early adult	homozygote	male	control	26.49	22.2128	1.49012e-10
Body Composition (DEXA lean/fat)	Lean mass	MGI:3056279	C57BL/6NJ	involves: C57BL/6NJ	-	-	-	-	Early adult	homozygote	male	control	28.92	23.8963	1.49012e-10
Body Composition (DEXA lean/fat)	Lean mass	MGI:3056279	C57BL/6NJ	involves: C57BL/6NJ	-	-	-	-	Early adult	homozygote	male	control	22.6	18.2183	1.49012e-10
Body Composition (DEXA lean/fat)	Lean mass	MGI:3056279	C57BL/6NJ	involves: C57BL/6NJ	-	-	-	-	Early adult	homozygote	male	control	33.1	25.7215	1.49012e-10
Body Composition (DEXA lean/fat)	Lean mass	MGI:3056279	C57BL/6NJ	involves: C57BL/6NJ	-	-	-	-	Early adult	homozygote	male	control	29.21	22.2745	1.49012e-10
Body Composition (DEXA lean/fat)	Lean mass	MGI:3056279	C57BL/6NJ	involves: C57BL/6NJ	-	-	-	-	Early adult	homozygote	male	control	24.35	19.6543	1.49012e-10
Body Composition (DEXA lean/fat)	Lean mass	MGI:3056279	C57BL/6NJ	involves: C57BL/6NJ	-	-	-	-	Early adult	homozygote	male	control	30.67	25.301	1.49012e-10
Body Composition (DEXA lean/fat)	Lean mass	MGI:3056279	C57BL/6NJ	involves: C57BL/6NJ	-	-	-	-	Early adult	homozygote	male	control	27.38	21.5919	1.49012e-10
Body Composition (DEXA lean/fat)	Lean mass	MGI:3056279	C57BL/6NJ	involves: C57BL/6NJ	-	-	-	-	Early adult	homozygote	male	control	28.44	23.8764	1.49012e-10
Body Composition (DEXA lean/fat)	Lean mass	MGI:3056279	C57BL/6NJ	involves: C57BL/6NJ	-	-	-	-	Early adult	homozygote	male	control	25.88	21.5595	1.49012e-10
Body Composition (DEXA lean/fat)	Lean mass	MGI:3056279	C57BL/6NJ	involves: C57BL/6NJ	-	-	-	-	Early adult	homozygote	male	control	29.82	26.6566	1.49012e-10
Body Composition (DEXA lean/fat)	Lean mass	MGI:3056279	C57BL/6NJ	involves: C57BL/6NJ	-	-	-	-	Early adult	homozygote	male	control	29.26	22.5013	1.49012e-10
Body Composition (DEXA lean/fat)	Lean mass	MGI:3056279	C57BL/6NJ	involves: C57BL/6NJ	-	-	-	-	Early adult	homozygote	male	control	28.03	26.5311	1.49012e-10
Body Composition (DEXA lean/fat)	Lean mass	MGI:3056279	C57BL/6NJ	involves: C57BL/6NJ	-	-	-	-	Early adult	homozygote	male	control	27.11	23.6602	1.49012e-10
Body Composition (DEXA lean/fat)	Lean mass	MGI:3056279	C57BL/6NJ	involves: C57BL/6NJ	-	-	-	-	Early adult	homozygote	male	control	23.95	20.0019	1.49012e-10
Body Composition (DEXA lean/fat)	Lean mass	MGI:3056279	C57BL/6NJ	involves: C57BL/6NJ	-	-	-	-	Early adult	homozygote	male	control	26.83	23.4456	1.49012e-10
Body Composition (DEXA lean/fat)	Lean mass	MGI:3056279	C57BL/6NJ	involves: C57BL/6NJ	-	-	-	-	Early adult	homozygote	male	control	27.83	23.6074	1.49012e-10
Body Composition (DEXA lean/fat)	Lean mass	MGI:3056279	C57BL/6NJ	involves: C57BL/6NJ	-	-	-	-	Early adult	homozygote	male	control	24.93	21.6773	1.49012e-10
Body Composition (DEXA lean/fat)	Lean mass	MGI:3056279	C57BL/6NJ	involves: C57BL/6NJ	-	-	-	-	Early adult	homozygote	male	control	26.06	21.9753	1.49012e-10
Body Composition (DEXA lean/fat)	Lean mass	MGI:3056279	C57BL/6NJ	involves: C57BL/6NJ	-	-	-	-	Early adult	homozygote	male	control	23.62	19.6827	1.49012e-10
Body Composition (DEXA lean/fat)	Lean mass	MGI:3056279	C57BL/6NJ	involves: C57BL/6NJ	-	-	-	-	Early adult	homozygote	male	control	31.23	23.575	1.49012e-10
Body Composition (DEXA lean/fat)	Lean mass	MGI:3056279	C57BL/6NJ	involves: C57BL/6NJ	-	-	-	-	Early adult	homozygote	male	control	26.58	21.0005	1.49012e-10
Body Composition (DEXA lean/fat)	Lean mass	MGI:3056279	C57BL/6NJ	involves: C57BL/6NJ	-	-	-	-	Early adult	homozygote	male	control	24.22	19.6751	1.49012e-10
Body Composition (DEXA lean/fat)	Lean mass	MGI:3056279	C57BL/6NJ	involves: C57BL/6NJ	-	-	-	-	Early adult	homozygote	male	control	26.21	23.0319	1.49012e-10
Body Composition (DEXA lean/fat)	Lean mass	MGI:3056279	C57BL/6NJ	involves: C57BL/6NJ	-	-	-	-	Early adult	homozygote	male	control	22.71	20.4114	1.49012e-10
Body Composition (DEXA lean/fat)	Lean mass	MGI:3056279	C57BL/6NJ	involves: C57BL/6NJ	-	-	-	-	Early adult	homozygote	male	control	26.75	21.7539	1.49012e-10
Body Composition (DEXA lean/fat)	Lean mass	MGI:3056279	C57BL/6NJ	involves: C57BL/6NJ	-	-	-	-	Early adult	homozygote	male	control	37.91	29.099	1.49012e-10
Body Composition (DEXA lean/fat)	Lean mass	MGI:3056279	C57BL/6NJ	involves: C57BL/6NJ	-	-	-	-	Early adult	homozygote	male	control	32.9	29.4383	1.49012e-10
Body Composition (DEXA lean/fat)	Lean mass	MGI:3056279	C57BL/6NJ	involves: C57BL/6NJ	-	-	-	-	Early adult	homozygote	male	control	28.93	24.5288	1.49012e-10
Body Composition (DEXA lean/fat)	Lean mass	MGI:3056279	C57BL/6NJ	involves: C57BL/6NJ	-	-	-	-	Early adult	homozygote	male	control	29.61	21.8313	1.49012e-10
Body Composition (DEXA lean/fat)	Lean mass	MGI:3056279	C57BL/6NJ	involves: C57BL/6NJ	-	-	-	-	Early adult	homozygote	male	control	25.73	19.8541	1.49012e-10
Body Composition (DEXA lean/fat)	Lean mass	MGI:3056279	C57BL/6NJ	involves: C57BL/6NJ	-	-	-	-	Early adult	homozygote	male	control	28.08	22.0577	1.49012e-10
Body Composition (DEXA lean/fat)	Lean mass	MGI:3056279	C57BL/6NJ	involves: C57BL/6NJ	-	-	-	-	Early adult	homozygote	male	control	24.9	22.3923	1.49012e-10
Body Composition (DEXA lean/fat)	Lean mass	MGI:3056279	C57BL/6NJ	involves: C57BL/6NJ	-	-	-	-	Early adult	homozygote	male	control	26.29	21.8482	1.49012e-10
Body Composition (DEXA lean/fat)	Lean mass	MGI:3056279	C57BL/6NJ	involves: C57BL/6NJ	-	-	-	-	Early adult	homozygote	male	control	23.6	19.258	1.49012e-10
Body Composition (DEXA lean/fat)	Lean mass	MGI:3056279	C57BL/6NJ	involves: C57BL/6NJ	-	-	-	-	Early adult	homozygote	male	control	24.77	21.1269	1
Body Composition (DEXA lean/fat)	Lean mass	MGI:3056279	C57BL/6NJ	involves: C57BL/6NJ	-	-	-	-	Early adult	homozygote	male	control	24.56	21.1038	1.49012e-10
Body Composition (DEXA lean/fat)	Lean mass	MGI:3056279	C57BL/6NJ	involves: C57BL/6NJ	-	-	-	-	Early adult	homozygote	male	control	22.43	19.8191	1.49012e-10
Body Composition (DEXA lean/fat)	Lean mass	MGI:3056279	C57BL/6NJ	involves: C57BL/6NJ	-	-	-	-	Early adult	homozygote	male	control	25.29	21.2954	1.49012e-10
Body Composition (DEXA lean/fat)	Lean mass	MGI:3056279	C57BL/6NJ	involves: C57BL/6NJ	-	-	-	-	Early adult	homozygote	male	control	32.39	24.8255	1.49012e-10
Body Composition (DEXA lean/fat)	Lean mass	MGI:3056279	C57BL/6NJ	involves: C57BL/6NJ	-	-	-	-	Early adult	homozygote	male	control	30.7	23.7117	1.49012e-10
Body Composition (DEXA lean/fat)	Lean mass	MGI:3056279	C57BL/6NJ	involves: C57BL/6NJ	-	-	-	-	Early adult	homozygote	male	control	30.22	24.8706	1.49012e-10
Body Composition (DEXA lean/fat)	Lean mass	MGI:3056279	C57BL/6NJ	involves: C57BL/6NJ	-	-	-	-	Early adult	homozygote	male	control	23.85	19.5838	1.49012e-10
Body Composition (DEXA lean/fat)	Lean mass	MGI:3056279	C57BL/6NJ	involves: C57BL/6NJ	-	-	-	-	Early adult	homozygote	male	control	24.97	21.2124	1.49012e-10
Body Composition (DEXA lean/fat)	Lean mass	MGI:3056279	C57BL/6NJ	involves: C57BL/6NJ	-	-	-	-	Early adult	homozygote	male	control	25.26	22.3316	1.49012e-10
Body Composition (DEXA lean/fat)	Lean mass	MGI:3056279	C57BL/6NJ	involves: C57BL/6NJ	-	-	-	-	Early adult	homozygote	male	control	27.18	22.3629	1.49012e-10
Body Composition (DEXA lean/fat)	Lean mass	MGI:3056279	C57BL/6NJ	involves: C57BL/6NJ	-	-	-	-	Early adult	homozygote	male	control	29.73	25.3025	1
Body Composition (DEXA lean/fat)	Lean mass	MGI:3056279	C57BL/6NJ	involves: C57BL/6NJ	-	-	-	-	Early adult	homozygote	male	control	23.73	20.8173	1.49012e-10
Body Composition (DEXA lean/fat)	Lean mass	MGI:3056279	C57BL/6NJ	involves: C57BL/6NJ	-	-	-	-	Early adult	homozygote	male	control	27.97	22.9531	1.49012e-10
Body Composition (DEXA lean/fat)	Lean mass	MGI:3056279	C57BL/6NJ	involves: C57BL/6NJ	-	-	-	-	Early adult	homozygote	male	control	29.33	24.7187	1
Body Composition (DEXA lean/fat)	Lean mass	MGI:3056279	C57BL/6NJ	involves: C57BL/6NJ	-	-	-	-	Early adult	homozygote	male	control	27.02	23.077	1.49012e-10
Body Composition (DEXA lean/fat)	Lean mass	MGI:3056279	C57BL/6NJ	involves: C57BL/6NJ	-	-	-	-	Early adult	homozygote	male	control	25.39	20.7627	1.49012e-10
Body Composition (DEXA lean/fat)	Lean mass	MGI:3056279	C57BL/6NJ	involves: C57BL/6NJ	-	-	-	-	Early adult	homozygote	male	control	28.26	23.7171	1.49012e-10
Body Composition (DEXA lean/fat)	Lean mass	MGI:3056279	C57BL/6NJ	involves: C57BL/6NJ	-	-	-	-	Early adult	homozygote	male	control	28.33	25.2754	1.49012e-10
Body Composition (DEXA lean/fat)	Lean mass	MGI:3056279	C57BL/6NJ	involves: C57BL/6NJ	-	-	-	-	Early adult	homozygote	male	control	33.57	27.1819	1.49012e-10
Body Composition (DEXA lean/fat)	Lean mass	MGI:3056279	C57BL/6NJ	involves: C57BL/6NJ	-	-	-	-	Early adult	homozygote	male	control	29.36	26.1388	1
Body Composition (DEXA lean/fat)	Lean mass	MGI:3056279	C57BL/6NJ	involves: C57BL/6NJ	-	-	-	-	Early adult	homozygote	male	control	31.55	26.7674	1.49012e-10
Body Composition (DEXA lean/fat)	Lean mass	MGI:3056279	C57BL/6NJ	involves: C57BL/6NJ	-	-	-	-	Early adult	homozygote	male	control	29.35	23.1488	1.49012e-10
Body Composition (DEXA lean/fat)	Lean mass	MGI:3056279	C57BL/6NJ	involves: C57BL/6NJ	-	-	-	-	Early adult	homozygote	male	control	25.27	21.7208	1.49012e-10
Body Composition (DEXA lean/fat)	Lean mass	MGI:3056279	C57BL/6NJ	involves: C57BL/6NJ	-	-	-	-	Early adult	homozygote	male	control	33.69	26.8254	1.49012e-10
Body Composition (DEXA lean/fat)	Lean mass	MGI:3056279	C57BL/6NJ	involves: C57BL/6NJ	-	-	-	-	Early adult	homozygote	male	control	28.45	22.221	1.49012e-10
Body Composition (DEXA lean/fat)	Lean mass	MGI:3056279	C57BL/6NJ	involves: C57BL/6NJ	-	-	-	-	Early adult	homozygote	male	control	24.26	20.421	1.49012e-10
Body Composition (DEXA lean/fat)	Lean mass	MGI:3056279	C57BL/6NJ	involves: C57BL/6NJ	-	-	-	-	Early adult	homozygote	male	control	21.93	17.1321	1.49012e-10
Body Composition (DEXA lean/fat)	Lean mass	MGI:3056279	C57BL/6NJ	involves: C57BL/6NJ	-	-	-	-	Early adult	homozygote	male	control	33.57	27.7892	1.49012e-10
Body Composition (DEXA lean/fat)	Lean mass	MGI:3056279	C57BL/6NJ	involves: C57BL/6NJ	-	-	-	-	Early adult	homozygote	male	control	24.88	20.4844	1.49012e-10
Body Composition (DEXA lean/fat)	Lean mass	MGI:3056279	C57BL/6NJ	involves: C57BL/6NJ	-	-	-	-	Early adult	homozygote	male	control	22.88	18.499	1.49012e-10
Body Composition (DEXA lean/fat)	Lean mass	MGI:3056279	C57BL/6NJ	involves: C57BL/6NJ	-	-	-	-	Early adult	homozygote	male	control	30.46	23.3905	1
Body Composition (DEXA lean/fat)	Lean mass	MGI:3056279	C57BL/6NJ	involves: C57BL/6NJ	-	-	-	-	Early adult	homozygote	male	control	32.59	24.0575	1.49012e-10
Body Composition (DEXA lean/fat)	Lean mass	MGI:3056279	C57BL/6NJ	involves: C57BL/6NJ	-	-	-	-	Early adult	homozygote	male	control	28.35	26.6113	1.49012e-10
Body Composition (DEXA lean/fat)	Lean mass	MGI:3056279	C57BL/6NJ	involves: C57BL/6NJ	-	-	-	-	Early adult	homozygote	male	control	21.42	17.8908	1.49012e-10
Body Composition (DEXA lean/fat)	Lean mass	MGI:3056279	C57BL/6NJ	involves: C57BL/6NJ	-	-	-	-	Early adult	homozygote	male	control	22.75	19.6034	1.49012e-10
Body Composition (DEXA lean/fat)	Lean mass	MGI:3056279	C57BL/6NJ	involves: C57BL/6NJ	-	-	-	-	Early adult	homozygote	male	control	24.87	21.5575	1.49012e-10
Body Composition (DEXA lean/fat)	Lean mass	MGI:3056279	C57BL/6NJ	involves: C57BL/6NJ	-	-	-	-	Early adult	homozygote	male	control	27.89	24.1494	1.49012e-10
Body Composition (DEXA lean/fat)	Lean mass	MGI:3056279	C57BL/6NJ	involves: C57BL/6NJ	-	-	-	-	Early adult	homozygote	male	control	26.42	23.142	1.49012e-10
Body Composition (DEXA lean/fat)	Lean mass	MGI:3056279	C57BL/6NJ	involves: C57BL/6NJ	-	-	-	-	Early adult	homozygote	male	control	31.49	24.6996	1
Body Composition (DEXA lean/fat)	Lean mass	MGI:3056279	C57BL/6NJ	involves: C57BL/6NJ	-	-	-	-	Early adult	homozygote	male	control	28.74	25.0522	1.49012e-10
Body Composition (DEXA lean/fat)	Lean mass	MGI:3056279	C57BL/6NJ	involves: C57BL/6NJ	-	-	-	-	Early adult	homozygote	male	control	29.01	24.5691	1.49012e-10
Body Composition (DEXA lean/fat)	Lean mass	MGI:3056279	C57BL/6NJ	involves: C57BL/6NJ	-	-	-	-	Early adult	homozygote	male	control	28.73	24.3472	1.49012e-10
Body Composition (DEXA lean/fat)	Lean mass	MGI:3056279	C57BL/6NJ	involves: C57BL/6NJ	-	-	-	-	Early adult	homozygote	male	control	29.39	22.1132	5.88367e-08
Body Composition (DEXA lean/fat)	Lean mass	MGI:3056279	C57BL/6NJ	involves: C57BL/6NJ	-	-	-	-	Early adult	homozygote	male	control	29.2	23.4326	1.49012e-10
Body Composition (DEXA lean/fat)	Lean mass	MGI:3056279	C57BL/6NJ	involves: C57BL/6NJ	-	-	-	-	Early adult	homozygote	male	control	27.85	23.6274	1.49012e-10
Body Composition (DEXA lean/fat)	Lean mass	MGI:3056279	C57BL/6NJ	involves: C57BL/6NJ	-	-	-	-	Early adult	homozygote	male	control	27.8	21.3772	1.49012e-10
Body Composition (DEXA lean/fat)	Lean mass	MGI:3056279	C57BL/6NJ	involves: C57BL/6NJ	-	-	-	-	Early adult	homozygote	male	control	31.96	24.0975	1.49012e-10
Body Composition (DEXA lean/fat)	Lean mass	MGI:3056279	C57BL/6NJ	involves: C57BL/6NJ	-	-	-	-	Early adult	homozygote	male	control	29.65	25.4447	1.49012e-10
Body Composition (DEXA lean/fat)	Lean mass	MGI:3056279	C57BL/6NJ	involves: C57BL/6NJ	-	-	-	-	Early adult	homozygote	male	control	33.37	25.6941	1.49012e-10
Body Composition (DEXA lean/fat)	Lean mass	MGI:3056279	C57BL/6NJ	involves: C57BL/6NJ	-	-	-	-	Early adult	homozygote	male	control	25.7	19.8249	1.49012e-10
Body Composition (DEXA lean/fat)	Lean mass	MGI:3056279	C57BL/6NJ	involves: C57BL/6NJ	-	-	-	-	Early adult	homozygote	male	control	26.84	23.4386	1.49012e-10
Body Composition (DEXA lean/fat)	Lean mass	MGI:3056279	C57BL/6NJ	involves: C57BL/6NJ	-	-	-	-	Early adult	homozygote	male	control	28.42	25.6501	1.49012e-10
Body Composition (DEXA lean/fat)	Lean mass	MGI:3056279	C57BL/6NJ	involves: C57BL/6NJ	-	-	-	-	Early adult	homozygote	male	control	26.73	22.5477	1
Body Composition (DEXA lean/fat)	Lean mass	MGI:3056279	C57BL/6NJ	involves: C57BL/6NJ	-	-	-	-	Early adult	homozygote	male	control	28.16	24.7344	1.49012e-10
Body Composition (DEXA lean/fat)	Lean mass	MGI:3056279	C57BL/6NJ	involves: C57BL/6NJ	-	-	-	-	Early adult	homozygote	male	control	26.4	21.2138	1.49012e-10
Body Composition (DEXA lean/fat)	Lean mass	MGI:3056279	C57BL/6NJ	involves: C57BL/6NJ	-	-	-	-	Early adult	homozygote	male	control	27.07	21.4669	1.49012e-10
Body Composition (DEXA lean/fat)	Lean mass	MGI:3056279	C57BL/6NJ	involves: C57BL/6NJ	-	-	-	-	Early adult	homozygote	male	control	27.71	21.0494	1.49012e-10
Body Composition (DEXA lean/fat)	Lean mass	MGI:3056279	C57BL/6NJ	involves: C57BL/6NJ	-	-	-	-	Early adult	homozygote	male	control	26.17	21.0505	1.49012e-10
Body Composition (DEXA lean/fat)	Lean mass	MGI:3056279	C57BL/6NJ	involves: C57BL/6NJ	-	-	-	-	Early adult	homozygote	male	control	29.63	23.0443	1.49012e-10
Body Composition (DEXA lean/fat)	Lean mass	MGI:3056279	C57BL/6NJ	involves: C57BL/6NJ	-	-	-	-	Early adult	homozygote	male	control	26.71	21.8906	1.49012e-10
Body Composition (DEXA lean/fat)	Lean mass	MGI:3056279	C57BL/6NJ	involves: C57BL/6NJ	-	-	-	-	Early adult	homozygote	male	control	23.59	19.7609	1.49012e-10
Body Composition (DEXA lean/fat)	Lean mass	MGI:3056279	C57BL/6NJ	involves: C57BL/6NJ	-	-	-	-	Early adult	homozygote	male	control	25.53	20.7685	1.49012e-10
Body Composition (DEXA lean/fat)	Lean mass	MGI:3056279	C57BL/6NJ	involves: C57BL/6NJ	-	-	-	-	Early adult	homozygote	male	control	26.06	20.0208	1.49012e-10
Body Composition (DEXA lean/fat)	Lean mass	MGI:3056279	C57BL/6NJ	involves: C57BL/6NJ	-	-	-	-	Early adult	homozygote	male	control	30.32	24.5764	1.49012e-10
Body Composition (DEXA lean/fat)	Lean mass	MGI:3056279	C57BL/6NJ	involves: C57BL/6NJ	-	-	-	-	Early adult	homozygote	male	control	25.04	20.4185	1.49012e-10
Body Composition (DEXA lean/fat)	Lean mass	MGI:3056279	C57BL/6NJ	involves: C57BL/6NJ	-	-	-	-	Early adult	homozygote	male	control	21.12	17.6164	1.49012e-10
Body Composition (DEXA lean/fat)	Lean mass	MGI:3056279	C57BL/6NJ	involves: C57BL/6NJ	-	-	-	-	Early adult	homozygote	male	control	26.85	21.7793	1.49012e-10
Body Composition (DEXA lean/fat)	Lean mass	MGI:3056279	C57BL/6NJ	involves: C57BL/6NJ	-	-	-	-	Early adult	homozygote	male	control	26.21	22.2991	1.49012e-10
Body Composition (DEXA lean/fat)	Lean mass	MGI:3056279	C57BL/6NJ	involves: C57BL/6NJ	-	-	-	-	Early adult	homozygote	male	control	24.61	19.4551	1.49012e-10
Body Composition (DEXA lean/fat)	Lean mass	MGI:3056279	C57BL/6NJ	involves: C57BL/6NJ	-	-	-	-	Early adult	homozygote	male	control	26.24	21.856	1.49012e-10
Body Composition (DEXA lean/fat)	Lean mass	MGI:3056279	C57BL/6NJ	involves: C57BL/6NJ	-	-	-	-	Early adult	homozygote	male	control	30.48	22.124	1.49012e-10
Body Composition (DEXA lean/fat)	Lean mass	MGI:3056279	C57BL/6NJ	involves: C57BL/6NJ	-	-	-	-	Early adult	homozygote	male	control	27.8	23.9063	1.49012e-10
Body Composition (DEXA lean/fat)	Lean mass	MGI:3056279	C57BL/6NJ	involves: C57BL/6NJ	-	-	-	-	Early adult	homozygote	male	control	25.39	20.36	1.49012e-10
Body Composition (DEXA lean/fat)	Lean mass	MGI:3056279	C57BL/6NJ	involves: C57BL/6NJ	-	-	-	-	Early adult	homozygote	male	control	25.79	21.0597	1.49012e-10
Body Composition (DEXA lean/fat)	Lean mass	MGI:3056279	C57BL/6NJ	involves: C57BL/6NJ	-	-	-	-	Early adult	homozygote	male	control	35.65	30.0111	1.49012e-10
Body Composition (DEXA lean/fat)	Lean mass	MGI:3056279	C57BL/6NJ	involves: C57BL/6NJ	-	-	-	-	Early adult	homozygote	male	control	26.43	22.5854	1.49012e-10
Body Composition (DEXA lean/fat)	Lean mass	MGI:3056279	C57BL/6NJ	involves: C57BL/6NJ	-	-	-	-	Early adult	homozygote	male	control	29.39	26.3446	1.49012e-10
Body Composition (DEXA lean/fat)	Lean mass	MGI:3056279	C57BL/6NJ	involves: C57BL/6NJ	-	-	-	-	Early adult	homozygote	male	control	28.93	24.2567	1.49012e-10
Body Composition (DEXA lean/fat)	Lean mass	MGI:3056279	C57BL/6NJ	involves: C57BL/6NJ	-	-	-	-	Early adult	homozygote	male	control	29.76	22.2756	1.49012e-10
Body Composition (DEXA lean/fat)	Lean mass	MGI:3056279	C57BL/6NJ	involves: C57BL/6NJ	-	-	-	-	Early adult	homozygote	male	control	29.09	25.7799	1.49012e-10
Body Composition (DEXA lean/fat)	Lean mass	MGI:3056279	C57BL/6NJ	involves: C57BL/6NJ	-	-	-	-	Early adult	homozygote	male	control	27.82	23.5429	1.49012e-10
Body Composition (DEXA lean/fat)	Lean mass	MGI:3056279	C57BL/6NJ	involves: C57BL/6NJ	-	-	-	-	Early adult	homozygote	male	control	27	21.5218	1.49012e-10
Body Composition (DEXA lean/fat)	Lean mass	MGI:3056279	C57BL/6NJ	involves: C57BL/6NJ	-	-	-	-	Early adult	homozygote	male	control	29.77	23.3603	1
Body Composition (DEXA lean/fat)	Lean mass	MGI:3056279	C57BL/6NJ	involves: C57BL/6NJ	-	-	-	-	Early adult	homozygote	male	control	24.21	19.9526	1.49012e-10
Body Composition (DEXA lean/fat)	Lean mass	MGI:3056279	C57BL/6NJ	involves: C57BL/6NJ	-	-	-	-	Early adult	homozygote	male	control	32.76	23.1225	1.49012e-10
Body Composition (DEXA lean/fat)	Lean mass	MGI:3056279	C57BL/6NJ	involves: C57BL/6NJ	-	-	-	-	Early adult	homozygote	male	control	30.48	26.9341	1.49012e-10
Body Composition (DEXA lean/fat)	Lean mass	MGI:3056279	C57BL/6NJ	involves: C57BL/6NJ	-	-	-	-	Early adult	homozygote	male	control	26.36	21.7568	1.49012e-10
Body Composition (DEXA lean/fat)	Lean mass	MGI:3056279	C57BL/6NJ	involves: C57BL/6NJ	-	-	-	-	Early adult	homozygote	male	control	29.17	22.94	1.49012e-10
Body Composition (DEXA lean/fat)	Lean mass	MGI:3056279	C57BL/6NJ	involves: C57BL/6NJ	-	-	-	-	Early adult	homozygote	male	control	25.43	21.2615	1.49012e-10
Body Composition (DEXA lean/fat)	Lean mass	MGI:3056279	C57BL/6NJ	involves: C57BL/6NJ	-	-	-	-	Early adult	homozygote	male	control	29.66	25.9008	1.49012e-10
Body Composition (DEXA lean/fat)	Lean mass	MGI:3056279	C57BL/6NJ	involves: C57BL/6NJ	-	-	-	-	Early adult	homozygote	male	control	28.23	24.8391	1.49012e-10
Body Composition (DEXA lean/fat)	Lean mass	MGI:3056279	C57BL/6NJ	involves: C57BL/6NJ	-	-	-	-	Early adult	homozygote	male	control	24.14	20.5146	1.49012e-10
Body Composition (DEXA lean/fat)	Lean mass	MGI:3056279	C57BL/6NJ	involves: C57BL/6NJ	-	-	-	-	Early adult	homozygote	male	control	24.79	20.4771	1.49012e-10
Body Composition (DEXA lean/fat)	Lean mass	MGI:3056279	C57BL/6NJ	involves: C57BL/6NJ	-	-	-	-	Early adult	homozygote	male	control	23.58	19.5104	1.49012e-10
Body Composition (DEXA lean/fat)	Lean mass	MGI:3056279	C57BL/6NJ	involves: C57BL/6NJ	-	-	-	-	Early adult	homozygote	male	control	30.18	26.1126	1.49012e-10
Body Composition (DEXA lean/fat)	Lean mass	MGI:3056279	C57BL/6NJ	involves: C57BL/6NJ	-	-	-	-	Early adult	homozygote	male	control	23.41	20.5099	1.49012e-10
Body Composition (DEXA lean/fat)	Lean mass	MGI:3056279	C57BL/6NJ	involves: C57BL/6NJ	-	-	-	-	Early adult	homozygote	male	control	25.55	21.532	1.49012e-10
Body Composition (DEXA lean/fat)	Lean mass	MGI:3056279	C57BL/6NJ	involves: C57BL/6NJ	-	-	-	-	Early adult	homozygote	male	control	28.37	22.6024	1.49012e-10
Body Composition (DEXA lean/fat)	Lean mass	MGI:3056279	C57BL/6NJ	involves: C57BL/6NJ	-	-	-	-	Early adult	homozygote	male	control	28.71	25.066	1.49012e-10
Body Composition (DEXA lean/fat)	Lean mass	MGI:3056279	C57BL/6NJ	involves: C57BL/6NJ	-	-	-	-	Early adult	homozygote	male	control	27.75	21.964	1.49012e-10
Body Composition (DEXA lean/fat)	Lean mass	MGI:3056279	C57BL/6NJ	involves: C57BL/6NJ	-	-	-	-	Early adult	homozygote	male	control	28.36	20.8134	1.49012e-10
Body Composition (DEXA lean/fat)	Lean mass	MGI:3056279	C57BL/6NJ	involves: C57BL/6NJ	-	-	-	-	Early adult	homozygote	male	control	29.62	22.7655	1.49012e-10
Body Composition (DEXA lean/fat)	Lean mass	MGI:3056279	C57BL/6NJ	involves: C57BL/6NJ	-	-	-	-	Early adult	homozygote	male	control	26.68	20.4805	1.49012e-10
Body Composition (DEXA lean/fat)	Lean mass	MGI:3056279	C57BL/6NJ	involves: C57BL/6NJ	-	-	-	-	Early adult	homozygote	male	control	28.86	21.9714	1.49012e-10
Body Composition (DEXA lean/fat)	Lean mass	MGI:3056279	C57BL/6NJ	involves: C57BL/6NJ	-	-	-	-	Early adult	homozygote	male	control	24.82	20.7317	1
Body Composition (DEXA lean/fat)	Lean mass	MGI:3056279	C57BL/6NJ	involves: C57BL/6NJ	-	-	-	-	Early adult	homozygote	male	control	21.95	18.8322	1.49012e-10
Body Composition (DEXA lean/fat)	Lean mass	MGI:3056279	C57BL/6NJ	involves: C57BL/6NJ	-	-	-	-	Early adult	homozygote	male	control	28.35	21.7974	1.49012e-10
Body Composition (DEXA lean/fat)	Lean mass	MGI:3056279	C57BL/6NJ	involves: C57BL/6NJ	-	-	-	-	Early adult	homozygote	male	control	34.74	24.308	1
Body Composition (DEXA lean/fat)	Lean mass	MGI:3056279	C57BL/6NJ	involves: C57BL/6NJ	-	-	-	-	Early adult	homozygote	male	control	24.51	20.2161	1.49012e-10
Body Composition (DEXA lean/fat)	Lean mass	MGI:3056279	C57BL/6NJ	involves: C57BL/6NJ	-	-	-	-	Early adult	homozygote	male	control	30.47	25.4653	1.49012e-10
Body Composition (DEXA lean/fat)	Lean mass	MGI:3056279	C57BL/6NJ	involves: C57BL/6NJ	-	-	-	-	Early adult	homozygote	male	control	28.62	24.313	1.49012e-10
Body Composition (DEXA lean/fat)	Lean mass	MGI:3056279	C57BL/6NJ	involves: C57BL/6NJ	-	-	-	-	Early adult	homozygote	male	control	28.19	23.9161	1.49012e-10
Body Composition (DEXA lean/fat)	Lean mass	MGI:3056279	C57BL/6NJ	involves: C57BL/6NJ	-	-	-	-	Early adult	homozygote	male	control	25.55	20.6816	1.49012e-10
Body Composition (DEXA lean/fat)	Lean mass	MGI:3056279	C57BL/6NJ	involves: C57BL/6NJ	-	-	-	-	Early adult	homozygote	male	control	29.1	23.2952	1.49012e-10
Body Composition (DEXA lean/fat)	Lean mass	MGI:3056279	C57BL/6NJ	involves: C57BL/6NJ	-	-	-	-	Early adult	homozygote	male	control	30.34	23.3504	1.49012e-10
Body Composition (DEXA lean/fat)	Lean mass	MGI:3056279	C57BL/6NJ	involves: C57BL/6NJ	-	-	-	-	Early adult	homozygote	male	control	30.7	23.1046	1.49012e-10
Body Composition (DEXA lean/fat)	Lean mass	MGI:3056279	C57BL/6NJ	involves: C57BL/6NJ	-	-	-	-	Early adult	homozygote	male	control	30.73	23.2634	1.49012e-10
Body Composition (DEXA lean/fat)	Lean mass	MGI:3056279	C57BL/6NJ	involves: C57BL/6NJ	-	-	-	-	Early adult	homozygote	male	control	30.64	26.3207	1.49012e-10
Body Composition (DEXA lean/fat)	Lean mass	MGI:3056279	C57BL/6NJ	involves: C57BL/6NJ	-	-	-	-	Early adult	homozygote	male	control	33.59	24.1412	1.49012e-10
Body Composition (DEXA lean/fat)	Lean mass	MGI:3056279	C57BL/6NJ	involves: C57BL/6NJ	-	-	-	-	Early adult	homozygote	male	control	27.2	20.532	1.49012e-10
Body Composition (DEXA lean/fat)	Lean mass	MGI:3056279	C57BL/6NJ	involves: C57BL/6NJ	-	-	-	-	Early adult	homozygote	male	control	28.49	22.0747	1.49012e-10
Body Composition (DEXA lean/fat)	Lean mass	MGI:3056279	C57BL/6NJ	involves: C57BL/6NJ	-	-	-	-	Early adult	homozygote	male	control	27.24	20.3842	1.49012e-10
Body Composition (DEXA lean/fat)	Lean mass	MGI:3056279	C57BL/6NJ	involves: C57BL/6NJ	-	-	-	-	Early adult	homozygote	male	control	25.4	21.1794	1.49012e-10
Body Composition (DEXA lean/fat)	Lean mass	MGI:3056279	C57BL/6NJ	involves: C57BL/6NJ	-	-	-	-	Early adult	homozygote	male	control	29.19	22.7148	1.49012e-10
Body Composition (DEXA lean/fat)	Lean mass	MGI:3056279	C57BL/6NJ	involves: C57BL/6NJ	-	-	-	-	Early adult	homozygote	male	control	26.43	23.5533	1.49012e-10
Body Composition (DEXA lean/fat)	Lean mass	MGI:3056279	C57BL/6NJ	involves: C57BL/6NJ	-	-	-	-	Early adult	homozygote	male	control	28.01	21.9319	1.49012e-10
Body Composition (DEXA lean/fat)	Lean mass	MGI:3056279	C57BL/6NJ	involves: C57BL/6NJ	-	-	-	-	Early adult	homozygote	male	control	33.86	26.5907	1.49012e-10
Body Composition (DEXA lean/fat)	Lean mass	MGI:3056279	C57BL/6NJ	involves: C57BL/6NJ	-	-	-	-	Early adult	homozygote	male	control	27.37	20.7915	1.49012e-10
Body Composition (DEXA lean/fat)	Lean mass	MGI:3056279	C57BL/6NJ	involves: C57BL/6NJ	-	-	-	-	Early adult	homozygote	male	control	22.2	19.0964	1.49012e-10
Body Composition (DEXA lean/fat)	Lean mass	MGI:3056279	C57BL/6NJ	involves: C57BL/6NJ	-	-	-	-	Early adult	homozygote	male	control	23.1	22.0467	1.49012e-10
Body Composition (DEXA lean/fat)	Lean mass	MGI:3056279	C57BL/6NJ	involves: C57BL/6NJ	-	-	-	-	Early adult	homozygote	male	control	28.94	22.4181	1.49012e-10
Body Composition (DEXA lean/fat)	Lean mass	MGI:3056279	C57BL/6NJ	involves: C57BL/6NJ	-	-	-	-	Early adult	homozygote	male	control	26.15	23.6445	1.49012e-10
Body Composition (DEXA lean/fat)	Lean mass	MGI:3056279	C57BL/6NJ	involves: C57BL/6NJ	-	-	-	-	Early adult	homozygote	male	control	28.73	24.7036	1.49012e-10
Body Composition (DEXA lean/fat)	Lean mass	MGI:3056279	C57BL/6NJ	involves: C57BL/6NJ	-	-	-	-	Early adult	homozygote	male	control	29.99	23.8022	1.49012e-10
Body Composition (DEXA lean/fat)	Lean mass	MGI:3056279	C57BL/6NJ	involves: C57BL/6NJ	-	-	-	-	Early adult	homozygote	male	control	25.11	20.6159	1.49012e-10
Body Composition (DEXA lean/fat)	Lean mass	MGI:3056279	C57BL/6NJ	involves: C57BL/6NJ	-	-	-	-	Early adult	homozygote	male	control	32.33	23.9991	1.49012e-10
Body Composition (DEXA lean/fat)	Lean mass	MGI:3056279	C57BL/6NJ	involves: C57BL/6NJ	-	-	-	-	Early adult	homozygote	male	control	40.12	26.8707	1.49012e-10
Body Composition (DEXA lean/fat)	Lean mass	MGI:3056279	C57BL/6NJ	involves: C57BL/6NJ	-	-	-	-	Early adult	homozygote	male	control	26.95	21.345	1.49012e-10
Body Composition (DEXA lean/fat)	Lean mass	MGI:3056279	C57BL/6NJ	involves: C57BL/6NJ	-	-	-	-	Early adult	homozygote	male	control	27.89	22.5957	1.49012e-10
Body Composition (DEXA lean/fat)	Lean mass	MGI:3056279	C57BL/6NJ	involves: C57BL/6NJ	-	-	-	-	Early adult	homozygote	male	control	26.24	19.8224	1.49012e-10
Body Composition (DEXA lean/fat)	Lean mass	MGI:3056279	C57BL/6NJ	involves: C57BL/6NJ	-	-	-	-	Early adult	homozygote	male	control	28.6	23.3165	1.49012e-10
Body Composition (DEXA lean/fat)	Lean mass	MGI:3056279	C57BL/6NJ	involves: C57BL/6NJ	-	-	-	-	Early adult	homozygote	male	control	20.67	16.9512	1.49012e-10
Body Composition (DEXA lean/fat)	Lean mass	MGI:3056279	C57BL/6NJ	involves: C57BL/6NJ	-	-	-	-	Early adult	homozygote	male	control	20.35	17.592	1.49012e-10
Body Composition (DEXA lean/fat)	Lean mass	MGI:3056279	C57BL/6NJ	involves: C57BL/6NJ	-	-	-	-	Early adult	homozygote	male	control	30.09	23.1038	1
Body Composition (DEXA lean/fat)	Lean mass	MGI:3056279	C57BL/6NJ	involves: C57BL/6NJ	-	-	-	-	Early adult	homozygote	male	control	30.41	26.0627	1.49012e-10
Body Composition (DEXA lean/fat)	Lean mass	MGI:3056279	C57BL/6NJ	involves: C57BL/6NJ	-	-	-	-	Early adult	homozygote	male	control	24.31	18.9701	1.49012e-10
Body Composition (DEXA lean/fat)	Lean mass	MGI:3056279	C57BL/6NJ	involves: C57BL/6NJ	-	-	-	-	Early adult	homozygote	male	control	28.46	25.473	1.49012e-10
Body Composition (DEXA lean/fat)	Lean mass	MGI:3056279	C57BL/6NJ	involves: C57BL/6NJ	-	-	-	-	Early adult	homozygote	male	control	27.37	21.1522	1
Body Composition (DEXA lean/fat)	Lean mass	MGI:3056279	C57BL/6NJ	involves: C57BL/6NJ	-	-	-	-	Early adult	homozygote	male	control	22.07	19.128	1.49012e-10
Body Composition (DEXA lean/fat)	Lean mass	MGI:3056279	C57BL/6NJ	involves: C57BL/6NJ	-	-	-	-	Early adult	homozygote	male	control	31.9	27.4893	1.49012e-10
Body Composition (DEXA lean/fat)	Lean mass	MGI:3056279	C57BL/6NJ	involves: C57BL/6NJ	-	-	-	-	Early adult	homozygote	male	control	23.01	19.5384	1.49012e-10
Body Composition (DEXA lean/fat)	Lean mass	MGI:3056279	C57BL/6NJ	involves: C57BL/6NJ	-	-	-	-	Early adult	homozygote	male	control	32.17	23.6752	1.49012e-10
Body Composition (DEXA lean/fat)	Lean mass	MGI:3056279	C57BL/6NJ	involves: C57BL/6NJ	-	-	-	-	Early adult	homozygote	male	control	28.22	23.3817	1.49012e-10
Body Composition (DEXA lean/fat)	Lean mass	MGI:3056279	C57BL/6NJ	involves: C57BL/6NJ	-	-	-	-	Early adult	homozygote	male	control	27.14	22.8531	1.49012e-10
Body Composition (DEXA lean/fat)	Lean mass	MGI:3056279	C57BL/6NJ	involves: C57BL/6NJ	-	-	-	-	Early adult	homozygote	male	control	28.71	26.3103	1.49012e-10
Body Composition (DEXA lean/fat)	Lean mass	MGI:3056279	C57BL/6NJ	involves: C57BL/6NJ	-	-	-	-	Early adult	homozygote	male	control	27.62	21.8105	1.49012e-10
Body Composition (DEXA lean/fat)	Lean mass	MGI:3056279	C57BL/6NJ	involves: C57BL/6NJ	-	-	-	-	Early adult	homozygote	male	control	30.33	24.9888	1.49012e-10
Body Composition (DEXA lean/fat)	Lean mass	MGI:3056279	C57BL/6NJ	involves: C57BL/6NJ	-	-	-	-	Early adult	homozygote	male	control	25.81	20.7317	1.49012e-10
Body Composition (DEXA lean/fat)	Lean mass	MGI:3056279	C57BL/6NJ	involves: C57BL/6NJ	-	-	-	-	Early adult	homozygote	male	control	30.79	23.0678	1.49012e-10
Body Composition (DEXA lean/fat)	Lean mass	MGI:3056279	C57BL/6NJ	involves: C57BL/6NJ	-	-	-	-	Early adult	homozygote	male	control	27.38	23.8453	1.49012e-10
Body Composition (DEXA lean/fat)	Lean mass	MGI:3056279	C57BL/6NJ	involves: C57BL/6NJ	-	-	-	-	Early adult	homozygote	male	control	25.19	21.0209	1.49012e-10
Body Composition (DEXA lean/fat)	Lean mass	MGI:3056279	C57BL/6NJ	involves: C57BL/6NJ	-	-	-	-	Early adult	homozygote	male	control	30.95	25.4138	1.49012e-10
[truncated: 2,122 more rows]

## Sheet: INSET 2
procedure_name	parameter_name	strain_accession_id	strain_name	genetic_background	gene_symbol	gene_accession_id	allele_symbol	colony_id	life_stage_name	zygosity	sex	biological_sample_group	weight	data_point	window_weight
[truncated: 2,582 more rows]
