# Supplementary material for: Deep single-cell decoding of human pancreatic islets reveals T2D β-cell gene expression defects
Source: EMBO J. 2026 Apr 15;45(11):3978–4005. doi: 10.1038/s44318-026-00744-w (PMC13226668; doi:10.1038/s44318-026-00744-w)
Supplement: Supplementary file 23 — Source data Fig. 5 [file 44318_2026_744_MOESM23_ESM.zip › Figure 5/B/FIGURE 5B.xlsx]

## Sheet: FIGURE 5B
parameter_name	gene_symbol	allele_symbol	allele_accession_id	colony_id	age_in_weeks	life_stage_name	zygosity	sex	biological_sample_group	data_point			parameter_name	gene_symbol	gene_accession_id	allele_symbol	allele_accession_id	phenotyping_centre	colony_id	age_in_weeks	life_stage_name	zygosity	sex	biological_sample_group	data_point
Area under glucose response curve	Gramd2b	Gramd2b<em1(IMPC)J>	MGI:5825313	JR30354	12	Early adult	homozygote	male	experimental	33660			Area under glucose response curve	Abcc8	MGI:1352629	Abcc8<em1(IMPC)J>	MGI:6273498	JAX	JR33140	12	Early adult	homozygote	male	experimental	43807.5
Area under glucose response curve	Gramd2b	Gramd2b<em1(IMPC)J>	MGI:5825313	JR30354	12	Early adult	homozygote	male	experimental	33060			Area under glucose response curve	Abcc8	MGI:1352629	Abcc8<em1(IMPC)J>	MGI:6273498	JAX	JR33140	12	Early adult	homozygote	male	experimental	51090
Area under glucose response curve	Gramd2b	Gramd2b<em1(IMPC)J>	MGI:5825313	JR30354	12	Early adult	homozygote	male	experimental	14827.5			Area under glucose response curve	Abcc8	MGI:1352629	Abcc8<em1(IMPC)J>	MGI:6273498	JAX	JR33140	12	Early adult	homozygote	male	experimental	47760
Area under glucose response curve	Gramd2b	Gramd2b<em1(IMPC)J>	MGI:5825313	JR30354	12	Early adult	homozygote	male	experimental	21990			Area under glucose response curve	Abcc8	MGI:1352629	Abcc8<em1(IMPC)J>	MGI:6273498	JAX	JR33140	12	Early adult	homozygote	male	experimental	41767.5
Area under glucose response curve	Gramd2b	Gramd2b<em1(IMPC)J>	MGI:5825313	JR30354	12	Early adult	homozygote	male	experimental	30847.5			Area under glucose response curve	Abcc8	MGI:1352629	Abcc8<em1(IMPC)J>	MGI:6273498	JAX	JR33140	12	Early adult	homozygote	male	experimental	47902.5
Area under glucose response curve	Gramd2b	Gramd2b<em1(IMPC)J>	MGI:5825313	JR30354	12	Early adult	homozygote	male	experimental	29182.5			Area under glucose response curve	Abcc8	MGI:1352629	Abcc8<em1(IMPC)J>	MGI:6273498	JAX	JR33140	12	Early adult	homozygote	male	experimental	49485
Area under glucose response curve	Gramd2b	Gramd2b<em1(IMPC)J>	MGI:5825313	JR30354	12	Early adult	homozygote	male	experimental	33450			Area under glucose response curve	-	-	-	-	JAX	-	12	Early adult	homozygote	male	control	22245
Area under glucose response curve	Gramd2b	Gramd2b<em1(IMPC)J>	MGI:5825313	JR30354	12	Early adult	homozygote	male	experimental	19110			Area under glucose response curve	-	-	-	-	JAX	-	12	Early adult	homozygote	male	control	20370
Area under glucose response curve	-	-	-	-	12	Early adult	homozygote	male	control	26010			Area under glucose response curve	-	-	-	-	JAX	-	12	Early adult	homozygote	male	control	22155
Area under glucose response curve	-	-	-	-	12	Early adult	homozygote	male	control	30525			Area under glucose response curve	-	-	-	-	JAX	-	12	Early adult	homozygote	male	control	20887.5
Area under glucose response curve	-	-	-	-	12	Early adult	homozygote	male	control	19627.5			Area under glucose response curve	-	-	-	-	JAX	-	12	Early adult	homozygote	male	control	21450
Area under glucose response curve	-	-	-	-	12	Early adult	homozygote	male	control	23662.5			Area under glucose response curve	-	-	-	-	JAX	-	12	Early adult	homozygote	male	control	18090
Area under glucose response curve	-	-	-	-	12	Early adult	homozygote	male	control	22980			Area under glucose response curve	-	-	-	-	JAX	-	12	Early adult	homozygote	male	control	23437.5
Area under glucose response curve	-	-	-	-	11	Early adult	homozygote	male	control	23025			Area under glucose response curve	-	-	-	-	JAX	-	11	Early adult	homozygote	male	control	23025
Area under glucose response curve	-	-	-	-	12	Early adult	homozygote	male	control	23977.5			Area under glucose response curve	-	-	-	-	JAX	-	12	Early adult	homozygote	male	control	29302.5
Area under glucose response curve	-	-	-	-	12	Early adult	homozygote	male	control	18967.5			Area under glucose response curve	-	-	-	-	JAX	-	12	Early adult	homozygote	male	control	21412.5
Area under glucose response curve	-	-	-	-	12	Early adult	homozygote	male	control	21412.5			Area under glucose response curve	-	-	-	-	JAX	-	12	Early adult	homozygote	male	control	22050
Area under glucose response curve	-	-	-	-	12	Early adult	homozygote	male	control	13987.5			Area under glucose response curve	-	-	-	-	JAX	-	12	Early adult	homozygote	male	control	21472.5
Area under glucose response curve	-	-	-	-	12	Early adult	homozygote	male	control	21472.5			Area under glucose response curve	-	-	-	-	JAX	-	12	Early adult	homozygote	male	control	22072.5
Area under glucose response curve	-	-	-	-	12	Early adult	homozygote	male	control	20167.5			Area under glucose response curve	-	-	-	-	JAX	-	12	Early adult	homozygote	male	control	13080
Area under glucose response curve	-	-	-	-	12	Early adult	homozygote	male	control	22162.5			Area under glucose response curve	-	-	-	-	JAX	-	12	Early adult	homozygote	male	control	23220
Area under glucose response curve	-	-	-	-	12	Early adult	homozygote	male	control	13080			Area under glucose response curve	-	-	-	-	JAX	-	12	Early adult	homozygote	male	control	16095
Area under glucose response curve	-	-	-	-	12	Early adult	homozygote	male	control	28470			Area under glucose response curve	-	-	-	-	JAX	-	12	Early adult	homozygote	male	control	26452.5
Area under glucose response curve	-	-	-	-	11	Early adult	homozygote	male	control	22230			Area under glucose response curve	-	-	-	-	JAX	-	12	Early adult	homozygote	male	control	22200
Area under glucose response curve	-	-	-	-	12	Early adult	homozygote	male	control	21735			Area under glucose response curve	-	-	-	-	JAX	-	11	Early adult	homozygote	male	control	22230
Area under glucose response curve	-	-	-	-	12	Early adult	homozygote	male	control	26865			Area under glucose response curve	-	-	-	-	JAX	-	12	Early adult	homozygote	male	control	20362.5
Area under glucose response curve	-	-	-	-	12	Early adult	homozygote	male	control	21165			Area under glucose response curve	-	-	-	-	JAX	-	11	Early adult	homozygote	male	control	18900
Area under glucose response curve	-	-	-	-	12	Early adult	homozygote	male	control	16800			Area under glucose response curve	-	-	-	-	JAX	-	12	Early adult	homozygote	male	control	26865
Area under glucose response curve	-	-	-	-	12	Early adult	homozygote	male	control	25260			Area under glucose response curve	-	-	-	-	JAX	-	12	Early adult	homozygote	male	control	21570
Area under glucose response curve	-	-	-	-	12	Early adult	homozygote	male	control	19680			Area under glucose response curve	-	-	-	-	JAX	-	12	Early adult	homozygote	male	control	17452.5
Area under glucose response curve	-	-	-	-	12	Early adult	homozygote	male	control	21772.5			Area under glucose response curve	-	-	-	-	JAX	-	12	Early adult	homozygote	male	control	21660
Area under glucose response curve	-	-	-	-	12	Early adult	homozygote	male	control	17242.5			Area under glucose response curve	-	-	-	-	JAX	-	12	Early adult	homozygote	male	control	16942.5
Area under glucose response curve	-	-	-	-	11	Early adult	homozygote	male	control	17437.5			Area under glucose response curve	-	-	-	-	JAX	-	12	Early adult	homozygote	male	control	21217.5
Area under glucose response curve	-	-	-	-	12	Early adult	homozygote	male	control	24270			Area under glucose response curve	-	-	-	-	JAX	-	12	Early adult	homozygote	male	control	19680
Area under glucose response curve	-	-	-	-	12	Early adult	homozygote	male	control	21622.5			Area under glucose response curve	-	-	-	-	JAX	-	12	Early adult	homozygote	male	control	21915
Area under glucose response curve	-	-	-	-	12	Early adult	homozygote	male	control	21675			Area under glucose response curve	-	-	-	-	JAX	-	11	Early adult	homozygote	male	control	17437.5
Area under glucose response curve	-	-	-	-	12	Early adult	homozygote	male	control	15277.5			Area under glucose response curve	-	-	-	-	JAX	-	12	Early adult	homozygote	male	control	25582.5
Area under glucose response curve	-	-	-	-	11	Early adult	homozygote	male	control	23190			Area under glucose response curve	-	-	-	-	JAX	-	12	Early adult	homozygote	male	control	18997.5
Area under glucose response curve	-	-	-	-	12	Early adult	homozygote	male	control	13792.5			Area under glucose response curve	-	-	-	-	JAX	-	12	Early adult	homozygote	male	control	24270
Area under glucose response curve	-	-	-	-	12	Early adult	homozygote	male	control	31972.5			Area under glucose response curve	-	-	-	-	JAX	-	12	Early adult	homozygote	male	control	23160
Area under glucose response curve	-	-	-	-	12	Early adult	homozygote	male	control	23340			Area under glucose response curve	-	-	-	-	JAX	-	12	Early adult	homozygote	male	control	25860
Area under glucose response curve	-	-	-	-	13	Early adult	homozygote	male	control	12615			Area under glucose response curve	-	-	-	-	JAX	-	12	Early adult	homozygote	male	control	16072.5
Area under glucose response curve	-	-	-	-	12	Early adult	homozygote	male	control	21487.5			Area under glucose response curve	-	-	-	-	JAX	-	12	Early adult	homozygote	male	control	15277.5
Area under glucose response curve	-	-	-	-	12	Early adult	homozygote	male	control	19065			Area under glucose response curve	-	-	-	-	JAX	-	11	Early adult	homozygote	male	control	23190
Area under glucose response curve	-	-	-	-	11	Early adult	homozygote	male	control	23190			Area under glucose response curve	-	-	-	-	JAX	-	12	Early adult	homozygote	male	control	13792.5
Area under glucose response curve	-	-	-	-	12	Early adult	homozygote	male	control	22155			Area under glucose response curve	-	-	-	-	JAX	-	12	Early adult	homozygote	male	control	21112.5
Area under glucose response curve	-	-	-	-	12	Early adult	homozygote	male	control	19305			Area under glucose response curve	-	-	-	-	JAX	-	12	Early adult	homozygote	male	control	23340
Area under glucose response curve	-	-	-	-	12	Early adult	homozygote	male	control	24945			Area under glucose response curve	-	-	-	-	JAX	-	12	Early adult	homozygote	male	control	18645
Area under glucose response curve	-	-	-	-	12	Early adult	homozygote	male	control	11932.5			Area under glucose response curve	-	-	-	-	JAX	-	12	Early adult	homozygote	male	control	27532.5
Area under glucose response curve	-	-	-	-	12	Early adult	homozygote	male	control	17272.5			Area under glucose response curve	-	-	-	-	JAX	-	12	Early adult	homozygote	male	control	21517.5
Area under glucose response curve	-	-	-	-	12	Early adult	homozygote	male	control	15022.5			Area under glucose response curve	-	-	-	-	JAX	-	12	Early adult	homozygote	male	control	22515
Area under glucose response curve	-	-	-	-	12	Early adult	homozygote	male	control	17850			Area under glucose response curve	-	-	-	-	JAX	-	12	Early adult	homozygote	male	control	24015
Area under glucose response curve	-	-	-	-	12	Early adult	homozygote	male	control	27532.5			Area under glucose response curve	-	-	-	-	JAX	-	12	Early adult	homozygote	male	control	19305
Area under glucose response curve	-	-	-	-	12	Early adult	homozygote	male	control	14947.5			Area under glucose response curve	-	-	-	-	JAX	-	12	Early adult	homozygote	male	control	28050
Area under glucose response curve	-	-	-	-	12	Early adult	homozygote	male	control	19575			Area under glucose response curve	-	-	-	-	JAX	-	12	Early adult	homozygote	male	control	11932.5
Area under glucose response curve	-	-	-	-	12	Early adult	homozygote	male	control	23505			Area under glucose response curve	-	-	-	-	JAX	-	12	Early adult	homozygote	male	control	14947.5
Area under glucose response curve	-	-	-	-	12	Early adult	homozygote	male	control	10807.5			Area under glucose response curve	-	-	-	-	JAX	-	12	Early adult	homozygote	male	control	19575
Area under glucose response curve	-	-	-	-	12	Early adult	homozygote	male	control	19230			Area under glucose response curve	-	-	-	-	JAX	-	11	Early adult	homozygote	male	control	24420
Area under glucose response curve	-	-	-	-	12	Early adult	homozygote	male	control	15007.5			Area under glucose response curve	-	-	-	-	JAX	-	12	Early adult	homozygote	male	control	15007.5
Area under glucose response curve	-	-	-	-	11	Early adult	homozygote	male	control	24420			Area under glucose response curve	-	-	-	-	JAX	-	12	Early adult	homozygote	male	control	17655
Area under glucose response curve	-	-	-	-	12	Early adult	homozygote	male	control	27472.5			Area under glucose response curve	-	-	-	-	JAX	-	12	Early adult	homozygote	male	control	21487.5
Area under glucose response curve	-	-	-	-	12	Early adult	homozygote	male	control	29212.5			Area under glucose response curve	-	-	-	-	JAX	-	12	Early adult	homozygote	male	control	19822.5
Area under glucose response curve	-	-	-	-	12	Early adult	homozygote	male	control	19822.5			Area under glucose response curve	-	-	-	-	JAX	-	12	Early adult	homozygote	male	control	23400
Area under glucose response curve	-	-	-	-	12	Early adult	homozygote	male	control	24592.5			Area under glucose response curve	-	-	-	-	JAX	-	12	Early adult	homozygote	male	control	24592.5
Area under glucose response curve	-	-	-	-	11	Early adult	homozygote	male	control	14467.5			Area under glucose response curve	-	-	-	-	JAX	-	12	Early adult	homozygote	male	control	16057.5
Area under glucose response curve	-	-	-	-	12	Early adult	homozygote	male	control	17310			Area under glucose response curve	-	-	-	-	JAX	-	12	Early adult	homozygote	male	control	28672.5
Area under glucose response curve	-	-	-	-	12	Early adult	homozygote	male	control	13755			Area under glucose response curve	-	-	-	-	JAX	-	11	Early adult	homozygote	male	control	14467.5
Area under glucose response curve	-	-	-	-	12	Early adult	homozygote	male	control	18135			Area under glucose response curve	-	-	-	-	JAX	-	12	Early adult	homozygote	male	control	25477.5
Area under glucose response curve	-	-	-	-	12	Early adult	homozygote	male	control	18832.5			Area under glucose response curve	-	-	-	-	JAX	-	12	Early adult	homozygote	male	control	17310
Area under glucose response curve	-	-	-	-	12	Early adult	homozygote	male	control	24802.5			Area under glucose response curve	-	-	-	-	JAX	-	12	Early adult	homozygote	male	control	17047.5
Area under glucose response curve	-	-	-	-	12	Early adult	homozygote	male	control	13335			Area under glucose response curve	-	-	-	-	JAX	-	12	Early adult	homozygote	male	control	20452.5
Area under glucose response curve	-	-	-	-	12	Early adult	homozygote	male	control	18600			Area under glucose response curve	-	-	-	-	JAX	-	12	Early adult	homozygote	male	control	13755
Area under glucose response curve	-	-	-	-	11	Early adult	homozygote	male	control	21150			Area under glucose response curve	-	-	-	-	JAX	-	12	Early adult	homozygote	male	control	18135
Area under glucose response curve	-	-	-	-	11	Early adult	homozygote	male	control	30750			Area under glucose response curve	-	-	-	-	JAX	-	12	Early adult	homozygote	male	control	18832.5
Area under glucose response curve	-	-	-	-	12	Early adult	homozygote	male	control	30195			Area under glucose response curve	-	-	-	-	JAX	-	12	Early adult	homozygote	male	control	13335
Area under glucose response curve	-	-	-	-	12	Early adult	homozygote	male	control	27405			Area under glucose response curve	-	-	-	-	JAX	-	12	Early adult	homozygote	male	control	16695
Area under glucose response curve	-	-	-	-	12	Early adult	homozygote	male	control	18390			Area under glucose response curve	-	-	-	-	JAX	-	11	Early adult	homozygote	male	control	21150
Area under glucose response curve	-	-	-	-	12	Early adult	homozygote	male	control	16935			Area under glucose response curve	-	-	-	-	JAX	-	11	Early adult	homozygote	male	control	30750
Area under glucose response curve	-	-	-	-	12	Early adult	homozygote	male	control	19882.5			Area under glucose response curve	-	-	-	-	JAX	-	12	Early adult	homozygote	male	control	30195
Area under glucose response curve	-	-	-	-	11	Early adult	homozygote	male	control	27660			Area under glucose response curve	-	-	-	-	JAX	-	11	Early adult	homozygote	male	control	28860
Area under glucose response curve	-	-	-	-	12	Early adult	homozygote	male	control	20722.5			Area under glucose response curve	-	-	-	-	JAX	-	12	Early adult	homozygote	male	control	27405
Area under glucose response curve	-	-	-	-	12	Early adult	homozygote	male	control	28785			Area under glucose response curve	-	-	-	-	JAX	-	12	Early adult	homozygote	male	control	21337.5
Area under glucose response curve	-	-	-	-	11	Early adult	homozygote	male	control	22050			Area under glucose response curve	-	-	-	-	JAX	-	12	Early adult	homozygote	male	control	18390
Area under glucose response curve	-	-	-	-	11	Early adult	homozygote	male	control	18817.5			Area under glucose response curve	-	-	-	-	JAX	-	12	Early adult	homozygote	male	control	19882.5
Area under glucose response curve	-	-	-	-	12	Early adult	homozygote	male	control	20992.5			Area under glucose response curve	-	-	-	-	JAX	-	11	Early adult	homozygote	male	control	26835
Area under glucose response curve	-	-	-	-	12	Early adult	homozygote	male	control	25815			Area under glucose response curve	-	-	-	-	JAX	-	11	Early adult	homozygote	male	control	27660
Area under glucose response curve	-	-	-	-	12	Early adult	homozygote	male	control	21555			Area under glucose response curve	-	-	-	-	JAX	-	12	Early adult	homozygote	male	control	20167.5
Area under glucose response curve	-	-	-	-	11	Early adult	homozygote	male	control	19815			Area under glucose response curve	-	-	-	-	JAX	-	12	Early adult	homozygote	male	control	12697.5
Area under glucose response curve	-	-	-	-	11	Early adult	homozygote	male	control	5422.5			Area under glucose response curve	-	-	-	-	JAX	-	11	Early adult	homozygote	male	control	22050
Area under glucose response curve	-	-	-	-	11	Early adult	homozygote	male	control	15510			Area under glucose response curve	-	-	-	-	JAX	-	11	Early adult	homozygote	male	control	18817.5
Area under glucose response curve	-	-	-	-	12	Early adult	homozygote	male	control	15877.5			Area under glucose response curve	-	-	-	-	JAX	-	12	Early adult	homozygote	male	control	22177.5
Area under glucose response curve	-	-	-	-	11	Early adult	homozygote	male	control	19770			Area under glucose response curve	-	-	-	-	JAX	-	12	Early adult	homozygote	male	control	20992.5
Area under glucose response curve	-	-	-	-	12	Early adult	homozygote	male	control	22207.5			Area under glucose response curve	-	-	-	-	JAX	-	12	Early adult	homozygote	male	control	23002.5
Area under glucose response curve	-	-	-	-	12	Early adult	homozygote	male	control	14227.5			Area under glucose response curve	-	-	-	-	JAX	-	12	Early adult	homozygote	male	control	32362.5
Area under glucose response curve	-	-	-	-	12	Early adult	homozygote	male	control	18105			Area under glucose response curve	-	-	-	-	JAX	-	12	Early adult	homozygote	male	control	21555
Area under glucose response curve	-	-	-	-	11	Early adult	homozygote	male	control	15435			Area under glucose response curve	-	-	-	-	JAX	-	11	Early adult	homozygote	male	control	5422.5
Area under glucose response curve	-	-	-	-	12	Early adult	homozygote	male	control	27337.5			Area under glucose response curve	-	-	-	-	JAX	-	11	Early adult	homozygote	male	control	15510
Area under glucose response curve	-	-	-	-	12	Early adult	homozygote	male	control	14910			Area under glucose response curve	-	-	-	-	JAX	-	11	Early adult	homozygote	male	control	19770
Area under glucose response curve	-	-	-	-	12	Early adult	homozygote	male	control	16860			Area under glucose response curve	-	-	-	-	JAX	-	12	Early adult	homozygote	male	control	24787.5
Area under glucose response curve	-	-	-	-	12	Early adult	homozygote	male	control	24457.5			Area under glucose response curve	-	-	-	-	JAX	-	12	Early adult	homozygote	male	control	19905
Area under glucose response curve	-	-	-	-	12	Early adult	homozygote	male	control	30382.5			Area under glucose response curve	-	-	-	-	JAX	-	12	Early adult	homozygote	male	control	27697.5
Area under glucose response curve	-	-	-	-	12	Early adult	homozygote	male	control	16717.5			Area under glucose response curve	-	-	-	-	JAX	-	11	Early adult	homozygote	male	control	15435
Area under glucose response curve	-	-	-	-	12	Early adult	homozygote	male	control	22402.5			Area under glucose response curve	-	-	-	-	JAX	-	12	Early adult	homozygote	male	control	16860
Area under glucose response curve	-	-	-	-	12	Early adult	homozygote	male	control	22125			Area under glucose response curve	-	-	-	-	JAX	-	12	Early adult	homozygote	male	control	24997.5
Area under glucose response curve	-	-	-	-	11	Early adult	homozygote	male	control	13597.5			Area under glucose response curve	-	-	-	-	JAX	-	12	Early adult	homozygote	male	control	20865
Area under glucose response curve	-	-	-	-	12	Early adult	homozygote	male	control	20737.5			Area under glucose response curve	-	-	-	-	JAX	-	12	Early adult	homozygote	male	control	16717.5
Area under glucose response curve	-	-	-	-	12	Early adult	homozygote	male	control	14925			Area under glucose response curve	-	-	-	-	JAX	-	12	Early adult	homozygote	male	control	22125
Area under glucose response curve	-	-	-	-	12	Early adult	homozygote	male	control	18705			Area under glucose response curve	-	-	-	-	JAX	-	11	Early adult	homozygote	male	control	13597.5
Area under glucose response curve	-	-	-	-	12	Early adult	homozygote	male	control	23557.5			Area under glucose response curve	-	-	-	-	JAX	-	12	Early adult	homozygote	male	control	16800
Area under glucose response curve	-	-	-	-	12	Early adult	homozygote	male	control	20347.5			Area under glucose response curve	-	-	-	-	JAX	-	13	Early adult	homozygote	male	control	22785
Area under glucose response curve	-	-	-	-	12	Early adult	homozygote	male	control	12930			Area under glucose response curve	-	-	-	-	JAX	-	12	Early adult	homozygote	male	control	20527.5
Area under glucose response curve	-	-	-	-	12	Early adult	homozygote	male	control	15142.5			Area under glucose response curve	-	-	-	-	JAX	-	12	Early adult	homozygote	male	control	18277.5
Area under glucose response curve	-	-	-	-	12	Early adult	homozygote	male	control	20527.5			Area under glucose response curve	-	-	-	-	JAX	-	12	Early adult	homozygote	male	control	14925
Area under glucose response curve	-	-	-	-	12	Early adult	homozygote	male	control	18502.5			Area under glucose response curve	-	-	-	-	JAX	-	12	Early adult	homozygote	male	control	12930
Area under glucose response curve	-	-	-	-	12	Early adult	homozygote	male	control	23227.5			Area under glucose response curve	-	-	-	-	JAX	-	12	Early adult	homozygote	male	control	23460
Area under glucose response curve	-	-	-	-	12	Early adult	homozygote	male	control	22117.5			Area under glucose response curve	-	-	-	-	JAX	-	12	Early adult	homozygote	male	control	18502.5
Area under glucose response curve	-	-	-	-	12	Early adult	homozygote	male	control	22897.5			Area under glucose response curve	-	-	-	-	JAX	-	12	Early adult	homozygote	male	control	18202.5
Area under glucose response curve	-	-	-	-	12	Early adult	homozygote	male	control	16597.5			Area under glucose response curve	-	-	-	-	JAX	-	12	Early adult	homozygote	male	control	25260
Area under glucose response curve	-	-	-	-	12	Early adult	homozygote	male	control	25327.5			Area under glucose response curve	-	-	-	-	JAX	-	12	Early adult	homozygote	male	control	16597.5
Area under glucose response curve	-	-	-	-	12	Early adult	homozygote	male	control	11160			Area under glucose response curve	-	-	-	-	JAX	-	12	Early adult	homozygote	male	control	15105
Area under glucose response curve	-	-	-	-	12	Early adult	homozygote	male	control	19177.5			Area under glucose response curve	-	-	-	-	JAX	-	12	Early adult	homozygote	male	control	21172.5
Area under glucose response curve	-	-	-	-	11	Early adult	homozygote	male	control	21667.5			Area under glucose response curve	-	-	-	-	JAX	-	12	Early adult	homozygote	male	control	17542.5
Area under glucose response curve	-	-	-	-	12	Early adult	homozygote	male	control	25042.5			Area under glucose response curve	-	-	-	-	JAX	-	12	Early adult	homozygote	male	control	11160
Area under glucose response curve	-	-	-	-	12	Early adult	homozygote	male	control	16567.5			Area under glucose response curve	-	-	-	-	JAX	-	12	Early adult	homozygote	male	control	16567.5
Area under glucose response curve	-	-	-	-	12	Early adult	homozygote	male	control	23662.5			Area under glucose response curve	-	-	-	-	JAX	-	11	Early adult	homozygote	male	control	22702.5
Area under glucose response curve	-	-	-	-	12	Early adult	homozygote	male	control	20662.5			Area under glucose response curve	-	-	-	-	JAX	-	12	Early adult	homozygote	male	control	22687.5
Area under glucose response curve	-	-	-	-	11	Early adult	homozygote	male	control	22702.5			Area under glucose response curve	-	-	-	-	JAX	-	12	Early adult	homozygote	male	control	24937.5
Area under glucose response curve	-	-	-	-	12	Early adult	homozygote	male	control	26377.5			Area under glucose response curve	-	-	-	-	JAX	-	12	Early adult	homozygote	male	control	23452.5
Area under glucose response curve	-	-	-	-	12	Early adult	homozygote	male	control	24600			Area under glucose response curve	-	-	-	-	JAX	-	12	Early adult	homozygote	male	control	28417.5
Area under glucose response curve	-	-	-	-	12	Early adult	homozygote	male	control	22125			Area under glucose response curve	-	-	-	-	JAX	-	11	Early adult	homozygote	male	control	22882.5
Area under glucose response curve	-	-	-	-	12	Early adult	homozygote	male	control	23452.5			Area under glucose response curve	-	-	-	-	JAX	-	11	Early adult	homozygote	male	control	32190
Area under glucose response curve	-	-	-	-	12	Early adult	homozygote	male	control	28417.5			Area under glucose response curve	-	-	-	-	JAX	-	12	Early adult	homozygote	male	control	21862.5
Area under glucose response curve	-	-	-	-	11	Early adult	homozygote	male	control	22882.5			Area under glucose response curve	-	-	-	-	JAX	-	11	Early adult	homozygote	male	control	18690
Area under glucose response curve	-	-	-	-	12	Early adult	homozygote	male	control	26467.5			Area under glucose response curve	-	-	-	-	JAX	-	10	Early adult	homozygote	male	control	18525
Area under glucose response curve	-	-	-	-	11	Early adult	homozygote	male	control	18690			Area under glucose response curve	-	-	-	-	JAX	-	12	Early adult	homozygote	male	control	17520
Area under glucose response curve	-	-	-	-	10	Early adult	homozygote	male	control	18525			Area under glucose response curve	-	-	-	-	JAX	-	12	Early adult	homozygote	male	control	14880
Area under glucose response curve	-	-	-	-	12	Early adult	homozygote	male	control	28455			Area under glucose response curve	-	-	-	-	JAX	-	11	Early adult	homozygote	male	control	21247.5
Area under glucose response curve	-	-	-	-	12	Early adult	homozygote	male	control	21727.5			Area under glucose response curve	-	-	-	-	JAX	-	12	Early adult	homozygote	male	control	22447.5
Area under glucose response curve	-	-	-	-	11	Early adult	homozygote	male	control	21247.5			Area under glucose response curve	-	-	-	-	JAX	-	13	Early adult	homozygote	male	control	18397.5
Area under glucose response curve	-	-	-	-	12	Early adult	homozygote	male	control	14880			Area under glucose response curve	-	-	-	-	JAX	-	11	Early adult	homozygote	male	control	26797.5
Area under glucose response curve	-	-	-	-	12	Early adult	homozygote	male	control	17520			Area under glucose response curve	-	-	-	-	JAX	-	12	Early adult	homozygote	male	control	21547.5
Area under glucose response curve	-	-	-	-	13	Early adult	homozygote	male	control	18397.5			Area under glucose response curve	-	-	-	-	JAX	-	12	Early adult	homozygote	male	control	21585
Area under glucose response curve	-	-	-	-	11	Early adult	homozygote	male	control	24577.5			Area under glucose response curve	-	-	-	-	JAX	-	12	Early adult	homozygote	male	control	20730
Area under glucose response curve	-	-	-	-	11	Early adult	homozygote	male	control	26797.5			Area under glucose response curve	-	-	-	-	JAX	-	12	Early adult	homozygote	male	control	13072.5
Area under glucose response curve	-	-	-	-	12	Early adult	homozygote	male	control	20850			Area under glucose response curve	-	-	-	-	JAX	-	12	Early adult	homozygote	male	control	20752.5
Area under glucose response curve	-	-	-	-	12	Early adult	homozygote	male	control	20287.5			Area under glucose response curve	-	-	-	-	JAX	-	12	Early adult	homozygote	male	control	16470
Area under glucose response curve	-	-	-	-	11	Early adult	homozygote	male	control	25567.5			Area under glucose response curve	-	-	-	-	JAX	-	11	Early adult	homozygote	male	control	18247.5
Area under glucose response curve	-	-	-	-	12	Early adult	homozygote	male	control	21585			Area under glucose response curve	-	-	-	-	JAX	-	12	Early adult	homozygote	male	control	25252.5
Area under glucose response curve	-	-	-	-	12	Early adult	homozygote	male	control	13072.5			Area under glucose response curve	-	-	-	-	JAX	-	12	Early adult	homozygote	male	control	17842.5
Area under glucose response curve	-	-	-	-	12	Early adult	homozygote	male	control	20085			Area under glucose response curve	-	-	-	-	JAX	-	12	Early adult	homozygote	male	control	21615
Area under glucose response curve	-	-	-	-	12	Early adult	homozygote	male	control	13290			Area under glucose response curve	-	-	-	-	JAX	-	12	Early adult	homozygote	male	control	27862.5
Area under glucose response curve	-	-	-	-	11	Early adult	homozygote	male	control	18247.5			Area under glucose response curve	-	-	-	-	JAX	-	12	Early adult	homozygote	male	control	18142.5
Area under glucose response curve	-	-	-	-	12	Early adult	homozygote	male	control	25252.5			Area under glucose response curve	-	-	-	-	JAX	-	12	Early adult	homozygote	male	control	19485
Area under glucose response curve	-	-	-	-	12	Early adult	homozygote	male	control	25650			Area under glucose response curve	-	-	-	-	JAX	-	12	Early adult	homozygote	male	control	18862.5
Area under glucose response curve	-	-	-	-	12	Early adult	homozygote	male	control	21615			Area under glucose response curve	-	-	-	-	JAX	-	12	Early adult	homozygote	male	control	22612.5
Area under glucose response curve	-	-	-	-	12	Early adult	homozygote	male	control	18442.5			Area under glucose response curve	-	-	-	-	JAX	-	12	Early adult	homozygote	male	control	20640
Area under glucose response curve	-	-	-	-	12	Early adult	homozygote	male	control	27862.5			Area under glucose response curve	-	-	-	-	JAX	-	12	Early adult	homozygote	male	control	28492.5
Area under glucose response curve	-	-	-	-	12	Early adult	homozygote	male	control	22027.5			Area under glucose response curve	-	-	-	-	JAX	-	12	Early adult	homozygote	male	control	23685
Area under glucose response curve	-	-	-	-	12	Early adult	homozygote	male	control	23182.5			Area under glucose response curve	-	-	-	-	JAX	-	11	Early adult	homozygote	male	control	10192.5
Area under glucose response curve	-	-	-	-	12	Early adult	homozygote	male	control	18862.5			Area under glucose response curve	-	-	-	-	JAX	-	12	Early adult	homozygote	male	control	13267.5
Area under glucose response curve	-	-	-	-	12	Early adult	homozygote	male	control	22612.5			Area under glucose response curve	-	-	-	-	JAX	-	12	Early adult	homozygote	male	control	18225
Area under glucose response curve	-	-	-	-	12	Early adult	homozygote	male	control	18292.5			Area under glucose response curve	-	-	-	-	JAX	-	11	Early adult	homozygote	male	control	17175
Area under glucose response curve	-	-	-	-	12	Early adult	homozygote	male	control	21202.5			Area under glucose response curve	-	-	-	-	JAX	-	12	Early adult	homozygote	male	control	16650
Area under glucose response curve	-	-	-	-	11	Early adult	homozygote	male	control	10192.5			Area under glucose response curve	-	-	-	-	JAX	-	12	Early adult	homozygote	male	control	23497.5
Area under glucose response curve	-	-	-	-	12	Early adult	homozygote	male	control	13267.5			Area under glucose response curve	-	-	-	-	JAX	-	12	Early adult	homozygote	male	control	19170
Area under glucose response curve	-	-	-	-	12	Early adult	homozygote	male	control	21517.5			Area under glucose response curve	-	-	-	-	JAX	-	11	Early adult	homozygote	male	control	21285
Area under glucose response curve	-	-	-	-	12	Early adult	homozygote	male	control	18225			Area under glucose response curve	-	-	-	-	JAX	-	12	Early adult	homozygote	male	control	22657.5
Area under glucose response curve	-	-	-	-	11	Early adult	homozygote	male	control	17175			Area under glucose response curve	-	-	-	-	JAX	-	12	Early adult	homozygote	male	control	17850
Area under glucose response curve	-	-	-	-	12	Early adult	homozygote	male	control	16650			Area under glucose response curve	-	-	-	-	JAX	-	12	Early adult	homozygote	male	control	26842.5
Area under glucose response curve	-	-	-	-	12	Early adult	homozygote	male	control	19170			Area under glucose response curve	-	-	-	-	JAX	-	12	Early adult	homozygote	male	control	22065
Area under glucose response curve	-	-	-	-	13	Early adult	homozygote	male	control	-2295			Area under glucose response curve	-	-	-	-	JAX	-	12	Early adult	homozygote	male	control	7672.5
Area under glucose response curve	-	-	-	-	12	Early adult	homozygote	male	control	11955			Area under glucose response curve	-	-	-	-	JAX	-	12	Early adult	homozygote	male	control	22215
Area under glucose response curve	-	-	-	-	12	Early adult	homozygote	male	control	26152.5			Area under glucose response curve	-	-	-	-	JAX	-	12	Early adult	homozygote	male	control	25597.5
Area under glucose response curve	-	-	-	-	12	Early adult	homozygote	male	control	14437.5			Area under glucose response curve	-	-	-	-	JAX	-	12	Early adult	homozygote	male	control	19335
Area under glucose response curve	-	-	-	-	12	Early adult	homozygote	male	control	23460			Area under glucose response curve	-	-	-	-	JAX	-	12	Early adult	homozygote	male	control	18697.5
Area under glucose response curve	-	-	-	-	11	Early adult	homozygote	male	control	21285			Area under glucose response curve	-	-	-	-	JAX	-	12	Early adult	homozygote	male	control	17385
Area under glucose response curve	-	-	-	-	12	Early adult	homozygote	male	control	18982.5			Area under glucose response curve	-	-	-	-	JAX	-	11	Early adult	homozygote	male	control	33540
Area under glucose response curve	-	-	-	-	12	Early adult	homozygote	male	control	17850			Area under glucose response curve	-	-	-	-	JAX	-	13	Early adult	homozygote	male	control	14062.5
Area under glucose response curve	-	-	-	-	12	Early adult	homozygote	male	control	22215			Area under glucose response curve	-	-	-	-	JAX	-	12	Early adult	homozygote	male	control	25792.5
Area under glucose response curve	-	-	-	-	12	Early adult	homozygote	male	control	21930			Area under glucose response curve	-	-	-	-	JAX	-	12	Early adult	homozygote	male	control	23130
Area under glucose response curve	-	-	-	-	12	Early adult	homozygote	male	control	24750			Area under glucose response curve	-	-	-	-	JAX	-	12	Early adult	homozygote	male	control	23370
Area under glucose response curve	-	-	-	-	12	Early adult	homozygote	male	control	21517.5			Area under glucose response curve	-	-	-	-	JAX	-	11	Early adult	homozygote	male	control	22207.5
Area under glucose response curve	-	-	-	-	12	Early adult	homozygote	male	control	17677.5			Area under glucose response curve	-	-	-	-	JAX	-	11	Early adult	homozygote	male	control	15877.5
Area under glucose response curve	-	-	-	-	12	Early adult	homozygote	male	control	13252.5			Area under glucose response curve	-	-	-	-	JAX	-	11	Early adult	homozygote	male	control	23610
Area under glucose response curve	-	-	-	-	12	Early adult	homozygote	male	control	18810			Area under glucose response curve	-	-	-	-	JAX	-	12	Early adult	homozygote	male	control	19477.5
Area under glucose response curve	-	-	-	-	12	Early adult	homozygote	male	control	16695			Area under glucose response curve	-	-	-	-	JAX	-	11	Early adult	homozygote	male	control	22755
Area under glucose response curve	-	-	-	-	11	Early adult	homozygote	male	control	28200			Area under glucose response curve	-	-	-	-	JAX	-	11	Early adult	homozygote	male	control	12622.5
Area under glucose response curve	-	-	-	-	12	Early adult	homozygote	male	control	21150			Area under glucose response curve	-	-	-	-	JAX	-	12	Early adult	homozygote	male	control	22702.5
Area under glucose response curve	-	-	-	-	12	Early adult	homozygote	male	control	24232.5			Area under glucose response curve	-	-	-	-	JAX	-	12	Early adult	homozygote	male	control	25935
Area under glucose response curve	-	-	-	-	12	Early adult	homozygote	male	control	25545			Area under glucose response curve	-	-	-	-	JAX	-	12	Early adult	homozygote	male	control	18435
Area under glucose response curve	-	-	-	-	12	Early adult	homozygote	male	control	28065			Area under glucose response curve	-	-	-	-	JAX	-	12	Early adult	homozygote	male	control	31612.5
Area under glucose response curve	-	-	-	-	12	Early adult	homozygote	male	control	6765			Area under glucose response curve	-	-	-	-	JAX	-	12	Early adult	homozygote	male	control	27757.5
Area under glucose response curve	-	-	-	-	12	Early adult	homozygote	male	control	19920			Area under glucose response curve	-	-	-	-	JAX	-	12	Early adult	homozygote	male	control	22470
Area under glucose response curve	-	-	-	-	12	Early adult	homozygote	male	control	17122.5			Area under glucose response curve	-	-	-	-	JAX	-	12	Early adult	homozygote	male	control	25567.5
Area under glucose response curve	-	-	-	-	12	Early adult	homozygote	male	control	27697.5			Area under glucose response curve	-	-	-	-	JAX	-	12	Early adult	homozygote	male	control	29017.5
Area under glucose response curve	-	-	-	-	12	Early adult	homozygote	male	control	25792.5			Area under glucose response curve	-	-	-	-	JAX	-	12	Early adult	homozygote	male	control	23685
Area under glucose response curve	-	-	-	-	12	Early adult	homozygote	male	control	18142.5			Area under glucose response curve	-	-	-	-	JAX	-	12	Early adult	homozygote	male	control	25575
Area under glucose response curve	-	-	-	-	11	Early adult	homozygote	male	control	22207.5			Area under glucose response curve	-	-	-	-	JAX	-	12	Early adult	homozygote	male	control	25282.5
Area under glucose response curve	-	-	-	-	11	Early adult	homozygote	male	control	15877.5			Area under glucose response curve	-	-	-	-	JAX	-	11	Early adult	homozygote	male	control	14985
Area under glucose response curve	-	-	-	-	11	Early adult	homozygote	male	control	23610			Area under glucose response curve	-	-	-	-	JAX	-	12	Early adult	homozygote	male	control	18015
Area under glucose response curve	-	-	-	-	11	Early adult	homozygote	male	control	22755			Area under glucose response curve	-	-	-	-	JAX	-	12	Early adult	homozygote	male	control	15765
Area under glucose response curve	-	-	-	-	11	Early adult	homozygote	male	control	12622.5			Area under glucose response curve	-	-	-	-	JAX	-	12	Early adult	homozygote	male	control	22957.5
Area under glucose response curve	-	-	-	-	12	Early adult	homozygote	male	control	20220			Area under glucose response curve	-	-	-	-	JAX	-	12	Early adult	homozygote	male	control	20377.5
Area under glucose response curve	-	-	-	-	12	Early adult	homozygote	male	control	23595			Area under glucose response curve	-	-	-	-	JAX	-	12	Early adult	homozygote	male	control	25747.5
Area under glucose response curve	-	-	-	-	12	Early adult	homozygote	male	control	20167.5			Area under glucose response curve	-	-	-	-	JAX	-	12	Early adult	homozygote	male	control	23242.5
Area under glucose response curve	-	-	-	-	12	Early adult	homozygote	male	control	19395			Area under glucose response curve	-	-	-	-	JAX	-	11	Early adult	homozygote	male	control	18112.5
Area under glucose response curve	-	-	-	-	12	Early adult	homozygote	male	control	18435			Area under glucose response curve	-	-	-	-	JAX	-	12	Early adult	homozygote	male	control	22245
Area under glucose response curve	-	-	-	-	12	Early adult	homozygote	male	control	31612.5			Area under glucose response curve	-	-	-	-	JAX	-	11	Early adult	homozygote	male	control	17977.5
Area under glucose response curve	-	-	-	-	12	Early adult	homozygote	male	control	25012.5			Area under glucose response curve	-	-	-	-	JAX	-	12	Early adult	homozygote	male	control	16717.5
Area under glucose response curve	-	-	-	-	12	Early adult	homozygote	male	control	29017.5			Area under glucose response curve	-	-	-	-	JAX	-	12	Early adult	homozygote	male	control	18210
Area under glucose response curve	-	-	-	-	12	Early adult	homozygote	male	control	19350			Area under glucose response curve	-	-	-	-	JAX	-	12	Early adult	homozygote	male	control	22447.5
Area under glucose response curve	-	-	-	-	12	Early adult	homozygote	male	control	25567.5			Area under glucose response curve	-	-	-	-	JAX	-	12	Early adult	homozygote	male	control	23505
Area under glucose response curve	-	-	-	-	12	Early adult	homozygote	male	control	22132.5			Area under glucose response curve	-	-	-	-	JAX	-	12	Early adult	homozygote	male	control	19717.5
Area under glucose response curve	-	-	-	-	12	Early adult	homozygote	male	control	25155			Area under glucose response curve	-	-	-	-	JAX	-	12	Early adult	homozygote	male	control	20707.5
Area under glucose response curve	-	-	-	-	12	Early adult	homozygote	male	control	22657.5			Area under glucose response curve	-	-	-	-	JAX	-	12	Early adult	homozygote	male	control	19185
Area under glucose response curve	-	-	-	-	12	Early adult	homozygote	male	control	25605			Area under glucose response curve	-	-	-	-	JAX	-	12	Early adult	homozygote	male	control	23910
Area under glucose response curve	-	-	-	-	12	Early adult	homozygote	male	control	15067.5			Area under glucose response curve	-	-	-	-	JAX	-	12	Early adult	homozygote	male	control	21585
Area under glucose response curve	-	-	-	-	12	Early adult	homozygote	male	control	23085			Area under glucose response curve	-	-	-	-	JAX	-	11	Early adult	homozygote	male	control	14152.5
Area under glucose response curve	-	-	-	-	12	Early adult	homozygote	male	control	18015			Area under glucose response curve	-	-	-	-	JAX	-	12	Early adult	homozygote	male	control	24592.5
Area under glucose response curve	-	-	-	-	11	Early adult	homozygote	male	control	14985			Area under glucose response curve	-	-	-	-	JAX	-	11	Early adult	homozygote	male	control	15667.5
Area under glucose response curve	-	-	-	-	12	Early adult	homozygote	male	control	21217.5			Area under glucose response curve	-	-	-	-	JAX	-	12	Early adult	homozygote	male	control	19980
Area under glucose response curve	-	-	-	-	12	Early adult	homozygote	male	control	20377.5			Area under glucose response curve	-	-	-	-	JAX	-	12	Early adult	homozygote	male	control	19575
Area under glucose response curve	-	-	-	-	12	Early adult	homozygote	male	control	22957.5			Area under glucose response curve	-	-	-	-	JAX	-	11	Early adult	homozygote	male	control	17062.5
Area under glucose response curve	-	-	-	-	12	Early adult	homozygote	male	control	25747.5			Area under glucose response curve	-	-	-	-	JAX	-	12	Early adult	homozygote	male	control	22110
Area under glucose response curve	-	-	-	-	12	Early adult	homozygote	male	control	23242.5			Area under glucose response curve	-	-	-	-	JAX	-	12	Early adult	homozygote	male	control	27457.5
Area under glucose response curve	-	-	-	-	12	Early adult	homozygote	male	control	19005			Area under glucose response curve	-	-	-	-	JAX	-	12	Early adult	homozygote	male	control	31462.5
Area under glucose response curve	-	-	-	-	11	Early adult	homozygote	male	control	20160			Area under glucose response curve	-	-	-	-	JAX	-	12	Early adult	homozygote	male	control	20512.5
Area under glucose response curve	-	-	-	-	11	Early adult	homozygote	male	control	24705			Area under glucose response curve	-	-	-	-	JAX	-	13	Early adult	homozygote	male	control	30172.5
Area under glucose response curve	-	-	-	-	12	Early adult	homozygote	male	control	22245			Area under glucose response curve	-	-	-	-	JAX	-	12	Early adult	homozygote	male	control	20392.5
Area under glucose response curve	-	-	-	-	12	Early adult	homozygote	male	control	16267.5			Area under glucose response curve	-	-	-	-	JAX	-	12	Early adult	homozygote	male	control	18667.5
Area under glucose response curve	-	-	-	-	11	Early adult	homozygote	male	control	17977.5			Area under glucose response curve	-	-	-	-	JAX	-	12	Early adult	homozygote	male	control	24757.5
Area under glucose response curve	-	-	-	-	12	Early adult	homozygote	male	control	21795			Area under glucose response curve	-	-	-	-	JAX	-	12	Early adult	homozygote	male	control	19500
Area under glucose response curve	-	-	-	-	12	Early adult	homozygote	male	control	16717.5			Area under glucose response curve	-	-	-	-	JAX	-	12	Early adult	homozygote	male	control	19425
Area under glucose response curve	-	-	-	-	12	Early adult	homozygote	male	control	25365			Area under glucose response curve	-	-	-	-	JAX	-	11	Early adult	homozygote	male	control	14880
Area under glucose response curve	-	-	-	-	12	Early adult	homozygote	male	control	18210			Area under glucose response curve	-	-	-	-	JAX	-	12	Early adult	homozygote	male	control	13530
Area under glucose response curve	-	-	-	-	12	Early adult	homozygote	male	control	21157.5			Area under glucose response curve	-	-	-	-	JAX	-	11	Early adult	homozygote	male	control	18187.5
Area under glucose response curve	-	-	-	-	12	Early adult	homozygote	male	control	19717.5			Area under glucose response curve	-	-	-	-	JAX	-	12	Early adult	homozygote	male	control	15900
Area under glucose response curve	-	-	-	-	12	Early adult	homozygote	male	control	20707.5			Area under glucose response curve	-	-	-	-	JAX	-	12	Early adult	homozygote	male	control	30270
Area under glucose response curve	-	-	-	-	12	Early adult	homozygote	male	control	26325			Area under glucose response curve	-	-	-	-	JAX	-	12	Early adult	homozygote	male	control	20917.5
Area under glucose response curve	-	-	-	-	11	Early adult	homozygote	male	control	18112.5			Area under glucose response curve	-	-	-	-	JAX	-	11	Early adult	homozygote	male	control	16807.5
Area under glucose response curve	-	-	-	-	11	Early adult	homozygote	male	control	14152.5			Area under glucose response curve	-	-	-	-	JAX	-	12	Early adult	homozygote	male	control	20992.5
Area under glucose response curve	-	-	-	-	11	Early adult	homozygote	male	control	15667.5			Area under glucose response curve	-	-	-	-	JAX	-	12	Early adult	homozygote	male	control	29475
Area under glucose response curve	-	-	-	-	12	Early adult	homozygote	male	control	19980			Area under glucose response curve	-	-	-	-	JAX	-	12	Early adult	homozygote	male	control	24810
Area under glucose response curve	-	-	-	-	11	Early adult	homozygote	male	control	17062.5			Area under glucose response curve	-	-	-	-	JAX	-	12	Early adult	homozygote	male	control	17160
Area under glucose response curve	-	-	-	-	12	Early adult	homozygote	male	control	24690			Area under glucose response curve	-	-	-	-	JAX	-	11	Early adult	homozygote	male	control	24577.5
Area under glucose response curve	-	-	-	-	12	Early adult	homozygote	male	control	27457.5			Area under glucose response curve	-	-	-	-	JAX	-	12	Early adult	homozygote	male	control	17250
Area under glucose response curve	-	-	-	-	12	Early adult	homozygote	male	control	16267.5			Area under glucose response curve	-	-	-	-	JAX	-	13	Early adult	homozygote	male	control	9255
Area under glucose response curve	-	-	-	-	12	Early adult	homozygote	male	control	20512.5			Area under glucose response curve	-	-	-	-	JAX	-	12	Early adult	homozygote	male	control	28785
Area under glucose response curve	-	-	-	-	12	Early adult	homozygote	male	control	24757.5			Area under glucose response curve	-	-	-	-	JAX	-	12	Early adult	homozygote	male	control	22777.5
Area under glucose response curve	-	-	-	-	12	Early adult	homozygote	male	control	18667.5			Area under glucose response curve	-	-	-	-	JAX	-	11	Early adult	homozygote	male	control	11505
Area under glucose response curve	-	-	-	-	12	Early adult	homozygote	male	control	23092.5			Area under glucose response curve	-	-	-	-	JAX	-	12	Early adult	homozygote	male	control	13252.5
Area under glucose response curve	-	-	-	-	12	Early adult	homozygote	male	control	24937.5			Area under glucose response curve	-	-	-	-	JAX	-	11	Early adult	homozygote	male	control	14632.5
Area under glucose response curve	-	-	-	-	11	Early adult	homozygote	male	control	14880			Area under glucose response curve	-	-	-	-	JAX	-	12	Early adult	homozygote	male	control	33187.5
Area under glucose response curve	-	-	-	-	12	Early adult	homozygote	male	control	24630			Area under glucose response curve	-	-	-	-	JAX	-	12	Early adult	homozygote	male	control	22485
Area under glucose response curve	-	-	-	-	12	Early adult	homozygote	male	control	13530			Area under glucose response curve	-	-	-	-	JAX	-	12	Early adult	homozygote	male	control	29002.5
Area under glucose response curve	-	-	-	-	11	Early adult	homozygote	male	control	18187.5			Area under glucose response curve	-	-	-	-	JAX	-	11	Early adult	homozygote	male	control	12585
Area under glucose response curve	-	-	-	-	12	Early adult	homozygote	male	control	15900			Area under glucose response curve	-	-	-	-	JAX	-	12	Early adult	homozygote	male	control	16492.5
Area under glucose response curve	-	-	-	-	11	Early adult	homozygote	male	control	16807.5			Area under glucose response curve	-	-	-	-	JAX	-	12	Early adult	homozygote	male	control	19035
Area under glucose response curve	-	-	-	-	12	Early adult	homozygote	male	control	25282.5			Area under glucose response curve	-	-	-	-	JAX	-	12	Early adult	homozygote	male	control	9465
Area under glucose response curve	-	-	-	-	12	Early adult	homozygote	male	control	20032.5			Area under glucose response curve	-	-	-	-	JAX	-	12	Early adult	homozygote	male	control	14827.5
Area under glucose response curve	-	-	-	-	12	Early adult	homozygote	male	control	17160			Area under glucose response curve	-	-	-	-	JAX	-	12	Early adult	homozygote	male	control	22410
Area under glucose response curve	-	-	-	-	13	Early adult	homozygote	male	control	9255			Area under glucose response curve	-	-	-	-	JAX	-	12	Early adult	homozygote	male	control	17130
Area under glucose response curve	-	-	-	-	12	Early adult	homozygote	male	control	22777.5			Area under glucose response curve	-	-	-	-	JAX	-	12	Early adult	homozygote	male	control	20970
Area under glucose response curve	-	-	-	-	12	Early adult	homozygote	male	control	18210			Area under glucose response curve	-	-	-	-	JAX	-	12	Early adult	homozygote	male	control	28335
Area under glucose response curve	-	-	-	-	11	Early adult	homozygote	male	control	14632.5			Area under glucose response curve	-	-	-	-	JAX	-	12	Early adult	homozygote	male	control	25162.5
Area under glucose response curve	-	-	-	-	12	Early adult	homozygote	male	control	13252.5			Area under glucose response curve	-	-	-	-	JAX	-	12	Early adult	homozygote	male	control	21975
Area under glucose response curve	-	-	-	-	12	Early adult	homozygote	male	control	16350			Area under glucose response curve	-	-	-	-	JAX	-	11	Early adult	homozygote	male	control	27690
Area under glucose response curve	-	-	-	-	12	Early adult	homozygote	male	control	16185			Area under glucose response curve	-	-	-	-	JAX	-	12	Early adult	homozygote	male	control	14535
Area under glucose response curve	-	-	-	-	12	Early adult	homozygote	male	control	11010			Area under glucose response curve	-	-	-	-	JAX	-	12	Early adult	homozygote	male	control	17047.5
Area under glucose response curve	-	-	-	-	11	Early adult	homozygote	male	control	12585			Area under glucose response curve	-	-	-	-	JAX	-	12	Early adult	homozygote	male	control	14707.5
Area under glucose response curve	-	-	-	-	12	Early adult	homozygote	male	control	22320			Area under glucose response curve	-	-	-	-	JAX	-	11	Early adult	homozygote	male	control	15900
Area under glucose response curve	-	-	-	-	12	Early adult	homozygote	male	control	16492.5			Area under glucose response curve	-	-	-	-	JAX	-	12	Early adult	homozygote	male	control	21345
Area under glucose response curve	-	-	-	-	12	Early adult	homozygote	male	control	16912.5			Area under glucose response curve	-	-	-	-	JAX	-	12	Early adult	homozygote	male	control	24082.5
Area under glucose response curve	-	-	-	-	12	Early adult	homozygote	male	control	19035			Area under glucose response curve	-	-	-	-	JAX	-	12	Early adult	homozygote	male	control	24487.5
Area under glucose response curve	-	-	-	-	12	Early adult	homozygote	male	control	25365			Area under glucose response curve	-	-	-	-	JAX	-	11	Early adult	homozygote	male	control	9427.5
Area under glucose response curve	-	-	-	-	12	Early adult	homozygote	male	control	14827.5			Area under glucose response curve	-	-	-	-	JAX	-	11	Early adult	homozygote	male	control	22620
Area under glucose response curve	-	-	-	-	13	Early adult	homozygote	male	control	20430			Area under glucose response curve	-	-	-	-	JAX	-	12	Early adult	homozygote	male	control	21420
Area under glucose response curve	-	-	-	-	12	Early adult	homozygote	male	control	22410			Area under glucose response curve	-	-	-	-	JAX	-	12	Early adult	homozygote	male	control	20955
Area under glucose response curve	-	-	-	-	12	Early adult	homozygote	male	control	23955			Area under glucose response curve	-	-	-	-	JAX	-	12	Early adult	homozygote	male	control	23025
Area under glucose response curve	-	-	-	-	12	Early adult	homozygote	male	control	17130			Area under glucose response curve	-	-	-	-	JAX	-	12	Early adult	homozygote	male	control	23737.5
Area under glucose response curve	-	-	-	-	12	Early adult	homozygote	male	control	11887.5			Area under glucose response curve	-	-	-	-	JAX	-	12	Early adult	homozygote	male	control	23122.5
Area under glucose response curve	-	-	-	-	12	Early adult	homozygote	male	control	20100			Area under glucose response curve	-	-	-	-	JAX	-	12	Early adult	homozygote	male	control	19402.5
Area under glucose response curve	-	-	-	-	12	Early adult	homozygote	male	control	25162.5			Area under glucose response curve	-	-	-	-	JAX	-	12	Early adult	homozygote	male	control	21675
Area under glucose response curve	-	-	-	-	12	Early adult	homozygote	male	control	17047.5			Area under glucose response curve	-	-	-	-	JAX	-	13	Early adult	homozygote	male	control	24577.5
Area under glucose response curve	-	-	-	-	12	Early adult	homozygote	male	control	25185			Area under glucose response curve	-	-	-	-	JAX	-	12	Early adult	homozygote	male	control	22410
Area under glucose response curve	-	-	-	-	12	Early adult	homozygote	male	control	14707.5			Area under glucose response curve	-	-	-	-	JAX	-	12	Early adult	homozygote	male	control	16312.5
Area under glucose response curve	-	-	-	-	11	Early adult	homozygote	male	control	15900			Area under glucose response curve	-	-	-	-	JAX	-	12	Early adult	homozygote	male	control	21667.5
Area under glucose response curve	-	-	-	-	12	Early adult	homozygote	male	control	20265			Area under glucose response curve	-	-	-	-	JAX	-	12	Early adult	homozygote	male	control	19335
Area under glucose response curve	-	-	-	-	12	Early adult	homozygote	male	control	21315			Area under glucose response curve	-	-	-	-	JAX	-	11	Early adult	homozygote	male	control	23632.5
Area under glucose response curve	-	-	-	-	12	Early adult	homozygote	male	control	30600			Area under glucose response curve	-	-	-	-	JAX	-	11	Early adult	homozygote	male	control	24232.5
Area under glucose response curve	-	-	-	-	12	Early adult	homozygote	male	control	17940			Area under glucose response curve	-	-	-	-	JAX	-	12	Early adult	homozygote	male	control	24870
Area under glucose response curve	-	-	-	-	12	Early adult	homozygote	male	control	24082.5			Area under glucose response curve	-	-	-	-	JAX	-	13	Early adult	homozygote	male	control	12615
Area under glucose response curve	-	-	-	-	12	Early adult	homozygote	male	control	25552.5			Area under glucose response curve	-	-	-	-	JAX	-	11	Early adult	homozygote	male	control	21937.5
Area under glucose response curve	-	-	-	-	11	Early adult	homozygote	male	control	9427.5			Area under glucose response curve	-	-	-	-	JAX	-	12	Early adult	homozygote	male	control	23107.5
Area under glucose response curve	-	-	-	-	11	Early adult	homozygote	male	control	22620			Area under glucose response curve	-	-	-	-	JAX	-	11	Early adult	homozygote	male	control	16087.5
Area under glucose response curve	-	-	-	-	12	Early adult	homozygote	male	control	20955			Area under glucose response curve	-	-	-	-	JAX	-	12	Early adult	homozygote	male	control	22597.5
Area under glucose response curve	-	-	-	-	12	Early adult	homozygote	male	control	23737.5			Area under glucose response curve	-	-	-	-	JAX	-	11	Early adult	homozygote	male	control	12960
Area under glucose response curve	-	-	-	-	12	Early adult	homozygote	male	control	22410			Area under glucose response curve	-	-	-	-	JAX	-	12	Early adult	homozygote	male	control	19102.5
Area under glucose response curve	-	-	-	-	13	Early adult	homozygote	male	control	24577.5			Area under glucose response curve	-	-	-	-	JAX	-	12	Early adult	homozygote	male	control	25012.5
Area under glucose response curve	-	-	-	-	12	Early adult	homozygote	male	control	16312.5			Area under glucose response curve	-	-	-	-	JAX	-	12	Early adult	homozygote	male	control	19252.5
Area under glucose response curve	-	-	-	-	12	Early adult	homozygote	male	control	21667.5			Area under glucose response curve	-	-	-	-	JAX	-	12	Early adult	homozygote	male	control	20032.5
Area under glucose response curve	-	-	-	-	12	Early adult	homozygote	male	control	26265			Area under glucose response curve	-	-	-	-	JAX	-	11	Early adult	homozygote	male	control	19395
Area under glucose response curve	-	-	-	-	11	Early adult	homozygote	male	control	23632.5			Area under glucose response curve	-	-	-	-	JAX	-	11	Early adult	homozygote	male	control	23677.5
Area under glucose response curve	-	-	-	-	12	Early adult	homozygote	male	control	17212.5			Area under glucose response curve	-	-	-	-	JAX	-	12	Early adult	homozygote	male	control	24225
Area under glucose response curve	-	-	-	-	11	Early adult	homozygote	male	control	22605			Area under glucose response curve	-	-	-	-	JAX	-	12	Early adult	homozygote	male	control	25920
Area under glucose response curve	-	-	-	-	11	Early adult	homozygote	male	control	24232.5			Area under glucose response curve	-	-	-	-	JAX	-	12	Early adult	homozygote	male	control	18510
Area under glucose response curve	-	-	-	-	12	Early adult	homozygote	male	control	20025			Area under glucose response curve	-	-	-	-	JAX	-	12	Early adult	homozygote	male	control	13432.5
Area under glucose response curve	-	-	-	-	12	Early adult	homozygote	male	control	23115			Area under glucose response curve	-	-	-	-	JAX	-	12	Early adult	homozygote	male	control	19365
Area under glucose response curve	-	-	-	-	12	Early adult	homozygote	male	control	17632.5			Area under glucose response curve	-	-	-	-	JAX	-	11	Early adult	homozygote	male	control	17985
Area under glucose response curve	-	-	-	-	12	Early adult	homozygote	male	control	10725			Area under glucose response curve	-	-	-	-	JAX	-	14	Early adult	homozygote	male	control	22237.5
Area under glucose response curve	-	-	-	-	12	Early adult	homozygote	male	control	21945			Area under glucose response curve	-	-	-	-	JAX	-	12	Early adult	homozygote	male	control	28815
Area under glucose response curve	-	-	-	-	12	Early adult	homozygote	male	control	24097.5			Area under glucose response curve	-	-	-	-	JAX	-	12	Early adult	homozygote	male	control	18510
Area under glucose response curve	-	-	-	-	11	Early adult	homozygote	male	control	21937.5			Area under glucose response curve	-	-	-	-	JAX	-	12	Early adult	homozygote	male	control	14332.5
Area under glucose response curve	-	-	-	-	12	Early adult	homozygote	male	control	23107.5			Area under glucose response curve	-	-	-	-	JAX	-	12	Early adult	homozygote	male	control	15300
Area under glucose response curve	-	-	-	-	12	Early adult	homozygote	male	control	21570			Area under glucose response curve	-	-	-	-	JAX	-	11	Early adult	homozygote	male	control	14692.5
Area under glucose response curve	-	-	-	-	11	Early adult	homozygote	male	control	16087.5			Area under glucose response curve	-	-	-	-	JAX	-	12	Early adult	homozygote	male	control	22875
Area under glucose response curve	-	-	-	-	11	Early adult	homozygote	male	control	12960			Area under glucose response curve	-	-	-	-	JAX	-	11	Early adult	homozygote	male	control	18720
Area under glucose response curve	-	-	-	-	12	Early adult	homozygote	male	control	19252.5			Area under glucose response curve	-	-	-	-	JAX	-	12	Early adult	homozygote	male	control	16342.5
Area under glucose response curve	-	-	-	-	11	Early adult	homozygote	male	control	19395			Area under glucose response curve	-	-	-	-	JAX	-	11	Early adult	homozygote	male	control	19920
Area under glucose response curve	-	-	-	-	12	Early adult	homozygote	male	control	24225			Area under glucose response curve	-	-	-	-	JAX	-	11	Early adult	homozygote	male	control	19942.5
Area under glucose response curve	-	-	-	-	12	Early adult	homozygote	male	control	25920			Area under glucose response curve	-	-	-	-	JAX	-	12	Early adult	homozygote	male	control	18532.5
Area under glucose response curve	-	-	-	-	12	Early adult	homozygote	male	control	22740			Area under glucose response curve	-	-	-	-	JAX	-	12	Early adult	homozygote	male	control	24120
Area under glucose response curve	-	-	-	-	12	Early adult	homozygote	male	control	22417.5			Area under glucose response curve	-	-	-	-	JAX	-	12	Early adult	homozygote	male	control	22320
Area under glucose response curve	-	-	-	-	12	Early adult	homozygote	male	control	13432.5			Area under glucose response curve	-	-	-	-	JAX	-	12	Early adult	homozygote	male	control	12195
Area under glucose response curve	-	-	-	-	12	Early adult	homozygote	male	control	26700			Area under glucose response curve	-	-	-	-	JAX	-	12	Early adult	homozygote	male	control	13927.5
Area under glucose response curve	-	-	-	-	12	Early adult	homozygote	male	control	28815			Area under glucose response curve	-	-	-	-	JAX	-	12	Early adult	homozygote	male	control	8272.5
Area under glucose response curve	-	-	-	-	11	Early adult	homozygote	male	control	17985			Area under glucose response curve	-	-	-	-	JAX	-	12	Early adult	homozygote	male	control	15495
Area under glucose response curve	-	-	-	-	12	Early adult	homozygote	male	control	18510			Area under glucose response curve	-	-	-	-	JAX	-	12	Early adult	homozygote	male	control	17940
Area under glucose response curve	-	-	-	-	12	Early adult	homozygote	male	control	15300			Area under glucose response curve	-	-	-	-	JAX	-	12	Early adult	homozygote	male	control	21877.5
Area under glucose response curve	-	-	-	-	12	Early adult	homozygote	male	control	28912.5			Area under glucose response curve	-	-	-	-	JAX	-	12	Early adult	homozygote	male	control	17632.5
Area under glucose response curve	-	-	-	-	12	Early adult	homozygote	male	control	17542.5			Area under glucose response curve	-	-	-	-	JAX	-	12	Early adult	homozygote	male	control	22027.5
Area under glucose response curve	-	-	-	-	11	Early adult	homozygote	male	control	14692.5			Area under glucose response curve	-	-	-	-	JAX	-	12	Early adult	homozygote	male	control	15067.5
Area under glucose response curve	-	-	-	-	11	Early adult	homozygote	male	control	28822.5			Area under glucose response curve	-	-	-	-	JAX	-	12	Early adult	homozygote	male	control	13447.5
Area under glucose response curve	-	-	-	-	12	Early adult	homozygote	male	control	15082.5			Area under glucose response curve	-	-	-	-	JAX	-	12	Early adult	homozygote	male	control	14880
Area under glucose response curve	-	-	-	-	11	Early adult	homozygote	male	control	18720			Area under glucose response curve	-	-	-	-	JAX	-	12	Early adult	homozygote	male	control	14977.5
Area under glucose response curve	-	-	-	-	12	Early adult	homozygote	male	control	23310			Area under glucose response curve	-	-	-	-	JAX	-	11	Early adult	homozygote	male	control	6382.5
Area under glucose response curve	-	-	-	-	12	Early adult	homozygote	male	control	19170			Area under glucose response curve	-	-	-	-	JAX	-	12	Early adult	homozygote	male	control	21990
Area under glucose response curve	-	-	-	-	12	Early adult	homozygote	male	control	22320			Area under glucose response curve	-	-	-	-	JAX	-	12	Early adult	homozygote	male	control	20325
Area under glucose response curve	-	-	-	-	12	Early adult	homozygote	male	control	24015			Area under glucose response curve	-	-	-	-	JAX	-	11	Early adult	homozygote	male	control	15300
Area under glucose response curve	-	-	-	-	12	Early adult	homozygote	male	control	18630			Area under glucose response curve	-	-	-	-	JAX	-	12	Early adult	homozygote	male	control	9015
Area under glucose response curve	-	-	-	-	12	Early adult	homozygote	male	control	15495			Area under glucose response curve	-	-	-	-	JAX	-	12	Early adult	homozygote	male	control	23227.5
Area under glucose response curve	-	-	-	-	12	Early adult	homozygote	male	control	8272.5			Area under glucose response curve	-	-	-	-	JAX	-	11	Early adult	homozygote	male	control	17182.5
Area under glucose response curve	-	-	-	-	12	Early adult	homozygote	male	control	13927.5			Area under glucose response curve	-	-	-	-	JAX	-	11	Early adult	homozygote	male	control	22162.5
Area under glucose response curve	-	-	-	-	12	Early adult	homozygote	male	control	21877.5			Area under glucose response curve	-	-	-	-	JAX	-	12	Early adult	homozygote	male	control	24487.5
Area under glucose response curve	-	-	-	-	12	Early adult	homozygote	male	control	22342.5			Area under glucose response curve	-	-	-	-	JAX	-	12	Early adult	homozygote	male	control	13222.5
Area under glucose response curve	-	-	-	-	12	Early adult	homozygote	male	control	14977.5			Area under glucose response curve	-	-	-	-	JAX	-	12	Early adult	homozygote	male	control	23227.5
Area under glucose response curve	-	-	-	-	12	Early adult	homozygote	male	control	23467.5			Area under glucose response curve	-	-	-	-	JAX	-	11	Early adult	homozygote	male	control	17962.5
Area under glucose response curve	-	-	-	-	12	Early adult	homozygote	male	control	18127.5			Area under glucose response curve	-	-	-	-	JAX	-	12	Early adult	homozygote	male	control	22980
Area under glucose response curve	-	-	-	-	11	Early adult	homozygote	male	control	6382.5			Area under glucose response curve	-	-	-	-	JAX	-	11	Early adult	homozygote	male	control	11775
Area under glucose response curve	-	-	-	-	12	Early adult	homozygote	male	control	24997.5			Area under glucose response curve	-	-	-	-	JAX	-	12	Early adult	homozygote	male	control	13837.5
Area under glucose response curve	-	-	-	-	12	Early adult	homozygote	male	control	17685			Area under glucose response curve	-	-	-	-	JAX	-	12	Early adult	homozygote	male	control	28950
Area under glucose response curve	-	-	-	-	12	Early adult	homozygote	male	control	17572.5			Area under glucose response curve	-	-	-	-	JAX	-	12	Early adult	homozygote	male	control	14160
Area under glucose response curve	-	-	-	-	12	Early adult	homozygote	male	control	23685			Area under glucose response curve	-	-	-	-	JAX	-	12	Early adult	homozygote	male	control	12165
Area under glucose response curve	-	-	-	-	11	Early adult	homozygote	male	control	15300			Area under glucose response curve	-	-	-	-	JAX	-	12	Early adult	homozygote	male	control	19950
Area under glucose response curve	-	-	-	-	12	Early adult	homozygote	male	control	25672.5			Area under glucose response curve	-	-	-	-	JAX	-	12	Early adult	homozygote	male	control	20527.5
Area under glucose response curve	-	-	-	-	12	Early adult	homozygote	male	control	19867.5			Area under glucose response curve	-	-	-	-	JAX	-	12	Early adult	homozygote	male	control	22380
Area under glucose response curve	-	-	-	-	12	Early adult	homozygote	male	control	21067.5			Area under glucose response curve	-	-	-	-	JAX	-	11	Early adult	homozygote	male	control	17775
Area under glucose response curve	-	-	-	-	12	Early adult	homozygote	male	control	21090			Area under glucose response curve	-	-	-	-	JAX	-	12	Early adult	homozygote	male	control	23850
Area under glucose response curve	-	-	-	-	11	Early adult	homozygote	male	control	17182.5			Area under glucose response curve	-	-	-	-	JAX	-	12	Early adult	homozygote	male	control	19312.5
Area under glucose response curve	-	-	-	-	11	Early adult	homozygote	male	control	17962.5			Area under glucose response curve	-	-	-	-	JAX	-	12	Early adult	homozygote	male	control	17242.5
Area under glucose response curve	-	-	-	-	12	Early adult	homozygote	male	control	23400			Area under glucose response curve	-	-	-	-	JAX	-	12	Early adult	homozygote	male	control	30600
Area under glucose response curve	-	-	-	-	11	Early adult	homozygote	male	control	11775			Area under glucose response curve	-	-	-	-	JAX	-	12	Early adult	homozygote	male	control	11407.5
Area under glucose response curve	-	-	-	-	12	Early adult	homozygote	male	control	22470			Area under glucose response curve	-	-	-	-	JAX	-	12	Early adult	homozygote	male	control	17707.5
Area under glucose response curve	-	-	-	-	12	Early adult	homozygote	male	control	13837.5			Area under glucose response curve	-	-	-	-	JAX	-	12	Early adult	homozygote	male	control	25507.5
Area under glucose response curve	-	-	-	-	12	Early adult	homozygote	male	control	26850			Area under glucose response curve	-	-	-	-	JAX	-	12	Early adult	homozygote	male	control	25852.5
Area under glucose response curve	-	-	-	-	12	Early adult	homozygote	male	control	16305			Area under glucose response curve	-	-	-	-	JAX	-	12	Early adult	homozygote	male	control	25747.5
Area under glucose response curve	-	-	-	-	12	Early adult	homozygote	male	control	14160			Area under glucose response curve	-	-	-	-	JAX	-	12	Early adult	homozygote	male	control	13702.5
Area under glucose response curve	-	-	-	-	12	Early adult	homozygote	male	control	32122.5			Area under glucose response curve	-	-	-	-	JAX	-	12	Early adult	homozygote	male	control	27360
Area under glucose response curve	-	-	-	-	12	Early adult	homozygote	male	control	16470			Area under glucose response curve	-	-	-	-	JAX	-	11	Early adult	homozygote	male	control	23947.5
Area under glucose response curve	-	-	-	-	12	Early adult	homozygote	male	control	19410			Area under glucose response curve	-	-	-	-	JAX	-	12	Early adult	homozygote	male	control	13642.5
Area under glucose response curve	-	-	-	-	12	Early adult	homozygote	male	control	20527.5			Area under glucose response curve	-	-	-	-	JAX	-	12	Early adult	homozygote	male	control	26422.5
Area under glucose response curve	-	-	-	-	11	Early adult	homozygote	male	control	17775			Area under glucose response curve	-	-	-	-	JAX	-	11	Early adult	homozygote	male	control	21187.5
Area under glucose response curve	-	-	-	-	12	Early adult	homozygote	male	control	12840			Area under glucose response curve	-	-	-	-	JAX	-	12	Early adult	homozygote	male	control	17640
Area under glucose response curve	-	-	-	-	12	Early adult	homozygote	male	control	22747.5			Area under glucose response curve	-	-	-	-	JAX	-	12	Early adult	homozygote	male	control	15435
Area under glucose response curve	-	-	-	-	12	Early adult	homozygote	male	control	19312.5			Area under glucose response curve	-	-	-	-	JAX	-	12	Early adult	homozygote	male	control	25620
Area under glucose response curve	-	-	-	-	12	Early adult	homozygote	male	control	17242.5			Area under glucose response curve	-	-	-	-	JAX	-	12	Early adult	homozygote	male	control	12720
Area under glucose response curve	-	-	-	-	12	Early adult	homozygote	male	control	23850			Area under glucose response curve	-	-	-	-	JAX	-	12	Early adult	homozygote	male	control	20850
Area under glucose response curve	-	-	-	-	12	Early adult	homozygote	male	control	25515			Area under glucose response curve	-	-	-	-	JAX	-	12	Early adult	homozygote	male	control	16125
Area under glucose response curve	-	-	-	-	12	Early adult	homozygote	male	control	19500			Area under glucose response curve	-	-	-	-	JAX	-	12	Early adult	homozygote	male	control	16312.5
Area under glucose response curve	-	-	-	-	12	Early adult	homozygote	male	control	17707.5			Area under glucose response curve	-	-	-	-	JAX	-	12	Early adult	homozygote	male	control	16027.5
Area under glucose response curve	-	-	-	-	12	Early adult	homozygote	male	control	28515			Area under glucose response curve	-	-	-	-	JAX	-	12	Early adult	homozygote	male	control	25155
Area under glucose response curve	-	-	-	-	12	Early adult	homozygote	male	control	25747.5			Area under glucose response curve	-	-	-	-	JAX	-	12	Early adult	homozygote	male	control	23047.5
Area under glucose response curve	-	-	-	-	12	Early adult	homozygote	male	control	19327.5			Area under glucose response curve	-	-	-	-	JAX	-	12	Early adult	homozygote	male	control	31545
Area under glucose response curve	-	-	-	-	12	Early adult	homozygote	male	control	22087.5			Area under glucose response curve	-	-	-	-	JAX	-	12	Early adult	homozygote	male	control	14017.5
Area under glucose response curve	-	-	-	-	11	Early adult	homozygote	male	control	23947.5			Area under glucose response curve	-	-	-	-	JAX	-	11	Early adult	homozygote	male	control	15870
Area under glucose response curve	-	-	-	-	12	Early adult	homozygote	male	control	18960			Area under glucose response curve	-	-	-	-	JAX	-	12	Early adult	homozygote	male	control	10725
Area under glucose response curve	-	-	-	-	12	Early adult	homozygote	male	control	13642.5			Area under glucose response curve	-	-	-	-	JAX	-	12	Early adult	homozygote	male	control	28470
Area under glucose response curve	-	-	-	-	12	Early adult	homozygote	male	control	26422.5			Area under glucose response curve	-	-	-	-	JAX	-	12	Early adult	homozygote	male	control	22935
Area under glucose response curve	-	-	-	-	11	Early adult	homozygote	male	control	21187.5			Area under glucose response curve	-	-	-	-	JAX	-	11	Early adult	homozygote	male	control	21877.5
Area under glucose response curve	-	-	-	-	12	Early adult	homozygote	male	control	17640			Area under glucose response curve	-	-	-	-	JAX	-	10	Early adult	homozygote	male	control	13702.5
Area under glucose response curve	-	-	-	-	12	Early adult	homozygote	male	control	15435			Area under glucose response curve	-	-	-	-	JAX	-	12	Early adult	homozygote	male	control	28845
Area under glucose response curve	-	-	-	-	12	Early adult	homozygote	male	control	25620			Area under glucose response curve	-	-	-	-	JAX	-	12	Early adult	homozygote	male	control	22560
Area under glucose response curve	-	-	-	-	12	Early adult	homozygote	male	control	25935			Area under glucose response curve	-	-	-	-	JAX	-	12	Early adult	homozygote	male	control	17452.5
Area under glucose response curve	-	-	-	-	12	Early adult	homozygote	male	control	14137.5			Area under glucose response curve	-	-	-	-	JAX	-	12	Early adult	homozygote	male	control	16140
Area under glucose response curve	-	-	-	-	12	Early adult	homozygote	male	control	28657.5			Area under glucose response curve	-	-	-	-	JAX	-	12	Early adult	homozygote	male	control	16552.5
Area under glucose response curve	-	-	-	-	11	Early adult	homozygote	male	control	21037.5			Area under glucose response curve	-	-	-	-	JAX	-	11	Early adult	homozygote	male	control	14887.5
Area under glucose response curve	-	-	-	-	12	Early adult	homozygote	male	control	25117.5			Area under glucose response curve	-	-	-	-	JAX	-	11	Early adult	homozygote	male	control	27465
Area under glucose response curve	-	-	-	-	12	Early adult	homozygote	male	control	16125			Area under glucose response curve	-	-	-	-	JAX	-	12	Early adult	homozygote	male	control	19695
Area under glucose response curve	-	-	-	-	12	Early adult	homozygote	male	control	25245			Area under glucose response curve	-	-	-	-	JAX	-	12	Early adult	homozygote	male	control	25380
Area under glucose response curve	-	-	-	-	11	Early adult	homozygote	male	control	26182.5			Area under glucose response curve	-	-	-	-	JAX	-	12	Early adult	homozygote	male	control	10950
Area under glucose response curve	-	-	-	-	12	Early adult	homozygote	male	control	21832.5			Area under glucose response curve	-	-	-	-	JAX	-	11	Early adult	homozygote	male	control	17812.5
Area under glucose response curve	-	-	-	-	12	Early adult	homozygote	male	control	21360			Area under glucose response curve	-	-	-	-	JAX	-	12	Early adult	homozygote	male	control	21945
Area under glucose response curve	-	-	-	-	12	Early adult	homozygote	male	control	16027.5			Area under glucose response curve	-	-	-	-	JAX	-	11	Early adult	homozygote	male	control	24352.5
Area under glucose response curve	-	-	-	-	12	Early adult	homozygote	male	control	21922.5			Area under glucose response curve	-	-	-	-	JAX	-	12	Early adult	homozygote	male	control	20932.5
Area under glucose response curve	-	-	-	-	12	Early adult	homozygote	male	control	25702.5			Area under glucose response curve	-	-	-	-	JAX	-	12	Early adult	homozygote	male	control	18502.5
Area under glucose response curve	-	-	-	-	12	Early adult	homozygote	male	control	21270			Area under glucose response curve	-	-	-	-	JAX	-	12	Early adult	homozygote	male	control	19927.5
Area under glucose response curve	-	-	-	-	12	Early adult	homozygote	male	control	14017.5			Area under glucose response curve	-	-	-	-	JAX	-	12	Early adult	homozygote	male	control	22582.5
Area under glucose response curve	-	-	-	-	11	Early adult	homozygote	male	control	15870			Area under glucose response curve	-	-	-	-	JAX	-	12	Early adult	homozygote	male	control	19845
Area under glucose response curve	-	-	-	-	12	Early adult	homozygote	male	control	19207.5			Area under glucose response curve	-	-	-	-	JAX	-	12	Early adult	homozygote	male	control	18652.5
Area under glucose response curve	-	-	-	-	12	Early adult	homozygote	male	control	10725			Area under glucose response curve	-	-	-	-	JAX	-	12	Early adult	homozygote	male	control	24915
Area under glucose response curve	-	-	-	-	12	Early adult	homozygote	male	control	22380			Area under glucose response curve	-	-	-	-	JAX	-	12	Early adult	homozygote	male	control	13792.5
Area under glucose response curve	-	-	-	-	12	Early adult	homozygote	male	control	15262.5			Area under glucose response curve	-	-	-	-	JAX	-	12	Early adult	homozygote	male	control	26475
Area under glucose response curve	-	-	-	-	12	Early adult	homozygote	male	control	18382.5			Area under glucose response curve	-	-	-	-	JAX	-	11	Early adult	homozygote	male	control	14985
Area under glucose response curve	-	-	-	-	12	Early adult	homozygote	male	control	22935			Area under glucose response curve	-	-	-	-	JAX	-	12	Early adult	homozygote	male	control	18337.5
Area under glucose response curve	-	-	-	-	12	Early adult	homozygote	male	control	21112.5			Area under glucose response curve	-	-	-	-	JAX	-	12	Early adult	homozygote	male	control	16740
Area under glucose response curve	-	-	-	-	12	Early adult	homozygote	male	control	29115			Area under glucose response curve	-	-	-	-	JAX	-	12	Early adult	homozygote	male	control	14932.5
Area under glucose response curve	-	-	-	-	12	Early adult	homozygote	male	control	21105			Area under glucose response curve	-	-	-	-	JAX	-	12	Early adult	homozygote	male	control	16095
Area under glucose response curve	-	-	-	-	11	Early adult	homozygote	male	control	21877.5			Area under glucose response curve	-	-	-	-	JAX	-	11	Early adult	homozygote	male	control	20587.5
Area under glucose response curve	-	-	-	-	12	Early adult	homozygote	male	control	21997.5			Area under glucose response curve	-	-	-	-	JAX	-	12	Early adult	homozygote	male	control	20122.5
Area under glucose response curve	-	-	-	-	12	Early adult	homozygote	male	control	17475			Area under glucose response curve	-	-	-	-	JAX	-	12	Early adult	homozygote	male	control	22417.5
Area under glucose response curve	-	-	-	-	10	Early adult	homozygote	male	control	13702.5			Area under glucose response curve	-	-	-	-	JAX	-	12	Early adult	homozygote	male	control	23482.5
Area under glucose response curve	-	-	-	-	12	Early adult	homozygote	male	control	17452.5			Area under glucose response curve	-	-	-	-	JAX	-	12	Early adult	homozygote	male	control	24637.5
Area under glucose response curve	-	-	-	-	12	Early adult	homozygote	male	control	16140			Area under glucose response curve	-	-	-	-	JAX	-	12	Early adult	homozygote	male	control	31920
Area under glucose response curve	-	-	-	-	12	Early adult	homozygote	male	control	16552.5			Area under glucose response curve	-	-	-	-	JAX	-	12	Early adult	homozygote	male	control	25650
Area under glucose response curve	-	-	-	-	11	Early adult	homozygote	male	control	14887.5			Area under glucose response curve	-	-	-	-	JAX	-	12	Early adult	homozygote	male	control	18727.5
Area under glucose response curve	-	-	-	-	12	Early adult	homozygote	male	control	17707.5			Area under glucose response curve	-	-	-	-	JAX	-	12	Early adult	homozygote	male	control	20025
Area under glucose response curve	-	-	-	-	12	Early adult	homozygote	male	control	10950			Area under glucose response curve	-	-	-	-	JAX	-	12	Early adult	homozygote	male	control	21112.5
Area under glucose response curve	-	-	-	-	12	Early adult	homozygote	male	control	19695			Area under glucose response curve	-	-	-	-	JAX	-	12	Early adult	homozygote	male	control	21390
Area under glucose response curve	-	-	-	-	11	Early adult	homozygote	male	control	17812.5			Area under glucose response curve	-	-	-	-	JAX	-	12	Early adult	homozygote	male	control	30412.5
Area under glucose response curve	-	-	-	-	12	Early adult	homozygote	male	control	21945			Area under glucose response curve	-	-	-	-	JAX	-	12	Early adult	homozygote	male	control	27757.5
Area under glucose response curve	-	-	-	-	12	Early adult	homozygote	male	control	21067.5			Area under glucose response curve	-	-	-	-	JAX	-	12	Early adult	homozygote	male	control	16507.5
Area under glucose response curve	-	-	-	-	12	Early adult	homozygote	male	control	20932.5			Area under glucose response curve	-	-	-	-	JAX	-	12	Early adult	homozygote	male	control	16072.5
Area under glucose response curve	-	-	-	-	12	Early adult	homozygote	male	control	18435			Area under glucose response curve	-	-	-	-	JAX	-	12	Early adult	homozygote	male	control	22650
Area under glucose response curve	-	-	-	-	12	Early adult	homozygote	male	control	29347.5			Area under glucose response curve	-	-	-	-	JAX	-	12	Early adult	homozygote	male	control	26407.5
Area under glucose response curve	-	-	-	-	12	Early adult	homozygote	male	control	26947.5			Area under glucose response curve	-	-	-	-	JAX	-	12	Early adult	homozygote	male	control	23460
Area under glucose response curve	-	-	-	-	12	Early adult	homozygote	male	control	18502.5			Area under glucose response curve	-	-	-	-	JAX	-	11	Early adult	homozygote	male	control	16170
Area under glucose response curve	-	-	-	-	12	Early adult	homozygote	male	control	19845			Area under glucose response curve	-	-	-	-	JAX	-	12	Early adult	homozygote	male	control	21870
Area under glucose response curve	-	-	-	-	12	Early adult	homozygote	male	control	16125			Area under glucose response curve	-	-	-	-	JAX	-	12	Early adult	homozygote	male	control	12900
Area under glucose response curve	-	-	-	-	12	Early adult	homozygote	male	control	18652.5			Area under glucose response curve	-	-	-	-	JAX	-	12	Early adult	homozygote	male	control	20407.5
Area under glucose response curve	-	-	-	-	11	Early adult	homozygote	male	control	18900			Area under glucose response curve	-	-	-	-	JAX	-	12	Early adult	homozygote	male	control	23092.5
Area under glucose response curve	-	-	-	-	12	Early adult	homozygote	male	control	28252.5			Area under glucose response curve	-	-	-	-	JAX	-	12	Early adult	homozygote	male	control	17242.5
Area under glucose response curve	-	-	-	-	12	Early adult	homozygote	male	control	24802.5			Area under glucose response curve	-	-	-	-	JAX	-	12	Early adult	homozygote	male	control	18262.5
Area under glucose response curve	-	-	-	-	12	Early adult	homozygote	male	control	18750			Area under glucose response curve	-	-	-	-	JAX	-	12	Early adult	homozygote	male	control	7605
Area under glucose response curve	-	-	-	-	12	Early adult	homozygote	male	control	24915			Area under glucose response curve	-	-	-	-	JAX	-	12	Early adult	homozygote	male	control	25755
Area under glucose response curve	-	-	-	-	11	Early adult	homozygote	male	control	14985			Area under glucose response curve	-	-	-	-	JAX	-	12	Early adult	homozygote	male	control	17962.5
Area under glucose response curve	-	-	-	-	12	Early adult	homozygote	male	control	21877.5			Area under glucose response curve	-	-	-	-	JAX	-	12	Early adult	homozygote	male	control	13432.5
Area under glucose response curve	-	-	-	-	12	Early adult	homozygote	male	control	16740			Area under glucose response curve	-	-	-	-	JAX	-	12	Early adult	homozygote	male	control	21517.5
Area under glucose response curve	-	-	-	-	12	Early adult	homozygote	male	control	14932.5			Area under glucose response curve	-	-	-	-	JAX	-	12	Early adult	homozygote	male	control	23310
Area under glucose response curve	-	-	-	-	12	Early adult	homozygote	male	control	14887.5			Area under glucose response curve	-	-	-	-	JAX	-	12	Early adult	homozygote	male	control	14752.5
Area under glucose response curve	-	-	-	-	12	Early adult	homozygote	male	control	19995			Area under glucose response curve	-	-	-	-	JAX	-	12	Early adult	homozygote	male	control	30375
Area under glucose response curve	-	-	-	-	12	Early adult	homozygote	male	control	30645			Area under glucose response curve	-	-	-	-	JAX	-	12	Early adult	homozygote	male	control	9502.5
Area under glucose response curve	-	-	-	-	12	Early adult	homozygote	male	control	16095			Area under glucose response curve	-	-	-	-	JAX	-	12	Early adult	homozygote	male	control	17887.5
Area under glucose response curve	-	-	-	-	12	Early adult	homozygote	male	control	29752.5			Area under glucose response curve	-	-	-	-	JAX	-	12	Early adult	homozygote	male	control	28335
Area under glucose response curve	-	-	-	-	11	Early adult	homozygote	male	control	20587.5			Area under glucose response curve	-	-	-	-	JAX	-	12	Early adult	homozygote	male	control	19005
Area under glucose response curve	-	-	-	-	12	Early adult	homozygote	male	control	23482.5			Area under glucose response curve	-	-	-	-	JAX	-	12	Early adult	homozygote	male	control	16860
Area under glucose response curve	-	-	-	-	12	Early adult	homozygote	male	control	25650			Area under glucose response curve	-	-	-	-	JAX	-	12	Early adult	homozygote	male	control	17220
Area under glucose response curve	-	-	-	-	12	Early adult	homozygote	male	control	31920			Area under glucose response curve	-	-	-	-	JAX	-	12	Early adult	homozygote	male	control	20902.5
Area under glucose response curve	-	-	-	-	12	Early adult	homozygote	male	control	18727.5			Area under glucose response curve	-	-	-	-	JAX	-	12	Early adult	homozygote	male	control	17490
Area under glucose response curve	-	-	-	-	12	Early adult	homozygote	male	control	28012.5			Area under glucose response curve	-	-	-	-	JAX	-	11	Early adult	homozygote	male	control	18322.5
Area under glucose response curve	-	-	-	-	12	Early adult	homozygote	male	control	21630			Area under glucose response curve	-	-	-	-	JAX	-	12	Early adult	homozygote	male	control	18600
Area under glucose response curve	-	-	-	-	12	Early adult	homozygote	male	control	34800			Area under glucose response curve	-	-	-	-	JAX	-	11	Early adult	homozygote	male	control	22905
Area under glucose response curve	-	-	-	-	12	Early adult	homozygote	male	control	28102.5			Area under glucose response curve	-	-	-	-	JAX	-	12	Early adult	homozygote	male	control	20692.5
Area under glucose response curve	-	-	-	-	12	Early adult	homozygote	male	control	22147.5			Area under glucose response curve	-	-	-	-	JAX	-	12	Early adult	homozygote	male	control	18292.5
Area under glucose response curve	-	-	-	-	12	Early adult	homozygote	male	control	22357.5			Area under glucose response curve	-	-	-	-	JAX	-	12	Early adult	homozygote	male	control	25732.5
Area under glucose response curve	-	-	-	-	12	Early adult	homozygote	male	control	16507.5			Area under glucose response curve	-	-	-	-	JAX	-	12	Early adult	homozygote	male	control	25515
Area under glucose response curve	-	-	-	-	12	Early adult	homozygote	male	control	24937.5			Area under glucose response curve	-	-	-	-	JAX	-	11	Early adult	homozygote	male	control	17220
Area under glucose response curve	-	-	-	-	12	Early adult	homozygote	male	control	24292.5			Area under glucose response curve	-	-	-	-	JAX	-	11	Early adult	homozygote	male	control	18532.5
Area under glucose response curve	-	-	-	-	12	Early adult	homozygote	male	control	22650			Area under glucose response curve	-	-	-	-	JAX	-	12	Early adult	homozygote	male	control	13275
Area under glucose response curve	-	-	-	-	12	Early adult	homozygote	male	control	16342.5			Area under glucose response curve	-	-	-	-	JAX	-	12	Early adult	homozygote	male	control	23355
Area under glucose response curve	-	-	-	-	12	Early adult	homozygote	male	control	15660			Area under glucose response curve	-	-	-	-	JAX	-	12	Early adult	homozygote	male	control	21562.5
Area under glucose response curve	-	-	-	-	12	Early adult	homozygote	male	control	14122.5			Area under glucose response curve	-	-	-	-	JAX	-	12	Early adult	homozygote	male	control	17925
Area under glucose response curve	-	-	-	-	12	Early adult	homozygote	male	control	23092.5			Area under glucose response curve	-	-	-	-	JAX	-	12	Early adult	homozygote	male	control	7162.5
Area under glucose response curve	-	-	-	-	11	Early adult	homozygote	male	control	16170			Area under glucose response curve	-	-	-	-	JAX	-	12	Early adult	homozygote	male	control	18735
Area under glucose response curve	-	-	-	-	12	Early adult	homozygote	male	control	12900			Area under glucose response curve	-	-	-	-	JAX	-	11	Early adult	homozygote	male	control	30427.5
Area under glucose response curve	-	-	-	-	12	Early adult	homozygote	male	control	21870			Area under glucose response curve	-	-	-	-	JAX	-	12	Early adult	homozygote	male	control	25545
Area under glucose response curve	-	-	-	-	12	Early adult	homozygote	male	control	20407.5			Area under glucose response curve	-	-	-	-	JAX	-	12	Early adult	homozygote	male	control	18277.5
Area under glucose response curve	-	-	-	-	12	Early adult	homozygote	male	control	21450			Area under glucose response curve	-	-	-	-	JAX	-	12	Early adult	homozygote	male	control	24750
Area under glucose response curve	-	-	-	-	12	Early adult	homozygote	male	control	17242.5			Area under glucose response curve	-	-	-	-	JAX	-	12	Early adult	homozygote	male	control	22920
Area under glucose response curve	-	-	-	-	12	Early adult	homozygote	male	control	18262.5			Area under glucose response curve	-	-	-	-	JAX	-	12	Early adult	homozygote	male	control	21015
Area under glucose response curve	-	-	-	-	12	Early adult	homozygote	male	control	23400			Area under glucose response curve	-	-	-	-	JAX	-	12	Early adult	homozygote	male	control	20550
Area under glucose response curve	-	-	-	-	12	Early adult	homozygote	male	control	18292.5			Area under glucose response curve	-	-	-	-	JAX	-	12	Early adult	homozygote	male	control	21082.5
Area under glucose response curve	-	-	-	-	12	Early adult	homozygote	male	control	24840			Area under glucose response curve	-	-	-	-	JAX	-	13	Early adult	homozygote	male	control	11422.5
Area under glucose response curve	-	-	-	-	12	Early adult	homozygote	male	control	23002.5			Area under glucose response curve	-	-	-	-	JAX	-	12	Early adult	homozygote	male	control	13897.5
Area under glucose response curve	-	-	-	-	12	Early adult	homozygote	male	control	19245			Area under glucose response curve	-	-	-	-	JAX	-	12	Early adult	homozygote	male	control	24112.5
Area under glucose response curve	-	-	-	-	12	Early adult	homozygote	male	control	13432.5			Area under glucose response curve	-	-	-	-	JAX	-	12	Early adult	homozygote	male	control	12817.5
Area under glucose response curve	-	-	-	-	12	Early adult	homozygote	male	control	22065			Area under glucose response curve	-	-	-	-	JAX	-	12	Early adult	homozygote	male	control	20452.5
Area under glucose response curve	-	-	-	-	12	Early adult	homozygote	male	control	22515			Area under glucose response curve	-	-	-	-	JAX	-	12	Early adult	homozygote	male	control	25575
Area under glucose response curve	-	-	-	-	12	Early adult	homozygote	male	control	14752.5			Area under glucose response curve	-	-	-	-	JAX	-	12	Early adult	homozygote	male	control	21082.5
Area under glucose response curve	-	-	-	-	12	Early adult	homozygote	male	control	9502.5			Area under glucose response curve	-	-	-	-	JAX	-	12	Early adult	homozygote	male	control	22500
Area under glucose response curve	-	-	-	-	12	Early adult	homozygote	male	control	28335			Area under glucose response curve	-	-	-	-	JAX	-	11	Early adult	homozygote	male	control	28695
Area under glucose response curve	-	-	-	-	12	Early adult	homozygote	male	control	17887.5			Area under glucose response curve	-	-	-	-	JAX	-	11	Early adult	homozygote	male	control	18412.5
Area under glucose response curve	-	-	-	-	12	Early adult	homozygote	male	control	23407.5			Area under glucose response curve	-	-	-	-	JAX	-	12	Early adult	homozygote	male	control	12915
Area under glucose response curve	-	-	-	-	12	Early adult	homozygote	male	control	15697.5			Area under glucose response curve	-	-	-	-	JAX	-	12	Early adult	homozygote	male	control	21982.5
Area under glucose response curve	-	-	-	-	11	Early adult	homozygote	male	control	24277.5			Area under glucose response curve	-	-	-	-	JAX	-	12	Early adult	homozygote	male	control	19867.5
Area under glucose response curve	-	-	-	-	12	Early adult	homozygote	male	control	16860			Area under glucose response curve	-	-	-	-	JAX	-	12	Early adult	homozygote	male	control	18930
Area under glucose response curve	-	-	-	-	12	Early adult	homozygote	male	control	20962.5			Area under glucose response curve	-	-	-	-	JAX	-	12	Early adult	homozygote	male	control	17115
Area under glucose response curve	-	-	-	-	12	Early adult	homozygote	male	control	26475			Area under glucose response curve	-	-	-	-	JAX	-	12	Early adult	homozygote	male	control	24765
Area under glucose response curve	-	-	-	-	11	Early adult	homozygote	male	control	18322.5			Area under glucose response curve	-	-	-	-	JAX	-	12	Early adult	homozygote	male	control	24300
Area under glucose response curve	-	-	-	-	12	Early adult	homozygote	male	control	18600			Area under glucose response curve	-	-	-	-	JAX	-	12	Early adult	homozygote	male	control	15622.5
Area under glucose response curve	-	-	-	-	12	Early adult	homozygote	male	control	23002.5			Area under glucose response curve	-	-	-	-	JAX	-	12	Early adult	homozygote	male	control	1357.5
Area under glucose response curve	-	-	-	-	12	Early adult	homozygote	male	control	22230			Area under glucose response curve	-	-	-	-	JAX	-	12	Early adult	homozygote	male	control	18345
Area under glucose response curve	-	-	-	-	12	Early adult	homozygote	male	control	24232.5			Area under glucose response curve	-	-	-	-	JAX	-	12	Early adult	homozygote	male	control	18315
Area under glucose response curve	-	-	-	-	11	Early adult	homozygote	male	control	17692.5			Area under glucose response curve	-	-	-	-	JAX	-	13	Early adult	homozygote	male	control	20347.5
Area under glucose response curve	-	-	-	-	12	Early adult	homozygote	male	control	17805			Area under glucose response curve	-	-	-	-	JAX	-	12	Early adult	homozygote	male	control	23910
Area under glucose response curve	-	-	-	-	12	Early adult	homozygote	male	control	25732.5			Area under glucose response curve	-	-	-	-	JAX	-	12	Early adult	homozygote	male	control	24015
Area under glucose response curve	-	-	-	-	11	Early adult	homozygote	male	control	17220			Area under glucose response curve	-	-	-	-	JAX	-	12	Early adult	homozygote	male	control	17985
Area under glucose response curve	-	-	-	-	12	Early adult	homozygote	male	control	23250			Area under glucose response curve	-	-	-	-	JAX	-	12	Early adult	homozygote	male	control	22395
Area under glucose response curve	-	-	-	-	12	Early adult	homozygote	male	control	26055			Area under glucose response curve	-	-	-	-	JAX	-	12	Early adult	homozygote	male	control	10372.5
Area under glucose response curve	-	-	-	-	12	Early adult	homozygote	male	control	18562.5			Area under glucose response curve	-	-	-	-	JAX	-	12	Early adult	homozygote	male	control	21517.5
Area under glucose response curve	-	-	-	-	11	Early adult	homozygote	male	control	18532.5			Area under glucose response curve	-	-	-	-	JAX	-	12	Early adult	homozygote	male	control	20932.5
Area under glucose response curve	-	-	-	-	12	Early adult	homozygote	male	control	23355			Area under glucose response curve	-	-	-	-	JAX	-	12	Early adult	homozygote	male	control	15742.5
Area under glucose response curve	-	-	-	-	11	Early adult	homozygote	male	control	18412.5			Area under glucose response curve	-	-	-	-	JAX	-	12	Early adult	homozygote	male	control	13402.5
Area under glucose response curve	-	-	-	-	12	Early adult	homozygote	male	control	21562.5			Area under glucose response curve	-	-	-	-	JAX	-	12	Early adult	homozygote	male	control	21127.5
Area under glucose response curve	-	-	-	-	12	Early adult	homozygote	male	control	7162.5			Area under glucose response curve	-	-	-	-	JAX	-	12	Early adult	homozygote	male	control	17602.5
Area under glucose response curve	-	-	-	-	11	Early adult	homozygote	male	control	30427.5			Area under glucose response curve	-	-	-	-	JAX	-	12	Early adult	homozygote	male	control	21922.5
Area under glucose response curve	-	-	-	-	12	Early adult	homozygote	male	control	25800			Area under glucose response curve	-	-	-	-	JAX	-	12	Early adult	homozygote	male	control	24982.5
Area under glucose response curve	-	-	-	-	12	Early adult	homozygote	male	control	18277.5			Area under glucose response curve	-	-	-	-	JAX	-	12	Early adult	homozygote	male	control	18120
Area under glucose response curve	-	-	-	-	12	Early adult	homozygote	male	control	5392.5			Area under glucose response curve	-	-	-	-	JAX	-	14	Early adult	homozygote	male	control	24892.5
Area under glucose response curve	-	-	-	-	12	Early adult	homozygote	male	control	24750			Area under glucose response curve	-	-	-	-	JAX	-	11	Early adult	homozygote	male	control	31140
Area under glucose response curve	-	-	-	-	12	Early adult	homozygote	male	control	22920			Area under glucose response curve	-	-	-	-	JAX	-	11	Early adult	homozygote	male	control	21712.5
Area under glucose response curve	-	-	-	-	12	Early adult	homozygote	male	control	20550			Area under glucose response curve	-	-	-	-	JAX	-	12	Early adult	homozygote	male	control	22387.5
Area under glucose response curve	-	-	-	-	12	Early adult	homozygote	male	control	20452.5			Area under glucose response curve	-	-	-	-	JAX	-	12	Early adult	homozygote	male	control	20235
Area under glucose response curve	-	-	-	-	12	Early adult	homozygote	male	control	25575			Area under glucose response curve	-	-	-	-	JAX	-	12	Early adult	homozygote	male	control	13597.5
Area under glucose response curve	-	-	-	-	12	Early adult	homozygote	male	control	16252.5			Area under glucose response curve	-	-	-	-	JAX	-	12	Early adult	homozygote	male	control	19125
Area under glucose response curve	-	-	-	-	12	Early adult	homozygote	male	control	17670			Area under glucose response curve	-	-	-	-	JAX	-	12	Early adult	homozygote	male	control	15742.5
Area under glucose response curve	-	-	-	-	12	Early adult	homozygote	male	control	22500			Area under glucose response curve	-	-	-	-	JAX	-	12	Early adult	homozygote	male	control	24135
Area under glucose response curve	-	-	-	-	12	Early adult	homozygote	male	control	20752.5			Area under glucose response curve	-	-	-	-	JAX	-	12	Early adult	homozygote	male	control	24862.5
Area under glucose response curve	-	-	-	-	12	Early adult	homozygote	male	control	28845			Area under glucose response curve	-	-	-	-	JAX	-	12	Early adult	homozygote	male	control	19935
Area under glucose response curve	-	-	-	-	12	Early adult	homozygote	male	control	17317.5			Area under glucose response curve	-	-	-	-	JAX	-	12	Early adult	homozygote	male	control	19230
Area under glucose response curve	-	-	-	-	12	Early adult	homozygote	male	control	21982.5			Area under glucose response curve	-	-	-	-	JAX	-	12	Early adult	homozygote	male	control	27472.5
Area under glucose response curve	-	-	-	-	11	Early adult	homozygote	male	control	28695			Area under glucose response curve	-	-	-	-	JAX	-	12	Early adult	homozygote	male	control	20932.5
Area under glucose response curve	-	-	-	-	12	Early adult	homozygote	male	control	12915			Area under glucose response curve	-	-	-	-	JAX	-	12	Early adult	homozygote	male	control	8535
Area under glucose response curve	-	-	-	-	12	Early adult	homozygote	male	control	17115			Area under glucose response curve	-	-	-	-	JAX	-	12	Early adult	homozygote	male	control	22170
Area under glucose response curve	-	-	-	-	12	Early adult	homozygote	male	control	24765			Area under glucose response curve	-	-	-	-	JAX	-	11	Early adult	homozygote	male	control	23437.5
Area under glucose response curve	-	-	-	-	12	Early adult	homozygote	male	control	25680			Area under glucose response curve	-	-	-	-	JAX	-	13	Early adult	homozygote	male	control	6270
Area under glucose response curve	-	-	-	-	12	Early adult	homozygote	male	control	15622.5			Area under glucose response curve	-	-	-	-	JAX	-	12	Early adult	homozygote	male	control	22080
Area under glucose response curve	-	-	-	-	13	Early adult	homozygote	male	control	20347.5			Area under glucose response curve	-	-	-	-	JAX	-	12	Early adult	homozygote	male	control	12345
Area under glucose response curve	-	-	-	-	12	Early adult	homozygote	male	control	15322.5			Area under glucose response curve	-	-	-	-	JAX	-	12	Early adult	homozygote	male	control	26700
Area under glucose response curve	-	-	-	-	12	Early adult	homozygote	male	control	22395			Area under glucose response curve	-	-	-	-	JAX	-	12	Early adult	homozygote	male	control	30420
Area under glucose response curve	-	-	-	-	12	Early adult	homozygote	male	control	17985			Area under glucose response curve	-	-	-	-	JAX	-	12	Early adult	homozygote	male	control	27337.5
Area under glucose response curve	-	-	-	-	12	Early adult	homozygote	male	control	10372.5			Area under glucose response curve	-	-	-	-	JAX	-	11	Early adult	homozygote	male	control	15495
Area under glucose response curve	-	-	-	-	12	Early adult	homozygote	male	control	26617.5			Area under glucose response curve	-	-	-	-	JAX	-	12	Early adult	homozygote	male	control	22342.5
Area under glucose response curve	-	-	-	-	12	Early adult	homozygote	male	control	15915			Area under glucose response curve	-	-	-	-	JAX	-	12	Early adult	homozygote	male	control	27217.5
Area under glucose response curve	-	-	-	-	12	Early adult	homozygote	male	control	20932.5			Area under glucose response curve	-	-	-	-	JAX	-	12	Early adult	homozygote	male	control	20415
Area under glucose response curve	-	-	-	-	12	Early adult	homozygote	male	control	16732.5			Area under glucose response curve	-	-	-	-	JAX	-	12	Early adult	homozygote	male	control	20865
Area under glucose response curve	-	-	-	-	12	Early adult	homozygote	male	control	15742.5			Area under glucose response curve	-	-	-	-	JAX	-	12	Early adult	homozygote	male	control	10807.5
Area under glucose response curve	-	-	-	-	12	Early adult	homozygote	male	control	13402.5			Area under glucose response curve	-	-	-	-	JAX	-	12	Early adult	homozygote	male	control	15540
Area under glucose response curve	-	-	-	-	12	Early adult	homozygote	male	control	22650			Area under glucose response curve	-	-	-	-	JAX	-	12	Early adult	homozygote	male	control	11002.5
Area under glucose response curve	-	-	-	-	12	Early adult	homozygote	male	control	25500			Area under glucose response curve	-	-	-	-	JAX	-	12	Early adult	homozygote	male	control	17827.5
Area under glucose response curve	-	-	-	-	12	Early adult	homozygote	male	control	24180			Area under glucose response curve	-	-	-	-	JAX	-	12	Early adult	homozygote	male	control	13672.5
Area under glucose response curve	-	-	-	-	12	Early adult	homozygote	male	control	17602.5			Area under glucose response curve	-	-	-	-	JAX	-	12	Early adult	homozygote	male	control	18225
Area under glucose response curve	-	-	-	-	12	Early adult	homozygote	male	control	27757.5			Area under glucose response curve	-	-	-	-	JAX	-	12	Early adult	homozygote	male	control	12060
Area under glucose response curve	-	-	-	-	12	Early adult	homozygote	male	control	11790			Area under glucose response curve	-	-	-	-	JAX	-	12	Early adult	homozygote	male	control	26280
Area under glucose response curve	-	-	-	-	12	Early adult	homozygote	male	control	24982.5			Area under glucose response curve	-	-	-	-	JAX	-	12	Early adult	homozygote	male	control	21645
Area under glucose response curve	-	-	-	-	13	Early adult	homozygote	male	control	22785			Area under glucose response curve	-	-	-	-	JAX	-	12	Early adult	homozygote	male	control	13830
Area under glucose response curve	-	-	-	-	12	Early adult	homozygote	male	control	18045			Area under glucose response curve	-	-	-	-	JAX	-	12	Early adult	homozygote	male	control	22650
Area under glucose response curve	-	-	-	-	12	Early adult	homozygote	male	control	21922.5			Area under glucose response curve	-	-	-	-	JAX	-	12	Early adult	homozygote	male	control	17212.5
Area under glucose response curve	-	-	-	-	12	Early adult	homozygote	male	control	16357.5			Area under glucose response curve	-	-	-	-	JAX	-	12	Early adult	homozygote	male	control	19687.5
Area under glucose response curve	-	-	-	-	12	Early adult	homozygote	male	control	22387.5			Area under glucose response curve	-	-	-	-	JAX	-	11	Early adult	homozygote	male	control	15952.5
Area under glucose response curve	-	-	-	-	12	Early adult	homozygote	male	control	20235			Area under glucose response curve	-	-	-	-	JAX	-	11	Early adult	homozygote	male	control	11385
Area under glucose response curve	-	-	-	-	12	Early adult	homozygote	male	control	14212.5			Area under glucose response curve	-	-	-	-	JAX	-	12	Early adult	homozygote	male	control	11955
Area under glucose response curve	-	-	-	-	12	Early adult	homozygote	male	control	21225			Area under glucose response curve	-	-	-	-	JAX	-	12	Early adult	homozygote	male	control	31230
Area under glucose response curve	-	-	-	-	12	Early adult	homozygote	male	control	13597.5			Area under glucose response curve	-	-	-	-	JAX	-	12	Early adult	homozygote	male	control	25432.5
Area under glucose response curve	-	-	-	-	12	Early adult	homozygote	male	control	22477.5			Area under glucose response curve	-	-	-	-	JAX	-	12	Early adult	homozygote	male	control	16687.5
Area under glucose response curve	-	-	-	-	12	Early adult	homozygote	male	control	24135			Area under glucose response curve	-	-	-	-	JAX	-	11	Early adult	homozygote	male	control	26287.5
Area under glucose response curve	-	-	-	-	12	Early adult	homozygote	male	control	24165			Area under glucose response curve	-	-	-	-	JAX	-	12	Early adult	homozygote	male	control	14752.5
Area under glucose response curve	-	-	-	-	12	Early adult	homozygote	male	control	24862.5			Area under glucose response curve	-	-	-	-	JAX	-	12	Early adult	homozygote	male	control	22365
Area under glucose response curve	-	-	-	-	11	Early adult	homozygote	male	control	26287.5			Area under glucose response curve	-	-	-	-	JAX	-	12	Early adult	homozygote	male	control	28290
Area under glucose response curve	-	-	-	-	12	Early adult	homozygote	male	control	19935			Area under glucose response curve	-	-	-	-	JAX	-	12	Early adult	homozygote	male	control	18127.5
Area under glucose response curve	-	-	-	-	13	Early adult	homozygote	male	control	35880			Area under glucose response curve	-	-	-	-	JAX	-	12	Early adult	homozygote	male	control	11475
Area under glucose response curve	-	-	-	-	12	Early adult	homozygote	male	control	22170			Area under glucose response curve	-	-	-	-	JAX	-	12	Early adult	homozygote	male	control	24585
Area under glucose response curve	-	-	-	-	12	Early adult	homozygote	male	control	22560			Area under glucose response curve	-	-	-	-	JAX	-	12	Early adult	homozygote	male	control	23062.5
Area under glucose response curve	-	-	-	-	12	Early adult	homozygote	male	control	12345			Area under glucose response curve	-	-	-	-	JAX	-	12	Early adult	homozygote	male	control	25755
Area under glucose response curve	-	-	-	-	11	Early adult	homozygote	male	control	23437.5			Area under glucose response curve	-	-	-	-	JAX	-	12	Early adult	homozygote	male	control	20107.5
Area under glucose response curve	-	-	-	-	12	Early adult	homozygote	male	control	20692.5			Area under glucose response curve	-	-	-	-	JAX	-	12	Early adult	homozygote	male	control	20062.5
Area under glucose response curve	-	-	-	-	12	Early adult	homozygote	male	control	33270			Area under glucose response curve	-	-	-	-	JAX	-	11	Early adult	homozygote	male	control	14137.5
Area under glucose response curve	-	-	-	-	12	Early adult	homozygote	male	control	20107.5			Area under glucose response curve	-	-	-	-	JAX	-	11	Early adult	homozygote	male	control	12397.5
Area under glucose response curve	-	-	-	-	12	Early adult	homozygote	male	control	30420			Area under glucose response curve	-	-	-	-	JAX	-	12	Early adult	homozygote	male	control	17077.5
Area under glucose response curve	-	-	-	-	12	Early adult	homozygote	male	control	16950			Area under glucose response curve	-	-	-	-	JAX	-	12	Early adult	homozygote	male	control	23017.5
Area under glucose response curve	-	-	-	-	11	Early adult	homozygote	male	control	15495			Area under glucose response curve	-	-	-	-	JAX	-	12	Early adult	homozygote	male	control	25950
Area under glucose response curve	-	-	-	-	12	Early adult	homozygote	male	control	27217.5			Area under glucose response curve	-	-	-	-	JAX	-	12	Early adult	homozygote	male	control	20002.5
Area under glucose response curve	-	-	-	-	12	Early adult	homozygote	male	control	27330			Area under glucose response curve	-	-	-	-	JAX	-	12	Early adult	homozygote	male	control	23362.5
Area under glucose response curve	-	-	-	-	12	Early adult	homozygote	male	control	20415			Area under glucose response curve	-	-	-	-	JAX	-	11	Early adult	homozygote	male	control	10890
Area under glucose response curve	-	-	-	-	12	Early adult	homozygote	male	control	20865			Area under glucose response curve	-	-	-	-	JAX	-	12	Early adult	homozygote	male	control	25650
Area under glucose response curve	-	-	-	-	12	Early adult	homozygote	male	control	15540			Area under glucose response curve	-	-	-	-	JAX	-	12	Early adult	homozygote	male	control	29257.5
Area under glucose response curve	-	-	-	-	12	Early adult	homozygote	male	control	23970			Area under glucose response curve	-	-	-	-	JAX	-	11	Early adult	homozygote	male	control	23107.5
Area under glucose response curve	-	-	-	-	12	Early adult	homozygote	male	control	18165			Area under glucose response curve	-	-	-	-	JAX	-	12	Early adult	homozygote	male	control	19830
Area under glucose response curve	-	-	-	-	12	Early adult	homozygote	male	control	11002.5			Area under glucose response curve	-	-	-	-	JAX	-	12	Early adult	homozygote	male	control	22230
Area under glucose response curve	-	-	-	-	12	Early adult	homozygote	male	control	22785			Area under glucose response curve	-	-	-	-	JAX	-	12	Early adult	homozygote	male	control	32722.5
Area under glucose response curve	-	-	-	-	12	Early adult	homozygote	male	control	23340			Area under glucose response curve	-	-	-	-	JAX	-	12	Early adult	homozygote	male	control	25567.5
Area under glucose response curve	-	-	-	-	12	Early adult	homozygote	male	control	13672.5			Area under glucose response curve	-	-	-	-	JAX	-	12	Early adult	homozygote	male	control	21045
Area under glucose response curve	-	-	-	-	12	Early adult	homozygote	male	control	12060			Area under glucose response curve	-	-	-	-	JAX	-	12	Early adult	homozygote	male	control	17857.5
Area under glucose response curve	-	-	-	-	12	Early adult	homozygote	male	control	26280			Area under glucose response curve	-	-	-	-	JAX	-	12	Early adult	homozygote	male	control	18412.5
Area under glucose response curve	-	-	-	-	12	Early adult	homozygote	male	control	23085			Area under glucose response curve	-	-	-	-	JAX	-	12	Early adult	homozygote	male	control	32025
Area under glucose response curve	-	-	-	-	12	Early adult	homozygote	male	control	20295			Area under glucose response curve	-	-	-	-	JAX	-	12	Early adult	homozygote	male	control	30382.5
Area under glucose response curve	-	-	-	-	11	Early adult	homozygote	male	control	25710			Area under glucose response curve	-	-	-	-	JAX	-	12	Early adult	homozygote	male	control	25117.5
Area under glucose response curve	-	-	-	-	12	Early adult	homozygote	male	control	26580			Area under glucose response curve	-	-	-	-	JAX	-	12	Early adult	homozygote	male	control	17257.5
Area under glucose response curve	-	-	-	-	11	Early adult	homozygote	male	control	15952.5			Area under glucose response curve	-	-	-	-	JAX	-	12	Early adult	homozygote	male	control	12457.5
Area under glucose response curve	-	-	-	-	11	Early adult	homozygote	male	control	11385			Area under glucose response curve	-	-	-	-	JAX	-	12	Early adult	homozygote	male	control	22912.5
Area under glucose response curve	-	-	-	-	12	Early adult	homozygote	male	control	25185			Area under glucose response curve	-	-	-	-	JAX	-	12	Early adult	homozygote	male	control	27465
Area under glucose response curve	-	-	-	-	12	Early adult	homozygote	male	control	19882.5			Area under glucose response curve	-	-	-	-	JAX	-	12	Early adult	homozygote	male	control	23085
Area under glucose response curve	-	-	-	-	12	Early adult	homozygote	male	control	31230			Area under glucose response curve	-	-	-	-	JAX	-	12	Early adult	homozygote	male	control	20347.5
Area under glucose response curve	-	-	-	-	12	Early adult	homozygote	male	control	13897.5			Area under glucose response curve	-	-	-	-	JAX	-	12	Early adult	homozygote	male	control	22477.5
Area under glucose response curve	-	-	-	-	12	Early adult	homozygote	male	control	16687.5			Area under glucose response curve	-	-	-	-	JAX	-	12	Early adult	homozygote	male	control	11175
Area under glucose response curve	-	-	-	-	12	Early adult	homozygote	male	control	17685			Area under glucose response curve	-	-	-	-	JAX	-	12	Early adult	homozygote	male	control	20670
Area under glucose response curve	-	-	-	-	12	Early adult	homozygote	male	control	4762.5			Area under glucose response curve	-	-	-	-	JAX	-	12	Early adult	homozygote	male	control	19515
Area under glucose response curve	-	-	-	-	12	Early adult	homozygote	male	control	28290			Area under glucose response curve	-	-	-	-	JAX	-	12	Early adult	homozygote	male	control	24367.5
Area under glucose response curve	-	-	-	-	12	Early adult	homozygote	male	control	11475			Area under glucose response curve	-	-	-	-	JAX	-	12	Early adult	homozygote	male	control	21877.5
Area under glucose response curve	-	-	-	-	12	Early adult	homozygote	male	control	16987.5			Area under glucose response curve	-	-	-	-	JAX	-	12	Early adult	homozygote	male	control	18750
Area under glucose response curve	-	-	-	-	12	Early adult	homozygote	male	control	24585			Area under glucose response curve	-	-	-	-	JAX	-	11	Early adult	homozygote	male	control	19155
Area under glucose response curve	-	-	-	-	12	Early adult	homozygote	male	control	23392.5			Area under glucose response curve	-	-	-	-	JAX	-	12	Early adult	homozygote	male	control	17475
Area under glucose response curve	-	-	-	-	12	Early adult	homozygote	male	control	29310			Area under glucose response curve	-	-	-	-	JAX	-	12	Early adult	homozygote	male	control	19417.5
Area under glucose response curve	-	-	-	-	12	Early adult	homozygote	male	control	27757.5			Area under glucose response curve	-	-	-	-	JAX	-	12	Early adult	homozygote	male	control	17280
Area under glucose response curve	-	-	-	-	12	Early adult	homozygote	male	control	25755			Area under glucose response curve	-	-	-	-	JAX	-	12	Early adult	homozygote	male	control	18705
Area under glucose response curve	-	-	-	-	12	Early adult	homozygote	male	control	15292.5			Area under glucose response curve	-	-	-	-	JAX	-	12	Early adult	homozygote	male	control	21547.5
Area under glucose response curve	-	-	-	-	12	Early adult	homozygote	male	control	20122.5			Area under glucose response curve	-	-	-	-	JAX	-	11	Early adult	homozygote	male	control	12202.5
Area under glucose response curve	-	-	-	-	12	Early adult	homozygote	male	control	20062.5			Area under glucose response curve	-	-	-	-	JAX	-	12	Early adult	homozygote	male	control	18547.5
Area under glucose response curve	-	-	-	-	11	Early adult	homozygote	male	control	14137.5			Area under glucose response curve	-	-	-	-	JAX	-	11	Early adult	homozygote	male	control	28200
Area under glucose response curve	-	-	-	-	12	Early adult	homozygote	male	control	19492.5			Area under glucose response curve	-	-	-	-	JAX	-	12	Early adult	homozygote	male	control	12052.5
Area under glucose response curve	-	-	-	-	11	Early adult	homozygote	male	control	12397.5			Area under glucose response curve	-	-	-	-	JAX	-	12	Early adult	homozygote	male	control	17362.5
Area under glucose response curve	-	-	-	-	12	Early adult	homozygote	male	control	23362.5			Area under glucose response curve	-	-	-	-	JAX	-	12	Early adult	homozygote	male	control	22822.5
Area under glucose response curve	-	-	-	-	12	Early adult	homozygote	male	control	22297.5			Area under glucose response curve	-	-	-	-	JAX	-	11	Early adult	homozygote	male	control	19815
Area under glucose response curve	-	-	-	-	11	Early adult	homozygote	male	control	10890			Area under glucose response curve	-	-	-	-	JAX	-	12	Early adult	homozygote	male	control	19057.5
Area under glucose response curve	-	-	-	-	12	Early adult	homozygote	male	control	29257.5			Area under glucose response curve	-	-	-	-	JAX	-	12	Early adult	homozygote	male	control	21375
Area under glucose response curve	-	-	-	-	12	Early adult	homozygote	male	control	31732.5			Area under glucose response curve	-	-	-	-	JAX	-	12	Early adult	homozygote	male	control	25147.5
Area under glucose response curve	-	-	-	-	11	Early adult	homozygote	male	control	23107.5			Area under glucose response curve	-	-	-	-	JAX	-	11	Early adult	homozygote	male	control	16890
Area under glucose response curve	-	-	-	-	12	Early adult	homozygote	male	control	19620			Area under glucose response curve	-	-	-	-	JAX	-	12	Early adult	homozygote	male	control	13470
Area under glucose response curve	-	-	-	-	12	Early adult	homozygote	male	control	21420			Area under glucose response curve	-	-	-	-	JAX	-	12	Early adult	homozygote	male	control	30105
Area under glucose response curve	-	-	-	-	12	Early adult	homozygote	male	control	20977.5			Area under glucose response curve	-	-	-	-	JAX	-	12	Early adult	homozygote	male	control	18847.5
Area under glucose response curve	-	-	-	-	12	Early adult	homozygote	male	control	26400			Area under glucose response curve	-	-	-	-	JAX	-	12	Early adult	homozygote	male	control	24240
Area under glucose response curve	-	-	-	-	12	Early adult	homozygote	male	control	19830			Area under glucose response curve	-	-	-	-	JAX	-	12	Early adult	homozygote	male	control	17647.5
Area under glucose response curve	-	-	-	-	12	Early adult	homozygote	male	control	16297.5			Area under glucose response curve	-	-	-	-	JAX	-	12	Early adult	homozygote	male	control	18015
Area under glucose response curve	-	-	-	-	12	Early adult	homozygote	male	control	26700			Area under glucose response curve	-	-	-	-	JAX	-	12	Early adult	homozygote	male	control	28515
Area under glucose response curve	-	-	-	-	12	Early adult	homozygote	male	control	32025			Area under glucose response curve	-	-	-	-	JAX	-	12	Early adult	homozygote	male	control	17017.5
Area under glucose response curve	-	-	-	-	12	Early adult	homozygote	male	control	17850			Area under glucose response curve	-	-	-	-	JAX	-	12	Early adult	homozygote	male	control	22357.5
Area under glucose response curve	-	-	-	-	12	Early adult	homozygote	male	control	17257.5			Area under glucose response curve	-	-	-	-	JAX	-	12	Early adult	homozygote	male	control	36270
Area under glucose response curve	-	-	-	-	12	Early adult	homozygote	male	control	12457.5			Area under glucose response curve	-	-	-	-	JAX	-	12	Early adult	homozygote	male	control	12802.5
Area under glucose response curve	-	-	-	-	12	Early adult	homozygote	male	control	27465			Area under glucose response curve	-	-	-	-	JAX	-	12	Early adult	homozygote	male	control	21735
Area under glucose response curve	-	-	-	-	12	Early adult	homozygote	male	control	14010			Area under glucose response curve	-	-	-	-	JAX	-	12	Early adult	homozygote	male	control	21727.5
Area under glucose response curve	-	-	-	-	12	Early adult	homozygote	male	control	12720			Area under glucose response curve	-	-	-	-	JAX	-	12	Early adult	homozygote	male	control	18787.5
Area under glucose response curve	-	-	-	-	12	Early adult	homozygote	male	control	19365			Area under glucose response curve	-	-	-	-	JAX	-	12	Early adult	homozygote	male	control	20535
Area under glucose response curve	-	-	-	-	12	Early adult	homozygote	male	control	22477.5			Area under glucose response curve	-	-	-	-	JAX	-	12	Early adult	homozygote	male	control	19132.5
Area under glucose response curve	-	-	-	-	12	Early adult	homozygote	male	control	21112.5			Area under glucose response curve	-	-	-	-	JAX	-	12	Early adult	homozygote	male	control	30060
Area under glucose response curve	-	-	-	-	12	Early adult	homozygote	male	control	11175			Area under glucose response curve	-	-	-	-	JAX	-	12	Early adult	homozygote	male	control	34200
Area under glucose response curve	-	-	-	-	12	Early adult	homozygote	male	control	21172.5			Area under glucose response curve	-	-	-	-	JAX	-	12	Early adult	homozygote	male	control	22417.5
Area under glucose response curve	-	-	-	-	12	Early adult	homozygote	male	control	24367.5			Area under glucose response curve	-	-	-	-	JAX	-	12	Early adult	homozygote	male	control	23685
Area under glucose response curve	-	-	-	-	12	Early adult	homozygote	male	control	19515			Area under glucose response curve	-	-	-	-	JAX	-	12	Early adult	homozygote	male	control	25380
Area under glucose response curve	-	-	-	-	12	Early adult	homozygote	male	control	22327.5			Area under glucose response curve	-	-	-	-	JAX	-	12	Early adult	homozygote	male	control	14955
Area under glucose response curve	-	-	-	-	12	Early adult	homozygote	male	control	28950			Area under glucose response curve	-	-	-	-	JAX	-	12	Early adult	homozygote	male	control	22897.5
Area under glucose response curve	-	-	-	-	12	Early adult	homozygote	male	control	18750			Area under glucose response curve	-	-	-	-	JAX	-	12	Early adult	homozygote	male	control	15660
Area under glucose response curve	-	-	-	-	12	Early adult	homozygote	male	control	21315			Area under glucose response curve	-	-	-	-	JAX	-	12	Early adult	homozygote	male	control	34462.5
Area under glucose response curve	-	-	-	-	12	Early adult	homozygote	male	control	17280			Area under glucose response curve	-	-	-	-	JAX	-	11	Early adult	homozygote	male	control	21157.5
Area under glucose response curve	-	-	-	-	11	Early adult	homozygote	male	control	19155			Area under glucose response curve	-	-	-	-	JAX	-	12	Early adult	homozygote	male	control	24457.5
Area under glucose response curve	-	-	-	-	12	Early adult	homozygote	male	control	17475			Area under glucose response curve	-	-	-	-	JAX	-	11	Early adult	homozygote	male	control	25222.5
Area under glucose response curve	-	-	-	-	12	Early adult	homozygote	male	control	23145			Area under glucose response curve	-	-	-	-	JAX	-	11	Early adult	homozygote	male	control	28065
Area under glucose response curve	-	-	-	-	12	Early adult	homozygote	male	control	21112.5			Area under glucose response curve	-	-	-	-	JAX	-	12	Early adult	homozygote	male	control	21960
Area under glucose response curve	-	-	-	-	12	Early adult	homozygote	male	control	18705			Area under glucose response curve	-	-	-	-	JAX	-	12	Early adult	homozygote	male	control	15142.5
Area under glucose response curve	-	-	-	-	11	Early adult	homozygote	male	control	12202.5			Area under glucose response curve	-	-	-	-	JAX	-	12	Early adult	homozygote	male	control	20865
Area under glucose response curve	-	-	-	-	12	Early adult	homozygote	male	control	18547.5			Area under glucose response curve	-	-	-	-	JAX	-	12	Early adult	homozygote	male	control	18442.5
Area under glucose response curve	-	-	-	-	12	Early adult	homozygote	male	control	12052.5			Area under glucose response curve	-	-	-	-	JAX	-	12	Early adult	homozygote	male	control	20865
Area under glucose response curve	-	-	-	-	12	Early adult	homozygote	male	control	13492.5			Area under glucose response curve	-	-	-	-	JAX	-	12	Early adult	homozygote	male	control	28455
Area under glucose response curve	-	-	-	-	12	Early adult	homozygote	male	control	22012.5			Area under glucose response curve	-	-	-	-	JAX	-	11	Early adult	homozygote	male	control	4875
Area under glucose response curve	-	-	-	-	12	Early adult	homozygote	male	control	24457.5			Area under glucose response curve	-	-	-	-	JAX	-	12	Early adult	homozygote	male	control	22117.5
Area under glucose response curve	-	-	-	-	12	Early adult	homozygote	male	control	19402.5			Area under glucose response curve	-	-	-	-	JAX	-	12	Early adult	homozygote	male	control	13890
Area under glucose response curve	-	-	-	-	11	Early adult	homozygote	male	control	22702.5			Area under glucose response curve	-	-	-	-	JAX	-	12	Early adult	homozygote	male	control	16192.5
Area under glucose response curve	-	-	-	-	12	Early adult	homozygote	male	control	21375			Area under glucose response curve	-	-	-	-	JAX	-	11	Early adult	homozygote	male	control	24412.5
Area under glucose response curve	-	-	-	-	12	Early adult	homozygote	male	control	24105			Area under glucose response curve	-	-	-	-	JAX	-	12	Early adult	homozygote	male	control	18540
Area under glucose response curve	-	-	-	-	12	Early adult	homozygote	male	control	21877.5			Area under glucose response curve	-	-	-	-	JAX	-	12	Early adult	homozygote	male	control	35692.5
Area under glucose response curve	-	-	-	-	11	Early adult	homozygote	male	control	16890			Area under glucose response curve	-	-	-	-	JAX	-	12	Early adult	homozygote	male	control	20197.5
Area under glucose response curve	-	-	-	-	12	Early adult	homozygote	male	control	20520			Area under glucose response curve	-	-	-	-	JAX	-	12	Early adult	homozygote	male	control	15592.5
Area under glucose response curve	-	-	-	-	12	Early adult	homozygote	male	control	14280			Area under glucose response curve	-	-	-	-	JAX	-	11	Early adult	homozygote	male	control	16170
Area under glucose response curve	-	-	-	-	12	Early adult	homozygote	male	control	13470			Area under glucose response curve	-	-	-	-	JAX	-	11	Early adult	homozygote	male	control	7117.5
Area under glucose response curve	-	-	-	-	12	Early adult	homozygote	male	control	18015			Area under glucose response curve	-	-	-	-	JAX	-	12	Early adult	homozygote	male	control	19275
Area under glucose response curve	-	-	-	-	12	Early adult	homozygote	male	control	12802.5			Area under glucose response curve	-	-	-	-	JAX	-	12	Early adult	homozygote	male	control	27832.5
Area under glucose response curve	-	-	-	-	12	Early adult	homozygote	male	control	21547.5			Area under glucose response curve	-	-	-	-	JAX	-	11	Early adult	homozygote	male	control	34327.5
Area under glucose response curve	-	-	-	-	12	Early adult	homozygote	male	control	20535			Area under glucose response curve	-	-	-	-	JAX	-	12	Early adult	homozygote	male	control	17662.5
Area under glucose response curve	-	-	-	-	11	Early adult	homozygote	male	control	25312.5			Area under glucose response curve	-	-	-	-	JAX	-	11	Early adult	homozygote	male	control	7327.5
Area under glucose response curve	-	-	-	-	12	Early adult	homozygote	male	control	16072.5			Area under glucose response curve	-	-	-	-	JAX	-	12	Early adult	homozygote	male	control	24555
Area under glucose response curve	-	-	-	-	12	Early adult	homozygote	male	control	17182.5			Area under glucose response curve	-	-	-	-	JAX	-	11	Early adult	homozygote	male	control	17272.5
Area under glucose response curve	-	-	-	-	12	Early adult	homozygote	male	control	21892.5			Area under glucose response curve	-	-	-	-	JAX	-	13	Early adult	homozygote	male	control	26580
Area under glucose response curve	-	-	-	-	12	Early adult	homozygote	male	control	13275			Area under glucose response curve	-	-	-	-	JAX	-	12	Early adult	homozygote	male	control	22800
Area under glucose response curve	-	-	-	-	12	Early adult	homozygote	male	control	22477.5			Area under glucose response curve	-	-	-	-	JAX	-	11	Early adult	homozygote	male	control	15667.5
Area under glucose response curve	-	-	-	-	12	Early adult	homozygote	male	control	34462.5			Area under glucose response curve	-	-	-	-	JAX	-	12	Early adult	homozygote	male	control	22402.5
Area under glucose response curve	-	-	-	-	12	Early adult	homozygote	male	control	22755			Area under glucose response curve	-	-	-	-	JAX	-	12	Early adult	homozygote	male	control	5640
Area under glucose response curve	-	-	-	-	11	Early adult	homozygote	male	control	21157.5			Area under glucose response curve	-	-	-	-	JAX	-	12	Early adult	homozygote	male	control	13875
Area under glucose response curve	-	-	-	-	11	Early adult	homozygote	male	control	25222.5			Area under glucose response curve	-	-	-	-	JAX	-	11	Early adult	homozygote	male	control	21427.5
Area under glucose response curve	-	-	-	-	12	Early adult	homozygote	male	control	24120			Area under glucose response curve	-	-	-	-	JAX	-	12	Early adult	homozygote	male	control	17565
Area under glucose response curve	-	-	-	-	12	Early adult	homozygote	male	control	21960			Area under glucose response curve	-	-	-	-	JAX	-	12	Early adult	homozygote	male	control	21570
Area under glucose response curve	-	-	-	-	12	Early adult	homozygote	male	control	29475			Area under glucose response curve	-	-	-	-	JAX	-	12	Early adult	homozygote	male	control	22657.5
Area under glucose response curve	-	-	-	-	11	Early adult	homozygote	male	control	28065			Area under glucose response curve	-	-	-	-	JAX	-	12	Early adult	homozygote	male	control	23332.5
Area under glucose response curve	-	-	-	-	12	Early adult	homozygote	male	control	20865			Area under glucose response curve	-	-	-	-	JAX	-	12	Early adult	homozygote	male	control	20977.5
Area under glucose response curve	-	-	-	-	12	Early adult	homozygote	male	control	23535			Area under glucose response curve	-	-	-	-	JAX	-	12	Early adult	homozygote	male	control	23977.5
Area under glucose response curve	-	-	-	-	12	Early adult	homozygote	male	control	23272.5			Area under glucose response curve	-	-	-	-	JAX	-	12	Early adult	homozygote	male	control	21330
Area under glucose response curve	-	-	-	-	12	Early adult	homozygote	male	control	15585			Area under glucose response curve	-	-	-	-	JAX	-	12	Early adult	homozygote	male	control	16350
Area under glucose response curve	-	-	-	-	12	Early adult	homozygote	male	control	20865			Area under glucose response curve	-	-	-	-	JAX	-	12	Early adult	homozygote	male	control	19957.5
Area under glucose response curve	-	-	-	-	11	Early adult	homozygote	male	control	4875			Area under glucose response curve	-	-	-	-	JAX	-	12	Early adult	homozygote	male	control	32265
Area under glucose response curve	-	-	-	-	12	Early adult	homozygote	male	control	26407.5			Area under glucose response curve	-	-	-	-	JAX	-	12	Early adult	homozygote	male	control	18195
Area under glucose response curve	-	-	-	-	12	Early adult	homozygote	male	control	23670			Area under glucose response curve	-	-	-	-	JAX	-	12	Early adult	homozygote	male	control	27487.5
Area under glucose response curve	-	-	-	-	12	Early adult	homozygote	male	control	19770			Area under glucose response curve	-	-	-	-	JAX	-	12	Early adult	homozygote	male	control	17355
Area under glucose response curve	-	-	-	-	12	Early adult	homozygote	male	control	22117.5			Area under glucose response curve	-	-	-	-	JAX	-	12	Early adult	homozygote	male	control	21202.5
Area under glucose response curve	-	-	-	-	12	Early adult	homozygote	male	control	16192.5			Area under glucose response curve	-	-	-	-	JAX	-	12	Early adult	homozygote	male	control	19342.5
Area under glucose response curve	-	-	-	-	11	Early adult	homozygote	male	control	24412.5			Area under glucose response curve	-	-	-	-	JAX	-	12	Early adult	homozygote	male	control	18885
Area under glucose response curve	-	-	-	-	12	Early adult	homozygote	male	control	20167.5			Area under glucose response curve	-	-	-	-	JAX	-	12	Early adult	homozygote	male	control	15765
Area under glucose response curve	-	-	-	-	12	Early adult	homozygote	male	control	35692.5			Area under glucose response curve	-	-	-	-	JAX	-	12	Early adult	homozygote	male	control	24810
Area under glucose response curve	-	-	-	-	12	Early adult	homozygote	male	control	18540			Area under glucose response curve	-	-	-	-	JAX	-	12	Early adult	homozygote	male	control	15450
Area under glucose response curve	-	-	-	-	12	Early adult	homozygote	male	control	24795			Area under glucose response curve	-	-	-	-	JAX	-	12	Early adult	homozygote	male	control	22650
Area under glucose response curve	-	-	-	-	11	Early adult	homozygote	male	control	16170			Area under glucose response curve	-	-	-	-	JAX	-	12	Early adult	homozygote	male	control	19072.5
Area under glucose response curve	-	-	-	-	11	Early adult	homozygote	male	control	20760			Area under glucose response curve	-	-	-	-	JAX	-	12	Early adult	homozygote	male	control	18420
Area under glucose response curve	-	-	-	-	11	Early adult	homozygote	male	control	7117.5			Area under glucose response curve	-	-	-	-	JAX	-	12	Early adult	homozygote	male	control	20227.5
Area under glucose response curve	-	-	-	-	11	Early adult	homozygote	male	control	34327.5			Area under glucose response curve	-	-	-	-	JAX	-	11	Early adult	homozygote	male	control	8340
Area under glucose response curve	-	-	-	-	12	Early adult	homozygote	male	control	17662.5			Area under glucose response curve	-	-	-	-	JAX	-	11	Early adult	homozygote	male	control	12270
Area under glucose response curve	-	-	-	-	12	Early adult	homozygote	male	control	17452.5			Area under glucose response curve	-	-	-	-	JAX	-	11	Early adult	homozygote	male	control	17415
Area under glucose response curve	-	-	-	-	12	Early adult	homozygote	male	control	24690			Area under glucose response curve	-	-	-	-	JAX	-	12	Early adult	homozygote	male	control	22020
Area under glucose response curve	-	-	-	-	11	Early adult	homozygote	male	control	7327.5			Area under glucose response curve	-	-	-	-	JAX	-	12	Early adult	homozygote	male	control	26265
Area under glucose response curve	-	-	-	-	12	Early adult	homozygote	male	control	10320			Area under glucose response curve	-	-	-	-	JAX	-	12	Early adult	homozygote	male	control	28275
Area under glucose response curve	-	-	-	-	11	Early adult	homozygote	male	control	17272.5			Area under glucose response curve	-	-	-	-	JAX	-	11	Early adult	homozygote	male	control	19455
Area under glucose response curve	-	-	-	-	13	Early adult	homozygote	male	control	26580			Area under glucose response curve	-	-	-	-	JAX	-	11	Early adult	homozygote	male	control	21802.5
Area under glucose response curve	-	-	-	-	12	Early adult	homozygote	male	control	28942.5			Area under glucose response curve	-	-	-	-	JAX	-	11	Early adult	homozygote	male	control	20475
Area under glucose response curve	-	-	-	-	12	Early adult	homozygote	male	control	22800			Area under glucose response curve	-	-	-	-	JAX	-	12	Early adult	homozygote	male	control	10147.5
Area under glucose response curve	-	-	-	-	12	Early adult	homozygote	male	control	19267.5			Area under glucose response curve	-	-	-	-	JAX	-	12	Early adult	homozygote	male	control	20857.5
Area under glucose response curve	-	-	-	-	11	Early adult	homozygote	male	control	15667.5			Area under glucose response curve	-	-	-	-	JAX	-	12	Early adult	homozygote	male	control	20257.5
Area under glucose response curve	-	-	-	-	12	Early adult	homozygote	male	control	20227.5			Area under glucose response curve	-	-	-	-	JAX	-	12	Early adult	homozygote	male	control	21112.5
Area under glucose response curve	-	-	-	-	12	Early adult	homozygote	male	control	13875			Area under glucose response curve	-	-	-	-	JAX	-	12	Early adult	homozygote	male	control	5482.5
Area under glucose response curve	-	-	-	-	12	Early adult	homozygote	male	control	5640			Area under glucose response curve	-	-	-	-	JAX	-	12	Early adult	homozygote	male	control	14332.5
Area under glucose response curve	-	-	-	-	11	Early adult	homozygote	male	control	21427.5			Area under glucose response curve	-	-	-	-	JAX	-	12	Early adult	homozygote	male	control	26610
Area under glucose response curve	-	-	-	-	12	Early adult	homozygote	male	control	21922.5			Area under glucose response curve	-	-	-	-	JAX	-	12	Early adult	homozygote	male	control	13252.5
Area under glucose response curve	-	-	-	-	12	Early adult	homozygote	male	control	19867.5			Area under glucose response curve	-	-	-	-	JAX	-	12	Early adult	homozygote	male	control	25567.5
Area under glucose response curve	-	-	-	-	12	Early adult	homozygote	male	control	27832.5			Area under glucose response curve	-	-	-	-	JAX	-	12	Early adult	homozygote	male	control	22117.5
Area under glucose response curve	-	-	-	-	12	Early adult	homozygote	male	control	28845			Area under glucose response curve	-	-	-	-	JAX	-	12	Early adult	homozygote	male	control	14032.5
Area under glucose response curve	-	-	-	-	12	Early adult	homozygote	male	control	21330			Area under glucose response curve	-	-	-	-	JAX	-	12	Early adult	homozygote	male	control	18712.5
Area under glucose response curve	-	-	-	-	12	Early adult	homozygote	male	control	16695			Area under glucose response curve	-	-	-	-	JAX	-	12	Early adult	homozygote	male	control	21375
Area under glucose response curve	-	-	-	-	12	Early adult	homozygote	male	control	22477.5			Area under glucose response curve	-	-	-	-	JAX	-	12	Early adult	homozygote	male	control	23032.5
Area under glucose response curve	-	-	-	-	12	Early adult	homozygote	male	control	18195			Area under glucose response curve	-	-	-	-	JAX	-	12	Early adult	homozygote	male	control	16867.5
Area under glucose response curve	-	-	-	-	12	Early adult	homozygote	male	control	27487.5			Area under glucose response curve	-	-	-	-	JAX	-	12	Early adult	homozygote	male	control	28770
Area under glucose response curve	-	-	-	-	12	Early adult	homozygote	male	control	21202.5			Area under glucose response curve	-	-	-	-	JAX	-	11	Early adult	homozygote	male	control	17670
Area under glucose response curve	-	-	-	-	12	Early adult	homozygote	male	control	18885			Area under glucose response curve	-	-	-	-	JAX	-	12	Early adult	homozygote	male	control	20662.5
Area under glucose response curve	-	-	-	-	12	Early adult	homozygote	male	control	22200			Area under glucose response curve	-	-	-	-	JAX	-	12	Early adult	homozygote	male	control	22447.5
Area under glucose response curve	-	-	-	-	12	Early adult	homozygote	male	control	19320			Area under glucose response curve	-	-	-	-	JAX	-	12	Early adult	homozygote	male	control	20857.5
Area under glucose response curve	-	-	-	-	12	Early adult	homozygote	male	control	22650			Area under glucose response curve	-	-	-	-	JAX	-	11	Early adult	homozygote	male	control	14842.5
Area under glucose response curve	-	-	-	-	12	Early adult	homozygote	male	control	23970			Area under glucose response curve	-	-	-	-	JAX	-	12	Early adult	homozygote	male	control	19942.5
Area under glucose response curve	-	-	-	-	12	Early adult	homozygote	male	control	21060			Area under glucose response curve	-	-	-	-	JAX	-	11	Early adult	homozygote	male	control	22440
Area under glucose response curve	-	-	-	-	12	Early adult	homozygote	male	control	22650			Area under glucose response curve	-	-	-	-	JAX	-	12	Early adult	homozygote	male	control	18232.5
Area under glucose response curve	-	-	-	-	11	Early adult	homozygote	male	control	8340			Area under glucose response curve	-	-	-	-	JAX	-	12	Early adult	homozygote	male	control	19177.5
Area under glucose response curve	-	-	-	-	11	Early adult	homozygote	male	control	12270			Area under glucose response curve	-	-	-	-	JAX	-	12	Early adult	homozygote	male	control	20025
Area under glucose response curve	-	-	-	-	12	Early adult	homozygote	male	control	18420			Area under glucose response curve	-	-	-	-	JAX	-	12	Early adult	homozygote	male	control	31245
Area under glucose response curve	-	-	-	-	12	Early adult	homozygote	male	control	19777.5			Area under glucose response curve	-	-	-	-	JAX	-	12	Early adult	homozygote	male	control	24825
Area under glucose response curve	-	-	-	-	12	Early adult	homozygote	male	control	17827.5			Area under glucose response curve	-	-	-	-	JAX	-	12	Early adult	homozygote	male	control	21832.5
Area under glucose response curve	-	-	-	-	11	Early adult	homozygote	male	control	21802.5			Area under glucose response curve	-	-	-	-	JAX	-	11	Early adult	homozygote	male	control	27697.5
Area under glucose response curve	-	-	-	-	11	Early adult	homozygote	male	control	19455			Area under glucose response curve	-	-	-	-	JAX	-	12	Early adult	homozygote	male	control	20265
Area under glucose response curve	-	-	-	-	12	Early adult	homozygote	male	control	10147.5			Area under glucose response curve	-	-	-	-	JAX	-	12	Early adult	homozygote	male	control	21390
Area under glucose response curve	-	-	-	-	12	Early adult	homozygote	male	control	21667.5			Area under glucose response curve	-	-	-	-	JAX	-	12	Early adult	homozygote	male	control	23692.5
Area under glucose response curve	-	-	-	-	12	Early adult	homozygote	male	control	20137.5			Area under glucose response curve	-	-	-	-	JAX	-	12	Early adult	homozygote	male	control	27105
Area under glucose response curve	-	-	-	-	12	Early adult	homozygote	male	control	14332.5			Area under glucose response curve	-	-	-	-	JAX	-	11	Early adult	homozygote	male	control	20265
Area under glucose response curve	-	-	-	-	12	Early adult	homozygote	male	control	13252.5			Area under glucose response curve	-	-	-	-	JAX	-	12	Early adult	homozygote	male	control	25245
Area under glucose response curve	-	-	-	-	12	Early adult	homozygote	male	control	19125			Area under glucose response curve	-	-	-	-	JAX	-	12	Early adult	homozygote	male	control	17385
Area under glucose response curve	-	-	-	-	12	Early adult	homozygote	male	control	15495			Area under glucose response curve	-	-	-	-	JAX	-	12	Early adult	homozygote	male	control	24510
Area under glucose response curve	-	-	-	-	12	Early adult	homozygote	male	control	25567.5			Area under glucose response curve	-	-	-	-	JAX	-	11	Early adult	homozygote	male	control	14212.5
Area under glucose response curve	-	-	-	-	12	Early adult	homozygote	male	control	24420			Area under glucose response curve	-	-	-	-	JAX	-	12	Early adult	homozygote	male	control	25072.5
Area under glucose response curve	-	-	-	-	12	Early adult	homozygote	male	control	14032.5			Area under glucose response curve	-	-	-	-	JAX	-	12	Early adult	homozygote	male	control	14857.5
Area under glucose response curve	-	-	-	-	12	Early adult	homozygote	male	control	15997.5			Area under glucose response curve	-	-	-	-	JAX	-	12	Early adult	homozygote	male	control	18637.5
Area under glucose response curve	-	-	-	-	12	Early adult	homozygote	male	control	23032.5			Area under glucose response curve	-	-	-	-	JAX	-	12	Early adult	homozygote	male	control	23055
Area under glucose response curve	-	-	-	-	12	Early adult	homozygote	male	control	18712.5			Area under glucose response curve	-	-	-	-	JAX	-	12	Early adult	homozygote	male	control	29520
Area under glucose response curve	-	-	-	-	12	Early adult	homozygote	male	control	16867.5			Area under glucose response curve	-	-	-	-	JAX	-	12	Early adult	homozygote	male	control	9810
Area under glucose response curve	-	-	-	-	12	Early adult	homozygote	male	control	28770			Area under glucose response curve	-	-	-	-	JAX	-	12	Early adult	homozygote	male	control	26580
Area under glucose response curve	-	-	-	-	12	Early adult	homozygote	male	control	20662.5			Area under glucose response curve	-	-	-	-	JAX	-	12	Early adult	homozygote	male	control	20640
Area under glucose response curve	-	-	-	-	11	Early adult	homozygote	male	control	17670			Area under glucose response curve	-	-	-	-	JAX	-	12	Early adult	homozygote	male	control	10320
Area under glucose response curve	-	-	-	-	12	Early adult	homozygote	male	control	9157.5			Area under glucose response curve	-	-	-	-	JAX	-	11	Early adult	homozygote	male	control	19245
Area under glucose response curve	-	-	-	-	11	Early adult	homozygote	male	control	14842.5			Area under glucose response curve	-	-	-	-	JAX	-	12	Early adult	homozygote	male	control	19695
Area under glucose response curve	-	-	-	-	12	Early adult	homozygote	male	control	19942.5			Area under glucose response curve	-	-	-	-	JAX	-	12	Early adult	homozygote	male	control	20227.5
Area under glucose response curve	-	-	-	-	12	Early adult	homozygote	male	control	16192.5			Area under glucose response curve	-	-	-	-	JAX	-	12	Early adult	homozygote	male	control	19912.5
Area under glucose response curve	-	-	-	-	12	Early adult	homozygote	male	control	21292.5			Area under glucose response curve	-	-	-	-	JAX	-	11	Early adult	homozygote	male	control	13957.5
Area under glucose response curve	-	-	-	-	12	Early adult	homozygote	male	control	20820			Area under glucose response curve	-	-	-	-	JAX	-	12	Early adult	homozygote	male	control	20925
Area under glucose response curve	-	-	-	-	11	Early adult	homozygote	male	control	22440			Area under glucose response curve	-	-	-	-	JAX	-	12	Early adult	homozygote	male	control	26767.5
Area under glucose response curve	-	-	-	-	12	Early adult	homozygote	male	control	20445			Area under glucose response curve	-	-	-	-	JAX	-	12	Early adult	homozygote	male	control	18165
Area under glucose response curve	-	-	-	-	12	Early adult	homozygote	male	control	20302.5			Area under glucose response curve	-	-	-	-	JAX	-	12	Early adult	homozygote	male	control	20550
Area under glucose response curve	-	-	-	-	12	Early adult	homozygote	male	control	17385			Area under glucose response curve	-	-	-	-	JAX	-	12	Early adult	homozygote	male	control	20137.5
Area under glucose response curve	-	-	-	-	12	Early adult	homozygote	male	control	24742.5			Area under glucose response curve	-	-	-	-	JAX	-	12	Early adult	homozygote	male	control	21930
Area under glucose response curve	-	-	-	-	12	Early adult	homozygote	male	control	20265			Area under glucose response curve	-	-	-	-	JAX	-	12	Early adult	homozygote	male	control	13830
Area under glucose response curve	-	-	-	-	12	Early adult	homozygote	male	control	23835			Area under glucose response curve	-	-	-	-	JAX	-	12	Early adult	homozygote	male	control	24232.5
Area under glucose response curve	-	-	-	-	12	Early adult	homozygote	male	control	20115			Area under glucose response curve	-	-	-	-	JAX	-	11	Early adult	homozygote	male	control	15315
Area under glucose response curve	-	-	-	-	12	Early adult	homozygote	male	control	17782.5			Area under glucose response curve	-	-	-	-	JAX	-	11	Early adult	homozygote	male	control	25432.5
Area under glucose response curve	-	-	-	-	12	Early adult	homozygote	male	control	27105			Area under glucose response curve	-	-	-	-	JAX	-	12	Early adult	homozygote	male	control	19492.5
Area under glucose response curve	-	-	-	-	12	Early adult	homozygote	male	control	8197.5			Area under glucose response curve	-	-	-	-	JAX	-	11	Early adult	homozygote	male	control	21765
Area under glucose response curve	-	-	-	-	11	Early adult	homozygote	male	control	20265			Area under glucose response curve	-	-	-	-	JAX	-	11	Early adult	homozygote	male	control	17152.5
Area under glucose response curve	-	-	-	-	12	Early adult	homozygote	male	control	21390			Area under glucose response curve	-	-	-	-	JAX	-	12	Early adult	homozygote	male	control	18187.5
Area under glucose response curve	-	-	-	-	12	Early adult	homozygote	male	control	18412.5			Area under glucose response curve	-	-	-	-	JAX	-	12	Early adult	homozygote	male	control	16770
Area under glucose response curve	-	-	-	-	12	Early adult	homozygote	male	control	7830			Area under glucose response curve	-	-	-	-	JAX	-	12	Early adult	homozygote	male	control	25170
Area under glucose response curve	-	-	-	-	11	Early adult	homozygote	male	control	14212.5			Area under glucose response curve	-	-	-	-	JAX	-	11	Early adult	homozygote	male	control	22837.5
Area under glucose response curve	-	-	-	-	12	Early adult	homozygote	male	control	14857.5			Area under glucose response curve	-	-	-	-	JAX	-	12	Early adult	homozygote	male	control	33397.5
Area under glucose response curve	-	-	-	-	12	Early adult	homozygote	male	control	19440			Area under glucose response curve	-	-	-	-	JAX	-	12	Early adult	homozygote	male	control	17467.5
Area under glucose response curve	-	-	-	-	12	Early adult	homozygote	male	control	24855			Area under glucose response curve	-	-	-	-	JAX	-	12	Early adult	homozygote	male	control	27495
Area under glucose response curve	-	-	-	-	12	Early adult	homozygote	male	control	25072.5			Area under glucose response curve	-	-	-	-	JAX	-	12	Early adult	homozygote	male	control	15997.5
Area under glucose response curve	-	-	-	-	12	Early adult	homozygote	male	control	22462.5			Area under glucose response curve	-	-	-	-	JAX	-	12	Early adult	homozygote	male	control	11955
Area under glucose response curve	-	-	-	-	12	Early adult	homozygote	male	control	23055			Area under glucose response curve	-	-	-	-	JAX	-	12	Early adult	homozygote	male	control	23467.5
Area under glucose response curve	-	-	-	-	12	Early adult	homozygote	male	control	20025			Area under glucose response curve	-	-	-	-	JAX	-	11	Early adult	homozygote	male	control	14482.5
Area under glucose response curve	-	-	-	-	12	Early adult	homozygote	male	control	9810			Area under glucose response curve	-	-	-	-	JAX	-	11	Early adult	homozygote	male	control	14977.5
Area under glucose response curve	-	-	-	-	11	Early adult	homozygote	male	control	19245			Area under glucose response curve	-	-	-	-	JAX	-	12	Early adult	homozygote	male	control	18772.5
Area under glucose response curve	-	-	-	-	12	Early adult	homozygote	male	control	26775			Area under glucose response curve	-	-	-	-	JAX	-	12	Early adult	homozygote	male	control	14467.5
Area under glucose response curve	-	-	-	-	12	Early adult	homozygote	male	control	24652.5			Area under glucose response curve	-	-	-	-	JAX	-	12	Early adult	homozygote	male	control	15967.5
Area under glucose response curve	-	-	-	-	12	Early adult	homozygote	male	control	19695			Area under glucose response curve	-	-	-	-	JAX	-	12	Early adult	homozygote	male	control	30592.5
Area under glucose response curve	-	-	-	-	12	Early adult	homozygote	male	control	24547.5			Area under glucose response curve	-	-	-	-	JAX	-	12	Early adult	homozygote	male	control	23730
Area under glucose response curve	-	-	-	-	12	Early adult	homozygote	male	control	21135			Area under glucose response curve	-	-	-	-	JAX	-	12	Early adult	homozygote	male	control	16125
Area under glucose response curve	-	-	-	-	12	Early adult	homozygote	male	control	31057.5			Area under glucose response curve	-	-	-	-	JAX	-	11	Early adult	homozygote	male	control	22762.5
Area under glucose response curve	-	-	-	-	12	Early adult	homozygote	male	control	20227.5			Area under glucose response curve	-	-	-	-	JAX	-	12	Early adult	homozygote	male	control	24870
Area under glucose response curve	-	-	-	-	12	Early adult	homozygote	male	control	19957.5			Area under glucose response curve	-	-	-	-	JAX	-	11	Early adult	homozygote	male	control	14895
Area under glucose response curve	-	-	-	-	11	Early adult	homozygote	male	control	13957.5			Area under glucose response curve	-	-	-	-	JAX	-	12	Early adult	homozygote	male	control	27907.5
Area under glucose response curve	-	-	-	-	12	Early adult	homozygote	male	control	12697.5			Area under glucose response curve	-	-	-	-	JAX	-	12	Early adult	homozygote	male	control	18030
Area under glucose response curve	-	-	-	-	12	Early adult	homozygote	male	control	18472.5			Area under glucose response curve	-	-	-	-	JAX	-	12	Early adult	homozygote	male	control	18037.5
Area under glucose response curve	-	-	-	-	12	Early adult	homozygote	male	control	13702.5			Area under glucose response curve	-	-	-	-	JAX	-	11	Early adult	homozygote	male	control	17235
Area under glucose response curve	-	-	-	-	12	Early adult	homozygote	male	control	20550			Area under glucose response curve	-	-	-	-	JAX	-	11	Early adult	homozygote	male	control	8115
Area under glucose response curve	-	-	-	-	12	Early adult	homozygote	male	control	25020			Area under glucose response curve	-	-	-	-	JAX	-	12	Early adult	homozygote	male	control	20107.5
Area under glucose response curve	-	-	-	-	11	Early adult	homozygote	male	control	15315			Area under glucose response curve	-	-	-	-	JAX	-	12	Early adult	homozygote	male	control	22132.5
Area under glucose response curve	-	-	-	-	11	Early adult	homozygote	male	control	25432.5			Area under glucose response curve	-	-	-	-	JAX	-	12	Early adult	homozygote	male	control	21540
Area under glucose response curve	-	-	-	-	11	Early adult	homozygote	male	control	21765			Area under glucose response curve	-	-	-	-	JAX	-	12	Early adult	homozygote	male	control	16492.5
Area under glucose response curve	-	-	-	-	11	Early adult	homozygote	male	control	17152.5			Area under glucose response curve	-	-	-	-	JAX	-	12	Early adult	homozygote	male	control	24607.5
Area under glucose response curve	-	-	-	-	12	Early adult	homozygote	male	control	18187.5			Area under glucose response curve	-	-	-	-	JAX	-	12	Early adult	homozygote	male	control	14700
Area under glucose response curve	-	-	-	-	12	Early adult	homozygote	male	control	22522.5			Area under glucose response curve	-	-	-	-	JAX	-	12	Early adult	homozygote	male	control	22537.5
Area under glucose response curve	-	-	-	-	11	Early adult	homozygote	male	control	22837.5			Area under glucose response curve	-	-	-	-	JAX	-	12	Early adult	homozygote	male	control	26130
Area under glucose response curve	-	-	-	-	12	Early adult	homozygote	male	control	22320			Area under glucose response curve	-	-	-	-	JAX	-	12	Early adult	homozygote	male	control	17025
Area under glucose response curve	-	-	-	-	12	Early adult	homozygote	male	control	17467.5			Area under glucose response curve	-	-	-	-	JAX	-	11	Early adult	homozygote	male	control	19267.5
Area under glucose response curve	-	-	-	-	12	Early adult	homozygote	male	control	15997.5			Area under glucose response curve	-	-	-	-	JAX	-	12	Early adult	homozygote	male	control	22342.5
Area under glucose response curve	-	-	-	-	13	Early adult	homozygote	male	control	18232.5			Area under glucose response curve	-	-	-	-	JAX	-	12	Early adult	homozygote	male	control	21772.5
Area under glucose response curve	-	-	-	-	11	Early adult	homozygote	male	control	21990			Area under glucose response curve	-	-	-	-	JAX	-	11	Early adult	homozygote	male	control	16072.5
Area under glucose response curve	-	-	-	-	12	Early adult	homozygote	male	control	21915			Area under glucose response curve	-	-	-	-	JAX	-	12	Early adult	homozygote	male	control	17182.5
Area under glucose response curve	-	-	-	-	11	Early adult	homozygote	male	control	14977.5			Area under glucose response curve	-	-	-	-	JAX	-	12	Early adult	homozygote	male	control	20512.5
Area under glucose response curve	-	-	-	-	11	Early adult	homozygote	male	control	14482.5			Area under glucose response curve	-	-	-	-	JAX	-	12	Early adult	homozygote	male	control	16935
Area under glucose response curve	-	-	-	-	12	Early adult	homozygote	male	control	21930			Area under glucose response curve	-	-	-	-	JAX	-	12	Early adult	homozygote	male	control	2617.5
Area under glucose response curve	-	-	-	-	12	Early adult	homozygote	male	control	25950			Area under glucose response curve	-	-	-	-	JAX	-	12	Early adult	homozygote	male	control	17527.5
Area under glucose response curve	-	-	-	-	12	Early adult	homozygote	male	control	18120			Area under glucose response curve	-	-	-	-	JAX	-	12	Early adult	homozygote	male	control	19395
Area under glucose response curve	-	-	-	-	12	Early adult	homozygote	male	control	16665			Area under glucose response curve	-	-	-	-	JAX	-	12	Early adult	homozygote	male	control	20205
Area under glucose response curve	-	-	-	-	12	Early adult	homozygote	male	control	14467.5			Area under glucose response curve	-	-	-	-	JAX	-	12	Early adult	homozygote	male	control	21832.5
Area under glucose response curve	-	-	-	-	12	Early adult	homozygote	male	control	21045			Area under glucose response curve	-	-	-	-	JAX	-	12	Early adult	homozygote	male	control	18322.5
Area under glucose response curve	-	-	-	-	12	Early adult	homozygote	male	control	16927.5			Area under glucose response curve	-	-	-	-	JAX	-	12	Early adult	homozygote	male	control	20145
Area under glucose response curve	-	-	-	-	12	Early adult	homozygote	male	control	21517.5			Area under glucose response curve	-	-	-	-	JAX	-	12	Early adult	homozygote	male	control	25072.5
Area under glucose response curve	-	-	-	-	12	Early adult	homozygote	male	control	36270			Area under glucose response curve	-	-	-	-	JAX	-	12	Early adult	homozygote	male	control	11835
Area under glucose response curve	-	-	-	-	11	Early adult	homozygote	male	control	22762.5			Area under glucose response curve	-	-	-	-	JAX	-	12	Early adult	homozygote	male	control	15585
Area under glucose response curve	-	-	-	-	12	Early adult	homozygote	male	control	24870			Area under glucose response curve	-	-	-	-	JAX	-	11	Early adult	homozygote	male	control	15960
Area under glucose response curve	-	-	-	-	11	Early adult	homozygote	male	control	14895			Area under glucose response curve	-	-	-	-	JAX	-	11	Early adult	homozygote	male	control	22417.5
Area under glucose response curve	-	-	-	-	12	Early adult	homozygote	male	control	18037.5			Area under glucose response curve	-	-	-	-	JAX	-	12	Early adult	homozygote	male	control	21645
Area under glucose response curve	-	-	-	-	11	Early adult	homozygote	male	control	17235			Area under glucose response curve	-	-	-	-	JAX	-	12	Early adult	homozygote	male	control	17272.5
Area under glucose response curve	-	-	-	-	11	Early adult	homozygote	male	control	8115			Area under glucose response curve	-	-	-	-	JAX	-	12	Early adult	homozygote	male	control	20475
Area under glucose response curve	-	-	-	-	12	Early adult	homozygote	male	control	26182.5			Area under glucose response curve	-	-	-	-	JAX	-	12	Early adult	homozygote	male	control	21510
Area under glucose response curve	-	-	-	-	12	Early adult	homozygote	male	control	31462.5			Area under glucose response curve	-	-	-	-	JAX	-	12	Early adult	homozygote	male	control	16792.5
Area under glucose response curve	-	-	-	-	12	Early adult	homozygote	male	control	24607.5			Area under glucose response curve	-	-	-	-	JAX	-	12	Early adult	homozygote	male	control	14947.5
Area under glucose response curve	-	-	-	-	12	Early adult	homozygote	male	control	14700			Area under glucose response curve	-	-	-	-	JAX	-	11	Early adult	homozygote	male	control	29790
Area under glucose response curve	-	-	-	-	12	Early adult	homozygote	male	control	19132.5			Area under glucose response curve	-	-	-	-	JAX	-	12	Early adult	homozygote	male	control	19365
Area under glucose response curve	-	-	-	-	11	Early adult	homozygote	male	control	19267.5			Area under glucose response curve	-	-	-	-	JAX	-	12	Early adult	homozygote	male	control	13462.5
Area under glucose response curve	-	-	-	-	12	Early adult	homozygote	male	control	22342.5			Area under glucose response curve	-	-	-	-	JAX	-	12	Early adult	homozygote	male	control	23092.5
Area under glucose response curve	-	-	-	-	11	Early adult	homozygote	male	control	16072.5			Area under glucose response curve	-	-	-	-	JAX	-	12	Early adult	homozygote	male	control	21060
Area under glucose response curve	-	-	-	-	12	Early adult	homozygote	male	control	8677.5			Area under glucose response curve	-	-	-	-	JAX	-	12	Early adult	homozygote	male	control	19852.5
Area under glucose response curve	-	-	-	-	12	Early adult	homozygote	male	control	19657.5			Area under glucose response curve	-	-	-	-	JAX	-	12	Early adult	homozygote	male	control	17175
Area under glucose response curve	-	-	-	-	11	Early adult	homozygote	male	control	22777.5			Area under glucose response curve	-	-	-	-	JAX	-	12	Early adult	homozygote	male	control	18195
Area under glucose response curve	-	-	-	-	12	Early adult	homozygote	male	control	31920			Area under glucose response curve	-	-	-	-	JAX	-	12	Early adult	homozygote	male	control	14250
Area under glucose response curve	-	-	-	-	12	Early adult	homozygote	male	control	2617.5			Area under glucose response curve	-	-	-	-	JAX	-	12	Early adult	homozygote	male	control	24187.5
Area under glucose response curve	-	-	-	-	12	Early adult	homozygote	male	control	18322.5			Area under glucose response curve	-	-	-	-	JAX	-	11	Early adult	homozygote	male	control	15172.5
Area under glucose response curve	-	-	-	-	12	Early adult	homozygote	male	control	19275			Area under glucose response curve	-	-	-	-	JAX	-	12	Early adult	homozygote	male	control	21315
Area under glucose response curve	-	-	-	-	12	Early adult	homozygote	male	control	20520			Area under glucose response curve	-	-	-	-	JAX	-	12	Early adult	homozygote	male	control	7597.5
Area under glucose response curve	-	-	-	-	12	Early adult	homozygote	male	control	11835			Area under glucose response curve	-	-	-	-	JAX	-	12	Early adult	homozygote	male	control	19117.5
Area under glucose response curve	-	-	-	-	12	Early adult	homozygote	male	control	25072.5			Area under glucose response curve	-	-	-	-	JAX	-	12	Early adult	homozygote	male	control	17917.5
Area under glucose response curve	-	-	-	-	12	Early adult	homozygote	male	control	22140			Area under glucose response curve	-	-	-	-	JAX	-	12	Early adult	homozygote	male	control	21135
Area under glucose response curve	-	-	-	-	12	Early adult	homozygote	male	control	17715			Area under glucose response curve	-	-	-	-	JAX	-	12	Early adult	homozygote	male	control	17122.5
Area under glucose response curve	-	-	-	-	11	Early adult	homozygote	male	control	15960			Area under glucose response curve	-	-	-	-	JAX	-	12	Early adult	homozygote	male	control	34800
Area under glucose response curve	-	-	-	-	12	Early adult	homozygote	male	control	15735			Area under glucose response curve	-	-	-	-	JAX	-	12	Early adult	homozygote	male	control	25432.5
Area under glucose response curve	-	-	-	-	12	Early adult	homozygote	male	control	26385			Area under glucose response curve	-	-	-	-	JAX	-	12	Early adult	homozygote	male	control	20295
Area under glucose response curve	-	-	-	-	12	Early adult	homozygote	male	control	21780			Area under glucose response curve	-	-	-	-	JAX	-	11	Early adult	homozygote	male	control	25260
Area under glucose response curve	-	-	-	-	12	Early adult	homozygote	male	control	16792.5			Area under glucose response curve	-	-	-	-	JAX	-	12	Early adult	homozygote	male	control	23145
Area under glucose response curve	-	-	-	-	12	Early adult	homozygote	male	control	14947.5			Area under glucose response curve	-	-	-	-	JAX	-	12	Early adult	homozygote	male	control	21165
Area under glucose response curve	-	-	-	-	12	Early adult	homozygote	male	control	33007.5			Area under glucose response curve	-	-	-	-	JAX	-	12	Early adult	homozygote	male	control	24690
Area under glucose response curve	-	-	-	-	12	Early adult	homozygote	male	control	22327.5			Area under glucose response curve	-	-	-	-	JAX	-	12	Early adult	homozygote	male	control	27937.5
Area under glucose response curve	-	-	-	-	12	Early adult	homozygote	male	control	19852.5			Area under glucose response curve	-	-	-	-	JAX	-	11	Early adult	homozygote	male	control	27682.5
Area under glucose response curve	-	-	-	-	12	Early adult	homozygote	male	control	17175			Area under glucose response curve	-	-	-	-	JAX	-	12	Early adult	homozygote	male	control	18562.5
Area under glucose response curve	-	-	-	-	11	Early adult	homozygote	male	control	15172.5			Area under glucose response curve	-	-	-	-	JAX	-	12	Early adult	homozygote	male	control	21210
Area under glucose response curve	-	-	-	-	12	Early adult	homozygote	male	control	18555			Area under glucose response curve	-	-	-	-	JAX	-	12	Early adult	homozygote	male	control	21262.5
Area under glucose response curve	-	-	-	-	12	Early adult	homozygote	male	control	7597.5			Area under glucose response curve	-	-	-	-	JAX	-	12	Early adult	homozygote	male	control	21225
Area under glucose response curve	-	-	-	-	13	Early adult	homozygote	male	control	29325			Area under glucose response curve	-	-	-	-	JAX	-	12	Early adult	homozygote	male	control	26557.5
Area under glucose response curve	-	-	-	-	12	Early adult	homozygote	male	control	16590			Area under glucose response curve	-	-	-	-	JAX	-	12	Early adult	homozygote	male	control	15772.5
Area under glucose response curve	-	-	-	-	12	Early adult	homozygote	male	control	19117.5			Area under glucose response curve	-	-	-	-	JAX	-	12	Early adult	homozygote	male	control	26145
Area under glucose response curve	-	-	-	-	12	Early adult	homozygote	male	control	17205			Area under glucose response curve	-	-	-	-	JAX	-	12	Early adult	homozygote	male	control	18135
Area under glucose response curve	-	-	-	-	12	Early adult	homozygote	male	control	21907.5			Area under glucose response curve	-	-	-	-	JAX	-	11	Early adult	homozygote	male	control	23490
Area under glucose response curve	-	-	-	-	12	Early adult	homozygote	male	control	28890			Area under glucose response curve	-	-	-	-	JAX	-	12	Early adult	homozygote	male	control	18465
Area under glucose response curve	-	-	-	-	12	Early adult	homozygote	male	control	14295			Area under glucose response curve	-	-	-	-	JAX	-	12	Early adult	homozygote	male	control	10140
Area under glucose response curve	-	-	-	-	11	Early adult	homozygote	male	control	25260			Area under glucose response curve	-	-	-	-	JAX	-	12	Early adult	homozygote	male	control	19702.5
Area under glucose response curve	-	-	-	-	12	Early adult	homozygote	male	control	16477.5			Area under glucose response curve	-	-	-	-	JAX	-	12	Early adult	homozygote	male	control	18847.5
Area under glucose response curve	-	-	-	-	12	Early adult	homozygote	male	control	23767.5			Area under glucose response curve	-	-	-	-	JAX	-	12	Early adult	homozygote	male	control	15885
Area under glucose response curve	-	-	-	-	12	Early adult	homozygote	male	control	24690			Area under glucose response curve	-	-	-	-	JAX	-	11	Early adult	homozygote	male	control	25582.5
Area under glucose response curve	-	-	-	-	12	Early adult	homozygote	male	control	21210			Area under glucose response curve	-	-	-	-	JAX	-	12	Early adult	homozygote	male	control	17805
Area under glucose response curve	-	-	-	-	12	Early adult	homozygote	male	control	26145			Area under glucose response curve	-	-	-	-	JAX	-	11	Early adult	homozygote	male	control	18120
Area under glucose response curve	-	-	-	-	12	Early adult	homozygote	male	control	18135			Area under glucose response curve	-	-	-	-	JAX	-	13	Early adult	homozygote	male	control	17505
Area under glucose response curve	-	-	-	-	11	Early adult	homozygote	male	control	23490			Area under glucose response curve	-	-	-	-	JAX	-	12	Early adult	homozygote	male	control	17475
Area under glucose response curve	-	-	-	-	12	Early adult	homozygote	male	control	22447.5			Area under glucose response curve	-	-	-	-	JAX	-	12	Early adult	homozygote	male	control	23700
Area under glucose response curve	-	-	-	-	12	Early adult	homozygote	male	control	10140			Area under glucose response curve	-	-	-	-	JAX	-	13	Early adult	homozygote	male	control	25290
Area under glucose response curve	-	-	-	-	12	Early adult	homozygote	male	control	21555			Area under glucose response curve	-	-	-	-	JAX	-	12	Early adult	homozygote	male	control	21877.5
Area under glucose response curve	-	-	-	-	12	Early adult	homozygote	male	control	18847.5			Area under glucose response curve	-	-	-	-	JAX	-	12	Early adult	homozygote	male	control	31567.5
Area under glucose response curve	-	-	-	-	12	Early adult	homozygote	male	control	21390			Area under glucose response curve	-	-	-	-	JAX	-	11	Early adult	homozygote	male	control	22567.5
Area under glucose response curve	-	-	-	-	11	Early adult	homozygote	male	control	18120			Area under glucose response curve	-	-	-	-	JAX	-	12	Early adult	homozygote	male	control	19237.5
Area under glucose response curve	-	-	-	-	12	Early adult	homozygote	male	control	22680			Area under glucose response curve	-	-	-	-	JAX	-	12	Early adult	homozygote	male	control	30825
Area under glucose response curve	-	-	-	-	12	Early adult	homozygote	male	control	24082.5			Area under glucose response curve	-	-	-	-	JAX	-	12	Early adult	homozygote	male	control	18457.5
Area under glucose response curve	-	-	-	-	13	Early adult	homozygote	male	control	25290			Area under glucose response curve	-	-	-	-	JAX	-	12	Early adult	homozygote	male	control	24937.5
Area under glucose response curve	-	-	-	-	11	Early adult	homozygote	male	control	29902.5			Area under glucose response curve	-	-	-	-	JAX	-	12	Early adult	homozygote	male	control	23910
Area under glucose response curve	-	-	-	-	12	Early adult	homozygote	male	control	15592.5			Area under glucose response curve	-	-	-	-	JAX	-	12	Early adult	homozygote	male	control	21480
Area under glucose response curve	-	-	-	-	12	Early adult	homozygote	male	control	16897.5			Area under glucose response curve	-	-	-	-	JAX	-	12	Early adult	homozygote	male	control	17850
Area under glucose response curve	-	-	-	-	12	Early adult	homozygote	male	control	23775			Area under glucose response curve	-	-	-	-	JAX	-	12	Early adult	homozygote	male	control	27300
Area under glucose response curve	-	-	-	-	12	Early adult	homozygote	male	control	24870			Area under glucose response curve	-	-	-	-	JAX	-	12	Early adult	homozygote	male	control	20550
Area under glucose response curve	-	-	-	-	12	Early adult	homozygote	male	control	21480			Area under glucose response curve	-	-	-	-	JAX	-	11	Early adult	homozygote	male	control	19665
Area under glucose response curve	-	-	-	-	12	Early adult	homozygote	male	control	17850			Area under glucose response curve	-	-	-	-	JAX	-	13	Early adult	homozygote	male	control	19282.5
Area under glucose response curve	-	-	-	-	12	Early adult	homozygote	male	control	27300			Area under glucose response curve	-	-	-	-	JAX	-	12	Early adult	homozygote	male	control	17842.5
Area under glucose response curve	-	-	-	-	12	Early adult	homozygote	male	control	19950			Area under glucose response curve	-	-	-	-	JAX	-	13	Early adult	homozygote	male	control	-547.5
Area under glucose response curve	-	-	-	-	12	Early adult	homozygote	male	control	20550			Area under glucose response curve	-	-	-	-	JAX	-	12	Early adult	homozygote	male	control	18412.5
Area under glucose response curve	-	-	-	-	12	Early adult	homozygote	male	control	17220			Area under glucose response curve	-	-	-	-	JAX	-	12	Early adult	homozygote	male	control	22620
Area under glucose response curve	-	-	-	-	11	Early adult	homozygote	male	control	19665			Area under glucose response curve	-	-	-	-	JAX	-	12	Early adult	homozygote	male	control	17580
Area under glucose response curve	-	-	-	-	12	Early adult	homozygote	male	control	202.5			Area under glucose response curve	-	-	-	-	JAX	-	12	Early adult	homozygote	male	control	13125
Area under glucose response curve	-	-	-	-	12	Early adult	homozygote	male	control	20872.5			Area under glucose response curve	-	-	-	-	JAX	-	12	Early adult	homozygote	male	control	20325
Area under glucose response curve	-	-	-	-	12	Early adult	homozygote	male	control	17842.5			Area under glucose response curve	-	-	-	-	JAX	-	12	Early adult	homozygote	male	control	21907.5
Area under glucose response curve	-	-	-	-	12	Early adult	homozygote	male	control	18105			Area under glucose response curve	-	-	-	-	JAX	-	12	Early adult	homozygote	male	control	22860
Area under glucose response curve	-	-	-	-	12	Early adult	homozygote	male	control	22432.5			Area under glucose response curve	-	-	-	-	JAX	-	12	Early adult	homozygote	male	control	20032.5
Area under glucose response curve	-	-	-	-	12	Early adult	homozygote	male	control	28335			Area under glucose response curve	-	-	-	-	JAX	-	12	Early adult	homozygote	male	control	19335
Area under glucose response curve	-	-	-	-	12	Early adult	homozygote	male	control	14872.5			Area under glucose response curve	-	-	-	-	JAX	-	13	Early adult	homozygote	male	control	16635
Area under glucose response curve	-	-	-	-	12	Early adult	homozygote	male	control	21427.5			Area under glucose response curve	-	-	-	-	JAX	-	12	Early adult	homozygote	male	control	22942.5
Area under glucose response curve	-	-	-	-	12	Early adult	homozygote	male	control	18607.5			Area under glucose response curve	-	-	-	-	JAX	-	12	Early adult	homozygote	male	control	14872.5
Area under glucose response curve	-	-	-	-	12	Early adult	homozygote	male	control	12892.5			Area under glucose response curve	-	-	-	-	JAX	-	12	Early adult	homozygote	male	control	21427.5
Area under glucose response curve	-	-	-	-	12	Early adult	homozygote	male	control	22762.5			Area under glucose response curve	-	-	-	-	JAX	-	12	Early adult	homozygote	male	control	11640
Area under glucose response curve	-	-	-	-	12	Early adult	homozygote	male	control	11640			Area under glucose response curve	-	-	-	-	JAX	-	12	Early adult	homozygote	male	control	25890
Area under glucose response curve	-	-	-	-	12	Early adult	homozygote	male	control	24285			Area under glucose response curve	-	-	-	-	JAX	-	12	Early adult	homozygote	male	control	12892.5
Area under glucose response curve	-	-	-	-	11	Early adult	homozygote	male	control	23550			Area under glucose response curve	-	-	-	-	JAX	-	11	Early adult	homozygote	male	control	23550
Area under glucose response curve	-	-	-	-	12	Early adult	homozygote	male	control	22672.5			Area under glucose response curve	-	-	-	-	JAX	-	12	Early adult	homozygote	male	control	26520
Area under glucose response curve	-	-	-	-	12	Early adult	homozygote	male	control	23190			Area under glucose response curve	-	-	-	-	JAX	-	12	Early adult	homozygote	male	control	22672.5
Area under glucose response curve	-	-	-	-	12	Early adult	homozygote	male	control	22192.5			Area under glucose response curve	-	-	-	-	JAX	-	12	Early adult	homozygote	male	control	16020
Area under glucose response curve	-	-	-	-	13	Early adult	homozygote	male	control	22890			Area under glucose response curve	-	-	-	-	JAX	-	12	Early adult	homozygote	male	control	13987.5
Area under glucose response curve	-	-	-	-	12	Early adult	homozygote	male	control	15712.5			Area under glucose response curve	-	-	-	-	JAX	-	12	Early adult	homozygote	male	control	23190
Area under glucose response curve	-	-	-	-	12	Early adult	homozygote	male	control	15810			Area under glucose response curve	-	-	-	-	JAX	-	12	Early adult	homozygote	male	control	18037.5
Area under glucose response curve	-	-	-	-	12	Early adult	homozygote	male	control	20932.5			Area under glucose response curve	-	-	-	-	JAX	-	12	Early adult	homozygote	male	control	23310
Area under glucose response curve	-	-	-	-	12	Early adult	homozygote	male	control	23062.5			Area under glucose response curve	-	-	-	-	JAX	-	12	Early adult	homozygote	male	control	22192.5
Area under glucose response curve	-	-	-	-	12	Early adult	homozygote	male	control	26685			Area under glucose response curve	-	-	-	-	JAX	-	12	Early adult	homozygote	male	control	15712.5
Area under glucose response curve	-	-	-	-	12	Early adult	homozygote	male	control	28965			Area under glucose response curve	-	-	-	-	JAX	-	12	Early adult	homozygote	male	control	25357.5
Area under glucose response curve	-	-	-	-	12	Early adult	homozygote	male	control	22065			Area under glucose response curve	-	-	-	-	JAX	-	12	Early adult	homozygote	male	control	19500
Area under glucose response curve	-	-	-	-	12	Early adult	homozygote	male	control	22417.5			Area under glucose response curve	-	-	-	-	JAX	-	12	Early adult	homozygote	male	control	21577.5
Area under glucose response curve	-	-	-	-	11	Early adult	homozygote	male	control	16980			Area under glucose response curve	-	-	-	-	JAX	-	12	Early adult	homozygote	male	control	26685
Area under glucose response curve	-	-	-	-	12	Early adult	homozygote	male	control	7605			Area under glucose response curve	-	-	-	-	JAX	-	12	Early adult	homozygote	male	control	22065
Area under glucose response curve	-	-	-	-	11	Early adult	homozygote	male	control	23497.5			Area under glucose response curve	-	-	-	-	JAX	-	11	Early adult	homozygote	male	control	22665
Area under glucose response curve	-	-	-	-	12	Early adult	homozygote	male	control	21825			Area under glucose response curve	-	-	-	-	JAX	-	12	Early adult	homozygote	male	control	21067.5
Area under glucose response curve	-	-	-	-	12	Early adult	homozygote	male	control	16875			Area under glucose response curve	-	-	-	-	JAX	-	12	Early adult	homozygote	male	control	19875
Area under glucose response curve	-	-	-	-	12	Early adult	homozygote	male	control	12817.5			Area under glucose response curve	-	-	-	-	JAX	-	11	Early adult	homozygote	male	control	16980
Area under glucose response curve	-	-	-	-	12	Early adult	homozygote	male	control	17385			Area under glucose response curve	-	-	-	-	JAX	-	12	Early adult	homozygote	male	control	25605
Area under glucose response curve	-	-	-	-	12	Early adult	homozygote	male	control	25110			Area under glucose response curve	-	-	-	-	JAX	-	12	Early adult	homozygote	male	control	20287.5
Area under glucose response curve	-	-	-	-	12	Early adult	homozygote	male	control	14055			Area under glucose response curve	-	-	-	-	JAX	-	11	Early adult	homozygote	male	control	23497.5
Area under glucose response curve	-	-	-	-	12	Early adult	homozygote	male	control	21817.5			Area under glucose response curve	-	-	-	-	JAX	-	12	Early adult	homozygote	male	control	16875
Area under glucose response curve	-	-	-	-	12	Early adult	homozygote	male	control	15690			Area under glucose response curve	-	-	-	-	JAX	-	12	Early adult	homozygote	male	control	21652.5
Area under glucose response curve	-	-	-	-	12	Early adult	homozygote	male	control	25575			Area under glucose response curve	-	-	-	-	JAX	-	12	Early adult	homozygote	male	control	23970
Area under glucose response curve	-	-	-	-	12	Early adult	homozygote	male	control	24300			Area under glucose response curve	-	-	-	-	JAX	-	12	Early adult	homozygote	male	control	16695
Area under glucose response curve	-	-	-	-	12	Early adult	homozygote	male	control	15765			Area under glucose response curve	-	-	-	-	JAX	-	12	Early adult	homozygote	male	control	25110
Area under glucose response curve	-	-	-	-	11	Early adult	homozygote	male	control	19102.5			Area under glucose response curve	-	-	-	-	JAX	-	12	Early adult	homozygote	male	control	19837.5
Area under glucose response curve	-	-	-	-	12	Early adult	homozygote	male	control	22657.5			Area under glucose response curve	-	-	-	-	JAX	-	12	Early adult	homozygote	male	control	16590
Area under glucose response curve	-	-	-	-	12	Early adult	homozygote	male	control	17865			Area under glucose response curve	-	-	-	-	JAX	-	12	Early adult	homozygote	male	control	19717.5
Area under glucose response curve	-	-	-	-	12	Early adult	homozygote	male	control	17295			Area under glucose response curve	-	-	-	-	JAX	-	12	Early adult	homozygote	male	control	21817.5
Area under glucose response curve	-	-	-	-	11	Early adult	homozygote	male	control	23317.5			Area under glucose response curve	-	-	-	-	JAX	-	12	Early adult	homozygote	male	control	18795
Area under glucose response curve	-	-	-	-	11	Early adult	homozygote	male	control	25387.5			Area under glucose response curve	-	-	-	-	JAX	-	12	Early adult	homozygote	male	control	21855
Area under glucose response curve	-	-	-	-	12	Early adult	homozygote	male	control	24442.5			Area under glucose response curve	-	-	-	-	JAX	-	12	Early adult	homozygote	male	control	18757.5
Area under glucose response curve	-	-	-	-	12	Early adult	homozygote	male	control	19177.5			Area under glucose response curve	-	-	-	-	JAX	-	11	Early adult	homozygote	male	control	19102.5
Area under glucose response curve	-	-	-	-	12	Early adult	homozygote	male	control	13035			Area under glucose response curve	-	-	-	-	JAX	-	12	Early adult	homozygote	male	control	18847.5
Area under glucose response curve	-	-	-	-	12	Early adult	homozygote	male	control	28050			Area under glucose response curve	-	-	-	-	JAX	-	12	Early adult	homozygote	male	control	16927.5
Area under glucose response curve	-	-	-	-	12	Early adult	homozygote	male	control	10500			Area under glucose response curve	-	-	-	-	JAX	-	12	Early adult	homozygote	male	control	17295
Area under glucose response curve	-	-	-	-	13	Early adult	homozygote	male	control	11137.5			Area under glucose response curve	-	-	-	-	JAX	-	11	Early adult	homozygote	male	control	25387.5
Area under glucose response curve	-	-	-	-	12	Early adult	homozygote	male	control	26970			Area under glucose response curve	-	-	-	-	JAX	-	12	Early adult	homozygote	male	control	23955
Area under glucose response curve	-	-	-	-	12	Early adult	homozygote	male	control	15315			Area under glucose response curve	-	-	-	-	JAX	-	12	Early adult	homozygote	male	control	13035
Area under glucose response curve	-	-	-	-	12	Early adult	homozygote	male	control	13672.5			Area under glucose response curve	-	-	-	-	JAX	-	12	Early adult	homozygote	male	control	10500
Area under glucose response curve	-	-	-	-	12	Early adult	homozygote	male	control	26677.5			Area under glucose response curve	-	-	-	-	JAX	-	13	Early adult	homozygote	male	control	11137.5
Area under glucose response curve	-	-	-	-	12	Early adult	homozygote	male	control	24090			Area under glucose response curve	-	-	-	-	JAX	-	12	Early adult	homozygote	male	control	28162.5
Area under glucose response curve	-	-	-	-	12	Early adult	homozygote	male	control	17077.5			Area under glucose response curve	-	-	-	-	JAX	-	12	Early adult	homozygote	male	control	15315
Area under glucose response curve	-	-	-	-	12	Early adult	homozygote	male	control	17490			Area under glucose response curve	-	-	-	-	JAX	-	12	Early adult	homozygote	male	control	21945
Area under glucose response curve	-	-	-	-	12	Early adult	homozygote	male	control	20145			Area under glucose response curve	-	-	-	-	JAX	-	12	Early adult	homozygote	male	control	28027.5
Area under glucose response curve	-	-	-	-	12	Early adult	homozygote	male	control	20317.5			Area under glucose response curve	-	-	-	-	JAX	-	12	Early adult	homozygote	male	control	24090
Area under glucose response curve	-	-	-	-	12	Early adult	homozygote	male	control	32475			Area under glucose response curve	-	-	-	-	JAX	-	12	Early adult	homozygote	male	control	16740
Area under glucose response curve	-	-	-	-	12	Early adult	homozygote	male	control	17842.5			Area under glucose response curve	-	-	-	-	JAX	-	12	Early adult	homozygote	male	control	20317.5
Area under glucose response curve	-	-	-	-	12	Early adult	homozygote	male	control	19785			Area under glucose response curve	-	-	-	-	JAX	-	12	Early adult	homozygote	male	control	16297.5
Area under glucose response curve	-	-	-	-	12	Early adult	homozygote	male	control	13515			Area under glucose response curve	-	-	-	-	JAX	-	12	Early adult	homozygote	male	control	19785
Area under glucose response curve	-	-	-	-	12	Early adult	homozygote	male	control	33277.5			Area under glucose response curve	-	-	-	-	JAX	-	12	Early adult	homozygote	male	control	13515
Area under glucose response curve	-	-	-	-	12	Early adult	homozygote	male	control	21517.5			Area under glucose response curve	-	-	-	-	JAX	-	12	Early adult	homozygote	male	control	18187.5
Area under glucose response curve	-	-	-	-	12	Early adult	homozygote	male	control	18480			Area under glucose response curve	-	-	-	-	JAX	-	12	Early adult	homozygote	male	control	18480
Area under glucose response curve	-	-	-	-	11	Early adult	homozygote	male	control	18247.5			Area under glucose response curve	-	-	-	-	JAX	-	11	Early adult	homozygote	male	control	18247.5
Area under glucose response curve	-	-	-	-	12	Early adult	homozygote	male	control	19830			Area under glucose response curve	-	-	-	-	JAX	-	12	Early adult	homozygote	male	control	13492.5
Area under glucose response curve	-	-	-	-	12	Early adult	homozygote	male	control	18300			Area under glucose response curve	-	-	-	-	JAX	-	12	Early adult	homozygote	male	control	19830
Area under glucose response curve	-	-	-	-	12	Early adult	homozygote	male	control	20865			Area under glucose response curve	-	-	-	-	JAX	-	12	Early adult	homozygote	male	control	8947.5
Area under glucose response curve	-	-	-	-	12	Early adult	homozygote	male	control	11182.5			Area under glucose response curve	-	-	-	-	JAX	-	12	Early adult	homozygote	male	control	18495
Area under glucose response curve	-	-	-	-	12	Early adult	homozygote	male	control	18495			Area under glucose response curve	-	-	-	-	JAX	-	12	Early adult	homozygote	male	control	17932.5
Area under glucose response curve	-	-	-	-	12	Early adult	homozygote	male	control	31335			Area under glucose response curve	-	-	-	-	JAX	-	12	Early adult	homozygote	male	control	22830
Area under glucose response curve	-	-	-	-	12	Early adult	homozygote	male	control	22327.5			Area under glucose response curve	-	-	-	-	JAX	-	12	Early adult	homozygote	male	control	15697.5
Area under glucose response curve	-	-	-	-	12	Early adult	homozygote	male	control	22830			Area under glucose response curve	-	-	-	-	JAX	-	12	Early adult	homozygote	male	control	22335
Area under glucose response curve	-	-	-	-	12	Early adult	homozygote	male	control	16492.5			Area under glucose response curve	-	-	-	-	JAX	-	12	Early adult	homozygote	male	control	19732.5
Area under glucose response curve	-	-	-	-	12	Early adult	homozygote	male	control	20115			Area under glucose response curve	-	-	-	-	JAX	-	12	Early adult	homozygote	male	control	11302.5
Area under glucose response curve	-	-	-	-	12	Early adult	homozygote	male	control	22335			Area under glucose response curve	-	-	-	-	JAX	-	12	Early adult	homozygote	male	control	21225
Area under glucose response curve	-	-	-	-	12	Early adult	homozygote	male	control	19732.5			Area under glucose response curve	-	-	-	-	JAX	-	12	Early adult	homozygote	male	control	23865
Area under glucose response curve	-	-	-	-	12	Early adult	homozygote	male	control	11302.5			Area under glucose response curve	-	-	-	-	JAX	-	12	Early adult	homozygote	male	control	23925
Area under glucose response curve	-	-	-	-	12	Early adult	homozygote	male	control	21225			Area under glucose response curve	-	-	-	-	JAX	-	12	Early adult	homozygote	male	control	24480
Area under glucose response curve	-	-	-	-	12	Early adult	homozygote	male	control	21450			Area under glucose response curve	-	-	-	-	JAX	-	12	Early adult	homozygote	male	control	32085
Area under glucose response curve	-	-	-	-	12	Early adult	homozygote	male	control	24480			Area under glucose response curve	-	-	-	-	JAX	-	12	Early adult	homozygote	male	control	16245
Area under glucose response curve	-	-	-	-	12	Early adult	homozygote	male	control	15472.5			Area under glucose response curve	-	-	-	-	JAX	-	11	Early adult	homozygote	male	control	28530
Area under glucose response curve	-	-	-	-	11	Early adult	homozygote	male	control	11505			Area under glucose response curve	-	-	-	-	JAX	-	12	Early adult	homozygote	male	control	22785
Area under glucose response curve	-	-	-	-	12	Early adult	homozygote	male	control	16245			Area under glucose response curve	-	-	-	-	JAX	-	11	Early adult	homozygote	male	control	31192.5
Area under glucose response curve	-	-	-	-	11	Early adult	homozygote	male	control	31192.5			Area under glucose response curve	-	-	-	-	JAX	-	12	Early adult	homozygote	male	control	18570
Area under glucose response curve	-	-	-	-	12	Early adult	homozygote	male	control	19957.5			Area under glucose response curve	-	-	-	-	JAX	-	12	Early adult	homozygote	male	control	11640
Area under glucose response curve	-	-	-	-	13	Early adult	homozygote	male	control	26167.5			Area under glucose response curve	-	-	-	-	JAX	-	13	Early adult	homozygote	male	control	26167.5
Area under glucose response curve	-	-	-	-	14	Early adult	homozygote	male	control	22237.5			Area under glucose response curve	-	-	-	-	JAX	-	12	Early adult	homozygote	male	control	23250
Area under glucose response curve	-	-	-	-	12	Early adult	homozygote	male	control	11377.5			Area under glucose response curve	-	-	-	-	JAX	-	12	Early adult	homozygote	male	control	29752.5
Area under glucose response curve	-	-	-	-	11	Early adult	homozygote	male	control	18577.5			Area under glucose response curve	-	-	-	-	JAX	-	12	Early adult	homozygote	male	control	11377.5
Area under glucose response curve	-	-	-	-	12	Early adult	homozygote	male	control	25387.5			Area under glucose response curve	-	-	-	-	JAX	-	11	Early adult	homozygote	male	control	18577.5
Area under glucose response curve	-	-	-	-	11	Early adult	homozygote	male	control	20790			Area under glucose response curve	-	-	-	-	JAX	-	11	Early adult	homozygote	male	control	20790
Area under glucose response curve	-	-	-	-	12	Early adult	homozygote	male	control	13792.5			Area under glucose response curve	-	-	-	-	JAX	-	11	Early adult	homozygote	male	control	16972.5
Area under glucose response curve	-	-	-	-	11	Early adult	homozygote	male	control	16972.5			Area under glucose response curve	-	-	-	-	JAX	-	12	Early adult	homozygote	male	control	15300
Area under glucose response curve	-	-	-	-	12	Early adult	homozygote	male	control	19822.5			Area under glucose response curve	-	-	-	-	JAX	-	12	Early adult	homozygote	male	control	13755
Area under glucose response curve	-	-	-	-	12	Early adult	homozygote	male	control	15300			Area under glucose response curve	-	-	-	-	JAX	-	12	Early adult	homozygote	male	control	17595
Area under glucose response curve	-	-	-	-	12	Early adult	homozygote	male	control	22215			Area under glucose response curve	-	-	-	-	JAX	-	12	Early adult	homozygote	male	control	16042.5
Area under glucose response curve	-	-	-	-	12	Early adult	homozygote	male	control	19717.5			Area under glucose response curve	-	-	-	-	JAX	-	11	Early adult	homozygote	male	control	21600
Area under glucose response curve	-	-	-	-	12	Early adult	homozygote	male	control	20257.5			Area under glucose response curve	-	-	-	-	JAX	-	11	Early adult	homozygote	male	control	15135
Area under glucose response curve	-	-	-	-	12	Early adult	homozygote	male	control	25522.5			Area under glucose response curve	-	-	-	-	JAX	-	11	Early adult	homozygote	male	control	20662.5
Area under glucose response curve	-	-	-	-	12	Early adult	homozygote	male	control	19050			Area under glucose response curve	-	-	-	-	JAX	-	12	Early adult	homozygote	male	control	16260
Area under glucose response curve	-	-	-	-	11	Early adult	homozygote	male	control	21600			Area under glucose response curve	-	-	-	-	JAX	-	12	Early adult	homozygote	male	control	18772.5
Area under glucose response curve	-	-	-	-	12	Early adult	homozygote	male	control	21082.5			Area under glucose response curve	-	-	-	-	JAX	-	12	Early adult	homozygote	male	control	20460
Area under glucose response curve	-	-	-	-	12	Early adult	homozygote	male	control	13755			Area under glucose response curve	-	-	-	-	JAX	-	11	Early adult	homozygote	male	control	30442.5
Area under glucose response curve	-	-	-	-	12	Early adult	homozygote	male	control	18510			Area under glucose response curve	-	-	-	-	JAX	-	12	Early adult	homozygote	male	control	16642.5
Area under glucose response curve	-	-	-	-	12	Early adult	homozygote	male	control	26047.5			Area under glucose response curve	-	-	-	-	JAX	-	11	Early adult	homozygote	male	control	18315
Area under glucose response curve	-	-	-	-	11	Early adult	homozygote	male	control	20662.5			Area under glucose response curve	-	-	-	-	JAX	-	11	Early adult	homozygote	male	control	24007.5
Area under glucose response curve	-	-	-	-	11	Early adult	homozygote	male	control	24607.5			Area under glucose response curve	-	-	-	-	JAX	-	12	Early adult	homozygote	male	control	21405
Area under glucose response curve	-	-	-	-	12	Early adult	homozygote	male	control	16260			Area under glucose response curve	-	-	-	-	JAX	-	11	Early adult	homozygote	male	control	12367.5
Area under glucose response curve	-	-	-	-	12	Early adult	homozygote	male	control	18772.5			Area under glucose response curve	-	-	-	-	JAX	-	12	Early adult	homozygote	male	control	30322.5
Area under glucose response curve	-	-	-	-	12	Early adult	homozygote	male	control	17752.5			Area under glucose response curve	-	-	-	-	JAX	-	12	Early adult	homozygote	male	control	16267.5
Area under glucose response curve	-	-	-	-	12	Early adult	homozygote	male	control	16020			Area under glucose response curve	-	-	-	-	JAX	-	12	Early adult	homozygote	male	control	14692.5
Area under glucose response curve	-	-	-	-	11	Early adult	homozygote	male	control	15135			Area under glucose response curve	-	-	-	-	JAX	-	12	Early adult	homozygote	male	control	24435
Area under glucose response curve	-	-	-	-	11	Early adult	homozygote	male	control	30442.5			Area under glucose response curve	-	-	-	-	JAX	-	12	Early adult	homozygote	male	control	22140
Area under glucose response curve	-	-	-	-	12	Early adult	homozygote	male	control	16642.5			Area under glucose response curve	-	-	-	-	JAX	-	11	Early adult	homozygote	male	control	34980
Area under glucose response curve	-	-	-	-	12	Early adult	homozygote	male	control	19927.5			Area under glucose response curve	-	-	-	-	JAX	-	12	Early adult	homozygote	male	control	19612.5
Area under glucose response curve	-	-	-	-	12	Early adult	homozygote	male	control	25252.5			Area under glucose response curve	-	-	-	-	JAX	-	12	Early adult	homozygote	male	control	21097.5
Area under glucose response curve	-	-	-	-	11	Early adult	homozygote	male	control	18315			Area under glucose response curve	-	-	-	-	JAX	-	11	Early adult	homozygote	male	control	21990
Area under glucose response curve	-	-	-	-	11	Early adult	homozygote	male	control	24007.5			Area under glucose response curve	-	-	-	-	JAX	-	12	Early adult	homozygote	male	control	22477.5
Area under glucose response curve	-	-	-	-	12	Early adult	homozygote	male	control	26557.5			Area under glucose response curve	-	-	-	-	JAX	-	12	Early adult	homozygote	male	control	28522.5
Area under glucose response curve	-	-	-	-	11	Early adult	homozygote	male	control	12367.5			Area under glucose response curve	-	-	-	-	JAX	-	12	Early adult	homozygote	male	control	11287.5
Area under glucose response curve	-	-	-	-	12	Early adult	homozygote	male	control	14692.5			Area under glucose response curve	-	-	-	-	JAX	-	12	Early adult	homozygote	male	control	27495
Area under glucose response curve	-	-	-	-	12	Early adult	homozygote	male	control	24000			Area under glucose response curve	-	-	-	-	JAX	-	12	Early adult	homozygote	male	control	23932.5
Area under glucose response curve	-	-	-	-	12	Early adult	homozygote	male	control	19867.5			Area under glucose response curve	-	-	-	-	JAX	-	12	Early adult	homozygote	male	control	15337.5
Area under glucose response curve	-	-	-	-	12	Early adult	homozygote	male	control	24435			Area under glucose response curve	-	-	-	-	JAX	-	12	Early adult	homozygote	male	control	21022.5
Area under glucose response curve	-	-	-	-	12	Early adult	homozygote	male	control	19612.5			Area under glucose response curve	-	-	-	-	JAX	-	11	Early adult	homozygote	male	control	23295
Area under glucose response curve	-	-	-	-	12	Early adult	homozygote	male	control	21097.5			Area under glucose response curve	-	-	-	-	JAX	-	12	Early adult	homozygote	male	control	18922.5
Area under glucose response curve	-	-	-	-	12	Early adult	homozygote	male	control	16050			Area under glucose response curve	-	-	-	-	JAX	-	12	Early adult	homozygote	male	control	25432.5
Area under glucose response curve	-	-	-	-	12	Early adult	homozygote	male	control	20017.5			Area under glucose response curve	-	-	-	-	JAX	-	11	Early adult	homozygote	male	control	30922.5
Area under glucose response curve	-	-	-	-	12	Early adult	homozygote	male	control	18075			Area under glucose response curve	-	-	-	-	JAX	-	12	Early adult	homozygote	male	control	16020
Area under glucose response curve	-	-	-	-	12	Early adult	homozygote	male	control	25432.5			Area under glucose response curve	-	-	-	-	JAX	-	12	Early adult	homozygote	male	control	13972.5
Area under glucose response curve	-	-	-	-	12	Early adult	homozygote	male	control	15772.5			Area under glucose response curve	-	-	-	-	JAX	-	11	Early adult	homozygote	male	control	17872.5
Area under glucose response curve	-	-	-	-	12	Early adult	homozygote	male	control	21375			Area under glucose response curve	-	-	-	-	JAX	-	12	Early adult	homozygote	male	control	22020
Area under glucose response curve	-	-	-	-	12	Early adult	homozygote	male	control	11287.5			Area under glucose response curve	-	-	-	-	JAX	-	12	Early adult	homozygote	male	control	20115
Area under glucose response curve	-	-	-	-	12	Early adult	homozygote	male	control	27495			Area under glucose response curve	-	-	-	-	JAX	-	12	Early adult	homozygote	male	control	30825
Area under glucose response curve	-	-	-	-	12	Early adult	homozygote	male	control	23932.5			Area under glucose response curve	-	-	-	-	JAX	-	11	Early adult	homozygote	male	control	15720
Area under glucose response curve	-	-	-	-	12	Early adult	homozygote	male	control	15337.5			Area under glucose response curve	-	-	-	-	JAX	-	12	Early adult	homozygote	male	control	9157.5
Area under glucose response curve	-	-	-	-	12	Early adult	homozygote	male	control	17527.5			Area under glucose response curve	-	-	-	-	JAX	-	12	Early adult	homozygote	male	control	21397.5
Area under glucose response curve	-	-	-	-	12	Early adult	homozygote	male	control	18997.5			Area under glucose response curve	-	-	-	-	JAX	-	12	Early adult	homozygote	male	control	25410
Area under glucose response curve	-	-	-	-	12	Early adult	homozygote	male	control	32265			Area under glucose response curve	-	-	-	-	JAX	-	12	Early adult	homozygote	male	control	21075
Area under glucose response curve	-	-	-	-	12	Early adult	homozygote	male	control	20295			Area under glucose response curve	-	-	-	-	JAX	-	11	Early adult	homozygote	male	control	20317.5
Area under glucose response curve	-	-	-	-	12	Early adult	homozygote	male	control	22912.5			Area under glucose response curve	-	-	-	-	JAX	-	12	Early adult	homozygote	male	control	17850
Area under glucose response curve	-	-	-	-	11	Early adult	homozygote	male	control	23295			Area under glucose response curve	-	-	-	-	JAX	-	11	Early adult	homozygote	male	control	24427.5
Area under glucose response curve	-	-	-	-	11	Early adult	homozygote	male	control	30922.5			Area under glucose response curve	-	-	-	-	JAX	-	12	Early adult	homozygote	male	control	24457.5
Area under glucose response curve	-	-	-	-	12	Early adult	homozygote	male	control	25245			Area under glucose response curve	-	-	-	-	JAX	-	12	Early adult	homozygote	male	control	15315
Area under glucose response curve	-	-	-	-	12	Early adult	homozygote	male	control	17362.5			Area under glucose response curve	-	-	-	-	JAX	-	11	Early adult	homozygote	male	control	16125
Area under glucose response curve	-	-	-	-	12	Early adult	homozygote	male	control	13972.5			Area under glucose response curve	-	-	-	-	JAX	-	12	Early adult	homozygote	male	control	20617.5
Area under glucose response curve	-	-	-	-	12	Early adult	homozygote	male	control	24022.5			Area under glucose response curve	-	-	-	-	JAX	-	12	Early adult	homozygote	male	control	16665
Area under glucose response curve	-	-	-	-	11	Early adult	homozygote	male	control	17872.5			Area under glucose response curve	-	-	-	-	JAX	-	12	Early adult	homozygote	male	control	21082.5
Area under glucose response curve	-	-	-	-	12	Early adult	homozygote	male	control	18727.5			Area under glucose response curve	-	-	-	-	JAX	-	12	Early adult	homozygote	male	control	21052.5
Area under glucose response curve	-	-	-	-	12	Early adult	homozygote	male	control	30825			Area under glucose response curve	-	-	-	-	JAX	-	11	Early adult	homozygote	male	control	11602.5
Area under glucose response curve	-	-	-	-	11	Early adult	homozygote	male	control	15720			Area under glucose response curve	-	-	-	-	JAX	-	11	Early adult	homozygote	male	control	25717.5
Area under glucose response curve	-	-	-	-	12	Early adult	homozygote	male	control	21397.5			Area under glucose response curve	-	-	-	-	JAX	-	12	Early adult	homozygote	male	control	20212.5
Area under glucose response curve	-	-	-	-	12	Early adult	homozygote	male	control	19072.5			Area under glucose response curve	-	-	-	-	JAX	-	12	Early adult	homozygote	male	control	24900
Area under glucose response curve	-	-	-	-	12	Early adult	homozygote	male	control	21127.5			Area under glucose response curve	-	-	-	-	JAX	-	12	Early adult	homozygote	male	control	19732.5
Area under glucose response curve	-	-	-	-	12	Early adult	homozygote	male	control	17377.5			Area under glucose response curve	-	-	-	-	JAX	-	12	Early adult	homozygote	male	control	28102.5
Area under glucose response curve	-	-	-	-	11	Early adult	homozygote	male	control	34980			Area under glucose response curve	-	-	-	-	JAX	-	12	Early adult	homozygote	male	control	21532.5
Area under glucose response curve	-	-	-	-	12	Early adult	homozygote	male	control	21532.5			Area under glucose response curve	-	-	-	-	JAX	-	12	Early adult	homozygote	male	control	18127.5
Area under glucose response curve	-	-	-	-	12	Early adult	homozygote	male	control	25410			Area under glucose response curve	-	-	-	-	JAX	-	12	Early adult	homozygote	male	control	24075
Area under glucose response curve	-	-	-	-	11	Early adult	homozygote	male	control	20317.5			Area under glucose response curve	-	-	-	-	JAX	-	12	Early adult	homozygote	male	control	26137.5
Area under glucose response curve	-	-	-	-	12	Early adult	homozygote	male	control	22245			Area under glucose response curve	-	-	-	-	JAX	-	12	Early adult	homozygote	male	control	25365
Area under glucose response curve	-	-	-	-	11	Early adult	homozygote	male	control	24427.5			Area under glucose response curve	-	-	-	-	JAX	-	12	Early adult	homozygote	male	control	20385
Area under glucose response curve	-	-	-	-	12	Early adult	homozygote	male	control	16852.5			Area under glucose response curve	-	-	-	-	JAX	-	12	Early adult	homozygote	male	control	14212.5
Area under glucose response curve	-	-	-	-	12	Early adult	homozygote	male	control	31605			Area under glucose response curve	-	-	-	-	JAX	-	12	Early adult	homozygote	male	control	18202.5
Area under glucose response curve	-	-	-	-	11	Early adult	homozygote	male	control	16125			Area under glucose response curve	-	-	-	-	JAX	-	12	Early adult	homozygote	male	control	16852.5
Area under glucose response curve	-	-	-	-	12	Early adult	homozygote	male	control	17452.5			Area under glucose response curve	-	-	-	-	JAX	-	12	Early adult	homozygote	male	control	22522.5
Area under glucose response curve	-	-	-	-	12	Early adult	homozygote	male	control	20617.5			Area under glucose response curve	-	-	-	-	JAX	-	12	Early adult	homozygote	male	control	16395
Area under glucose response curve	-	-	-	-	12	Early adult	homozygote	male	control	16665			Area under glucose response curve	-	-	-	-	JAX	-	12	Early adult	homozygote	male	control	22695
Area under glucose response curve	-	-	-	-	12	Early adult	homozygote	male	control	14955			Area under glucose response curve	-	-	-	-	JAX	-	12	Early adult	homozygote	male	control	17205
Area under glucose response curve	-	-	-	-	12	Early adult	homozygote	male	control	20850			Area under glucose response curve	-	-	-	-	JAX	-	12	Early adult	homozygote	male	control	18682.5
Area under glucose response curve	-	-	-	-	13	Early adult	homozygote	male	control	30172.5			Area under glucose response curve	-	-	-	-	JAX	-	12	Early adult	homozygote	male	control	23970
Area under glucose response curve	-	-	-	-	12	Early adult	homozygote	male	control	20212.5			Area under glucose response curve	-	-	-	-	JAX	-	11	Early adult	homozygote	male	control	16110
Area under glucose response curve	-	-	-	-	11	Early adult	homozygote	male	control	11602.5			Area under glucose response curve	-	-	-	-	JAX	-	12	Early adult	homozygote	male	control	17670
Area under glucose response curve	-	-	-	-	11	Early adult	homozygote	male	control	25717.5			Area under glucose response curve	-	-	-	-	JAX	-	11	Early adult	homozygote	male	control	23655
Area under glucose response curve	-	-	-	-	12	Early adult	homozygote	male	control	19485			Area under glucose response curve	-	-	-	-	JAX	-	11	Early adult	homozygote	male	control	15052.5
Area under glucose response curve	-	-	-	-	12	Early adult	homozygote	male	control	21390			Area under glucose response curve	-	-	-	-	JAX	-	12	Early adult	homozygote	male	control	26955
Area under glucose response curve	-	-	-	-	12	Early adult	homozygote	male	control	20212.5			Area under glucose response curve	-	-	-	-	JAX	-	12	Early adult	homozygote	male	control	24225
Area under glucose response curve	-	-	-	-	12	Early adult	homozygote	male	control	22020			Area under glucose response curve	-	-	-	-	JAX	-	12	Early adult	homozygote	male	control	19350
Area under glucose response curve	-	-	-	-	12	Early adult	homozygote	male	control	22042.5			Area under glucose response curve	-	-	-	-	JAX	-	12	Early adult	homozygote	male	control	17527.5
Area under glucose response curve	-	-	-	-	12	Early adult	homozygote	male	control	28102.5			Area under glucose response curve	-	-	-	-	JAX	-	12	Early adult	homozygote	male	control	18585
Area under glucose response curve	-	-	-	-	12	Early adult	homozygote	male	control	18127.5			Area under glucose response curve	-	-	-	-	JAX	-	12	Early adult	homozygote	male	control	23475
Area under glucose response curve	-	-	-	-	12	Early adult	homozygote	male	control	23520			Area under glucose response curve	-	-	-	-	JAX	-	12	Early adult	homozygote	male	control	16935
Area under glucose response curve	-	-	-	-	12	Early adult	homozygote	male	control	26137.5			Area under glucose response curve	-	-	-	-	JAX	-	12	Early adult	homozygote	male	control	19627.5
Area under glucose response curve	-	-	-	-	12	Early adult	homozygote	male	control	19942.5			Area under glucose response curve	-	-	-	-	JAX	-	11	Early adult	homozygote	male	control	27967.5
Area under glucose response curve	-	-	-	-	12	Early adult	homozygote	male	control	26677.5			Area under glucose response curve	-	-	-	-	JAX	-	12	Early adult	homozygote	male	control	-397.5
Area under glucose response curve	-	-	-	-	12	Early adult	homozygote	male	control	18202.5			Area under glucose response curve	-	-	-	-	JAX	-	12	Early adult	homozygote	male	control	23467.5
Area under glucose response curve	-	-	-	-	12	Early adult	homozygote	male	control	18615			Area under glucose response curve	-	-	-	-	JAX	-	12	Early adult	homozygote	male	control	19650
Area under glucose response curve	-	-	-	-	12	Early adult	homozygote	male	control	27360			Area under glucose response curve	-	-	-	-	JAX	-	12	Early adult	homozygote	male	control	16357.5
Area under glucose response curve	-	-	-	-	12	Early adult	homozygote	male	control	26520			Area under glucose response curve	-	-	-	-	JAX	-	11	Early adult	homozygote	male	control	13530
Area under glucose response curve	-	-	-	-	12	Early adult	homozygote	male	control	22522.5			Area under glucose response curve	-	-	-	-	JAX	-	12	Early adult	homozygote	male	control	25845
Area under glucose response curve	-	-	-	-	12	Early adult	homozygote	male	control	16395			Area under glucose response curve	-	-	-	-	JAX	-	12	Early adult	homozygote	male	control	24547.5
Area under glucose response curve	-	-	-	-	11	Early adult	homozygote	male	control	16110			Area under glucose response curve	-	-	-	-	JAX	-	12	Early adult	homozygote	male	control	19642.5
Area under glucose response curve	-	-	-	-	11	Early adult	homozygote	male	control	23655			Area under glucose response curve	-	-	-	-	JAX	-	12	Early adult	homozygote	male	control	18727.5
Area under glucose response curve	-	-	-	-	12	Early adult	homozygote	male	control	18682.5			Area under glucose response curve	-	-	-	-	JAX	-	11	Early adult	homozygote	male	control	19912.5
Area under glucose response curve	-	-	-	-	12	Early adult	homozygote	male	control	25072.5			Area under glucose response curve	-	-	-	-	JAX	-	12	Early adult	homozygote	male	control	19837.5
Area under glucose response curve	-	-	-	-	12	Early adult	homozygote	male	control	26955			Area under glucose response curve	-	-	-	-	JAX	-	11	Early adult	homozygote	male	control	13305
Area under glucose response curve	-	-	-	-	12	Early adult	homozygote	male	control	24225			Area under glucose response curve	-	-	-	-	JAX	-	12	Early adult	homozygote	male	control	21067.5
Area under glucose response curve	-	-	-	-	12	Early adult	homozygote	male	control	17640			Area under glucose response curve	-	-	-	-	JAX	-	12	Early adult	homozygote	male	control	14010
Area under glucose response curve	-	-	-	-	12	Early adult	homozygote	male	control	18637.5			Area under glucose response curve	-	-	-	-	JAX	-	12	Early adult	homozygote	male	control	20422.5
Area under glucose response curve	-	-	-	-	12	Early adult	homozygote	male	control	17355			Area under glucose response curve	-	-	-	-	JAX	-	12	Early adult	homozygote	male	control	14310
Area under glucose response curve	-	-	-	-	12	Early adult	homozygote	male	control	18090			Area under glucose response curve	-	-	-	-	JAX	-	12	Early adult	homozygote	male	control	21945
Area under glucose response curve	-	-	-	-	12	Early adult	homozygote	male	control	17527.5			Area under glucose response curve	-	-	-	-	JAX	-	12	Early adult	homozygote	male	control	2115
Area under glucose response curve	-	-	-	-	12	Early adult	homozygote	male	control	20857.5			Area under glucose response curve	-	-	-	-	JAX	-	12	Early adult	homozygote	male	control	24142.5
Area under glucose response curve	-	-	-	-	12	Early adult	homozygote	male	control	18585			Area under glucose response curve	-	-	-	-	JAX	-	12	Early adult	homozygote	male	control	22515
Area under glucose response curve	-	-	-	-	11	Early adult	homozygote	male	control	24195			Area under glucose response curve	-	-	-	-	JAX	-	12	Early adult	homozygote	male	control	31432.5
Area under glucose response curve	-	-	-	-	12	Early adult	homozygote	male	control	23475			Area under glucose response curve	-	-	-	-	JAX	-	12	Early adult	homozygote	male	control	15330
Area under glucose response curve	-	-	-	-	12	Early adult	homozygote	male	control	16935			Area under glucose response curve	-	-	-	-	JAX	-	12	Early adult	homozygote	male	control	18435
Area under glucose response curve	-	-	-	-	12	Early adult	homozygote	male	control	29392.5			Area under glucose response curve	-	-	-	-	JAX	-	11	Early adult	homozygote	male	control	21472.5
Area under glucose response curve	-	-	-	-	12	Early adult	homozygote	male	control	18555			Area under glucose response curve	-	-	-	-	JAX	-	12	Early adult	homozygote	male	control	4755
Area under glucose response curve	-	-	-	-	12	Early adult	homozygote	male	control	22072.5			Area under glucose response curve	-	-	-	-	JAX	-	11	Early adult	homozygote	male	control	18285
Area under glucose response curve	-	-	-	-	12	Early adult	homozygote	male	control	21652.5			Area under glucose response curve	-	-	-	-	JAX	-	12	Early adult	homozygote	male	control	17782.5
Area under glucose response curve	-	-	-	-	12	Early adult	homozygote	male	control	20010			Area under glucose response curve	-	-	-	-	JAX	-	12	Early adult	homozygote	male	control	16950
Area under glucose response curve	-	-	-	-	12	Early adult	homozygote	male	control	20475			Area under glucose response curve	-	-	-	-	JAX	-	12	Early adult	homozygote	male	control	24450
Area under glucose response curve	-	-	-	-	12	Early adult	homozygote	male	control	23467.5			Area under glucose response curve	-	-	-	-	JAX	-	12	Early adult	homozygote	male	control	22042.5
Area under glucose response curve	-	-	-	-	12	Early adult	homozygote	male	control	18307.5			Area under glucose response curve	-	-	-	-	JAX	-	12	Early adult	homozygote	male	control	18270
Area under glucose response curve	-	-	-	-	11	Early adult	homozygote	male	control	13530			Area under glucose response curve	-	-	-	-	JAX	-	12	Early adult	homozygote	male	control	20775
Area under glucose response curve	-	-	-	-	12	Early adult	homozygote	male	control	21540			Area under glucose response curve	-	-	-	-	JAX	-	12	Early adult	homozygote	male	control	27577.5
Area under glucose response curve	-	-	-	-	12	Early adult	homozygote	male	control	21705			Area under glucose response curve	-	-	-	-	JAX	-	11	Early adult	homozygote	male	control	23490
Area under glucose response curve	-	-	-	-	12	Early adult	homozygote	male	control	17595			Area under glucose response curve	-	-	-	-	JAX	-	12	Early adult	homozygote	male	control	23152.5
Area under glucose response curve	-	-	-	-	12	Early adult	homozygote	male	control	24015			Area under glucose response curve	-	-	-	-	JAX	-	12	Early adult	homozygote	male	control	18067.5
Area under glucose response curve	-	-	-	-	12	Early adult	homozygote	male	control	22822.5			Area under glucose response curve	-	-	-	-	JAX	-	11	Early adult	homozygote	male	control	19867.5
Area under glucose response curve	-	-	-	-	11	Early adult	homozygote	male	control	19912.5			Area under glucose response curve	-	-	-	-	JAX	-	12	Early adult	homozygote	male	control	17227.5
Area under glucose response curve	-	-	-	-	11	Early adult	homozygote	male	control	13305			Area under glucose response curve	-	-	-	-	JAX	-	12	Early adult	homozygote	male	control	19867.5
Area under glucose response curve	-	-	-	-	12	Early adult	homozygote	male	control	20422.5			Area under glucose response curve	-	-	-	-	JAX	-	11	Early adult	homozygote	male	control	16365
Area under glucose response curve	-	-	-	-	12	Early adult	homozygote	male	control	14310			Area under glucose response curve	-	-	-	-	JAX	-	12	Early adult	homozygote	male	control	16192.5
Area under glucose response curve	-	-	-	-	12	Early adult	homozygote	male	control	20992.5			Area under glucose response curve	-	-	-	-	JAX	-	12	Early adult	homozygote	male	control	16530
Area under glucose response curve	-	-	-	-	12	Early adult	homozygote	male	control	2115			Area under glucose response curve	-	-	-	-	JAX	-	12	Early adult	homozygote	male	control	23992.5
Area under glucose response curve	-	-	-	-	12	Early adult	homozygote	male	control	23497.5			Area under glucose response curve	-	-	-	-	JAX	-	12	Early adult	homozygote	male	control	25155
Area under glucose response curve	-	-	-	-	12	Early adult	homozygote	male	control	24600			Area under glucose response curve	-	-	-	-	JAX	-	12	Early adult	homozygote	male	control	23085
Area under glucose response curve	-	-	-	-	12	Early adult	homozygote	male	control	24142.5			Area under glucose response curve	-	-	-	-	JAX	-	12	Early adult	homozygote	male	control	20730
Area under glucose response curve	-	-	-	-	12	Early adult	homozygote	male	control	21945			Area under glucose response curve	-	-	-	-	JAX	-	12	Early adult	homozygote	male	control	22807.5
Area under glucose response curve	-	-	-	-	12	Early adult	homozygote	male	control	25380			Area under glucose response curve	-	-	-	-	JAX	-	12	Early adult	homozygote	male	control	17707.5
Area under glucose response curve	-	-	-	-	12	Early adult	homozygote	male	control	24120			Area under glucose response curve	-	-	-	-	JAX	-	12	Early adult	homozygote	male	control	13492.5
Area under glucose response curve	-	-	-	-	12	Early adult	homozygote	male	control	17685			Area under glucose response curve	-	-	-	-	JAX	-	12	Early adult	homozygote	male	control	19597.5
Area under glucose response curve	-	-	-	-	11	Early adult	homozygote	male	control	21472.5			Area under glucose response curve	-	-	-	-	JAX	-	12	Early adult	homozygote	male	control	27615
Area under glucose response curve	-	-	-	-	12	Early adult	homozygote	male	control	4755			Area under glucose response curve	-	-	-	-	JAX	-	12	Early adult	homozygote	male	control	16365
Area under glucose response curve	-	-	-	-	11	Early adult	homozygote	male	control	18285			Area under glucose response curve	-	-	-	-	JAX	-	12	Early adult	homozygote	male	control	11340
Area under glucose response curve	-	-	-	-	12	Early adult	homozygote	male	control	27592.5			Area under glucose response curve	-	-	-	-	JAX	-	12	Early adult	homozygote	male	control	28507.5
Area under glucose response curve	-	-	-	-	12	Early adult	homozygote	male	control	21262.5			Area under glucose response curve	-	-	-	-	JAX	-	14	Early adult	homozygote	male	control	26670
Area under glucose response curve	-	-	-	-	12	Early adult	homozygote	male	control	16950			Area under glucose response curve	-	-	-	-	JAX	-	11	Early adult	homozygote	male	control	19530
Area under glucose response curve	-	-	-	-	12	Early adult	homozygote	male	control	24450			Area under glucose response curve	-	-	-	-	JAX	-	11	Early adult	homozygote	male	control	18322.5
Area under glucose response curve	-	-	-	-	12	Early adult	homozygote	male	control	7792.5			Area under glucose response curve	-	-	-	-	JAX	-	11	Early adult	homozygote	male	control	16380
Area under glucose response curve	-	-	-	-	12	Early adult	homozygote	male	control	16882.5			Area under glucose response curve	-	-	-	-	JAX	-	12	Early adult	homozygote	male	control	17677.5
Area under glucose response curve	-	-	-	-	12	Early adult	homozygote	male	control	18270			Area under glucose response curve	-	-	-	-	JAX	-	12	Early adult	homozygote	male	control	27787.5
Area under glucose response curve	-	-	-	-	12	Early adult	homozygote	male	control	18277.5			Area under glucose response curve	-	-	-	-	JAX	-	12	Early adult	homozygote	male	control	22087.5
Area under glucose response curve	-	-	-	-	12	Early adult	homozygote	male	control	18975			Area under glucose response curve	-	-	-	-	JAX	-	12	Early adult	homozygote	male	control	23902.5
Area under glucose response curve	-	-	-	-	12	Early adult	homozygote	male	control	26317.5			Area under glucose response curve	-	-	-	-	JAX	-	11	Early adult	homozygote	male	control	20677.5
Area under glucose response curve	-	-	-	-	12	Early adult	homozygote	male	control	20775			Area under glucose response curve	-	-	-	-	JAX	-	11	Early adult	homozygote	male	control	20685
Area under glucose response curve	-	-	-	-	12	Early adult	homozygote	male	control	24787.5			Area under glucose response curve	-	-	-	-	JAX	-	11	Early adult	homozygote	male	control	26827.5
Area under glucose response curve	-	-	-	-	11	Early adult	homozygote	male	control	23490			Area under glucose response curve	-	-	-	-	JAX	-	11	Early adult	homozygote	male	control	14970
Area under glucose response curve	-	-	-	-	11	Early adult	homozygote	male	control	18157.5			Area under glucose response curve	-	-	-	-	JAX	-	12	Early adult	homozygote	male	control	17280
Area under glucose response curve	-	-	-	-	12	Early adult	homozygote	male	control	23152.5			Area under glucose response curve	-	-	-	-	JAX	-	12	Early adult	homozygote	male	control	23880
Area under glucose response curve	-	-	-	-	12	Early adult	homozygote	male	control	24075			Area under glucose response curve	-	-	-	-	JAX	-	11	Early adult	homozygote	male	control	11460
Area under glucose response curve	-	-	-	-	12	Early adult	homozygote	male	control	17227.5			Area under glucose response curve	-	-	-	-	JAX	-	12	Early adult	homozygote	male	control	18285
Area under glucose response curve	-	-	-	-	11	Early adult	homozygote	male	control	19867.5			Area under glucose response curve	-	-	-	-	JAX	-	12	Early adult	homozygote	male	control	21877.5
Area under glucose response curve	-	-	-	-	11	Early adult	homozygote	male	control	16365			Area under glucose response curve	-	-	-	-	JAX	-	12	Early adult	homozygote	male	control	19252.5
Area under glucose response curve	-	-	-	-	12	Early adult	homozygote	male	control	19867.5			Area under glucose response curve	-	-	-	-	JAX	-	11	Early adult	homozygote	male	control	28822.5
Area under glucose response curve	-	-	-	-	12	Early adult	homozygote	male	control	18067.5			Area under glucose response curve	-	-	-	-	JAX	-	12	Early adult	homozygote	male	control	23617.5
Area under glucose response curve	-	-	-	-	12	Early adult	homozygote	male	control	17280			Area under glucose response curve	-	-	-	-	JAX	-	12	Early adult	homozygote	male	control	17152.5
Area under glucose response curve	-	-	-	-	12	Early adult	homozygote	male	control	23992.5			Area under glucose response curve	-	-	-	-	JAX	-	12	Early adult	homozygote	male	control	22215
Area under glucose response curve	-	-	-	-	12	Early adult	homozygote	male	control	20730			Area under glucose response curve	-	-	-	-	JAX	-	12	Early adult	homozygote	male	control	17707.5
Area under glucose response curve	-	-	-	-	12	Early adult	homozygote	male	control	13492.5			Area under glucose response curve	-	-	-	-	JAX	-	12	Early adult	homozygote	male	control	15772.5
Area under glucose response curve	-	-	-	-	12	Early adult	homozygote	male	control	27615			Area under glucose response curve	-	-	-	-	JAX	-	12	Early adult	homozygote	male	control	23145
Area under glucose response curve	-	-	-	-	12	Early adult	homozygote	male	control	19597.5			Area under glucose response curve	-	-	-	-	JAX	-	12	Early adult	homozygote	male	control	19695
Area under glucose response curve	-	-	-	-	12	Early adult	homozygote	male	control	16365			Area under glucose response curve	-	-	-	-	JAX	-	12	Early adult	homozygote	male	control	16350
Area under glucose response curve	-	-	-	-	12	Early adult	homozygote	male	control	13462.5			Area under glucose response curve	-	-	-	-	JAX	-	12	Early adult	homozygote	male	control	19042.5
Area under glucose response curve	-	-	-	-	11	Early adult	homozygote	male	control	22162.5			Area under glucose response curve	-	-	-	-	JAX	-	12	Early adult	homozygote	male	control	20415
Area under glucose response curve	-	-	-	-	12	Early adult	homozygote	male	control	22942.5			Area under glucose response curve	-	-	-	-	JAX	-	12	Early adult	homozygote	male	control	14730
Area under glucose response curve	-	-	-	-	11	Early adult	homozygote	male	control	22065			Area under glucose response curve	-	-	-	-	JAX	-	12	Early adult	homozygote	male	control	17032.5
Area under glucose response curve	-	-	-	-	11	Early adult	homozygote	male	control	19530			Area under glucose response curve	-	-	-	-	JAX	-	12	Early adult	homozygote	male	control	22972.5
Area under glucose response curve	-	-	-	-	11	Early adult	homozygote	male	control	18322.5			Area under glucose response curve	-	-	-	-	JAX	-	11	Early adult	homozygote	male	control	12772.5
Area under glucose response curve	-	-	-	-	12	Early adult	homozygote	male	control	26625			Area under glucose response curve	-	-	-	-	JAX	-	12	Early adult	homozygote	male	control	32745
Area under glucose response curve	-	-	-	-	11	Early adult	homozygote	male	control	16380			Area under glucose response curve	-	-	-	-	JAX	-	11	Early adult	homozygote	male	control	22537.5
Area under glucose response curve	-	-	-	-	12	Early adult	homozygote	male	control	23887.5			Area under glucose response curve	-	-	-	-	JAX	-	12	Early adult	homozygote	male	control	21412.5
Area under glucose response curve	-	-	-	-	12	Early adult	homozygote	male	control	16912.5			Area under glucose response curve	-	-	-	-	JAX	-	12	Early adult	homozygote	male	control	9397.5
Area under glucose response curve	-	-	-	-	12	Early adult	homozygote	male	control	16770			Area under glucose response curve	-	-	-	-	JAX	-	12	Early adult	homozygote	male	control	19035
Area under glucose response curve	-	-	-	-	11	Early adult	homozygote	male	control	20475			Area under glucose response curve	-	-	-	-	JAX	-	12	Early adult	homozygote	male	control	21540
Area under glucose response curve	-	-	-	-	11	Early adult	homozygote	male	control	20677.5			Area under glucose response curve	-	-	-	-	JAX	-	14	Early adult	homozygote	male	control	16087.5
Area under glucose response curve	-	-	-	-	11	Early adult	homozygote	male	control	26827.5			Area under glucose response curve	-	-	-	-	JAX	-	11	Early adult	homozygote	male	control	26182.5
Area under glucose response curve	-	-	-	-	11	Early adult	homozygote	male	control	14970			Area under glucose response curve	-	-	-	-	JAX	-	12	Early adult	homozygote	male	control	10132.5
Area under glucose response curve	-	-	-	-	11	Early adult	homozygote	male	control	20685			Area under glucose response curve	-	-	-	-	JAX	-	11	Early adult	homozygote	male	control	16695
Area under glucose response curve	-	-	-	-	12	Early adult	homozygote	male	control	22485			Area under glucose response curve	-	-	-	-	JAX	-	11	Early adult	homozygote	male	control	24195
Area under glucose response curve	-	-	-	-	12	Early adult	homozygote	male	control	23880			Area under glucose response curve	-	-	-	-	JAX	-	12	Early adult	homozygote	male	control	15165
Area under glucose response curve	-	-	-	-	12	Early adult	homozygote	male	control	28275			Area under glucose response curve	-	-	-	-	JAX	-	12	Early adult	homozygote	male	control	24795
Area under glucose response curve	-	-	-	-	12	Early adult	homozygote	male	control	28477.5			Area under glucose response curve	-	-	-	-	JAX	-	12	Early adult	homozygote	male	control	22732.5
Area under glucose response curve	-	-	-	-	12	Early adult	homozygote	male	control	21877.5			Area under glucose response curve	-	-	-	-	JAX	-	12	Early adult	homozygote	male	control	22192.5
Area under glucose response curve	-	-	-	-	12	Early adult	homozygote	male	control	18285			Area under glucose response curve	-	-	-	-	JAX	-	12	Early adult	homozygote	male	control	23767.5
Area under glucose response curve	-	-	-	-	12	Early adult	homozygote	male	control	17430			Area under glucose response curve	-	-	-	-	JAX	-	12	Early adult	homozygote	male	control	15345
Area under glucose response curve	-	-	-	-	12	Early adult	homozygote	male	control	28065			Area under glucose response curve	-	-	-	-	JAX	-	11	Early adult	homozygote	male	control	25957.5
Area under glucose response curve	-	-	-	-	12	Early adult	homozygote	male	control	19252.5			Area under glucose response curve	-	-	-	-	JAX	-	12	Early adult	homozygote	male	control	22762.5
Area under glucose response curve	-	-	-	-	12	Early adult	homozygote	male	control	20272.5			Area under glucose response curve	-	-	-	-	JAX	-	12	Early adult	homozygote	male	control	17587.5
Area under glucose response curve	-	-	-	-	12	Early adult	homozygote	male	control	23617.5			Area under glucose response curve	-	-	-	-	JAX	-	12	Early adult	homozygote	male	control	22380
Area under glucose response curve	-	-	-	-	12	Early adult	homozygote	male	control	17152.5			Area under glucose response curve	-	-	-	-	JAX	-	12	Early adult	homozygote	male	control	22042.5
Area under glucose response curve	-	-	-	-	12	Early adult	homozygote	male	control	15772.5			Area under glucose response curve	-	-	-	-	JAX	-	12	Early adult	homozygote	male	control	23145
Area under glucose response curve	-	-	-	-	12	Early adult	homozygote	male	control	11640			Area under glucose response curve	-	-	-	-	JAX	-	12	Early adult	homozygote	male	control	19395
Area under glucose response curve	-	-	-	-	12	Early adult	homozygote	male	control	23145			Area under glucose response curve	-	-	-	-	JAX	-	12	Early adult	homozygote	male	control	20220
Area under glucose response curve	-	-	-	-	12	Early adult	homozygote	male	control	17707.5			Area under glucose response curve	-	-	-	-	JAX	-	12	Early adult	homozygote	male	control	25785
Area under glucose response curve	-	-	-	-	12	Early adult	homozygote	male	control	17047.5			Area under glucose response curve	-	-	-	-	JAX	-	12	Early adult	homozygote	male	control	21450
Area under glucose response curve	-	-	-	-	12	Early adult	homozygote	male	control	19042.5			Area under glucose response curve	-	-	-	-	JAX	-	12	Early adult	homozygote	male	control	19657.5
Area under glucose response curve	-	-	-	-	12	Early adult	homozygote	male	control	16350			Area under glucose response curve	-	-	-	-	JAX	-	12	Early adult	homozygote	male	control	19245
Area under glucose response curve	-	-	-	-	12	Early adult	homozygote	male	control	20415			Area under glucose response curve	-	-	-	-	JAX	-	12	Early adult	homozygote	male	control	20010
Area under glucose response curve	-	-	-	-	12	Early adult	homozygote	male	control	14730			Area under glucose response curve	-	-	-	-	JAX	-	12	Early adult	homozygote	male	control	21555
Area under glucose response curve	-	-	-	-	12	Early adult	homozygote	male	control	21907.5			Area under glucose response curve	-	-	-	-	JAX	-	13	Early adult	homozygote	male	control	22890
Area under glucose response curve	-	-	-	-	12	Early adult	homozygote	male	control	22972.5			Area under glucose response curve	-	-	-	-	JAX	-	12	Early adult	homozygote	male	control	13095
Area under glucose response curve	-	-	-	-	12	Early adult	homozygote	male	control	17032.5			Area under glucose response curve	-	-	-	-	JAX	-	12	Early adult	homozygote	male	control	23602.5
Area under glucose response curve	-	-	-	-	11	Early adult	homozygote	male	control	12772.5			Area under glucose response curve	-	-	-	-	JAX	-	11	Early adult	homozygote	male	control	19935
Area under glucose response curve	-	-	-	-	12	Early adult	homozygote	male	control	21832.5			Area under glucose response curve	-	-	-	-	JAX	-	12	Early adult	homozygote	male	control	15240
Area under glucose response curve	-	-	-	-	12	Early adult	homozygote	male	control	32745			Area under glucose response curve	-	-	-	-	JAX	-	11	Early adult	homozygote	male	control	18510
Area under glucose response curve	-	-	-	-	12	Early adult	homozygote	male	control	19732.5			Area under glucose response curve	-	-	-	-	JAX	-	12	Early adult	homozygote	male	control	19822.5
Area under glucose response curve	-	-	-	-	12	Early adult	homozygote	male	control	20482.5			Area under glucose response curve	-	-	-	-	JAX	-	12	Early adult	homozygote	male	control	24172.5
Area under glucose response curve	-	-	-	-	12	Early adult	homozygote	male	control	18577.5			Area under glucose response curve	-	-	-	-	JAX	-	12	Early adult	homozygote	male	control	14670
Area under glucose response curve	-	-	-	-	11	Early adult	homozygote	male	control	22537.5			Area under glucose response curve	-	-	-	-	JAX	-	12	Early adult	homozygote	male	control	18847.5
Area under glucose response curve	-	-	-	-	11	Early adult	homozygote	male	control	21727.5			Area under glucose response curve	-	-	-	-	JAX	-	12	Early adult	homozygote	male	control	21360
Area under glucose response curve	-	-	-	-	12	Early adult	homozygote	male	control	18570			Area under glucose response curve	-	-	-	-	JAX	-	12	Early adult	homozygote	male	control	16417.5
Area under glucose response curve	-	-	-	-	12	Early adult	homozygote	male	control	10132.5			Area under glucose response curve	-	-	-	-	JAX	-	12	Early adult	homozygote	male	control	14250
Area under glucose response curve	-	-	-	-	11	Early adult	homozygote	male	control	16695			Area under glucose response curve	-	-	-	-	JAX	-	12	Early adult	homozygote	male	control	17887.5
Area under glucose response curve	-	-	-	-	12	Early adult	homozygote	male	control	15165			Area under glucose response curve	-	-	-	-	JAX	-	12	Early adult	homozygote	male	control	18525
Area under glucose response curve	-	-	-	-	12	Early adult	homozygote	male	control	25147.5			Area under glucose response curve	-	-	-	-	JAX	-	12	Early adult	homozygote	male	control	26332.5
Area under glucose response curve	-	-	-	-	12	Early adult	homozygote	male	control	26482.5			Area under glucose response curve	-	-	-	-	JAX	-	12	Early adult	homozygote	male	control	17685
Area under glucose response curve	-	-	-	-	12	Early adult	homozygote	male	control	23767.5			Area under glucose response curve	-	-	-	-	JAX	-	12	Early adult	homozygote	male	control	28147.5
Area under glucose response curve	-	-	-	-	12	Early adult	homozygote	male	control	15345			Area under glucose response curve	-	-	-	-	JAX	-	11	Early adult	homozygote	male	control	17895
Area under glucose response curve	-	-	-	-	11	Early adult	homozygote	male	control	25957.5			Area under glucose response curve	-	-	-	-	JAX	-	12	Early adult	homozygote	male	control	22297.5
Area under glucose response curve	-	-	-	-	12	Early adult	homozygote	male	control	21945			Area under glucose response curve	-	-	-	-	JAX	-	12	Early adult	homozygote	male	control	15900
Area under glucose response curve	-	-	-	-	12	Early adult	homozygote	male	control	17017.5			Area under glucose response curve	-	-	-	-	JAX	-	12	Early adult	homozygote	male	control	19642.5
Area under glucose response curve	-	-	-	-	11	Early adult	homozygote	male	control	21652.5			Area under glucose response curve	-	-	-	-	JAX	-	12	Early adult	homozygote	male	control	19897.5
Area under glucose response curve	-	-	-	-	12	Early adult	homozygote	male	control	22380			Area under glucose response curve	-	-	-	-	JAX	-	12	Early adult	homozygote	male	control	19455
Area under glucose response curve	-	-	-	-	12	Early adult	homozygote	male	control	17587.5			Area under glucose response curve	-	-	-	-	JAX	-	12	Early adult	homozygote	male	control	14047.5
Area under glucose response curve	-	-	-	-	12	Early adult	homozygote	male	control	22042.5			Area under glucose response curve	-	-	-	-	JAX	-	11	Early adult	homozygote	male	control	21465
Area under glucose response curve	-	-	-	-	12	Early adult	homozygote	male	control	23145			Area under glucose response curve	-	-	-	-	JAX	-	12	Early adult	homozygote	male	control	16710
Area under glucose response curve	-	-	-	-	12	Early adult	homozygote	male	control	11340			Area under glucose response curve	-	-	-	-	JAX	-	12	Early adult	homozygote	male	control	21082.5
Area under glucose response curve	-	-	-	-	12	Early adult	homozygote	male	control	22650			Area under glucose response curve	-	-	-	-	JAX	-	11	Early adult	homozygote	male	control	21660
Area under glucose response curve	-	-	-	-	12	Early adult	homozygote	male	control	24510			Area under glucose response curve	-	-	-	-	JAX	-	12	Early adult	homozygote	male	control	18712.5
Area under glucose response curve	-	-	-	-	12	Early adult	homozygote	male	control	18690			Area under glucose response curve	-	-	-	-	JAX	-	11	Early adult	homozygote	male	control	11617.5
Area under glucose response curve	-	-	-	-	12	Early adult	homozygote	male	control	19245			Area under glucose response curve	-	-	-	-	JAX	-	12	Early adult	homozygote	male	control	14295
Area under glucose response curve	-	-	-	-	12	Early adult	homozygote	male	control	29242.5			Area under glucose response curve	-	-	-	-	JAX	-	12	Early adult	homozygote	male	control	25110
Area under glucose response curve	-	-	-	-	12	Early adult	homozygote	male	control	31245			Area under glucose response curve	-	-	-	-	JAX	-	12	Early adult	homozygote	male	control	22357.5
Area under glucose response curve	-	-	-	-	12	Early adult	homozygote	male	control	13095			Area under glucose response curve	-	-	-	-	JAX	-	11	Early adult	homozygote	male	control	14347.5
Area under glucose response curve	-	-	-	-	12	Early adult	homozygote	male	control	14880			Area under glucose response curve	-	-	-	-	JAX	-	11	Early adult	homozygote	male	control	16110
Area under glucose response curve	-	-	-	-	12	Early adult	homozygote	male	control	23602.5			Area under glucose response curve	-	-	-	-	JAX	-	11	Early adult	homozygote	male	control	16320
Area under glucose response curve	-	-	-	-	12	Early adult	homozygote	male	control	25380			Area under glucose response curve	-	-	-	-	JAX	-	12	Early adult	homozygote	male	control	17107.5
Area under glucose response curve	-	-	-	-	12	Early adult	homozygote	male	control	19012.5			Area under glucose response curve	-	-	-	-	JAX	-	12	Early adult	homozygote	male	control	22800
Area under glucose response curve	-	-	-	-	12	Early adult	homozygote	male	control	15240			Area under glucose response curve	-	-	-	-	JAX	-	12	Early adult	homozygote	male	control	20302.5
Area under glucose response curve	-	-	-	-	11	Early adult	homozygote	male	control	19935			Area under glucose response curve	-	-	-	-	JAX	-	12	Early adult	homozygote	male	control	14212.5
Area under glucose response curve	-	-	-	-	11	Early adult	homozygote	male	control	18510			Area under glucose response curve	-	-	-	-	JAX	-	12	Early adult	homozygote	male	control	26295
Area under glucose response curve	-	-	-	-	12	Early adult	homozygote	male	control	28027.5			Area under glucose response curve	-	-	-	-	JAX	-	12	Early adult	homozygote	male	control	13965
Area under glucose response curve	-	-	-	-	12	Early adult	homozygote	male	control	40275			Area under glucose response curve	-	-	-	-	JAX	-	12	Early adult	homozygote	male	control	25387.5
Area under glucose response curve	-	-	-	-	12	Early adult	homozygote	male	control	20985			Area under glucose response curve	-	-	-	-	JAX	-	12	Early adult	homozygote	male	control	18382.5
Area under glucose response curve	-	-	-	-	12	Early adult	homozygote	male	control	24172.5			Area under glucose response curve	-	-	-	-	JAX	-	12	Early adult	homozygote	male	control	10965
Area under glucose response curve	-	-	-	-	11	Early adult	homozygote	male	control	28530			Area under glucose response curve	-	-	-	-	JAX	-	12	Early adult	homozygote	male	control	21517.5
Area under glucose response curve	-	-	-	-	12	Early adult	homozygote	male	control	19020			Area under glucose response curve	-	-	-	-	JAX	-	11	Early adult	homozygote	male	control	14520
Area under glucose response curve	-	-	-	-	12	Early adult	homozygote	male	control	21345			Area under glucose response curve	-	-	-	-	JAX	-	12	Early adult	homozygote	male	control	16050
Area under glucose response curve	-	-	-	-	12	Early adult	homozygote	male	control	18757.5			Area under glucose response curve	-	-	-	-	JAX	-	12	Early adult	homozygote	male	control	12195
Area under glucose response curve	-	-	-	-	12	Early adult	homozygote	male	control	21360			Area under glucose response curve	-	-	-	-	JAX	-	12	Early adult	homozygote	male	control	33382.5
Area under glucose response curve	-	-	-	-	12	Early adult	homozygote	male	control	20760			Area under glucose response curve	-	-	-	-	JAX	-	12	Early adult	homozygote	male	control	15750
Area under glucose response curve	-	-	-	-	12	Early adult	homozygote	male	control	-397.5			Area under glucose response curve	-	-	-	-	JAX	-	12	Early adult	homozygote	male	control	13200
Area under glucose response curve	-	-	-	-	12	Early adult	homozygote	male	control	16417.5			Area under glucose response curve	-	-	-	-	JAX	-	12	Early adult	homozygote	male	control	20827.5
Area under glucose response curve	-	-	-	-	12	Early adult	homozygote	male	control	14250			Area under glucose response curve	-	-	-	-	JAX	-	11	Early adult	homozygote	male	control	15660
Area under glucose response curve	-	-	-	-	11	Early adult	homozygote	male	control	23610			Area under glucose response curve	-	-	-	-	JAX	-	12	Early adult	homozygote	male	control	14880
Area under glucose response curve	-	-	-	-	12	Early adult	homozygote	male	control	17887.5			Area under glucose response curve	-	-	-	-	JAX	-	12	Early adult	homozygote	male	control	31072.5
Area under glucose response curve	-	-	-	-	12	Early adult	homozygote	male	control	18525			Area under glucose response curve	-	-	-	-	JAX	-	12	Early adult	homozygote	male	control	21307.5
Area under glucose response curve	-	-	-	-	12	Early adult	homozygote	male	control	18037.5			Area under glucose response curve	-	-	-	-	JAX	-	13	Early adult	homozygote	male	control	29325
Area under glucose response curve	-	-	-	-	12	Early adult	homozygote	male	control	17670			Area under glucose response curve	-	-	-	-	JAX	-	12	Early adult	homozygote	male	control	20580
Area under glucose response curve	-	-	-	-	12	Early adult	homozygote	male	control	17175			Area under glucose response curve	-	-	-	-	JAX	-	12	Early adult	homozygote	male	control	11887.5
Area under glucose response curve	-	-	-	-	12	Early adult	homozygote	male	control	23910			Area under glucose response curve	-	-	-	-	JAX	-	12	Early adult	homozygote	male	control	22740
Area under glucose response curve	-	-	-	-	12	Early adult	homozygote	male	control	26332.5			Area under glucose response curve	-	-	-	-	JAX	-	12	Early adult	homozygote	male	control	15622.5
Area under glucose response curve	-	-	-	-	12	Early adult	homozygote	male	control	28147.5			Area under glucose response curve	-	-	-	-	JAX	-	11	Early adult	homozygote	male	control	20445
Area under glucose response curve	-	-	-	-	11	Early adult	homozygote	male	control	17895			Area under glucose response curve	-	-	-	-	JAX	-	12	Early adult	homozygote	male	control	23400
Area under glucose response curve	-	-	-	-	12	Early adult	homozygote	male	control	15900			Area under glucose response curve	-	-	-	-	JAX	-	12	Early adult	homozygote	male	control	22320
Area under glucose response curve	-	-	-	-	12	Early adult	homozygote	male	control	19642.5			Area under glucose response curve	-	-	-	-	JAX	-	12	Early adult	homozygote	male	control	27840
Area under glucose response curve	-	-	-	-	12	Early adult	homozygote	male	control	19455			Area under glucose response curve	-	-	-	-	JAX	-	12	Early adult	homozygote	male	control	13957.5
Area under glucose response curve	-	-	-	-	12	Early adult	homozygote	male	control	20197.5			Area under glucose response curve	-	-	-	-	JAX	-	11	Early adult	homozygote	male	control	22875
Area under glucose response curve	-	-	-	-	12	Early adult	homozygote	male	control	16710			Area under glucose response curve	-	-	-	-	JAX	-	12	Early adult	homozygote	male	control	19822.5
Area under glucose response curve	-	-	-	-	11	Early adult	homozygote	male	control	21465			Area under glucose response curve	-	-	-	-	JAX	-	12	Early adult	homozygote	male	control	24690
Area under glucose response curve	-	-	-	-	13	Early adult	homozygote	male	control	18255			Area under glucose response curve	-	-	-	-	JAX	-	12	Early adult	homozygote	male	control	22207.5
Area under glucose response curve	-	-	-	-	12	Early adult	homozygote	male	control	25155			Area under glucose response curve	-	-	-	-	JAX	-	12	Early adult	homozygote	male	control	21780
Area under glucose response curve	-	-	-	-	11	Early adult	homozygote	male	control	21660			Area under glucose response curve	-	-	-	-	JAX	-	11	Early adult	homozygote	male	control	18772.5
Area under glucose response curve	-	-	-	-	12	Early adult	homozygote	male	control	25200			Area under glucose response curve	-	-	-	-	JAX	-	12	Early adult	homozygote	male	control	13395
Area under glucose response curve	-	-	-	-	11	Early adult	homozygote	male	control	25702.5			Area under glucose response curve	-	-	-	-	JAX	-	12	Early adult	homozygote	male	control	30345
Area under glucose response curve	-	-	-	-	12	Early adult	homozygote	male	control	18712.5			Area under glucose response curve	-	-	-	-	JAX	-	12	Early adult	homozygote	male	control	5752.5
Area under glucose response curve	-	-	-	-	11	Early adult	homozygote	male	control	11617.5			Area under glucose response curve	-	-	-	-	JAX	-	12	Early adult	homozygote	male	control	7560
Area under glucose response curve	-	-	-	-	12	Early adult	homozygote	male	control	22357.5			Area under glucose response curve	-	-	-	-	JAX	-	12	Early adult	homozygote	male	control	11880
Area under glucose response curve	-	-	-	-	12	Early adult	homozygote	male	control	17820			Area under glucose response curve	-	-	-	-	JAX	-	12	Early adult	homozygote	male	control	21907.5
Area under glucose response curve	-	-	-	-	11	Early adult	homozygote	male	control	14347.5			Area under glucose response curve	-	-	-	-	JAX	-	12	Early adult	homozygote	male	control	17355
Area under glucose response curve	-	-	-	-	11	Early adult	homozygote	male	control	16110			Area under glucose response curve	-	-	-	-	JAX	-	12	Early adult	homozygote	male	control	21390
Area under glucose response curve	-	-	-	-	12	Early adult	homozygote	male	control	15345			Area under glucose response curve	-	-	-	-	JAX	-	12	Early adult	homozygote	male	control	23347.5
Area under glucose response curve	-	-	-	-	12	Early adult	homozygote	male	control	19852.5			Area under glucose response curve	-	-	-	-	JAX	-	12	Early adult	homozygote	male	control	22102.5
Area under glucose response curve	-	-	-	-	12	Early adult	homozygote	male	control	23325			Area under glucose response curve	-	-	-	-	JAX	-	12	Early adult	homozygote	male	control	31470
Area under glucose response curve	-	-	-	-	12	Early adult	homozygote	male	control	17107.5			Area under glucose response curve	-	-	-	-	JAX	-	12	Early adult	homozygote	male	control	23287.5
Area under glucose response curve	-	-	-	-	11	Early adult	homozygote	male	control	16320			Area under glucose response curve	-	-	-	-	JAX	-	12	Early adult	homozygote	male	control	25252.5
Area under glucose response curve	-	-	-	-	12	Early adult	homozygote	male	control	22800			Area under glucose response curve	-	-	-	-	JAX	-	12	Early adult	homozygote	male	control	14520
Area under glucose response curve	-	-	-	-	11	Early adult	homozygote	male	control	28672.5			Area under glucose response curve	-	-	-	-	JAX	-	12	Early adult	homozygote	male	control	14137.5
Area under glucose response curve	-	-	-	-	12	Early adult	homozygote	male	control	25987.5			Area under glucose response curve	-	-	-	-	JAX	-	12	Early adult	homozygote	male	control	23115
Area under glucose response curve	-	-	-	-	12	Early adult	homozygote	male	control	20557.5			Area under glucose response curve	-	-	-	-	JAX	-	12	Early adult	homozygote	male	control	13477.5
Area under glucose response curve	-	-	-	-	12	Early adult	homozygote	male	control	13965			Area under glucose response curve	-	-	-	-	JAX	-	12	Early adult	homozygote	male	control	25800
Area under glucose response curve	-	-	-	-	12	Early adult	homozygote	male	control	24487.5			Area under glucose response curve	-	-	-	-	JAX	-	12	Early adult	homozygote	male	control	17317.5
Area under glucose response curve	-	-	-	-	12	Early adult	homozygote	male	control	17917.5			Area under glucose response curve	-	-	-	-	JAX	-	12	Early adult	homozygote	male	control	27330
Area under glucose response curve	-	-	-	-	12	Early adult	homozygote	male	control	18382.5			Area under glucose response curve	-	-	-	-	JAX	-	12	Early adult	homozygote	male	control	27772.5
Area under glucose response curve	-	-	-	-	12	Early adult	homozygote	male	control	10965			Area under glucose response curve	-	-	-	-	JAX	-	12	Early adult	homozygote	male	control	22185
Area under glucose response curve	-	-	-	-	12	Early adult	homozygote	male	control	27547.5			Area under glucose response curve	-	-	-	-	JAX	-	12	Early adult	homozygote	male	control	16335
Area under glucose response curve	-	-	-	-	11	Early adult	homozygote	male	control	14520			Area under glucose response curve	-	-	-	-	JAX	-	12	Early adult	homozygote	male	control	26302.5
Area under glucose response curve	-	-	-	-	12	Early adult	homozygote	male	control	15750			Area under glucose response curve	-	-	-	-	JAX	-	12	Early adult	homozygote	male	control	32437.5
Area under glucose response curve	-	-	-	-	12	Early adult	homozygote	male	control	12195			Area under glucose response curve	-	-	-	-	JAX	-	12	Early adult	homozygote	male	control	19852.5
Area under glucose response curve	-	-	-	-	11	Early adult	homozygote	male	control	27682.5			Area under glucose response curve	-	-	-	-	JAX	-	12	Early adult	homozygote	male	control	17317.5
Area under glucose response curve	-	-	-	-	12	Early adult	homozygote	male	control	16725			Area under glucose response curve	-	-	-	-	JAX	-	11	Early adult	homozygote	male	control	15307.5
Area under glucose response curve	-	-	-	-	12	Early adult	homozygote	male	control	21510			Area under glucose response curve	-	-	-	-	JAX	-	11	Early adult	homozygote	male	control	7372.5
Area under glucose response curve	-	-	-	-	12	Early adult	homozygote	male	control	18082.5			Area under glucose response curve	-	-	-	-	JAX	-	12	Early adult	homozygote	male	control	17430
Area under glucose response curve	-	-	-	-	11	Early adult	homozygote	male	control	15660			Area under glucose response curve	-	-	-	-	JAX	-	12	Early adult	homozygote	male	control	25972.5
Area under glucose response curve	-	-	-	-	12	Early adult	homozygote	male	control	21307.5			Area under glucose response curve	-	-	-	-	JAX	-	12	Early adult	homozygote	male	control	20557.5
Area under glucose response curve	-	-	-	-	12	Early adult	homozygote	male	control	21112.5			Area under glucose response curve	-	-	-	-	JAX	-	12	Early adult	homozygote	male	control	14325
Area under glucose response curve	-	-	-	-	12	Early adult	homozygote	male	control	20580			Area under glucose response curve	-	-	-	-	JAX	-	12	Early adult	homozygote	male	control	18915
Area under glucose response curve	-	-	-	-	12	Early adult	homozygote	male	control	18015			Area under glucose response curve	-	-	-	-	JAX	-	12	Early adult	homozygote	male	control	26152.5
Area under glucose response curve	-	-	-	-	12	Early adult	homozygote	male	control	15622.5			Area under glucose response curve	-	-	-	-	JAX	-	12	Early adult	homozygote	male	control	20220
Area under glucose response curve	-	-	-	-	11	Early adult	homozygote	male	control	20445			Area under glucose response curve	-	-	-	-	JAX	-	12	Early adult	homozygote	male	control	17550
Area under glucose response curve	-	-	-	-	12	Early adult	homozygote	male	control	17280			Area under glucose response curve	-	-	-	-	JAX	-	12	Early adult	homozygote	male	control	15135
Area under glucose response curve	-	-	-	-	12	Early adult	homozygote	male	control	22320			Area under glucose response curve	-	-	-	-	JAX	-	12	Early adult	homozygote	male	control	25500
Area under glucose response curve	-	-	-	-	11	Early adult	homozygote	male	control	23017.5			Area under glucose response curve	-	-	-	-	JAX	-	12	Early adult	homozygote	male	control	21120
Area under glucose response curve	-	-	-	-	12	Early adult	homozygote	male	control	13957.5			Area under glucose response curve	-	-	-	-	JAX	-	12	Early adult	homozygote	male	control	20250
Area under glucose response curve	-	-	-	-	12	Early adult	homozygote	male	control	21225			Area under glucose response curve	-	-	-	-	JAX	-	12	Early adult	homozygote	male	control	18690
Area under glucose response curve	-	-	-	-	12	Early adult	homozygote	male	control	19822.5			Area under glucose response curve	-	-	-	-	JAX	-	12	Early adult	homozygote	male	control	21487.5
Area under glucose response curve	-	-	-	-	12	Early adult	homozygote	male	control	19575			Area under glucose response curve	-	-	-	-	JAX	-	12	Early adult	homozygote	male	control	17925
Area under glucose response curve	-	-	-	-	12	Early adult	homozygote	male	control	21067.5			Area under glucose response curve	-	-	-	-	JAX	-	12	Early adult	homozygote	male	control	22507.5
Area under glucose response curve	-	-	-	-	12	Early adult	homozygote	male	control	21780			Area under glucose response curve	-	-	-	-	JAX	-	12	Early adult	homozygote	male	control	19920
Area under glucose response curve	-	-	-	-	12	Early adult	homozygote	male	control	13395			Area under glucose response curve	-	-	-	-	JAX	-	12	Early adult	homozygote	male	control	22410
Area under glucose response curve	-	-	-	-	11	Early adult	homozygote	male	control	18772.5			Area under glucose response curve	-	-	-	-	JAX	-	12	Early adult	homozygote	male	control	21630
Area under glucose response curve	-	-	-	-	12	Early adult	homozygote	male	control	20002.5			Area under glucose response curve	-	-	-	-	JAX	-	12	Early adult	homozygote	male	control	24510
Area under glucose response curve	-	-	-	-	12	Early adult	homozygote	male	control	24555			Area under glucose response curve	-	-	-	-	JAX	-	12	Early adult	homozygote	male	control	18997.5
Area under glucose response curve	-	-	-	-	12	Early adult	homozygote	male	control	19972.5			Area under glucose response curve	-	-	-	-	JAX	-	11	Early adult	homozygote	male	control	15742.5
Area under glucose response curve	-	-	-	-	12	Early adult	homozygote	male	control	5752.5			Area under glucose response curve	-	-	-	-	JAX	-	12	Early adult	homozygote	male	control	18007.5
Area under glucose response curve	-	-	-	-	12	Early adult	homozygote	male	control	7560			Area under glucose response curve	-	-	-	-	JAX	-	12	Early adult	homozygote	male	control	12315
Area under glucose response curve	-	-	-	-	12	Early adult	homozygote	male	control	11880			Area under glucose response curve	-	-	-	-	JAX	-	12	Early adult	homozygote	male	control	20947.5
Area under glucose response curve	-	-	-	-	12	Early adult	homozygote	male	control	25357.5			Area under glucose response curve	-	-	-	-	JAX	-	11	Early adult	homozygote	male	control	20400
Area under glucose response curve	-	-	-	-	12	Early adult	homozygote	male	control	18757.5			Area under glucose response curve	-	-	-	-	JAX	-	12	Early adult	homozygote	male	control	20167.5
Area under glucose response curve	-	-	-	-	12	Early adult	homozygote	male	control	21975			Area under glucose response curve	-	-	-	-	JAX	-	11	Early adult	homozygote	male	control	14707.5
Area under glucose response curve	-	-	-	-	13	Early adult	homozygote	male	control	19335			Area under glucose response curve	-	-	-	-	JAX	-	12	Early adult	homozygote	male	control	29182.5
Area under glucose response curve	-	-	-	-	12	Early adult	homozygote	male	control	18772.5			Area under glucose response curve	-	-	-	-	JAX	-	12	Early adult	homozygote	male	control	26475
Area under glucose response curve	-	-	-	-	12	Early adult	homozygote	male	control	25432.5			Area under glucose response curve	-	-	-	-	JAX	-	12	Early adult	homozygote	male	control	10440
Area under glucose response curve	-	-	-	-	12	Early adult	homozygote	male	control	23475			Area under glucose response curve	-	-	-	-	JAX	-	12	Early adult	homozygote	male	control	22110
Area under glucose response curve	-	-	-	-	12	Early adult	homozygote	male	control	24787.5			Area under glucose response curve	-	-	-	-	JAX	-	11	Early adult	homozygote	male	control	29175
Area under glucose response curve	-	-	-	-	11	Early adult	homozygote	male	control	22680			Area under glucose response curve	-	-	-	-	JAX	-	12	Early adult	homozygote	male	control	20362.5
Area under glucose response curve	-	-	-	-	12	Early adult	homozygote	male	control	19500			Area under glucose response curve	-	-	-	-	JAX	-	12	Early adult	homozygote	male	control	22320
Area under glucose response curve	-	-	-	-	12	Early adult	homozygote	male	control	19035			Area under glucose response curve	-	-	-	-	JAX	-	12	Early adult	homozygote	male	control	21885
Area under glucose response curve	-	-	-	-	12	Early adult	homozygote	male	control	22102.5			Area under glucose response curve	-	-	-	-	JAX	-	12	Early adult	homozygote	male	control	24217.5
Area under glucose response curve	-	-	-	-	12	Early adult	homozygote	male	control	14520			Area under glucose response curve	-	-	-	-	JAX	-	12	Early adult	homozygote	male	control	24067.5
Area under glucose response curve	-	-	-	-	12	Early adult	homozygote	male	control	17250			Area under glucose response curve	-	-	-	-	JAX	-	12	Early adult	homozygote	male	control	21637.5
Area under glucose response curve	-	-	-	-	12	Early adult	homozygote	male	control	13477.5			Area under glucose response curve	-	-	-	-	JAX	-	12	Early adult	homozygote	male	control	12600
Area under glucose response curve	-	-	-	-	12	Early adult	homozygote	male	control	15000			Area under glucose response curve	-	-	-	-	JAX	-	12	Early adult	homozygote	male	control	14895
Area under glucose response curve	-	-	-	-	12	Early adult	homozygote	male	control	22050			Area under glucose response curve	-	-	-	-	JAX	-	11	Early adult	homozygote	male	control	16170
Area under glucose response curve	-	-	-	-	12	Early adult	homozygote	male	control	27772.5			Area under glucose response curve	-	-	-	-	JAX	-	12	Early adult	homozygote	male	control	20550
Area under glucose response curve	-	-	-	-	12	Early adult	homozygote	male	control	22185			Area under glucose response curve	-	-	-	-	JAX	-	11	Early adult	homozygote	male	control	23190
Area under glucose response curve	-	-	-	-	12	Early adult	homozygote	male	control	16335			Area under glucose response curve	-	-	-	-	JAX	-	12	Early adult	homozygote	male	control	23737.5
Area under glucose response curve	-	-	-	-	13	Early adult	homozygote	male	control	28057.5			Area under glucose response curve	-	-	-	-	JAX	-	12	Early adult	homozygote	male	control	17782.5
Area under glucose response curve	-	-	-	-	12	Early adult	homozygote	male	control	26302.5			Area under glucose response curve	-	-	-	-	JAX	-	12	Early adult	homozygote	male	control	37867.5
Area under glucose response curve	-	-	-	-	12	Early adult	homozygote	male	control	21577.5			Area under glucose response curve	-	-	-	-	JAX	-	11	Early adult	homozygote	male	control	18645
Area under glucose response curve	-	-	-	-	11	Early adult	homozygote	male	control	15307.5			Area under glucose response curve	-	-	-	-	JAX	-	12	Early adult	homozygote	male	control	30397.5
Area under glucose response curve	-	-	-	-	12	Early adult	homozygote	male	control	18412.5			Area under glucose response curve	-	-	-	-	JAX	-	12	Early adult	homozygote	male	control	9315
Area under glucose response curve	-	-	-	-	11	Early adult	homozygote	male	control	7372.5			Area under glucose response curve	-	-	-	-	JAX	-	11	Early adult	homozygote	male	control	21037.5
Area under glucose response curve	-	-	-	-	12	Early adult	homozygote	male	control	17737.5			Area under glucose response curve	-	-	-	-	JAX	-	12	Early adult	homozygote	male	control	17415
Area under glucose response curve	-	-	-	-	12	Early adult	homozygote	male	control	14325			Area under glucose response curve	-	-	-	-	JAX	-	12	Early adult	homozygote	male	control	23610
Area under glucose response curve	-	-	-	-	12	Early adult	homozygote	male	control	20107.5			Area under glucose response curve	-	-	-	-	JAX	-	12	Early adult	homozygote	male	control	16665
Area under glucose response curve	-	-	-	-	12	Early adult	homozygote	male	control	18915			Area under glucose response curve	-	-	-	-	JAX	-	12	Early adult	homozygote	male	control	16650
Area under glucose response curve	-	-	-	-	12	Early adult	homozygote	male	control	17857.5			Area under glucose response curve	-	-	-	-	JAX	-	12	Early adult	homozygote	male	control	16140
Area under glucose response curve	-	-	-	-	12	Early adult	homozygote	male	control	23310			Area under glucose response curve	-	-	-	-	JAX	-	12	Early adult	homozygote	male	control	24360
Area under glucose response curve	-	-	-	-	12	Early adult	homozygote	male	control	20220			Area under glucose response curve	-	-	-	-	JAX	-	12	Early adult	homozygote	male	control	25530
Area under glucose response curve	-	-	-	-	11	Early adult	homozygote	male	control	23302.5			Area under glucose response curve	-	-	-	-	JAX	-	12	Early adult	homozygote	male	control	19245
Area under glucose response curve	-	-	-	-	12	Early adult	homozygote	male	control	20362.5			Area under glucose response curve	-	-	-	-	JAX	-	12	Early adult	homozygote	male	control	19582.5
Area under glucose response curve	-	-	-	-	12	Early adult	homozygote	male	control	17550			Area under glucose response curve	-	-	-	-	JAX	-	12	Early adult	homozygote	male	control	19050
Area under glucose response curve	-	-	-	-	12	Early adult	homozygote	male	control	18090			Area under glucose response curve	-	-	-	-	JAX	-	12	Early adult	homozygote	male	control	15052.5
Area under glucose response curve	-	-	-	-	12	Early adult	homozygote	male	control	15135			Area under glucose response curve	-	-	-	-	JAX	-	12	Early adult	homozygote	male	control	22605
Area under glucose response curve	-	-	-	-	12	Early adult	homozygote	male	control	21120			Area under glucose response curve	-	-	-	-	JAX	-	12	Early adult	homozygote	male	control	21847.5
Area under glucose response curve	-	-	-	-	12	Early adult	homozygote	male	control	18030			Area under glucose response curve	-	-	-	-	JAX	-	12	Early adult	homozygote	male	control	22087.5
Area under glucose response curve	-	-	-	-	12	Early adult	homozygote	male	control	18495			Area under glucose response curve	-	-	-	-	JAX	-	12	Early adult	homozygote	male	control	19320
Area under glucose response curve	-	-	-	-	12	Early adult	homozygote	male	control	20250			Area under glucose response curve	-	-	-	-	JAX	-	11	Early adult	homozygote	male	control	17145
Area under glucose response curve	-	-	-	-	12	Early adult	homozygote	male	control	18690			Area under glucose response curve	-	-	-	-	JAX	-	12	Early adult	homozygote	male	control	29715
Area under glucose response curve	-	-	-	-	12	Early adult	homozygote	male	control	15330			Area under glucose response curve	-	-	-	-	JAX	-	12	Early adult	homozygote	male	control	20377.5
Area under glucose response curve	-	-	-	-	12	Early adult	homozygote	male	control	21487.5			Area under glucose response curve	-	-	-	-	JAX	-	12	Early adult	homozygote	male	control	17835
Area under glucose response curve	-	-	-	-	12	Early adult	homozygote	male	control	17925			Area under glucose response curve	-	-	-	-	JAX	-	12	Early adult	homozygote	male	control	14557.5
Area under glucose response curve	-	-	-	-	12	Early adult	homozygote	male	control	16432.5			Area under glucose response curve	-	-	-	-	JAX	-	12	Early adult	homozygote	male	control	25252.5
Area under glucose response curve	-	-	-	-	12	Early adult	homozygote	male	control	18510			Area under glucose response curve	-	-	-	-	JAX	-	12	Early adult	homozygote	male	control	16252.5
Area under glucose response curve	-	-	-	-	12	Early adult	homozygote	male	control	22410			Area under glucose response curve	-	-	-	-	JAX	-	12	Early adult	homozygote	male	control	21705
Area under glucose response curve	-	-	-	-	12	Early adult	homozygote	male	control	23437.5			Area under glucose response curve	-	-	-	-	JAX	-	12	Early adult	homozygote	male	control	20820
Area under glucose response curve	-	-	-	-	12	Early adult	homozygote	male	control	18997.5			Area under glucose response curve	-	-	-	-	JAX	-	12	Early adult	homozygote	male	control	17685
Area under glucose response curve	-	-	-	-	12	Early adult	homozygote	male	control	25545			Area under glucose response curve	-	-	-	-	JAX	-	11	Early adult	homozygote	male	control	25282.5
Area under glucose response curve	-	-	-	-	11	Early adult	homozygote	male	control	15742.5			Area under glucose response curve	-	-	-	-	JAX	-	12	Early adult	homozygote	male	control	15495
Area under glucose response curve	-	-	-	-	12	Early adult	homozygote	male	control	20947.5			Area under glucose response curve	-	-	-	-	JAX	-	12	Early adult	homozygote	male	control	24577.5
Area under glucose response curve	-	-	-	-	12	Early adult	homozygote	male	control	21435			Area under glucose response curve	-	-	-	-	JAX	-	12	Early adult	homozygote	male	control	22050
Area under glucose response curve	-	-	-	-	12	Early adult	homozygote	male	control	12315			Area under glucose response curve	-	-	-	-	JAX	-	12	Early adult	homozygote	male	control	20017.5
Area under glucose response curve	-	-	-	-	11	Early adult	homozygote	male	control	20400			Area under glucose response curve	-	-	-	-	JAX	-	11	Early adult	homozygote	male	control	17070
Area under glucose response curve	-	-	-	-	11	Early adult	homozygote	male	control	14707.5			Area under glucose response curve	-	-	-	-	JAX	-	12	Early adult	homozygote	male	control	25132.5
Area under glucose response curve	-	-	-	-	12	Early adult	homozygote	male	control	22320			Area under glucose response curve	-	-	-	-	JAX	-	11	Early adult	homozygote	male	control	14370
Area under glucose response curve	-	-	-	-	12	Early adult	homozygote	male	control	15315			Area under glucose response curve	-	-	-	-	JAX	-	11	Early adult	homozygote	male	control	12495
Area under glucose response curve	-	-	-	-	12	Early adult	homozygote	male	control	26242.5			Area under glucose response curve	-	-	-	-	JAX	-	11	Early adult	homozygote	male	control	12817.5
Area under glucose response curve	-	-	-	-	12	Early adult	homozygote	male	control	21202.5			Area under glucose response curve	-	-	-	-	JAX	-	12	Early adult	homozygote	male	control	15637.5
Area under glucose response curve	-	-	-	-	12	Early adult	homozygote	male	control	22087.5			Area under glucose response curve	-	-	-	-	JAX	-	12	Early adult	homozygote	male	control	21270
Area under glucose response curve	-	-	-	-	12	Early adult	homozygote	male	control	10440			Area under glucose response curve	-	-	-	-	JAX	-	12	Early adult	homozygote	male	control	22380
Area under glucose response curve	-	-	-	-	12	Early adult	homozygote	male	control	22110			Area under glucose response curve	-	-	-	-	JAX	-	12	Early adult	homozygote	male	control	35062.5
Area under glucose response curve	-	-	-	-	11	Early adult	homozygote	male	control	29175			Area under glucose response curve	-	-	-	-	JAX	-	12	Early adult	homozygote	male	control	17115
Area under glucose response curve	-	-	-	-	12	Early adult	homozygote	male	control	20362.5			Area under glucose response curve	-	-	-	-	JAX	-	12	Early adult	homozygote	male	control	22732.5
Area under glucose response curve	-	-	-	-	12	Early adult	homozygote	male	control	6765			Area under glucose response curve	-	-	-	-	JAX	-	12	Early adult	homozygote	male	control	24232.5
Area under glucose response curve	-	-	-	-	12	Early adult	homozygote	male	control	21885			Area under glucose response curve	-	-	-	-	JAX	-	12	Early adult	homozygote	male	control	23152.5
Area under glucose response curve	-	-	-	-	12	Early adult	homozygote	male	control	19552.5			Area under glucose response curve	-	-	-	-	JAX	-	12	Early adult	homozygote	male	control	20550
Area under glucose response curve	-	-	-	-	12	Early adult	homozygote	male	control	24592.5			Area under glucose response curve	-	-	-	-	JAX	-	11	Early adult	homozygote	male	control	16567.5
Area under glucose response curve	-	-	-	-	12	Early adult	homozygote	male	control	24135			Area under glucose response curve	-	-	-	-	JAX	-	12	Early adult	homozygote	male	control	21195
Area under glucose response curve	-	-	-	-	12	Early adult	homozygote	male	control	14895			Area under glucose response curve	-	-	-	-	JAX	-	12	Early adult	homozygote	male	control	24022.5
Area under glucose response curve	-	-	-	-	12	Early adult	homozygote	male	control	21637.5			Area under glucose response curve	-	-	-	-	JAX	-	12	Early adult	homozygote	male	control	26625
Area under glucose response curve	-	-	-	-	12	Early adult	homozygote	male	control	22620			Area under glucose response curve	-	-	-	-	JAX	-	12	Early adult	homozygote	male	control	21015
Area under glucose response curve	-	-	-	-	12	Early adult	homozygote	male	control	30375			Area under glucose response curve	-	-	-	-	JAX	-	12	Early adult	homozygote	male	control	24330
Area under glucose response curve	-	-	-	-	11	Early adult	homozygote	male	control	16170			Area under glucose response curve	-	-	-	-	JAX	-	12	Early adult	homozygote	male	control	21487.5
Area under glucose response curve	-	-	-	-	12	Early adult	homozygote	male	control	21135			Area under glucose response curve	-	-	-	-	JAX	-	12	Early adult	homozygote	male	control	21517.5
Area under glucose response curve	-	-	-	-	12	Early adult	homozygote	male	control	24217.5			Area under glucose response curve	-	-	-	-	JAX	-	12	Early adult	homozygote	male	control	18577.5
Area under glucose response curve	-	-	-	-	12	Early adult	homozygote	male	control	23737.5			Area under glucose response curve	-	-	-	-	JAX	-	12	Early adult	homozygote	male	control	15202.5
Area under glucose response curve	-	-	-	-	12	Early adult	homozygote	male	control	21832.5			Area under glucose response curve	-	-	-	-	JAX	-	11	Early adult	homozygote	male	control	14032.5
Area under glucose response curve	-	-	-	-	12	Early adult	homozygote	male	control	37867.5			Area under glucose response curve	-	-	-	-	JAX	-	12	Early adult	homozygote	male	control	13890
Area under glucose response curve	-	-	-	-	12	Early adult	homozygote	male	control	24015			Area under glucose response curve	-	-	-	-	JAX	-	12	Early adult	homozygote	male	control	20872.5
Area under glucose response curve	-	-	-	-	12	Early adult	homozygote	male	control	20512.5			Area under glucose response curve	-	-	-	-	JAX	-	12	Early adult	homozygote	male	control	18667.5
Area under glucose response curve	-	-	-	-	12	Early adult	homozygote	male	control	15225			Area under glucose response curve	-	-	-	-	JAX	-	12	Early adult	homozygote	male	control	12600
Area under glucose response curve	-	-	-	-	12	Early adult	homozygote	male	control	30397.5			Area under glucose response curve	-	-	-	-	JAX	-	11	Early adult	homozygote	male	control	14257.5
Area under glucose response curve	-	-	-	-	12	Early adult	homozygote	male	control	9315			Area under glucose response curve	-	-	-	-	JAX	-	12	Early adult	homozygote	male	control	19882.5
Area under glucose response curve	-	-	-	-	12	Early adult	homozygote	male	control	17415			Area under glucose response curve	-	-	-	-	JAX	-	12	Early adult	homozygote	male	control	24442.5
Area under glucose response curve	-	-	-	-	12	Early adult	homozygote	male	control	23685			Area under glucose response curve	-	-	-	-	JAX	-	12	Early adult	homozygote	male	control	22687.5
Area under glucose response curve	-	-	-	-	12	Early adult	homozygote	male	control	18847.5			Area under glucose response curve	-	-	-	-	JAX	-	13	Early adult	homozygote	male	control	18255
Area under glucose response curve	-	-	-	-	12	Early adult	homozygote	male	control	18007.5			Area under glucose response curve	-	-	-	-	JAX	-	12	Early adult	homozygote	male	control	19417.5
Area under glucose response curve	-	-	-	-	12	Early adult	homozygote	male	control	23220			Area under glucose response curve	-	-	-	-	JAX	-	11	Early adult	homozygote	male	control	13260
Area under glucose response curve	-	-	-	-	12	Early adult	homozygote	male	control	16650			Area under glucose response curve	-	-	-	-	JAX	-	12	Early adult	homozygote	male	control	28987.5
Area under glucose response curve	-	-	-	-	12	Early adult	homozygote	male	control	21570			Area under glucose response curve	-	-	-	-	JAX	-	11	Early adult	homozygote	male	control	17782.5
Area under glucose response curve	-	-	-	-	12	Early adult	homozygote	male	control	16140			Area under glucose response curve	-	-	-	-	JAX	-	12	Early adult	homozygote	male	control	16987.5
Area under glucose response curve	-	-	-	-	12	Early adult	homozygote	male	control	18765			Area under glucose response curve	-	-	-	-	JAX	-	12	Early adult	homozygote	male	control	25620
Area under glucose response curve	-	-	-	-	12	Early adult	homozygote	male	control	25530			Area under glucose response curve	-	-	-	-	JAX	-	12	Early adult	homozygote	male	control	30667.5
Area under glucose response curve	-	-	-	-	12	Early adult	homozygote	male	control	24360			Area under glucose response curve	-	-	-	-	JAX	-	12	Early adult	homozygote	male	control	15022.5
Area under glucose response curve	-	-	-	-	12	Early adult	homozygote	male	control	15052.5			Area under glucose response curve	-	-	-	-	JAX	-	12	Early adult	homozygote	male	control	25702.5
Area under glucose response curve	-	-	-	-	12	Early adult	homozygote	male	control	21082.5			Area under glucose response curve	-	-	-	-	JAX	-	12	Early adult	homozygote	male	control	17452.5
Area under glucose response curve	-	-	-	-	12	Early adult	homozygote	male	control	15202.5			Area under glucose response curve	-	-	-	-	JAX	-	12	Early adult	homozygote	male	control	15495
Area under glucose response curve	-	-	-	-	12	Early adult	homozygote	male	control	25477.5			Area under glucose response curve	-	-	-	-	JAX	-	12	Early adult	homozygote	male	control	17265
Area under glucose response curve	-	-	-	-	11	Early adult	homozygote	male	control	17145			Area under glucose response curve	-	-	-	-	JAX	-	12	Early adult	homozygote	male	control	26482.5
Area under glucose response curve	-	-	-	-	11	Early adult	homozygote	male	control	27697.5			Area under glucose response curve	-	-	-	-	JAX	-	12	Early adult	homozygote	male	control	16912.5
Area under glucose response curve	-	-	-	-	12	Early adult	homozygote	male	control	17835			Area under glucose response curve	-	-	-	-	JAX	-	12	Early adult	homozygote	male	control	29062.5
Area under glucose response curve	-	-	-	-	12	Early adult	homozygote	male	control	21172.5			Area under glucose response curve	-	-	-	-	JAX	-	12	Early adult	homozygote	male	control	16155
Area under glucose response curve	-	-	-	-	12	Early adult	homozygote	male	control	14557.5			Area under glucose response curve	-	-	-	-	JAX	-	11	Early adult	homozygote	male	control	22012.5
Area under glucose response curve	-	-	-	-	12	Early adult	homozygote	male	control	16252.5			Area under glucose response curve	-	-	-	-	JAX	-	12	Early adult	homozygote	male	control	25672.5
Area under glucose response curve	-	-	-	-	12	Early adult	homozygote	male	control	19425			Area under glucose response curve	-	-	-	-	JAX	-	11	Early adult	homozygote	male	control	18030
Area under glucose response curve	-	-	-	-	12	Early adult	homozygote	male	control	25080			Area under glucose response curve	-	-	-	-	JAX	-	13	Early adult	homozygote	male	control	22132.5
Area under glucose response curve	-	-	-	-	12	Early adult	homozygote	male	control	28507.5			Area under glucose response curve	-	-	-	-	JAX	-	12	Early adult	homozygote	male	control	16680
Area under glucose response curve	-	-	-	-	12	Early adult	homozygote	male	control	22537.5			Area under glucose response curve	-	-	-	-	JAX	-	12	Early adult	homozygote	male	control	3292.5
Area under glucose response curve	-	-	-	-	11	Early adult	homozygote	male	control	25282.5			Area under glucose response curve	-	-	-	-	JAX	-	12	Early adult	homozygote	male	control	17782.5
Area under glucose response curve	-	-	-	-	12	Early adult	homozygote	male	control	17565			Area under glucose response curve	-	-	-	-	JAX	-	14	Early adult	homozygote	male	control	29527.5
Area under glucose response curve	-	-	-	-	12	Early adult	homozygote	male	control	24577.5			Area under glucose response curve	-	-	-	-	JAX	-	12	Early adult	homozygote	male	control	21405
Area under glucose response curve	-	-	-	-	13	Early adult	homozygote	male	control	16635			Area under glucose response curve	-	-	-	-	JAX	-	12	Early adult	homozygote	male	control	27780
Area under glucose response curve	-	-	-	-	12	Early adult	homozygote	male	control	22050			Area under glucose response curve	-	-	-	-	JAX	-	12	Early adult	homozygote	male	control	18705
Area under glucose response curve	-	-	-	-	12	Early adult	homozygote	male	control	20385			Area under glucose response curve	-	-	-	-	JAX	-	12	Early adult	homozygote	male	control	22477.5
Area under glucose response curve	-	-	-	-	12	Early adult	homozygote	male	control	15262.5			Area under glucose response curve	-	-	-	-	JAX	-	12	Early adult	homozygote	male	control	23310
Area under glucose response curve	-	-	-	-	12	Early adult	homozygote	male	control	18225			Area under glucose response curve	-	-	-	-	JAX	-	12	Early adult	homozygote	male	control	19995
Area under glucose response curve	-	-	-	-	12	Early adult	homozygote	male	control	19365			Area under glucose response curve	-	-	-	-	JAX	-	11	Early adult	homozygote	male	control	15705
Area under glucose response curve	-	-	-	-	11	Early adult	homozygote	male	control	12495			Area under glucose response curve	-	-	-	-	JAX	-	12	Early adult	homozygote	male	control	8677.5
Area under glucose response curve	-	-	-	-	11	Early adult	homozygote	male	control	14370			Area under glucose response curve	-	-	-	-	JAX	-	13	Early adult	homozygote	male	control	20430
Area under glucose response curve	-	-	-	-	11	Early adult	homozygote	male	control	12817.5			Area under glucose response curve	-	-	-	-	JAX	-	12	Early adult	homozygote	male	control	9787.5
Area under glucose response curve	-	-	-	-	11	Early adult	homozygote	male	control	17070			Area under glucose response curve	-	-	-	-	JAX	-	12	Early adult	homozygote	male	control	21157.5
Area under glucose response curve	-	-	-	-	12	Early adult	homozygote	male	control	23910			Area under glucose response curve	-	-	-	-	JAX	-	12	Early adult	homozygote	male	control	18615
Area under glucose response curve	-	-	-	-	12	Early adult	homozygote	male	control	21015			Area under glucose response curve	-	-	-	-	JAX	-	12	Early adult	homozygote	male	control	21847.5
Area under glucose response curve	-	-	-	-	12	Early adult	homozygote	male	control	25312.5			Area under glucose response curve	-	-	-	-	JAX	-	12	Early adult	homozygote	male	control	25012.5
Area under glucose response curve	-	-	-	-	12	Early adult	homozygote	male	control	23902.5			Area under glucose response curve	-	-	-	-	JAX	-	12	Early adult	homozygote	male	control	21937.5
Area under glucose response curve	-	-	-	-	12	Early adult	homozygote	male	control	22732.5			Area under glucose response curve	-	-	-	-	JAX	-	12	Early adult	homozygote	male	control	13785
Area under glucose response curve	-	-	-	-	12	Early adult	homozygote	male	control	17115			Area under glucose response curve	-	-	-	-	JAX	-	11	Early adult	homozygote	male	control	22605
Area under glucose response curve	-	-	-	-	12	Early adult	homozygote	male	control	23152.5			Area under glucose response curve	-	-	-	-	JAX	-	11	Early adult	homozygote	male	control	15307.5
Area under glucose response curve	-	-	-	-	12	Early adult	homozygote	male	control	20550			Area under glucose response curve	-	-	-	-	JAX	-	12	Early adult	homozygote	male	control	19972.5
Area under glucose response curve	-	-	-	-	12	Early adult	homozygote	male	control	21195			Area under glucose response curve	-	-	-	-	JAX	-	12	Early adult	homozygote	male	control	18802.5
Area under glucose response curve	-	-	-	-	11	Early adult	homozygote	male	control	16567.5			Area under glucose response curve	-	-	-	-	JAX	-	12	Early adult	homozygote	male	control	18352.5
Area under glucose response curve	-	-	-	-	12	Early adult	homozygote	male	control	21255			Area under glucose response curve	-	-	-	-	JAX	-	12	Early adult	homozygote	male	control	23887.5
Area under glucose response curve	-	-	-	-	12	Early adult	homozygote	male	control	25957.5			Area under glucose response curve	-	-	-	-	JAX	-	12	Early adult	homozygote	male	control	20422.5
Area under glucose response curve	-	-	-	-	12	Early adult	homozygote	male	control	24330			Area under glucose response curve	-	-	-	-	JAX	-	12	Early adult	homozygote	male	control	23670
Area under glucose response curve	-	-	-	-	12	Early adult	homozygote	male	control	22875			Area under glucose response curve	-	-	-	-	JAX	-	12	Early adult	homozygote	male	control	18735
Area under glucose response curve	-	-	-	-	11	Early adult	homozygote	male	control	14032.5			Area under glucose response curve	-	-	-	-	JAX	-	12	Early adult	homozygote	male	control	24090
Area under glucose response curve	-	-	-	-	12	Early adult	homozygote	male	control	13890			Area under glucose response curve	-	-	-	-	JAX	-	12	Early adult	homozygote	male	control	27480
Area under glucose response curve	-	-	-	-	12	Early adult	homozygote	male	control	12600			Area under glucose response curve	-	-	-	-	JAX	-	12	Early adult	homozygote	male	control	21135
Area under glucose response curve	-	-	-	-	12	Early adult	homozygote	male	control	9750			Area under glucose response curve	-	-	-	-	JAX	-	12	Early adult	homozygote	male	control	14805
Area under glucose response curve	-	-	-	-	11	Early adult	homozygote	male	control	14257.5			Area under glucose response curve	-	-	-	-	JAX	-	12	Early adult	homozygote	male	control	25237.5
Area under glucose response curve	-	-	-	-	12	Early adult	homozygote	male	control	11362.5			Area under glucose response curve	-	-	-	-	JAX	-	12	Early adult	homozygote	male	control	4080
Area under glucose response curve	-	-	-	-	12	Early adult	homozygote	male	control	24547.5			Area under glucose response curve	-	-	-	-	JAX	-	12	Early adult	homozygote	male	control	17182.5
Area under glucose response curve	-	-	-	-	12	Early adult	homozygote	male	control	22972.5			Area under glucose response curve	-	-	-	-	JAX	-	11	Early adult	homozygote	male	control	16980
Area under glucose response curve	-	-	-	-	11	Early adult	homozygote	male	control	9975			Area under glucose response curve	-	-	-	-	JAX	-	12	Early adult	homozygote	male	control	24930
Area under glucose response curve	-	-	-	-	12	Early adult	homozygote	male	control	22687.5			Area under glucose response curve	-	-	-	-	JAX	-	12	Early adult	homozygote	male	control	23272.5
Area under glucose response curve	-	-	-	-	12	Early adult	homozygote	male	control	19417.5			Area under glucose response curve	-	-	-	-	JAX	-	12	Early adult	homozygote	male	control	31110
Area under glucose response curve	-	-	-	-	11	Early adult	homozygote	male	control	13260			Area under glucose response curve	-	-	-	-	JAX	-	12	Early adult	homozygote	male	control	14782.5
Area under glucose response curve	-	-	-	-	11	Early adult	homozygote	male	control	17782.5			Area under glucose response curve	-	-	-	-	JAX	-	12	Early adult	homozygote	male	control	15322.5
Area under glucose response curve	-	-	-	-	12	Early adult	homozygote	male	control	10267.5			Area under glucose response curve	-	-	-	-	JAX	-	12	Early adult	homozygote	male	control	20850
Area under glucose response curve	-	-	-	-	12	Early adult	homozygote	male	control	-915			Area under glucose response curve	-	-	-	-	JAX	-	12	Early adult	homozygote	male	control	22462.5
Area under glucose response curve	-	-	-	-	12	Early adult	homozygote	male	control	17122.5			Area under glucose response curve	-	-	-	-	JAX	-	13	Early adult	homozygote	male	control	26805
Area under glucose response curve	-	-	-	-	12	Early adult	homozygote	male	control	18735			Area under glucose response curve	-	-	-	-	JAX	-	12	Early adult	homozygote	male	control	20962.5
Area under glucose response curve	-	-	-	-	12	Early adult	homozygote	male	control	9787.5			Area under glucose response curve	-	-	-	-	JAX	-	12	Early adult	homozygote	male	control	19005
Area under glucose response curve	-	-	-	-	12	Early adult	homozygote	male	control	23700			Area under glucose response curve	-	-	-	-	JAX	-	12	Early adult	homozygote	male	control	17017.5
Area under glucose response curve	-	-	-	-	12	Early adult	homozygote	male	control	21322.5			Area under glucose response curve	-	-	-	-	JAX	-	12	Early adult	homozygote	male	control	22215
Area under glucose response curve	-	-	-	-	11	Early adult	homozygote	male	control	18030			Area under glucose response curve	-	-	-	-	JAX	-	11	Early adult	homozygote	male	control	24247.5
Area under glucose response curve	-	-	-	-	12	Early adult	homozygote	male	control	8655			Area under glucose response curve	-	-	-	-	JAX	-	12	Early adult	homozygote	male	control	17895
Area under glucose response curve	-	-	-	-	12	Early adult	homozygote	male	control	20685			Area under glucose response curve	-	-	-	-	JAX	-	12	Early adult	homozygote	male	control	11377.5
Area under glucose response curve	-	-	-	-	12	Early adult	homozygote	male	control	30105			Area under glucose response curve	-	-	-	-	JAX	-	11	Early adult	homozygote	male	control	17122.5
Area under glucose response curve	-	-	-	-	13	Early adult	homozygote	male	control	22132.5			Area under glucose response curve	-	-	-	-	JAX	-	12	Early adult	homozygote	male	control	26595
Area under glucose response curve	-	-	-	-	12	Early adult	homozygote	male	control	16680			Area under glucose response curve	-	-	-	-	JAX	-	12	Early adult	homozygote	male	control	20932.5
Area under glucose response curve	-	-	-	-	12	Early adult	homozygote	male	control	26235			Area under glucose response curve	-	-	-	-	JAX	-	12	Early adult	homozygote	male	control	20430
Area under glucose response curve	-	-	-	-	12	Early adult	homozygote	male	control	17782.5			Area under glucose response curve	-	-	-	-	JAX	-	12	Early adult	homozygote	male	control	26242.5
Area under glucose response curve	-	-	-	-	12	Early adult	homozygote	male	control	21405			Area under glucose response curve	-	-	-	-	JAX	-	12	Early adult	homozygote	male	control	20100
Area under glucose response curve	-	-	-	-	12	Early adult	homozygote	male	control	27780			Area under glucose response curve	-	-	-	-	JAX	-	12	Early adult	homozygote	male	control	25875
Area under glucose response curve	-	-	-	-	12	Early adult	homozygote	male	control	18922.5			Area under glucose response curve	-	-	-	-	JAX	-	12	Early adult	homozygote	male	control	15300
Area under glucose response curve	-	-	-	-	12	Early adult	homozygote	male	control	19950			Area under glucose response curve	-	-	-	-	JAX	-	12	Early adult	homozygote	male	control	17760
Area under glucose response curve	-	-	-	-	12	Early adult	homozygote	male	control	18705			Area under glucose response curve	-	-	-	-	JAX	-	12	Early adult	homozygote	male	control	17557.5
Area under glucose response curve	-	-	-	-	12	Early adult	homozygote	male	control	24855			Area under glucose response curve	-	-	-	-	JAX	-	12	Early adult	homozygote	male	control	24217.5
Area under glucose response curve	-	-	-	-	12	Early adult	homozygote	male	control	23910			Area under glucose response curve	-	-	-	-	JAX	-	12	Early adult	homozygote	male	control	14295
Area under glucose response curve	-	-	-	-	12	Early adult	homozygote	male	control	23310			Area under glucose response curve	-	-	-	-	JAX	-	12	Early adult	homozygote	male	control	27450
Area under glucose response curve	-	-	-	-	12	Early adult	homozygote	male	control	20370			Area under glucose response curve	-	-	-	-	JAX	-	12	Early adult	homozygote	male	control	22545
Area under glucose response curve	-	-	-	-	11	Early adult	homozygote	male	control	22665			Area under glucose response curve	-	-	-	-	JAX	-	12	Early adult	homozygote	male	control	23670
Area under glucose response curve	-	-	-	-	11	Early adult	homozygote	male	control	15705			Area under glucose response curve	-	-	-	-	JAX	-	12	Early adult	homozygote	male	control	18990
Area under glucose response curve	-	-	-	-	12	Early adult	homozygote	male	control	16155			Area under glucose response curve	-	-	-	-	JAX	-	12	Early adult	homozygote	male	control	9892.5
Area under glucose response curve	-	-	-	-	12	Early adult	homozygote	male	control	24810			Area under glucose response curve	-	-	-	-	JAX	-	12	Early adult	homozygote	male	control	28890
Area under glucose response curve	-	-	-	-	12	Early adult	homozygote	male	control	25327.5			Area under glucose response curve	-	-	-	-	JAX	-	11	Early adult	homozygote	male	control	24555
Area under glucose response curve	-	-	-	-	12	Early adult	homozygote	male	control	23422.5			Area under glucose response curve	-	-	-	-	JAX	-	12	Early adult	homozygote	male	control	23100
Area under glucose response curve	-	-	-	-	12	Early adult	homozygote	male	control	22192.5			Area under glucose response curve	-	-	-	-	JAX	-	12	Early adult	homozygote	male	control	27675
Area under glucose response curve	-	-	-	-	12	Early adult	homozygote	male	control	23692.5			Area under glucose response curve	-	-	-	-	JAX	-	11	Early adult	homozygote	male	control	28672.5
Area under glucose response curve	-	-	-	-	11	Early adult	homozygote	male	control	22320			Area under glucose response curve	-	-	-	-	JAX	-	12	Early adult	homozygote	male	control	24690
Area under glucose response curve	-	-	-	-	12	Early adult	homozygote	male	control	18645			Area under glucose response curve	-	-	-	-	JAX	-	11	Early adult	homozygote	male	control	22702.5
Area under glucose response curve	-	-	-	-	12	Early adult	homozygote	male	control	13785			Area under glucose response curve	-	-	-	-	JAX	-	12	Early adult	homozygote	male	control	26850
Area under glucose response curve	-	-	-	-	11	Early adult	homozygote	male	control	15307.5			Area under glucose response curve	-	-	-	-	JAX	-	12	Early adult	homozygote	male	control	31657.5
Area under glucose response curve	-	-	-	-	12	Early adult	homozygote	male	control	20377.5			Area under glucose response curve	-	-	-	-	JAX	-	12	Early adult	homozygote	male	control	22327.5
Area under glucose response curve	-	-	-	-	12	Early adult	homozygote	male	control	18352.5			Area under glucose response curve	-	-	-	-	JAX	-	12	Early adult	homozygote	male	control	23197.5
Area under glucose response curve	-	-	-	-	12	Early adult	homozygote	male	control	18802.5			Area under glucose response curve	-	-	-	-	JAX	-	12	Early adult	homozygote	male	control	21360
Area under glucose response curve	-	-	-	-	12	Early adult	homozygote	male	control	24442.5			Area under glucose response curve	-	-	-	-	JAX	-	12	Early adult	homozygote	male	control	21862.5
Area under glucose response curve	-	-	-	-	12	Early adult	homozygote	male	control	23887.5			Area under glucose response curve	-	-	-	-	JAX	-	12	Early adult	homozygote	male	control	17070
Area under glucose response curve	-	-	-	-	12	Early adult	homozygote	male	control	22447.5			Area under glucose response curve	-	-	-	-	JAX	-	12	Early adult	homozygote	male	control	14565
Area under glucose response curve	-	-	-	-	12	Early adult	homozygote	male	control	25620			Area under glucose response curve	-	-	-	-	JAX	-	12	Early adult	homozygote	male	control	12082.5
Area under glucose response curve	-	-	-	-	12	Early adult	homozygote	male	control	23040			Area under glucose response curve	-	-	-	-	JAX	-	11	Early adult	homozygote	male	control	25702.5
Area under glucose response curve	-	-	-	-	12	Early adult	homozygote	male	control	33382.5			Area under glucose response curve	-	-	-	-	JAX	-	12	Early adult	homozygote	male	control	19950
Area under glucose response curve	-	-	-	-	12	Early adult	homozygote	male	control	26542.5			Area under glucose response curve	-	-	-	-	JAX	-	11	Early adult	homozygote	male	control	21187.5
Area under glucose response curve	-	-	-	-	12	Early adult	homozygote	male	control	18735			Area under glucose response curve	-	-	-	-	JAX	-	11	Early adult	homozygote	male	control	21727.5
Area under glucose response curve	-	-	-	-	12	Early adult	homozygote	male	control	27480			Area under glucose response curve	-	-	-	-	JAX	-	12	Early adult	homozygote	male	control	24442.5
Area under glucose response curve	-	-	-	-	12	Early adult	homozygote	male	control	15862.5			Area under glucose response curve	-	-	-	-	JAX	-	12	Early adult	homozygote	male	control	23430
Area under glucose response curve	-	-	-	-	12	Early adult	homozygote	male	control	24090			Area under glucose response curve	-	-	-	-	JAX	-	12	Early adult	homozygote	male	control	29115
Area under glucose response curve	-	-	-	-	12	Early adult	homozygote	male	control	25237.5			Area under glucose response curve	-	-	-	-	JAX	-	12	Early adult	homozygote	male	control	15637.5
Area under glucose response curve	-	-	-	-	12	Early adult	homozygote	male	control	14805			Area under glucose response curve	-	-	-	-	JAX	-	12	Early adult	homozygote	male	control	15420
Area under glucose response curve	-	-	-	-	12	Early adult	homozygote	male	control	4080			Area under glucose response curve	-	-	-	-	JAX	-	12	Early adult	homozygote	male	control	21795
Area under glucose response curve	-	-	-	-	12	Early adult	homozygote	male	control	17182.5			Area under glucose response curve	-	-	-	-	JAX	-	12	Early adult	homozygote	male	control	17167.5
Area under glucose response curve	-	-	-	-	12	Early adult	homozygote	male	control	24067.5			Area under glucose response curve	-	-	-	-	JAX	-	12	Early adult	homozygote	male	control	25575
Area under glucose response curve	-	-	-	-	11	Early adult	homozygote	male	control	16980			Area under glucose response curve	-	-	-	-	JAX	-	12	Early adult	homozygote	male	control	15180
Area under glucose response curve	-	-	-	-	12	Early adult	homozygote	male	control	24240			Area under glucose response curve	-	-	-	-	JAX	-	12	Early adult	homozygote	male	control	18757.5
Area under glucose response curve	-	-	-	-	12	Early adult	homozygote	male	control	31110			Area under glucose response curve	-	-	-	-	JAX	-	12	Early adult	homozygote	male	control	19342.5
Area under glucose response curve	-	-	-	-	12	Early adult	homozygote	male	control	21337.5			Area under glucose response curve	-	-	-	-	JAX	-	11	Early adult	homozygote	male	control	17152.5
Area under glucose response curve	-	-	-	-	12	Early adult	homozygote	male	control	21082.5			Area under glucose response curve	-	-	-	-	JAX	-	12	Early adult	homozygote	male	control	11767.5
Area under glucose response curve	-	-	-	-	12	Early adult	homozygote	male	control	14782.5			Area under glucose response curve	-	-	-	-	JAX	-	12	Early adult	homozygote	male	control	8512.5
Area under glucose response curve	-	-	-	-	12	Early adult	homozygote	male	control	25582.5			Area under glucose response curve	-	-	-	-	JAX	-	12	Early adult	homozygote	male	control	24097.5
Area under glucose response curve	-	-	-	-	12	Early adult	homozygote	male	control	25890			Area under glucose response curve	-	-	-	-	JAX	-	12	Early adult	homozygote	male	control	17902.5
Area under glucose response curve	-	-	-	-	12	Early adult	homozygote	male	control	19672.5			Area under glucose response curve	-	-	-	-	JAX	-	12	Early adult	homozygote	male	control	21090
Area under glucose response curve	-	-	-	-	12	Early adult	homozygote	male	control	2512.5			Area under glucose response curve	-	-	-	-	JAX	-	12	Early adult	homozygote	male	control	17190
Area under glucose response curve	-	-	-	-	12	Early adult	homozygote	male	control	24660			Area under glucose response curve	-	-	-	-	JAX	-	12	Early adult	homozygote	male	control	20137.5
Area under glucose response curve	-	-	-	-	12	Early adult	homozygote	male	control	18697.5			Area under glucose response curve	-	-	-	-	JAX	-	12	Early adult	homozygote	male	control	9750
Area under glucose response curve	-	-	-	-	12	Early adult	homozygote	male	control	8947.5			Area under glucose response curve	-	-	-	-	JAX	-	12	Early adult	homozygote	male	control	26700
Area under glucose response curve	-	-	-	-	12	Early adult	homozygote	male	control	17017.5			Area under glucose response curve	-	-	-	-	JAX	-	12	Early adult	homozygote	male	control	28845
Area under glucose response curve	-	-	-	-	11	Early adult	homozygote	male	control	24247.5			Area under glucose response curve	-	-	-	-	JAX	-	12	Early adult	homozygote	male	control	17655
Area under glucose response curve	-	-	-	-	12	Early adult	homozygote	male	control	18840			Area under glucose response curve	-	-	-	-	JAX	-	12	Early adult	homozygote	male	control	21067.5
Area under glucose response curve	-	-	-	-	11	Early adult	homozygote	male	control	26835			Area under glucose response curve	-	-	-	-	JAX	-	11	Early adult	homozygote	male	control	18217.5
Area under glucose response curve	-	-	-	-	12	Early adult	homozygote	male	control	11377.5			Area under glucose response curve	-	-	-	-	JAX	-	11	Early adult	homozygote	male	control	17812.5
Area under glucose response curve	-	-	-	-	12	Early adult	homozygote	male	control	22110			Area under glucose response curve	-	-	-	-	JAX	-	11	Early adult	homozygote	male	control	20362.5
Area under glucose response curve	-	-	-	-	11	Early adult	homozygote	male	control	17122.5			Area under glucose response curve	-	-	-	-	JAX	-	12	Early adult	homozygote	male	control	24315
Area under glucose response curve	-	-	-	-	12	Early adult	homozygote	male	control	20932.5			Area under glucose response curve	-	-	-	-	JAX	-	12	Early adult	homozygote	male	control	23325
Area under glucose response curve	-	-	-	-	12	Early adult	homozygote	male	control	20730			Area under glucose response curve	-	-	-	-	JAX	-	12	Early adult	homozygote	male	control	24120
Area under glucose response curve	-	-	-	-	12	Early adult	homozygote	male	control	25875			Area under glucose response curve	-	-	-	-	JAX	-	12	Early adult	homozygote	male	control	20137.5
Area under glucose response curve	-	-	-	-	12	Early adult	homozygote	male	control	30270			Area under glucose response curve	-	-	-	-	JAX	-	11	Early adult	homozygote	male	control	28117.5
Area under glucose response curve	-	-	-	-	12	Early adult	homozygote	male	control	15300			Area under glucose response curve	-	-	-	-	JAX	-	12	Early adult	homozygote	male	control	16305
Area under glucose response curve	-	-	-	-	12	Early adult	homozygote	male	control	18337.5			Area under glucose response curve	-	-	-	-	JAX	-	11	Early adult	homozygote	male	control	16372.5
Area under glucose response curve	-	-	-	-	12	Early adult	homozygote	male	control	33187.5			Area under glucose response curve	-	-	-	-	JAX	-	12	Early adult	homozygote	male	control	21022.5
Area under glucose response curve	-	-	-	-	12	Early adult	homozygote	male	control	23347.5			Area under glucose response curve	-	-	-	-	JAX	-	11	Early adult	homozygote	male	control	10395
Area under glucose response curve	-	-	-	-	13	Early adult	homozygote	male	control	17107.5			Area under glucose response curve	-	-	-	-	JAX	-	12	Early adult	homozygote	male	control	18240
Area under glucose response curve	-	-	-	-	12	Early adult	homozygote	male	control	17760			Area under glucose response curve	-	-	-	-	JAX	-	12	Early adult	homozygote	male	control	23520
Area under glucose response curve	-	-	-	-	12	Early adult	homozygote	male	control	17557.5			Area under glucose response curve	-	-	-	-	JAX	-	11	Early adult	homozygote	male	control	18592.5
Area under glucose response curve	-	-	-	-	12	Early adult	homozygote	male	control	18202.5			Area under glucose response curve	-	-	-	-	JAX	-	12	Early adult	homozygote	male	control	13912.5
Area under glucose response curve	-	-	-	-	12	Early adult	homozygote	male	control	27450			Area under glucose response curve	-	-	-	-	JAX	-	12	Early adult	homozygote	male	control	20520
Area under glucose response curve	-	-	-	-	12	Early adult	homozygote	male	control	22545			Area under glucose response curve	-	-	-	-	JAX	-	12	Early adult	homozygote	male	control	21337.5
Area under glucose response curve	-	-	-	-	12	Early adult	homozygote	male	control	23670			Area under glucose response curve	-	-	-	-	JAX	-	12	Early adult	homozygote	male	control	20482.5
Area under glucose response curve	-	-	-	-	12	Early adult	homozygote	male	control	9892.5			Area under glucose response curve	-	-	-	-	JAX	-	11	Early adult	homozygote	male	control	14842.5
Area under glucose response curve	-	-	-	-	12	Early adult	homozygote	male	control	18382.5			Area under glucose response curve	-	-	-	-	JAX	-	12	Early adult	homozygote	male	control	24502.5
Area under glucose response curve	-	-	-	-	12	Early adult	homozygote	male	control	20827.5			Area under glucose response curve	-	-	-	-	JAX	-	12	Early adult	homozygote	male	control	18210
Area under glucose response curve	-	-	-	-	12	Early adult	homozygote	male	control	22132.5			Area under glucose response curve	-	-	-	-	JAX	-	12	Early adult	homozygote	male	control	9960
Area under glucose response curve	-	-	-	-	12	Early adult	homozygote	male	control	27675			Area under glucose response curve	-	-	-	-	JAX	-	12	Early adult	homozygote	male	control	26895
Area under glucose response curve	-	-	-	-	12	Early adult	homozygote	male	control	31657.5			Area under glucose response curve	-	-	-	-	JAX	-	12	Early adult	homozygote	male	control	18607.5
Area under glucose response curve	-	-	-	-	12	Early adult	homozygote	male	control	21862.5			Area under glucose response curve	-	-	-	-	JAX	-	11	Early adult	homozygote	male	control	18157.5
Area under glucose response curve	-	-	-	-	12	Early adult	homozygote	male	control	21517.5			Area under glucose response curve	-	-	-	-	JAX	-	12	Early adult	homozygote	male	control	8497.5
Area under glucose response curve	-	-	-	-	12	Early adult	homozygote	male	control	17070			Area under glucose response curve	-	-	-	-	JAX	-	12	Early adult	homozygote	male	control	24630
Area under glucose response curve	-	-	-	-	12	Early adult	homozygote	male	control	21360			Area under glucose response curve	-	-	-	-	JAX	-	11	Early adult	homozygote	male	control	12562.5
Area under glucose response curve	-	-	-	-	12	Early adult	homozygote	male	control	15592.5			Area under glucose response curve	-	-	-	-	JAX	-	12	Early adult	homozygote	male	control	31732.5
Area under glucose response curve	-	-	-	-	12	Early adult	homozygote	male	control	12082.5			Area under glucose response curve	-	-	-	-	JAX	-	12	Early adult	homozygote	male	control	33060
Area under glucose response curve	-	-	-	-	11	Early adult	homozygote	male	control	21187.5			Area under glucose response curve	-	-	-	-	JAX	-	12	Early adult	homozygote	male	control	20107.5
Area under glucose response curve	-	-	-	-	12	Early adult	homozygote	male	control	23430			Area under glucose response curve	-	-	-	-	JAX	-	12	Early adult	homozygote	male	control	23977.5
Area under glucose response curve	-	-	-	-	11	Early adult	homozygote	male	control	18645			Area under glucose response curve	-	-	-	-	JAX	-	12	Early adult	homozygote	male	control	19020
Area under glucose response curve	-	-	-	-	13	Early adult	homozygote	male	control	11422.5			Area under glucose response curve	-	-	-	-	JAX	-	12	Early adult	homozygote	male	control	22155
Area under glucose response curve	-	-	-	-	12	Early adult	homozygote	male	control	17482.5			Area under glucose response curve	-	-	-	-	JAX	-	12	Early adult	homozygote	male	control	20092.5
Area under glucose response curve	-	-	-	-	12	Early adult	homozygote	male	control	20122.5			Area under glucose response curve	-	-	-	-	JAX	-	11	Early adult	homozygote	male	control	12615
Area under glucose response curve	-	-	-	-	12	Early adult	homozygote	male	control	16852.5			Area under glucose response curve	-	-	-	-	JAX	-	12	Early adult	homozygote	male	control	16275
Area under glucose response curve	-	-	-	-	12	Early adult	homozygote	male	control	16072.5			Area under glucose response curve	-	-	-	-	JAX	-	12	Early adult	homozygote	male	control	19012.5
Area under glucose response curve	-	-	-	-	12	Early adult	homozygote	male	control	29437.5			Area under glucose response curve	-	-	-	-	JAX	-	12	Early adult	homozygote	male	control	21930
Area under glucose response curve	-	-	-	-	12	Early adult	homozygote	male	control	15420			Area under glucose response curve	-	-	-	-	JAX	-	13	Early adult	homozygote	male	control	19335
Area under glucose response curve	-	-	-	-	12	Early adult	homozygote	male	control	15637.5			Area under glucose response curve	-	-	-	-	JAX	-	12	Early adult	homozygote	male	control	33277.5
Area under glucose response curve	-	-	-	-	12	Early adult	homozygote	male	control	16770			Area under glucose response curve	-	-	-	-	JAX	-	12	Early adult	homozygote	male	control	16155
Area under glucose response curve	-	-	-	-	12	Early adult	homozygote	male	control	21795			Area under glucose response curve	-	-	-	-	JAX	-	11	Early adult	homozygote	male	control	19492.5
Area under glucose response curve	-	-	-	-	12	Early adult	homozygote	male	control	15180			Area under glucose response curve	-	-	-	-	JAX	-	12	Early adult	homozygote	male	control	23025
Area under glucose response curve	-	-	-	-	11	Early adult	homozygote	male	control	22012.5			Area under glucose response curve	-	-	-	-	JAX	-	12	Early adult	homozygote	male	control	28942.5
Area under glucose response curve	-	-	-	-	12	Early adult	homozygote	male	control	10860			Area under glucose response curve	-	-	-	-	JAX	-	12	Early adult	homozygote	male	control	16942.5
Area under glucose response curve	-	-	-	-	12	Early adult	homozygote	male	control	19342.5			Area under glucose response curve	-	-	-	-	JAX	-	12	Early adult	homozygote	male	control	26370
Area under glucose response curve	-	-	-	-	12	Early adult	homozygote	male	control	18787.5			Area under glucose response curve	-	-	-	-	JAX	-	12	Early adult	homozygote	male	control	30750
Area under glucose response curve	-	-	-	-	12	Early adult	homozygote	male	control	23130			Area under glucose response curve	-	-	-	-	JAX	-	12	Early adult	homozygote	male	control	23377.5
Area under glucose response curve	-	-	-	-	11	Early adult	homozygote	male	control	17152.5			Area under glucose response curve	-	-	-	-	JAX	-	12	Early adult	homozygote	male	control	12232.5
Area under glucose response curve	-	-	-	-	12	Early adult	homozygote	male	control	11767.5			Area under glucose response curve	-	-	-	-	JAX	-	12	Early adult	homozygote	male	control	22860
Area under glucose response curve	-	-	-	-	12	Early adult	homozygote	male	control	8512.5			Area under glucose response curve	-	-	-	-	JAX	-	13	Early adult	homozygote	male	control	19252.5
Area under glucose response curve	-	-	-	-	12	Early adult	homozygote	male	control	17902.5			Area under glucose response curve	-	-	-	-	JAX	-	12	Early adult	homozygote	male	control	21442.5
Area under glucose response curve	-	-	-	-	12	Early adult	homozygote	male	control	13515			Area under glucose response curve	-	-	-	-	JAX	-	11	Early adult	homozygote	male	control	21652.5
Area under glucose response curve	-	-	-	-	12	Early adult	homozygote	male	control	27577.5			Area under glucose response curve	-	-	-	-	JAX	-	12	Early adult	homozygote	male	control	28807.5
Area under glucose response curve	-	-	-	-	12	Early adult	homozygote	male	control	17190			Area under glucose response curve	-	-	-	-	JAX	-	12	Early adult	homozygote	male	control	20362.5
Area under glucose response curve	-	-	-	-	12	Early adult	homozygote	male	control	24315			Area under glucose response curve	-	-	-	-	JAX	-	12	Early adult	homozygote	male	control	19597.5
Area under glucose response curve	-	-	-	-	11	Early adult	homozygote	male	control	17812.5			Area under glucose response curve	-	-	-	-	JAX	-	12	Early adult	homozygote	male	control	17782.5
Area under glucose response curve	-	-	-	-	12	Early adult	homozygote	male	control	19417.5			Area under glucose response curve	-	-	-	-	JAX	-	11	Early adult	homozygote	male	control	23017.5
Area under glucose response curve	-	-	-	-	11	Early adult	homozygote	male	control	18217.5			Area under glucose response curve	-	-	-	-	JAX	-	12	Early adult	homozygote	male	control	18202.5
Area under glucose response curve	-	-	-	-	12	Early adult	homozygote	male	control	20137.5			Area under glucose response curve	-	-	-	-	JAX	-	12	Early adult	homozygote	male	control	8655
Area under glucose response curve	-	-	-	-	12	Early adult	homozygote	male	control	28987.5			Area under glucose response curve	-	-	-	-	JAX	-	12	Early adult	homozygote	male	control	17235
Area under glucose response curve	-	-	-	-	11	Early adult	homozygote	male	control	28117.5			Area under glucose response curve	-	-	-	-	JAX	-	12	Early adult	homozygote	male	control	14925
Area under glucose response curve	-	-	-	-	12	Early adult	homozygote	male	control	25432.5			Area under glucose response curve	-	-	-	-	JAX	-	13	Early adult	homozygote	male	control	18232.5
Area under glucose response curve	-	-	-	-	11	Early adult	homozygote	male	control	16372.5			Area under glucose response curve	-	-	-	-	JAX	-	12	Early adult	homozygote	male	control	11070
Area under glucose response curve	-	-	-	-	12	Early adult	homozygote	male	control	14250			Area under glucose response curve	-	-	-	-	JAX	-	12	Early adult	homozygote	male	control	19155
Area under glucose response curve	-	-	-	-	12	Early adult	homozygote	male	control	21022.5			Area under glucose response curve	-	-	-	-	JAX	-	11	Early adult	homozygote	male	control	17797.5
Area under glucose response curve	-	-	-	-	12	Early adult	homozygote	male	control	19102.5			Area under glucose response curve	-	-	-	-	JAX	-	12	Early adult	homozygote	male	control	19807.5
Area under glucose response curve	-	-	-	-	11	Early adult	homozygote	male	control	10395			Area under glucose response curve	-	-	-	-	JAX	-	12	Early adult	homozygote	male	control	23857.5
Area under glucose response curve	-	-	-	-	11	Early adult	homozygote	male	control	18592.5			Area under glucose response curve	-	-	-	-	JAX	-	11	Early adult	homozygote	male	control	15547.5
Area under glucose response curve	-	-	-	-	12	Early adult	homozygote	male	control	20460			Area under glucose response curve	-	-	-	-	JAX	-	12	Early adult	homozygote	male	control	16417.5
Area under glucose response curve	-	-	-	-	12	Early adult	homozygote	male	control	18217.5			Area under glucose response curve	-	-	-	-	JAX	-	12	Early adult	homozygote	male	control	32122.5
Area under glucose response curve	-	-	-	-	12	Early adult	homozygote	male	control	22320			Area under glucose response curve	-	-	-	-	JAX	-	12	Early adult	homozygote	male	control	23340
Area under glucose response curve	-	-	-	-	12	Early adult	homozygote	male	control	21645			Area under glucose response curve	-	-	-	-	JAX	-	12	Early adult	homozygote	male	control	12817.5
Area under glucose response curve	-	-	-	-	11	Early adult	homozygote	male	control	14842.5			Area under glucose response curve	-	-	-	-	JAX	-	12	Early adult	homozygote	male	control	24037.5
Area under glucose response curve	-	-	-	-	12	Early adult	homozygote	male	control	15592.5			Area under glucose response curve	-	-	-	-	JAX	-	12	Early adult	homozygote	male	control	11370
Area under glucose response curve	-	-	-	-	12	Early adult	homozygote	male	control	9960			Area under glucose response curve	-	-	-	-	JAX	-	12	Early adult	homozygote	male	control	4560
Area under glucose response curve	-	-	-	-	12	Early adult	homozygote	male	control	26895			Area under glucose response curve	-	-	-	-	JAX	-	12	Early adult	homozygote	male	control	25972.5
Area under glucose response curve	-	-	-	-	12	Early adult	homozygote	male	control	8497.5			Area under glucose response curve	-	-	-	-	JAX	-	12	Early adult	homozygote	male	control	16740
Area under glucose response curve	-	-	-	-	12	Early adult	homozygote	male	control	14992.5			Area under glucose response curve	-	-	-	-	JAX	-	11	Early adult	homozygote	male	control	16057.5
Area under glucose response curve	-	-	-	-	11	Early adult	homozygote	male	control	22905			Area under glucose response curve	-	-	-	-	JAX	-	12	Early adult	homozygote	male	control	25327.5
Area under glucose response curve	-	-	-	-	12	Early adult	homozygote	male	control	22027.5			Area under glucose response curve	-	-	-	-	JAX	-	12	Early adult	homozygote	male	control	11557.5
Area under glucose response curve	-	-	-	-	12	Early adult	homozygote	male	control	25012.5			Area under glucose response curve	-	-	-	-	JAX	-	12	Early adult	homozygote	male	control	20310
Area under glucose response curve	-	-	-	-	12	Early adult	homozygote	male	control	33060			Area under glucose response curve	-	-	-	-	JAX	-	12	Early adult	homozygote	male	control	18045
Area under glucose response curve	-	-	-	-	12	Early adult	homozygote	male	control	20107.5			Area under glucose response curve	-	-	-	-	JAX	-	12	Early adult	homozygote	male	control	14647.5
Area under glucose response curve	-	-	-	-	12	Early adult	homozygote	male	control	20107.5			Area under glucose response curve	-	-	-	-	JAX	-	11	Early adult	homozygote	male	control	20220
Area under glucose response curve	-	-	-	-	11	Early adult	homozygote	male	control	25582.5			Area under glucose response curve	-	-	-	-	JAX	-	11	Early adult	homozygote	male	control	29580
Area under glucose response curve	-	-	-	-	12	Early adult	homozygote	male	control	22155			Area under glucose response curve	-	-	-	-	JAX	-	12	Early adult	homozygote	male	control	10785
Area under glucose response curve	-	-	-	-	12	Early adult	homozygote	male	control	17580			Area under glucose response curve	-	-	-	-	JAX	-	12	Early adult	homozygote	male	control	19995
Area under glucose response curve	-	-	-	-	11	Early adult	homozygote	male	control	12615			Area under glucose response curve	-	-	-	-	JAX	-	11	Early adult	homozygote	male	control	16762.5
Area under glucose response curve	-	-	-	-	12	Early adult	homozygote	male	control	16275			Area under glucose response curve	-	-	-	-	JAX	-	12	Early adult	homozygote	male	control	15990
Area under glucose response curve	-	-	-	-	12	Early adult	homozygote	male	control	20092.5			Area under glucose response curve	-	-	-	-	JAX	-	11	Early adult	homozygote	male	control	18442.5
Area under glucose response curve	-	-	-	-	12	Early adult	homozygote	male	control	20640			Area under glucose response curve	-	-	-	-	JAX	-	12	Early adult	homozygote	male	control	24187.5
Area under glucose response curve	-	-	-	-	12	Early adult	homozygote	male	control	20902.5			Area under glucose response curve	-	-	-	-	JAX	-	12	Early adult	homozygote	male	control	21900
Area under glucose response curve	-	-	-	-	12	Early adult	homozygote	male	control	17932.5			Area under glucose response curve	-	-	-	-	JAX	-	12	Early adult	homozygote	male	control	19935
Area under glucose response curve	-	-	-	-	12	Early adult	homozygote	male	control	16155			Area under glucose response curve	-	-	-	-	JAX	-	12	Early adult	homozygote	male	control	10972.5
Area under glucose response curve	-	-	-	-	11	Early adult	homozygote	male	control	19492.5			Area under glucose response curve	-	-	-	-	JAX	-	12	Early adult	homozygote	male	control	16125
Area under glucose response curve	-	-	-	-	11	Early adult	homozygote	male	control	19942.5			Area under glucose response curve	-	-	-	-	JAX	-	12	Early adult	homozygote	male	control	20122.5
Area under glucose response curve	-	-	-	-	12	Early adult	homozygote	male	control	23025			Area under glucose response curve	-	-	-	-	JAX	-	12	Early adult	homozygote	male	control	15292.5
Area under glucose response curve	-	-	-	-	12	Early adult	homozygote	male	control	19687.5			Area under glucose response curve	-	-	-	-	JAX	-	12	Early adult	homozygote	male	control	28912.5
Area under glucose response curve	-	-	-	-	12	Early adult	homozygote	male	control	18847.5			Area under glucose response curve	-	-	-	-	JAX	-	12	Early adult	homozygote	male	control	34522.5
Area under glucose response curve	-	-	-	-	12	Early adult	homozygote	male	control	21052.5			Area under glucose response curve	-	-	-	-	JAX	-	12	Early adult	homozygote	male	control	23002.5
Area under glucose response curve	-	-	-	-	12	Early adult	homozygote	male	control	21540			Area under glucose response curve	-	-	-	-	JAX	-	12	Early adult	homozygote	male	control	24630
Area under glucose response curve	-	-	-	-	12	Early adult	homozygote	male	control	26370			Area under glucose response curve	-	-	-	-	JAX	-	12	Early adult	homozygote	male	control	20137.5
Area under glucose response curve	-	-	-	-	12	Early adult	homozygote	male	control	16942.5			Area under glucose response curve	-	-	-	-	JAX	-	13	Early adult	homozygote	male	control	9915
Area under glucose response curve	-	-	-	-	12	Early adult	homozygote	male	control	21082.5			Area under glucose response curve	-	-	-	-	JAX	-	12	Early adult	homozygote	male	control	11587.5
Area under glucose response curve	-	-	-	-	12	Early adult	homozygote	male	control	23377.5			Area under glucose response curve	-	-	-	-	JAX	-	12	Early adult	homozygote	male	control	19642.5
Area under glucose response curve	-	-	-	-	12	Early adult	homozygote	male	control	12232.5			Area under glucose response curve	-	-	-	-	JAX	-	12	Early adult	homozygote	male	control	25185
Area under glucose response curve	-	-	-	-	12	Early adult	homozygote	male	control	22860			Area under glucose response curve	-	-	-	-	JAX	-	12	Early adult	homozygote	male	control	21315
Area under glucose response curve	-	-	-	-	12	Early adult	homozygote	male	control	31432.5			Area under glucose response curve	-	-	-	-	JAX	-	12	Early adult	homozygote	male	control	23287.5
Area under glucose response curve	-	-	-	-	12	Early adult	homozygote	male	control	21442.5			Area under glucose response curve	-	-	-	-	JAX	-	11	Early adult	homozygote	male	control	18637.5
Area under glucose response curve	-	-	-	-	12	Early adult	homozygote	male	control	20362.5			Area under glucose response curve	-	-	-	-	JAX	-	12	Early adult	homozygote	male	control	19410
Area under glucose response curve	-	-	-	-	12	Early adult	homozygote	male	control	17782.5			Area under glucose response curve	-	-	-	-	JAX	-	12	Early adult	homozygote	male	control	16102.5
Area under glucose response curve	-	-	-	-	11	Early adult	homozygote	male	control	23017.5			Area under glucose response curve	-	-	-	-	JAX	-	12	Early adult	homozygote	male	control	23647.5
Area under glucose response curve	-	-	-	-	12	Early adult	homozygote	male	control	19575			Area under glucose response curve	-	-	-	-	JAX	-	12	Early adult	homozygote	male	control	19327.5
Area under glucose response curve	-	-	-	-	12	Early adult	homozygote	male	control	18202.5			Area under glucose response curve	-	-	-	-	JAX	-	12	Early adult	homozygote	male	control	11430
Area under glucose response curve	-	-	-	-	12	Early adult	homozygote	male	control	14925			Area under glucose response curve	-	-	-	-	JAX	-	12	Early adult	homozygote	male	control	15225
Area under glucose response curve	-	-	-	-	12	Early adult	homozygote	male	control	18877.5			Area under glucose response curve	-	-	-	-	JAX	-	12	Early adult	homozygote	male	control	16372.5
Area under glucose response curve	-	-	-	-	12	Early adult	homozygote	male	control	11587.5			Area under glucose response curve	-	-	-	-	JAX	-	12	Early adult	homozygote	male	control	18577.5
Area under glucose response curve	-	-	-	-	12	Early adult	homozygote	male	control	25162.5			Area under glucose response curve	-	-	-	-	JAX	-	12	Early adult	homozygote	male	control	17115
Area under glucose response curve	-	-	-	-	12	Early adult	homozygote	male	control	11070			Area under glucose response curve	-	-	-	-	JAX	-	12	Early adult	homozygote	male	control	23407.5
Area under glucose response curve	-	-	-	-	11	Early adult	homozygote	male	control	17797.5			Area under glucose response curve	-	-	-	-	JAX	-	12	Early adult	homozygote	male	control	22155
Area under glucose response curve	-	-	-	-	12	Early adult	homozygote	male	control	19807.5			Area under glucose response curve	-	-	-	-	JAX	-	11	Early adult	homozygote	male	control	16687.5
Area under glucose response curve	-	-	-	-	12	Early adult	homozygote	male	control	23857.5			Area under glucose response curve	-	-	-	-	JAX	-	12	Early adult	homozygote	male	control	28080
Area under glucose response curve	-	-	-	-	12	Early adult	homozygote	male	control	21127.5			Area under glucose response curve	-	-	-	-	JAX	-	11	Early adult	homozygote	male	control	18712.5
Area under glucose response curve	-	-	-	-	12	Early adult	homozygote	male	control	22875			Area under glucose response curve	-	-	-	-	JAX	-	12	Early adult	homozygote	male	control	4762.5
Area under glucose response curve	-	-	-	-	12	Early adult	homozygote	male	control	23857.5			Area under glucose response curve	-	-	-	-	JAX	-	12	Early adult	homozygote	male	control	15675
Area under glucose response curve	-	-	-	-	11	Early adult	homozygote	male	control	15547.5			Area under glucose response curve	-	-	-	-	JAX	-	12	Early adult	homozygote	male	control	16867.5
Area under glucose response curve	-	-	-	-	12	Early adult	homozygote	male	control	16417.5			Area under glucose response curve	-	-	-	-	JAX	-	12	Early adult	homozygote	male	control	23212.5
Area under glucose response curve	-	-	-	-	12	Early adult	homozygote	male	control	19492.5			Area under glucose response curve	-	-	-	-	JAX	-	12	Early adult	homozygote	male	control	19695
Area under glucose response curve	-	-	-	-	12	Early adult	homozygote	male	control	12817.5			Area under glucose response curve	-	-	-	-	JAX	-	12	Early adult	homozygote	male	control	15645
Area under glucose response curve	-	-	-	-	12	Early adult	homozygote	male	control	24037.5			Area under glucose response curve	-	-	-	-	JAX	-	13	Early adult	homozygote	male	control	27720
Area under glucose response curve	-	-	-	-	12	Early adult	homozygote	male	control	24667.5			Area under glucose response curve	-	-	-	-	JAX	-	12	Early adult	homozygote	male	control	17737.5
Area under glucose response curve	-	-	-	-	12	Early adult	homozygote	male	control	11370			Area under glucose response curve	-	-	-	-	JAX	-	12	Early adult	homozygote	male	control	23445
Area under glucose response curve	-	-	-	-	12	Early adult	homozygote	male	control	4560			Area under glucose response curve	-	-	-	-	JAX	-	11	Early adult	homozygote	male	control	19492.5
Area under glucose response curve	-	-	-	-	12	Early adult	homozygote	male	control	22155			Area under glucose response curve	-	-	-	-	JAX	-	11	Early adult	homozygote	male	control	16507.5
Area under glucose response curve	-	-	-	-	11	Early adult	homozygote	male	control	16057.5			Area under glucose response curve	-	-	-	-	JAX	-	12	Early adult	homozygote	male	control	18105
Area under glucose response curve	-	-	-	-	12	Early adult	homozygote	male	control	15967.5			Area under glucose response curve	-	-	-	-	JAX	-	12	Early adult	homozygote	male	control	14055
Area under glucose response curve	-	-	-	-	12	Early adult	homozygote	male	control	11557.5			Area under glucose response curve	-	-	-	-	JAX	-	12	Early adult	homozygote	male	control	28170
Area under glucose response curve	-	-	-	-	12	Early adult	homozygote	male	control	19005			Area under glucose response curve	-	-	-	-	JAX	-	12	Early adult	homozygote	male	control	24240
Area under glucose response curve	-	-	-	-	12	Early adult	homozygote	male	control	14647.5			Area under glucose response curve	-	-	-	-	JAX	-	12	Early adult	homozygote	male	control	22897.5
Area under glucose response curve	-	-	-	-	11	Early adult	homozygote	male	control	20220			Area under glucose response curve	-	-	-	-	JAX	-	12	Early adult	homozygote	male	control	15690
Area under glucose response curve	-	-	-	-	12	Early adult	homozygote	male	control	19050			Area under glucose response curve	-	-	-	-	JAX	-	12	Early adult	homozygote	male	control	18277.5
Area under glucose response curve	-	-	-	-	11	Early adult	homozygote	male	control	29580			Area under glucose response curve	-	-	-	-	JAX	-	12	Early adult	homozygote	male	control	18292.5
Area under glucose response curve	-	-	-	-	12	Early adult	homozygote	male	control	10785			Area under glucose response curve	-	-	-	-	JAX	-	11	Early adult	homozygote	male	control	12780
Area under glucose response curve	-	-	-	-	12	Early adult	homozygote	male	control	19995			Area under glucose response curve	-	-	-	-	JAX	-	12	Early adult	homozygote	male	control	24997.5
Area under glucose response curve	-	-	-	-	12	Early adult	homozygote	male	control	19702.5			Area under glucose response curve	-	-	-	-	JAX	-	12	Early adult	homozygote	male	control	31605
Area under glucose response curve	-	-	-	-	11	Early adult	homozygote	male	control	16762.5			Area under glucose response curve	-	-	-	-	JAX	-	12	Early adult	homozygote	male	control	17377.5
Area under glucose response curve	-	-	-	-	12	Early adult	homozygote	male	control	15990			Area under glucose response curve	-	-	-	-	JAX	-	12	Early adult	homozygote	male	control	19050
Area under glucose response curve	-	-	-	-	12	Early adult	homozygote	male	control	23100			Area under glucose response curve	-	-	-	-	JAX	-	12	Early adult	homozygote	male	control	6562.5
Area under glucose response curve	-	-	-	-	11	Early adult	homozygote	male	control	18442.5			Area under glucose response curve	-	-	-	-	JAX	-	12	Early adult	homozygote	male	control	21112.5
Area under glucose response curve	-	-	-	-	14	Early adult	homozygote	male	control	26670			Area under glucose response curve	-	-	-	-	JAX	-	12	Early adult	homozygote	male	control	26010
Area under glucose response curve	-	-	-	-	12	Early adult	homozygote	male	control	19935			Area under glucose response curve	-	-	-	-	JAX	-	12	Early adult	homozygote	male	control	20902.5
Area under glucose response curve	-	-	-	-	12	Early adult	homozygote	male	control	10972.5			Area under glucose response curve	-	-	-	-	JAX	-	12	Early adult	homozygote	male	control	32002.5
Area under glucose response curve	-	-	-	-	12	Early adult	homozygote	male	control	22200			Area under glucose response curve	-	-	-	-	JAX	-	12	Early adult	homozygote	male	control	15037.5
Area under glucose response curve	-	-	-	-	12	Early adult	homozygote	male	control	20122.5			Area under glucose response curve	-	-	-	-	JAX	-	12	Early adult	homozygote	male	control	19860
Area under glucose response curve	-	-	-	-	11	Early adult	homozygote	male	control	22567.5			Area under glucose response curve	-	-	-	-	JAX	-	12	Early adult	homozygote	male	control	22875
Area under glucose response curve	-	-	-	-	11	Early adult	homozygote	male	control	32190			Area under glucose response curve	-	-	-	-	JAX	-	12	Early adult	homozygote	male	control	25275
Area under glucose response curve	-	-	-	-	12	Early adult	homozygote	male	control	23722.5			Area under glucose response curve	-	-	-	-	JAX	-	11	Early adult	homozygote	male	control	18375
Area under glucose response curve	-	-	-	-	12	Early adult	homozygote	male	control	24630			Area under glucose response curve	-	-	-	-	JAX	-	12	Early adult	homozygote	male	control	20062.5
Area under glucose response curve	-	-	-	-	12	Early adult	homozygote	male	control	20137.5			Area under glucose response curve	-	-	-	-	JAX	-	12	Early adult	homozygote	male	control	8467.5
Area under glucose response curve	-	-	-	-	12	Early adult	homozygote	male	control	17190			Area under glucose response curve	-	-	-	-	JAX	-	11	Early adult	homozygote	male	control	12922.5
Area under glucose response curve	-	-	-	-	13	Early adult	homozygote	male	control	9915			Area under glucose response curve	-	-	-	-	JAX	-	12	Early adult	homozygote	male	control	20100
Area under glucose response curve	-	-	-	-	12	Early adult	homozygote	male	control	26505			Area under glucose response curve	-	-	-	-	JAX	-	12	Early adult	homozygote	male	control	25282.5
Area under glucose response curve	-	-	-	-	12	Early adult	homozygote	male	control	14565			Area under glucose response curve	-	-	-	-	JAX	-	11	Early adult	homozygote	male	control	6690
Area under glucose response curve	-	-	-	-	12	Early adult	homozygote	male	control	26520			Area under glucose response curve	-	-	-	-	JAX	-	12	Early adult	homozygote	male	control	20032.5
Area under glucose response curve	-	-	-	-	12	Early adult	homozygote	male	control	19155			Area under glucose response curve	-	-	-	-	JAX	-	12	Early adult	homozygote	male	control	5392.5
Area under glucose response curve	-	-	-	-	12	Early adult	homozygote	male	control	19642.5			Area under glucose response curve	-	-	-	-	JAX	-	12	Early adult	homozygote	male	control	9720
Area under glucose response curve	-	-	-	-	12	Early adult	homozygote	male	control	24600			Area under glucose response curve	-	-	-	-	JAX	-	12	Early adult	homozygote	male	control	18877.5
Area under glucose response curve	-	-	-	-	11	Early adult	homozygote	male	control	18637.5			Area under glucose response curve	-	-	-	-	JAX	-	12	Early adult	homozygote	male	control	11047.5
Area under glucose response curve	-	-	-	-	12	Early adult	homozygote	male	control	22177.5			Area under glucose response curve	-	-	-	-	JAX	-	12	Early adult	homozygote	male	control	18217.5
Area under glucose response curve	-	-	-	-	12	Early adult	homozygote	male	control	21405			Area under glucose response curve	-	-	-	-	JAX	-	11	Early adult	homozygote	male	control	12607.5
Area under glucose response curve	-	-	-	-	12	Early adult	homozygote	male	control	16102.5			Area under glucose response curve	-	-	-	-	JAX	-	11	Early adult	homozygote	male	control	23017.5
Area under glucose response curve	-	-	-	-	12	Early adult	homozygote	male	control	19327.5			Area under glucose response curve	-	-	-	-	JAX	-	12	Early adult	homozygote	male	control	23115
Area under glucose response curve	-	-	-	-	12	Early adult	homozygote	male	control	11430			Area under glucose response curve	-	-	-	-	JAX	-	12	Early adult	homozygote	male	control	14010
Area under glucose response curve	-	-	-	-	12	Early adult	homozygote	male	control	16372.5			Area under glucose response curve	-	-	-	-	JAX	-	12	Early adult	homozygote	male	control	21487.5
Area under glucose response curve	-	-	-	-	12	Early adult	homozygote	male	control	18577.5			Area under glucose response curve	-	-	-	-	JAX	-	12	Early adult	homozygote	male	control	26047.5
Area under glucose response curve	-	-	-	-	11	Early adult	homozygote	male	control	16687.5			Area under glucose response curve	-	-	-	-	JAX	-	11	Early adult	homozygote	male	control	15585
Area under glucose response curve	-	-	-	-	12	Early adult	homozygote	male	control	15675			Area under glucose response curve	-	-	-	-	JAX	-	12	Early adult	homozygote	male	control	20265
Area under glucose response curve	-	-	-	-	11	Early adult	homozygote	male	control	18712.5			Area under glucose response curve	-	-	-	-	JAX	-	12	Early adult	homozygote	male	control	22267.5
Area under glucose response curve	-	-	-	-	12	Early adult	homozygote	male	control	20767.5			Area under glucose response curve	-	-	-	-	JAX	-	11	Early adult	homozygote	male	control	5047.5
Area under glucose response curve	-	-	-	-	12	Early adult	homozygote	male	control	23212.5			Area under glucose response curve	-	-	-	-	JAX	-	12	Early adult	homozygote	male	control	12330
Area under glucose response curve	-	-	-	-	12	Early adult	homozygote	male	control	19695			Area under glucose response curve	-	-	-	-	JAX	-	12	Early adult	homozygote	male	control	7327.5
Area under glucose response curve	-	-	-	-	12	Early adult	homozygote	male	control	16740			Area under glucose response curve	-	-	-	-	JAX	-	12	Early adult	homozygote	male	control	23595
Area under glucose response curve	-	-	-	-	12	Early adult	homozygote	male	control	15645			Area under glucose response curve	-	-	-	-	JAX	-	12	Early adult	homozygote	male	control	28657.5
Area under glucose response curve	-	-	-	-	13	Early adult	homozygote	male	control	27720			Area under glucose response curve	-	-	-	-	JAX	-	11	Early adult	homozygote	male	control	20542.5
Area under glucose response curve	-	-	-	-	12	Early adult	homozygote	male	control	21060			Area under glucose response curve	-	-	-	-	JAX	-	12	Early adult	homozygote	male	control	21922.5
Area under glucose response curve	-	-	-	-	12	Early adult	homozygote	male	control	23445			Area under glucose response curve	-	-	-	-	JAX	-	12	Early adult	homozygote	male	control	22680
Area under glucose response curve	-	-	-	-	11	Early adult	homozygote	male	control	19492.5			Area under glucose response curve	-	-	-	-	JAX	-	12	Early adult	homozygote	male	control	19462.5
Area under glucose response curve	-	-	-	-	11	Early adult	homozygote	male	control	16507.5			Area under glucose response curve	-	-	-	-	JAX	-	12	Early adult	homozygote	male	control	20700
Area under glucose response curve	-	-	-	-	11	Early adult	homozygote	male	control	25522.5			Area under glucose response curve	-	-	-	-	JAX	-	12	Early adult	homozygote	male	control	25042.5
Area under glucose response curve	-	-	-	-	12	Early adult	homozygote	male	control	34522.5			Area under glucose response curve	-	-	-	-	JAX	-	12	Early adult	homozygote	male	control	15555
Area under glucose response curve	-	-	-	-	12	Early adult	homozygote	male	control	22897.5			Area under glucose response curve	-	-	-	-	JAX	-	12	Early adult	homozygote	male	control	45202.5
Area under glucose response curve	-	-	-	-	12	Early adult	homozygote	male	control	21015			Area under glucose response curve	-	-	-	-	JAX	-	12	Early adult	homozygote	male	control	22012.5
Area under glucose response curve	-	-	-	-	12	Early adult	homozygote	male	control	18277.5			Area under glucose response curve	-	-	-	-	JAX	-	13	Early adult	homozygote	male	control	20580
Area under glucose response curve	-	-	-	-	11	Early adult	homozygote	male	control	12780			Area under glucose response curve	-	-	-	-	JAX	-	12	Early adult	homozygote	male	control	29737.5
Area under glucose response curve	-	-	-	-	12	Early adult	homozygote	male	control	24997.5			Area under glucose response curve	-	-	-	-	JAX	-	12	Early adult	homozygote	male	control	25222.5
Area under glucose response curve	-	-	-	-	12	Early adult	homozygote	male	control	20452.5			Area under glucose response curve	-	-	-	-	JAX	-	12	Early adult	homozygote	male	control	20145
Area under glucose response curve	-	-	-	-	12	Early adult	homozygote	male	control	17377.5			Area under glucose response curve	-	-	-	-	JAX	-	12	Early adult	homozygote	male	control	19770
Area under glucose response curve	-	-	-	-	12	Early adult	homozygote	male	control	6562.5			Area under glucose response curve	-	-	-	-	JAX	-	12	Early adult	homozygote	male	control	16665
Area under glucose response curve	-	-	-	-	12	Early adult	homozygote	male	control	28950			Area under glucose response curve	-	-	-	-	JAX	-	12	Early adult	homozygote	male	control	20737.5
Area under glucose response curve	-	-	-	-	12	Early adult	homozygote	male	control	18795			Area under glucose response curve	-	-	-	-	JAX	-	12	Early adult	homozygote	male	control	17205
Area under glucose response curve	-	-	-	-	12	Early adult	homozygote	male	control	32002.5			Area under glucose response curve	-	-	-	-	JAX	-	12	Early adult	homozygote	male	control	21150
Area under glucose response curve	-	-	-	-	12	Early adult	homozygote	male	control	26385			Area under glucose response curve	-	-	-	-	JAX	-	11	Early adult	homozygote	male	control	28402.5
Area under glucose response curve	-	-	-	-	12	Early adult	homozygote	male	control	15697.5			Area under glucose response curve	-	-	-	-	JAX	-	12	Early adult	homozygote	male	control	202.5
Area under glucose response curve	-	-	-	-	12	Early adult	homozygote	male	control	25275			Area under glucose response curve	-	-	-	-	JAX	-	12	Early adult	homozygote	male	control	21307.5
Area under glucose response curve	-	-	-	-	12	Early adult	homozygote	male	control	20925			Area under glucose response curve	-	-	-	-	JAX	-	12	Early adult	homozygote	male	control	19575
Area under glucose response curve	-	-	-	-	11	Early adult	homozygote	male	control	18375			Area under glucose response curve	-	-	-	-	JAX	-	12	Early adult	homozygote	male	control	21202.5
Area under glucose response curve	-	-	-	-	12	Early adult	homozygote	male	control	20062.5			Area under glucose response curve	-	-	-	-	JAX	-	11	Early adult	homozygote	male	control	14955
Area under glucose response curve	-	-	-	-	12	Early adult	homozygote	male	control	21082.5			Area under glucose response curve	-	-	-	-	JAX	-	11	Early adult	homozygote	male	control	19335
Area under glucose response curve	-	-	-	-	12	Early adult	homozygote	male	control	8467.5			Area under glucose response curve	-	-	-	-	JAX	-	12	Early adult	homozygote	male	control	19125
Area under glucose response curve	-	-	-	-	12	Early adult	homozygote	male	control	18232.5			Area under glucose response curve	-	-	-	-	JAX	-	12	Early adult	homozygote	male	control	29782.5
Area under glucose response curve	-	-	-	-	12	Early adult	homozygote	male	control	17617.5			Area under glucose response curve	-	-	-	-	JAX	-	12	Early adult	homozygote	male	control	20985
Area under glucose response curve	-	-	-	-	11	Early adult	homozygote	male	control	12922.5			Area under glucose response curve	-	-	-	-	JAX	-	12	Early adult	homozygote	male	control	14542.5
Area under glucose response curve	-	-	-	-	12	Early adult	homozygote	male	control	22065			Area under glucose response curve	-	-	-	-	JAX	-	12	Early adult	homozygote	male	control	16297.5
Area under glucose response curve	-	-	-	-	11	Early adult	homozygote	male	control	6690			Area under glucose response curve	-	-	-	-	JAX	-	12	Early adult	homozygote	male	control	25785
Area under glucose response curve	-	-	-	-	12	Early adult	homozygote	male	control	25815			Area under glucose response curve	-	-	-	-	JAX	-	12	Early adult	homozygote	male	control	23722.5
Area under glucose response curve	-	-	-	-	12	Early adult	homozygote	male	control	20032.5			Area under glucose response curve	-	-	-	-	JAX	-	12	Early adult	homozygote	male	control	17310
Area under glucose response curve	-	-	-	-	12	Early adult	homozygote	male	control	30322.5			Area under glucose response curve	-	-	-	-	JAX	-	12	Early adult	homozygote	male	control	26392.5
Area under glucose response curve	-	-	-	-	12	Early adult	homozygote	male	control	9720			Area under glucose response curve	-	-	-	-	JAX	-	11	Early adult	homozygote	male	control	24517.5
Area under glucose response curve	-	-	-	-	12	Early adult	homozygote	male	control	11047.5			Area under glucose response curve	-	-	-	-	JAX	-	12	Early adult	homozygote	male	control	24600
Area under glucose response curve	-	-	-	-	11	Early adult	homozygote	male	control	12607.5			Area under glucose response curve	-	-	-	-	JAX	-	12	Early adult	homozygote	male	control	18240
Area under glucose response curve	-	-	-	-	12	Early adult	homozygote	male	control	17632.5			Area under glucose response curve	-	-	-	-	JAX	-	12	Early adult	homozygote	male	control	18840
Area under glucose response curve	-	-	-	-	12	Early adult	homozygote	male	control	16312.5			Area under glucose response curve	-	-	-	-	JAX	-	12	Early adult	homozygote	male	control	19320
Area under glucose response curve	-	-	-	-	12	Early adult	homozygote	male	control	27840			Area under glucose response curve	-	-	-	-	JAX	-	12	Early adult	homozygote	male	control	24082.5
Area under glucose response curve	-	-	-	-	12	Early adult	homozygote	male	control	14010			Area under glucose response curve	-	-	-	-	JAX	-	12	Early adult	homozygote	male	control	24180
Area under glucose response curve	-	-	-	-	12	Early adult	homozygote	male	control	21487.5			Area under glucose response curve	-	-	-	-	JAX	-	12	Early adult	homozygote	male	control	24165
Area under glucose response curve	-	-	-	-	12	Early adult	homozygote	male	control	25252.5			Area under glucose response curve	-	-	-	-	JAX	-	12	Early adult	homozygote	male	control	18382.5
Area under glucose response curve	-	-	-	-	12	Early adult	homozygote	male	control	22987.5			Area under glucose response curve	-	-	-	-	JAX	-	12	Early adult	homozygote	male	control	25162.5
Area under glucose response curve	-	-	-	-	12	Early adult	homozygote	male	control	28170			Area under glucose response curve	-	-	-	-	JAX	-	12	Early adult	homozygote	male	control	17092.5
Area under glucose response curve	-	-	-	-	11	Early adult	homozygote	male	control	15585			Area under glucose response curve	-	-	-	-	JAX	-	12	Early adult	homozygote	male	control	20520
Area under glucose response curve	-	-	-	-	12	Early adult	homozygote	male	control	18990			Area under glucose response curve	-	-	-	-	JAX	-	12	Early adult	homozygote	male	control	12397.5
Area under glucose response curve	-	-	-	-	12	Early adult	homozygote	male	control	19237.5			Area under glucose response curve	-	-	-	-	JAX	-	12	Early adult	homozygote	male	control	20752.5
Area under glucose response curve	-	-	-	-	12	Early adult	homozygote	male	control	22267.5			Area under glucose response curve	-	-	-	-	JAX	-	12	Early adult	homozygote	male	control	16102.5
Area under glucose response curve	-	-	-	-	12	Early adult	homozygote	male	control	25845			Area under glucose response curve	-	-	-	-	JAX	-	12	Early adult	homozygote	male	control	22590
Area under glucose response curve	-	-	-	-	11	Early adult	homozygote	male	control	5047.5			Area under glucose response curve	-	-	-	-	JAX	-	12	Early adult	homozygote	male	control	27547.5
Area under glucose response curve	-	-	-	-	12	Early adult	homozygote	male	control	30412.5			Area under glucose response curve	-	-	-	-	JAX	-	12	Early adult	homozygote	male	control	40275
Area under glucose response curve	-	-	-	-	12	Early adult	homozygote	male	control	7327.5			Area under glucose response curve	-	-	-	-	JAX	-	12	Early adult	homozygote	male	control	18390
Area under glucose response curve	-	-	-	-	12	Early adult	homozygote	male	control	12330			Area under glucose response curve	-	-	-	-	JAX	-	12	Early adult	homozygote	male	control	18082.5
Area under glucose response curve	-	-	-	-	12	Early adult	homozygote	male	control	22680			Area under glucose response curve	-	-	-	-	JAX	-	12	Early adult	homozygote	male	control	13665
Area under glucose response curve	-	-	-	-	11	Early adult	homozygote	male	control	20542.5			Area under glucose response curve	-	-	-	-	JAX	-	12	Early adult	homozygote	male	control	23835
Area under glucose response curve	-	-	-	-	12	Early adult	homozygote	male	control	15555			Area under glucose response curve	-	-	-	-	JAX	-	11	Early adult	homozygote	male	control	11422.5
Area under glucose response curve	-	-	-	-	12	Early adult	homozygote	male	control	45202.5			Area under glucose response curve	-	-	-	-	JAX	-	12	Early adult	homozygote	male	control	8797.5
Area under glucose response curve	-	-	-	-	12	Early adult	homozygote	male	control	16665			Area under glucose response curve	-	-	-	-	JAX	-	12	Early adult	homozygote	male	control	18022.5
Area under glucose response curve	-	-	-	-	12	Early adult	homozygote	male	control	25282.5			Area under glucose response curve	-	-	-	-	JAX	-	12	Early adult	homozygote	male	control	18660
Area under glucose response curve	-	-	-	-	12	Early adult	homozygote	male	control	22597.5			Area under glucose response curve	-	-	-	-	JAX	-	12	Early adult	homozygote	male	control	25732.5
Area under glucose response curve	-	-	-	-	12	Early adult	homozygote	male	control	20145			Area under glucose response curve	-	-	-	-	JAX	-	12	Early adult	homozygote	male	control	20505
Area under glucose response curve	-	-	-	-	12	Early adult	homozygote	male	control	25132.5			Area under glucose response curve	-	-	-	-	JAX	-	12	Early adult	homozygote	male	control	14437.5
Area under glucose response curve	-	-	-	-	12	Early adult	homozygote	male	control	17355			Area under glucose response curve	-	-	-	-	JAX	-	12	Early adult	homozygote	male	control	2512.5
Area under glucose response curve	-	-	-	-	12	Early adult	homozygote	male	control	18082.5			Area under glucose response curve	-	-	-	-	JAX	-	11	Early adult	homozygote	male	control	18135
Area under glucose response curve	-	-	-	-	12	Early adult	homozygote	male	control	20970			Area under glucose response curve	-	-	-	-	JAX	-	12	Early adult	homozygote	male	control	15082.5
Area under glucose response curve	-	-	-	-	12	Early adult	homozygote	male	control	22372.5			Area under glucose response curve	-	-	-	-	JAX	-	12	Early adult	homozygote	male	control	14805
Area under glucose response curve	-	-	-	-	11	Early adult	homozygote	male	control	28402.5			Area under glucose response curve	-	-	-	-	JAX	-	12	Early adult	homozygote	male	control	14617.5
Area under glucose response curve	-	-	-	-	12	Early adult	homozygote	male	control	23647.5			Area under glucose response curve	-	-	-	-	JAX	-	12	Early adult	homozygote	male	control	23805
Area under glucose response curve	-	-	-	-	12	Early adult	homozygote	male	control	16095			Area under glucose response curve	-	-	-	-	JAX	-	11	Early adult	homozygote	male	control	20025
Area under glucose response curve	-	-	-	-	12	Early adult	homozygote	male	control	25972.5			Area under glucose response curve	-	-	-	-	JAX	-	12	Early adult	homozygote	male	control	18442.5
Area under glucose response curve	-	-	-	-	12	Early adult	homozygote	male	control	19875			Area under glucose response curve	-	-	-	-	JAX	-	12	Early adult	homozygote	male	control	19965
Area under glucose response curve	-	-	-	-	12	Early adult	homozygote	male	control	21307.5			Area under glucose response curve	-	-	-	-	JAX	-	12	Early adult	homozygote	male	control	15817.5
Area under glucose response curve	-	-	-	-	12	Early adult	homozygote	male	control	19695			Area under glucose response curve	-	-	-	-	JAX	-	12	Early adult	homozygote	male	control	19687.5
Area under glucose response curve	-	-	-	-	12	Early adult	homozygote	male	control	22732.5			Area under glucose response curve	-	-	-	-	JAX	-	11	Early adult	homozygote	male	control	13477.5
Area under glucose response curve	-	-	-	-	12	Early adult	homozygote	male	control	19740			Area under glucose response curve	-	-	-	-	JAX	-	11	Early adult	homozygote	male	control	23940
Area under glucose response curve	-	-	-	-	12	Early adult	homozygote	male	control	19125			Area under glucose response curve	-	-	-	-	JAX	-	12	Early adult	homozygote	male	control	21360
Area under glucose response curve	-	-	-	-	11	Early adult	homozygote	male	control	14955			Area under glucose response curve	-	-	-	-	JAX	-	12	Early adult	homozygote	male	control	13290
Area under glucose response curve	-	-	-	-	11	Early adult	homozygote	male	control	19335			Area under glucose response curve	-	-	-	-	JAX	-	11	Early adult	homozygote	male	control	25162.5
Area under glucose response curve	-	-	-	-	12	Early adult	homozygote	male	control	14542.5			Area under glucose response curve	-	-	-	-	JAX	-	12	Early adult	homozygote	male	control	11542.5
Area under glucose response curve	-	-	-	-	12	Early adult	homozygote	male	control	28822.5			Area under glucose response curve	-	-	-	-	JAX	-	12	Early adult	homozygote	male	control	20662.5
Area under glucose response curve	-	-	-	-	12	Early adult	homozygote	male	control	26610			Area under glucose response curve	-	-	-	-	JAX	-	12	Early adult	homozygote	male	control	15405
Area under glucose response curve	-	-	-	-	12	Early adult	homozygote	male	control	16297.5			Area under glucose response curve	-	-	-	-	JAX	-	12	Early adult	homozygote	male	control	26467.5
Area under glucose response curve	-	-	-	-	12	Early adult	homozygote	male	control	23722.5			Area under glucose response curve	-	-	-	-	JAX	-	11	Early adult	homozygote	male	control	19837.5
Area under glucose response curve	-	-	-	-	12	Early adult	homozygote	male	control	29182.5			Area under glucose response curve	-	-	-	-	JAX	-	12	Early adult	homozygote	male	control	18195
Area under glucose response curve	-	-	-	-	12	Early adult	homozygote	male	control	17310			Area under glucose response curve	-	-	-	-	JAX	-	11	Early adult	homozygote	male	control	15097.5
Area under glucose response curve	-	-	-	-	12	Early adult	homozygote	male	control	26392.5			Area under glucose response curve	-	-	-	-	JAX	-	12	Early adult	homozygote	male	control	22192.5
Area under glucose response curve	-	-	-	-	11	Early adult	homozygote	male	control	24517.5			Area under glucose response curve	-	-	-	-	JAX	-	12	Early adult	homozygote	male	control	22972.5
Area under glucose response curve	-	-	-	-	12	Early adult	homozygote	male	control	18240			Area under glucose response curve	-	-	-	-	JAX	-	12	Early adult	homozygote	male	control	24067.5
Area under glucose response curve	-	-	-	-	11	Early adult	homozygote	male	control	23677.5			Area under glucose response curve	-	-	-	-	JAX	-	12	Early adult	homozygote	male	control	23167.5
Area under glucose response curve	-	-	-	-	12	Early adult	homozygote	male	control	24165			Area under glucose response curve	-	-	-	-	JAX	-	12	Early adult	homozygote	male	control	15915
Area under glucose response curve	-	-	-	-	12	Early adult	homozygote	male	control	17092.5			Area under glucose response curve	-	-	-	-	JAX	-	12	Early adult	homozygote	male	control	26317.5
Area under glucose response curve	-	-	-	-	12	Early adult	homozygote	male	control	25327.5			Area under glucose response curve	-	-	-	-	JAX	-	12	Early adult	homozygote	male	control	19177.5
Area under glucose response curve	-	-	-	-	12	Early adult	homozygote	male	control	12397.5			Area under glucose response curve	-	-	-	-	JAX	-	12	Early adult	homozygote	male	control	15637.5
Area under glucose response curve	-	-	-	-	12	Early adult	homozygote	male	control	16102.5			Area under glucose response curve	-	-	-	-	JAX	-	11	Early adult	homozygote	male	control	19935
Area under glucose response curve	-	-	-	-	12	Early adult	homozygote	male	control	19020			Area under glucose response curve	-	-	-	-	JAX	-	11	Early adult	homozygote	male	control	23302.5
Area under glucose response curve	-	-	-	-	12	Early adult	homozygote	male	control	32085			Area under glucose response curve	-	-	-	-	JAX	-	12	Early adult	homozygote	male	control	19207.5
Area under glucose response curve	-	-	-	-	12	Early adult	homozygote	male	control	22875			Area under glucose response curve	-	-	-	-	JAX	-	12	Early adult	homozygote	male	control	18300
Area under glucose response curve	-	-	-	-	12	Early adult	homozygote	male	control	31470			Area under glucose response curve	-	-	-	-	JAX	-	12	Early adult	homozygote	male	control	17902.5
Area under glucose response curve	-	-	-	-	12	Early adult	homozygote	male	control	26370			Area under glucose response curve	-	-	-	-	JAX	-	12	Early adult	homozygote	male	control	29310
Area under glucose response curve	-	-	-	-	12	Early adult	homozygote	male	control	20752.5			Area under glucose response curve	-	-	-	-	JAX	-	11	Early adult	homozygote	male	control	18495
Area under glucose response curve	-	-	-	-	12	Early adult	homozygote	male	control	8797.5			Area under glucose response curve	-	-	-	-	JAX	-	12	Early adult	homozygote	male	control	15292.5
Area under glucose response curve	-	-	-	-	12	Early adult	homozygote	male	control	18022.5			Area under glucose response curve	-	-	-	-	JAX	-	12	Early adult	homozygote	male	control	22605
Area under glucose response curve	-	-	-	-	12	Early adult	homozygote	male	control	18457.5			Area under glucose response curve	-	-	-	-	JAX	-	12	Early adult	homozygote	male	control	21112.5
Area under glucose response curve	-	-	-	-	11	Early adult	homozygote	male	control	19920			Area under glucose response curve	-	-	-	-	JAX	-	12	Early adult	homozygote	male	control	18307.5
Area under glucose response curve	-	-	-	-	12	Early adult	homozygote	male	control	25972.5			Area under glucose response curve	-	-	-	-	JAX	-	11	Early adult	homozygote	male	control	24472.5
Area under glucose response curve	-	-	-	-	12	Early adult	homozygote	male	control	20505			Area under glucose response curve	-	-	-	-	JAX	-	12	Early adult	homozygote	male	control	17737.5
Area under glucose response curve	-	-	-	-	12	Early adult	homozygote	male	control	25732.5			Area under glucose response curve	-	-	-	-	JAX	-	11	Early adult	homozygote	male	control	26632.5
Area under glucose response curve	-	-	-	-	12	Early adult	homozygote	male	control	18660			Area under glucose response curve	-	-	-	-	JAX	-	12	Early adult	homozygote	male	control	20655
Area under glucose response curve	-	-	-	-	12	Early adult	homozygote	male	control	19837.5			Area under glucose response curve	-	-	-	-	JAX	-	12	Early adult	homozygote	male	control	10860
Area under glucose response curve	-	-	-	-	11	Early adult	homozygote	male	control	18135			Area under glucose response curve	-	-	-	-	JAX	-	12	Early adult	homozygote	male	control	7792.5
Area under glucose response curve	-	-	-	-	12	Early adult	homozygote	male	control	23062.5			Area under glucose response curve	-	-	-	-	JAX	-	11	Early adult	homozygote	male	control	25875
Area under glucose response curve	-	-	-	-	12	Early adult	homozygote	male	control	14805			Area under glucose response curve	-	-	-	-	JAX	-	11	Early adult	homozygote	male	control	13387.5
Area under glucose response curve	-	-	-	-	12	Early adult	homozygote	male	control	18187.5			Area under glucose response curve	-	-	-	-	JAX	-	12	Early adult	homozygote	male	control	18090
Area under glucose response curve	-	-	-	-	12	Early adult	homozygote	male	control	29302.5			Area under glucose response curve	-	-	-	-	JAX	-	12	Early adult	homozygote	male	control	29452.5
Area under glucose response curve	-	-	-	-	11	Early adult	homozygote	male	control	20025			Area under glucose response curve	-	-	-	-	JAX	-	12	Early adult	homozygote	male	control	32715
Area under glucose response curve	-	-	-	-	12	Early adult	homozygote	male	control	20857.5			Area under glucose response curve	-	-	-	-	JAX	-	12	Early adult	homozygote	male	control	24600
Area under glucose response curve	-	-	-	-	12	Early adult	homozygote	male	control	19275			Area under glucose response curve	-	-	-	-	JAX	-	12	Early adult	homozygote	male	control	25627.5
Area under glucose response curve	-	-	-	-	12	Early adult	homozygote	male	control	30750			Area under glucose response curve	-	-	-	-	JAX	-	12	Early adult	homozygote	male	control	31057.5
Area under glucose response curve	-	-	-	-	12	Early adult	homozygote	male	control	16740			Area under glucose response curve	-	-	-	-	JAX	-	12	Early adult	homozygote	male	control	23475
Area under glucose response curve	-	-	-	-	12	Early adult	homozygote	male	control	19687.5			Area under glucose response curve	-	-	-	-	JAX	-	12	Early adult	homozygote	male	control	14040
Area under glucose response curve	-	-	-	-	12	Early adult	homozygote	male	control	19965			Area under glucose response curve	-	-	-	-	JAX	-	12	Early adult	homozygote	male	control	16342.5
Area under glucose response curve	-	-	-	-	12	Early adult	homozygote	male	control	17782.5			Area under glucose response curve	-	-	-	-	JAX	-	12	Early adult	homozygote	male	control	20077.5
Area under glucose response curve	-	-	-	-	11	Early adult	homozygote	male	control	13477.5			Area under glucose response curve	-	-	-	-	JAX	-	12	Early adult	homozygote	male	control	22972.5
Area under glucose response curve	-	-	-	-	11	Early adult	homozygote	male	control	23940			Area under glucose response curve	-	-	-	-	JAX	-	12	Early adult	homozygote	male	control	13672.5
Area under glucose response curve	-	-	-	-	12	Early adult	homozygote	male	control	15817.5			Area under glucose response curve	-	-	-	-	JAX	-	12	Early adult	homozygote	male	control	16950
Area under glucose response curve	-	-	-	-	11	Early adult	homozygote	male	control	25162.5			Area under glucose response curve	-	-	-	-	JAX	-	12	Early adult	homozygote	male	control	16185
Area under glucose response curve	-	-	-	-	12	Early adult	homozygote	male	control	11542.5			Area under glucose response curve	-	-	-	-	JAX	-	12	Early adult	homozygote	male	control	16732.5
Area under glucose response curve	-	-	-	-	12	Early adult	homozygote	male	control	15405			Area under glucose response curve	-	-	-	-	JAX	-	12	Early adult	homozygote	male	control	29242.5
Area under glucose response curve	-	-	-	-	12	Early adult	homozygote	male	control	25627.5			Area under glucose response curve	-	-	-	-	JAX	-	12	Early adult	homozygote	male	control	17122.5
Area under glucose response curve	-	-	-	-	12	Early adult	homozygote	male	control	17385			Area under glucose response curve	-	-	-	-	JAX	-	11	Early adult	homozygote	male	control	19680
Area under glucose response curve	-	-	-	-	11	Early adult	homozygote	male	control	19837.5			Area under glucose response curve	-	-	-	-	JAX	-	12	Early adult	homozygote	male	control	11790
Area under glucose response curve	-	-	-	-	12	Early adult	homozygote	male	control	18195			Area under glucose response curve	-	-	-	-	JAX	-	12	Early adult	homozygote	male	control	20617.5
Area under glucose response curve	-	-	-	-	11	Early adult	homozygote	male	control	15097.5			Area under glucose response curve	-	-	-	-	JAX	-	12	Early adult	homozygote	male	control	18292.5
Area under glucose response curve	-	-	-	-	12	Early adult	homozygote	male	control	22972.5			Area under glucose response curve	-	-	-	-	JAX	-	12	Early adult	homozygote	male	control	19957.5
Area under glucose response curve	-	-	-	-	12	Early adult	homozygote	male	control	18675			Area under glucose response curve	-	-	-	-	JAX	-	11	Early adult	homozygote	male	control	27352.5
Area under glucose response curve	-	-	-	-	12	Early adult	homozygote	male	control	32437.5			Area under glucose response curve	-	-	-	-	JAX	-	12	Early adult	homozygote	male	control	17482.5
Area under glucose response curve	-	-	-	-	12	Early adult	homozygote	male	control	19177.5			Area under glucose response curve	-	-	-	-	JAX	-	12	Early adult	homozygote	male	control	24660
Area under glucose response curve	-	-	-	-	12	Early adult	homozygote	male	control	15637.5			Area under glucose response curve	-	-	-	-	JAX	-	12	Early adult	homozygote	male	control	16500
Area under glucose response curve	-	-	-	-	12	Early adult	homozygote	male	control	19597.5			Area under glucose response curve	-	-	-	-	JAX	-	12	Early adult	homozygote	male	control	36892.5
Area under glucose response curve	-	-	-	-	12	Early adult	homozygote	male	control	22860			Area under glucose response curve	-	-	-	-	JAX	-	12	Early adult	homozygote	male	control	23602.5
Area under glucose response curve	-	-	-	-	11	Early adult	homozygote	male	control	19935			Area under glucose response curve	-	-	-	-	JAX	-	12	Early adult	homozygote	male	control	19942.5
Area under glucose response curve	-	-	-	-	12	Early adult	homozygote	male	control	18300			Area under glucose response curve	-	-	-	-	JAX	-	12	Early adult	homozygote	male	control	19252.5
Area under glucose response curve	-	-	-	-	12	Early adult	homozygote	male	control	17902.5			Area under glucose response curve	-	-	-	-	JAX	-	12	Early adult	homozygote	male	control	21165
Area under glucose response curve	-	-	-	-	12	Early adult	homozygote	male	control	20737.5			Area under glucose response curve	-	-	-	-	JAX	-	12	Early adult	homozygote	male	control	21150
Area under glucose response curve	-	-	-	-	11	Early adult	homozygote	male	control	18495			Area under glucose response curve	-	-	-	-	JAX	-	12	Early adult	homozygote	male	control	22117.5
Area under glucose response curve	-	-	-	-	12	Early adult	homozygote	male	control	29062.5			Area under glucose response curve	-	-	-	-	JAX	-	12	Early adult	homozygote	male	control	21982.5
Area under glucose response curve	-	-	-	-	12	Early adult	homozygote	male	control	22605			Area under glucose response curve	-	-	-	-	JAX	-	12	Early adult	homozygote	male	control	28357.5
Area under glucose response curve	-	-	-	-	13	Early adult	homozygote	male	control	26805			Area under glucose response curve	-	-	-	-	JAX	-	12	Early adult	homozygote	male	control	17520
Area under glucose response curve	-	-	-	-	11	Early adult	homozygote	male	control	24472.5			Area under glucose response curve	-	-	-	-	JAX	-	12	Early adult	homozygote	male	control	23085
Area under glucose response curve	-	-	-	-	11	Early adult	homozygote	male	control	26632.5			Area under glucose response curve	-	-	-	-	JAX	-	12	Early adult	homozygote	male	control	13627.5
Area under glucose response curve	-	-	-	-	12	Early adult	homozygote	male	control	17737.5			Area under glucose response curve	-	-	-	-	JAX	-	12	Early adult	homozygote	male	control	23220
Area under glucose response curve	-	-	-	-	12	Early adult	homozygote	male	control	20655			Area under glucose response curve	-	-	-	-	JAX	-	12	Early adult	homozygote	male	control	24577.5
Area under glucose response curve	-	-	-	-	11	Early adult	homozygote	male	control	25875			Area under glucose response curve	-	-	-	-	JAX	-	12	Early adult	homozygote	male	control	17475
Area under glucose response curve	-	-	-	-	11	Early adult	homozygote	male	control	13387.5			Area under glucose response curve	-	-	-	-	JAX	-	12	Early adult	homozygote	male	control	17820
Area under glucose response curve	-	-	-	-	12	Early adult	homozygote	male	control	12885			Area under glucose response curve	-	-	-	-	JAX	-	11	Early adult	homozygote	male	control	10492.5
Area under glucose response curve	-	-	-	-	12	Early adult	homozygote	male	control	20640			Area under glucose response curve	-	-	-	-	JAX	-	12	Early adult	homozygote	male	control	25957.5
Area under glucose response curve	-	-	-	-	12	Early adult	homozygote	male	control	25170			Area under glucose response curve	-	-	-	-	JAX	-	12	Early adult	homozygote	male	control	22507.5
Area under glucose response curve	-	-	-	-	12	Early adult	homozygote	male	control	14040			Area under glucose response curve	-	-	-	-	JAX	-	12	Early adult	homozygote	male	control	23535
Area under glucose response curve	-	-	-	-	12	Early adult	homozygote	male	control	23865			Area under glucose response curve	-	-	-	-	JAX	-	12	Early adult	homozygote	male	control	26272.5
Area under glucose response curve	-	-	-	-	12	Early adult	homozygote	male	control	16342.5			Area under glucose response curve	-	-	-	-	JAX	-	11	Early adult	homozygote	male	control	19417.5
Area under glucose response curve	-	-	-	-	12	Early adult	homozygote	male	control	20010			Area under glucose response curve	-	-	-	-	JAX	-	12	Early adult	homozygote	male	control	21825
Area under glucose response curve	-	-	-	-	12	Early adult	homozygote	male	control	20077.5			Area under glucose response curve	-	-	-	-	JAX	-	12	Early adult	homozygote	male	control	33270
Area under glucose response curve	-	-	-	-	12	Early adult	homozygote	male	control	18570			Area under glucose response curve	-	-	-	-	JAX	-	12	Early adult	homozygote	male	control	21922.5
Area under glucose response curve	-	-	-	-	12	Early adult	homozygote	male	control	18442.5			Area under glucose response curve	-	-	-	-	JAX	-	12	Early adult	homozygote	male	control	15322.5
Area under glucose response curve	-	-	-	-	12	Early adult	homozygote	male	control	25852.5			Area under glucose response curve	-	-	-	-	JAX	-	11	Early adult	homozygote	male	control	10350
Area under glucose response curve	-	-	-	-	12	Early adult	homozygote	male	control	20887.5			Area under glucose response curve	-	-	-	-	JAX	-	13	Early adult	homozygote	male	control	17107.5
Area under glucose response curve	-	-	-	-	12	Early adult	homozygote	male	control	21862.5			Area under glucose response curve	-	-	-	-	JAX	-	12	Early adult	homozygote	male	control	21907.5
Area under glucose response curve	-	-	-	-	12	Early adult	homozygote	male	control	20572.5			Area under glucose response curve	-	-	-	-	JAX	-	12	Early adult	homozygote	male	control	19312.5
Area under glucose response curve	-	-	-	-	11	Early adult	homozygote	male	control	24352.5			Area under glucose response curve	-	-	-	-	JAX	-	12	Early adult	homozygote	male	control	21945
Area under glucose response curve	-	-	-	-	12	Early adult	homozygote	male	control	21172.5			Area under glucose response curve	-	-	-	-	JAX	-	12	Early adult	homozygote	male	control	18952.5
Area under glucose response curve	-	-	-	-	12	Early adult	homozygote	male	control	18930			Area under glucose response curve	-	-	-	-	JAX	-	12	Early adult	homozygote	male	control	23280
Area under glucose response curve	-	-	-	-	12	Early adult	homozygote	male	control	17932.5			Area under glucose response curve	-	-	-	-	JAX	-	12	Early adult	homozygote	male	control	19260
Area under glucose response curve	-	-	-	-	12	Early adult	homozygote	male	control	17122.5			Area under glucose response curve	-	-	-	-	JAX	-	12	Early adult	homozygote	male	control	18570
Area under glucose response curve	-	-	-	-	11	Early adult	homozygote	male	control	19680			Area under glucose response curve	-	-	-	-	JAX	-	12	Early adult	homozygote	male	control	29002.5
Area under glucose response curve	-	-	-	-	12	Early adult	homozygote	male	control	20617.5			Area under glucose response curve	-	-	-	-	JAX	-	12	Early adult	homozygote	male	control	16230
Area under glucose response curve	-	-	-	-	11	Early adult	homozygote	male	control	27352.5			Area under glucose response curve	-	-	-	-	JAX	-	12	Early adult	homozygote	male	control	12757.5
Area under glucose response curve	-	-	-	-	12	Early adult	homozygote	male	control	20257.5			Area under glucose response curve	-	-	-	-	JAX	-	12	Early adult	homozygote	male	control	17362.5
Area under glucose response curve	-	-	-	-	12	Early adult	homozygote	male	control	16500			Area under glucose response curve	-	-	-	-	JAX	-	12	Early adult	homozygote	male	control	13222.5
Area under glucose response curve	-	-	-	-	12	Early adult	homozygote	male	control	21412.5			Area under glucose response curve	-	-	-	-	JAX	-	12	Early adult	homozygote	male	control	10882.5
Area under glucose response curve	-	-	-	-	12	Early adult	homozygote	male	control	15892.5			Area under glucose response curve	-	-	-	-	JAX	-	12	Early adult	homozygote	male	control	24787.5
Area under glucose response curve	-	-	-	-	12	Early adult	homozygote	male	control	36892.5			Area under glucose response curve	-	-	-	-	JAX	-	12	Early adult	homozygote	male	control	9075
Area under glucose response curve	-	-	-	-	12	Early adult	homozygote	male	control	25597.5			Area under glucose response curve	-	-	-	-	JAX	-	12	Early adult	homozygote	male	control	16102.5
Area under glucose response curve	-	-	-	-	12	Early adult	homozygote	male	control	23602.5			Area under glucose response curve	-	-	-	-	JAX	-	12	Early adult	homozygote	male	control	12840
Area under glucose response curve	-	-	-	-	12	Early adult	homozygote	male	control	3292.5			Area under glucose response curve	-	-	-	-	JAX	-	12	Early adult	homozygote	male	control	15735
Area under glucose response curve	-	-	-	-	12	Early adult	homozygote	male	control	21165			Area under glucose response curve	-	-	-	-	JAX	-	12	Early adult	homozygote	male	control	22177.5
Area under glucose response curve	-	-	-	-	12	Early adult	homozygote	male	control	19252.5			Area under glucose response curve	-	-	-	-	JAX	-	12	Early adult	homozygote	male	control	18697.5
Area under glucose response curve	-	-	-	-	12	Early adult	homozygote	male	control	21337.5			Area under glucose response curve	-	-	-	-	JAX	-	12	Early adult	homozygote	male	control	16560
Area under glucose response curve	-	-	-	-	12	Early adult	homozygote	male	control	24637.5			Area under glucose response curve	-	-	-	-	JAX	-	12	Early adult	homozygote	male	control	31320
Area under glucose response curve	-	-	-	-	12	Early adult	homozygote	male	control	21982.5			Area under glucose response curve	-	-	-	-	JAX	-	12	Early adult	homozygote	male	control	21225
Area under glucose response curve	-	-	-	-	12	Early adult	homozygote	male	control	28357.5			Area under glucose response curve	-	-	-	-	JAX	-	12	Early adult	homozygote	male	control	19807.5
Area under glucose response curve	-	-	-	-	12	Early adult	homozygote	male	control	17520			Area under glucose response curve	-	-	-	-	JAX	-	11	Early adult	homozygote	male	control	13710
Area under glucose response curve	-	-	-	-	12	Early adult	homozygote	male	control	11977.5			Area under glucose response curve	-	-	-	-	JAX	-	12	Early adult	homozygote	male	control	15697.5
Area under glucose response curve	-	-	-	-	12	Early adult	homozygote	male	control	23085			Area under glucose response curve	-	-	-	-	JAX	-	12	Early adult	homozygote	male	control	13312.5
Area under glucose response curve	-	-	-	-	12	Early adult	homozygote	male	control	20865			Area under glucose response curve	-	-	-	-	JAX	-	11	Early adult	homozygote	male	control	17610
Area under glucose response curve	-	-	-	-	12	Early adult	homozygote	male	control	23220			Area under glucose response curve	-	-	-	-	JAX	-	12	Early adult	homozygote	male	control	22462.5
Area under glucose response curve	-	-	-	-	12	Early adult	homozygote	male	control	22462.5			Area under glucose response curve	-	-	-	-	JAX	-	12	Early adult	homozygote	male	control	17430
Area under glucose response curve	-	-	-	-	11	Early adult	homozygote	male	control	10492.5			Area under glucose response curve	-	-	-	-	JAX	-	12	Early adult	homozygote	male	control	21885
Area under glucose response curve	-	-	-	-	12	Early adult	homozygote	male	control	17205			Area under glucose response curve	-	-	-	-	JAX	-	12	Early adult	homozygote	male	control	13207.5
Area under glucose response curve	-	-	-	-	12	Early adult	homozygote	male	control	14752.5			Area under glucose response curve	-	-	-	-	JAX	-	12	Early adult	homozygote	male	control	6592.5
Area under glucose response curve	-	-	-	-	12	Early adult	homozygote	male	control	26272.5			Area under glucose response curve	-	-	-	-	JAX	-	12	Early adult	homozygote	male	control	21892.5
Area under glucose response curve	-	-	-	-	11	Early adult	homozygote	male	control	19417.5			Area under glucose response curve	-	-	-	-	JAX	-	12	Early adult	homozygote	male	control	14992.5
Area under glucose response curve	-	-	-	-	12	Early adult	homozygote	male	control	18345			Area under glucose response curve	-	-	-	-	JAX	-	11	Early adult	homozygote	male	control	6082.5
Area under glucose response curve	-	-	-	-	12	Early adult	homozygote	male	control	28080			Area under glucose response curve	-	-	-	-	JAX	-	12	Early adult	homozygote	male	control	25192.5
Area under glucose response curve	-	-	-	-	11	Early adult	homozygote	male	control	22417.5			Area under glucose response curve	-	-	-	-	JAX	-	12	Early adult	homozygote	male	control	16132.5
Area under glucose response curve	-	-	-	-	11	Early adult	homozygote	male	control	10350			Area under glucose response curve	-	-	-	-	JAX	-	12	Early adult	homozygote	male	control	17430
Area under glucose response curve	-	-	-	-	12	Early adult	homozygote	male	control	19312.5			Area under glucose response curve	-	-	-	-	JAX	-	12	Early adult	homozygote	male	control	24742.5
Area under glucose response curve	-	-	-	-	12	Early adult	homozygote	male	control	19335			Area under glucose response curve	-	-	-	-	JAX	-	12	Early adult	homozygote	male	control	26445
Area under glucose response curve	-	-	-	-	12	Early adult	homozygote	male	control	35062.5			Area under glucose response curve	-	-	-	-	JAX	-	12	Early adult	homozygote	male	control	20685
Area under glucose response curve	-	-	-	-	12	Early adult	homozygote	male	control	19260			Area under glucose response curve	-	-	-	-	JAX	-	12	Early adult	homozygote	male	control	20767.5
Area under glucose response curve	-	-	-	-	12	Early adult	homozygote	male	control	21990			Area under glucose response curve	-	-	-	-	JAX	-	12	Early adult	homozygote	male	control	26325
Area under glucose response curve	-	-	-	-	12	Early adult	homozygote	male	control	25935			Area under glucose response curve	-	-	-	-	JAX	-	12	Early adult	homozygote	male	control	16852.5
Area under glucose response curve	-	-	-	-	12	Early adult	homozygote	male	control	20557.5			Area under glucose response curve	-	-	-	-	JAX	-	12	Early adult	homozygote	male	control	25582.5
Area under glucose response curve	-	-	-	-	12	Early adult	homozygote	male	control	23122.5			Area under glucose response curve	-	-	-	-	JAX	-	12	Early adult	homozygote	male	control	15997.5
Area under glucose response curve	-	-	-	-	12	Early adult	homozygote	male	control	18570			Area under glucose response curve	-	-	-	-	JAX	-	12	Early adult	homozygote	male	control	26775
Area under glucose response curve	-	-	-	-	12	Early adult	homozygote	male	control	29002.5			Area under glucose response curve	-	-	-	-	JAX	-	12	Early adult	homozygote	male	control	17910
Area under glucose response curve	-	-	-	-	12	Early adult	homozygote	male	control	16230			Area under glucose response curve	-	-	-	-	JAX	-	11	Early adult	homozygote	male	control	25710
Area under glucose response curve	-	-	-	-	12	Early adult	homozygote	male	control	12757.5			Area under glucose response curve	-	-	-	-	JAX	-	12	Early adult	homozygote	male	control	7560
Area under glucose response curve	-	-	-	-	12	Early adult	homozygote	male	control	13222.5			Area under glucose response curve	-	-	-	-	JAX	-	12	Early adult	homozygote	male	control	22327.5
Area under glucose response curve	-	-	-	-	12	Early adult	homozygote	male	control	22080			Area under glucose response curve	-	-	-	-	JAX	-	12	Early adult	homozygote	male	control	2820
Area under glucose response curve	-	-	-	-	12	Early adult	homozygote	male	control	30667.5			Area under glucose response curve	-	-	-	-	JAX	-	12	Early adult	homozygote	male	control	15810
Area under glucose response curve	-	-	-	-	12	Early adult	homozygote	male	control	10882.5			Area under glucose response curve	-	-	-	-	JAX	-	12	Early adult	homozygote	male	control	17850
Area under glucose response curve	-	-	-	-	12	Early adult	homozygote	male	control	9075			Area under glucose response curve	-	-	-	-	JAX	-	11	Early adult	homozygote	male	control	17985
Area under glucose response curve	-	-	-	-	12	Early adult	homozygote	male	control	14332.5			Area under glucose response curve	-	-	-	-	JAX	-	12	Early adult	homozygote	male	control	29347.5
Area under glucose response curve	-	-	-	-	12	Early adult	homozygote	male	control	16102.5			Area under glucose response curve	-	-	-	-	JAX	-	11	Early adult	homozygote	male	control	18840
Area under glucose response curve	-	-	-	-	12	Early adult	homozygote	male	control	22365			Area under glucose response curve	-	-	-	-	JAX	-	11	Early adult	homozygote	male	control	27067.5
Area under glucose response curve	-	-	-	-	12	Early adult	homozygote	male	control	22177.5			Area under glucose response curve	-	-	-	-	JAX	-	12	Early adult	homozygote	male	control	30375
Area under glucose response curve	-	-	-	-	12	Early adult	homozygote	male	control	19395			Area under glucose response curve	-	-	-	-	JAX	-	12	Early adult	homozygote	male	control	26505
Area under glucose response curve	-	-	-	-	12	Early adult	homozygote	male	control	16560			Area under glucose response curve	-	-	-	-	JAX	-	12	Early adult	homozygote	male	control	16882.5
Area under glucose response curve	-	-	-	-	12	Early adult	homozygote	male	control	26767.5			Area under glucose response curve	-	-	-	-	JAX	-	12	Early adult	homozygote	male	control	43102.5
Area under glucose response curve	-	-	-	-	12	Early adult	homozygote	male	control	21225			Area under glucose response curve	-	-	-	-	JAX	-	12	Early adult	homozygote	male	control	21435
Area under glucose response curve	-	-	-	-	12	Early adult	homozygote	male	control	31320			Area under glucose response curve	-	-	-	-	JAX	-	11	Early adult	homozygote	male	control	21885
Area under glucose response curve	-	-	-	-	11	Early adult	homozygote	male	control	13710			Area under glucose response curve	-	-	-	-	JAX	-	12	Early adult	homozygote	male	control	16732.5
Area under glucose response curve	-	-	-	-	12	Early adult	homozygote	male	control	13312.5			Area under glucose response curve	-	-	-	-	JAX	-	12	Early adult	homozygote	male	control	28965
Area under glucose response curve	-	-	-	-	11	Early adult	homozygote	male	control	17610			Area under glucose response curve	-	-	-	-	JAX	-	11	Early adult	homozygote	male	control	21037.5
Area under glucose response curve	-	-	-	-	12	Early adult	homozygote	male	control	17430			Area under glucose response curve	-	-	-	-	JAX	-	12	Early adult	homozygote	male	control	29340
Area under glucose response curve	-	-	-	-	12	Early adult	homozygote	male	control	13912.5			Area under glucose response curve	-	-	-	-	JAX	-	12	Early adult	homozygote	male	control	21000
Area under glucose response curve	-	-	-	-	12	Early adult	homozygote	male	control	24705			Area under glucose response curve	-	-	-	-	JAX	-	11	Early adult	homozygote	male	control	2482.5
Area under glucose response curve	-	-	-	-	12	Early adult	homozygote	male	control	21885			Area under glucose response curve	-	-	-	-	JAX	-	11	Early adult	homozygote	male	control	14340
Area under glucose response curve	-	-	-	-	12	Early adult	homozygote	male	control	28492.5			Area under glucose response curve	-	-	-	-	JAX	-	11	Early adult	homozygote	male	control	20160
Area under glucose response curve	-	-	-	-	12	Early adult	homozygote	male	control	28215			Area under glucose response curve	-	-	-	-	JAX	-	12	Early adult	homozygote	male	control	18075
Area under glucose response curve	-	-	-	-	12	Early adult	homozygote	male	control	27907.5			Area under glucose response curve	-	-	-	-	JAX	-	11	Early adult	homozygote	male	control	18907.5
Area under glucose response curve	-	-	-	-	12	Early adult	homozygote	male	control	6592.5			Area under glucose response curve	-	-	-	-	JAX	-	12	Early adult	homozygote	male	control	24600
Area under glucose response curve	-	-	-	-	11	Early adult	homozygote	male	control	6082.5			Area under glucose response curve	-	-	-	-	JAX	-	11	Early adult	homozygote	male	control	17692.5
Area under glucose response curve	-	-	-	-	12	Early adult	homozygote	male	control	25192.5			Area under glucose response curve	-	-	-	-	JAX	-	12	Early adult	homozygote	male	control	31920
Area under glucose response curve	-	-	-	-	12	Early adult	homozygote	male	control	16132.5			Area under glucose response curve	-	-	-	-	JAX	-	12	Early adult	homozygote	male	control	12675
[truncated: 713 more rows]
